# Supplementary material for: Wavelet transform-based mode decomposition for EEG signals under general anesthesia
Source: PeerJ. 2024 Nov 15;12:e18518. doi: 10.7717/peerj.18518 (PMC11572389; doi:10.7717/peerj.18518)
Supplement: Supplemental Information 5 [file peerj-12-18518-s005.zip]

Archive with 24 entries (23 files):
- Supplementary_File14_EEG_data_10cases_EME30min/
- __MACOSX/._Supplementary_File14_EEG_data_10cases_EME30min
- Supplementary_File14_EEG_data_10cases_EME30min/.DS_Store
- __MACOSX/Supplementary_File14_EEG_data_10cases_EME30min/._.DS_Store
- Supplementary_File14_EEG_data_10cases_EME30min/Case_06_EME30min.tsv
- __MACOSX/Supplementary_File14_EEG_data_10cases_EME30min/._Case_06_EME30min.tsv
- Supplementary_File14_EEG_data_10cases_EME30min/Case_07_EME30min.tsv
- __MACOSX/Supplementary_File14_EEG_data_10cases_EME30min/._Case_07_EME30min.tsv
- Supplementary_File14_EEG_data_10cases_EME30min/Case_10_EME30min.tsv
- __MACOSX/Supplementary_File14_EEG_data_10cases_EME30min/._Case_10_EME30min.tsv
- Supplementary_File14_EEG_data_10cases_EME30min/Case_02_EME30min.tsv
- __MACOSX/Supplementary_File14_EEG_data_10cases_EME30min/._Case_02_EME30min.tsv
- Supplementary_File14_EEG_data_10cases_EME30min/Case_05_EME30min.tsv
- __MACOSX/Supplementary_File14_EEG_data_10cases_EME30min/._Case_05_EME30min.tsv
- Supplementary_File14_EEG_data_10cases_EME30min/Case_01_EVE30min.tsv
- __MACOSX/Supplementary_File14_EEG_data_10cases_EME30min/._Case_01_EVE30min.tsv
- Supplementary_File14_EEG_data_10cases_EME30min/Case_04_EME30min.tsv
- __MACOSX/Supplementary_File14_EEG_data_10cases_EME30min/._Case_04_EME30min.tsv
- Supplementary_File14_EEG_data_10cases_EME30min/Case_03_EME30min.tsv
- __MACOSX/Supplementary_File14_EEG_data_10cases_EME30min/._Case_03_EME30min.tsv
- Supplementary_File14_EEG_data_10cases_EME30min/Case_09_EME30min.tsv
- __MACOSX/Supplementary_File14_EEG_data_10cases_EME30min/._Case_09_EME30min.tsv
- Supplementary_File14_EEG_data_10cases_EME30min/Case_08_EME30min.tsv
- __MACOSX/Supplementary_File14_EEG_data_10cases_EME30min/._Case_08_EME30min.tsv
