# Supplementary material for: Wavelet transform-based mode decomposition for EEG signals under general anesthesia
Source: PeerJ. 2024 Nov 15;12:e18518. doi: 10.7717/peerj.18518 (PMC11572389; doi:10.7717/peerj.18518)
Supplement: Supplemental Information 5 [file peerj-12-18518-s005.zip › Supplementary_File14_EEG_data_10cases_EME30min/Case_06_EME30min.tsv]

Ch	Time	ch[0]	ch[1]	ch[2]	ch[3]	ch[4]	ch[5]	ch[6]	ch[7]	ch[8]	ch[9]	ch[10]	ch[11]	ch[12]	ch[13]	ch[14]	ch[15]
ch1:	11:55:21	-20	-12.3	-8	-1.6	10.3	16.25	11.6	2	-5.35	-3.3	6.45	14.2	18.45	17.95	11.5	4.9
ch1:	11:55:21	5.2	8.75	12.1	16.45	19.6	18.35	15.25	11.05	6.35	5.9	9.65	10.4	8.25	10.55	19.7	29.05
ch1:	11:55:21	33.6	35.4	32.95	25.2	18.1	15.7	15.8	17.65	20.6	20.9	17.15	9.8	1.9	-1.8	0.95	4.8
ch1:	11:55:21	5.05	3.3	1.75	2	2.7	0.1	-5.35	-7.75	-9.3	-12.6	-14.15	-12.5	-11.15	-10.75	-9.8	-5.05
ch1:	11:55:21	3.1	10.2	10.55	4.45	-4.3	-9.15	-8.45	-8.8	-11.85	-13.95	-14.35	-12.95	-6.45	1.3	5.9	7.05
ch1:	11:55:21	6.2	2.9	-2.7	-7.05	-5.4	-1.4	-4.7	-14.6	-23.1	-27.85	-28.05	-22	-13.2	-6.05	-2.5	-3.1
ch1:	11:55:21	-4.9	-7.3	-12.2	-14.35	-10.2	-4.95	0.6	3.8	-1.2	-10.15	-14.25	-15.1	-12.9	-7.5	-0.35	5.1
ch1:	11:55:21	6.8	4.05	-2.25	-10.1	-16.35	-20.05	-19.25	-14.6	-11.95	-13.45	-15.15	-16.4	-18.65	-21.05	-23.85	-27.25
ch1:	11:55:21	-31.1	-35.4	-40.25	-43.2	-40.1	-31.2	-21.75	-17.55	-18	-19.85	-18.95	-15.05	-13.4	-21.5	-33.2	-37.15
ch1:	11:55:21	-32.6	-23.05	-11.65	-4.95	-6.25	-12.2	-19.3	-23.8	-27.1	-30.55	-34.35	-37.1	-36.35	-31.25	-26.7	-24.05
ch1:	11:55:21	-21.65	-17.75	-10.1	-0.65	6.35	8.5	2.9	-8.05	-17.9	-21.3	-14.7	-0.5	14.85	24.5	25.2	18.65
ch1:	11:55:21	8.25	-6.1	-17.75	-21.95	-24.95	-27.35	-24	-14.4	-2.95	6	9.1	6.8	1.55	-3.8	-9.2	-15.7
ch1:	11:55:21	-23.8	-28.8	-27.5	-20.9	-13	-5.45	-1.75	-2.55	-3.45	-5.65	-12.95	-18.65	-11.15	6.75	24.45	33.75
ch1:	11:55:21	34.35	28.7	19.3	7.9	-4.75	-17.75	-29.35	-35.3	-31.85	-20.35	-6.15	7.8	17.95	21.8	20.35	14.05
ch1:	11:55:21	4.35	-2.85	-8.2	-16.3	-25	-27.75	-20.75	-8.05	2.1	7.6	13.5	21.05	27.3	27.8	23.6	20.65
ch1:	11:55:21	16.9	10.75	9.35	12.45	12.7	11.3	10.75	12	14	17.95	24.7	30.7	28.85	21.4	15.2	12.7
ch1:	11:55:21	13.05	16.75	22.85	29.75	36.35	36.55	23.75	6.1	-2.95	-4.95	-3.1	3.45	13.75	23.4	26.1	17.45
ch1:	11:55:21	5.75	2.4	6.65	13.7	20.8	25.45	23.6	16.05	10.7	10.9	10.7	5.3	-4.35	-13.95	-23.4	-31.65
ch1:	11:55:21	-34.95	-35.4	-34.95	-30.25	-19.15	-3.4	5.85	-8.8	-39.45	-63.25	-70.45	-65.85	-56.4	-47.15	-36.1	-25.65
ch1:	11:55:21	-19.35	-15.5	-15.25	-19.2	-23.2	-27.8	-31.85	-30.65	-28.8	-28.7	-26.3	-20.45	-11.2	-1.3	-0.05	-3.55
ch1:	11:55:21	-0.7	7.35	16.45	26.9	37.4	45.6	47.35	37.7	21.75	7.3	-0.3	-1.4	-1.05	-0.05	6.05	15.95
ch1:	11:55:21	24.9	29.4	25.55	15.9	7.95	6.15	8.7	13.45	17.35	16.8	12.75	12.7	15.45	13.35	8.3	7.95
ch1:	11:55:21	12.45	20.25	25.95	24.45	20.85	17.95	10.25	3.25	4.4	8	11.2	13.15	13.85	16.75	16.8	7.65
ch1:	11:55:21	-1.4	-2.35	-0.8	-2.45	-6.9	-10.2	-12.85	-16.15	-20.1	-26	-36.35	-45.7	-45.1	-34.15	-17.9	-0.8
ch1:	11:55:24	-4.85	4.5	16.85	27.9	32.6	34	34.4	30.05	23.15	21.3	19.25	11.4	4.25	1.05	0.2	3.3
ch1:	11:55:24	10.3	18.15	25.3	28.7	26.6	18.7	10.55	7.05	9.8	16.15	20.15	16.8	11.45	5.7	0.75	0.65
ch1:	11:55:24	6.2	16.4	30.85	42.15	43.1	35.7	23.05	10.95	4.75	3.9	5.2	10.7	20.7	27.95	26.3	18.65
ch1:	11:55:24	8.65	1.2	-0.35	-0.4	-0.35	2.75	5.9	6.9	7.4	6.9	5.2	1.9	-2.65	-6.15	-10.75	-15.95
ch1:	11:55:24	-16.25	-14.25	-15	-17.2	-19.15	-16.9	-8.75	-1.25	-0.05	3.6	14.2	18.95	9.05	-3.95	-10.65	-13.5
ch1:	11:55:24	-14.1	-13.4	-15.15	-21.25	-27.85	-28.5	-17.45	-0.65	13.45	18.85	16.3	11.1	7.95	-0.65	-19.6	-38.35
ch1:	11:55:24	-47.3	-51.85	-53.15	-46.75	-35.7	-23.1	-10.6	-5.25	-9.25	-15.65	-21.4	-27.85	-37.95	-51.85	-62.85	-64.75
ch1:	11:55:24	-57.55	-46.85	-35.1	-23.75	-12.85	-4.05	3.7	5.75	-3.35	-18.65	-29.3	-32	-27.55	-20.75	-15.65	-13.6
ch1:	11:55:24	-14.55	-13.7	-8.9	-2.3	5.85	11.75	8.4	2.15	3.15	10.8	20.8	27.75	26	18.5	9.85	1.1
ch1:	11:55:24	-2.45	1.85	7.75	11.5	15.55	21.35	26.1	27.1	26.45	27.35	30.35	29.2	20.3	9.85	3.35	-0.3
ch1:	11:55:24	-1.5	4.15	16.7	28.95	35.1	33.8	24.6	13.3	7.95	8.7	11.95	15.65	17.05	14	9.75	9.25
ch1:	11:55:24	12.9	17.65	22.85	26.55	28.45	28.45	26.1	20.85	15.05	8.8	1.9	-6.2	-11.5	-7	7.6	24.1
ch1:	11:55:24	36.6	42.9	42	35.75	26.95	21.75	16.85	2.4	-15.8	-26.1	-29.8	-28.1	-20	-11.75	-4.9	4.15
ch1:	11:55:24	13.25	16.5	14.85	10.3	3.4	-8.25	-17.4	-14.05	-3.15	3.55	5.95	5.3	2.8	3.15	3.95	0.65
ch1:	11:55:24	-2.4	-2.3	-2.3	-1.05	2.6	7.35	14.15	24.85	31.9	28.15	17.55	5.6	-6.25	-14.05	-11.6	-1.5
ch1:	11:55:24	9.4	17.25	23.5	27.4	26.7	21	11.6	-1.45	-14.2	-23.8	-25.05	-15.95	-6.05	-2.45	1.6	8.9
ch1:	11:55:24	13.55	12.15	4.35	-4.45	-8.45	-8.05	-7.2	-6.25	-2.25	7.25	17.1	21.95	21.1	13.1	2.75	-2
ch1:	11:55:24	-1.2	3.55	12.95	21.2	23.55	20.5	14.15	8.25	7.75	8.7	10.55	14.55	16.55	13	5.7	-2.9
ch1:	11:55:24	-6.9	-3.95	0.6	4.65	8.25	9.55	9.05	7.45	3.6	2.55	6.45	3.95	-8.75	-18.6	-14.65	0.45
ch1:	11:55:24	14.55	18.2	15.6	10.1	1.3	-7.95	-13.7	-17.25	-16.35	-12.25	-6.4	-1.95	-5.45	-13.4	-14.95	-12.5
ch1:	11:55:24	-12.7	-11.7	-7.45	-0.65	6.3	11.5	12.65	6.1	-8.45	-22.95	-29.05	-24.65	-15.05	-10.05	-12.2	-17.55
ch1:	11:55:24	-25.05	-31.95	-30.65	-20.55	-10.5	-5.4	-3.6	-3.4	-2.4	-1.2	-2.8	-6	-10.15	-11.95	-7.45	-0.75
ch1:	11:55:24	3.2	4.5	-1.25	-9.95	-14.45	-13	-3.3	12.35	24.8	32.95	32.95	18.9	0.3	-13	-20.5	-20.05
ch1:	11:55:24	-12.6	-2.65	9.2	18.75	21.9	19.6	14.4	7.4	-0.8	-7.6	-8.25	-2.85	3.15	5.25	0.8	-6.05
ch1:	11:55:28	7.65	3.45	0.2	0.75	3.35	2	-0.95	-3.1	-5.75	-6.85	-5.4	-4.15	-2	1.25	4.9	12.5
ch1:	11:55:28	22.85	26.5	20.55	13	7.6	5.95	11.1	18.4	17.95	10.95	3	-3.2	-1.3	5.85	6.35	-1.15
ch1:	11:55:28	-6.6	-3.5	5.4	8.9	5.95	5.65	8.4	5.3	-3.9	-13.25	-19.75	-24.8	-27.8	-26.05	-22.85	-21.25
ch1:	11:55:28	-19.7	-20.05	-26.3	-29.7	-24.1	-13.95	-7.1	-5.55	-6.45	-3.8	-2.5	-9.35	-19.55	-26.5	-29.7	-27.4
ch1:	11:55:28	-19.2	-5.45	11.75	21.05	13.7	-3.45	-19.4	-28.75	-32.55	-35.95	-40.15	-43.15	-46.45	-46.6	-36.85	-19.5
ch1:	11:55:28	-7.5	-6.55	-13.2	-19	-18.1	-6.7	8.15	15.9	13.35	4.6	-2.7	-1.85	6.2	14.65	22.35	28.65
ch1:	11:55:28	27.55	19.5	11.6	5.65	4.05	8	10.9	10	8.65	5.65	2.2	6.2	15.4	21.65	24.35	25.75
ch1:	11:55:28	22.2	16.35	15.1	19.9	23.3	22.95	20.85	17.25	9.85	-0.25	-13.3	-25.65	-32.3	-34	-34.15	-32.75
ch1:	11:55:28	-29	-22.6	-17.05	-18.35	-24	-26.6	-25.65	-23.65	-22.35	-22.35	-24.4	-27.45	-30.85	-32.15	-30	-26.05
ch1:	11:55:28	-23.85	-21.05	-17.75	-14.85	-12.8	-10.2	-6.65	-1.1	4.2	4.35	-1.55	-7.3	-10.15	-11.15	-7	1.55
ch1:	11:55:28	7.45	8.45	5.55	-1.25	-6.55	-6.65	-2.8	4	8.6	7.5	7.9	12.95	14.2	7.5	-4.45	-11.1
ch1:	11:55:28	-6.2	2.6	5.4	4.25	5.2	10.45	15.15	15.9	11.4	-0.5	-9.85	-5.8	3.95	11.4	18.15	20.7
ch1:	11:55:28	18.6	17.25	17	11.1	-4.55	-24.45	-37	-38.85	-34.5	-28.8	-24.6	-19.25	-12.2	-7.35	-1.85	1.65
ch1:	11:55:28	-13.1	-39.55	-51.55	-41.35	-22	-4.4	5.65	8.7	5.9	-2.4	-9.7	-9.4	-5.4	-2.55	-1.35	-2.15
ch1:	11:55:28	-2.65	0.55	6.8	10.9	6.45	-6.35	-20.3	-25.4	-14.95	5.8	24	33.5	31.4	20.1	9.55	4.4
ch1:	11:55:28	-0.5	-3.3	-2.75	-1.5	2	9.6	17	20.8	18.3	12.3	6.7	0.45	-1.25	10	25.45	30.7
ch1:	11:55:28	26.9	19.35	9.9	-0.15	-7.25	-10.2	-15.05	-23.65	-25	-15.2	-4.85	0.95	3.5	2.25	-4.55	-13.7
ch1:	11:55:28	-21.5	-28.45	-32.7	-27.45	-16.3	-5.85	3.2	8.25	8.6	6.95	4.3	-0.3	-5.9	-16	-29.85	-41.9
ch1:	11:55:28	-46.65	-45.9	-44.5	-48.5	-56	-62.7	-66.25	-65.1	-55.55	-43.8	-43.9	-54.6	-59.85	-53.8	-42.85	-34.8
ch1:	11:55:28	-33.4	-35.15	-38.25	-42.2	-42.8	-40.25	-41.1	-44.8	-47.85	-47.95	-43.65	-38.6	-38.8	-42.35	-42.45	-34.6
ch1:	11:55:28	-20.7	-11.65	-15.35	-25.2	-28.35	-22.2	-11.85	2.75	18.8	22.6	7.95	-13.5	-29.5	-32.9	-23.1	-4.75
ch1:	11:55:28	10.5	17.4	16.85	12.8	7.95	8.1	13.4	20.45	26.35	27.15	22.7	19.2	19.75	22.7	25.45	22.6
ch1:	11:55:28	12.15	-0.6	-3.8	5.1	16.2	23.8	25.85	22.15	17.25	13.75	6.4	0.25	-0.35	3.2	12.75	27.9
ch1:	11:55:28	38.65	40.2	33.95	26.2	21.15	15.9	11.2	10.45	12.95	16.8	20.95	22.95	21.7	14.85	4.85	-0.85
ch1:	11:55:31	13.45	20.95	21.4	16.75	12.1	9.35	-0.2	-13.55	-13.4	3.25	22.9	36.75	41	36.55	29.2	19.15
ch1:	11:55:31	5.95	-6.5	-17.1	-26.5	-35.1	-44.75	-49.4	-43.15	-32.25	-23.65	-19.9	-21.05	-25.65	-30.2	-30.7	-29
ch1:	11:55:31	-35.85	-46.55	-47.9	-41.2	-31.65	-20.55	-12.8	-9.3	-7.45	-8.1	-8.15	-7.3	-14.2	-29.25	-38.45	-35.65
ch1:	11:55:31	-26.8	-17.5	-9.25	-5.55	-3.85	-1.25	-2.6	-7.05	-7.65	-4.2	1.75	10.05	17.6	22.5	24.35	25.35
ch1:	11:55:31	24.85	17.55	3.6	-6.3	-5.35	3.9	15	20.9	20.45	19.15	19.65	19.6	21.7	26.95	30.15	27.85
ch1:	11:55:31	20.7	11.35	4.7	1.3	-0.75	0.75	7.95	17.85	23.3	20.15	14.9	11.95	6.75	2.35	1.05	-0.05
ch1:	11:55:31	2.3	11.45	18.7	15.35	4.7	-4.25	-9.15	-10.15	-5.4	4.5	13.65	16.3	13.55	9.85	6.75	5.3
ch1:	11:55:31	7.9	11.2	10.55	5.45	-2.7	-6.8	-2.15	6.95	13.15	11.3	-1	-15.45	-21.85	-17.65	-7.45	5.45
ch1:	11:55:31	15.8	18.5	11.45	1.2	-7.2	-15.15	-21.25	-22.75	-21.1	-19.2	-17.15	-16.05	-15.45	-12.15	-3.75	3.85
ch1:	11:55:31	3.75	-2.05	-6.1	-6.15	-2.15	0.85	-4.55	-12.9	-20.5	-27.6	-26.5	-12.45	6.15	26.7	42.05	41.85
ch1:	11:55:31	28.6	12.15	-1.8	-3.45	7.15	19.35	26.85	27.15	19.85	9.1	-0.85	-8.6	-14.4	-15.1	-3.35	15.8
ch1:	11:55:31	28.15	28.6	20.75	9.7	1.9	-5.6	-17.35	-26.85	-29.15	-29.25	-30.2	-29.05	-25.75	-21	-16.6	-14.75
ch1:	11:55:31	-17.65	-21.55	-23.7	-28.1	-36.55	-45.15	-51.4	-52.95	-48.65	-41.45	-32.1	-23.15	-19	-19.75	-21.3	-25.75
ch1:	11:55:31	-34.75	-44.65	-46.9	-38.05	-25.75	-17.65	-13.4	-11	-12.25	-18.3	-27.1	-32	-31.25	-26.75	-21.3	-17.55
ch1:	11:55:31	-17.4	-18.85	-19.5	-18.8	-16.25	-15.05	-19.5	-24.3	-22.6	-14.4	-2.85	5.75	10.75	13.85	12.3	8.5
ch1:	11:55:31	4.05	-4.3	-8.55	2.2	19.65	34.65	43	42.7	34.45	23.55	11.15	-2	-16.8	-24.95	-20.9	-12
ch1:	11:55:31	-5.3	2.8	12.2	19.6	21.35	18.8	15.6	8.55	-3.7	-13.35	-15.3	-10.45	-0.3	10.25	16.45	16.15
ch1:	11:55:31	11.35	6.55	3.15	1.65	4.35	11.05	15.85	17.5	18.15	20.95	22.25	13.4	-8.1	-26.6	-28.3	-18.9
ch1:	11:55:31	-9.65	-2.65	1.65	2.05	0.3	-4.55	-11.8	-17.9	-23.3	-30.85	-36.7	-39.8	-40.85	-39.95	-36.4	-34.05
ch1:	11:55:31	-33.2	-30.45	-25.1	-23.15	-23.95	-25.05	-31.6	-41.65	-43.75	-35.5	-24.05	-15.35	-14.4	-19	-22.3	-25
ch1:	11:55:31	-28.3	-27.55	-25.55	-29.85	-36.9	-41.5	-41.4	-37.9	-31.9	-25.2	-19.2	-17.2	-17.25	-15.35	-10.75	-6.8
ch1:	11:55:31	-4.85	-2.3	3.2	8.25	8.9	3.8	-5.95	-13.6	-13.1	-6.1	1.65	11.15	21.45	23.55	18.05	16.4
ch1:	11:55:31	15.45	7.8	1	3.15	12.4	24.2	31.9	32.4	27.15	16.4	5.95	1.45	1.55	5.3	13.5	23.55
ch1:	11:55:31	32.15	36.15	30.65	16.1	-0.4	-6.2	-0.5	9.65	19.15	25.55	26.35	28	31.3	32.1	30.55	25.15
ch1:	11:55:34	6.45	3.9	4.55	3.9	1.2	4.25	12.55	20.8	29	35.1	35.3	32.9	30.65	29.5	28.5	27.35
ch1:	11:55:34	25.95	24.9	25	23.25	15.5	7.8	7.2	11.25	18.15	25.15	31.4	38.9	43.55	40.85	33.9	21.7
ch1:	11:55:34	7.75	-0.35	-5.6	-8.5	-2.95	6.6	13.1	17.2	17.5	11.55	3.75	0.25	-2.85	-11.15	-16.9	-16.65
ch1:	11:55:34	-24.55	-37.6	-40.1	-35.6	-30.45	-21.35	-11.05	-7.85	-6.55	-5.75	-12	-24.15	-29.75	-24.65	-14.55	-6.7
ch1:	11:55:34	-2.5	1	6	7.3	5.4	4.1	1.05	-2.35	-1.95	-6.45	-10.65	-0.25	15.2	22.45	25.5	26.4
ch1:	11:55:34	24.45	23.15	21.6	13.65	-0.5	-15.35	-21.55	-18.35	-10.85	-3.65	1.5	2	-1.55	-4.8	-2.2	0.65
ch1:	11:55:34	-4	-10.85	-9.85	-1.15	8.3	15	19.2	21.65	23.25	23.2	16.6	2.5	-12.7	-21.7	-19.3	-6.8
ch1:	11:55:34	7.65	17	20.4	18.85	13.75	3.35	-8.8	-15.5	-13.8	-8.05	-1.7	4	11.75	18.15	18.7	14.7
ch1:	11:55:34	8.15	0.15	-4.75	-7.15	-13	-18.45	-19.25	-15.2	-6.95	2.75	9.35	10.9	3.25	-9.95	-17.65	-17.95
ch1:	11:55:34	-14.85	-7.85	1.15	8.95	17.15	21.2	17.95	14.7	16.7	16.75	13.1	11.9	15.75	19.3	20.05	18.15
ch1:	11:55:34	14.25	8.55	0.55	-6.3	-9.95	-13.4	-17.3	-19.15	-19.9	-18.7	-15.3	-10.4	-4.2	-2.15	-7.35	-12.8
ch1:	11:55:34	-13.7	-11.05	-5.25	-0.7	0.05	0.55	0.05	-3.3	-4.65	-1	7.4	16.4	20.45	19.1	15.35	9.2
ch1:	11:55:34	0.35	-7.85	-14.35	-20.7	-23.5	-14.5	0.1	6.8	4.9	-1.6	-11.2	-16.1	-14.1	-9.3	-2.6	0.25
ch1:	11:55:34	-3.6	-6.7	-5.3	-1.85	2.6	4.5	2.45	0.35	0.8	0.15	-4.85	-12.3	-15.4	-11.6	-2.9	3.05
ch1:	11:55:34	-4.1	-20.55	-29.95	-24.65	-12.6	0.45	11.3	14.8	11.4	11	14.25	14.9	8.85	-2.85	-18	-31.25
ch1:	11:55:34	-33.9	-22.2	-5	2.95	0.25	-4.85	-7.95	-10.8	-9	-2.85	1.85	2.6	0.05	-4.2	-7.1	-11.6
ch1:	11:55:34	-17.6	-17.8	-12.35	-5	3.15	8.75	11.9	10.4	0.2	-9.25	-9.95	-7.9	-5.9	-4.3	-4.65	-1.45
ch1:	11:55:34	6.85	11	6.95	-1.45	-4.35	4.45	21.05	35	42.1	38.85	24.45	3.85	-13.25	-21.35	-21.15	-15.15
ch1:	11:55:34	-6.9	-0.5	5.3	12.45	18.9	21.2	17.4	13.9	14.25	15.45	16.35	16.15	7.85	-7	-13.7	-7.85
ch1:	11:55:34	-0.4	1.15	2.85	8.2	12.9	10.4	3.2	0.95	7.15	13.2	14.4	13.6	11.05	7.25	5.65	4.85
ch1:	11:55:34	4.4	7.15	9.85	7.95	3.75	3.1	4.65	4	0	-3.9	-3.8	-0.95	-2.25	-5.9	-4.8	0.5
ch1:	11:55:34	8.25	16.25	19.2	16	10.9	4.35	-0.15	-0.55	3.3	8.05	6.85	-0.2	-1.75	4.15	9.95	13.55
ch1:	11:55:34	16.2	15.65	13.35	14.25	17.15	18.3	16.15	16.15	20.65	21.6	13	4.5	3.4	4.45	4.65	4.25
ch1:	11:55:34	3.4	4.8	9.55	8.55	0.25	-3.9	2.7	11.45	15.8	16.85	17.45	16.75	14.95	10.65	-1.25	-16.6
ch1:	11:55:37	-11.3	-25.25	-31.7	-33.85	-34	-33.1	-31.05	-24.6	-14.3	-5.05	3.6	10.8	11.05	4.25	-5.05	-15.35
ch1:	11:55:37	-25.2	-33.95	-42.2	-44.3	-37.75	-27.3	-19.15	-13.35	-5.95	1.25	3.45	-0.05	-5.55	-9.45	-13.1	-17.3
ch1:	11:55:37	-18.5	-18.75	-19.7	-18.9	-14.55	-8.95	-2.05	5.3	9.85	8.25	3.3	2.75	7	15.5	24.7	22.65
ch1:	11:55:37	5.45	-9.9	-12.35	-5.8	2.8	10.45	14.45	13.85	5.9	-8.05	-16.75	-11.55	-0.3	6.95	13	19.35
ch1:	11:55:37	14.9	-1.85	-15.95	-19.2	-15.5	-8.35	1.05	8	6.7	-2.45	-8.05	-5.75	-2	-0.7	-1.1	-1.6
ch1:	11:55:37	2	10	13.6	10.45	4.25	-4.35	-13.9	-16.75	-10.7	0.05	10.4	13.75	8.95	4.35	3.8	3.75
ch1:	11:55:37	2.25	-1.2	-4.5	-4.4	-1.8	-0.25	0.55	-0.65	-4.95	-8.6	-6.2	1.6	9.4	13.2	12.3	8.5
ch1:	11:55:37	4.65	2.85	1.65	-2.5	-11.75	-17.45	-13.55	-5.1	1.15	6.8	12.2	15.75	17.5	15.5	5.85	-8.8
ch1:	11:55:37	-19.2	-21.35	-16.95	-9	-1.9	2.15	4.35	4.5	2.2	-4.1	-20.8	-43.05	-55.5	-56.8	-54.2	-49.25
ch1:	11:55:37	-45.75	-43.35	-39.2	-34.15	-30.9	-29.95	-30.55	-30	-33.05	-44	-55.8	-61.3	-60.4	-54.95	-48.4	-41.8
ch1:	11:55:37	-34.65	-29.8	-27.2	-26.9	-31.35	-36.95	-35.3	-24.3	-8.2	6.25	14.25	12.65	1.8	-10.75	-19.2	-22.75
ch1:	11:55:37	-19.3	-9.4	-0.35	5.4	10.95	18.9	25.75	25.7	17.45	7.4	0.05	-4.95	-8.35	-10.3	-10.75	-9.2
ch1:	11:55:37	-3.95	1.25	3.95	2.2	-5.65	-15.55	-19.35	-18.15	-11.7	0	13.5	25.7	31.8	28.5	18.3	6.35
ch1:	11:55:37	-1.35	0.85	4.55	2.25	-2.55	-3.4	0.95	7.8	12.3	15.05	18.9	23.95	30.95	37.75	40.05	38.6
ch1:	11:55:37	36.8	32.1	24.65	16.75	8.55	-0.15	-4.05	1.35	14.8	26.9	30.55	28.25	24.5	20.95	17.6	10.65
ch1:	11:55:37	-2.7	-14.65	-16.65	-10	-0.6	6.2	10.9	11.55	6.55	0.5	1.7	8.55	16.65	21.9	22.5	17.4
ch1:	11:55:37	11.15	7.25	5.5	4.75	9.1	14.55	17.45	18.9	20.45	20.9	21.25	18.65	11.65	3.4	-1.15	-0.85
ch1:	11:55:37	1.6	2.45	0.25	-2.1	-4.1	-10.5	-20.2	-27.35	-30.5	-29.15	-22.95	-20.95	-23.1	-20.8	-16.3	-13.55
ch1:	11:55:37	-6.35	1.8	0.2	-11.15	-19.2	-16.05	-6.55	0.05	2.6	1.5	-2.4	-9.65	-17.4	-15.6	-5.3	1.55
ch1:	11:55:37	1.95	-1.6	-9.55	-15.95	-18	-14.7	-7.15	-2.7	-5.2	-8.05	-7.8	-5.3	-0.05	4.95	7.15	3.95
ch1:	11:55:37	-4.85	-11.35	-9.45	-3.65	2.45	9	14.5	15.9	11.5	4.3	-1.55	-6.05	-8.9	-6	1.55	9.8
ch1:	11:55:37	12.15	7.1	0.05	-2.45	-1.05	0.6	-1.7	-5.7	-6.15	-4.95	-5.05	-6.65	-9.6	-12.25	-11.9	-12.9
ch1:	11:55:37	-15.35	-16.35	-15.5	-13.8	-9.75	-7.1	-7.85	-7.55	-2.25	0.95	-2.7	-10.65	-19.2	-23.75	-26.15	-33.4
ch1:	11:55:37	-40.95	-41.1	-37.05	-31.25	-21.7	-13.65	-13.45	-20.75	-30.3	-39.3	-42.2	-31.8	-10.85	3.9	9.4	11.4
ch1:	11:55:40	-11.15	0.8	15.2	27.8	33.85	27.6	11.1	-6	-14.6	-14.9	-11.1	-5.75	1.2	7.75	11.7	9.05
ch1:	11:55:40	2.6	-1.3	-0.85	0.7	0.95	-0.55	-2.65	-2.95	0.85	6.95	5.75	-4.65	-14.1	-14.05	-9.75	-6.4
ch1:	11:55:40	-2.35	3.9	6.4	3.65	-0.25	-1.8	1.6	9.15	11.8	4.9	-5.35	-10.25	-7.15	-1.8	2.85	8.4
ch1:	11:55:40	13.7	15.2	12.8	6	-2.45	-4	4.45	12.35	12.35	10.05	11.15	18.65	30.6	36.4	31.85	22.7
ch1:	11:55:40	11.15	2.5	2.95	7.25	8.8	11.3	18.8	23.1	14.55	1.6	-1.9	-0.3	4.35	12.45	13.05	5.7
ch1:	11:55:40	5.45	10.95	11.1	7.75	5.5	2.55	-1.55	-2.55	-0.8	-1.95	-7.75	-13.8	-14.6	-5.7	4.95	9.5
ch1:	11:55:40	6.95	-0.75	-12.05	-23.65	-35.2	-45.7	-55.7	-65.4	-72.65	-76.2	-76.2	-74.3	-74.5	-77.4	-80.2	-82.25
ch1:	11:55:40	-82.8	-81.7	-81.65	-81.55	-79.2	-76	-72.8	-70.05	-68.25	-66.8	-64.9	-61.8	-57.45	-53.5	-52.1	-51
ch1:	11:55:40	-49.15	-45	-40.75	-39.75	-43.75	-48.75	-49.7	-46.35	-43.25	-42.2	-41.55	-44.65	-51.3	-53.15	-46.75	-37
ch1:	11:55:40	-28.75	-23.25	-19.2	-17.95	-21.3	-26.95	-30.65	-34.5	-37.9	-36.2	-28.65	-18.15	-7.3	2.4	7.8	7.85
ch1:	11:55:40	4.5	-1.25	-11.5	-24.4	-32.75	-31.6	-23.8	-14.8	-4.1	7.15	14.25	14.4	12.95	11.15	5.9	-5.6
ch1:	11:55:40	-19.1	-27.85	-26.45	-16.35	-3.65	7.15	13.9	16	16.6	17.65	17.2	13.05	4.3	0.05	6.45	18.1
ch1:	11:55:40	27.3	31.15	29.3	26.05	26.05	28.7	31.5	31.4	28.9	29.3	33.95	36.25	35.55	36.9	42.55	48.1
ch1:	11:55:40	51.85	52.1	45.7	34.95	28.55	28.25	26.85	19.3	11.6	10.7	14.15	19.95	26.05	26.55	22.35	22.95
ch1:	11:55:40	29.75	38.55	45.3	47.6	44.4	38.6	32.85	25.6	18.85	17.2	19.25	21.7	26.15	33	39.4	42.85
ch1:	11:55:40	41.15	35.8	28.6	19.95	11.75	2.5	-11.25	-21.35	-20.35	-11	-0.8	9.7	18.65	22.95	18.85	12.45
ch1:	11:55:40	9.15	9.65	10.45	6.15	-6.2	-14.4	-10.35	-2.1	4.35	10	10.4	4.5	-0.45	-2.15	-3	-4.1
ch1:	11:55:40	-7	-12.5	-16.6	-16.3	-12.8	-7.75	-4.55	-5.15	-10.3	-16.5	-20.75	-26	-38.6	-48.5	-42.6	-25.2
ch1:	11:55:40	-8.7	4.3	12.55	12.6	6	-1.45	-8.2	-14.6	-21.55	-25.55	-23.25	-18.35	-13.45	-8.9	-7.7	-9.8
ch1:	11:55:40	-9.3	-4.4	1.3	6.75	11.9	17.4	20.5	18.65	10.95	1.6	-3.35	-3.65	-3.9	-2.05	6.25	19.35
ch1:	11:55:40	27.2	26.1	22.45	20.5	17.75	14.9	12.1	6	0.4	0.25	3.9	7.45	7.55	4.1	2.95	5.9
ch1:	11:55:40	4.65	-6.55	-13.9	-2.95	16.5	32.55	43.35	44.4	34.4	22.25	8.4	-7.6	-19.65	-20.3	-8.55	6.95
ch1:	11:55:40	17.45	24.65	29.2	28.1	24.15	19.85	13.6	2.75	-12.95	-25.25	-25.3	-16.85	-6.15	2.4	7.45	11.05
ch1:	11:55:40	11.4	5.65	0.3	-6.65	-22.45	-35	-33.85	-23.25	-11.25	-3.45	-3.5	-7.6	-13.25	-20.65	-27	-27.6
ch1:	11:55:43	-28.3	-34.75	-40.95	-41.5	-39.15	-35	-29.95	-26.85	-24.55	-23.2	-24.65	-28.05	-33	-36.95	-36.55	-35.8
ch1:	11:55:43	-35.25	-31.1	-23	-17	-17.85	-23.8	-30.35	-33.65	-31.4	-24.45	-17.4	-13.2	-10.75	-8.9	-10.3	-17.55
ch1:	11:55:43	-26.85	-34.8	-39.65	-38.8	-33.3	-28.35	-23.5	-18.8	-14.3	-11.2	-11.15	-18.3	-27.3	-30.5	-28.35	-25.8
ch1:	11:55:43	-18.85	-6.85	3.8	9.95	12.5	9.7	0.6	-11.05	-16.6	-9.1	5.75	17.35	22	24.3	24.4	20.45
ch1:	11:55:43	14	6.15	-0.05	-1.55	1.35	7.15	16.25	22	21.75	21.1	23.15	22.1	17.3	11.85	5.65	1.6
ch1:	11:55:43	5.85	15.1	21	21.05	16.4	11.95	9.65	6.15	-3.7	-13.65	-8.45	15.75	43.4	59.55	58.9	49.35
ch1:	11:55:43	39.3	25.45	7.1	-7.3	-14.1	-12	0.85	15.55	23.65	24.05	21.35	20.55	21.1	23.4	27.4	24.45
ch1:	11:55:43	15.8	13.1	15.55	18.2	21.1	22.75	23.25	19.85	11.05	4.15	0.25	-5.9	-11.25	-11.6	-6.9	1.4
ch1:	11:55:43	11.15	21.4	28.2	25.25	10.65	-15.05	-37.85	-39.9	-25.4	-10.8	-0.85	3.65	5.75	5.1	-0.5	-9.95
ch1:	11:55:43	-20.45	-27.7	-22.5	-10.2	-2.6	2.05	7.8	11.4	7.7	-3.7	-16.3	-22.45	-23.5	-21.9	-18.45	-16.05
ch1:	11:55:43	-12.75	-7.2	-1.85	4.5	10.9	10.9	6.15	-0.5	-2.55	1.6	2.9	-9.5	-26.85	-31.7	-20.75	-6.4
ch1:	11:55:43	3.95	11.9	18.8	25.7	26.4	16.05	2.55	-10.2	-24.75	-30.75	-24.75	-14.65	-5.6	-3.8	-7.55	-9.45
ch1:	11:55:43	-12.05	-12.25	-4.85	0.1	-1.15	-6.25	-11.2	-12.15	-12.95	-14.6	-8.85	-3.8	-7.05	-9.8	-9.05	-7.3
ch1:	11:55:43	-2.4	1.6	-0.05	-5.25	-12.45	-13.85	-6.25	1.1	4.65	9.8	12.75	10	3.5	-6.05	-18.6	-25.15
ch1:	11:55:43	-21.35	-9.75	4	12.8	14.55	12	4.2	-8.75	-22.9	-34.35	-36.95	-29.35	-20.15	-15.2	-11.95	-6.75
ch1:	11:55:43	-2	-1.8	-10.05	-23.35	-31.15	-27.45	-22.35	-21.25	-19.2	-10.85	1.45	12.4	16.8	14.1	4.8	-5.6
ch1:	11:55:43	-7.6	-0.1	6.75	6.1	1.95	-1.2	-2.6	-3	-4.55	-9.4	-14.35	-14.6	-10.25	-1.5	7.3	10.55
ch1:	11:55:43	11.85	12.7	4.75	-8.3	-15.7	-14.7	-7.55	2.55	9.55	14.35	17.85	18.65	16	10.95	2.45	-9.95
ch1:	11:55:43	-23.95	-35.05	-38.45	-34.75	-28.85	-23.05	-14.7	-8.45	-9.3	-12.15	-10.55	-7.85	-11.35	-25.7	-43.3	-49.9
ch1:	11:55:43	-42.75	-29.8	-15.75	-2	8.1	13.3	12.6	6.8	0.15	-6.6	-16.8	-24	-25	-25.45	-25.5	-25
ch1:	11:55:43	-26.95	-27.9	-24.7	-21.65	-19.9	-19.45	-19.9	-21.85	-29.15	-35.5	-32.05	-24.3	-18.6	-14.1	-11.75	-13.55
ch1:	11:55:43	-17.85	-23	-30.1	-38.5	-48.15	-56.2	-60.65	-59.75	-54.1	-45	-36.35	-28.1	-19.3	-11	-4.65	-3.95
ch1:	11:55:43	-13.85	-31.55	-48.4	-55.6	-49.05	-33.7	-17.85	-4.75	4.5	8.45	9.55	10.1	6.75	-3.2	-16.8	-26.5
ch1:	11:55:43	-30.9	-28.95	-20.3	-7.8	2.5	8.05	8.55	5.6	-2.7	-10.15	-8.95	-3.45	-2	-1.7	2.6	9.25
ch1:	11:55:46	15.45	19.3	18.95	17.6	16.75	9	-5.85	-17.3	-21.3	-19.5	-12.3	-2.8	6.5	11.2	8.3	6.4
ch1:	11:55:46	10.95	14.6	13.65	12.15	14.4	19.35	17.9	10.3	5.75	4.65	2.5	0.9	0.95	6.2	18	27.75
ch1:	11:55:46	27.25	14.8	-5.45	-18.2	-12.3	3.35	19.1	31.25	35.2	30.9	22.1	10.05	-4.35	-21.45	-40.85	-54.65
ch1:	11:55:46	-58.9	-58.25	-54.9	-49.25	-46.8	-47.65	-49.55	-52.75	-57.75	-63.25	-68	-67.15	-61.85	-58.4	-58.9	-59.3
ch1:	11:55:46	-58.15	-58.95	-63	-66.1	-63.6	-57.25	-50.8	-46.25	-45.5	-50.15	-59.05	-66.5	-67.65	-64.2	-60.6	-54.75
ch1:	11:55:46	-45.15	-34.4	-25.6	-22.35	-27.9	-35.8	-38.3	-33.85	-25.25	-17.15	-12.1	-9.95	-12.35	-15.75	-15.4	-12.75
ch1:	11:55:46	-10.25	-8.3	-9.3	-12.15	-11.4	-6.6	0.3	6.55	10.85	14.75	19.9	23.55	20.25	13.45	11.7	15.3
ch1:	11:55:46	20.2	24.6	25.05	22.45	20.35	20.75	23.8	28.45	31.7	34.55	38.4	42.95	46.7	45.9	41.25	39.65
ch1:	11:55:46	42	42.8	38.9	30.1	21.2	15.2	10.3	8	11.55	16.15	21.35	29.05	36.4	41.7	45.5	48.4
ch1:	11:55:46	49.4	45.8	37.3	30.7	26.15	20.25	14.95	15.45	22.55	34.4	44.65	50.85	54.05	54	52.2	48.75
ch1:	11:55:46	41	30.25	25.9	30.7	38.5	42.15	43.3	46.1	44.95	34.95	26.95	29.8	38	43.45	44.25	42.2
ch1:	11:55:46	37.65	30.25	21.7	11.3	-1.3	-11.15	-18.1	-23.35	-22.75	-18.7	-13.7	-6.25	2.85	11.7	20.75	27.25
ch1:	11:55:46	28.35	23.85	15.6	4.25	-7	-16.3	-20.6	-18.05	-10.5	-3.1	3.95	11.5	18.8	22.75	21.95	16.75
ch1:	11:55:46	7.3	-3.7	-9.35	-11.6	-16.6	-21.4	-23.45	-24.35	-21.85	-15.35	-9.35	-5.1	-2.15	-4.15	-11.9	-20.05
ch1:	11:55:46	-23.35	-21.55	-11.65	4.1	15	14.5	11.45	9.95	5.8	1.1	1.55	3.8	5.3	7.75	15.85	28.7
ch1:	11:55:46	32.1	18.8	0.65	-7.75	-0.85	17.3	35.3	46.75	51.95	49.4	38.35	21.75	6.15	-1.4	2.4	12.65
ch1:	11:55:46	21.7	22.6	19.05	16.4	16.95	19.55	22.35	20.8	15.45	8.95	3.9	4.3	9.95	16.75	21.6	21.15
ch1:	11:55:46	12.8	1.9	-5.2	-7.25	-5.45	-2.85	-0.85	3.95	10.95	15.65	19.35	24.05	25.6	21.25	14.1	7.5
ch1:	11:55:46	3.35	4.65	11.9	16.55	14.95	15.7	21	23.8	22.2	16.85	10.75	11.9	18.2	22.9	26.05	28.5
ch1:	11:55:46	27.9	19.8	7.9	6.55	15.7	25.2	32.55	36.65	35.6	32.05	23.9	12.6	4.35	-2.15	-8.55	-16
ch1:	11:55:46	-24.8	-28.25	-23.1	-15.2	-9.15	-6.5	-4.75	-5.55	-11.25	-17.8	-23.65	-36.55	-56.45	-72.1	-72.75	-56.65
ch1:	11:55:46	-34.4	-16.85	-6.05	-1.4	-5.35	-13.5	-20.95	-30	-40.5	-43.3	-37.9	-30.65	-21.85	-11.2	0.7	13.75
ch1:	11:55:46	24.15	20.95	2.6	-18.7	-30.05	-31.5	-24.3	-10.7	1.65	8.05	9.5	5.8	3.15	6.1	9.85	12.6
ch1:	11:55:46	15.4	15.2	10.2	4.25	0.75	-0.65	-1.2	-2.1	1.1	10.35	20.25	25.2	24.35	18.1	11.35	4.9
ch1:	11:55:49	-1.05	-3.3	-0.5	3.5	9.9	17.05	20.95	20.05	17.1	13.8	11.6	10.65	10.95	9.9	7.15	4.25
ch1:	11:55:49	-3.6	-13.1	-13.9	-7.65	1.95	15.5	23.95	19.85	8.1	-0.95	0.9	9.6	16.05	19.75	20.7	14.3
ch1:	11:55:49	4.1	-7.55	-14.15	-7.5	10.35	29.85	44.1	43.95	33.1	20.55	4.8	-14	-25.2	-23.4	-13.8	-2.9
ch1:	11:55:49	8.4	16.5	14.55	6.1	-0.05	-0.65	7.7	22.05	32.3	33.85	30.4	22.3	10.4	-3.1	-12.65	-19.55
ch1:	11:55:49	-27.7	-30.8	-19	2.15	25.65	45.35	55.85	52.5	36.6	13.9	-4.85	-13.95	-12.8	-4.4	6.5	14.35
ch1:	11:55:49	18.5	21.1	22.5	15.35	-1.65	-17.8	-27.35	-32.85	-31.7	-24.9	-19.45	-17.2	-14.1	-10.95	-12	-18.15
ch1:	11:55:49	-20.75	-15.15	-9.05	-9.8	-9.15	-2.05	8.05	12.25	5.75	-7.1	-16.45	-18.4	-14.3	-7.65	-3	-0.8
ch1:	11:55:49	-0.75	-4.7	-12.7	-20.15	-20.6	-11.6	-1.1	4.65	7.4	8.65	8.05	5.4	3.45	4.35	2.45	-5.6
ch1:	11:55:49	-10.2	-6.35	1.8	8.35	10.25	7.45	2.7	-0.25	-3	-7.3	-10.5	-9.65	-8.2	-3.9	0.8	-4.3
ch1:	11:55:49	-17.7	-25.5	-25.7	-19	-4.95	9.5	18.05	20.9	16.7	3.25	-15	-28.2	-31.15	-26.75	-20.45	-14.15
ch1:	11:55:49	-7.45	-0.9	1.4	-3.95	-14.05	-17.75	-6.15	13.95	25.65	25.55	21.5	17.2	11.55	4.65	-4.65	-15.85
ch1:	11:55:49	-26.05	-30.85	-31.6	-31.4	-32.3	-33.9	-36.4	-33.8	-25.5	-19.4	-19.15	-20	-23.3	-31.3	-38.25	-39.95
ch1:	11:55:49	-38.45	-35.5	-31.15	-27.8	-26.3	-27.05	-29	-30.9	-32.95	-34.75	-32	-21.6	-8.35	-1.6	-5.2	-12.35
ch1:	11:55:49	-18.4	-22.8	-25.3	-26.1	-28.75	-29.35	-23.9	-14.05	-4.1	2.45	5.75	6.8	4.45	-0.75	-8.55	-14.05
ch1:	11:55:49	-10	-1.8	-0.15	-4.35	-7.35	-5.9	-0.6	4.35	5.2	2.15	-1.65	-2.05	1.6	11.45	28	40.75
ch1:	11:55:49	39.55	30.75	21.15	9.7	-0.95	-4.6	-4.05	-3.35	1.1	8.25	12.25	13.65	16.45	21.2	30.2	38.9
ch1:	11:55:49	39.95	34.45	25.7	11.55	-4.8	-11.9	-3.2	11.7	21.65	24.15	21.5	19.35	18.4	14.8	9.85	9.45
ch1:	11:55:49	13.4	15.95	10.75	2.1	-2.45	-3.75	-3.35	0	1.05	1.4	6.65	12.9	16.7	17.05	11.45	1.9
ch1:	11:55:49	-2.8	-1.4	0.3	1.4	3.55	3.8	2.5	3.8	5.6	3.55	-0.25	-4.45	-10.75	-10.2	-2.95	-0.4
ch1:	11:55:49	-1.1	2.05	3.6	0.6	-4.3	-8.75	-11.1	-13.45	-18.25	-17.1	-6.9	3.85	10.75	14.75	14.45	9.35
ch1:	11:55:49	-1.35	-21.2	-39.15	-37.45	-19.45	-0.65	12.8	18.95	15.8	9.15	2.5	-4.6	-13.75	-25.2	-31.85	-27
ch1:	11:55:49	-19.75	-15.35	-11.2	-8.25	-10.7	-15.5	-16.55	-15.6	-22.1	-31.4	-29.1	-17	-5.6	2.3	8.65	14.85
ch1:	11:55:49	13.95	-3.85	-23.8	-24.1	-6.4	15.35	32.25	35.15	22.9	6.6	-5.3	-12.8	-19.4	-22	-15.7	-4.1
ch1:	11:55:49	5.7	13.15	13.65	5.6	-3.5	-10.75	-16.45	-18.45	-17.35	-13.2	-5.35	-1.4	-2.7	-3.05	-2.7	-9.5
ch1:	11:55:52	-20.65	-23.8	-15.85	-9.2	-9.75	-11.85	-9.2	-2.75	6.65	17.2	20.95	10.35	-7.85	-22.75	-29.35	-26.8
ch1:	11:55:52	-19.85	-8.9	7.8	19.5	19	13.25	7.05	0.6	-7.35	-19.45	-25.15	-17.9	-3.75	11.15	22.75	23.85
ch1:	11:55:52	17.9	7.75	-6.45	-20.5	-28.25	-28.95	-22.55	-18.25	-19.4	-21.3	-19.7	-13.85	-4.75	1.55	1.95	0
ch1:	11:55:52	-0.7	-0.45	-0.2	0	1.15	3.4	7.75	5.85	-8.9	-26.1	-32.8	-31.1	-20.45	-1.4	18.65	30.2
ch1:	11:55:52	30.2	19.95	4.5	-12.95	-30.05	-47.25	-62.85	-71.8	-73.7	-75.65	-78.75	-81.9	-85.35	-85.05	-80.15	-73.55
ch1:	11:55:52	-67.4	-62.7	-63.75	-68	-69.2	-66.05	-63.2	-66	-70.75	-72.3	-70.4	-63.6	-51.1	-41.3	-40.8	-47.9
ch1:	11:55:52	-55.25	-56.3	-52.9	-47.85	-40.2	-36.55	-39.55	-38.55	-33.05	-32.7	-35.15	-30.4	-22.35	-18.75	-19.3	-18.55
ch1:	11:55:52	-15.65	-8.4	1.3	7.3	5.55	-2	-11.4	-16.75	-14.9	-8.5	0.3	6.15	3.15	-4.8	-8.8	-6.15
ch1:	11:55:52	-1.2	0.25	-2.9	-6.9	-7.15	-1.75	7.5	17.85	27.35	29.15	17.85	0.5	-13.5	-18	-10.4	6.1
ch1:	11:55:52	23.5	35.45	37.8	31.8	21	10.15	3.2	0.2	-0.85	-3.35	-8.2	-13.85	-18.95	-22.35	-17.05	-1.15
ch1:	11:55:52	15.15	20.9	16.15	5.15	-6.1	-10.2	-4.8	7.25	22.2	33.65	36.4	34.2	30.9	25.4	20.2	19.2
ch1:	11:55:52	20.6	23.7	26.1	29.85	36.4	41.15	40.4	37.15	28.85	19.3	20.7	33.65	46.8	53.65	54.25	49.4
ch1:	11:55:52	43.4	40.85	36.8	25	10.8	5.4	9.6	14.45	13.35	9.95	9.2	13.65	20.9	25.25	21.7	16.3
ch1:	11:55:52	15.1	19.2	25.45	30.15	29.7	27	24.35	21.5	19.85	18	12.8	9.25	13.55	20.85	23.5	19.45
ch1:	11:55:52	12.9	8.05	7.65	11.15	15.3	18.75	23.45	28.1	23.45	11.35	2.6	1.05	3.1	8.95	15.4	18.25
ch1:	11:55:52	16.95	12.15	6.2	5.05	6.85	8	9.85	12.15	14.15	15.1	11.6	4.95	2	-1.35	-9.55	-14.4
ch1:	11:55:52	-7.5	8.2	25.2	33.65	29.95	20.85	7.4	-10.25	-23.45	-26.05	-21.75	-12.8	-3.75	2.6	5.05	5.1
ch1:	11:55:52	7.95	14.35	16.45	8.8	-11.4	-36.9	-54.1	-61.55	-63.5	-56.55	-42.85	-29.8	-19	-14.6	-21.5	-34.4
ch1:	11:55:52	-45.4	-51.7	-50.45	-42.35	-32.15	-20.85	-9.5	-4.3	-4.45	0.85	7.65	2.5	-12.65	-25	-31.3	-31.25
ch1:	11:55:52	-26.7	-20.65	-14.1	-10.35	-14.45	-19.85	-19.05	-11.4	0.3	11.45	19.3	23.45	21.95	12.3	-5.95	-25.9
ch1:	11:55:52	-36.3	-34.65	-23.25	-4.35	10.75	13.25	7.65	0.15	-5.9	-8.9	-9.95	-5.8	3.85	13.05	18.25	20.4
ch1:	11:55:52	19.65	19.55	23.25	28.75	30.5	26.85	21.75	16.2	11.55	13.8	22.25	29.75	33.25	29.1	17.3	5.25
ch1:	11:55:52	1.1	3.45	7.85	13.8	23.35	33.05	37	32.7	20.45	7.6	3	7.15	13.15	18.85	22.15	20.7
ch1:	11:55:52	14	6.05	4.25	9.05	12.2	11.4	12.1	17.25	25.45	30.65	26.85	11.5	-8	-18.05	-12.7	-0.75
ch1:	11:55:55	-17.05	-20.65	-21.3	-21.75	-19.05	-12.1	-4.55	0.6	0.1	-5.1	-8.8	-10.4	-11.3	-15.1	-21.8	-25.55
ch1:	11:55:55	-21.8	-14	-5.7	-0.45	-0.35	-3.75	-9.6	-14.9	-14.3	-6.6	1.75	6.45	6.85	2.65	-6.1	-16.1
ch1:	11:55:55	-21.2	-20.1	-16.7	-13.25	-9.9	-6.6	-3.1	-0.15	-0.35	-7.6	-23.55	-42.9	-51.45	-43.45	-28.45	-16.35
ch1:	11:55:55	-6.9	1.5	7.5	7.45	-0.9	-15.9	-31.9	-41.2	-39.7	-29.25	-14.25	-1.05	5.95	9.95	13.2	13.7
ch1:	11:55:55	10.2	3.7	-4.45	-5.95	2.05	12.4	18.35	17.9	11.25	2.9	-5.2	-13.8	-17.05	-9.15	5.7	17.75
ch1:	11:55:55	23.7	22.95	17.85	15.2	14.3	4.35	-13.2	-21.9	-17.35	-6	6.3	16.1	19.1	16.55	10.25	0.15
ch1:	11:55:55	-10.85	-16.5	-12.9	-0.55	13.95	23.1	27.2	26.5	19.9	7.95	-4.75	-11.55	-8.4	-0.3	6.85	10.85
ch1:	11:55:55	13.75	14.5	8	-4.25	-12.35	-11.65	-5.4	3.15	11.55	17.1	18.1	16.25	14.2	7.45	-7.55	-19.2
ch1:	11:55:55	-20.25	-17.8	-15.4	-10.3	-4.8	-0.15	4.5	7.5	6.55	-0.8	-12	-21.65	-25.6	-24.1	-20.4	-19.15
ch1:	11:55:55	-20.5	-20.7	-18.7	-17.05	-17.35	-21.3	-26.75	-24.35	-12.3	1.85	13.15	21.35	22.85	16.7	5.95	-6.6
ch1:	11:55:55	-21	-34.4	-43.5	-47.4	-45.15	-38.6	-31.5	-24.55	-20	-20.3	-19.7	-20.15	-28.25	-37.45	-39.2	-35.55
ch1:	11:55:55	-28.25	-19.65	-13.15	-6.65	-1.1	-0.9	-3.1	-4.95	-7.85	-10.9	-12.45	-11.95	-10.25	-8.7	-7.95	-5.85
ch1:	11:55:55	-6.6	-13.5	-23.4	-30.15	-28	-17.25	-4.85	5.95	14.45	16.9	10.65	-1.1	-8.15	-5.7	0.95	6.05
ch1:	11:55:55	7.95	6.2	4.7	4.9	7.55	14.55	20.95	17.55	4.95	-5.3	-5.1	3.15	11.7	17.3	21.6	23.65
ch1:	11:55:55	18.7	9.4	0.6	-5.95	-11.9	-18.9	-24.25	-25.35	-22.6	-16.6	-8.65	-4.65	-7.15	-17.25	-31.65	-36.45
ch1:	11:55:55	-26.35	-12.45	-0.3	7.55	7.8	4.65	2.5	1.8	1.4	-0.75	-2.75	0.7	6.75	10	7.1	0.3
ch1:	11:55:55	-3	-1.8	-4.05	-7.75	-4.8	5.9	19.2	27.65	25.6	16.4	6.3	-0.4	2	10.5	16.25	18.85
ch1:	11:55:55	20.1	18.05	13.8	8.45	6	14.4	27.75	32	26.25	17.2	7.45	0.75	-3.2	-5.8	-4.45	4.9
ch1:	11:55:55	17.35	24.05	23.95	21.45	19.35	20.5	23.85	22.35	16.15	12.1	10.95	10.3	10.9	12.35	15.6	17.8
ch1:	11:55:55	13.35	4.65	0.4	-1.1	-0.9	3.5	9.55	12.9	12.3	5.35	-3.7	-7.7	-9.55	-12.4	-13.4	-12.85
ch1:	11:55:55	-9.7	-1.6	7.75	14.35	15.75	9.5	0.35	-7.75	-11.95	-9.7	-5.15	-4.5	-2.6	-0.65	-2.15	-3.25
ch1:	11:55:55	1.45	8.85	12.3	8.5	1.45	-6.3	-10.65	-4.5	5.3	7.5	5.2	2.4	-2.05	-5.75	-8.8	-10.35
ch1:	11:55:55	-8	-3.8	-0.15	2.05	0.55	-3.5	-7.65	-10.65	-9.55	-6.2	-4.5	-6.45	-13.55	-18.6	-11	3.5
ch1:	11:55:55	11.85	11.65	7.65	1.8	-3.4	-3.15	-0.3	-0.15	-2.45	-6.3	-12.95	-17.05	-15.1	-7.65	1.85	8.2
ch1:	11:55:58	13.85	14.25	11.8	6.95	0.9	-2.1	-3.3	-9.45	-17.2	-20.35	-20.65	-18.15	-14.35	-13.75	-15.75	-15.15
ch1:	11:55:58	-9.95	-2.55	1.75	0.8	-2.2	-6.05	-8.35	-8.75	-10.15	-12.3	-9.95	-5.9	-2.8	-0.2	3.8	8.55
ch1:	11:55:58	11.1	9.25	4.05	-3.95	-9.9	-7.7	-1.95	2.55	5.75	6.3	3.3	-3.3	-14.2	-19.75	-14.15	-2.3
ch1:	11:55:58	10.4	20.9	23.3	16.6	7.05	-0.55	-9.45	-21.1	-31.3	-34.95	-26.65	-8.2	9.4	18.35	19.85	18.65
ch1:	11:55:58	16.5	7.05	-7.5	-14.6	-16.25	-19.7	-19.9	-15.85	-12.5	-11.25	-14.4	-20.5	-25	-25	-22.15	-19.6
ch1:	11:55:58	-17.8	-11.9	-3.45	3.55	9.25	13.15	11.95	6.6	0.5	-6.4	-12.1	-16.4	-21.95	-28.7	-30.6	-25.6
ch1:	11:55:58	-14.6	-1.95	5.95	7.6	5.4	-2.1	-13.75	-20.55	-20.45	-15.95	-10.3	-6.25	-3.3	-1.05	-5.65	-15.05
ch1:	11:55:58	-18.3	-13.3	-2	10.65	16.3	16.75	18.35	17.25	8.6	-7	-22.4	-31.3	-33.25	-28.7	-16.8	-2.85
ch1:	11:55:58	8.05	15.2	18.7	19.15	16.3	8.7	-1.5	-11.25	-20.2	-27	-30.8	-29.65	-27.45	-29	-29.65	-19.15
ch1:	11:55:58	-0.4	15.75	23.9	25.15	19.75	11.45	5.2	0.35	-6.35	-14.15	-19.35	-20.1	-19.7	-21.6	-21.35	-16.9
ch1:	11:55:58	-13.45	-19.3	-29.7	-31.65	-23.8	-14	-9.9	-12.45	-15.1	-12.7	-13.9	-18.9	-19.75	-17.25	-14.95	-10.15
ch1:	11:55:58	-4.6	-0.25	3.85	9.35	15.65	13.9	1.4	-9.2	-14.75	-20.5	-21.8	-17.9	-14.75	-10.75	-4.5	-1.75
ch1:	11:55:58	-2.25	-0.7	5.15	14	24.1	32.15	30.9	23.15	18.85	17.55	11.35	4.1	0.5	0.75	3.55	6
ch1:	11:55:58	6.35	5.05	0.95	-1.75	2.45	9.4	15.3	23.5	34.25	43.65	49.85	51.7	47.85	35.75	17.15	-0.75
ch1:	11:55:58	-8.45	-4.45	5.35	13.4	18	19.75	16.7	9	0.75	-1.1	2.5	6.75	10.3	14.55	19.25	22.3
ch1:	11:55:58	16.9	-0.7	-25.05	-44.1	-44.45	-26.45	-1.5	21.4	34.25	30.9	18.8	5.65	-8.2	-20.85	-32.3	-45.95
ch1:	11:55:58	-59.1	-70.65	-80.45	-86.75	-85.95	-75.65	-64	-60.25	-61.25	-62.3	-61.7	-56.8	-56.75	-66.15	-74.2	-76.15
ch1:	11:55:58	-75.05	-70.45	-63.65	-56.5	-49.45	-44.1	-40.4	-41.35	-48.1	-55.45	-59.3	-61.15	-61.2	-60.5	-59.65	-59.1
ch1:	11:55:58	-58.25	-55.45	-47.95	-37.45	-32.85	-40.5	-49.6	-47.95	-40.1	-32.6	-25.75	-20	-18.65	-22.2	-26.75	-28.45
ch1:	11:55:58	-26.45	-22.65	-20.85	-21.55	-21.45	-18.1	-12.35	-9.85	-8.65	-4.75	-0.75	-0.6	-2.7	-5.5	-6.35	-3.7
ch1:	11:55:58	3.5	13.6	19.95	22.65	28.05	29.95	21.75	11.95	8	8.6	10.15	9.25	7.95	11.6	18.15	24.8
ch1:	11:55:58	31.9	33.4	25.8	18.9	20.3	25.15	29.45	31.4	31.15	28.6	23.55	16.4	10.25	5.4	3.05	4.5
ch1:	11:55:58	8.6	15.4	24.65	34.45	39.9	36.9	27.6	17.95	9.45	0.55	-7.05	-6.45	-3.25	-5.75	-8.5	-1.75
ch1:	11:55:58	8.35	15.55	17.4	11.75	5.55	5.95	9.95	16.15	23.35	28.95	32.4	28.65	16.8	6.7	7.25	16.1
ch1:	11:56:01	15.5	-2.15	-13.55	-13.25	-7.6	-4.1	-4.9	-6.1	-2.1	4.7	10.65	11.6	4.05	-7.6	-11.7	-6.05
ch1:	11:56:01	5.45	19.55	30.95	29.45	14.25	-0.45	-3.4	4.3	16.45	26.85	28.9	23.85	16.95	11.8	9.3	8.7
ch1:	11:56:01	12.1	20.6	28.2	31.1	30.75	26.85	18.5	6.6	-4.35	-8.6	-4.45	3.5	13.3	22.85	28.45	28.4
ch1:	11:56:01	25.8	18.95	4.15	-9.7	-12.4	-5.4	3.55	4.4	-5.25	-12.6	-11.85	-9.15	-5.15	2.05	6.85	4.5
ch1:	11:56:01	-3.75	-10.65	-9.6	-1.45	9.5	19.9	26.8	27.7	23.05	15.6	7.1	-0.75	-4	-1.45	6.7	20.25
ch1:	11:56:01	34.5	40.4	35.5	24	11.55	-0.05	-9.95	-14.95	-12.85	-4.3	8.45	21.35	29.35	31.2	29.75	27.15
ch1:	11:56:01	23.8	21.65	16.45	3.9	-8.7	-14.95	-16.05	-12.25	-3.55	4.7	10.05	12.55	14.6	12.85	4	-7.7
ch1:	11:56:01	-17.35	-26.8	-29.55	-23.8	-17.1	-13.05	-9.55	-9.15	-7.25	-0.1	1.7	-8.85	-23.2	-33.05	-38.1	-36.8
ch1:	11:56:01	-27.65	-15.35	-5.1	3.9	11.95	12.65	6.2	-5.05	-19.65	-30.5	-29.15	-20.35	-10.35	-3.25	0.4	-1.6
ch1:	11:56:01	-6.1	-11.25	-18.15	-28.3	-37.15	-46.15	-57.4	-65.75	-65.2	-54.1	-35.45	-15.75	0.15	7.55	3.55	-9.25
ch1:	11:56:01	-21.85	-24.9	-18.2	-9.95	-4.45	-3.3	-2.95	2.4	6.2	0.7	-1	5.95	14.4	20.65	22.2	18.7
ch1:	11:56:01	18.05	18.8	16.45	15.1	14	9.15	3.2	-0.25	-0.25	4.1	11.15	20.4	27	27.9	25.05	19.7
ch1:	11:56:01	13.55	13.25	17.3	19.5	21.1	25.4	26.4	18.7	8	4.95	13.25	26.4	36	38.75	36.2	28.9
ch1:	11:56:01	21	16.65	16.7	20.85	26.5	29.9	28.7	22.6	10	-4.3	-12.45	-11.4	-3.8	9	23.3	33.95
ch1:	11:56:01	37.3	35.8	28.5	14.85	-1.1	-16.95	-34.85	-47.65	-49.8	-48.8	-49.2	-46.75	-37.25	-28.55	-28.1	-30.15
ch1:	11:56:01	-28	-25	-24.5	-22.5	-16.1	-9.75	-9.5	-12.2	-13.5	-12.6	-11.35	-10.3	-11.3	-11.95	-9.55	-1.25
ch1:	11:56:01	8.05	11.2	10.5	9.2	3.15	-6.9	-15.6	-19.1	-14.2	-3.75	8.6	19.25	23.65	23.95	24.5	20.05
ch1:	11:56:01	10.35	0.15	-11.4	-19.7	-15.95	-1.2	17.75	34.95	41.65	36.05	20.6	-1.65	-20.5	-22.45	-8.15	12.35
ch1:	11:56:01	29.9	37.45	34.6	23.95	7.7	-7.15	-12.85	-13.55	-14.5	-16.4	-18.3	-18.95	-19.7	-22.05	-20.15	-16.5
ch1:	11:56:01	-19.6	-24.9	-24.45	-19.35	-12.85	-8.4	-6.8	-3.35	1.15	1.6	-3.15	-9.95	-12.3	-5.2	7.2	19.6
ch1:	11:56:01	29.05	32.75	31.2	25.8	15.6	2.65	-10.95	-21.35	-22.85	-19.55	-17.45	-16.15	-10.85	-0.95	9.45	13.9
ch1:	11:56:01	13.2	11.25	9.35	8.1	9.7	14.5	16.5	7.9	-6.8	-14.9	-12.6	-2.85	7.45	12.1	12.85	14.9
ch1:	11:56:01	16.5	16.6	17.3	16.5	12.55	9.35	10.45	13.65	16.25	16.35	13.85	6.5	-1.65	-4.05	1.4	12.55
ch1:	11:56:01	27.5	38.05	40.6	38.15	31.1	20.55	12.15	8.2	6.6	6.75	11.15	19.45	25.55	23.8	18	12.05
ch1:	11:56:05	25.2	23	12.55	-1.65	-7.1	-3.2	1.3	3.5	4.7	9.35	16.25	15.55	5.25	-1.3	1.8	9.1
ch1:	11:56:05	11.45	5.3	-5.4	-11.5	-10.4	-9.4	-9.5	-2.45	8.7	11.8	6.15	-1.35	-4.5	-3.1	-4.6	-11.75
ch1:	11:56:05	-12.45	-3.1	7.45	13.8	13.55	8.55	6.95	8.95	8.45	4.2	-3.9	-6.55	2.7	12.7	17.85	22.7
ch1:	11:56:05	20.1	6.3	-6.6	-8.9	-2.55	3.55	5.15	6.05	8.5	7.7	1.45	-5.25	-3.1	7.2	20.85	35.25
ch1:	11:56:05	46.25	50.35	50.4	42.65	21.55	-1	-7.05	3.35	19.75	33.25	36.3	25.2	5.05	-13.15	-20.95	-18.55
ch1:	11:56:05	-11.45	-1.3	8.85	13.4	13.65	12.4	5.55	-5.75	-10.2	-5.65	1.15	5.8	8.25	8.8	10	9
ch1:	11:56:05	2.55	-8.1	-16.8	-18.35	-10.8	0.1	7.15	9.15	7.1	-0.8	-9.35	-9.55	-7.45	-10.75	-14.8	-15.2
ch1:	11:56:05	-14.45	-13.85	-14.85	-15.7	-13.75	-10.55	-5.3	4.05	13.2	17.6	15.65	5.9	-5.7	-16.95	-27.75	-31.2
ch1:	11:56:05	-19.6	-0.15	15.35	18.25	8.5	-5.25	-15.45	-18.45	-14.4	-7.55	-3.85	-6.05	-15.15	-23.95	-26.3	-23.45
ch1:	11:56:05	-16.5	-4.25	10	22.4	29.8	28.35	16.75	-4.65	-27.4	-40.95	-40.8	-32.15	-20.8	-9.2	2.35	8.6
ch1:	11:56:05	5.75	-3.2	-12.8	-20.95	-28.9	-38.1	-48.9	-60.2	-68.4	-69.45	-67.85	-69.7	-73.8	-72.7	-65.85	-55.95
ch1:	11:56:05	-41.95	-27.2	-25.35	-39.95	-53.25	-54.9	-50.75	-43.7	-32.6	-24.4	-23.1	-27.6	-36.9	-45	-45.35	-43.8
ch1:	11:56:05	-45.7	-50.25	-55.3	-55.7	-47.15	-33.05	-21.75	-18	-19.75	-21.45	-23.1	-24.6	-25.05	-25.8	-26.65	-23.7
ch1:	11:56:05	-20.7	-18.35	-13.9	-7.35	-3.3	-0.45	1.75	1.75	-0.15	-0.6	1	3.55	7.55	9.4	7.55	6.85
ch1:	11:56:05	8.05	6.55	1.15	-9.5	-24.4	-31.7	-23.6	-9.3	0.7	5.65	6.05	3.85	-1.3	-6.5	-3.75	7.5
ch1:	11:56:05	12.8	8.25	3.2	2.75	5.8	13	18.55	14.35	7.3	9	16.3	20.7	22.15	20.25	15.55	12.35
ch1:	11:56:05	10.25	4.8	0.8	3.3	9.05	14.65	17.15	16.15	14	13	15.75	22.9	27.35	25.95	23.65	22.5
ch1:	11:56:05	19.1	12.05	3.15	-1.35	-0.25	1.6	2.85	3.3	2.5	4.15	10.95	17.1	21	23.5	21.95	15.15
ch1:	11:56:05	7.8	4.8	7.65	10.9	10.65	8.95	9.8	11.95	11.35	9.4	9.8	13.1	15.7	16.35	14.8	11.55
ch1:	11:56:05	6.95	2.15	-1.55	-0.8	4	6.9	5.2	1.7	-0.8	-1.95	0.8	7.15	12.7	11	3.75	-4.15
ch1:	11:56:05	-7.2	-4.35	1.5	3.05	1.25	1.3	3.5	8.9	18.55	24.9	24.65	22.55	20.4	17.65	11.75	1.4
ch1:	11:56:05	-8.25	-11.95	-11.1	-11.65	-13	-12.45	-9.8	-8.85	-11.55	-18.1	-24.35	-25.65	-19.05	-11.65	-10.6	-12.85
ch1:	11:56:05	-10.9	-7.3	-2.4	2.55	2.45	-3.35	-10.65	-16.8	-16.1	-8.1	1.45	8.3	8.4	0.4	-13.7	-29.2
ch1:	11:56:05	-34.3	-28.6	-26.55	-28.05	-22.45	-15.85	-12.45	-6.05	2.8	8.4	12.85	18.7	22.45	17.25	6.2	-1.5
ch1:	11:56:08	12.2	11.3	8.45	5.95	-5.95	-28.7	-44.4	-46.15	-38.05	-24.55	-12.1	-5.95	-6.15	-10.45	-12.65	-15.65
ch1:	11:56:08	-21.95	-27.2	-31.05	-36.8	-39	-37.65	-35.45	-30.4	-21.75	-11.8	-2.5	5.5	6.6	-4.65	-25.9	-42.75
ch1:	11:56:08	-45.15	-35.7	-22.9	-12.55	-6.75	-6.85	-11.7	-19.8	-30.3	-42.5	-51.75	-57.4	-62.15	-66.9	-69.3	-66
ch1:	11:56:08	-56.25	-45.35	-36.6	-29.5	-29.6	-41.15	-56.9	-66.95	-68.95	-64.75	-58.6	-51.35	-43.65	-36.85	-31.7	-28.55
ch1:	11:56:08	-31	-34.85	-31.95	-20.95	-7.45	3.25	7.2	3.4	-4.85	-12.65	-19.35	-26.45	-31.9	-35.15	-35.9	-30.65
ch1:	11:56:08	-21.3	-14.3	-10.75	-7.4	-0.6	9.3	13.9	9.6	2.65	-1.75	-2.1	2.4	8.55	17.25	26.55	32.1
ch1:	11:56:08	32.25	27.3	16.75	7.5	7.75	17.3	29.8	39.25	40.2	31.75	20.15	10.15	2.15	-2.1	1.8	9.85
ch1:	11:56:08	14.65	14.3	15.35	20.55	26.2	27.75	24.45	21.8	25.35	30.75	33.35	37.6	44	47.75	41.35	23.05
ch1:	11:56:08	4.2	-0.45	10.4	27.7	42.1	50.85	53.2	46.3	30.3	10.7	-2.15	-0.95	8.3	17.05	24.45	25.8
ch1:	11:56:08	21.65	16.05	7.05	-3.4	-8.9	-13.75	-17.1	-13.95	-5.5	5.5	17.8	31.1	40.25	34.35	13.4	-10
ch1:	11:56:08	-25.1	-22.7	-5.5	11.95	21.6	24.65	27.6	33.45	33.15	18.7	-0.05	-6.7	0.95	11.95	19.65	21.75
ch1:	11:56:08	18	14.15	14.6	13.7	7.05	-4.85	-17.5	-19.2	-8.8	4.65	16.8	28.55	36	37.85	33.3	20.55
ch1:	11:56:08	1.2	-13.1	-13	-1	13.55	25.2	32.1	33.4	29	21.15	13.5	6.5	-0.9	-5.65	-5.15	-1
ch1:	11:56:08	6.35	15.5	22.55	23.6	20.45	14.65	6.7	1.8	5.9	16.3	25.45	32.15	34.45	28.65	15.25	0.9
ch1:	11:56:08	-5.8	0.4	13.15	24.65	31.6	32.95	30.75	29.75	27.15	17.6	3.3	-6.3	-5.35	5.5	19.15	27.7
ch1:	11:56:08	28.05	21.15	11.95	5.3	3.6	5.4	7.65	11.95	18.3	21.25	18.75	16.85	15.5	13.7	13.2	13.25
ch1:	11:56:08	12.2	13.6	17.05	18.15	13.4	3.15	-6.75	-9.25	-2.5	9.95	24.55	36.4	37.25	24.95	11.15	4.9
ch1:	11:56:08	3.45	2.9	4.2	7.45	10.05	8.75	5.1	1.15	-4.8	-8.75	-2.7	10.3	20.05	24.25	22.6	16.25
ch1:	11:56:08	8.6	1.15	-5.25	-6.1	-0.55	9	15.55	14.65	8.95	3.05	-1.95	-4.2	-3.1	2	12.7	23.8
ch1:	11:56:08	28.35	27.65	23.9	15.9	9.25	7.2	7.15	12.05	19.45	20.45	20.35	23	15.75	1.1	-3.85	2.55
ch1:	11:56:08	13.1	23.9	23.5	10.3	-6.3	-18.55	-19.6	-7.4	11.35	26.3	27.85	14.1	-1.85	-10.85	-12.35	-7.05
ch1:	11:56:08	-1.25	-7.2	-22.9	-31.7	-20.45	3.2	21.4	25.1	16.4	5.7	-0.05	-4	-11.2	-20.3	-26.6	-23.45
ch1:	11:56:08	-14.95	-9.35	-7.05	-6.15	-9.3	-14.05	-15.9	-13.9	-5.7	9	21.1	21.7	11.45	-2.45	-13.9	-22.2
ch1:	11:56:08	-26.75	-26.75	-22.6	-12.6	2.8	13.9	16.5	14.8	8	0.35	-7.9	-20.9	-31.75	-34	-35.65	-33.25
ch1:	11:56:11	7.7	-0.9	-0.4	8.35	17.3	22.9	25.35	25.1	19.95	10.35	1.2	-3.65	-9.05	-15.85	-21.15	-20.75
ch1:	11:56:11	-13.9	-4.55	-2.25	-5.65	-8.6	-12.45	-17.2	-13.35	-2.75	4.95	8.65	11.6	13.8	13.2	5.85	-7.5
ch1:	11:56:11	-19.8	-24.05	-15.65	1.75	18.5	29.5	32.65	28.3	19.1	9.1	-0.55	-13.3	-31.7	-46.15	-45.75	-30.35
ch1:	11:56:11	-9.5	8.9	18.95	21.15	19.55	13.3	-0.2	-10.95	-12.1	-8.55	-3.35	1.6	2.9	4.15	8.8	12.75
ch1:	11:56:11	12.05	7.65	3.75	2.2	0.65	0.75	8.65	23.55	33.95	31.15	20.75	8.6	-5.65	-14.1	-7.4	9.45
ch1:	11:56:11	23.35	28.3	25.6	19.1	10	1.55	-1.25	4.6	14.4	22.35	28.15	32.7	33	27.35	16.85	3.2
ch1:	11:56:11	-5.55	-2.55	5.8	9.3	9.1	12.4	19.35	23.75	19.4	6.45	-6.15	-12.15	-14.15	-13.8	-13.6	-15.1
ch1:	11:56:11	-17.5	-21.75	-28.85	-27.15	-12.85	1.85	6.75	3.5	-3.15	-10.45	-19.85	-33.9	-44.7	-41.95	-27.4	-10.35
ch1:	11:56:11	5.15	13.1	10.45	1.35	-8.45	-20.25	-31.25	-32.65	-20.6	-4.7	6.4	12.05	14.1	10.3	0.45	-7.65
ch1:	11:56:11	-5.45	1.75	3.05	3.25	10.95	17.15	13.35	3.95	-4.65	-9.15	-8.95	-10.55	-14.45	-17.35	-17.75	-17.45
ch1:	11:56:11	-14.1	-9.45	-7.75	-11.3	-14	-12.55	-9.15	-11.55	-17.35	-19.55	-19.45	-21.55	-24.15	-27.2	-29.25	-23.6
ch1:	11:56:11	-10.25	1.55	7.45	10.05	8.3	-0.05	-8.55	-11.15	-9.8	-7.95	-5.8	-4.9	-5.1	-6.3	-5.85	-1.25
ch1:	11:56:11	4.85	4.9	-1	-10.25	-18.75	-24.4	-26.75	-28.6	-30	-29.85	-27.6	-24.85	-23.55	-24.45	-27.5	-29.4
ch1:	11:56:11	-29.55	-27.5	-20.8	-13.15	-12.3	-14.35	-14.3	-16.15	-19.75	-19.85	-17.15	-13.9	-9.75	-4.45	1.05	3.8
ch1:	11:56:11	2.75	-0.55	-2.6	-1.65	-0.05	-4.65	-17.75	-31.9	-39.1	-37.65	-29.4	-16.5	-5.05	3.05	7.4	6.05
ch1:	11:56:11	-2	-9.65	-12.05	-8.85	-3.6	-0.15	-2.25	-9.75	-17.95	-21.2	-19.25	-17.55	-19.85	-20.25	-14.25	-5.9
ch1:	11:56:11	4.25	15.35	22.15	22.75	16.85	0.85	-23.95	-46.6	-55.85	-50.9	-40.2	-31.05	-26.9	-28.95	-30.65	-24.2
ch1:	11:56:11	-12.25	-1.25	4.85	6.3	3.65	-1	-4.55	-6.2	-8.9	-12.35	-11.65	-7.4	-4.35	-2.05	5.5	14.85
ch1:	11:56:11	17.9	12.65	3.2	-7.7	-13.55	-9.8	0.75	9.1	12.25	12.05	7.95	0.15	-3.85	-0.2	6	11.4
ch1:	11:56:11	18	24.9	25.15	17.25	10.05	7.5	4.5	0.3	-4.55	-7.95	-5.2	2.2	6.7	4.25	-4.55	-16.2
ch1:	11:56:11	-22.95	-23.7	-21.8	-18.75	-13.9	-6.8	-0.1	0.9	-0.75	1.45	5	7.35	7.85	5.75	1.95	-2.3
ch1:	11:56:11	-9.1	-14.1	-10.35	2.65	15.6	24.25	31.15	37.05	35.55	28.9	23.85	20.8	17.75	14.35	10.3	5.6
ch1:	11:56:11	0.55	-2.65	-0.2	5.8	9.95	13.65	20.05	25.4	26.65	26.75	25.4	20.7	15.4	14.4	13.7	10.15
ch1:	11:56:11	6	4.6	2.65	-1.75	-9.1	-12.5	-8.25	0.75	8.25	11.9	13.2	14.75	15.25	9.4	-5.5	-20.9
ch1:	11:56:14	-32.35	-38.25	-49	-52.6	-32	0.45	18.2	18.55	11.5	1.95	-7.15	-13.95	-17.3	-21.6	-30.7	-40.75
ch1:	11:56:14	-49	-54.7	-54.9	-52.25	-51.1	-51.3	-51.45	-52.35	-52.75	-54.65	-56.1	-52.7	-46.35	-41.6	-40.35	-40.75
ch1:	11:56:14	-37.7	-30.2	-27.8	-34.5	-42.6	-44.35	-41.85	-39.25	-33.1	-19.05	-5.6	-2.5	-6.45	-11.5	-15.45	-15.05
ch1:	11:56:14	-9.6	-3.85	0.85	4.7	8.55	12.8	17.5	19.1	14.2	3.9	-8.1	-16.8	-18.35	-13.6	-7.2	-0.8
ch1:	11:56:14	4.65	11.2	19.1	23.15	23.1	22.8	21.35	21.4	22	15.5	4.05	-2.25	-2.05	1.9	7.15	9.7
ch1:	11:56:14	10.7	13.35	15.2	10	-0.5	-8.75	-13.5	-17.05	-17.3	-15.15	-14.3	-12.95	-10.65	-6.25	-1.4	0.2
ch1:	11:56:14	-4.2	-12.8	-21.2	-21.45	-14.15	-5.4	0.3	2.25	-1.25	-7.9	-13.2	-15.85	-22.05	-33.45	-46.6	-58.95
ch1:	11:56:14	-64.05	-56.6	-42.75	-34	-35.1	-41.75	-48.4	-52.65	-53.55	-51	-45.85	-37.3	-27.5	-21.7	-21.2	-20.95
ch1:	11:56:14	-18.7	-16.1	-18	-22.45	-22.3	-15.05	-7.3	-1.7	2	4.5	7.35	13.45	20.3	23.3	22.25	16.6
ch1:	11:56:14	7.8	3.85	8.15	13.65	16.9	19.25	23	27.95	31	30.45	27.95	23.7	20	19.85	20.7	21.65
ch1:	11:56:14	25.8	32.6	35.45	32.35	24.05	13.55	4.4	2	6.15	13.75	23.1	32.25	37.75	38.5	37.4	37.4
ch1:	11:56:14	37.7	35.85	33.05	31.45	29.35	26.95	25.9	24.2	21	17.1	13.05	10	7.25	4.55	1.05	-4.6
ch1:	11:56:14	-10.05	-7.2	2.55	12.95	18.7	21.15	21.9	20.85	14.55	3.05	-14.4	-31.8	-37.85	-30.25	-18.15	-5.9
ch1:	11:56:14	3.9	7.25	3.2	-4.6	-10.45	-12.45	-11.45	-8.8	-5.6	-0.6	6.7	13.55	19.15	23.05	21.25	11.15
ch1:	11:56:14	-4.35	-18	-23.1	-20.95	-16.1	-8	-1.2	-0.85	-3.1	-4.7	-4.15	-0.3	6.3	13.45	16.95	10.95
ch1:	11:56:14	1.75	-3.15	-4.95	-3.3	7.7	22.25	30.7	31	26.7	18.9	10.7	6.2	7.65	14.3	22.15	27.75
ch1:	11:56:14	31.4	29.55	22.25	18.85	21.05	18.9	10.25	1.95	-2.55	-1.6	4	9.65	13.05	13.25	10.75	8.45
ch1:	11:56:14	6.35	0.15	-5.4	-8.25	-13.35	-15.95	-10.55	-3.25	3.15	8.2	11	13.85	12.6	1.65	-13.8	-24.05
ch1:	11:56:14	-25.15	-17.9	-8.9	0.4	9.2	14	15.4	15.5	9	-5.15	-21.8	-34.1	-38.15	-34.4	-27.6	-23.05
ch1:	11:56:14	-19.15	-14.25	-10.9	-11.7	-16.05	-23.6	-27.3	-22.9	-13.45	-2.75	4.8	6.4	7	7.3	6.25	3.5
ch1:	11:56:14	-2.65	-10.85	-15.6	-14.6	-9.4	-1.9	4.45	9.65	15.85	24.1	30.7	33.75	35.45	36.05	34.8	35.35
ch1:	11:56:14	35.25	29.95	20.25	7.35	-6.65	-18.3	-22.35	-13.3	3	12.55	13.8	13.25	11.2	4.85	-1.3	-1.95
ch1:	11:56:14	1.1	6.1	11.9	14.7	13.6	11.5	6.55	2.15	-0.55	-6.05	-13.25	-19.85	-30.65	-40.7	-40.05	-30.9
ch1:	11:56:14	-21.6	-16.05	-12.35	-6.8	-0.75	2.4	3.55	1.25	-8.4	-21.25	-30	-33.85	-33.8	-26.85	-15.15	-4.1
ch1:	11:56:17	-2.3	-0.7	5	15.7	24.35	23.9	19.6	16.8	13.5	5.95	-4.25	-13	-20.2	-26.45	-28.05	-26.6
ch1:	11:56:17	-22.75	-11.2	-0.1	-0.85	-8.15	-9.55	0.2	17.9	31.5	33.5	24.3	8.5	-6.35	-13.3	-11.3	-3.95
ch1:	11:56:17	2.6	4.3	1.3	-3.9	-3.2	5.4	14.45	15.35	8.9	2.4	4	12.5	22.6	30.9	32.85	25
ch1:	11:56:17	12.5	2.1	-4	-6.1	-10.3	-18.1	-22.8	-19.25	-10.85	-0.7	8.1	13.9	16.75	15.1	6.05	-5.65
ch1:	11:56:17	-10.1	-4.95	4.75	12.25	12.2	3.75	-5.4	-12.85	-17.65	-16.7	-9.45	1.4	12.25	13.2	2.95	-5.25
ch1:	11:56:17	-4.55	2.05	11.05	20.05	26.25	26.65	16.05	0.3	-9.6	-13.05	-15	-14.85	-11.1	-4.05	3.9	9.6
ch1:	11:56:17	14.2	17.35	15.45	7.6	-3.75	-16	-25.55	-33.3	-37.75	-35.5	-29.6	-25.85	-24.2	-22.2	-20.6	-21.05
ch1:	11:56:17	-22.9	-23.65	-22.9	-21.8	-21.95	-22.3	-22.8	-22.95	-21.5	-17.45	-13.45	-12	-13.7	-16.75	-18.7	-17.8
ch1:	11:56:17	-15.85	-13.75	-11.7	-11.7	-15.1	-19.65	-20.35	-18.35	-19.65	-24.6	-27.8	-26.9	-22.4	-17.25	-16.4	-18.3
ch1:	11:56:17	-19.25	-18.05	-17.25	-17.45	-16.15	-12.6	-11.75	-11.85	-9.75	-5.7	-2.9	-2.55	-6.7	-13.1	-18.85	-23.75
ch1:	11:56:17	-24.65	-20	-10.85	3	17.4	26.25	30.5	30.3	23.35	11.45	-0.65	-8.6	-7.15	0.2	6.85	12.25
ch1:	11:56:17	13.9	13.7	19.75	30.5	35.4	35.8	36.65	37.1	34.85	29.1	19.1	6.15	-7.55	-16.55	-14.05	-1
ch1:	11:56:17	15.25	31.2	44.7	48.6	41.5	27.55	9.8	-6.25	-17.65	-25.2	-27.1	-27.3	-30.55	-32.1	-29.8	-28.15
ch1:	11:56:17	-23.6	-15.3	-7.1	2.3	5.7	-2.1	-13.05	-19.25	-22.05	-19.8	-14.65	-9.95	-4.65	-1.05	-4.55	-12.95
ch1:	11:56:17	-22.35	-29.25	-28.5	-17.6	-1.9	12.15	20.7	19.65	10.05	3.1	2.7	-0.9	-9	-14	-14.75	-13.4
ch1:	11:56:17	-11.55	-12.3	-16.65	-20.95	-24.25	-23.6	-17.45	-8.1	-0.55	4.85	4.45	-3.55	-16.55	-28.7	-35.55	-36.95
ch1:	11:56:17	-37.1	-35.55	-28.35	-19.2	-13.35	-8.1	-3.85	-4.65	-6.2	-6.05	-7.1	-5.45	4.25	15.95	21.4	20.25
ch1:	11:56:17	16.7	12.7	5.1	-7.15	-16.95	-16.3	-6.85	5.7	17.4	26.5	31.55	34	30.55	20.05	8.95	3.9
ch1:	11:56:17	5	7.05	5.75	2.35	-0.2	-3.85	-6.35	-4.3	-0.7	3.2	12.15	24.25	34.2	39.5	39.85	34.9
ch1:	11:56:17	27.4	20.55	15	10.65	8.9	10.75	13.9	15.9	15.65	13.8	8.4	-0.6	-10.25	-21.45	-34.35	-44.05
ch1:	11:56:17	-50.75	-57.9	-62.9	-64.05	-63.4	-63.35	-63.15	-60.9	-56.15	-52.55	-50.6	-50.05	-52.5	-58.85	-63.4	-62.25
ch1:	11:56:17	-56.35	-48.4	-40.95	-36.9	-35.75	-37.25	-42	-44.4	-41.45	-34.75	-28.2	-24.75	-24.9	-25.75	-26.7	-28.35
ch1:	11:56:17	-27.9	-22.2	-12.6	-5.25	-2.55	-1.1	4.4	10.2	8.65	-0.25	-6.7	-6.4	0.7	11.2	21.15	24.2
ch1:	11:56:17	19.65	12.2	7.85	9.2	14.85	19.5	21.55	24.4	29.25	32.9	31.5	28.1	27.55	27.65	24.9	23.75
ch1:	11:56:20	27.45	32.95	37.3	37.2	32.25	22.7	11.8	6.65	10.4	20.05	35.45	50.35	54.2	46.15	36	28.35
ch1:	11:56:20	24.05	25.5	27.35	25.9	23.2	19.7	15.1	14.7	18.45	21	18.55	15.15	14.25	15.7	17.95	22.6
ch1:	11:56:20	24.95	21.05	15.05	11.4	10	9.95	14.55	23.8	31.7	30.65	23.5	15	4.55	-5.25	-7.3	-2.9
ch1:	11:56:20	5.4	18.1	29.8	34.45	31.85	23.7	14.45	8.15	6.1	10.75	19.6	26.5	28.25	25.35	22.45	21.35
ch1:	11:56:20	19.9	21.05	24.75	25.4	24.5	21.45	13.05	7.8	13.25	19.9	21.35	20.75	25.05	32.15	36.2	34.65
ch1:	11:56:20	27.7	15.2	4.55	4.3	12.65	18.05	13.65	6.5	5.1	4.15	-0.75	-3.95	-1.95	2.15	8.45	16
ch1:	11:56:20	19.8	17.25	12.6	6.75	-3.4	-16.25	-21.3	-15.15	-0.5	17.55	28.95	24.85	11	-5.55	-19.2	-24.95
ch1:	11:56:20	-19.05	-3.5	16.15	31.35	34.55	27.2	15.3	0.2	-19.05	-32.2	-27.4	-10.4	6.15	18.5	27.1	30.65
ch1:	11:56:20	26.2	14.3	0.15	-9.95	-13	-10.1	-7	-9.9	-13.7	-11.95	-6	0.4	4.95	4.8	4.65	6.1
ch1:	11:56:20	4.95	1.75	1.25	3.8	8.65	10	-0.15	-15.35	-20.55	-15.05	-12	-13.35	-11.6	-2.85	8.7	14.2
ch1:	11:56:20	10.55	2.4	-6.1	-14.1	-18.8	-20.25	-19.5	-17.5	-14.55	-11	-7	-4.25	-2	-0.6	4.25	13.85
ch1:	11:56:20	20.9	20.25	11.95	-1.5	-10.35	-14.1	-17.95	-16.3	-8.8	-2.5	6.55	16.75	15.55	7	2.9	4.9
ch1:	11:56:20	6.55	5.4	2.6	0.35	2.15	6.1	7.5	6.25	2.7	-4.95	-14.35	-20.95	-21.25	-13.35	-1.5	7
ch1:	11:56:20	8.35	4.5	0.85	-1.1	-3.85	-4.45	-4.8	-8.8	-14.15	-17.15	-18.25	-14.6	-8.55	-5.6	-7.2	-9.45
ch1:	11:56:20	-9.7	-6.45	-1.1	0.4	-7.7	-20	-26.5	-24.7	-14.35	0.85	15.4	25.65	25.5	10.3	-9.85	-21.25
ch1:	11:56:20	-20.15	-11.25	0.3	10.6	15.4	11.55	3.35	-3.7	-11.2	-18.1	-18.6	-12.1	-4.1	4.95	11.8	8.7
ch1:	11:56:20	-3.1	-12.1	-15	-13.5	-7	1.35	4.6	-0.6	-13.25	-26.8	-32.1	-28.05	-17.75	-4.8	8	15.1
ch1:	11:56:20	11.45	0.75	-6.25	-8.2	-6.95	-0.7	5.55	4	-4.05	-13.3	-18.7	-16.05	-6.25	3.95	8.6	7.25
ch1:	11:56:20	1.25	-5.55	-5.55	1.85	7.65	6.5	-0.2	-10.3	-18.8	-21.25	-16.65	-8.65	-0.15	3.65	0.35	-3.7
ch1:	11:56:20	-0.7	4.5	9.8	16.7	18.2	7.85	-5.15	-11.85	-12	-9.85	-9.45	-8.05	-6.35	-11.9	-23.7	-30.55
ch1:	11:56:20	-26.05	-12.15	2.75	10.65	11.5	6.8	-0.95	-5.05	-4.8	-7.45	-11.65	-12.3	-10.15	-7.7	-5.45	-6.5
ch1:	11:56:20	-6.1	-1	0.75	-0.35	-0.3	-1.6	-6.05	-11.6	-16.35	-13.5	-7	-6.15	-7	-3.35	-0.15	2
ch1:	11:56:20	2.4	-0.15	-7.3	-16.8	-23.3	-23.5	-21.45	-19.3	-16.75	-14.35	-10.65	-7.6	-11.3	-20.6	-29.15	-32.95
ch1:	11:56:20	-30.35	-23.85	-17.2	-12.95	-8.75	-3.25	-0.15	-0.55	-0.6	-1.05	-6.6	-13.85	-16.55	-14.55	-11.5	-10.8
ch1:	11:56:23	-10.6	-4.75	1.65	1.25	-4.05	-8.8	-11.6	-12.85	-11.2	-3.65	8.8	16.35	16.15	10.9	1.85	-9.55
ch1:	11:56:23	-16.85	-17.55	-13.9	-9.55	-4.45	2.1	9.4	15.65	19.65	17	6	-5.55	-10.55	-9.6	-7.45	-4.6
ch1:	11:56:23	-0.6	2.45	2.95	-0.15	-7.65	-15.05	-14.15	-8.8	-6.9	-5.9	-0.4	7.15	11.95	11.8	11.2	11.85
ch1:	11:56:23	9.05	2.75	-2.75	-6.35	-9.3	-11.15	-7.7	-1.85	-2.6	-9.2	-12.05	-7.8	-0.75	5.6	9.25	10.8
ch1:	11:56:23	9.2	6.55	4.9	3.55	-0.05	-3.7	-5.1	-7.4	-12.75	-15.5	-12.55	-7.8	-5.9	-8.1	-8.8	-3.8
ch1:	11:56:23	1.5	3.1	2.3	-4.15	-12.85	-15.75	-12.8	-8.05	-4	-2.5	-1.4	0.25	-4.2	-15.85	-28.05	-32.15
ch1:	11:56:23	-28.1	-20.45	-14.75	-9.2	-4.95	-6.9	-15.55	-22.15	-22.55	-20.6	-13.35	0.15	9.4	9.95	6.15	-1.15
ch1:	11:56:23	-6.65	-6.95	-4.9	-2.5	-5.45	-16.2	-20.35	-7.65	14.55	30.65	33.15	27	17.65	7.25	-2.4	-12
ch1:	11:56:23	-22.25	-27.2	-24.55	-17.8	-10.45	-3.05	5.85	12.65	12.15	6.6	2.2	-0.05	-0.2	0.7	0.95	-3.3
ch1:	11:56:23	-10.3	-15.15	-17.45	-15.7	-3.35	13.55	23.6	25.2	19.65	8.65	-2.4	-11.55	-19.45	-26.45	-32.65	-37.65
ch1:	11:56:23	-40.1	-36.1	-25.95	-17.9	-18.45	-23.35	-29.8	-37.6	-42.75	-40.65	-29.15	-14.15	-1.6	6.05	5.25	-3.9
ch1:	11:56:23	-11.9	-16	-22.9	-34.9	-43.8	-39.25	-20.45	0.75	14.7	19.95	16.55	8.45	0.75	-3.45	-8.15	-20.35
ch1:	11:56:23	-38.1	-48.5	-49.45	-44.9	-39	-33.9	-28.45	-20.95	-16.65	-18.05	-23.1	-27.5	-26.1	-18.1	-8.4	-0.7
ch1:	11:56:23	5.65	6.9	0.1	-10.95	-20.25	-23.5	-20.25	-16	-13.25	-9	-2	4	6	3.65	-3	-11.8
ch1:	11:56:23	-22.3	-33.2	-42.25	-50.55	-59.35	-62.4	-57.35	-49.7	-46.25	-49.25	-53.95	-56.35	-57.7	-58.05	-53.35	-46.25
ch1:	11:56:23	-41.7	-43.25	-48.45	-51	-48.95	-45.75	-39.3	-33.75	-35.75	-43.3	-54	-62.45	-57.95	-41.8	-24.35	-13.8
ch1:	11:56:23	-16.6	-28.6	-40.15	-46.55	-47	-38.05	-22.4	-9.75	-7.35	-10.05	-12.95	-14.1	-14.65	-16.8	-18.3	-14.65
ch1:	11:56:23	-8.9	-2.2	5.8	9.9	9.9	9.45	6.6	3.8	6.75	17.8	31.6	36.4	30.35	23.75	20.1	20.5
ch1:	11:56:23	23.1	22.1	19.45	23.75	32.15	37.8	38.05	33.95	29.65	28.85	29.45	24.9	17.95	16.3	18.2	17.55
ch1:	11:56:23	20.15	28.65	40.8	50.45	45.45	25.75	10.3	5.7	5.7	8.1	10.5	11.3	12.95	14.45	15.05	18.6
ch1:	11:56:23	21.35	16.45	4.65	-6.6	-11.45	-7.2	3.25	14.8	22.45	22.05	12.8	0.65	-7.65	-11.85	-14.55	-14.5
ch1:	11:56:23	-8.35	1.75	9.35	10.2	8.45	8.55	8.5	3.65	-4.4	-7	-2.55	2.2	6.6	11.15	10.5	7
ch1:	11:56:23	2.2	-8.45	-22.05	-29	-29.55	-24.1	-15.05	-5.25	4.55	12.3	11.7	6.25	-0.4	-10	-22.65	-35.8
ch1:	11:56:23	-45.25	-44.85	-38.1	-32.75	-27.5	-20.75	-14.55	-9.7	-5.75	-0.3	6.2	1.75	-17.5	-31.15	-27.8	-16.4
ch1:	11:56:26	-5.35	5.35	12.2	15.35	18.4	20.45	14.6	-0.5	-19.95	-32.4	-29.85	-15.3	1.7	17.1	25.7	23.25
ch1:	11:56:26	15.2	11.6	11.45	1.45	-18.95	-32.05	-27.55	-12.35	8.1	24.8	27.65	19.1	8.9	3.4	3	1.2
ch1:	11:56:26	-0.85	4.25	13.25	20.55	25.2	23.9	17	11.35	7.45	8.15	16.3	27.6	35.4	35.25	26.9	17.8
ch1:	11:56:26	12.35	8.2	3.65	-1	0.3	8	14	19.15	26.8	30.55	31.3	33.25	31.1	25.7	23.7	25.1
ch1:	11:56:26	26.05	25.7	21.8	14.75	5.6	-2.6	-9	-11.45	-7.3	2.45	12.1	20.2	26.4	26.65	18.4	8.1
ch1:	11:56:26	4.1	8.9	18.3	23.25	20.35	16.4	12.4	6.15	4.2	5.95	5.85	8.55	10.75	6.75	2.85	5.25
ch1:	11:56:26	10.3	16.4	21.1	25.3	23.75	12.75	-0.55	-8.65	-13.65	-11.4	-0.75	11.65	18.3	17.2	10.75	5.4
ch1:	11:56:26	4.1	5.6	5.95	4.25	-0.7	-9.45	-17.15	-15.25	-3.7	10	23.9	34.65	27.95	5	-11.5	-11.2
ch1:	11:56:26	-6.6	-3.9	-0.75	5.5	10.5	9.1	3.6	-3.3	-14	-24.8	-28.8	-22.2	-11.9	-5.6	-0.6	5.6
ch1:	11:56:26	4.15	-7.6	-20.85	-27.65	-24.6	-11.1	7.45	19.75	21	15.35	7.05	-2.35	-8.4	-10.65	-9.05	-0.95
ch1:	11:56:26	10.35	15.4	9.7	-0.2	-5.1	-4.1	-3.15	-3.05	-1.85	-2.8	-7.35	-9.8	-6.1	-0.05	6.2	11.55
ch1:	11:56:26	13.35	11.05	9.1	7.05	3.6	2.9	6.6	7.55	3.7	-0.3	-0.75	2.4	6.6	10.35	14.8	18.15
ch1:	11:56:26	17.3	13.5	5.65	-6.65	-15.25	-10.55	3.95	19.55	28.2	29.25	25.3	17.15	6.5	-0.25	-2.05	-2.3
ch1:	11:56:26	-3.85	-8.65	-11.7	-6.15	5.2	16.1	24.2	26.8	23.1	12.8	0.55	-8.5	-18.25	-30.85	-33.9	-24.1
ch1:	11:56:26	-10.9	-1.4	-0.4	-6.35	-13.85	-21.5	-28.05	-34.2	-43.6	-47.2	-38.4	-27.35	-20.4	-14.8	-9.25	-5.35
ch1:	11:56:26	-7.1	-14.5	-20.5	-25.35	-31.65	-36.5	-38.05	-37.75	-34.45	-28.25	-16.35	-3.5	-1	-9.4	-18.9	-23.25
ch1:	11:56:26	-19.9	-11.5	-2.7	3.6	2.75	-8.15	-19.95	-18.25	-7.25	-2.25	-4.65	-6.45	-3.55	9.75	32.35	45.75
ch1:	11:56:26	38.1	18.75	0.65	-5.6	2.45	14.65	22.5	19.45	6.45	-7.25	-12.35	-4.4	17.1	39.1	48	45.65
ch1:	11:56:26	35.65	17.3	-3.3	-14.65	-12.05	-0.75	10.7	20.4	26.5	24.95	15.7	5	-5.05	-6.85	3.05	15.6
ch1:	11:56:26	20.35	18.85	16.45	14.85	11.55	6.6	5.05	8	10.55	9.6	7.45	5.85	6.1	8.25	11.05	12
ch1:	11:56:26	8.5	2.4	2.95	13.2	20.75	21.25	19.7	16.8	10.75	8.25	11.85	14.9	10.1	0	-8.4	-10.6
ch1:	11:56:26	-7.9	-3.45	1.4	4.6	6.75	11.25	15.85	9.35	-8.6	-25.5	-30.9	-27.4	-18.3	-5.95	4.75	7.75
ch1:	11:56:26	3.15	-5.35	-14.45	-23.5	-35.7	-49.7	-58.15	-59	-55.55	-49.2	-42.4	-38.85	-40.15	-44.4	-46.45	-45.55
ch1:	11:56:26	-43.85	-38.75	-27.75	-18.05	-11.9	-6.85	-4.1	-7.25	-14.45	-23.35	-29.65	-32.7	-32.15	-28.1	-22.55	-19.1
ch1:	11:56:29	-16.5	-14.4	-14.9	-16.35	-12.6	-6.5	-9.2	-20.85	-27.95	-24.15	-14.85	-4.9	1.85	1.6	-0.85	-2.75
ch1:	11:56:29	-8.05	-13.85	-14.5	-12.5	-5	5.3	9.1	5.7	1.95	0.55	4.75	9.1	11.6	14.5	15.25	11.7
ch1:	11:56:29	9.15	9.1	12.9	20.05	26.5	32.9	39.8	40.8	35.75	28.45	19.05	11.5	7.9	6.25	11.85	25.55
ch1:	11:56:29	35.45	36.2	30.8	21.55	12.8	7.7	4.3	-2.3	-9.65	-9	3.2	20.15	33.6	37.5	32.35	22.75
ch1:	11:56:29	10	-4.05	-11.95	-13.35	-12.1	-9.05	-7	-8.45	-11.5	-11.75	-7.45	1.05	7.05	6.95	4.05	2.9
ch1:	11:56:29	2.5	3.65	7.1	11.7	15.6	16.6	15	12.45	13.35	17.25	18.7	16.6	17.8	16.7	9.55	4.9
ch1:	11:56:29	6.55	9.55	14	18.65	20.05	18.9	15.15	9.25	2.05	-9.9	-24.3	-29.4	-26.6	-26.2	-25.65	-18.25
ch1:	11:56:29	-7.7	-0.1	4.1	3.45	-3.05	-12.3	-17.85	-14.95	-4.15	7.35	12.9	10.8	4.75	2.4	6.55	11.1
ch1:	11:56:29	11.9	8.9	2.65	-1.9	-4	-8.3	-13	-11.2	-4.2	3.15	8.65	12	11.9	9.85	6.85	1.65
ch1:	11:56:29	-8.8	-23.25	-36.8	-41.2	-34.15	-22.6	-14.95	-13.5	-16.6	-21.55	-25.4	-29.45	-30.75	-25.45	-16.3	-3.45
ch1:	11:56:29	14.05	25	21.75	10.3	-1.6	-7.8	-6.2	-0.15	6.15	7.25	1.05	-3.3	-1.95	2.95	10.45	15.05
ch1:	11:56:29	11.15	4.5	-1.45	-4.75	-3.2	0.15	6.25	16.05	22.8	19.3	6.85	-5.15	-4.75	4.6	10.8	10.8
ch1:	11:56:29	9.35	8.25	5	0.25	-1.85	0.6	5.15	8	6.85	4.7	3.6	4.1	5.65	5.2	-1.15	-8.4
ch1:	11:56:29	-12.75	-13.7	-11.65	-6.9	0.25	7.65	11.65	10.6	6.3	3.6	4.5	5	3.75	2.4	1.8	2.1
ch1:	11:56:29	4.65	8.6	11.35	12.35	11.95	6.9	-4.35	-13.8	-14.4	-7.35	0.5	3.75	1.85	-1.65	-4.9	-5.2
ch1:	11:56:29	-1.15	7.8	18.15	22.65	19	6.05	-13.75	-23.05	-13.6	-4.25	-6.2	-13	-15.4	-8.9	2.45	11.95
ch1:	11:56:29	16.45	10.55	1.25	1.25	5.85	8.8	13.05	15	10.7	4.6	-0.15	-1.75	-3.65	-5.1	-0.9	9
ch1:	11:56:29	16.6	19.9	17.05	5.95	-9.15	-19.65	-22.55	-18.05	-10.6	-4.2	1.95	8.75	13.75	13.7	7.5	-4.8
ch1:	11:56:29	-18.55	-28.2	-30.15	-23.7	-14.15	-4.4	4.3	2.1	-11.35	-19.45	-17.75	-9.85	0.5	5.95	2.75	-5.25
ch1:	11:56:29	-17.45	-27.8	-29.5	-21.8	-8.75	2.95	8.8	7.05	-3.6	-15.05	-20.2	-25.95	-32.05	-30.2	-20.8	-9.75
ch1:	11:56:29	-1.05	3.75	6.8	7.45	0.65	-12.25	-22.05	-23.4	-24.3	-25.3	-18.95	-11.1	-9.65	-12.55	-18.65	-22.05
ch1:	11:56:29	-17.8	-8.8	2.15	13.95	16.5	4.7	-13.95	-22.2	-10.55	4.8	6.9	1.85	0.35	4.05	8.75	7.6
ch1:	11:56:29	1.95	-0.65	-2.85	-9.6	-19.7	-27.3	-26.3	-15.95	-4.6	1.8	3.5	4.1	2.05	-6.15	-18.85	-26.4
ch1:	11:56:29	-24.3	-13.85	-4.35	-1.65	-2.5	0.45	3.7	1.45	-7.35	-16.25	-14.2	-1.2	12.35	19.4	18.3	6.9
ch1:	11:56:32	11.35	4.4	-3.65	-12.2	-11.65	0.1	13.15	21.05	23.55	20.7	13.8	4.45	-2.45	-7.45	-17.15	-28.5
ch1:	11:56:32	-32.8	-30.6	-26.7	-23.05	-18.75	-14.25	-12.8	-16.55	-23.3	-30.25	-35.45	-33.85	-25.05	-14.15	-6.1	-0.85
ch1:	11:56:32	1.8	0.8	-7.15	-17.85	-24.25	-23.6	-16.85	-8.2	-4.5	-3.4	-1.5	-5.15	-15.65	-23.85	-25.35	-20.65
ch1:	11:56:32	-10.5	-0.35	2.25	-3.35	-10.7	-15.6	-17.95	-20.15	-28.15	-44.1	-57.95	-58.75	-50.4	-40.75	-30.65	-20.35
ch1:	11:56:32	-17.6	-19.1	-17	-15.05	-20.95	-28.5	-30	-27	-24.8	-25.95	-27.95	-26.1	-21.75	-19	-19.2	-23.2
ch1:	11:56:32	-27.8	-26.6	-20.2	-11.9	-3.1	0.5	-2.95	-6.25	-7.25	-6.15	-3.25	-1.85	-4.35	-7.05	-7.3	-5.15
ch1:	11:56:32	-1.85	2.4	5.15	5.1	0	-9.85	-19.55	-21.7	-14.4	0	16.45	27.5	26.75	15.45	2.4	-2.5
ch1:	11:56:32	5.05	19.4	30.45	34.2	30.8	21.1	8.45	-2.95	-12.1	-17	-18.9	-20	-17.9	-12.5	-9.9	-9.25
ch1:	11:56:32	-7.55	-7.4	-9.8	-9.75	-10.05	-13.05	-17.85	-23.7	-26.6	-23.45	-17.15	-11.2	-6.85	-1.45	11.7	27
ch1:	11:56:32	33.7	30.05	21.5	11.05	2	-4.65	-9.45	-13.75	-13.35	-3.4	10.7	21.5	28.1	29.65	26.2	18.25
ch1:	11:56:32	7.5	0.55	-0.85	-2	-1.2	3.55	7.65	9.6	9.05	7.65	12.2	22.2	25.85	20.3	14.45	8.6
ch1:	11:56:32	2.8	2.85	7.2	9.35	10.35	8.85	5.1	0.9	-4.35	-6.85	-0.75	10.55	23	34.25	42.55	46.8
ch1:	11:56:32	43.7	34.3	24.35	14.8	3.25	-9.7	-21.9	-25.2	-16.45	-4.75	3.35	10.55	15.9	17.45	14.05	4.2
ch1:	11:56:32	-3.95	-6.1	-8.4	-11.75	-11.05	-4.85	7.6	16.7	10.8	-7	-21.45	-22.45	-10.5	9.15	31.55	47.45
ch1:	11:56:32	44.6	20	-14.1	-39.05	-44	-31.35	-9.2	11.95	26.85	36.3	38.85	33.2	24.4	8.45	-16.1	-40
ch1:	11:56:32	-55.95	-61.95	-53.95	-38.35	-23.45	-12.8	-3.3	6.15	6.2	-10.25	-27	-32.35	-30	-21.4	-9.85	-1.45
ch1:	11:56:32	5.25	10.3	5.65	-9.4	-25.9	-37.65	-42.75	-41.6	-35.1	-25.15	-15.45	-9.6	-5.25	2.3	7.6	-0.4
ch1:	11:56:32	-15.7	-27.7	-34.45	-35.1	-30.55	-29.95	-34.05	-37	-35.15	-27.1	-16.4	-13.55	-22.05	-34	-38.7	-31.8
ch1:	11:56:32	-18.95	-6.9	0.95	5.7	10.7	16.45	16.25	10.75	4.95	1.1	-0.4	-1.05	-3	-5.85	-6.15	-2.55
ch1:	11:56:32	1.25	-1.55	-10.2	-17.65	-16.95	-8.15	3.9	13.65	18.9	18.25	13.4	7.75	3.2	-2.15	-8.7	-14.1
ch1:	11:56:32	-15	-12.25	-9.7	-7.8	-6.4	-4.8	-3	-0.75	-0.95	-3.5	-5.2	-4.9	-1.7	8.85	25.1	37.6
ch1:	11:56:32	40.6	34.05	20.3	6	-2.45	-5.1	-1.1	8.7	17.4	19.85	17.7	14.75	13.65	13.9	13.4	14.6
ch1:	11:56:32	17.6	18.7	16.8	15.6	15	12.55	7.4	2.45	0.25	1.45	6.1	13.7	19.1	16	10.8	7.8
ch1:	11:56:32	8.1	12.95	17.85	13.8	6	3.45	6.5	7.95	5.65	5.25	9.3	13.25	16.1	16.95	15.2	15.1
ch1:	11:56:35	-15.2	-5.25	7.85	14.5	13.35	7.4	-3.95	-16.8	-20.8	-17.1	-10.9	-4.05	0.9	1.65	1.25	2.35
ch1:	11:56:35	3.45	1.95	-4.2	-11.95	-16.2	-15.05	-8.3	-0.05	4.35	8.8	14.05	15.25	11.1	3.9	-1.75	1.55
ch1:	11:56:35	11.55	22.4	32.45	36.45	33.55	30.45	30.65	30.1	23.9	11.65	-2.05	-12.4	-14.9	-9.6	-0.3	9.85
ch1:	11:56:35	18.25	24.3	26.95	25.3	21.45	18.55	16.5	15.15	10.1	0.25	-6.5	-3.15	9.05	23.05	31.05	32.65
ch1:	11:56:35	33.35	33.7	33.55	32.85	27.8	15.25	1.45	-5.05	-0.95	8.5	16.7	23.35	27.95	26.6	17.9	6.35
ch1:	11:56:35	-6.7	-19.45	-29.8	-35.55	-37.25	-35.95	-33.15	-27.5	-20.95	-17.55	-20.5	-24.8	-23.75	-18.25	-12.45	-6.95
ch1:	11:56:35	-3.5	-0.5	4.75	6.2	-1.75	-15.1	-28.35	-36.35	-32.65	-20.5	-4.95	11.55	27.05	34.6	29.2	13.5
ch1:	11:56:35	-5.9	-24.6	-35.65	-35.85	-28.5	-14.05	2.65	13.7	16.35	11.25	1.95	-2.1	-1.75	-5.95	-14.25	-17.4
ch1:	11:56:35	-12.35	-4.75	1.3	6.25	11.05	12.25	7.1	-6.95	-25.65	-41.35	-43.85	-32.3	-16.65	-5.6	2.75	7.85
ch1:	11:56:35	8.45	8.85	9.4	5.5	-5	-20.95	-37.35	-44.8	-38.5	-24.4	-12.2	-4.3	1.55	5.65	9.2	8.65
ch1:	11:56:35	0.25	-11.2	-18.2	-23.95	-27.3	-26.05	-24.1	-26.5	-31.3	-33.25	-25.25	-12.3	-6.85	-10.45	-15.15	-17.1
ch1:	11:56:35	-13.35	-5.35	1.55	5.05	5.95	6.35	6.7	4.35	-3.2	-15.05	-25.65	-28.2	-24.15	-18.8	-12	-7.1
ch1:	11:56:35	-5.15	1.6	9.2	2.4	-20.45	-44.2	-51.8	-40.45	-22.2	-4.45	9.5	13.8	10.2	4.15	-4.85	-14.8
ch1:	11:56:35	-17.7	-13.75	-11.5	-12.6	-13.95	-18.2	-24.75	-28.8	-30.15	-28.4	-25	-23.55	-23.45	-22.5	-22.5	-22.85
ch1:	11:56:35	-22.3	-22.55	-23.75	-23.2	-18.4	-13.7	-17.3	-29.65	-39.95	-39.8	-30.95	-20	-9.65	-2.65	-1.1	-3.15
ch1:	11:56:35	-5.3	-6.45	-10.4	-19.15	-26.45	-24.75	-16.2	-5.05	2.6	3.9	2.1	0.05	-2.75	-3.25	-3.6	-10.15
ch1:	11:56:35	-16.35	-13.4	-3.9	8	20.4	26.4	25.3	18.5	7.1	-2.75	-5.35	-12	-26.15	-35.2	-32.65	-23.65
ch1:	11:56:35	-10.25	3.3	13.1	21.55	32.2	39.35	33.65	18.65	6.85	3.5	4.2	7.95	11.25	14.4	19.4	23.35
ch1:	11:56:35	21.85	16.2	8.7	3.6	4.6	13.35	27.45	39.65	46	43.75	31.6	15.5	3	-1	7.75	15.7
ch1:	11:56:35	3.7	-15.05	-17.65	-4.85	10.45	22.75	32.2	38.6	38.2	29.6	13.8	-1.3	-11.6	-20.95	-27.9	-24.15
ch1:	11:56:35	-15.55	-9.9	-5.2	-0.45	2.5	2.85	2.65	3.75	6.85	11.55	8.75	-10.25	-32.7	-40.8	-35.25	-22.7
ch1:	11:56:35	-7.6	3.15	5.1	1.25	-3.35	-6.05	-9.25	-15.55	-23.3	-29.7	-33.5	-33.4	-31.45	-28.6	-24.9	-20.3
ch1:	11:56:35	-16.4	-15.65	-19.95	-26.8	-29.5	-27.15	-21.35	-14	-6.4	-0.2	4	4.3	3.8	3.95	0.65	-6.8
ch1:	11:56:35	-11.15	-11.1	-11.15	-11.75	-9.6	-4.85	-1.05	0.2	1.45	3.65	0.4	-10.2	-18.65	-19.4	-13.95	-3.6
ch1:	11:56:38	10.7	2.1	-19.15	-41.45	-47.3	-36.25	-19.55	-6	3.75	10.4	9.95	4.65	-0.1	-2.6	-3.25	-4.4
ch1:	11:56:38	-10.1	-16.4	-18.05	-15.6	-8.65	3.8	16.25	20.25	11.95	-4.45	-16.85	-20.1	-14.35	-2.3	12.7	26.85
ch1:	11:56:38	37.4	37.8	27	12.9	5.8	6.5	9.6	14.7	19.85	18.8	12.95	8.4	3.6	-1.75	-2.3	3.1
ch1:	11:56:38	15.7	30.15	38.8	41.3	36.1	23.55	14	8.9	7.05	9.9	14.4	15.1	14.35	12.65	11.6	8.8
ch1:	11:56:38	0.8	-10.8	-24.35	-37.45	-38.05	-23.65	-8.8	-2.7	-2.25	-2.85	-3.25	-3.45	-4.05	-3.55	-0.35	1.65
ch1:	11:56:38	-6.05	-18.05	-23.45	-20.8	-10.3	3.65	11.9	13.7	12.05	8.9	8.5	7.1	1.9	-0.75	2.5	7.2
ch1:	11:56:38	12	16.2	20.7	27.85	32.05	28.45	18.9	5.4	-8.2	-12.55	-5.55	6.05	14.8	17.95	16.3	14.7
ch1:	11:56:38	14.5	14.95	15.7	17.6	17.6	13.7	9.05	6.35	3.75	1.95	5.1	11.1	17.15	22.5	23.1	14.7
ch1:	11:56:38	3.5	1.35	11	21.15	23.25	17.8	9.1	2.05	-1.85	-6.8	-13.95	-21.45	-30.3	-37.5	-39.55	-43.1
ch1:	11:56:38	-50.8	-55.8	-55.55	-53.95	-54.3	-55.55	-55.95	-55.15	-54.95	-58.75	-66.8	-73.55	-72.55	-65.9	-58.65	-53
ch1:	11:56:38	-48.6	-47.35	-48.65	-48.15	-44.05	-40.6	-41.2	-45.05	-50.2	-53.9	-51.55	-41.85	-31.4	-26.4	-26.8	-29.4
ch1:	11:56:38	-32.7	-33.1	-29.85	-31.5	-38	-39.25	-40.3	-44	-40.75	-32.95	-26.35	-19.2	-13.15	-10.4	-6.95	-2.3
ch1:	11:56:38	0.9	-4.3	-13.95	-14	-4.85	4.6	13.75	22.3	28.15	33.9	34.9	27	16.05	10.1	5.1	-1.25
ch1:	11:56:38	-3.4	-1.6	-2.35	-0.85	4.6	9.55	14.75	22.45	26.2	23.25	17.95	11.05	3.35	1.05	5.35	11.45
ch1:	11:56:38	18.7	26.35	30.95	32.45	31.4	29.1	26.7	23.8	19.5	15.5	10.8	8.3	9.95	13.5	14.7	15.15
ch1:	11:56:38	16.85	18.85	17.85	14.2	9.7	2.5	-10.25	-23.6	-28.55	-22.7	-13	-3.95	5.4	13.15	16.55	14.85
ch1:	11:56:38	9.45	3.65	-1.2	-9	-19.3	-25.6	-22.9	-13.2	-0.15	11.9	17.6	16.3	9.9	-0.3	-7.1	-1.25
ch1:	11:56:38	12.75	25.7	33.4	34.85	32.25	27.85	18	3.35	-9.85	-19.8	-23.8	-19.8	-11.9	-2.9	7.5	14.7
ch1:	11:56:38	17.9	18.05	15.35	9.6	3.55	2	7.15	11.6	10.75	5.35	-0.9	0.65	6.35	8.3	11.45	17.4
ch1:	11:56:38	17.2	13.45	10.05	8	8.95	11.9	13	10.25	4.4	0.2	0.6	6.5	18.6	30.3	36.25	38.95
ch1:	11:56:38	39.35	33.95	23.6	10.65	-2.8	-13.55	-16.6	-10.75	0.9	15.6	26.25	26.05	19.1	13.8	10.9	11.75
ch1:	11:56:38	13.05	11.55	9.45	10.6	15.8	23.1	25.2	18.05	6.05	-5.45	-11.95	-9.6	0.8	12.75	19.75	19.7
ch1:	11:56:38	14.75	7.05	-1.05	-7.9	-14.35	-20.55	-21.6	-14.3	-2.25	8.05	13.35	15.85	15.15	9.45	-2.2	-11.8
ch1:	11:56:38	-13.55	-9.55	-7.1	-6.7	-3.3	4.95	13.15	18.85	20.75	17.15	8.45	-2.8	-12.65	-13.45	-4.25	6.7
ch1:	11:56:42	-8.2	-19.75	-34.15	-38.7	-31.1	-17.55	-0.85	16.35	30.15	38.65	31.8	9.05	-12	-17.9	-15.75	-13.6
ch1:	11:56:42	-10.15	-4.55	-1	2.1	5.5	0.95	-11.05	-20.35	-21.9	-8.95	13	26.8	29.05	24.95	11.95	-4.7
ch1:	11:56:42	-15.1	-14.45	-6.65	4.1	16.85	30.1	34.4	31.25	28.9	28.95	26.75	19.8	9.65	-0.2	-8.75	-16.65
ch1:	11:56:42	-18.55	-9.95	6.95	25.2	38.35	35.7	16.75	-2.65	-10.7	-9.2	0.75	14.15	22.2	26.8	28.4	23.8
ch1:	11:56:42	16.4	10.5	2.85	-4.75	-7.75	-4.9	0.4	2.5	-4.3	-20.25	-32.95	-30.65	-17.25	-2.65	10.05	17.5
ch1:	11:56:42	19.05	16.15	8.45	-4.3	-13.9	-15.95	-13.85	-12.35	-12	-10.1	-5.75	-4.2	-5.45	-2.3	6.55	14.55
ch1:	11:56:42	15.75	10.5	1.7	-7.1	-12	-9.7	-0.5	10	17.05	21.4	21.2	15.35	10.15	8.55	12.7	21.7
ch1:	11:56:42	23.65	15.75	12.8	14.9	17.4	23.2	31.7	36.95	34.8	23.55	10.7	2.45	-0.55	2.45	9.55	16.95
ch1:	11:56:42	22.9	24.85	21.7	15.65	8.95	2	-6.55	-11.05	0.05	22.95	41.7	49.4	46.95	34.4	15.4	-4.85
ch1:	11:56:42	-20.6	-27.85	-27.8	-22.75	-14.45	-6.7	-0.4	2.8	0.95	-4.8	-17.1	-28.95	-22.1	-1.95	12	14.15
ch1:	11:56:42	3.6	-13.35	-26.05	-34.75	-38.5	-32.7	-23.85	-17.35	-11.85	-6.05	0.3	4.35	2.15	-5.4	-12.3	-14.1
ch1:	11:56:42	-14.35	-19.65	-22.45	-17.6	-11.9	-12.15	-15.35	-17.35	-16.35	-13.95	-10.85	-10.05	-15.6	-20.3	-16.4	-8.5
ch1:	11:56:42	-2.8	3.55	9.25	12	11.15	8.65	7.65	10.3	12.9	13	8.3	0.65	-2.95	-1	-0.15	-0.75
ch1:	11:56:42	3.15	9.8	14.4	17	17.35	11.55	0	-11	-13.7	-5.15	9	19.65	20.9	14.2	4.6	-6.35
ch1:	11:56:42	-17	-22.05	-25.15	-30.65	-33.05	-28.35	-23.25	-22.25	-25.4	-29.95	-34.2	-35.3	-35.9	-40.25	-40.2	-34.7
ch1:	11:56:42	-38.35	-49	-51.05	-43.05	-32.55	-23.4	-18.95	-19.2	-20.45	-21.25	-22.55	-25.2	-28.2	-27.7	-21.4	-11.6
ch1:	11:56:42	-7.15	-8.5	-10.3	-11.3	-15.15	-18.3	-17.5	-7.6	8.9	23.45	30.05	26.05	11.9	-3.3	-13.55	-16.3
ch1:	11:56:42	-5.8	11.45	24.2	30.1	29.05	19.8	8	-1.25	-6.3	-7	-1.9	11.45	27.2	32.8	25.65	12.75
ch1:	11:56:42	-0.35	-11.45	-17.7	-13.3	-5.2	-1.45	-1.85	-2.5	-2.7	-2.1	-3.3	-6.85	-9.35	-8.6	-6.15	-3.4
ch1:	11:56:42	-1.15	-0.1	1.8	5.35	7.65	9.95	13.6	13.35	8.85	1.5	-11.45	-21.25	-14.05	4.15	18.5	24.55
ch1:	11:56:42	22.35	13.6	1.8	-8.65	-15.05	-15.35	-10	-5.65	-5.55	-2.2	4.35	7.95	5.3	-4.5	-19.4	-29.95
ch1:	11:56:42	-30.2	-19.95	-5.4	2.6	1.9	-4.1	-15.15	-30.8	-44.75	-50.6	-44.6	-32.65	-24.65	-20.9	-19.7	-21.9
ch1:	11:56:42	-26.1	-27.35	-20.55	-7.95	-1	-5.1	-17.75	-29.05	-28.95	-21.2	-15.55	-11.35	-5.55	2.4	10.55	12.7
ch1:	11:56:42	6.85	-3.3	-8.4	-2.85	7.2	12.1	12.05	6.8	2.1	-0.85	-6.3	-5.2	8.75	23	32.25	36.6
ch1:	11:56:45	12.75	2.05	-5.8	-10.6	-10.25	-3.45	6.25	13.1	15.9	17.6	21.25	23.3	19.35	12	6.3	4.05
ch1:	11:56:45	5.5	10.4	13.15	10.2	5.85	5.35	7	11.55	20.25	25.9	21.3	11.85	3.1	-3.25	-6.5	-9.85
ch1:	11:56:45	-11.1	-3.4	7.75	13.6	16.45	16.35	10.9	1.4	-9.1	-12.2	-0.1	17	24.5	23.35	17.7	10.05
ch1:	11:56:45	4.15	-1.5	-9.45	-12.25	-5.35	6.25	13.25	13.25	9.7	3.15	-4.2	-6	-6.2	-8.3	-8.85	-9.55
ch1:	11:56:45	-14.8	-22.9	-30	-35.15	-37.55	-33.9	-19.9	-3.6	0.4	-13.45	-34.9	-49.75	-51.05	-38.45	-17.6	0.9
ch1:	11:56:45	9.95	8.6	3.4	1.4	-5.45	-24.05	-42.2	-48.5	-45.6	-37.55	-27.65	-15	-0.7	9.55	9.95	-0.1
ch1:	11:56:45	-18.5	-37.05	-48.55	-50.1	-40.3	-23.8	-12.25	-8.35	-3.65	4.95	11.1	8.75	-2.65	-18	-29.7	-31.25
ch1:	11:56:45	-24.2	-14.7	-6.75	-0.5	0.8	-1.5	-4.35	-7.65	-12.85	-15.3	-12.1	-2.8	4.6	5.65	4.85	10.3
ch1:	11:56:45	21.7	33.1	37	32.65	22.5	11.35	4.25	2.6	7.25	14.75	15.55	11	11.7	19.2	25	24.35
ch1:	11:56:45	17.85	7.3	-3.95	-6.7	-1.6	4.2	9.05	12.05	8.55	3.1	2.8	10.3	17.2	11.9	-2.6	-14.65
ch1:	11:56:45	-20.5	-18.1	-9.6	-3.7	-0.1	2.95	5.2	11.5	20	19.9	12.25	3.35	-5.9	-14.15	-19.55	-19.6
ch1:	11:56:45	-9.75	7.15	21.2	24.25	14.65	1.3	-7.25	-10.75	-8.8	-2.25	2.75	2.35	-2.6	-5.65	-3.15	0.75
ch1:	11:56:45	4.65	8.1	3.25	-10.05	-14.95	-5.55	6.05	8.75	1.85	-9.8	-15.5	-12.9	-10.2	-12.15	-16.8	-24.2
ch1:	11:56:45	-32.7	-36.05	-28.05	-11	6.25	17.95	22.15	18.85	12.45	6.8	-4.6	-25.55	-46.25	-55.15	-53.4	-45.65
ch1:	11:56:45	-34.25	-24.55	-19.9	-16.3	-9.35	-0.25	4.95	-2.4	-19.2	-34.05	-37.95	-28.05	-12.15	-2.8	-2.05	-4.4
ch1:	11:56:45	-7.15	-13.25	-20.1	-22.35	-22.25	-19.55	-10.2	1.9	9.6	11.4	5.1	-5.45	-16.6	-25.65	-26.1	-16.45
ch1:	11:56:45	-6.45	3.5	18	29.5	26.55	13.5	4.15	5.25	11.15	13.7	14.45	16.1	13.3	5.95	3	5.1
ch1:	11:56:45	8.55	15.3	20.8	21.8	20.95	18.8	15.6	13.7	9.1	7.65	15.55	24.35	25.9	23.5	18.45	13.2
ch1:	11:56:45	11.4	9.45	3.85	-1.25	-4.85	-9	-13.4	-18.85	-22.85	-17	-1.5	11.15	12	3.6	-2.05	0.6
ch1:	11:56:45	3.75	1.85	1.75	6.25	7.45	0.35	-10.6	-16.75	-18.35	-17.1	-10.65	0.65	11.25	16.4	13.15	5.7
ch1:	11:56:45	2.4	5.35	10.55	12.65	10.3	9.25	10.75	7.55	-3.25	-17	-23.9	-16.95	0.65	17.2	23.15	20.35
ch1:	11:56:45	18.45	16.3	13.25	15.2	11.9	-4.65	-18.5	-20.4	-19.3	-16.45	-12.3	-8.9	-2.85	7.3	16.2	17.95
ch1:	11:56:45	10.1	-3.85	-18.3	-27.85	-29.05	-25	-17.9	-10.15	-4.65	-3.5	-7.65	-17.95	-23.65	-17.6	-4.4	8.9
ch1:	11:56:45	17.7	18.4	14.4	8.9	2.5	-3.9	-9.95	-15.3	-20.55	-25.1	-23	-11.9	0.25	8.45	13.2	14.25
ch1:	11:56:48	6.9	-8.15	-21.75	-25.05	-18.55	-7.9	2.1	7.85	7	-0.15	-13.45	-30.35	-42.2	-40.55	-29.95	-21.05
ch1:	11:56:48	-16.7	-13.15	-11.6	-12.95	-14.35	-14.8	-12.35	-9.3	-7.3	-5.55	-6.65	-10.5	-11.55	-13.95	-17.5	-14.05
ch1:	11:56:48	-3.1	10.7	25.55	33.95	33.45	29.85	26.2	20.8	8	-9.75	-20.35	-19.15	-12.15	-2.1	9.8	19.8
ch1:	11:56:48	23.7	22.95	19.65	15.05	11.4	8.95	6.75	4.9	3.55	4.65	9.65	10.75	7.3	7.2	9.75	11.2
ch1:	11:56:48	10.25	4.65	2.3	8.15	11	4.2	-1	0.55	1.1	0.7	5.4	15.9	27.75	37.5	38.05	24.95
ch1:	11:56:48	1.95	-19.75	-30.75	-31.6	-23.25	-5.75	10.6	13.35	7.1	0.3	-0.05	9.55	22.35	26.5	23.1	12.3
ch1:	11:56:48	-9.8	-31.8	-35.3	-23.4	-6.7	9.4	17.3	15.65	11.25	5.25	-1.4	-2.45	-2.3	-9.2	-19.75	-25.45
ch1:	11:56:48	-26.25	-30.55	-39.3	-41.25	-34.55	-28.7	-23.2	-13.7	-3	1.5	-3.75	-14.7	-19.8	-15.35	-5.65	0.2
ch1:	11:56:48	-1.5	-5.75	-5.3	-2.4	-0.35	-1.15	-5.7	-9.8	-9.6	-7.15	-3.05	3.85	11.45	18	20.45	16.7
ch1:	11:56:48	8.85	-1.9	-11.25	-11.85	-5.05	1.2	6.7	8.6	1.4	-12.2	-22.35	-23.9	-18.35	-9.6	1.65	10.75
ch1:	11:56:48	13.45	8.35	-2.85	-12.5	-9.15	3.95	15.3	24.15	32.15	35.05	31.15	23.85	15.85	8	-0.7	-9.3
ch1:	11:56:48	-14.25	-11.55	-1.5	9.65	17.1	23.15	26.25	22.95	19.15	17.25	10.85	4.1	6.8	16.55	26.05	32.7
ch1:	11:56:48	37.45	40.3	37.65	23.15	-1.65	-24.25	-32.6	-25.7	-14.15	-3.35	6.85	14.5	16.25	14.3	12.75	13.8
ch1:	11:56:48	17.35	21.15	18.6	8.65	-0.35	-2.3	2.05	7.6	9.8	9.35	12.4	15.9	15.75	13.1	10.5	9.15
ch1:	11:56:48	10.25	9.8	7.8	6.85	7.55	9.9	16.55	21.7	17.3	4.9	-8.3	-18.85	-23.9	-22.4	-17.95	-12.5
ch1:	11:56:48	-6.45	-4.05	-6.6	-8.85	-9.55	-10.85	-8.3	0.55	7.8	6.1	0.65	-2.1	-1.45	-0.3	2.9	7.95
ch1:	11:56:48	11.8	10.2	5.95	0.65	-6.1	-12.7	-11.6	-3.25	5.25	10.1	12.05	11.95	12.25	13.75	11.6	3.55
ch1:	11:56:48	-2.35	-1.45	-1.3	-5.9	-10.2	-10.7	-7.4	-3.1	-1.65	-1.3	-0.8	-3.85	-9.25	-13.8	-18.85	-24.95
ch1:	11:56:48	-29	-32.4	-35.55	-35.95	-33.7	-30.6	-24.45	-12.55	-2.6	-3.7	-14.25	-22.15	-22.65	-19.05	-16.5	-16.1
ch1:	11:56:48	-18.95	-21.5	-19.35	-12.2	-6.45	-6.75	-12.95	-18.8	-19.5	-16.05	-9.5	-1.8	3.05	4.75	6.4	5.3
ch1:	11:56:48	-1.1	-11.55	-24.25	-32.25	-26.95	-15.25	-6.7	2.3	12.65	18.75	16.2	7.05	-2.65	-11.9	-23.5	-30.55
ch1:	11:56:48	-28.5	-23.55	-19.7	-15.9	-13.6	-12.8	-13.1	-15.4	-21.8	-29.5	-28.3	-14.7	3	15.65	21.2	20.05
ch1:	11:56:48	13.5	2.15	-10.75	-19.2	-18.45	-8.55	5.15	12.75	12.65	8.8	3.75	3.05	11.05	23.1	29.2	28.05
ch1:	11:56:48	22.65	15.4	8.3	4.4	0.95	-3.3	-4.2	0.5	11.05	27.8	42.95	48.2	42.6	29.35	16.65	9.75
ch1:	11:56:51	17.5	23.1	23.45	18.25	12	8.4	7.05	8	7.9	8.6	16.55	25.75	24.75	18.65	18.9	24.75
ch1:	11:56:51	28.6	28.9	25.65	16.5	4.65	-6.35	-14.45	-16.95	-18.55	-22.7	-27.15	-30.2	-31.55	-30.45	-30.6	-31.4
ch1:	11:56:51	-31.05	-32.2	-35.9	-39.65	-43	-43.45	-40.75	-37.4	-32.85	-25.9	-18.7	-14.6	-15.4	-20.3	-25.9	-29.55
ch1:	11:56:51	-27.5	-21.55	-19.35	-22.5	-26.9	-29.9	-31.25	-30.9	-27.5	-18.9	-7.95	2.85	11	11.6	5.75	3.5
ch1:	11:56:51	3.7	-1	-8.9	-12.95	-13.05	-11.25	-9.85	-8.1	-5.75	-2.95	-0.25	5.45	15.05	24.15	26.4	20.45
ch1:	11:56:51	12.8	7.35	4.5	7.05	14.75	20.15	21.65	22.15	19.45	12.25	2.45	-5.75	-6.1	1.1	8.9	15.4
ch1:	11:56:51	17.5	12.8	3.15	-5.65	-8.85	-3.75	3.7	9.05	11.95	10.45	2.8	-6.25	-9.65	-6.45	-0.3	4.65
ch1:	11:56:51	7.5	8.45	9.3	6.2	-2.4	-11.65	-15.6	-14.6	-9.8	-0.55	10.95	20.35	24.8	24.4	18.85	10.15
ch1:	11:56:51	-0.55	-16.6	-33.65	-40	-37.2	-30.4	-20	-9.4	-1.25	5.7	11.55	16.05	12.6	-2.6	-19.35	-27.95
ch1:	11:56:51	-28.45	-23.75	-18.1	-17.15	-19.3	-18.85	-16	-19.9	-28.9	-29.6	-17.9	-2.85	8.5	14.95	14.75	9.6
ch1:	11:56:51	1.2	-11	-26.45	-42.3	-57.2	-65.4	-66.25	-64.6	-62.25	-59.35	-55.9	-46.45	-34.95	-32.65	-39.25	-46
ch1:	11:56:51	-47.25	-40.1	-26.95	-16.9	-18.85	-35	-55.5	-64.5	-55.65	-34.55	-11.9	2.3	5.1	2.05	-3.15	-10.65
ch1:	11:56:51	-20.9	-32.15	-42.25	-49.4	-51.9	-48.6	-46.55	-47.5	-43.9	-35.4	-29.3	-28.8	-33.1	-33.85	-23.35	-10.35
ch1:	11:56:51	-3.95	-3.1	-4.95	-7.75	-11.95	-18.35	-18.95	-13.05	-5.25	4.95	16.75	22.9	22.5	18.25	9.9	-0.85
ch1:	11:56:51	-7.9	-7.9	-6.15	-7.8	-11.9	-15	-14.2	-11	-9.7	-6.65	2.3	11.7	17	18.7	14.9	4.2
ch1:	11:56:51	-4.7	-5.65	0.7	11.9	23.85	30.05	29.85	20.3	2.35	-14.8	-22.45	-16.6	-1.65	10.7	14.2	11.95
ch1:	11:56:51	9.4	16.35	26.4	27.6	23.3	22.55	23.45	22.65	19.6	16.05	11	4.6	2.8	5	3.55	-0.1
ch1:	11:56:51	-0.25	2.05	5.75	11.15	15.2	15.9	19.75	28.2	32.7	29.15	24.1	21.5	20.8	22.6	25.8	29.6
ch1:	11:56:51	30.2	23.3	11.15	4.1	6.3	16	27.95	38.55	42.9	38.85	30.25	20.35	8.45	-5.85	-20.05	-29.15
ch1:	11:56:51	-33.2	-37.75	-39.1	-32.15	-21.65	-15.85	-15.15	-16.2	-13.25	-11.1	-16.2	-26.05	-36.4	-48.75	-58.9	-60.65
ch1:	11:56:51	-54.6	-41.75	-26	-14.65	-12.5	-16.7	-24.25	-33.1	-42.05	-47.35	-47.25	-43.45	-36.7	-27.15	-17.35	-12.75
ch1:	11:56:51	-13.7	-17.15	-21.25	-25.25	-25.65	-22.75	-21.6	-25.7	-32.75	-35.65	-30	-19.05	-7.85	-0.85	-1.8	-8.35
ch1:	11:56:51	-16.3	-23.45	-25.75	-16.15	2.7	21.25	28.1	22	12.15	4.45	0.4	0.9	2.5	2.15	3.6	7.7
ch1:	11:56:51	11.85	17.75	27.95	37	36.55	25.05	9.65	-5.3	-16.8	-20.4	-14.75	1.15	22.9	39.05	43.55	36.85
ch1:	11:56:54	-49.15	-40.95	-31.2	-27.5	-32.25	-37.25	-36.8	-33.45	-27.85	-20.75	-13.7	-8.85	-8.5	-12	-17.4	-21.3
ch1:	11:56:54	-19.6	-14.85	-10.7	-4.9	-0.25	3.35	9.35	14.95	15.25	12.65	6.65	-2.85	-9.9	-10.2	-5.05	1.6
ch1:	11:56:54	7.5	13.65	20.45	23.15	16.85	2.7	-9	-12.5	-9.15	-2.85	2.2	4.45	7.5	9.55	9.05	10.95
ch1:	11:56:54	15.65	23.2	35.2	44.4	42.7	35.75	31.3	31.2	30.8	28.1	26.15	24.85	24.2	26.75	28.85	28.8
ch1:	11:56:54	31.55	35.95	37.2	35.7	33.9	32.05	30.25	26.95	19.95	10.8	10.6	27.65	54.65	75.95	81.65	73.3
ch1:	11:56:54	58.15	41.1	21.65	1.6	-10.5	-3.65	14.05	27.45	34.35	39.9	43.25	46.25	48.9	45.7	34.7	21.65
ch1:	11:56:54	8	-5.55	-11.65	-7.1	0.15	3.15	5.55	8.05	7.7	6.6	10.2	15	16.25	13.75	7.6	-1.6
ch1:	11:56:54	-10.55	-16.5	-16.55	-8.55	2.45	10.3	12.4	9.15	5	5.4	7.3	4.25	-3.1	-7.65	-5.5	-0.6
ch1:	11:56:54	2.25	1.7	1.55	0.75	-0.55	-1.25	0.4	4.2	7.25	4.45	-3.5	-12.75	-20.4	-25.25	-25.75	-23.15
ch1:	11:56:54	-20.9	-18.45	-9.65	3.7	8.9	5.3	1.3	-1.7	-4.8	-4.15	-0.4	0.5	-2.1	-5.5	-7.25	-3.75
ch1:	11:56:54	3.6	7.5	4.75	-3.6	-19.05	-33.8	-30.35	-8.4	15.25	28.9	31.8	27.25	17.4	2.75	-13.7	-28.65
ch1:	11:56:54	-40.8	-44.6	-37.9	-26.3	-14.65	-3.95	3.25	6.3	4.4	-0.6	-5.85	-6.95	-3.55	0.1	0.25	-3.9
ch1:	11:56:54	-9.4	-10.95	-6.8	0.3	7.3	9.6	5.25	0.25	0.4	2.25	2.75	5.5	11.45	17.25	21	22.45
ch1:	11:56:54	22.2	21.15	14.4	5.05	1.7	5.3	11.55	19.4	24.55	24.85	20.35	15.15	15.45	20.7	23.75	24
ch1:	11:56:54	19.85	9.9	3.4	3.8	2.2	0.75	10.95	26.7	32.3	24.85	11.85	0.1	-7.75	-10.75	-4.85	7.3
ch1:	11:56:54	17.05	23.75	28.5	26.15	16.85	7.5	0.2	-3.5	-4	-5.15	-9.75	-14.5	-14.7	-9.5	-3.2	5
ch1:	11:56:54	12.4	12.35	6.65	-0.35	-2.65	6.25	19.35	18.4	3.1	-14.55	-27.85	-29.05	-11.5	13.75	29.5	30.95
ch1:	11:56:54	21.6	7.75	-5.25	-13.4	-14.7	-9.4	-2.75	2.9	3.6	0.8	1.1	3.1	-0.25	-5.5	-9	-11.9
ch1:	11:56:54	-15.1	-16.65	-11.95	1	15.75	23.4	21.1	13.7	8.35	4.05	-1.45	-8.4	-14.4	-19	-23.6	-24.25
ch1:	11:56:54	-15.2	0.4	16.6	30.65	33.85	21.35	3.6	-6.35	-8.8	-7.05	-1.8	3.4	0.2	-7.3	-6.95	0.75
ch1:	11:56:54	8.6	14.85	13.8	3	-9.95	-17.2	-18.1	-14.8	-5.35	7.75	14.1	9.1	2.05	0.1	3.8	9.35
ch1:	11:56:54	10.65	7.15	2.1	-2.6	-6.6	-4.8	6.15	19.85	24.6	20.6	14.55	8.35	1.7	-5.4	-14.35	-26
ch1:	11:56:54	-35.5	-36.2	-28.95	-20.5	-15.05	-14.3	-17.3	-21.25	-24.4	-29.05	-35.45	-40.8	-41.9	-36.9	-26.35	-16.65
ch1:	11:56:54	-10.6	-6.6	-9.05	-20.6	-32.95	-39.35	-39.4	-31.85	-19.95	-9.6	-3.45	-1.65	-4.7	-9.4	-14.35	-19.55
ch1:	11:56:57	-23.75	-27.55	-30.8	-29	-21.8	-13.95	-6.95	-1.1	-0.35	-5.5	-12.65	-19.55	-22.75	-18.85	-10.25	-0.95
ch1:	11:56:57	7.6	15.65	23.1	27.45	20.75	2.4	-19.75	-33.4	-30.85	-14.65	2.25	13.55	16.6	13.05	6.55	1.5
ch1:	11:56:57	-1.2	-4.7	-12.05	-22.35	-32.3	-31.5	-15.5	0.8	8.25	12.7	14.35	11.65	6.95	-2.5	-17.1	-29.7
ch1:	11:56:57	-34.35	-32.3	-26.7	-18.75	-13.3	-14.3	-13.45	-7.55	-6.1	-8.15	-8.1	-5.6	0.25	5.8	6.7	7.8
ch1:	11:56:57	6.9	0.65	-1.35	2	4	7.55	16.3	26.15	33.95	36	30.65	19.1	7.05	-2.85	-10	-17.1
ch1:	11:56:57	-23.4	-30.9	-38.45	-42.65	-41.6	-37.05	-34.05	-34.8	-35.7	-37.55	-42.9	-47.05	-43.6	-34.55	-25.25	-20.35
ch1:	11:56:57	-19.35	-18.15	-13.45	-5.7	1.45	0.55	-8.85	-18.4	-20.3	-17.7	-14.75	-12.9	-8.3	-1.95	1.65	-0.7
ch1:	11:56:57	-8.5	-18.35	-23.8	-28.75	-38.95	-49.05	-55.15	-58.2	-58.1	-58.3	-60.7	-62.3	-60.4	-55.15	-50.95	-50.1
ch1:	11:56:57	-46.95	-40.05	-32.85	-25.9	-19.5	-17	-17.8	-22.45	-29.3	-34.3	-32.1	-23.25	-13.8	-7.05	-0.6	5.2
ch1:	11:56:57	11.55	15.65	9.9	-4	-13.7	-14.55	-11.5	-8.95	-9.15	-10.75	-12.05	-9.75	-1.15	6.7	4.1	-7.55
ch1:	11:56:57	-19.95	-25.5	-21.8	-14.65	-5.5	6.25	15.15	14.25	2.5	-12.5	-18.15	-11.1	3.75	21.4	35.75	40.3
ch1:	11:56:57	35.15	24.7	11.45	-1	-5.4	-0.4	7.1	17.1	27.45	31.7	31.45	34.2	39.25	43.05	43.85	47.7
ch1:	11:56:57	52.5	48.05	34.7	21.9	13.25	9.4	8.05	7.8	10.7	14.9	19.05	23.15	27.05	34.8	42.85	42.55
ch1:	11:56:57	37.2	29.3	18.05	12.3	13.6	14.8	13.35	11.05	8.7	8.9	10.5	15.1	21.4	24.3	22.05	17.8
ch1:	11:56:57	11.4	4.6	3.35	10.75	20.6	26.9	28.2	24.5	18.1	10.3	2.9	1	4.65	5.8	4	2.5
ch1:	11:56:57	3.15	7.85	12.5	11.6	7.7	6.9	9.05	11.5	8.8	-0.35	-12.25	-21.15	-23.75	-16.35	-1.3	13.2
ch1:	11:56:57	16.2	7.25	-4.3	-11	-12.5	-9.45	-5.45	-5.1	-3.7	6.2	20.6	31.1	37.9	40	34.7	25.05
ch1:	11:56:57	14.95	5.25	-5.1	-18.7	-32.25	-37.8	-38.95	-36.35	-26	-11.85	1.45	12.8	16.6	14.05	7.9	-6.35
ch1:	11:56:57	-27.9	-47.85	-63.4	-70.95	-67.35	-58	-48.65	-41	-36.9	-36.25	-34.75	-34	-39	-46.9	-50.65	-48.85
ch1:	11:56:57	-43.5	-34.95	-24.65	-18.05	-17.25	-18.1	-20.25	-27	-38.35	-46.75	-48.75	-47.55	-47.15	-44.45	-39.7	-36.8
ch1:	11:56:57	-34.65	-27.95	-18.25	-11.85	-14.75	-27.85	-41.25	-45.2	-39.25	-29.35	-20.45	-14.85	-10.55	-7.35	-4.6	1.55
ch1:	11:56:57	9.6	12.95	10.3	7.5	10.55	18.95	28.5	37.45	42.15	40.05	34.7	29.85	20.8	8.75	1.9	4.45
ch1:	11:56:57	11.2	17.55	23.5	32.6	43.5	47.35	39.35	24.8	13.9	11.45	16.6	23.5	25.7	25.55	29	30.8
ch1:	11:56:57	25.35	21	23.75	28.9	33.55	38.5	42.45	42.45	36.75	27	14.7	4.45	-2.4	-9.95	-17.5	-18.05
ch1:	11:57:00	-10.55	2.45	14.35	19.8	22.05	20	11	1.4	-7.05	-19.75	-29.7	-31.85	-28.2	-17.6	-5.95	-2.6
ch1:	11:57:00	-4.2	-9.15	-18.4	-22.75	-18.65	-11.85	-2.75	7.7	14.2	16.65	14.9	6.85	-5.05	-12.4	-10.55	-0.45
ch1:	11:57:00	13.5	26.45	33.1	34.7	34.5	29.6	20.7	11.1	-3.25	-23	-35.25	-34.95	-27.7	-16.65	-4.55	2.1
ch1:	11:57:00	3.3	3.6	2.3	-1.25	-5.25	-7.7	-9.7	-13.9	-18.9	-20	-17.5	-10.95	1.75	17.6	30	36.4
ch1:	11:57:00	33.25	23.1	9.15	-11.65	-30.3	-32.4	-26.95	-27.9	-29.25	-24.15	-13.85	-3.6	1.9	5.4	9.75	11
ch1:	11:57:00	2.7	-14.8	-35.65	-51.7	-59.4	-59.5	-54.95	-44.55	-28.75	-14.3	-8.7	-9.85	-15.8	-20.35	-21.1	-19.5
ch1:	11:57:00	-16.7	-8.1	1.1	5.95	5.7	3.9	0.7	-2.4	-2.15	3.3	8.15	7.1	-1.1	-13.6	-25.65	-32.1
ch1:	11:57:00	-31.95	-25.8	-17.05	-7.95	0.5	7.2	10.3	8.4	-1.4	-15.5	-29.9	-38.1	-35.4	-24.9	-14.55	-6.7
ch1:	11:57:00	-3.8	-4.8	-8.35	-15.15	-24.3	-34.85	-45.55	-49.9	-46	-40.65	-36.7	-36.65	-39.1	-37.95	-31.6	-26
ch1:	11:57:00	-23.35	-22.4	-21.75	-21.5	-20.9	-19.85	-17.1	-11.25	-6.05	-3.1	0.05	-1.3	-12	-21.15	-21.8	-14.5
ch1:	11:57:00	-1.65	11.3	20.65	24.8	19.75	7.5	-6.7	-20.6	-30.35	-36.9	-42.45	-42.05	-34.75	-28.3	-24.6	-24.05
ch1:	11:57:00	-25.3	-24.35	-19.75	-14.2	-12.4	-17.75	-27.25	-32.45	-28.15	-17.5	-9.65	-7.8	-10.45	-12.55	-8.5	1.35
ch1:	11:57:00	9.65	11.5	5.2	-3.85	-9.35	-11.7	-9.75	-6.35	-7.05	-10.65	-11.8	-7.55	4.25	14.75	14.4	9.15
ch1:	11:57:00	7.35	8.9	13.9	22.7	31.75	34.35	28.15	18.95	13.55	14.55	17.3	17.55	16.6	17.65	20.35	26.05
ch1:	11:57:00	33.1	37.6	40.7	42.4	38.6	30	22.05	15.75	12.2	12.8	15.05	14.3	11.95	9.1	6.15	6.85
ch1:	11:57:00	16.8	29.8	39.65	44.95	43.5	36.45	31.45	27.85	21.15	13.1	5.2	-0.35	-3.45	-7.75	-11.45	-6.5
ch1:	11:57:00	4.25	11.65	11.65	7.3	5.05	8.85	16.65	21.35	19.1	14.4	9.6	1.9	-4.15	-2.65	5.55	16.05
ch1:	11:57:00	26	31	30.1	25.15	17.9	11.55	8.7	9.25	12.65	16.65	17.8	16	13.2	10.05	5.05	1.85
ch1:	11:57:00	5.2	14.5	27.8	37.65	35.45	26.35	18.65	7.25	-8.75	-19	-17.05	-8.55	1.15	11.75	24.45	33.8
ch1:	11:57:00	34.8	28.1	21.85	19.85	16.1	7.8	0.85	0.4	5.7	12	13.05	7.45	-1.2	-7.3	-7	-0.2
ch1:	11:57:00	11.2	22.9	28.6	25.75	16.75	7	-0.1	-6.55	-8.25	-1.05	7.7	8.55	4.35	-1.85	-6.65	-6
ch1:	11:57:00	0.05	5.65	8.1	6.25	0.65	-3.9	-1.65	7.15	17.4	22.4	21.7	19.25	16.2	14.05	11.4	4.55
ch1:	11:57:00	-5.4	-12.15	-10.65	-1.95	6.35	9.3	10.45	13.55	16.75	11.15	-4.95	-19.55	-18.45	-5.8	7.1	15.2
ch1:	11:57:00	18.4	12.15	-1.35	-15.9	-26.9	-31	-29.9	-29.9	-33.15	-40.05	-48.75	-52.75	-51.5	-48.5	-43.8	-38.55
ch1:	11:57:03	-35.5	-32.3	-27.9	-26.45	-27.35	-27.1	-24.1	-19.9	-17.25	-17.2	-15.65	-16.45	-22	-25.8	-24.5	-22.3
ch1:	11:57:03	-19.05	-15.75	-14.35	-14.5	-16.95	-23.65	-26.95	-19.7	-7.4	2	7.1	8.1	6.7	4.05	-0.65	-2.3
ch1:	11:57:03	1.9	5.95	5.8	4.9	6.5	10.25	12.6	12.45	14.55	18.6	23.15	28.95	33.3	32.35	28.4	23.05
ch1:	11:57:03	15.65	8.25	5.5	7.7	14.4	20.75	21.45	19.15	18.55	17.85	12.6	4.1	-0.45	2.8	8.75	14.65
ch1:	11:57:03	20.8	25.35	24.5	16.05	2.9	-7	-12.15	-12.25	-4.4	5.5	9.1	8.1	7.5	8.65	11.8	13.15
ch1:	11:57:03	10.7	8.05	10	13.9	9.55	-4.65	-19.75	-30.7	-36.55	-35.55	-32.8	-31.8	-28.15	-18.8	-7	5.15
ch1:	11:57:03	15.85	23.45	27.55	24.7	12.9	1.8	-0.75	-0.1	0.5	2.85	7.95	14.45	20.9	26.05	32	35.55
ch1:	11:57:03	34.4	27.35	13.35	0.35	-0.35	8.7	19	27	29.1	24.5	14.8	0.6	-11.9	-13.1	-5.3	2.7
ch1:	11:57:03	6.9	6.55	-1.15	-12.5	-18.85	-18.05	-13.75	-13.35	-23.5	-37.1	-40.05	-31.95	-18.7	-6.45	-1.4	-6.3
ch1:	11:57:03	-17.95	-32.6	-43.6	-49.2	-54	-60	-64.45	-65.8	-64.15	-60.3	-54.65	-46.75	-40.25	-39.55	-42.35	-41.5
ch1:	11:57:03	-38.75	-37.75	-34	-26.4	-19.9	-16.15	-12.3	-7.45	-3.65	-4.4	-9.75	-17.35	-20.95	-15.9	-5.4	5.2
ch1:	11:57:03	14	16.45	12.35	4.15	-6.85	-15.85	-20.25	-25.8	-33	-35.65	-32.2	-24.5	-16.7	-11.85	-9.35	-7.6
ch1:	11:57:03	-6.9	-7.75	-12.35	-21.35	-28.35	-27.45	-20.8	-14.7	-10.9	-9.45	-9.9	-9.3	-5.25	1.7	10.65	15
ch1:	11:57:03	10.85	3.25	-0.6	2.4	12.6	26.85	42.45	52.65	45.45	20.9	-1.3	-4	6.15	16.2	21.1	22.15
ch1:	11:57:03	17.95	9.85	-1.8	-15.9	-29.2	-38.6	-44.8	-47.95	-49.15	-49.7	-48.45	-48.5	-51.7	-54.5	-53.8	-50.8
ch1:	11:57:03	-47.15	-46.35	-48.55	-51.05	-53.25	-54.7	-55.3	-56.35	-58.7	-59.05	-56.9	-54.55	-55.45	-56.4	-54.9	-53.75
ch1:	11:57:03	-56.75	-60.4	-61.65	-58.95	-53.1	-46.7	-42.05	-41.3	-43.85	-46	-44.15	-38.4	-31.05	-25	-21	-17.85
ch1:	11:57:03	-12.3	-3.95	3.55	7.95	9.2	6.75	3.7	4.35	7.55	12.65	19.8	24.4	23.6	20.15	16.4	12.55
ch1:	11:57:03	10.7	12.25	16.2	20.5	24.4	26.55	25.1	21.5	20.9	25.1	27.6	24.3	19.2	13	9	13.55
ch1:	11:57:03	22.7	29.25	32.2	31	29.75	30.45	28.6	23.85	21.5	23.45	27.3	29.8	27.85	26.45	31.85	41.55
ch1:	11:57:03	45.45	39.95	29.5	19.85	15.35	16.85	19.1	21.05	25.25	31.05	36.05	37.05	32.4	26.8	25.2	25.55
ch1:	11:57:03	26.65	29.15	30.95	30.05	29.9	33.8	37.9	38.65	34.95	28.4	23.95	25.15	27.9	31.2	33.35	33.75
ch1:	11:57:03	35.15	33.9	24.25	14.35	9.35	9.6	20.05	34.25	42.45	43.85	39.2	27.65	10.9	-9.85	-22.6	-20
ch1:	11:57:03	-11.15	-2.25	6.65	11.75	11.1	5.65	-2.8	-9.1	-11.65	-12.5	-14.75	-19.25	-26.1	-31.7	-33.2	-30.65
ch1:	11:57:06	-27.85	-26.5	-27.95	-31.9	-37.55	-42.1	-42.15	-37.85	-33.35	-32.6	-32.9	-30.7	-24.1	-16.6	-12.05	-11.45
ch1:	11:57:06	-13.4	-18	-22.25	-26.95	-32.7	-34.6	-34	-39.8	-49.7	-54.6	-54.5	-50.85	-45	-37.85	-30.95	-27.6
ch1:	11:57:06	-26.8	-22.9	-17.95	-16.4	-18.5	-25.05	-31.55	-30.85	-24.6	-19.2	-15.6	-14.8	-16.6	-16.5	-12.05	-10.65
ch1:	11:57:06	-16.75	-25.5	-29.6	-23.8	-11.3	1.8	14.15	24.65	30.85	34	29	13.15	-3.85	-13.45	-16.85	-13.1
ch1:	11:57:06	-4.55	5.05	17.15	30.55	41.9	48.2	47.55	43.75	38.4	24.6	5.15	-6.1	-2.35	9.8	23.55	35.35
ch1:	11:57:06	43.45	46.15	43.55	34.5	22.5	11.25	1.2	-3.45	0.75	11.65	24.6	36.2	43.5	46.7	45.15	39.8
ch1:	11:57:06	28.85	10.8	-3.5	-1.55	9	19.75	30.65	36	34	33.35	33.25	28.65	25.35	26.3	28.1	29.65
ch1:	11:57:06	30.6	28.6	25.35	22.5	19.6	15.6	10.45	6.7	6.75	7.75	5.2	1.7	-0.2	0.1	3.9	11.9
ch1:	11:57:06	20.45	26.65	27.3	21.4	14.1	10.9	8.4	4	1.05	0.2	1.2	3	7.05	12.8	17.15	14.95
ch1:	11:57:06	8.05	2.9	4.65	8.2	8.45	7.2	7.6	7.95	5.8	0.75	-7.9	-18.2	-28.5	-38.1	-48.35	-58.25
ch1:	11:57:06	-65.8	-71.3	-72.85	-69.15	-64.45	-60.7	-57.7	-57.3	-58.45	-60.3	-62.1	-64.3	-66.55	-63.65	-53.2	-45.25
ch1:	11:57:06	-46.8	-51.1	-50.05	-43.9	-36	-29.4	-27.55	-30.75	-33.3	-29.95	-21	-10.7	-4.05	-2.9	-5.45	-11
ch1:	11:57:06	-20.25	-30.7	-37.55	-40.05	-38.5	-30.7	-18.35	-7.65	0.95	7.5	12.4	16	17.6	17.35	15.7	6.85
ch1:	11:57:06	-7.65	-17	-13.35	1.15	16.9	25.05	26.05	24.75	24.3	24.75	23.1	15.15	0.05	-15.75	-25.35	-25.5
ch1:	11:57:06	-18.1	-7.15	5	16.85	26.25	29.9	28.8	22	11.05	0.2	-6	-9.85	-11.45	-12	-10.95	-6.65
ch1:	11:57:06	0.6	5.95	8.45	7.85	5.25	3.95	3.65	1.75	-0.1	0.1	-0.3	-0.95	1.45	5.95	11.9	21.1
ch1:	11:57:06	28.6	27.9	23.35	23.25	26.8	28.95	27.9	24.5	17.85	6.2	-5.2	-10.85	-10.1	-5.2	2.55	12.75
ch1:	11:57:06	22.05	25.25	22.65	20.05	18.2	14.2	7.95	3.55	2.05	2.5	6.25	13.8	22.95	33.05	40.65	42.75
ch1:	11:57:06	36.55	25.8	19.35	21.45	26.1	30.85	33.35	30.55	25.4	20.35	13.85	5.1	-5.35	-18.15	-31.75	-42.3
ch1:	11:57:06	-44.65	-39.7	-33.3	-28.85	-27.35	-28.05	-24.4	-15.1	-8.15	-3.1	0.5	-4.1	-15.8	-22.45	-18.9	-5.8
ch1:	11:57:06	10.5	22.8	26.85	22.45	14.45	7.8	2.25	-3.7	-8.8	-10.6	-6.9	-1.15	4	8.35	10.4	11.25
ch1:	11:57:06	10.15	1.2	-7.45	-9.75	-11.1	-7.65	3.15	11.6	12.8	11.05	8	6.15	5.3	3.9	1.95	-1.5
ch1:	11:57:06	-8.6	-13.4	-9.75	-0.5	10.8	21.55	27.3	28.7	30.2	26.2	12.4	-4.6	-14.9	-11.85	-0.95	5
ch1:	11:57:06	6.5	8.65	10.4	9.75	4.8	-3.95	-11.7	-17.7	-23.95	-28.8	-32.85	-35.1	-35.55	-34.95	-32.9	-28.75
ch1:	11:57:09	-25.35	-23.15	-22.4	-23.85	-25.1	-25.5	-26.95	-27.45	-25.1	-20.75	-14.6	-6.65	0.9	3.9	0	-9.1
ch1:	11:57:09	-18.05	-20.65	-16	-9.65	-3.95	0.95	2.7	2.65	3.2	1.85	-1.5	-4.8	-9.7	-12.8	-10.9	-5.05
ch1:	11:57:09	0.15	-1.2	-8.7	-11.35	-4.7	7.3	22.6	33.65	33.6	27.4	22.25	16.2	8.15	2.15	2.5	7.25
ch1:	11:57:09	15.8	26.05	31.4	27.05	17.65	11.25	8.4	4.7	3.1	9.45	24.35	41.9	53.4	56.6	52.65	46.2
ch1:	11:57:09	41.1	36.1	29	23.9	20.75	18.4	21.9	30	37	39.85	38.9	35.15	29.15	19.25	13.9	18.25
ch1:	11:57:09	24.55	26.55	26.45	23.6	17	8	-0.55	-6.75	-10.5	-9.5	-4.8	1.25	8.05	13.75	16.45	16.65
ch1:	11:57:09	13.85	7.95	-0.7	-12.65	-21.7	-22.1	-18.05	-15	-11.2	-6.7	-0.4	6.25	11.95	16.9	19.9	17.8
ch1:	11:57:09	11.65	0.6	-15	-26.8	-28.05	-19.55	-7.55	2.05	6.1	6.65	6.85	5.4	-2	-9.05	-8.55	-3.85
ch1:	11:57:09	0.7	4.2	4.45	2.5	-0.75	-5.8	-9.5	-11.25	-14.35	-21.1	-29.55	-34	-28.65	-16.15	-1	10.1
ch1:	11:57:09	15.65	21.7	25.65	13.6	-10.15	-30.05	-42.5	-47.8	-43.45	-32.55	-22.1	-11.4	-1.25	4.9	6.7	7.7
ch1:	11:57:09	4.6	-6.5	-18.65	-21.7	-15.95	-6.5	5.35	16.7	21.95	19.55	13.45	6.05	0	-5.05	-10	-11.3
ch1:	11:57:09	-4.5	5.45	14.55	22.4	27.5	29.2	28.4	25.05	16.7	2.55	-12.85	-19.1	-14.55	-6.6	1.85	10.95
ch1:	11:57:09	16.55	16.2	10.25	-0.1	-10.85	-17.95	-16.95	-9.6	-2.55	1.05	1.65	0.85	2.95	6.6	6.7	5.6
ch1:	11:57:09	7.2	9.35	9.7	8.1	5.75	3.25	-0.4	-4.9	-10.95	-16.7	-14.95	-3.8	7.2	13.25	15.6	16.15
ch1:	11:57:09	15.15	12.95	12.4	16.4	20.35	22.55	24.25	19.55	6.85	-3.15	-4.6	-1.8	0.9	4.6	10.8	13.6
ch1:	11:57:09	7.55	-6.25	-19.45	-20.15	-6.85	8.25	16.6	19.7	20.15	19.1	12.9	0.35	-15.25	-27.55	-29.15	-15.9
ch1:	11:57:09	3.9	20.4	30.1	32.9	29.1	17.05	-0.6	-18.4	-34.05	-48.35	-57.45	-62.2	-64.75	-64.7	-61.1	-56.3
ch1:	11:57:09	-51.2	-45.1	-42.1	-47.95	-55.7	-60.1	-66.1	-69.85	-65.05	-57.4	-53.05	-50.4	-47.45	-44	-42.35	-42.9
ch1:	11:57:09	-42.7	-43.1	-45.8	-48	-50.8	-56.1	-63.45	-71.95	-78.05	-80.45	-81.2	-82	-77.25	-64.65	-50.7	-45.85
ch1:	11:57:09	-49.4	-51.8	-50.45	-51.55	-56.15	-59.5	-57.3	-49.25	-38.85	-28.85	-21.65	-20.1	-25.35	-33.9	-40.9	-43.25
ch1:	11:57:09	-41.1	-33.1	-21.3	-11.3	-4.95	-2.55	-5.05	-10.6	-14.4	-13.75	-8.3	-2.7	0.8	3.5	8.5	13.8
ch1:	11:57:09	17	22.15	30.85	35.05	30.5	24.8	22.4	22.8	23.95	21.9	15.55	11.3	12.6	18.75	26	31.2
ch1:	11:57:09	36.65	45.85	54	57.05	56.65	53.3	45.8	34.8	23.75	15.1	7.75	1.95	4.5	16.7	34.4	52.75
ch1:	11:57:09	66.35	71.9	68.45	57.35	43.55	29.95	16.9	8.8	3	-5.3	-8.3	-0.25	10.75	20.35	29.1	35.35
ch1:	11:57:12	-3.15	-2.65	-0.8	0.55	0.3	-4.25	-11.15	-16.1	-21.05	-23.65	-17.4	-0.2	22.25	43.15	54.25	52.35
ch1:	11:57:12	42.15	31.8	21.85	8.95	-4.9	-18.55	-30.15	-33.55	-27.05	-16.4	-1.6	13.7	21.1	21.5	20.3	16.65
ch1:	11:57:12	11.25	3.95	-7.25	-16.05	-11.75	2.1	12.9	16.2	12.1	3.7	-4.15	-8.75	-7.05	-0.9	3.7	10.35
ch1:	11:57:12	21	29.95	33.05	31.25	25.75	18.4	10.6	6.4	8.7	15.25	24.35	29.95	26.7	15.2	1.45	-4.4
ch1:	11:57:12	3.65	18.85	31.95	34.2	21	-2.25	-22.8	-28	-18.3	-3.1	13.75	33.4	47.65	44.65	25.8	4.45
ch1:	11:57:12	-8.7	-13.15	-9.55	-1.7	4.3	5.1	-2.35	-19.05	-28.2	-17.15	6.15	28.9	43.5	46	38.95	24.65
ch1:	11:57:12	7.5	-6.75	-20.4	-32.25	-34	-30.4	-32.3	-35.65	-31.9	-21.8	-10	3.1	15.7	17.2	4.2	-12.8
ch1:	11:57:12	-30.2	-48.95	-59.95	-59.2	-53.6	-45.6	-34.65	-23.3	-15.55	-15.5	-22.05	-33	-44.5	-55	-64.8	-75.45
ch1:	11:57:12	-84.4	-92.05	-98.05	-98.15	-92.65	-87.75	-85.1	-80.85	-75.3	-73.25	-75.1	-75.35	-74.05	-73.7	-73.1	-67.85
ch1:	11:57:12	-59.5	-53.6	-52.3	-51.7	-48.2	-43.55	-40.35	-37.45	-33.5	-29.85	-26.05	-24.2	-26.7	-31.65	-35.15	-36.45
ch1:	11:57:12	-33.85	-27.75	-21.45	-15.6	-11.65	-8.1	-3.45	-1.55	-6.25	-10.25	-9.55	-3.85	3.45	7.8	6.4	2.5
ch1:	11:57:12	-0.25	0.55	1.5	-3.5	-10.75	-12.85	-9.25	1.35	18.5	33.85	42.95	45.45	42	34.6	27.95	23.75
ch1:	11:57:12	20.8	19.15	17.7	17.8	22.85	31.35	37.95	41.95	43.15	42.05	40.2	38.3	37.1	38	38	35.85
ch1:	11:57:12	33.1	30.6	28.85	28.8	28	23.75	17.35	12.95	13.35	17.85	27.1	37.3	41	35.3	24.5	12.7
ch1:	11:57:12	6.2	7.5	12.2	16.2	21.75	26.4	24.5	19.25	17.45	24.1	35.3	39.7	28.85	8.8	-7.35	-9.4
ch1:	11:57:12	0.25	13.3	24.1	30.2	30.45	26.8	18	1.95	-10.85	-10.95	-1.45	9.7	18.95	23.65	22.4	15.6
ch1:	11:57:12	7.15	1.8	-5.8	-21.2	-36.65	-38.6	-26.85	-9.15	5.65	14.75	19.6	20.95	17.4	10.9	3.15	-3.55
ch1:	11:57:12	-8.25	-12.95	-22.85	-37.55	-49.25	-53.65	-52.4	-45.75	-34.8	-23.8	-17.8	-18.85	-23.9	-27.35	-30.35	-38.3
ch1:	11:57:12	-44.7	-42.65	-37.15	-30.85	-20.05	-8.95	-3.2	-0.8	-3.3	-10.45	-18.6	-25.95	-27.2	-17.7	-4.2	4.95
ch1:	11:57:12	7.85	7.75	8.25	10.1	13.15	15.45	12.75	6.15	1.4	0.95	5.25	10.85	13.45	13.1	12.3	11.75
ch1:	11:57:12	8.35	2.1	1.55	10.95	22.95	32.05	34.6	29.65	21.3	16.65	19.3	23.3	22.5	20.35	19.75	21.25
ch1:	11:57:12	25.25	25.4	17	8.65	6.9	10.25	15.2	15.15	14.55	23.15	37.15	49.65	57.7	54.75	39.6	17.3
ch1:	11:57:12	-5.3	-17	-18.65	-19.95	-21.9	-19.55	-14.8	-9.05	-4.3	-1.2	-1.3	-3.05	-4.85	-6.3	-7.65	-3.05
ch1:	11:57:12	6.5	13.45	14.6	10.7	6.3	5.6	3.95	-3.45	-9.1	-7.1	-0.85	3.9	7	11.05	17.2	20.7
ch1:	11:57:15	5.75	2.15	0.7	-0.6	-4.35	-9.45	-20.2	-35.8	-45.45	-44.1	-33	-16.65	-3.8	-1.55	-5.05	-11.15
ch1:	11:57:15	-19.8	-24.05	-16.6	-7.05	-8	-15.25	-15.9	-5.4	7.55	14	13.3	7.35	-1	-9.15	-18.65	-27.05
ch1:	11:57:15	-30.1	-29.45	-25.15	-18.05	-10.4	-3.05	4.4	10.7	14.25	13.9	12.2	7.15	-3.2	-11.7	-11.55	-9.4
ch1:	11:57:15	-13.35	-19.55	-17.6	-4.95	11.7	21.2	16.5	8.1	9.35	19.75	31.5	40.7	43.8	40.85	34.3	23.85
ch1:	11:57:15	14.5	10.15	1.15	-17.45	-33.3	-41.05	-44.1	-42.5	-38.2	-33.4	-26.6	-18.85	-10.8	-4.8	-6.95	-14.7
ch1:	11:57:15	-17.35	-11.95	-2.45	9.15	21.6	28.05	25.05	21	16	7	1.15	3.15	6.55	6.65	0.8	-4.8
ch1:	11:57:15	-0.45	6.85	7.85	3.25	-2.3	-3.25	5.05	15.65	22.3	22.2	21.25	23.3	18.1	-1.2	-17.2	-20.25
ch1:	11:57:15	-14.55	-6.8	-2.95	-2.85	-2.35	-2.35	-1.8	-2.1	-3.1	4.95	14.5	11.05	2.3	-1.45	1.1	9.55
ch1:	11:57:15	19	24	23.25	15.7	8.4	9.45	15.1	14.95	8.95	2.95	-1.15	-1.5	5.7	8.95	3.55	3.9
ch1:	11:57:15	10.3	7.35	-0.75	0.3	12.6	29.3	40.75	41.2	33.2	24.95	21.75	18.55	14.95	14	12.35	7.35
ch1:	11:57:15	2.6	0.4	1.55	7.7	18.4	25.3	26.45	24.75	19	11.45	6.65	-0.15	-8.35	-12.6	-12	-2.1
ch1:	11:57:15	16.6	29.85	35.1	39.9	40.4	35.5	30.95	28.65	24.35	16.3	9	5.8	6.05	15.45	28.45	31.25
ch1:	11:57:15	24.75	16.6	9.1	4	0.4	-2.05	-2.9	-5.15	-4.05	3.6	7.6	3.7	-0.15	-0.85	0.3	0.6
ch1:	11:57:15	-2.9	-6.3	-9.05	-11.55	-11.25	-9.4	-14.85	-23.25	-25.4	-15.9	-1.1	7.9	6.85	2.1	-5.65	-16
ch1:	11:57:15	-27	-38.5	-49.7	-55.95	-56.55	-57	-59.35	-61.1	-62.2	-60.75	-53.95	-43.8	-34.05	-25.1	-21.1	-24.9
ch1:	11:57:15	-31.2	-32	-27.85	-25.6	-25.75	-22.15	-17.2	-16.35	-19.25	-21.25	-19.7	-8.85	5.65	11.5	4.8	-5.85
ch1:	11:57:15	-11.65	-9.8	-4.4	1.95	8.15	9	4.3	-0.8	-2.35	0.6	7.35	16.85	27.75	32.7	27.9	19.25
ch1:	11:57:15	10.4	2.2	0.2	2.7	4.3	8.85	17.6	25.3	25.95	16.85	1.35	-10.7	-15.55	-12.6	-2.4	8.2
ch1:	11:57:15	11.9	7.5	-4.9	-26.05	-40.4	-31.55	-8.4	9.1	20.45	30.25	38.4	43.25	43.7	39.05	27.5	8.6
ch1:	11:57:15	-8.7	-15.95	-17.3	-17.2	-15.2	-13.65	-12.45	-7.9	-2.1	4.65	15.1	25.8	34.2	41.15	38.7	19.05
ch1:	11:57:15	-6.7	-22.05	-21.2	-11	-1.5	2.3	3.8	3.7	0.7	-5.75	-12.8	-16.95	-14.2	-6.75	1.15	7.4
ch1:	11:57:15	11.3	10.15	3.6	-4.15	-10.05	-14.7	-17.85	-18.05	-14.7	-8.75	-2.6	2.5	6.25	6.4	-0.7	-13.75
ch1:	11:57:15	-24	-25.35	-17.1	-5.05	3.75	4.95	-1.5	-13.15	-23.25	-25.8	-19.35	-8.75	2.1	10.2	13.85	14.1
ch1:	11:57:15	10.5	3.1	-3.05	-3	3.25	12	13.05	6.45	-0.95	-8.5	-13.7	-9.9	0	10.45	17.3	18.35
ch1:	11:57:18	-27.1	-24.25	-21	-16.95	-10.25	-5.55	-3.85	-3.3	-8.35	-16.45	-18.75	-16.75	-12.4	-6.65	-2.35	1.95
ch1:	11:57:18	8.25	13.65	17.2	14.3	4.4	-6.4	-15.55	-24.7	-28.95	-27.75	-22.1	-14.5	-7.7	-7.1	-10.9	-12.55
ch1:	11:57:18	-15.5	-29.25	-45.1	-50.15	-42.55	-26.65	-12.6	-6	-2.1	-2.05	-3.05	2.9	6.85	-3.9	-20.45	-29.6
ch1:	11:57:18	-27.8	-20.05	-7.9	4.55	10.65	8.05	2.9	-3.55	-6.6	-5.05	-1.05	6.25	17.6	22.8	19.15	13.55
ch1:	11:57:18	9.3	5.5	5.9	10.3	14.8	19.15	24.4	27.5	23.65	15.45	13.1	20.7	31.5	37.65	36.6	32
ch1:	11:57:18	29.55	22.2	7.5	1.4	15.5	37.3	50.3	47.7	37.85	27.4	20.4	19.1	21.35	15.05	-1.8	-15.7
ch1:	11:57:18	-15.15	-5.7	5.15	14.5	18.55	17.75	18.55	25.5	36.95	44.3	39.25	22.7	2.1	-12.6	-13.45	-3.3
ch1:	11:57:18	7.25	9.75	5.35	-1	-3.1	-0.35	4.95	7.35	6.05	3.5	1.1	0.65	2.15	1.45	-2.1	-9.75
ch1:	11:57:18	-23.65	-34.95	-35.25	-27.8	-19.1	-12.35	-8.55	-5.7	-4.5	-7.95	-15.95	-24.6	-31.75	-33.9	-27.7	-19.7
ch1:	11:57:18	-16.1	-12.2	-8.1	-10.75	-17.65	-25.9	-32.85	-31.7	-29.6	-37.95	-48.45	-49.95	-45	-36.8	-27	-19.9
ch1:	11:57:18	-16.85	-15.8	-18.35	-22.65	-26.7	-30.2	-33.1	-30.45	-25.75	-23	-19.75	-14.15	-9.25	-6.1	-4.65	-3.45
ch1:	11:57:18	-3.4	-8.7	-18.2	-26.65	-30.85	-31.05	-29.2	-26.6	-22.7	-17.4	-10	-2.3	-1.5	-12.25	-29.25	-37.8
ch1:	11:57:18	-32.85	-19.8	-4.1	10	15.45	12.4	2.3	-12.7	-28.35	-41.55	-54.65	-65.8	-70.75	-72.8	-75.45	-76.25
ch1:	11:57:18	-76.95	-80.8	-84.35	-84.45	-81.85	-76.55	-72.7	-74.05	-76.75	-76.35	-73.1	-69.55	-67.9	-67.2	-65.3	-61.95
ch1:	11:57:18	-57.05	-49.2	-41.3	-35.25	-30.5	-26.2	-23.3	-22.9	-25.1	-26.55	-25.95	-24.7	-22.85	-18.05	-12.15	-9.35
ch1:	11:57:18	-11.3	-11.15	-2.75	2.4	-8.7	-27.05	-34.5	-28.75	-18.2	-8.95	1.8	15.7	28.65	36	37.35	32.45
ch1:	11:57:18	21.9	8.85	0.3	4.4	14.95	19.05	17.7	16.75	15.5	15.35	17.65	16.95	13.5	13.3	18.25	24.9
ch1:	11:57:18	32.05	37.15	39.9	40.35	38.75	32.8	28.9	32.55	41.7	52.25	62.35	66	61.2	51.55	41.65	34.05
ch1:	11:57:18	28.8	24	15.3	1.6	-9.6	-12.95	-12.25	-9.15	-3.55	0.6	2.45	2.1	-0.2	-2.75	-4.3	-6.7
ch1:	11:57:18	-9.85	-12.3	-9.55	-2.25	4.45	7.9	10.35	8.25	2	-4.3	-9.8	-12.75	-10.25	-4.95	0.75	5.8
ch1:	11:57:18	9.35	10.35	6.5	-1.1	-10.05	-20.55	-31.1	-37.1	-36.85	-31.5	-24.9	-20.2	-19.05	-21.45	-25.1	-28
ch1:	11:57:18	-27.15	-21.7	-13.45	-7.35	-5.5	-8.35	-10	-5.95	3	10.95	13.15	11.2	9.7	7.3	4.85	4.1
ch1:	11:57:18	0.5	-8.8	-20.4	-30.25	-34.3	-29.95	-21.2	-9.1	4.7	10.9	5.6	-4.25	-12.8	-18	-17.95	-13.85
ch1:	11:57:18	-6.4	2.65	11.35	18.85	22.1	17.35	11.3	10.1	11.25	9.5	5.35	4.95	10.55	17.05	20.35	19.5
ch1:	11:57:22	9.25	15.25	20.55	30.4	40.3	36.3	19.55	6.3	4.8	9.2	12.35	12.2	11.7	13.05	11.05	3.55
ch1:	11:57:22	-0.7	5.1	13.1	15.55	14.3	13.8	14.95	17.35	17.05	13.8	7.25	-4.9	-18.4	-20.75	-9.7	4.45
ch1:	11:57:22	12.35	12.35	8.35	2.95	-2.25	-6	-10.75	-18.35	-22.45	-21.95	-24.15	-26.9	-25.75	-24.45	-27.05	-29.15
ch1:	11:57:22	-25.75	-17.45	-8.35	-1.7	-4.4	-15.15	-23.8	-29.5	-33.9	-29.3	-19.75	-16.15	-18.2	-20	-16.95	-11.2
ch1:	11:57:22	-8.8	-9.85	-11.95	-18.05	-25.75	-29.7	-27.3	-18.7	-7.35	1.3	4.5	2.9	0.35	0.05	-2.5	-8.1
ch1:	11:57:22	-11	-8.1	-0.55	9.55	17	19.65	19.65	18.25	10.5	-2.9	-11.75	-11.55	-10.1	-13.2	-16	-13.5
ch1:	11:57:22	-6.55	-1	2.3	7.45	14.75	16.5	9.6	-2.55	-13.65	-16.4	-9.9	0.15	10.1	18.6	22.65	24.85
ch1:	11:57:22	28.4	29.4	20.6	7.25	-0.7	-2.7	-5.5	-8.35	-8.1	-3.05	5.1	13.25	22.55	30	25.4	9.8
ch1:	11:57:22	1.35	10.9	30.45	48.15	60.1	63.65	58.2	50.4	43.9	34.7	20.5	2.45	-12.6	-17.6	-16	-13.15
ch1:	11:57:22	-11.35	-11.65	-13.45	-14.9	-13.45	-2.95	8.05	7.35	-1.8	-9.7	-11.45	-7.25	-0.85	5.4	11.75	15.2
ch1:	11:57:22	14.15	2.4	-14.8	-18.65	-6.45	7.1	18.45	26.5	28.2	22.6	11.65	0.95	-7.35	-19.4	-33.1	-42.3
ch1:	11:57:22	-48.05	-50.5	-48.8	-44.1	-36.7	-29.05	-22.35	-14.45	-4.9	-1.1	-10.65	-28.45	-38.1	-34.65	-23	-10.8
ch1:	11:57:22	-1.35	5.9	12.25	16.5	20.3	16.7	4.1	-8.45	-16.45	-22	-25.6	-25.2	-18.35	-9.75	-1.2	9.4
ch1:	11:57:22	11.65	1.9	-6.9	-8.95	-2.55	12	23.8	28.2	27.85	25.25	24	18.75	5.9	-2.8	-2.4	3.45
ch1:	11:57:22	14.3	23.75	27.8	27.45	20.15	8.9	5.15	9.95	18.35	28.05	32.2	28.05	22.1	15.2	5.4	-0.9
ch1:	11:57:22	0.6	6.25	9.9	10.15	9.4	7.75	5	5	8.4	13.65	21.45	30.6	38.4	42.2	40.35	33.75
ch1:	11:57:22	26.6	22.4	17.2	2.7	-14.3	-20.15	-14.7	-5.8	2.4	9.5	17.75	26.65	29.25	21	7.95	3.45
ch1:	11:57:22	9.4	19.15	26.1	29.25	27.4	20.5	7.55	-6.75	-13.05	-7.25	5.3	11	7.45	8	18.1	26.95
ch1:	11:57:22	30	28.8	24.6	17.9	10.2	4.6	7.05	13.15	15.9	17.25	17.25	11.75	2.75	-4.9	-9.05	-6.45
ch1:	11:57:22	2.75	15.65	27.3	26.55	12.85	5.2	10.65	17	14.2	0.45	-11.1	-9.25	-3.95	-8	-14	-16.95
ch1:	11:57:22	-14.5	-1.2	21.2	36.2	35.35	24	8.95	-9.45	-26.25	-29.7	-17.4	-0.95	9.4	14.2	14.75	8.55
ch1:	11:57:22	-0.3	0.35	4.6	-0.9	-10.8	-15	-13.05	-5.6	2.05	2.05	-0.8	-2.4	-8.2	-18.4	-23	-19.55
ch1:	11:57:22	-11.05	-3.95	-2.5	-6.55	-11	-13.4	-10.7	-1.45	8.95	15	16.05	11.8	3.8	-5.5	-16.45	-23.75
ch1:	11:57:22	-20.55	-10.35	0.3	9.3	13.6	14.05	11.95	3.55	-5.55	-3.75	4.95	6.75	1.95	-1	2.55	8.95
ch1:	11:57:25	-31.35	-23.5	-17.2	-13	-11.2	-13.65	-18.05	-17.75	-8.3	1.1	-1.95	-12.95	-18.6	-18.05	-15.85	-13.9
ch1:	11:57:25	-12.4	-9.6	-2.3	2.6	-8.35	-31.05	-43.1	-36.75	-22.75	-10.2	-4.7	-8	-19.3	-36.2	-52.15	-59.3
ch1:	11:57:25	-63.05	-70.15	-78.5	-81.15	-75.2	-61.6	-50.85	-50.05	-55.1	-61.05	-64.45	-63.85	-61.5	-58.6	-54.05	-51.95
ch1:	11:57:25	-52.05	-50.05	-42.9	-32.55	-25.75	-26.95	-29.95	-29.05	-23.65	-17.5	-14.5	-11.3	-7.6	-6.5	-5.7	-3.55
ch1:	11:57:25	-5.35	-11.4	-16.9	-12.7	2.85	19.5	30.3	39.55	45.2	35.25	10.45	-11.8	-19.95	-19	-13.3	-4.75
ch1:	11:57:25	5.6	16.25	22.25	21.85	20.75	18.55	14.4	12.3	15.9	23.3	26.25	23.8	18.95	10.9	0.05	-4.9
ch1:	11:57:25	-1.65	7.75	17.7	24.25	28.75	30.45	27.75	24.2	20.55	15.35	11.7	12	15.05	14.3	9.6	6.3
ch1:	11:57:25	4.1	2.7	5.8	8.2	6.8	7.5	13.85	25.4	31.9	26.5	16.75	11.2	7	6.45	7.35	4.9
ch1:	11:57:25	1.25	2.4	6.4	8.85	8.7	9.65	11.85	13.75	15.25	15.55	15.75	18.4	18.6	13.95	6.5	-2.05
ch1:	11:57:25	-7.2	-9.8	-14.75	-16.8	-7.9	5.8	13.9	13.4	8.5	6.8	11.85	18.2	18.7	16	16.6	17.1
ch1:	11:57:25	14.25	12.3	11.75	10.95	9.65	3.35	-4.05	0.55	18.9	32.9	34.3	29.7	25.1	19.4	12.1	4.4
ch1:	11:57:25	2.85	9.5	17.4	17.65	11.8	1.85	-8.4	-13.75	-13.25	-8	1.85	13.5	16.55	5.85	-11.4	-23.6
ch1:	11:57:25	-25.55	-16.55	-3.1	7.2	14.4	20	18.75	7.95	-5.4	-14.35	-16.75	-15.05	-11.95	-10.55	-13.05	-15.8
ch1:	11:57:25	-16.35	-18.35	-20.75	-19.6	-18.15	-17.25	-13.4	-7.6	-1.95	2.8	2.65	-2.2	-13.6	-28.05	-35.4	-29.2
ch1:	11:57:25	-19.45	-12.9	-9.2	-8.85	-10.4	-9.7	-9.7	-10.9	-9.25	-5.1	-0.95	4	8.95	11.3	9.1	3.8
ch1:	11:57:25	-1.4	-6.75	-13.1	-16.75	-16.35	-11.55	-2.75	6.75	14.6	20.4	21.4	18.95	12.25	1.8	-6.7	-5.4
ch1:	11:57:25	4.45	14.6	15.7	10.55	4.65	-1.4	-6	-10.35	-17.15	-18.15	-11.3	-6.9	-6.55	-6.45	-7.2	-8.35
ch1:	11:57:25	-9.15	-12.9	-17.65	-18	-16	-17.6	-22.05	-25.55	-29	-32.25	-31.25	-27.55	-25.35	-23.4	-21	-19.85
ch1:	11:57:25	-22.5	-28.15	-34.15	-34.45	-28.65	-22.5	-18.6	-17.45	-20.9	-25.25	-24.7	-24.05	-24.6	-26.2	-30.35	-34.8
ch1:	11:57:25	-33.35	-26.5	-16.65	-9.2	-8.7	-13.75	-21.7	-29.8	-30.4	-22.3	-11.5	-2	3.45	5.6	6.45	5.2
ch1:	11:57:25	0.05	-7.05	-9.4	-5.35	-1.1	-0.05	0.25	-2.2	-7.2	-9.85	-8.3	-5.3	0.1	4.8	9.1	14.25
ch1:	11:57:25	18.1	19.65	18.45	10.65	1.2	-3.8	-8.45	-13.35	-11.35	-3.8	0.25	0.85	3.4	4.25	-2.55	-10.65
ch1:	11:57:25	-15.25	-17.55	-15.7	-13	-15.95	-21.45	-19.7	-11.4	-3.4	1.15	5.55	8.1	8.05	3.75	-3.5	-6.9
ch1:	11:57:25	-3.2	-3.3	-10.95	-19	-21.15	-17.45	-10.75	-4.8	-1.05	2.3	8.85	13	7.7	-3.25	-12.5	-20.45
ch1:	11:57:28	1.05	4.35	10.8	16.55	11.2	-8.6	-27.65	-31.95	-20.85	-2.4	14.25	24.6	30.45	31.85	25.85	13.3
ch1:	11:57:28	-2.4	-14.7	-18.65	-17.05	-13.45	-6.55	1.55	7.75	12.15	10.5	3.55	-6	-22.8	-47.5	-63.25	-61.2
ch1:	11:57:28	-48.15	-32.55	-17.15	-3.8	3.7	7.55	9.85	7.3	1	-3.15	-4.3	-2.15	-0.15	-3.1	-7.95	-11.4
ch1:	11:57:28	-14.6	-15.15	-15.05	-18.2	-20.35	-16.45	-5.35	9.9	25.05	34.6	38.15	35.55	25.1	6	-12.45	-25.55
ch1:	11:57:28	-35.55	-41	-40.85	-38	-33.4	-29.25	-27.55	-24.25	-16.05	-3.7	9.9	20.1	24.65	23.9	17.4	8.55
ch1:	11:57:28	-1.55	-14.2	-22.25	-18.65	-5.55	10.25	22.5	27.05	23.85	14.35	6.7	5.85	10.9	18.7	26.35	30.5
ch1:	11:57:28	33.3	32.5	26.2	17.85	5.1	-15.35	-30.95	-29.9	-13.9	8.7	28.15	39.95	44.4	43.3	40.95	39.85
ch1:	11:57:28	30.7	8.25	-16.25	-33.9	-43	-41.3	-31.7	-21.8	-15.1	-10.4	-3.95	3.9	6.55	-0.5	-11.7	-17.05
ch1:	11:57:28	-10.95	1.65	11.75	17.85	19.95	17.7	9.8	-2.5	-16.5	-25.25	-30.45	-42.1	-57.75	-61.55	-50.8	-32.7
ch1:	11:57:28	-12.2	6.85	19.45	22.65	18.35	10.9	-2.05	-20.3	-30.8	-28.85	-20.6	-8.1	6.2	16.6	23	25.6
ch1:	11:57:28	24	19.4	12.6	4.2	-7	-17.85	-21.8	-17.6	-10.55	-5.45	-3.6	-0.15	3.35	2.3	-3.45	-13
ch1:	11:57:28	-21.05	-18.8	-9.8	-0.6	8.15	14.45	16.1	11.5	2.15	-5.35	-8.35	-11	-11.85	-8.8	-1.95	7.95
ch1:	11:57:28	16.3	19.45	17.65	9.8	-3.55	-18.35	-30.75	-38.65	-45.2	-51.35	-55.5	-55.8	-52.35	-46.5	-43.45	-43.8
ch1:	11:57:28	-45.25	-44.85	-39	-29.35	-24.1	-23.7	-21.35	-16.3	-12.25	-7.6	0.45	4.55	-0.65	-7.8	-9.55	-2.75
ch1:	11:57:28	10.45	21.7	23.85	19.75	14.35	10.5	6.1	-0.4	-7.85	-15.05	-20.4	-13.95	3	18.3	27.95	36.35
ch1:	11:57:28	37.3	26	11.5	4.3	5.15	13.1	25.05	32.95	35.4	34.25	26.7	14	0.45	-7.45	0.1	21.5
ch1:	11:57:28	37.75	39.15	30.05	17.35	8.05	4.05	0.3	-1	3.9	9.55	12.95	24.45	43.2	53.05	45.95	31.45
ch1:	11:57:28	21.4	19.3	21.65	24.8	27.75	26.6	22.2	21.8	29.55	38.5	43.95	45.2	42.2	32.45	18	4.1
ch1:	11:57:28	-3.65	-2.45	4.95	12.05	16.2	17.5	14.25	8.15	1.75	-2.55	-0.75	8.2	17.95	23.15	21.8	15.7
ch1:	11:57:28	8.85	6.15	13.05	24.95	32.45	34.55	35	26.35	9.1	-4.7	-7.05	-0.45	10.4	21.7	32.95	38.05
ch1:	11:57:28	34.1	22.5	6.05	-6.8	-9.45	-7.8	-5.25	1.5	8.75	12.75	12.1	8.7	6.55	-1.2	-18.9	-30.95
ch1:	11:57:28	-26.85	-12.25	4.55	16.6	19.8	14.75	6.7	0.1	-7.85	-23.15	-38.15	-43.1	-35.7	-21.1	-5.9	7.75
ch1:	11:57:28	17.9	19.9	14.65	7.45	-3.1	-19.15	-33.8	-38.75	-32.05	-16.15	1.7	12.8	12.3	4.55	-1	-0.6
ch1:	11:57:28	0.2	-1.05	-1.5	-1.55	1.9	8.5	12.15	14.35	17.85	16.4	9.8	3	1.15	8.25	20.5	29
ch1:	11:57:31	18.65	20.2	20.9	20.05	19	14.25	4.85	-5.65	-13.4	-19.6	-21.05	-16.7	-7.8	2.65	10.45	12.05
ch1:	11:57:31	9.9	6.95	1.65	-2.95	-1.1	7.05	14.75	19	17.85	8.15	-8	-15.85	-4.05	16.15	25.55	22.95
ch1:	11:57:31	20.8	21.75	22.35	19.85	14.95	7.6	2.85	1.3	-2.75	-10.15	-14.75	-15.2	-12.25	-5.3	3.85	13.1
ch1:	11:57:31	20.5	23.25	21.55	18.5	13.15	6.15	0.4	-0.95	1.05	3.5	4.05	3.2	1.5	1.9	4	5
ch1:	11:57:31	4.6	2.35	-0.6	-2.6	-4.75	-7.9	-7.55	-2.7	4.2	8.5	11.75	16.8	20.55	19.55	15.2	6.4
ch1:	11:57:31	-7.1	-18.3	-16.9	-1.4	18.8	33.3	36.85	32.8	25.05	13.2	-0.95	-14.05	-30.15	-45.35	-50.55	-50.15
ch1:	11:57:31	-43.1	-24.9	-4.95	5	5.4	0.75	-2.5	-7.8	-17.1	-24.7	-27	-25.15	-19.2	-14.75	-13.25	-9.9
ch1:	11:57:31	-7.35	-8	-9.85	-12.25	-16.8	-21.5	-21	-12	-1.9	4.75	9.65	10.55	6.7	2.55	-2.85	-9.8
ch1:	11:57:31	-13.1	-12.5	-10.5	-5.4	2.9	9.6	11.8	9.85	5.9	0.1	-6.15	-9.7	-12.05	-17.35	-23.4	-26.5
ch1:	11:57:31	-26.95	-25.15	-23.5	-23.8	-25.65	-26.95	-29.6	-33.6	-34.3	-27.95	-17.95	-7.65	2.7	10.95	12.9	4.55
ch1:	11:57:31	-11.45	-23.15	-21.8	-12.25	-1.5	6.6	10.3	8.7	3.95	-4.8	-15.6	-24.6	-31.9	-39.7	-45.3	-46.05
ch1:	11:57:31	-46.25	-48.15	-50.7	-52.3	-50.3	-43.55	-36.85	-37.15	-48.25	-60.75	-61.4	-48.75	-31.95	-17.75	-7.9	-2.3
ch1:	11:57:31	-1.05	-0.95	1.05	-3.9	-19.25	-33.35	-38.3	-34.15	-24.2	-15.6	-8.4	1.05	7.75	8.3	6.05	0.55
ch1:	11:57:31	-4.8	-1.15	6.6	11.2	12.55	11.7	8.15	6.65	6.35	2.5	-2.8	-2.15	3.1	6.1	4.25	3.4
ch1:	11:57:31	6.8	9.5	10.7	12.65	13.35	13.9	17.4	20.15	21.15	21.1	17.15	9	3.15	3.75	2	-6.8
ch1:	11:57:31	-12.3	-7.85	0.15	7.5	11.85	12.35	11.2	10.25	8.65	5.65	-3	-15.7	-22.6	-17.4	-3.8	8.2
ch1:	11:57:31	11.65	9.15	5.25	0.6	-3.25	-5.35	-5.4	-2.2	6.3	14.5	14.05	5.75	-4.45	-9.65	-4.45	7.1
ch1:	11:57:31	16.35	21.05	22.4	22.75	18.7	8.85	0.85	2.4	6	7.05	10.7	14.8	12.4	7.8	4.4	2.05
ch1:	11:57:31	5.95	11.4	9.4	5.8	7.95	12.5	15.85	10.15	-1.75	-6.7	-4.7	-1	7.5	17.35	23.85	29.15
ch1:	11:57:31	31.35	29.4	24.25	14.45	2.35	-1.95	3.5	12.65	18.4	18.75	14.5	8.65	2.65	-1.05	-0.45	2
ch1:	11:57:31	7.65	14.55	15.7	12.4	10.2	5.85	0.4	-3.05	-5.75	-5.7	-0.55	6.1	13.85	21.15	24.65	27.05
ch1:	11:57:31	23.6	8.6	-7.65	-8.7	7.35	28.25	41.8	46.3	41	26.6	8.45	-8.7	-20.05	-24.5	-24.55	-19.4
ch1:	11:57:31	-8.8	3.7	14.1	14.8	6.05	-4.35	-14.45	-24.75	-32.2	-36.65	-35.6	-25.7	-14.95	-8.65	-7.3	-9.65
ch1:	11:57:31	-13.15	-16.95	-24.95	-35.55	-47.45	-58	-63.95	-65	-64.9	-64.65	-65.5	-66.2	-63.15	-55.15	-47.6	-41.35
ch1:	11:57:34	-30.35	-30.65	-30.25	-27.65	-21	-11	-2.7	-1.15	-7.45	-15.5	-17.8	-12.25	-3.8	3.55	8.7	6.55
ch1:	11:57:34	-2.35	-8.65	-7.55	-5.75	-3.95	6.1	24.9	40.7	46.35	43.35	31.65	11.15	-10.25	-23.1	-24.95	-14.5
ch1:	11:57:34	1.85	15.2	23.6	30.35	32.8	35.05	39	30.75	1.7	-27.35	-36	-27.6	-15.85	-8.95	-6.95	-2.45
ch1:	11:57:34	8.5	19.95	22.45	12	-6.05	-21.15	-20.95	-3.5	17.8	29.4	28.55	18.15	7.1	6.4	11.4	7.05
ch1:	11:57:34	-3	-3	4.7	10.75	13.5	12.75	8.75	6.5	2.85	-8	-20.95	-29.3	-31.15	-27.7	-23.6	-22.15
ch1:	11:57:34	-20.3	-19.5	-20.6	-23	-26.75	-32.55	-31.35	-18.45	-1.5	8.2	8.15	1.4	-8.6	-15.7	-17.15	-13.7
ch1:	11:57:34	-7.5	-0.35	6.05	13.75	18.8	16.1	11.1	10.9	12.5	13.3	15.55	17.8	16.4	13.85	13.75	14.1
ch1:	11:57:34	15.95	17.3	17.25	15.8	13.3	11.75	14.7	18	21.25	25.7	28.95	32.5	34.5	26.4	11.45	-0.45
ch1:	11:57:34	-9.85	-15.25	-10.75	2.45	17.7	30	33.3	27.5	21.15	17.25	8.9	-5.9	-17.1	-16.15	-6.15	3.95
ch1:	11:57:34	11.1	17.45	21.6	17.8	9.7	4.45	3.3	4.75	9.95	17.9	25.3	28.25	24.3	16.95	10.05	4.05
ch1:	11:57:34	-3.55	-10.9	-13.3	-9	-2.25	4.7	11.65	17.15	18.75	15.95	9.75	5.85	3.9	1.3	1.95	8.45
ch1:	11:57:34	17.45	23.75	23.65	19.55	14.7	7.4	1.3	-5.35	-21.45	-36.85	-37.3	-29.65	-24.65	-24.2	-27.15	-29.15
ch1:	11:57:34	-29.95	-32.6	-36.7	-38.5	-36.7	-35.2	-37.45	-37.3	-29.9	-18.4	-8.2	-3.15	-2.9	-5.55	-11.9	-21.55
ch1:	11:57:34	-32.7	-43.75	-50.5	-51.4	-49.25	-47.3	-46.55	-47.15	-48.8	-47.75	-42.4	-35.85	-29.2	-22.6	-21.65	-20.95
ch1:	11:57:34	-12.35	-1.1	5.85	10.1	10	5.25	-2.7	-9.8	-13.85	-14.55	-12.1	-5.6	1.65	7	8.65	3.9
ch1:	11:57:34	1.15	7.65	9.1	-3.3	-12.65	-10.85	-7.1	-4.35	-1.1	2.75	7.9	12.7	14.6	14.35	9.3	3.15
ch1:	11:57:34	-1.8	-4.9	-3.3	4.9	10.35	7.4	-4.2	-19.75	-29.7	-26.55	-15.45	-3.3	9.75	21	26.2	21.5
ch1:	11:57:34	7.25	-8	-12.65	-6.05	5.55	15.25	20.25	22.05	22.9	20.95	12.85	-2.6	-17.4	-20.7	-13.6	-1.65
ch1:	11:57:34	12.05	23.2	27.2	21.75	6.05	-13.7	-28.3	-32.5	-24.3	-7.3	8.95	15.75	15.45	18.85	30	41.05
ch1:	11:57:34	46	41.1	27	9.4	-4.1	-9.9	-10.2	-10.1	-9.75	-7.95	-5.6	-0.05	8.4	13.1	11.85	9.55
ch1:	11:57:34	9.2	11.5	17.8	28.6	35.05	30.7	18.05	2.6	-9.75	-15.3	-15.05	-8.2	3.3	12.45	17.85	21.05
ch1:	11:57:34	25.55	32.4	39.45	42.45	41.15	31.8	14.05	-1.65	-6.7	-3.85	1.2	7.5	13.7	18.75	22.7	25.3
ch1:	11:57:34	24.85	18.25	2.55	-15.9	-28.75	-32.6	-29.65	-23.25	-15.75	-10.55	-9.8	-11.8	-15.25	-20.5	-24.7	-29.3
ch1:	11:57:34	-37.7	-47.35	-56.25	-66.2	-72	-69.5	-59.9	-46.5	-35.9	-34.2	-39.3	-43.6	-44.4	-43.55	-46.3	-53.25
ch1:	11:57:37	-60.75	-62.8	-56.65	-44.95	-30.7	-17.95	-12.6	-12.15	-12.1	-14.8	-15.35	-9.6	-8.75	-16.6	-20.55	-16.15
ch1:	11:57:37	-7.35	0.95	6.35	9	10.05	10.3	11.9	14.4	18.6	24.9	27.3	21.9	11.1	0.75	-4.85	-4.65
ch1:	11:57:37	1.85	15.85	30.8	40.75	42.9	34.2	16.35	2.8	0.55	6.65	17.8	27.8	31.55	30.6	27.8	22.45
ch1:	11:57:37	16.1	8.45	-0.5	-7.8	-9.1	-5.4	-0.05	4.55	7.7	11.8	14.4	9.35	-1.3	-11.8	-17.4	-9.3
ch1:	11:57:37	7.45	21.4	26.7	21.5	12.65	8	3	-1.2	-2.15	-7.3	-15.5	-20.35	-21.45	-16.65	-6.95	0
ch1:	11:57:37	5	9.05	11.6	12.3	7.25	-2.55	-9.4	-12.2	-14.65	-14.7	-10.65	-5.1	-0.3	5.55	8.8	5.65
ch1:	11:57:37	-1.15	-8.2	-16.4	-26.95	-37.7	-41.9	-39.25	-38.9	-42.55	-45.95	-45.6	-39.5	-29.45	-23.4	-24.25	-30.45
ch1:	11:57:37	-35.4	-33.55	-25.6	-20.2	-20.05	-20.5	-19	-16.65	-14.3	-12.65	-11.85	-9.75	-7.9	-7.6	-5.25	-3.65
ch1:	11:57:37	-9.1	-15.55	-15.15	-8.4	2.9	16.6	24.65	22.8	14.25	2.4	-9.45	-17	-16.4	-12.45	-11	-9.65
ch1:	11:57:37	-3.9	5.2	15.05	20.6	21.35	22.3	21.75	17.95	16.55	19.85	22.4	21.15	19.2	20.5	22.25	25.1
ch1:	11:57:37	28.75	26.7	22.65	28.55	36.6	34.25	24.3	14.4	10.6	14.6	20.9	26.3	33.15	39.05	41.7	39.1
ch1:	11:57:37	29.8	19.7	19.3	30.2	41	43.1	40.85	39.75	33.1	17.95	3.35	3.7	19.8	35.15	34.5	26.75
ch1:	11:57:37	20.65	15	6.2	-3.75	-5	12.3	35.65	46.9	45.6	37.1	26.45	16.85	9.95	8.05	5.9	-6.8
ch1:	11:57:37	-19.55	-17.5	-3.8	9.5	15	12.55	7.35	-2.15	-16	-25.7	-27.25	-22.5	-16.6	-13.4	-11.65	-8.85
ch1:	11:57:37	-7.05	-4.85	-3.3	-2.75	-0.3	4.1	7.4	6.65	1.7	-5.1	-10	-9.35	-3.15	1.25	1.45	3.3
ch1:	11:57:37	9.3	12.05	5.95	-4.05	-7.85	-4.15	3.2	13.35	21.45	21.25	13.8	8.9	3.9	-7.05	-14.6	-6.75
ch1:	11:57:37	6.3	14.95	19.95	21.35	16.6	6.45	-4.8	-9.45	-4.4	8.4	22.4	27.85	25.15	20.2	10.95	-1.95
ch1:	11:57:37	-8.75	-5.35	1.95	5.2	6.2	10.95	16.9	16.7	7.45	-6.1	-14.3	-6	12.65	27.05	32	28.6
ch1:	11:57:37	18.55	9.15	-0.65	-14.95	-23	-15.85	-3.75	2.1	0.4	-5.15	-8.4	-8.95	-12.2	-14.4	-4.4	12.05
ch1:	11:57:37	21.2	21.85	18.5	11	-0.7	-15.15	-28.25	-31.45	-22.1	-9.05	-2.95	-2.5	-2.55	-5.8	-16.7	-26.75
ch1:	11:57:37	-22.15	-0.8	23.3	34.75	29.4	15.8	4.9	-4	-13.15	-20.55	-28.2	-38.75	-46.7	-48.5	-42.55	-31
ch1:	11:57:37	-21.55	-21.4	-27.8	-33.1	-31.55	-25.3	-20.7	-19.25	-18.35	-17.25	-21.45	-29.25	-35.2	-41.25	-51.65	-56.2
ch1:	11:57:37	-50.25	-38.95	-27.65	-18.25	-13.6	-14.75	-20	-27.4	-35.95	-40.35	-37.5	-33.45	-29.95	-26.6	-27.55	-28.35
ch1:	11:57:37	-22.7	-12.95	-0.9	8.65	7.1	-1.2	-6.1	-5.95	-3.25	3.55	13.2	20.3	20.5	16.25	11.25	10.75
ch1:	11:57:40	12.7	12.55	10.2	9.6	11.45	15.35	19.25	21.8	19.5	11.15	3.45	1.65	1.55	-1.2	-7.6	-13.9
ch1:	11:57:40	-14.95	-10.3	-4.85	-1.45	-1.15	0.5	6.85	15	18.8	19.6	17.25	12.9	8.95	7.25	5.5	8.4
ch1:	11:57:40	12.55	9	3.1	-1.35	-10.1	-13.25	-1.95	14	27.5	32.9	25.15	12.45	4.45	-0.4	-6.5	-19.2
ch1:	11:57:40	-36.95	-48.75	-47	-34.1	-17.5	-2.85	9.1	13.75	3.85	-16.95	-35.45	-38.85	-26.65	-8.4	5.7	12.95
ch1:	11:57:40	11.25	1.15	-12.55	-20.95	-22.2	-20.8	-19.5	-15.95	-9.6	-6.35	-8.55	-15.9	-24.35	-29.4	-30.15	-31.9
ch1:	11:57:40	-35.4	-37.8	-36.6	-31.35	-24	-17.4	-12.65	-10.25	-10	-10.5	-16.85	-28.65	-33.95	-28.45	-17.8	-3.6
ch1:	11:57:40	9.9	16.35	14.5	6.65	-0.95	-6.1	-11.25	-15.1	-14.2	-12.15	-6.7	0.75	3.05	-0.3	-2.15	-1.7
ch1:	11:57:40	-0.2	-1.95	-11.1	-20.95	-21.75	-11.1	5.65	16.9	18.85	18.75	20.3	22.4	23.45	18.15	9.1	5.05
ch1:	11:57:40	5.4	6.35	7.35	9.95	16.55	19.15	9.7	-1.8	-3.2	0.8	7.9	17.6	28.7	36.6	38.7	28.5
ch1:	11:57:40	5.4	-18.05	-24.2	-14.6	0	13.5	22.05	24.2	24.4	23.5	17.85	5.25	-8.7	-15.8	-15.2	-13.35
ch1:	11:57:40	-12.25	-6.35	2.35	6.1	3.6	-2.05	-5.6	-7.55	-16.85	-34.7	-46.45	-46.1	-35.6	-20.7	-9.35	-5.3
ch1:	11:57:40	-7.85	-16.95	-28.15	-35.75	-37.05	-28.7	-15.15	-4.65	2.95	11.1	15.25	10.55	-0.65	-7.3	-2.4	11.3
ch1:	11:57:40	26.05	34.5	35.1	29.85	21.3	12.3	2.5	-11.4	-19.7	-15.35	-7.3	-4.2	-3.05	-3.05	-3.9	-2.65
ch1:	11:57:40	1.6	1	-5.05	-4.1	6.45	15.9	19.3	19.4	17.45	14	6.3	-2.3	-4	-1.3	0.1	4.15
ch1:	11:57:40	9.35	10.9	9.15	4.1	-4.65	-13.05	-19.35	-23.9	-23.7	-20.4	-17.95	-16.1	-16.65	-19.9	-21.85	-22.45
ch1:	11:57:40	-23.25	-27.5	-36.45	-41.05	-36	-25.65	-15.1	-9.8	-12.1	-14.95	-15.5	-14.85	-15.35	-17.65	-15.9	-8.6
ch1:	11:57:40	-7.3	-16.05	-25.5	-27.9	-23.5	-15.4	-6.05	-0.65	-3.6	-10	-11.4	-11.25	-11.45	-10.05	-8.8	-10.9
ch1:	11:57:40	-13.75	-17.55	-24	-34.1	-46.45	-53.95	-53.6	-53.65	-59.85	-65.4	-65.9	-64.15	-60.75	-54.35	-47.9	-42.1
ch1:	11:57:40	-38.5	-41.45	-50.45	-57.5	-55.2	-44.65	-31.65	-20.55	-12.85	-10.7	-12.5	-18.6	-29.15	-39.3	-42.6	-38.95
ch1:	11:57:40	-29.65	-19.8	-13.3	-9	-7.4	-7.85	-5.65	-3.1	-8.75	-20.05	-27.35	-26.95	-19.05	-2.3	19.65	36.65
ch1:	11:57:40	44.35	44.55	41.8	38.9	33.85	22.45	9.8	3.25	5.1	11.7	19.35	23.25	25.1	25.85	20.7	6.05
ch1:	11:57:40	-8.35	-10.9	-1.85	11.5	25.45	37.3	43.35	43.2	37.75	29.15	20	10.9	0.55	-13.55	-34.95	-53.45
ch1:	11:57:40	-56.85	-49.7	-36.85	-21.75	-13	-10.05	-6.35	-3.75	-2.85	-7.35	-16.55	-19.75	-13.45	-5.35	2.8	9.45
ch1:	11:57:40	9.95	5.5	2.75	1.05	-4.55	-9.2	-8.7	-7.75	-6.1	0.55	7.7	14.1	20.95	25.05	24.4	16.9
ch1:	11:57:43	-2.05	-25.2	-36.4	-31.65	-19.05	-7.4	0.55	2.9	1.5	0.9	4.45	10.55	17.25	16.55	4.65	-11
ch1:	11:57:43	-19.85	-19.25	-9.5	4.05	14.15	18.85	17.8	12.7	8.85	7.05	1.2	-7.7	-10.95	-2.85	10.55	21.1
ch1:	11:57:43	25.45	25.8	24.3	19.55	10.95	3.85	4.4	8.85	10.35	9.7	9.95	9.45	10.45	13.4	8.55	-4.3
ch1:	11:57:43	-13.75	-13.9	-4.95	10.8	24	30.45	31.7	28.5	19.3	5.5	-10.15	-18.35	-15.1	-4.25	8.85	19.55
ch1:	11:57:43	21.15	16.3	11.05	6.05	4.9	6.4	1.15	-8.15	-11.5	-8.4	0.75	11.95	17.7	18.6	16.5	10.85
ch1:	11:57:43	5.95	1.6	-5.3	-13.15	-19.9	-22.65	-21	-14.2	-2.3	9.15	14.1	14.2	6.9	-3.4	-8.15	-11.1
ch1:	11:57:43	-15.6	-16	-13.55	-10.75	-4.45	2.75	7.75	4.2	-9.35	-25.15	-34.15	-31.65	-17.4	2.15	19.5	28.4
ch1:	11:57:43	25.95	16.9	5.9	-3.4	-9.15	-16.2	-25.8	-31.35	-34.3	-37.25	-38.95	-37.35	-29.25	-16.6	-7.65	-5.95
ch1:	11:57:43	-12.15	-22.05	-24.55	-18.15	-9.4	-3.7	0.4	3.75	2.9	-4.4	-10.9	-15.7	-20.85	-24.35	-23.9	-17.9
ch1:	11:57:43	-8.1	-2.4	-1.5	-0.1	3.25	6.3	6.5	-1.35	-13.95	-19.05	-15.15	-7.95	-0.95	5.05	10.05	16.9
ch1:	11:57:43	21.45	19.9	17.75	11.65	-2.6	-13.6	-11.55	-0.05	15.6	28.35	32.75	25.65	14.45	7.8	5.35	1.8
ch1:	11:57:43	-6.7	-19.5	-26.75	-19.55	-3.4	8.9	7.95	-0.35	-5.55	-6.95	-8.55	-7.7	-4.6	0.05	3	2.95
ch1:	11:57:43	2.6	1.9	-0.7	-5.8	-13.05	-19.1	-17.7	-11.4	-6.15	-7.65	-14	-17.05	-12.85	-5.6	-3.75	-10.15
ch1:	11:57:43	-14.55	-8.5	2.5	9.3	7.8	3.55	3.35	8.85	15.8	21.35	24.7	23.15	15.7	7.05	0.35	-7.85
ch1:	11:57:43	-16.15	-17.8	-11.8	-3.05	5.85	13.8	19.4	18.45	12.9	4.15	-5.25	-11.5	-11.4	-9.15	-7.3	-5.65
ch1:	11:57:43	-5.5	-8.75	-13.1	-14.95	-11.1	-3.05	7.5	18.4	26	24.1	10.5	-7.3	-17.5	-18.1	-11.15	0.45
ch1:	11:57:43	11.55	19	24.1	23.6	18.3	9.45	-5.75	-24.8	-35.05	-32.7	-26.1	-19.75	-8.15	5.1	12.35	14.95
ch1:	11:57:43	9.9	-5.7	-18.7	-19.55	-14.3	-5.6	4.9	12.8	17.65	20.55	18.45	13	6.55	-1.75	-9.2	-10.05
ch1:	11:57:43	-4.05	3.9	9.95	11.45	9.3	3	-4.15	-6	-0.8	-0.25	-7.3	-14.5	-16.9	-18.85	-18.65	-14.95
ch1:	11:57:43	-13.4	-17.5	-22	-23.6	-19.5	-5.45	10.4	18	17.05	10.8	0.45	-9.7	-15.15	-14.7	-13.4	-19.4
ch1:	11:57:43	-31.15	-37	-30.4	-14.85	2.9	11.8	8.75	-0.95	-9.65	-14.45	-12.7	-6.25	1.1	4.6	3.3	2.1
ch1:	11:57:43	5.95	11.15	6.1	-10.65	-25.95	-26.85	-16.7	-1.8	13.2	25.35	31.5	29.85	20.9	6.15	-11.35	-24.55
ch1:	11:57:43	-27	-20.55	-11.5	-3.8	2.25	4.15	-1.8	-12.2	-13.7	-3.7	9.05	19.55	25.05	20.55	9.05	-0.1
ch1:	11:57:43	-6.5	-9.45	-6.05	3.9	15.2	25.2	32.4	35.55	31.45	22.55	17.7	20.6	23.45	21.5	19.2	20.25
ch1:	11:57:46	24.15	26.95	21.2	8.2	3.6	14.15	26.05	26.05	18.15	10.05	7.05	7.95	6.75	5.8	9.25	10.2
ch1:	11:57:46	6.3	4.65	8.6	13.7	10.85	-0.25	-10.4	-14.9	-13.25	-1.95	9.5	13.45	14.15	14.25	11.85	6.75
ch1:	11:57:46	2.9	6.1	14.15	16.3	10.15	0.05	-7.8	-9.65	-7.25	-4.5	-0.75	4.35	10.45	16	17.85	17.2
ch1:	11:57:46	16.1	10.7	-0.35	-10.1	-11.3	-1.6	10.2	16.65	16.95	11.75	3.5	-1.9	-6	-11.55	-13.05	-6.5
ch1:	11:57:46	4.8	9.85	4.6	-4.45	-10.15	-14.55	-17.9	-17.6	-14	-12	-11	-5	4.45	9.2	8.65	6.5
ch1:	11:57:46	-1.1	-16.95	-32.75	-39.6	-40.85	-37.45	-27.9	-16.05	-9.3	-8.2	-9.6	-13.45	-22.95	-31.25	-28.1	-19.1
ch1:	11:57:46	-12.45	-6.8	-1.8	-0.45	1.85	7.1	5.75	-11.65	-34.1	-43.45	-39	-30.6	-20.7	-12.9	-10.7	-11.2
ch1:	11:57:46	-14.15	-21.35	-32.15	-43.8	-54.15	-64.1	-76.5	-86.7	-90.7	-91.9	-91.95	-90.15	-89.65	-90.95	-90.7	-87.6
ch1:	11:57:46	-82.9	-77.95	-73.55	-72.9	-72.35	-67.55	-60.35	-52.95	-45.15	-38.6	-31.7	-26.9	-29.6	-31.95	-25.9	-18.35
ch1:	11:57:46	-16.05	-15.7	-16.4	-18.45	-21.1	-20.8	-19.2	-20.05	-21.6	-19.05	-11.05	-0.75	6.1	10	13.8	8.85
ch1:	11:57:46	-8.65	-25.9	-30.05	-20.4	-6.05	4	12.8	20.7	22.3	16.65	7.2	-5.6	-16.85	-19.7	-12.7	-0.8
ch1:	11:57:46	9.2	13.7	12.75	10.65	13.85	21.4	21.65	11.8	4.1	7.55	15.85	23.45	31.8	37.15	36.7	33.7
ch1:	11:57:46	30.75	26.95	18.95	7.75	5.25	14.7	27.5	37.5	42.95	40.15	30.8	18.15	9.85	8.95	7.4	4.35
ch1:	11:57:46	5.45	12.85	25.3	37.6	42.55	42.05	36.25	24.45	14.3	8.85	9.5	17.3	23.55	24.9	26.65	24.5
ch1:	11:57:46	18.2	14.45	15.5	21.4	28.5	29.2	26	22.35	17.8	10.35	-0.6	-8.95	-5.2	4.25	11.25	19.3
ch1:	11:57:46	28.25	34.5	34.65	27.9	14.7	-0.9	-19	-35.4	-42.85	-39.6	-31.5	-20.35	-7.35	3.55	10.9	14.85
ch1:	11:57:46	12.6	3.9	-8.3	-24.65	-40.05	-47.25	-46.75	-41.7	-32.85	-24.1	-17.25	-12.9	-11.7	-12.8	-15	-16.5
ch1:	11:57:46	-16.35	-13.95	-10.6	-5.1	0.4	6.1	10.4	10.75	6.8	1.75	0.95	4.2	6.1	4.45	-0.7	-5.85
ch1:	11:57:46	-5.25	-2.2	-2.1	-3.1	-5.05	-10.3	-14.7	-15.1	-10.9	-5.35	-2.1	2.6	11.1	15.9	9.05	-4.6
ch1:	11:57:46	-13.4	-10.05	0.35	13.4	25.85	32.9	30.2	20.95	8.45	-0.45	0.05	7.8	17.3	25.65	29.5	27.3
ch1:	11:57:46	22.1	14.25	3.4	-7.6	-9.3	0.2	11.5	17.6	17.75	11.2	2.95	-2.95	-7.3	-6.3	1.05	11.45
ch1:	11:57:46	20	23.7	22.4	18.95	13.7	7	-2.85	-14.5	-23.25	-28.6	-29.75	-24.65	-16.85	-9	-0.25	4.8
ch1:	11:57:46	4.2	-3.5	-14.7	-21.6	-27.3	-33.8	-28.95	-12.65	1.15	6.2	2.8	-6.05	-14.8	-19.05	-17.3	-11.5
ch1:	11:57:46	-7.85	-11.1	-20.2	-26.35	-22.7	-11.95	-0.6	4.9	3.7	0.65	-1	-1.95	-0.45	2.45	5.7	10.6
ch1:	11:57:49	19.65	7.75	-1	0.35	3.35	2.85	6.6	14.9	15.6	9.75	3.85	-1.6	-3.3	0.3	5.3	10.75
ch1:	11:57:49	16.25	17.4	13.05	2.5	-10.65	-16.3	-11.3	-4.85	0.5	6	9.6	8.55	4.25	1.3	-0.7	-2.2
ch1:	11:57:49	-3.8	-8.45	-17.45	-25.65	-31.2	-33.55	-31.45	-25.15	-18.45	-15.1	-16.7	-20.55	-23.25	-23.15	-21	-19
ch1:	11:57:49	-15.25	-8.45	-0.2	3	-5.45	-20.9	-28.05	-23.95	-13.8	-2.7	4.4	5.5	1.7	-4.8	-11.8	-18.95
ch1:	11:57:49	-27.25	-31.9	-31.6	-31.25	-31.7	-30.55	-27.15	-22.3	-15.6	-9.95	-8.55	-9.95	-11.15	-13.4	-10.7	1.3
ch1:	11:57:49	16.05	25.2	27.4	22.85	16.4	10.85	9.05	9.65	7.35	3.65	5.8	10.75	13.65	14.45	13.95	15
ch1:	11:57:49	18.7	19.9	16.1	12.9	17.1	25.8	30.4	30.3	26.65	17.25	8.9	8.5	13.1	18.05	20.9	18.8
ch1:	11:57:49	13.4	13.3	22.4	27.35	22.3	17.65	19.2	19.35	14.5	10.55	12.6	14.15	12.5	14.55	17.65	17.3
ch1:	11:57:49	16.35	15.35	8.75	0.8	-2.45	-3.1	-6.1	-8	-5.8	-2.8	-1.05	0.95	4.6	9	10.95	6.9
ch1:	11:57:49	-1.5	-10.6	-15.55	-17.4	-19.9	-22	-21.9	-19.65	-11.85	-0.7	3.05	-2.7	-10.85	-17.6	-22.95	-25.6
ch1:	11:57:49	-25	-20.8	-15	-10.3	-10.3	-15.35	-21.25	-24.35	-26.1	-26.75	-22.9	-14.15	-4.25	1.45	1.05	-2.9
ch1:	11:57:49	-7.5	-13.7	-15.9	-10.05	0.4	10.45	17.65	21.1	24.65	23.2	10.5	-4.15	-9.7	-3.8	11.6	30.15
ch1:	11:57:49	41.4	41.25	33.6	24.15	16.7	16.2	19.15	14.55	2.9	-5.6	-4.65	5	15	15.65	12	10.05
ch1:	11:57:49	9	8.8	10.9	10.25	4.2	-4.45	-8.85	-5.3	1.75	7.8	13.45	10.8	-9.75	-35.5	-48.9	-49.9
ch1:	11:57:49	-41.3	-24.1	-9.6	-5.5	-7.8	-13	-22.05	-29.65	-29.3	-23.9	-15.4	-2.6	11.65	27.35	40.95	37.35
ch1:	11:57:49	15.75	-5.35	-12	-6	5.25	14.9	21.4	23.35	20.35	14.85	9.4	10.55	19.05	25.65	26.55	25.95
ch1:	11:57:49	25.35	26.7	27.65	18.45	-0.2	-12.65	-10.6	2.9	20.45	33.5	41.1	44.55	44.7	39.85	27.95	11.55
ch1:	11:57:49	0.25	-4.7	-1.25	10.25	20.45	23.95	26.35	26.8	23.15	17.25	9.5	0.85	-5.3	-6.85	-4.9	-1.5
ch1:	11:57:49	2.6	6.45	6.55	6.5	12.15	20.35	27	31.55	36.15	39.5	38.25	29.3	15.75	3.9	0.3	1.7
ch1:	11:57:49	5.5	13.15	23.35	27.2	22.85	10.8	-1.75	-5.45	0.95	12.9	27.4	38.3	43	40.45	23.45	-3.4
ch1:	11:57:49	-20.8	-21	-12.95	-5.55	0.9	9.1	17.3	22	21.05	13.5	6.3	3.65	5.15	8.95	11.45	8.6
ch1:	11:57:49	5.25	3.4	3.95	5.1	2.65	-1.3	0.6	3.3	0.95	-2.25	-3.9	-5.6	-8.4	-13.95	-19.7	-16.85
ch1:	11:57:49	-6.5	2.25	4.85	0.5	-7.85	-16.55	-27.8	-36.2	-30.5	-15.45	-1.05	9.3	14.8	14.35	6.3	-9.45
ch1:	11:57:49	-26	-39.55	-44.95	-37.4	-21.75	-6.05	4.5	4.8	-2.5	-12.85	-24.15	-32	-37	-41	-43.4	-44.95
ch1:	11:57:52	-4.7	-13.75	-15.05	-14.85	-14.3	-8.75	1.25	11.3	16.35	17.85	18.5	16	7.45	-2.9	-11.1	-14.35
ch1:	11:57:52	-13.5	-10.6	-6.5	0.7	8.35	11.75	8.55	4.4	4.65	3.55	-6.1	-15.95	-15.2	-6.25	4.65	13.35
ch1:	11:57:52	18.6	20.95	19.5	11.25	0	-5.7	-5	0	7.1	10.75	6.65	-0.95	-7.6	-12.2	-10.8	-0.55
ch1:	11:57:52	11.55	19.4	20.9	15.3	3.9	-8.75	-21.45	-30.9	-27.6	-13.25	-0.6	6.95	10.75	7.7	1.9	-3.35
ch1:	11:57:52	-7.55	-6.9	-4.8	-13.45	-27.4	-33.6	-30.45	-22.5	-14.65	-10.1	-11	-16.25	-18.7	-13.8	-11.95	-17.9
ch1:	11:57:52	-22	-21.25	-23.9	-29.6	-31.75	-28.75	-22.4	-17.7	-19.35	-23.9	-26.05	-30.55	-37.55	-40.7	-36.4	-27.1
ch1:	11:57:52	-16.2	-7.7	-4.25	-7.95	-15.6	-19.9	-16.9	-11.05	-10.9	-15.1	-14.9	-8.8	-4.55	-4.65	-10.5	-22.7
ch1:	11:57:52	-33.2	-34.9	-33.55	-33.9	-33.25	-28.95	-20.85	-10.9	-1.65	5.3	8.65	6.85	-0.65	-14.3	-27.55	-33.7
ch1:	11:57:52	-30.4	-19.95	-8	-1.7	-3.85	-10.8	-16.7	-21.1	-23.55	-22.05	-24	-35.1	-47.8	-53.4	-49.9	-40.3
ch1:	11:57:52	-31.05	-23.1	-20.4	-32.4	-51.7	-59.95	-54.5	-43.1	-28.35	-13.15	-0.25	8	11.3	8.65	2.75	-4.4
ch1:	11:57:52	-12.8	-26.4	-38.35	-38.85	-29.75	-18.3	-6.5	2.3	8.7	16.35	18.85	10.15	-3.75	-17.35	-29.05	-32.9
ch1:	11:57:52	-30.3	-27.1	-24.35	-17.8	-6.3	5.2	12.2	13.7	7.25	-4.2	-10.2	-8	1.6	16.75	31.55	39.6
ch1:	11:57:52	38.45	27.65	10.95	-6	-13.4	-5.4	10.75	26.95	35.85	35.05	29.5	24.7	18	8.65	-3.25	-9.25
ch1:	11:57:52	-3.9	6.4	16.7	27.35	31.65	28.4	21.4	11.3	0.3	-10	-21.2	-32.5	-44.15	-56.5	-62.75	-60.5
ch1:	11:57:52	-56.45	-54.1	-53.35	-55.8	-59	-59.1	-56.1	-51.05	-46.95	-46.55	-48.55	-49.55	-49.3	-45.8	-39.9	-35.35
ch1:	11:57:52	-32.2	-26.6	-20.3	-16.6	-16.1	-21.85	-34.1	-45.45	-53.2	-58.2	-55.7	-47.75	-40.55	-33.25	-26.4	-25.25
ch1:	11:57:52	-25.3	-19.95	-11.9	-6.5	-3.45	-3	-6	-8.7	-9	-8.75	-7.6	-1.3	7.3	11.55	12.35	14.4
ch1:	11:57:52	16.1	13.6	9.1	5.4	3.3	3.8	9.15	17.7	22.9	21.4	20.1	20.1	18.7	23.8	38.3	48.05
ch1:	11:57:52	47.1	39.95	28.15	20.1	21.25	22.6	17.4	15.05	21.35	33.9	43.9	46.15	38.9	23.5	7.35	8.3
ch1:	11:57:52	26.3	42	46.15	42.8	32.55	20.25	13	10.2	9.75	10.5	8.95	6.2	7.8	14.95	27	37.85
ch1:	11:57:52	42.9	45	42.8	32.1	17.3	1.45	-11.7	-10.7	3.8	15.8	19	16.7	12.35	7.65	2.05	-1.85
ch1:	11:57:52	-4.2	-7.55	-8.65	-6.4	-4.9	-3.2	-1.85	-0.9	4.7	10.8	12.15	11.45	10.6	12.1	16.9	14.15
ch1:	11:57:52	0.45	-18.05	-32.7	-32.7	-20.1	-8.95	-3.15	-0.65	0.15	4.75	5.65	-3.9	-17.8	-30.5	-34.05	-20.8
ch1:	11:57:52	-8.2	-9.25	-14.5	-16	-13.8	-8.65	-2.35	3.5	5.55	-0.2	-6.7	-8.2	-8.05	-6.3	2.3	15.1
ch1:	11:57:55	-11.15	-9.55	-10.55	-10.2	-4.25	1.8	-1.75	-12.3	-16.4	-10.95	-1.3	8.15	14.8	15.95	12.05	5.2
ch1:	11:57:55	-1.05	-3.05	-3.85	-6.55	-5.95	0.45	5.1	4.85	1.4	-2.8	-7	-5.5	2.5	7.1	-1.45	-11.85
ch1:	11:57:55	-8.65	5.1	19.6	33.65	44.95	46.65	40.85	32.5	24.6	19.35	14.3	3.65	-7.95	-14.75	-14.15	-6.15
ch1:	11:57:55	9.1	24.9	31.6	26.85	19.8	15.6	12.6	12.7	18.15	27.2	33.55	34.35	31.55	27.15	21.9	15.5
ch1:	11:57:55	9.85	9.15	14.5	22.35	27.15	27.65	31.95	40	42.4	37.5	29.15	15	6.2	10.4	17.75	21.05
ch1:	11:57:55	23.6	23.85	23.95	24.55	19.45	8.8	-2.1	-16	-32.45	-40.3	-35.7	-24.5	-12.55	-1.1	6.4	8.2
ch1:	11:57:55	6.25	4.1	3.5	2.5	-5	-20.6	-33.85	-36.4	-32	-27.05	-25.85	-29.05	-31	-28.25	-19.5	-10.15
ch1:	11:57:55	-11.2	-18.85	-24.3	-26.5	-23.3	-15.45	-9.55	-0.35	8.85	5.65	-7.75	-20.3	-27.7	-24.4	-13.6	-3.05
ch1:	11:57:55	4.25	8.25	7.5	2.45	-5.4	-14.75	-25.95	-39.3	-51.45	-56.35	-51.7	-44.6	-40.95	-38.85	-37.95	-41.05
ch1:	11:57:55	-43.6	-40.6	-37.6	-39.7	-45.85	-51.55	-51.75	-42.3	-26.75	-11.1	0.5	7.7	7.7	1.3	-9.15	-21.55
ch1:	11:57:55	-29.95	-29.05	-22.4	-13.25	-4.5	2.6	10	15.2	16.5	17.5	17.9	14.5	10.65	5.3	-5.3	-12.45
ch1:	11:57:55	-6.3	4.9	10.75	13.3	16.5	18.9	18.7	15.8	8.7	1.75	4.45	18.15	32.75	40.35	40.75	39.35
ch1:	11:57:55	37.9	31.4	21.35	18.85	28.15	40.2	49.45	50.9	41.2	28.4	23.65	24.3	25.45	25.45	23.05	19.5
ch1:	11:57:55	19.3	25.75	34.1	37.8	38.8	40.45	32.65	17.75	12.7	18.85	23.9	27.3	26.05	17.45	8.6	4.9
ch1:	11:57:55	3.8	6.55	11	14.25	16.5	17.65	17.1	17.2	17.2	15.7	13.35	11.05	7.35	2.15	0.05	4.9
ch1:	11:57:55	12.45	16.4	15.5	15.3	18.15	20.05	20.3	20.95	20.8	21.05	20.4	18.95	19.2	19.7	16.35	11.95
ch1:	11:57:55	5.3	-3.65	-9.5	-7.25	1.15	10	15.65	17.65	16.85	13.95	8.5	-0.6	-10.45	-19.55	-28.4	-37.1
ch1:	11:57:55	-47.25	-57.3	-61.35	-60.55	-59.75	-61.15	-62.55	-59.25	-55.75	-56.45	-54.7	-50.25	-51.05	-55.3	-58.7	-60.15
ch1:	11:57:55	-56.9	-50.7	-45.7	-44.85	-45.5	-45.25	-43.45	-45.05	-50.85	-59.4	-65.6	-68.65	-66.35	-59.35	-51.1	-45.15
ch1:	11:57:55	-40.45	-37.9	-36.75	-35.95	-34.65	-30.6	-24.4	-23.9	-27.05	-26.15	-21.2	-15.75	-13.65	-16.95	-20.25	-17.2
ch1:	11:57:55	-8.9	-0.55	4.05	2.6	-4.75	-11.7	-12.35	-10.85	-8.75	-4.6	2.8	10.05	14.75	15.05	15.75	21.95
ch1:	11:57:55	31.9	39.6	42.65	40.7	34.1	24.25	13.05	5.45	8.15	24.6	46.15	59.45	58.8	50.75	44.1	41.95
ch1:	11:57:55	40	35.8	31.9	28.3	26.75	32.2	46.35	60.15	63.25	51.15	31.75	16.2	10.55	15.15	26	37.45
ch1:	11:57:55	44.6	42.65	33.25	21.5	9.05	3.2	7.55	17.3	25.05	27.45	24.15	18.2	8.65	1.35	3.9	13.35
ch1:	11:57:59	5.15	7.85	5.9	1.4	-4.6	-8.15	-8.35	-3.8	5.9	16.9	22.85	23.85	20.95	15.5	6.55	-3.6
ch1:	11:57:59	-6.8	-0.25	8.95	16.8	21.65	18.55	6.95	-7.65	-19.95	-26.75	-25.1	-14.45	1.25	14.7	19.75	15.85
ch1:	11:57:59	5.55	-10	-26.65	-34.65	-31.7	-23.95	-15.8	-8	-2.8	1.3	10.25	24.65	28.85	14.4	-4.4	-16.6
ch1:	11:57:59	-24.35	-27	-23	-18.05	-11.8	-4.1	0.3	-0.4	-1.8	-2.8	2.3	15.3	30	38.25	39.25	32.85
ch1:	11:57:59	22.4	12.9	5.85	-1.45	-9.2	-13.6	-14.15	-14.45	-14.1	-9.6	-3.9	2.65	11.6	17.05	11.8	0.15
ch1:	11:57:59	-11.05	-16.8	-14.15	-7.05	-1.85	-0.25	2.55	11.25	23.35	29	28.35	28.8	32.85	37.9	39.85	36.45
ch1:	11:57:59	30.75	26.1	19.2	8.7	-1.4	-6.55	-5.7	0.55	10.85	22.6	28.85	23.85	10	-5.35	-13.8	-11.45
ch1:	11:57:59	-3.75	5.05	12.55	13.1	7	-2.35	-14.95	-26.75	-31.05	-28.75	-22.2	-15.25	-11.6	-11.65	-13.7	-17.3
ch1:	11:57:59	-21.55	-26.15	-29.55	-29.35	-25.7	-19.9	-15.2	-13.5	-15.75	-19.25	-21.15	-19.15	-15.2	-11.85	-8.2	-3.9
ch1:	11:57:59	-0.9	2.85	5.35	-2.9	-19.9	-32.9	-33.65	-25.45	-13.9	-6.85	-5.85	-8.65	-13.4	-20.8	-28.8	-37.7
ch1:	11:57:59	-45.6	-46.8	-42.55	-41.55	-44.05	-42.45	-36.9	-29.9	-22.7	-16.4	-13.45	-13.15	-15.95	-25.25	-40.25	-49.2
ch1:	11:57:59	-42.8	-26.45	-10.8	-2.8	-2.7	-7.1	-11.1	-15.65	-22.95	-28.4	-28.4	-31.7	-38.8	-42.95	-44.2	-45.05
ch1:	11:57:59	-45.75	-46.45	-44.1	-38.5	-32.95	-22.95	-10.45	-3.5	-3.05	-6.4	-9.75	-6.45	0.9	6.1	7.85	7.6
ch1:	11:57:59	5.45	0	-7.8	-15.1	-21.3	-26.25	-25.25	-17.5	-6.95	3.8	13.25	19.55	22.2	22.1	19.6	12
ch1:	11:57:59	-1.05	-12.55	-15.55	-8.15	5.2	20.15	32.9	40.2	41.05	37.45	25.2	5.1	-12.45	-21.7	-25.8	-26.75
ch1:	11:57:59	-26.15	-23.55	-17.9	-11.4	-4.7	0.15	-0.55	-2.4	-0.1	0.75	-2.65	-8.25	-14	-15.1	-6.7	6.8
ch1:	11:57:59	17.2	22.7	23.25	18.45	8.7	-1.9	-4.8	4.8	17.15	26.45	34.4	37.3	32.1	25.5	20.4	17.4
ch1:	11:57:59	19.9	25.65	27.8	22.25	14.15	8.55	8.9	19.95	36.9	43.05	37.15	29.15	20.95	10.3	-0.4	-9.85
ch1:	11:57:59	-12.8	-1.35	20.3	39.7	49.95	50	38.5	21.55	7.3	-2.05	-6.95	-4.35	2.25	10.35	21.35	31.05
ch1:	11:57:59	32.1	26	16.5	6	-0.45	-1.85	-0.25	2.85	5.75	3.75	-2.9	-8.25	-7.7	0.1	13.7	27.35
ch1:	11:57:59	35.8	33.4	17.7	1.85	1.85	12.05	16.55	13.95	6.35	-4.15	-11.4	-8.7	0.6	11.5	22.65	32
ch1:	11:57:59	33.65	25.85	14.3	3.8	-1.8	-3.45	-9.4	-18.4	-16.65	-5.35	2.5	4.55	7.75	12.65	14	11.3
ch1:	11:57:59	9.45	7.95	3.35	-2.3	-9	-15.9	-18.85	-14.7	-5.4	3.65	4.8	0.15	-2.15	-0.35	1.35	3.35
ch1:	11:57:59	5.4	4.3	2.95	6.55	12.95	17.95	19.55	16.6	9.55	1.4	-5	-10.65	-16.7	-20.5	-21.25	-18.65
ch1:	11:58:02	-31.6	-32.65	-31.1	-29.45	-29.25	-26.25	-16.2	-6.15	-1.9	-1.55	-0.65	0.55	-0.65	-7.25	-14.45	-16.35
ch1:	11:58:02	-16.15	-15.6	-10.85	-1.95	4.65	8.55	9.95	8.65	4.85	-3.5	-14.05	-19.35	-22.65	-27.05	-28.6	-28.95
ch1:	11:58:02	-29.7	-28.7	-25.9	-21.15	-14.4	-11.3	-14.3	-21.85	-26.25	-20.15	-6.35	5.85	12.9	14.35	11.55	6.75
ch1:	11:58:02	1.15	-3.8	-3.5	5.85	22.75	38.25	43.55	38.3	28.2	16.55	3.25	-8.55	-15.5	-15.8	-4.45	15.55
ch1:	11:58:02	30.5	31.5	21.65	7.4	-2.45	-6.05	-7.9	-9.85	-8.4	-3.9	1.7	5.5	10.5	19.55	28	30.5
ch1:	11:58:02	26.8	19.4	11.15	4.8	-0.55	-3.35	-3.1	-1.6	0.1	4.15	6.4	6.5	9.1	14.15	18.3	21.35
ch1:	11:58:02	23.25	21.9	19.5	19.8	21.3	15.05	-0.7	-13.45	-10.15	5.5	22.4	32.45	33.7	27.85	18.85	8.55
ch1:	11:58:02	-0.85	-3.25	1.9	11.65	23.65	32.2	30.25	20	8.55	0.3	-4.45	-5.35	-0.25	7.15	10.85	13.85
ch1:	11:58:02	21.3	30.25	35.05	33.5	30.4	26.05	17	7.85	4.85	2.9	1.8	2.3	1.7	4.5	11.7	13.9
ch1:	11:58:02	15.9	24.8	29	21.8	7.6	-6.8	-13.3	-8.15	1.05	6.45	4.35	-3.15	-11.9	-15.45	-9.75	0.15
ch1:	11:58:02	9.7	18.35	22.5	22.8	22.3	14.45	-2.2	-19.3	-30.4	-30.95	-21.55	-9.5	-0.3	2.5	1.55	6.1
ch1:	11:58:02	12.2	12	8.2	3.7	-3.9	-11.6	-18.45	-23.1	-21.6	-16.6	-15.9	-16.4	-12	-4.4	-1.05	-5.2
ch1:	11:58:02	-8.9	-9.3	-11.5	-10.3	2.35	17.65	25.3	23.4	14.1	0.55	-9.05	-13.25	-20.95	-32.75	-30	-9
ch1:	11:58:02	10.6	17.35	14.75	7.35	0.9	-3.4	-7.75	-10.55	-12.75	-19.75	-28.75	-32.15	-28.8	-24	-22.6	-26.2
ch1:	11:58:02	-29	-27.35	-24.2	-23.85	-21.55	-18.2	-15.9	-17	-19.95	-22.35	-20.6	-17.85	-14.35	-12.1	-13.4	-15.65
ch1:	11:58:02	-13.4	-6.8	2.25	12	17.45	15.1	8.75	0.35	-13.6	-28.4	-32	-24.1	-15.5	-12.4	-10.95	-8.6
ch1:	11:58:02	-5.9	-4.3	-5.85	-12.45	-19.35	-24.25	-22.3	-12.4	-0.05	7.45	12.05	15.55	17.85	13.6	-1.35	-18.9
ch1:	11:58:02	-27.85	-27.8	-23.05	-15.75	-9.75	-5.85	-0.2	4.05	2.05	-2.45	-6.1	-8.8	-8.8	-6.5	-3.05	-0.2
ch1:	11:58:02	3.6	10.35	15.5	12.55	7.9	4	-3.2	-11.1	-14.65	-14.5	-9.55	-3.1	0.75	3.65	7.95	13.15
ch1:	11:58:02	16.45	12.3	1.05	-5.6	-3.15	4.35	12.05	17.4	19.4	18.15	14	8.2	-0.1	-8.9	-17.1	-26.45
ch1:	11:58:02	-32.85	-29	-17.2	-6	1.05	3.85	3.95	2.45	2.95	4.05	-0.3	-13.3	-29.7	-40.05	-41.5	-38.2
ch1:	11:58:02	-33.15	-26.55	-20.55	-16.45	-15	-17.95	-24.35	-27.95	-27.35	-23.75	-14.95	-4.75	-1.5	-4.9	-10.4	-18.35
ch1:	11:58:02	-25.55	-29.1	-29.75	-26.15	-14	3.2	18.4	26.8	27.7	21.95	12.55	0.25	-16.2	-32.55	-41.3	-42.8
ch1:	11:58:02	-40	-31.55	-20.8	-11.85	-3.9	1.3	-3.25	-15	-24.2	-26.8	-24.4	-18.35	-12.5	-9.05	-8.65	-9.1
ch1:	11:58:05	-15.1	-16.45	-13.05	-2.9	8.15	16.35	19.65	17.05	8.7	-1	-9.55	-19.85	-30.85	-36.45	-35.25	-29.1
ch1:	11:58:05	-20.15	-12.05	-3.55	6	12.7	13.1	9	-1	-13.3	-21.25	-22.85	-18.55	-7.45	5.9	13.45	11.3
ch1:	11:58:05	2.25	-3.5	0.35	5.8	5.2	2.15	2.75	7.85	12.3	12.65	9.45	3.15	-5.4	-9.5	-3.85	3.1
ch1:	11:58:05	0.5	-7	-7.35	-2.95	1.95	7.25	11.45	10.3	4	-7.45	-19.05	-25	-25.8	-28.05	-30.85	-29.8
ch1:	11:58:05	-24.5	-14.55	-0.25	10.75	10.9	2.45	-11.05	-24.7	-30.4	-24.9	-16.5	-12.3	-12.85	-13.85	-14.85	-17.5
ch1:	11:58:05	-21.1	-26	-32.4	-38.75	-44.15	-45.25	-36.95	-23.95	-15.55	-14.7	-17.3	-17.5	-13.35	-11.55	-18.15	-30.5
ch1:	11:58:05	-39.75	-37.5	-23.9	-7.55	4.25	13.05	17.05	10.9	-2.55	-12.55	-11.4	1.25	16.05	22.3	22.75	22.15
ch1:	11:58:05	17.65	8.05	-0.4	-5.35	-6.1	-2.8	1.45	2.75	2.6	3.9	8.8	14.25	15.9	15.4	15.25	14.2
ch1:	11:58:05	12.5	15.05	21.1	24.6	21.6	15.1	10.55	10.9	13.95	18.05	21.8	22.05	18.75	15	12.1	11.8
ch1:	11:58:05	13	12.9	9.45	4.55	1.7	1.9	5.25	12	21.2	28.35	32.45	31.15	22.65	11.25	5.2	5.05
ch1:	11:58:05	7.75	12.6	17.9	23.25	27.05	28.15	25.2	16.95	5.65	0.45	5.65	16.35	26.25	32.05	32.65	26.15
ch1:	11:58:05	15.6	8.4	5.85	1.85	-0.75	2.25	10.55	19.4	24.8	23.8	17.45	10.5	5.75	1.35	-6	-22.1
ch1:	11:58:05	-45.3	-53.95	-40.1	-18.35	0.8	15.4	21.85	22.7	18.85	9.8	-4.45	-25.35	-51.2	-70.55	-76.15	-71.65
ch1:	11:58:05	-63.4	-53.65	-41.4	-31.1	-26.5	-25	-30.15	-45.2	-60.2	-64.45	-57.55	-45	-31	-18.1	-11.15	-12.55
ch1:	11:58:05	-16.55	-19.25	-22.6	-27.15	-34.45	-43.4	-50.95	-53.6	-47.75	-32.8	-17.8	-7.8	-2.25	-4.35	-13.35	-20.45
ch1:	11:58:05	-17.65	-3.95	12.75	23.45	26.5	20.4	9.15	-3.4	-15.1	-18.3	-7	10.8	25.65	33.3	34.9	35.65
ch1:	11:58:05	33.95	24.8	15.35	13.15	14.7	20.1	26.8	31.2	34.3	36.85	35.6	31.85	25.2	17.9	16.65	19.9
ch1:	11:58:05	25.25	32.6	40.6	45.7	45.3	35.3	18.1	2.75	-2.65	3.6	17.95	33.5	42.8	41.95	33.75	23.7
ch1:	11:58:05	14.55	9.75	8.65	11.85	16.45	19	18.65	17.3	16	17.65	20.4	22.55	24.35	23.6	23.1	25.25
ch1:	11:58:05	21.9	10.5	-1.6	-7.9	-3	11.05	23.05	30.3	34.8	34.4	29.95	22.55	13.75	8.8	5.75	-0.55
ch1:	11:58:05	-5.05	-2.05	3.2	6.55	8.3	9.1	9.95	11.2	7.95	1.65	-1.6	1.35	6	9.25	12	14.2
ch1:	11:58:05	10.45	2.7	2.15	12.55	25.75	34	33	22.35	6.35	-10.45	-17.7	-7.4	8.45	16.4	22.55	30.8
ch1:	11:58:05	33.05	29.2	21.45	12.8	9.3	13.6	19.75	24.2	23.2	17.9	13.15	10.95	7.9	4.85	5.05	10.35
ch1:	11:58:05	16.65	17.75	15.45	15.15	16.15	10.85	-1.05	-8.4	-5.8	2.4	14.15	25.4	29	22.8	9.85	-3
ch1:	11:58:08	16.3	26.05	32.9	31.15	20.05	7.6	-5.05	-20	-22.2	-11.1	-3.6	-2.15	-1.6	-4.4	-8.6	-12.45
ch1:	11:58:08	-19.2	-26.5	-32.85	-42.65	-58.1	-75.6	-90.45	-96.2	-93.65	-90.6	-91.1	-92.2	-92.5	-94.15	-98.95	-105.3
ch1:	11:58:08	-108.25	-107.65	-104.7	-100.25	-95.45	-91.85	-88.35	-86.8	-86	-83.25	-76.9	-68.5	-63.45	-65.35	-67.8	-64
ch1:	11:58:08	-57.55	-55.05	-55.7	-55.4	-53.45	-48.9	-40.35	-33.05	-33.7	-38.75	-39.85	-35.15	-28.6	-23.1	-16.25	-9.2
ch1:	11:58:08	-4.2	-0.45	1.45	-3.3	-13.75	-24.65	-27.8	-20.55	-7.8	4.8	16.65	24	23.75	19.65	16.85	14.15
ch1:	11:58:08	10.35	8.45	8.95	9.05	7.9	8.8	12.4	18.4	23.05	25.15	24.45	23.1	24.55	29.4	32.6	32.6
ch1:	11:58:08	32.65	30.4	28.9	31.75	34.95	32.3	25.5	19.8	21.4	26.65	30.3	33.55	38	42.4	41.3	33.2
ch1:	11:58:08	26.05	24.5	24.65	25.05	23.9	22.3	20	15.1	13.75	22.45	33.7	41.05	42.15	34.1	20.75	9.55
ch1:	11:58:08	5.15	5.55	5.95	5.95	8.2	9.7	11.1	10.15	3.9	1.05	10.75	24.5	32.7	34.2	32.8	30.8
ch1:	11:58:08	27.25	19.85	11	4.35	1.6	1.15	0.1	-2.4	-2.2	4.6	14	20.2	23.25	21.35	15.65	11.65
ch1:	11:58:08	9.75	10.6	17.25	20.5	15.45	10	11.8	16.4	17.9	13.25	6.95	1.8	-1.95	-5.45	-9.55	-12.25
ch1:	11:58:08	-9.5	-1.4	9.7	20.45	26.35	27.45	25	18.6	8.75	-2.15	-8.6	-6.8	-1.4	2.45	3.75	3.55
ch1:	11:58:08	3.35	3.1	6.75	16	23.6	25.25	25.4	24.55	22.3	17.3	9.75	3.6	1.8	4	9.4	14.25
ch1:	11:58:08	16.75	19.55	19.75	15.1	9.6	7.15	8.95	12.75	12.5	6.95	0	-5.2	-6.3	-2.05	5.35	9.85
ch1:	11:58:08	8.5	2.85	0.35	3.75	5.35	2.6	7	16.55	17.85	11.2	5.55	1	-2.4	-3.7	-5.75	-6.25
ch1:	11:58:08	0.05	6.6	8.05	12.55	15.65	12.15	6.95	1	-8.55	-14.9	-16.8	-16.75	-13.4	-9.65	-11.85	-14.2
ch1:	11:58:08	-9.95	-3.9	0.85	8.05	15.75	16.45	7.1	-11.65	-29.35	-36.5	-36.75	-34.75	-31.3	-26.5	-20.2	-17.7
ch1:	11:58:08	-20.45	-17.4	-8.3	1	10.2	18.65	23.05	22.45	13.7	-0.2	-14.9	-30.45	-44.4	-51.6	-52.5	-47.95
ch1:	11:58:08	-39.6	-28.9	-16.35	-6.5	-2.55	-2.05	-1.15	1.1	5.75	11.65	15.6	13.2	3.4	-7.3	-11.8	-10
ch1:	11:58:08	-5.3	3.1	14.1	20.1	16	8.25	1	-5.3	-7.15	-0.9	5.35	5.45	4.2	5.1	4.9	0.5
ch1:	11:58:08	-8.9	-19.8	-21.45	-7.55	11.8	23.35	27.4	27.6	22.75	13.75	5.45	-3.35	-12.5	-18.15	-23.35	-29.4
ch1:	11:58:08	-31.45	-26.4	-19.45	-16.4	-14.95	-12.2	-15.25	-23.85	-25.45	-16.1	-5.65	-1.5	-0.95	2.65	7	5.65
ch1:	11:58:08	-3.85	-21.6	-36	-32.1	-15.65	-2.35	3.55	5.35	8.3	10.15	6.85	3	-2.6	-15.65	-28.15	-28.55
ch1:	11:58:08	-17.55	-1	12.9	19.75	17.1	4.35	-9.5	-12.9	-12.4	-13.3	-12.8	-7.15	2.3	12.85	19.5	20.35
ch1:	11:58:11	-32.4	-37.8	-37.65	-35.1	-30.35	-22.4	-15.3	-10.8	-11.05	-13.8	-14.75	-12.5	-13.65	-19.75	-25.3	-26.2
ch1:	11:58:11	-23.35	-18.1	-14.35	-12.75	-11.4	-12.5	-16.5	-20.7	-26.05	-28.85	-23.65	-14.1	-6	0.7	4.3	5.25
ch1:	11:58:11	2.8	-5.05	-16.95	-26.65	-31.15	-27.6	-20.8	-14.75	-8.55	0.2	8.5	14.6	16.45	11.95	2.35	-8.5
ch1:	11:58:11	-23.35	-36.45	-33.95	-16.3	4.1	21.15	29.95	25.3	13.15	6.8	9.65	13.5	13.2	11.65	8.7	4.25
ch1:	11:58:11	1.55	-0.45	-5.15	-11.4	-23.9	-40.45	-48.1	-40.05	-24.9	-10.15	0.15	4.65	6.35	9.35	7.95	-4.3
ch1:	11:58:11	-19.75	-24.05	-13.75	3.6	16.5	19.6	17.8	13.55	5.85	-2.05	-10.55	-22.5	-33.95	-40.35	-42.95	-42.4
ch1:	11:58:11	-41.8	-43.4	-47.2	-49.95	-50.25	-46.65	-41.7	-36.55	-34	-35.75	-43.1	-52.45	-58.3	-57.55	-52.05	-44
ch1:	11:58:11	-36.55	-33.25	-34.6	-39.65	-44.15	-45	-41.05	-31.6	-18.05	-5.15	4.1	5.1	-1.05	-5.65	-8.1	-9.7
ch1:	11:58:11	-7	0.35	9.05	17.6	22.65	24.45	23.5	20.85	16.05	13.45	19.4	31.35	38.25	40.55	39.3	30.8
ch1:	11:58:11	18.85	8.2	-2.95	-10.15	-5	11.05	32.75	54.4	67.75	65.2	50.3	35.7	26.35	19.5	16	22.7
ch1:	11:58:11	41.15	59.8	63.4	53.6	39.4	26.9	18.45	15.9	14.15	9.5	7.3	19.5	41.15	56.3	61.35	61.65
ch1:	11:58:11	56.25	44.3	28.25	10.2	-3.7	-10.25	-14.85	-17	-6.95	13.1	31.75	42.9	44.5	37.4	26.05	13.7
ch1:	11:58:11	-1.5	-17.35	-28.15	-30.65	-27.3	-22.05	-16.9	-10.4	-5.8	-4.35	-3.65	-4.25	-4	0.15	0.25	-9
ch1:	11:58:11	-18.05	-20.15	-15.1	-7.8	-0.75	8.6	17.05	11.5	-5.65	-19.1	-18.15	-4.85	6.85	7.95	4.65	4.2
ch1:	11:58:11	6.9	9.85	7.85	-3.6	-22.6	-35	-30.7	-15.9	-0.95	10.6	14.65	12.15	9.7	4.45	-9.95	-24.6
ch1:	11:58:11	-28.3	-21	-6.45	8.15	16.85	21.7	25.55	26	21.05	8.35	-10.3	-24.7	-26.15	-15.3	2.95	19.75
ch1:	11:58:11	26.95	26.1	20.95	12.45	-0.15	-12.7	-21.65	-22.5	-14.7	-3.4	5.9	14.85	21.45	21.6	19.75	18.5
ch1:	11:58:11	11.2	-1.3	-8.85	-6.6	3.05	14.4	20.05	17.6	13.5	7.95	-1.8	-9.05	-6.45	3.6	15.25	23.55
ch1:	11:58:11	24.25	19.9	13.25	6.65	0.55	-8.95	-23.3	-34.9	-39.85	-38.75	-34.2	-27.35	-20.95	-16.75	-16.25	-19.2
ch1:	11:58:11	-23.9	-29.65	-33.05	-27.4	-12	3.05	10.8	11.3	6.1	-0.7	-4.55	-7.45	-12.1	-19.4	-31.1	-39.5
ch1:	11:58:11	-33.2	-17.55	-6	1.85	5.75	3.5	-2.15	-8.1	-16.15	-25.55	-35	-41.7	-44.05	-42.5	-37.6	-33.15
ch1:	11:58:11	-32.4	-32.65	-33.4	-35.45	-34.85	-29.45	-19	-11.75	-16.75	-28.1	-32.8	-28	-16.6	-5.15	0.1	-1.3
ch1:	11:58:11	-6.75	-13.3	-19.85	-24.45	-24.9	-24.15	-27.4	-30.75	-32.35	-32.75	-33.25	-33.35	-29.35	-17.65	-4.75	-2.35
ch1:	11:58:11	-14.05	-30.8	-34.55	-20.6	-1.35	9.4	9.15	0.25	-10.3	-18.65	-28.3	-40.85	-47.85	-45.7	-37.25	-24.65
ch1:	11:58:14	-11.5	-3.9	-4.1	-10.05	-16.55	-16.3	-17.55	-28.85	-38.85	-33.1	-14.95	6.5	24.45	34.6	33.8	21.8
ch1:	11:58:14	5.45	-8.55	-16.15	-14.25	-5.15	5	16.4	27.35	31.6	27.95	18.75	7.25	-3.6	-10.2	-11	-8.05
ch1:	11:58:14	-7.05	-9.65	-13.85	-15.5	-11.8	-4.9	0.2	3.05	1.9	-3	-5.5	-1.05	6.25	12.15	17.2	21.05
ch1:	11:58:14	21.25	19.15	15.2	7.4	-1.15	-3.55	2.25	11.55	18.9	22.25	20.2	12.1	4.7	-0.5	-8.1	-15.4
ch1:	11:58:14	-19.85	-23.65	-26.95	-27.75	-26.4	-26.15	-29	-30.4	-28.6	-25.55	-22.45	-21.65	-24.15	-26.65	-28.15	-28.55
ch1:	11:58:14	-26.6	-25.55	-27.05	-31.55	-34.45	-32.25	-26.9	-20.95	-12.75	-7.1	-6.5	-9.5	-14.1	-15.6	-12.7	-12.7
ch1:	11:58:14	-19.75	-28.7	-35	-34.55	-26	-14	-4.95	0.2	1.85	2.75	8.4	16.55	17.7	8.05	-5.4	-14.1
ch1:	11:58:14	-13.95	-7.8	2.65	14.45	24.6	31.05	34.9	35.35	31.9	24.4	19	19.45	24.7	32.05	38.95	40.7
ch1:	11:58:14	34.35	22.65	16.1	21.4	32.2	41.2	45.75	44.65	38	25.8	10.8	2.3	4.05	12.35	24.25	34.3
ch1:	11:58:14	39.55	41.1	38.4	29.2	14.8	0.05	-7.8	-11.1	-19.2	-30.75	-33.6	-26.2	-15.1	-5.1	1.2	4.35
ch1:	11:58:14	5.65	5.15	3.75	1.45	-7.55	-18.55	-21.3	-14.65	-5	1.8	1	-5.2	-8.75	-4.95	3.5	8.15
ch1:	11:58:14	7.35	4.65	0.3	-4.55	-6	-6.6	-9.55	-13.75	-18.8	-26.05	-32.6	-34.75	-32.85	-28.1	-20.15	-11.85
ch1:	11:58:14	-4.8	4.65	12.35	13.9	9.55	0.35	-11.1	-15.4	-12.35	-8.1	-7.5	-13	-21.25	-25.95	-27.5	-26.8
ch1:	11:58:14	-20.3	-6	13.25	28.25	29.7	22.05	16.9	15.7	12.95	7.8	4.8	5.75	9.65	14.25	20.65	29.35
ch1:	11:58:14	35.8	37.5	37.4	38.05	40.7	42.3	38.65	34.35	30.85	26	21.8	18.2	14.35	17.85	25.6	24.95
ch1:	11:58:14	17.75	14.65	19.65	27	31.9	32.6	30.15	25.3	18.75	8.9	1.25	-1.35	-5.45	-8.5	-2.6	6.2
ch1:	11:58:14	11.4	13.8	13.7	11.75	7.9	1.2	-7.85	-17.7	-23.05	-14.15	3.55	18.8	29.5	35	33.7	28.25
ch1:	11:58:14	24.05	20.8	17.55	11.4	2.15	-3.6	-0.65	2.5	2.5	4.4	6.9	7.75	7.5	2.7	-1.9	0.95
ch1:	11:58:14	5.75	8.3	8	4.05	-0.5	-1.6	-1.45	-1.3	-0.75	2.25	7.6	11.3	10.1	6.75	4.55	4.5
ch1:	11:58:14	8.55	13.5	15	15.4	17.75	17.6	16.9	17.9	16.3	10.65	3.25	-6.15	-13.25	-14.75	-14.85	-14.35
ch1:	11:58:14	-10.85	-5.1	0.25	4.5	7.55	10.8	15.25	20.45	22.65	20.4	15.15	10.5	6.5	2.15	-0.6	0.25
ch1:	11:58:14	3	4.7	4.3	1.9	1.95	8.05	16.8	23.8	30.45	35.55	33.35	19.5	-0.55	-15.6	-15	1.05
ch1:	11:58:14	19.15	30.35	35.55	33.5	22.75	9.75	-1.4	-6.25	-0.95	7.05	7.7	2.35	-5.7	-15.35	-23.75	-23.35
ch1:	11:58:14	-7.95	17.05	37.6	46.6	45.1	34.7	19.6	3.5	-13.85	-27.9	-38.25	-49.55	-60.45	-67.15	-71.75	-72.35
ch1:	11:58:17	-67.7	-59.85	-54	-52.4	-54.9	-58.6	-62.4	-62.05	-58.25	-56.5	-58.45	-58.65	-54.25	-45.4	-36.85	-32.3
ch1:	11:58:17	-31.3	-33	-35.4	-36.9	-38.4	-40.3	-37.6	-27.05	-15.2	-14.3	-23.15	-30.3	-31.35	-25.75	-16.45	-10.6
ch1:	11:58:17	-9.45	-8.85	-9	-6.6	-0.85	1.2	-1.8	-1.6	2.5	5.55	2.1	-3.5	-4.6	-4.6	-6.7	-5.45
ch1:	11:58:17	-1.6	3.15	10.05	15.85	19.65	21.95	22.95	22.5	21	19.9	22.2	25.8	28.4	27.65	19.6	8.65
ch1:	11:58:17	2.85	3.9	10.9	23.55	36.2	42.3	36.7	26.85	19.75	12	3.55	1.45	4	8	12.05	13.6
ch1:	11:58:17	10.95	2.6	-10.2	-22.8	-28.2	-21	-2.05	16.85	28	30.2	23.5	13.3	5.3	-0.4	-3.6	-5.65
ch1:	11:58:17	-11	-18.6	-24.95	-26.85	-23.3	-17.95	-13.9	-7.45	3.45	13.35	13.05	1.9	-11.3	-19.45	-21.45	-20.5
ch1:	11:58:17	-18.65	-16.4	-12.3	-8.1	-4.7	-4.25	-4.35	-2.55	-0.65	-0.35	1.65	2.35	0.1	3.05	12.9	18.95
ch1:	11:58:17	17.95	15.95	15	16.45	18.3	13.8	-1.4	-18.95	-27.7	-18.45	3.6	20.95	25.4	23.9	20.7	12.7
ch1:	11:58:17	2.75	-1.8	-0.9	-0.65	-0.1	1.3	3.05	4.35	2.65	-2.45	-8.45	-14.75	-18.9	-17.4	-8.95	5.85
ch1:	11:58:17	20.95	29.5	31	29.15	24.8	18.15	6.1	-5.35	-8.85	-8	-8.2	-6.9	-1.8	6.8	13.45	12.9
ch1:	11:58:17	6.45	0.55	0.35	0.5	-5.1	-9.05	-5	-0.5	-2.1	-9.45	-15.2	-13.5	-8.9	-6.45	-1.05	8.5
ch1:	11:58:17	17.35	23.2	24.55	20.85	13.5	5.5	1.55	3.65	6.85	7.8	9.8	14.5	15.65	9.95	5.45	7
ch1:	11:58:17	10	8.6	2.85	-1.4	0.4	6.1	16.6	27.15	29.7	23.5	14.05	3.55	-3.05	-2.65	5.6	17.8
ch1:	11:58:17	23.5	18.85	11.1	4.65	1.2	1.5	0.7	-0.3	3.55	9.55	14.05	15.2	8.8	-4	-13.85	-14.05
ch1:	11:58:17	-6.85	-0.2	3.7	2.15	-3.9	-6.4	-3.95	-6.7	-10.5	-6.65	1.35	2.9	-4	-11.45	-13.95	-13.5
ch1:	11:58:17	-10.55	-8.05	-12.8	-21.45	-25.45	-20.6	-9.75	0.3	5.3	3.65	-3.7	-11.35	-15.85	-19.85	-24.75	-30.5
ch1:	11:58:17	-35.05	-37.3	-36.85	-34.7	-29.1	-22.1	-17	-16.65	-17.85	-17.2	-13.75	-11.9	-12.95	-15.6	-12.3	-5.1
ch1:	11:58:17	-1.05	2.9	8.05	1.4	-15.1	-23.7	-19.45	-11.25	-2.8	5.95	13.3	14.3	9.4	4.7	4.85	6.8
ch1:	11:58:17	6.1	0.85	-5.65	-11.4	-11.95	-6	4.2	11.45	13.05	11.5	11.25	8.15	1.3	-6.1	-6.75	-1.2
ch1:	11:58:17	3.1	3.45	1.1	-4.9	-11.8	-16.4	-17.55	-11.5	-0.75	7.05	11.4	14.15	16.9	18.3	16.15	10.05
ch1:	11:58:17	2.5	-3.05	0.05	7.65	13.2	13.55	8.7	1.25	-3.9	-6.4	-1.4	10.75	20.6	23.7	23.65	17.45
ch1:	11:58:17	6.8	-2.65	-11.5	-17.55	-14	-3.55	7.5	15.6	18	13.65	5.25	-2.7	-6.5	-6.1	-3.65	-3.2
ch1:	11:58:17	-6.8	-11.45	-13.2	-12.8	-12.8	-14.05	-14.9	-16.65	-19.9	-26.55	-37.65	-46.8	-48.05	-47.2	-46.25	-44.15
ch1:	11:58:20	-42.95	-42.1	-40.95	-43.55	-48.85	-50.7	-48.55	-45.5	-46.15	-47.9	-46.6	-44.3	-44.95	-48.45	-51.45	-48.35
ch1:	11:58:20	-39.8	-33	-29.6	-29.3	-31.2	-34.2	-38.65	-43.7	-45.65	-47.7	-48.55	-44.85	-42.85	-44.05	-43.2	-42.7
ch1:	11:58:20	-43.95	-41	-34	-26.7	-21.95	-19.45	-17.2	-16.25	-21.55	-32.2	-43.95	-51.05	-50.25	-42.55	-31.85	-22.35
ch1:	11:58:20	-15.15	-11.25	-13.1	-19.05	-24.9	-31.2	-37.05	-42.6	-48.45	-49.3	-40.3	-29	-20.5	-12.9	-4.05	4.35
ch1:	11:58:20	9.65	8.45	-0.3	-12.45	-18.25	-11.05	3.05	14.15	18.65	16.45	9.3	3.35	0.55	-4.45	-14.8	-22.8
ch1:	11:58:20	-21.45	-12.65	-2.1	7	14.05	18.5	20.5	19.2	15	9.7	7.15	8.9	16.85	27.65	32.95	30.25
ch1:	11:58:20	23.7	17.65	16.85	25.85	38.4	45.6	44.2	35.35	23.15	16.45	17.35	21.8	26.3	28.2	27.35	28.4
ch1:	11:58:20	30.65	26.85	17.4	8.05	5.7	13.55	25.8	30.5	28.1	22.65	15.35	13.5	24.8	39.4	45.15	43.85
ch1:	11:58:20	37.05	22.95	9.3	4.35	8.65	19.85	31.05	35.85	35.7	34.65	33.95	32.5	27.9	20.75	15.65	13.75
ch1:	11:58:20	11.35	8.3	8.35	14.25	21.85	25.55	28.4	34.35	38.05	30.95	16.6	1.85	-11.05	-18.3	-13.3	0.95
ch1:	11:58:20	16.95	28.3	31.4	28.35	23.1	16.75	9.8	5.85	5.9	6.55	2.2	-1.6	0.25	5.05	11.4	18.65
ch1:	11:58:20	21.6	20.15	13.95	1.9	-8.75	-9.6	-1.65	8.35	12.75	7.3	-1.5	-6.25	-5.55	-0.75	6.05	11.9
ch1:	11:58:20	16	19.45	18.65	14.7	13.05	15.85	18.6	22	23.7	20.4	12.4	2.95	-1.65	5.95	15.45	12.05
ch1:	11:58:20	-2.8	-15.85	-17.4	-7.25	4.4	10.4	10.95	6.35	-2.15	-11.1	-18.55	-23.35	-26.4	-30.25	-36.95	-45.2
ch1:	11:58:20	-51.95	-54.15	-54.65	-54.7	-54.9	-54.8	-54.15	-52.55	-55.95	-65	-72.75	-71.4	-59.6	-43.1	-29.95	-25.7
ch1:	11:58:20	-31.7	-42.85	-53.1	-61.9	-70.25	-74.35	-68.95	-56.45	-42.2	-31.7	-25.85	-21.75	-16.9	-14	-18.45	-32.55
ch1:	11:58:20	-48.3	-54.25	-50.55	-42.75	-32.55	-19.85	-8.2	-1.05	-1.6	-4.65	-6.6	-12.2	-21.25	-25.85	-24.45	-20.05
ch1:	11:58:20	-17.7	-18.9	-18.2	-11.25	-1.05	6.65	10.7	12.7	16.05	22.9	30.5	28.85	19.8	12.6	9.75	10.1
ch1:	11:58:20	16.65	28.8	41.1	47.1	43.4	35	30.6	31.05	27.75	19.2	15.95	22.85	33	40.4	41.95	36.2
ch1:	11:58:20	28.75	25.5	26.4	28.3	29.45	27.95	24.45	20.85	21.1	23.25	25.45	26.35	25.6	24.4	23.95	17.55
ch1:	11:58:20	8.1	3.2	4.6	11	16.8	17.55	16.35	14.2	12.5	14.7	15.55	12.35	13.75	22.4	31.6	33.25
ch1:	11:58:20	28.05	22.55	20.5	16.8	8.85	-0.4	-2.25	3.25	11.3	19.3	26.35	22.6	10.2	2.7	6.35	9.95
ch1:	11:58:20	8.75	10.35	17.45	19.6	13.5	8.35	10.4	17.4	24.2	27	23.7	14.05	2.75	-4.6	-7.7	-7.2
ch1:	11:58:20	-3.15	3.35	10.6	13.05	9.55	7.9	12.8	19.9	23.75	20.85	16.5	11.15	1.3	-9.55	-13.2	-13.7
ch1:	11:58:23	-16.6	-19.3	-15.75	-9.5	-6.9	-6.95	-10.65	-17.95	-21.15	-18.25	-15.2	-11.85	-5.65	1.65	6.35	7.15
ch1:	11:58:23	4.8	-0.35	-5.3	-3.95	0.15	1.55	3.3	3.55	0.25	-3.55	-6.15	-7.7	-5	-0.15	4.1	5.4
ch1:	11:58:23	6.8	13.35	19.7	16.1	7.5	1.15	-5.75	-13.2	-14.6	-8.95	-2.15	2.2	7.35	17.5	28.05	32.65
ch1:	11:58:23	31.1	25.3	15.1	2.45	-5.5	-2.05	13.25	29.05	35	31.8	23.6	10.6	-1.65	-7.55	-4.35	5.4
ch1:	11:58:23	14.7	20.8	26.5	30.35	28.85	21.35	4	-18.2	-31.15	-26.85	-9.8	8	13.15	3.85	-9.3	-14.15
ch1:	11:58:23	-7.65	3.25	11.35	14.6	13.15	4.75	-5.3	-5.55	6.5	19.6	23.8	13.7	-6.9	-22.15	-20.7	-8.2
ch1:	11:58:23	9.55	26.85	31.9	20.15	1	-13.55	-17.05	-13.15	-11.05	-8.55	-4.2	-2.9	-4.8	-0.5	12.4	25.4
ch1:	11:58:23	27.2	20.6	14.4	8.15	-1	-8.05	-8.45	-5.55	-5.4	-4.65	3.6	15.45	23.25	27.35	24.6	9.35
ch1:	11:58:23	-10.45	-22.25	-17.55	0.45	19.75	31.5	31.7	20	2.4	-11.65	-16.9	-12.35	-1.3	15.7	25.25	12.15
ch1:	11:58:23	-9.5	-19.05	-18.7	-11.05	4.75	18.8	22.4	15.9	5.35	-1.35	-3.8	-5.5	-5.75	-4.7	-3.7	-5.85
ch1:	11:58:23	-9.1	-7.7	-3.6	-1.25	2.05	6.6	10.45	14.4	14.95	11.6	4.85	-3.45	-10.15	-11.8	-9.1	-3.1
ch1:	11:58:23	3.4	10.75	16.45	11.75	-2.2	-14.9	-20.8	-21.9	-18.4	-13.7	-10.95	-9.5	-5.7	-3.45	-8.9	-18.1
ch1:	11:58:23	-19.75	-14.35	-6.45	3.85	14.25	18.9	14.25	1.3	-12.4	-17.8	-13.6	-4.8	2.15	7.4	11.85	9.1
ch1:	11:58:23	-1.55	-6.15	-0.5	5.9	8.85	6.05	-3.2	-15.05	-23.65	-22.95	-10.5	4.5	12.1	11.8	6.7	-1.2
ch1:	11:58:23	-8.35	-11.5	-12.1	-14.35	-19.45	-26.2	-33.65	-36.4	-35.2	-32.7	-29.1	-23.05	-16.8	-11.2	-7.85	-4.05
ch1:	11:58:23	-0.9	-3.75	-14.45	-26.2	-31.25	-24	-9.95	2.9	11.05	12.8	7.75	0.05	-6.1	-9.85	-16.25	-24.05
ch1:	11:58:23	-26.4	-24.5	-23.45	-20.65	-16.8	-12.8	-6.95	-2.45	-3.45	-7.4	-17.95	-32.15	-37.7	-30.05	-18.5	-7.45
ch1:	11:58:23	2	8.75	10.2	7.15	-1.05	-16.05	-32.3	-39	-39.2	-39.55	-39.75	-39.3	-37.4	-30.85	-22.5	-19
ch1:	11:58:23	-19.85	-23.1	-27	-28.25	-25.6	-20.7	-15.1	-7.35	2.05	11.7	16.15	12.1	0.85	-11.8	-22.2	-26.4
ch1:	11:58:23	-24.95	-19.6	-11.9	-5.4	-3.25	-2.9	-3.5	-6.5	-8.5	-7.1	-4.15	0.85	11.85	24.45	30.85	25.2
ch1:	11:58:23	7.4	-13.1	-23.4	-19.35	-4.75	13.6	28.95	38	38.05	29	14.85	-1.25	-19	-34	-44.7	-52.25
ch1:	11:58:23	-54.35	-47.1	-34.05	-22.35	-15.9	-15	-16.9	-18.4	-21.7	-26	-22.5	-11.8	-2.8	-0.25	-4.75	-12.05
ch1:	11:58:23	-13.8	-10.15	-2.25	7.85	11.6	6.8	1.9	2.4	5.7	8.9	11.35	16.1	17.9	13	4.05	-1.2
ch1:	11:58:23	1.55	12.5	24	29.2	25.8	17.2	7.15	-0.3	-0.4	4.15	5.7	5	4.65	2.7	-1.75	-8.55
ch1:	11:58:26	-48.9	-38.6	-22.9	-9.25	1.55	6.6	5.6	0.8	-4.35	-8.2	-17.75	-35.45	-45.25	-37.8	-22.35	-7.85
ch1:	11:58:26	3.75	10.1	11.7	9.7	3.3	-8.3	-19.55	-24.8	-26.4	-27.25	-26.3	-21.45	-14	-6.9	-3.6	-0.9
ch1:	11:58:26	3.05	5.75	3.15	-8.15	-23.1	-29.6	-26.6	-20.25	-9.6	3.7	13.8	18.9	19.7	16.7	12.15	5.85
ch1:	11:58:26	-0.2	-1.4	3.3	9.6	16.9	23.65	22.85	13.55	4.1	2.95	10	18.9	26.3	32.05	32.55	30.55
ch1:	11:58:26	27.6	15.9	-4.6	-14.9	-10.9	-0.7	11.45	23.2	32.55	40.35	43.3	37.15	24.95	9.85	-7.1	-23.75
ch1:	11:58:26	-32	-24.75	-6.3	11.55	24.35	31.4	31.65	25.55	15.85	6.45	-3.05	-13.7	-26	-38.05	-44.5	-41.75
ch1:	11:58:26	-35.75	-32.4	-31.25	-31.8	-32.8	-31.8	-28.25	-25.2	-24.8	-26.2	-26.85	-32.1	-42.3	-48.55	-44.9	-34.7
ch1:	11:58:26	-20.6	-8.75	-2.95	-4.25	-14.3	-30.65	-45.5	-54.4	-57.75	-58.05	-55.9	-51.35	-47.65	-45.45	-44.55	-46.85
ch1:	11:58:26	-49.2	-48.5	-45.85	-40.3	-33.55	-30.35	-29.85	-29.8	-28.3	-22.9	-15.65	-11	-7.75	-4.5	-1.15	-0.9
ch1:	11:58:26	-2.75	-4.5	-4	-0.8	5.15	11.65	20.15	29.1	30.35	22.2	13.75	12.55	15.75	17.6	20.1	26.1
ch1:	11:58:26	29	25.45	20.45	17.4	16.95	19	23.3	30.6	37.8	39.85	39.35	37.55	31.7	21.85	12.75	5.1
ch1:	11:58:26	0.5	1.55	9.65	19.45	25.65	25.95	23.95	26.4	34.95	44.35	48.75	47.65	41.8	31.65	18.15	7.35
ch1:	11:58:26	5.05	9.7	14.95	18.05	18.35	17.3	17.25	21.3	29.8	35.3	31.55	27	31.1	36.85	33.4	19.55
ch1:	11:58:26	5.55	0.3	3.55	10.35	19.1	28.15	35.15	36.05	28.85	20.05	14.85	9.25	-0.4	-7	-5.25	1.65
ch1:	11:58:26	8.05	13.55	17.25	17.45	15.05	12	7	-1	-9.55	-11.5	-3.45	6.8	9.5	4.7	-1.85	-8.35
ch1:	11:58:26	-14.3	-21.6	-30.1	-37.6	-41.8	-43.45	-48.35	-57.7	-64.25	-63.3	-56.4	-45.9	-41.5	-48.25	-57.35	-62.2
ch1:	11:58:26	-64.2	-60.2	-53.3	-48.45	-45.1	-42.05	-40.7	-39.7	-39	-36.15	-31.2	-29	-31.55	-38.45	-45.1	-44.85
ch1:	11:58:26	-39.25	-34.25	-30.35	-28.8	-27.35	-23.5	-21.35	-26.4	-35.7	-43.1	-43.4	-34.5	-21.35	-10.5	-4.2	-2.95
ch1:	11:58:26	-7.7	-16.85	-27.7	-36.65	-41.2	-42.7	-43.75	-47.15	-53.65	-59.7	-60.85	-59	-54.7	-49.05	-42.05	-32.3
ch1:	11:58:26	-21.8	-16.35	-17.45	-26.3	-36.5	-37.35	-28.8	-18.8	-11.6	-6.15	0.6	6.75	10.05	12.3	7.3	-7.65
ch1:	11:58:26	-23.55	-33.05	-32.75	-23.7	-14.8	-10.75	-11.05	-10.6	-4.4	-1.3	-9.9	-21.7	-28.6	-28.65	-15.65	5.55
ch1:	11:58:26	23.7	34.55	39.8	40.7	40.9	38.3	26.2	3.7	-15.65	-21.3	-15.2	-5.25	5.3	16.3	27.1	33.95
ch1:	11:58:26	33.5	26.6	13.7	-3.65	-16.95	-17.35	-8.95	-1.25	3	5.95	10.6	17.25	23.4	25.3	20.25	12.55
ch1:	11:58:26	13	22.75	36.35	49.35	59.55	64.85	63.45	54.8	42.6	30.25	21.05	20.2	25.95	35.15	45.85	51.6
ch1:	11:58:29	7.7	1.5	2.9	8.35	16.15	23.3	29.05	31.25	29.1	26.65	28.05	32.05	37.35	42.75	43.3	36.4
ch1:	11:58:29	22.25	8.35	-0.1	-5.6	-9.35	-7	2.55	17.25	30.45	36.95	36.3	27.35	12.65	2.9	4.8	12.3
ch1:	11:58:29	20.75	27.8	32.35	32.1	25.1	10	-5	-10	-4.7	5.2	13.9	19.85	22.05	20.45	17.7	14.4
ch1:	11:58:29	9.25	9.5	18.85	28.95	29.85	22.15	9.65	-1.9	-9.15	-10.45	-5.55	5	15.95	19.75	16.8	12.1
ch1:	11:58:29	7.4	4.15	7.35	17	28.7	35.45	32.8	21.9	7.6	-0.5	5.35	20.45	33.3	39.5	37.35	28.8
ch1:	11:58:29	19.95	12.05	4.1	1.45	3.25	8	17	26.95	30.35	25.7	16.15	9.15	5.7	0.75	-3.15	-1.05
ch1:	11:58:29	4	9.5	12.95	6.9	-5.55	-11.15	-5.05	5.4	11.95	11.7	7.75	5.1	0.95	-7.45	-16.15	-17.3
ch1:	11:58:29	-13.45	-9.4	-7.35	-8	-12.85	-14.8	-11.5	-4.8	2.4	6.3	3.95	-0.05	-5.2	-14.65	-27.2	-35.85
ch1:	11:58:29	-30.2	-8.85	9.75	13.65	9.95	4.7	-2.8	-12.35	-22.3	-31.65	-42.2	-51.5	-57.2	-58.6	-57.6	-52.9
ch1:	11:58:29	-48.2	-46.45	-45.35	-43.45	-45.35	-49.45	-51.2	-52	-54.7	-56.45	-56.65	-54.45	-47.15	-36.5	-27.15	-20.15
ch1:	11:58:29	-17.75	-20.7	-26.2	-31.35	-35.25	-36.1	-31.9	-26.6	-24.05	-21.6	-16	-10.45	-10.3	-19.2	-37.35	-55.05
ch1:	11:58:29	-61.5	-57.55	-52.6	-48.4	-44.75	-41	-34.8	-25.15	-20.05	-25.45	-37.85	-49.25	-53.45	-50.8	-42.8	-31.5
ch1:	11:58:29	-24.2	-24.4	-26.1	-26.05	-22.9	-16.05	-7.65	-2.05	-3.65	-11.95	-16.15	-11.1	-2.8	2.5	2.25	-2.8
ch1:	11:58:29	-8.55	-8	-2.05	3.65	5.2	3.55	-0.6	-2.65	0.4	5.4	7.5	8.45	12.85	19.25	21.3	19.55
ch1:	11:58:29	16.45	10.25	3.05	-1.25	-4	-5.55	-2.55	7.35	21.45	31.2	29.45	20.4	12.45	6.85	2.4	1.75
ch1:	11:58:29	4.45	10.65	17.8	22.25	22.05	19.25	14	11.2	12.2	13.55	14.6	15.15	11.4	5	-0.6	-1.25
ch1:	11:58:29	7.2	18.15	23.2	23.75	21.9	18.2	13.9	8.05	3.1	2.45	6	13.35	19.85	17.7	8	-1.6
ch1:	11:58:29	-4.4	2.45	14.45	26.9	34.4	33.15	24.2	11.55	-1.4	-7.9	-6.8	-1.85	5.35	12.1	16.75	21.3
ch1:	11:58:29	26	29.5	30	25.8	17.2	4.4	-7.9	-11.5	-5.7	3.65	11.8	12.5	5.8	-2.1	-9	-14.4
ch1:	11:58:29	-18.45	-25.05	-33.45	-39.55	-44.45	-45.4	-41.55	-36.05	-30.75	-27.45	-32.25	-42.8	-54.5	-59.6	-51.75	-35.25
ch1:	11:58:29	-21.75	-17.4	-19.65	-21.6	-21.6	-26.1	-34.05	-37.05	-31.95	-23.65	-15.45	-7.7	-3.95	-7.15	-14	-18.55
ch1:	11:58:29	-19.5	-17.35	-13.3	-7	-1.35	4.05	6.85	3.15	-6.5	-13.15	-14.45	-9.5	1.2	12.3	19.75	23.25
ch1:	11:58:29	18.85	5.1	-12.3	-25.35	-26.55	-18.05	-8.6	-0.45	11.95	26.9	35.65	33	19.5	0.45	-13.9	-19.2
ch1:	11:58:29	-20.9	-22.05	-19.8	-11.85	-2.2	4.35	6.65	8.15	10.3	14.7	16.7	14.1	13.2	13.5	7.4	-1.45
ch1:	11:58:32	27.8	37.9	37.4	31	18.8	3.65	-7.4	-18.05	-30	-36	-34.85	-29.35	-22.65	-18.65	-14.55	-7.8
ch1:	11:58:32	-0.75	6.45	13.6	13.6	7.05	0.95	-2.45	-4.05	-4.1	-2.1	6	17.45	24.25	23.35	17.9	11.65
ch1:	11:58:32	6.1	0.25	-5.2	-7.7	-6	2.3	11.75	12.9	6.25	-2	-6.5	-0.75	12.45	22.65	25.75	25.35
ch1:	11:58:32	22.8	16.85	8	-2.15	-12.15	-19.15	-17.85	-9.35	0.6	7.8	11	8.4	1.8	-6.3	-14.5	-23.3
ch1:	11:58:32	-34.05	-45.85	-52.1	-49.25	-41.65	-32.5	-25.45	-24.6	-28.25	-29.75	-30.05	-33.55	-37.4	-36.75	-31.75	-25.45
ch1:	11:58:32	-17.85	-9.7	-2.2	0.95	-2.4	-13.1	-26.85	-36.7	-36.15	-28.4	-17.2	-4.75	2.1	-1.2	-7.5	-11
ch1:	11:58:32	-9.75	-3.1	6.55	14.75	16.2	8.7	-2.8	-10.6	-12.15	-7.85	-1.25	4.45	8.25	10.3	11.75	15.25
ch1:	11:58:32	21.25	27.25	31.75	31.45	25.1	17.6	12.45	8.25	7.1	7	7.8	15.55	30.5	44.1	52.2	49.95
ch1:	11:58:32	38	25.1	15.75	8.5	4.55	5.85	12.45	21.2	29.45	37.75	41.9	37.8	31.05	28.9	29.65	28.2
ch1:	11:58:32	23.25	18.05	13.55	11.5	13.1	15.3	13.65	8.4	2.2	-2	-0.2	4.15	5.2	4.9	7.75	13.25
ch1:	11:58:32	18.9	20.6	15.95	9.3	0.85	-8.2	-13.3	-18.3	-28.5	-35.9	-35.6	-30.75	-24.85	-21.55	-20.8	-19.9
ch1:	11:58:32	-21.05	-23.3	-23.8	-28.2	-33.85	-31.75	-24.55	-21.55	-20.25	-17.7	-14.35	-14.15	-20	-32.2	-47.1	-61.25
ch1:	11:58:32	-71.35	-74.8	-74.85	-74.85	-76.15	-79.75	-85.6	-90.75	-97.8	-106.65	-112.9	-114.55	-112.2	-108.7	-106.15	-103.95
ch1:	11:58:32	-101.2	-97.4	-92.65	-87.55	-80.7	-73.3	-68.5	-65.05	-63	-64.1	-64.2	-60.9	-55.8	-49.45	-42.25	-34.1
ch1:	11:58:32	-28.85	-31.1	-37.45	-41.05	-41.3	-35.6	-25.35	-14	-3.95	4.8	12.7	18.3	14.7	4.4	-5.3	-10.25
ch1:	11:58:32	-7.3	2.9	13.9	21.3	20.9	15.8	17.85	25.85	32.25	38.15	42.3	41.4	38.6	36.7	36.25	38.7
ch1:	11:58:32	41.35	41.15	40.55	43.15	45.95	47.5	49.9	54.35	57.75	56.75	50	43.3	40.35	38.55	36.8	36.9
ch1:	11:58:32	37.25	36.95	37.5	38.5	40.65	44.8	45.8	39.7	32.5	27.75	22.6	17.45	15.6	16.4	22.1	30.65
ch1:	11:58:32	35.85	38.4	39.5	37.05	34.7	35.45	34.15	28.5	23.2	22.25	21.55	20.25	20.85	22.45	20.3	15.4
ch1:	11:58:32	12.6	14.2	19.05	25.2	30.95	32.4	28.35	20.75	12.55	4.8	0	-1.8	-2.05	-3.2	-6.15	-9.65
ch1:	11:58:32	-9.25	-5.55	0.05	7.75	14.55	18.15	19.55	19.55	15.3	1.6	-19.95	-38.7	-46.3	-43.1	-33.4	-22.25
ch1:	11:58:32	-13.25	-5.5	1.8	3.7	-1.7	-11.6	-24.15	-39.75	-53.95	-65.15	-72.7	-76.45	-74.9	-68.95	-61	-52.5
ch1:	11:58:32	-41.95	-31.15	-22.95	-18	-15.95	-17.45	-19.9	-17.1	-8.95	0.35	7.55	11.1	7.6	0.2	-6.8	-10.7
ch1:	11:58:32	-7.3	1.8	6.05	3.65	5.3	10.85	12.4	12.25	16.35	21.15	23.45	21.45	14.6	7.8	8.9	17.1
ch1:	11:58:36	19.1	18.5	23.55	29.95	35.1	36.1	31.65	23.65	16.8	14.25	17.15	21.25	21.6	18.55	15.9	13.65
ch1:	11:58:36	12.6	16.05	24.65	30.95	31.8	29.7	23.15	9.4	-4.3	-10.95	-12.3	-10.4	-7.9	-7.55	-10.25	-13.2
ch1:	11:58:36	-15.6	-18.3	-21.05	-23.6	-25.8	-22.8	-15.5	-12.8	-12.85	-9.35	-4.75	-1.75	0.3	-2.2	-5.75	-2.85
ch1:	11:58:36	5.85	11.5	9.4	2.1	-3.2	-5.1	-6.95	-5.75	0.45	6.9	7.45	1.75	-8.1	-14.85	-17	-16.35
ch1:	11:58:36	-13.55	-10.8	-11.1	-9.45	-2.3	8.65	18.65	21.2	13.8	1.2	-10.3	-15.2	-13.7	-10.4	-6.4	-2.05
ch1:	11:58:36	2.35	8.15	11.4	8.7	2.35	-2.15	-2.2	1.65	6.85	13.45	14.85	9.1	4.75	4.2	2.35	4.55
ch1:	11:58:36	8.7	10.25	14.25	21.25	21.85	15.65	4.25	-11.45	-25	-25.55	-9.75	13.6	30.8	35.3	30.7	23.35
ch1:	11:58:36	17.75	13.15	5.85	-6.2	-21.1	-32.35	-36.85	-34.5	-28.2	-19.05	-10.75	-8.3	-13	-15.3	-10.45	-4.6
ch1:	11:58:36	-4.4	-10.65	-18.4	-18.7	-11.5	-2.8	4.45	9.35	11.9	9.55	-0.05	-11.95	-16.55	-12.1	-2.3	11.45
ch1:	11:58:36	26.15	33.45	29.4	18.25	5.8	-2.7	-5.6	-6.9	-9.4	-11.65	-13.25	-10.25	-3.5	-0.6	-0.55	4.85
ch1:	11:58:36	14.45	22.6	27.8	27.15	19.45	9.55	2.8	0.15	-0.9	-3.8	-8.4	-12.45	-14.15	-13.95	-10.4	-3.15
ch1:	11:58:36	4.75	6.95	4.8	4.35	6.5	6.75	1.4	-7.5	-15.05	-17.05	-10	4.8	17.95	23.35	21.05	16.25
ch1:	11:58:36	14.45	15.45	13.75	10.75	9.6	8.3	6.25	6.5	6.05	2.95	0.95	0.75	3.5	9.75	16.45	20.75
ch1:	11:58:36	24.65	25	18.85	9.3	1.25	-0.35	3.4	6.45	7.55	7.4	2.65	-1.15	2.2	12.15	22.65	28.45
ch1:	11:58:36	25.55	15.05	0	-9.95	-7.85	4.2	18.65	29.3	29.45	18.45	4.9	-1.65	-0.8	1.4	3	5.15
ch1:	11:58:36	5.85	4.1	0.35	-2.8	-0.75	6.35	11.9	11.85	8.3	5.6	-2.3	-16.6	-21.3	-12.9	-4.5	0.7
ch1:	11:58:36	4.85	9	15	19.75	15.4	0.9	-15.8	-24.25	-21.5	-14.85	-7.3	-1.05	2	1.6	-2.65	-11.9
ch1:	11:58:36	-21.6	-31.05	-35.4	-28.1	-13.4	0.75	12.05	15.2	9.1	-1.9	-16.55	-30.25	-35.9	-36.05	-38.05	-38.35
ch1:	11:58:36	-34.9	-30.05	-23.1	-14.75	-11	-13.1	-16.15	-19.1	-23.5	-28.15	-27.2	-17.85	-4.4	3	2.95	-2.55
ch1:	11:58:36	-11.8	-21.55	-25.8	-25.75	-24.8	-25.45	-25.85	-23.65	-23.1	-28.95	-34.25	-32.75	-24.95	-14.2	-7.4	-11.8
ch1:	11:58:36	-24.8	-37.05	-41.05	-32.9	-15.45	3.1	15.9	20.05	15.3	2	-16.9	-34.15	-37.6	-26	-10.8	1.3
ch1:	11:58:36	10.45	11.35	3.85	-3.75	-5	2.7	12.3	12.25	5.55	-0.75	-8.35	-16.9	-20.7	-15.35	-2.15	10.8
ch1:	11:58:36	17.65	21.2	22.3	21.6	16.85	8.2	2.35	1.3	0.9	5.05	15.45	24.85	28.2	23.5	13.7	3.6
ch1:	11:58:36	-3.95	-7.55	-4.8	2.35	10.25	16.5	21.25	23.4	21.3	17.85	16.15	15.8	16.25	15.7	11.55	8.85
ch1:	11:58:39	12.7	3.6	-6.85	-17.2	-24	-23.75	-18.05	-13.65	-10.95	-9.5	-10.25	-9.6	-3.85	4.05	8.4	4.45
ch1:	11:58:39	-3.65	-5.75	-1.85	4.25	9.5	11.15	10.15	8	2.8	-1.55	-1.8	-2.6	-3.8	-2.8	0.15	3.25
ch1:	11:58:39	6.35	6.4	3.2	-0.3	-1.55	-1.6	-2.35	-6.55	-16.85	-27.2	-27.85	-17.25	-2.8	8.15	12.2	9.25
ch1:	11:58:39	2.2	-3.1	-7.1	-15.55	-28.6	-38.7	-37.85	-27.4	-17.55	-16.05	-20.5	-24.55	-22.7	-15.65	-10.15	-14.05
ch1:	11:58:39	-26.2	-38.8	-43.3	-38.4	-28.6	-17.45	-4	6.75	4.9	-11.9	-33.8	-46.1	-40.15	-20.6	-0.15	13.25
ch1:	11:58:39	15.55	7.85	-2.5	-5.6	-1	3	0.1	-6.8	-10.55	-7.5	-1.1	1.65	2.8	6.85	10.85	11.3
ch1:	11:58:39	11.75	16.9	24.5	26.6	25.1	27.55	34.15	39.55	41	36.05	26.85	18.85	14	14.45	20.95	29.2
ch1:	11:58:39	34.05	31.55	22.5	14.7	12.55	16.45	25.35	34.15	37.2	31.95	20.85	13.65	15.15	16.6	11.2	4.1
ch1:	11:58:39	3.35	10.55	20.5	27.7	29.25	25.05	19.25	16.55	19.55	24.9	26.05	20.5	9.85	-1.9	-7.85	-10.15
ch1:	11:58:39	-18.15	-26.1	-24.9	-14	3.15	22.2	35.05	36.35	26.45	12.35	0.7	-8.4	-13.75	-9.75	3.85	18.15
ch1:	11:58:39	25.35	26.8	25	21	19.05	19.4	18.85	16.9	15.65	14.65	13.15	10.85	6.8	-0.05	-7.55	-9.6
ch1:	11:58:39	-7.3	-5.6	-2.55	6.75	15.3	15.95	8.75	-1.65	-11.4	-12.3	-3.65	5.3	11.7	17.15	18.15	13.8
ch1:	11:58:39	6.05	-5.75	-11.8	-4.1	5.1	5.65	5.25	6.25	5.1	2.5	-0.75	-6.25	-18.55	-33.4	-30.55	-8.4
ch1:	11:58:39	9.9	18.05	21.15	20.95	18.5	13.95	5.2	-4.35	-14.65	-21.9	-20.8	-18	-18.25	-18.2	-16.9	-14.15
ch1:	11:58:39	-11.55	-12.25	-17.35	-29.5	-42.5	-45.8	-41.3	-36.9	-32.25	-27.55	-25.3	-24.75	-22.7	-18.95	-17.75	-20.2
ch1:	11:58:39	-22.25	-19.2	-12.25	-4.85	-1.25	-3.9	-13	-18.3	-14.6	-8.6	-2.55	7	14.55	14.65	10.7	5
ch1:	11:58:39	-0.35	-3.35	-2.6	1.35	5.9	7.75	10.8	16.25	21.75	23.9	22.3	17.85	10.8	4.4	4.75	11.35
ch1:	11:58:39	18	26.2	34.15	35.75	29.15	21.75	21.45	29.6	37.3	40.55	37.6	26	14.85	12.1	12.9	12.1
ch1:	11:58:39	11	13.3	21.15	26.55	22.95	16.25	12.15	11.4	13.25	11.65	2.55	-8.15	-11.2	-1.35	15.6	32
ch1:	11:58:39	40.45	39.75	33.65	26.8	17.3	3.8	-10.6	-17.45	-11.5	0.75	11.45	18.65	21.2	19.2	13.85	4.2
ch1:	11:58:39	-3.3	-3.85	-1.3	2.05	6.6	8.4	7.7	3.65	-5.15	-10.5	-9.2	-15.75	-33.55	-47.65	-49.65	-42
ch1:	11:58:39	-30.75	-21.4	-14.25	-8.15	-6.85	-11.15	-18.4	-26.65	-34.2	-36.5	-34.7	-32.6	-29.55	-23.9	-18.85	-17.6
ch1:	11:58:39	-17.2	-14.65	-13.65	-15.25	-14.85	-12.65	-8.5	0.25	12.45	21.7	22.4	12.6	-3.35	-20.95	-31.95	-27.7
ch1:	11:58:39	-15.35	-9.4	-8.75	-5.95	-1.8	0.75	-2.8	-12.25	-23.6	-32.6	-36.05	-29.85	-19.15	-11.65	-8.25	-6.65
ch1:	11:58:42	-5.9	1.1	4.45	4.15	3	2.8	2.65	3.2	3.5	3	1.2	1.1	6	12.5	13.75	10.3
ch1:	11:58:42	7.1	4.6	-0.45	-9.6	-17.45	-17.6	-7.65	6.45	16.6	21.85	24.05	22.35	17.35	9.55	-0.55	-10
ch1:	11:58:42	-17.85	-21.5	-19.55	-18.05	-21.1	-20.15	-11.65	-4.05	-2.1	0.4	1.9	-2.95	-9.15	-10.6	-10	-8.4
ch1:	11:58:42	-7.95	-11.25	-13.05	-7.6	4	14.4	17.9	15.75	12.6	8	1.95	-5.5	-13.4	-16.3	-9.45	5.35
ch1:	11:58:42	21.7	32.6	35.9	35.45	31.65	24.55	18.75	15.7	5.55	-8.55	-8.4	3.8	8.8	7.6	7.4	6.65
ch1:	11:58:42	9.45	17.35	23.6	25.35	24.15	18.6	10.55	3.35	-0.35	-1.05	-4.15	-12.85	-19.35	-16.6	-7	5
ch1:	11:58:42	17.35	28.2	36.5	41.35	41.15	36.05	24.25	2.6	-17.9	-21.8	-16.1	-12.1	-8.4	-4.25	0.05	7.2
ch1:	11:58:42	12.15	10.7	4.05	-10.85	-27.65	-32.65	-26.25	-15.75	-3.7	1.85	0.05	-3.55	-8.7	-19	-29.45	-32.5
ch1:	11:58:42	-25.5	-12.1	0.75	8.35	9.95	7.55	2.7	-0.5	-2.55	-7.15	-15.3	-20.55	-19.3	-14.3	-10	-8.8
ch1:	11:58:42	-9.35	-11.8	-15.75	-18.4	-16.9	-13.95	-9.55	-2.6	4.55	7.35	5.55	-0.2	-8.55	-16.9	-19.7	-15.6
ch1:	11:58:42	-7.65	0.8	4.2	3.1	2	-2	-11.5	-18.55	-21.55	-21.85	-17.45	-8.85	-0.4	3.9	1.05	-2.6
ch1:	11:58:42	1.7	11.35	15.95	9.9	-1.15	-9.8	-13.2	-8.8	1.3	8.65	11.1	9.85	3.6	-5.9	-18.45	-32.45
ch1:	11:58:42	-34.2	-19.25	-2.7	7.55	13.1	10.7	-1.05	-16.5	-31.8	-42.4	-47.6	-48.65	-48.3	-48.5	-50.15	-51.15
ch1:	11:58:42	-51.85	-54.05	-55.9	-54.35	-51.4	-50.45	-52.35	-56.5	-58.1	-53.5	-48	-44.75	-41.25	-40.35	-41.6	-39.65
ch1:	11:58:42	-37.4	-35.3	-32.55	-35.8	-45.8	-52.45	-52.45	-45.6	-35.15	-28.3	-30.25	-35.15	-37.1	-35.35	-32.8	-26.5
ch1:	11:58:42	-16.7	-14.85	-20.9	-24.1	-22.65	-20.3	-17.3	-14.85	-10.3	-9.35	-19	-31.65	-37.05	-33.7	-21.85	-8.3
ch1:	11:58:42	-0.5	4	5.45	-1.6	-14.8	-26.7	-35.05	-42.45	-50.55	-55.6	-52.85	-43	-34.35	-36	-45.15	-52.45
ch1:	11:58:42	-54.65	-52.9	-48.8	-46.95	-48	-51.2	-55.8	-57.15	-50.6	-40.6	-31.8	-23.2	-14.65	-9.1	-2.4	2.4
ch1:	11:58:42	-10.05	-37.95	-55.95	-51.55	-33.15	-13.55	-0.35	6.15	6.6	2.2	-3.2	-7.9	-14.6	-19.3	-17.95	-14.35
ch1:	11:58:42	-13.25	-15.8	-17.5	-14.65	-10.95	-10.4	-10.6	-11.75	-12.5	-13	-13.05	-9.9	-3.6	-0.2	1.95	6.85
ch1:	11:58:42	11.55	11.15	5.35	-0.35	1.3	11.25	22.7	30.55	33.6	31.75	20.9	7.5	3.1	8.95	17.5	25.8
ch1:	11:58:42	29.6	29.2	30.35	31.7	31.4	34.3	39.7	41.2	36.4	25.25	13.35	8.25	11.5	18.8	27.9	35.6
ch1:	11:58:42	38.9	36.95	30.9	22.8	16.85	16.2	14.65	8.6	6.45	12.8	17.65	16.45	14.3	13.25	9.55	3.75
ch1:	11:58:42	2.2	7.45	15.65	25.95	37.15	41.4	33.95	18.4	3.3	-5.3	-0.8	14.7	28.15	33.1	36.25	38.55
ch1:	11:58:45	-17.8	-22.2	-32.9	-37.8	-29.5	-17.15	-7.5	-1.35	0.65	-2.4	-7.45	-14.05	-20.7	-26.05	-29.15	-33.5
ch1:	11:58:45	-44.15	-59.75	-66.45	-55	-30.5	-6.65	7.05	7.7	-0.9	-10.9	-17.3	-21.85	-29.6	-41.9	-54.3	-60.9
ch1:	11:58:45	-59.7	-49.85	-33.1	-16.2	-5.55	-5.25	-15.05	-28.25	-32.15	-24.6	-10.65	3.75	16.25	24	25.55	18.65
ch1:	11:58:45	4.5	-11.2	-19.5	-17.9	-7.5	7.1	22.85	34.7	37.7	34.05	25.85	11.65	-2.6	-8.15	-4.05	5.9
ch1:	11:58:45	15.05	17.7	14.5	9.5	6.5	8.55	13.95	15.05	11.6	7.7	2.25	-3.2	-1.25	5.2	11.85	21.6
ch1:	11:58:45	31.2	32.75	29.45	25.1	20.4	20.7	27.4	32.25	29.5	22.6	15.2	6.45	-4.3	-12.8	-16.3	-13.4
ch1:	11:58:45	-2.6	12.8	26.6	35.7	34.7	20.9	4.5	-4.8	-6.45	-2.75	4.15	9.65	11.85	9.15	5.85	7.1
ch1:	11:58:45	16.5	30.45	38.55	35.45	27.3	14.35	-4.3	-18.05	-17.25	-4.3	12.05	21.9	20.3	12.85	4.9	-1.85
ch1:	11:58:45	-5.65	-4.2	3.35	14.65	23.3	25.6	22.5	16.5	10.85	7.35	3	-4.25	-6.15	-2.15	3.4	7.1
ch1:	11:58:45	11.15	15.75	20.45	23.1	22.3	19.3	18.05	19.55	21.1	22.9	26.25	30.05	32.4	32.3	27.85	23.15
ch1:	11:58:45	18.7	10.2	2.3	1.4	3.85	6.55	10.1	13.6	17.35	18.9	16.6	12.35	7.55	1.05	-4.5	-10.6
ch1:	11:58:45	-15.45	-13.85	-7.85	-3.8	-2.55	-4.45	-8.6	-9.2	-4.9	-2.4	-7.45	-14.05	-15.1	-11.2	-4.95	1.35
ch1:	11:58:45	3.7	3.2	2.75	1.55	-1.1	-7.25	-18	-27.1	-27.75	-22.15	-14.15	-6.4	-0.6	2.65	2.95	0.4
ch1:	11:58:45	-2.75	-8.1	-18.6	-33.95	-47.05	-50.35	-44	-34.4	-29.65	-32.65	-37.25	-36.2	-32.15	-28.3	-22.45	-13.1
ch1:	11:58:45	-7.45	-7.65	-8.7	-7.5	-7.4	-8.95	-8.3	-5.95	-8.05	-15.6	-20	-17	-11.2	-8.95	-8.75	-6.05
ch1:	11:58:45	0.55	8.3	15.4	17.95	13.8	5.3	-4.2	-13.55	-21.8	-28.75	-32.2	-27.75	-16.5	-0.25	17.65	31.05
ch1:	11:58:45	31.6	19.4	2.75	-9.05	-13.25	-9.55	0.8	12.25	19.75	19.9	13.05	2.6	-5.6	-8.1	-3	5.05
ch1:	11:58:45	14.9	29.25	41.75	38.25	22.6	10.2	5.65	5.5	8.9	12.95	14.65	14.45	12.25	8.95	4.45	-0.95
ch1:	11:58:45	-5.05	-6.2	-4.45	1.25	10.4	20.75	27.55	25.7	15.75	0.95	-14.3	-21.7	-16.5	-6.9	1.4	6.7
ch1:	11:58:45	10.6	12.85	8.05	-3.6	-8.9	-4.15	1.85	2.15	-4.4	-13	-19.7	-23.15	-21.05	-13.75	-6.35	-0.9
ch1:	11:58:45	-0.45	-4	-4.95	0.1	6.15	10.6	10.2	2.3	-3.65	2.65	13.05	15.95	10	0	-1.35	11.05
ch1:	11:58:45	25.25	31.45	32.3	26.8	14.85	-2.1	-23	-35.2	-28.55	-13.25	0.5	12.85	20.9	24.85	24.6	19.4
ch1:	11:58:45	13.45	9.2	0.15	-11.85	-21.05	-22.7	-15.3	-4.8	2.85	10.5	15	8.65	-4.45	-15.45	-17.95	-9.5
ch1:	11:58:45	4.35	13.5	16.85	17.9	16.3	7.8	-6.7	-19.1	-23.6	-23.1	-19.4	-10.95	-1.25	5.15	6.8	4.35
ch1:	11:58:48	2.95	-0.95	-9.95	-16.45	-15.95	-10.2	-2.55	4.05	5.75	0.9	-4.85	-4.6	0.05	4.55	4.65	2
ch1:	11:58:48	5.35	18.05	28.8	32.35	31	28.85	27.1	24.8	16.4	0.55	-13.5	-19.8	-21.75	-20.95	-15.15	-6
ch1:	11:58:48	3	7.1	4.65	-1.5	-7.3	-10.95	-11.9	-12.5	-12.95	-9.05	-1.45	4.55	7.05	8.35	8.75	8.35
ch1:	11:58:48	2.25	-10.4	-24.35	-31.2	-27.65	-16.85	-7.9	-4.55	-5.75	-8.7	-10.6	-13.2	-15.55	-13.6	-14.35	-19.05
ch1:	11:58:48	-16.9	-8.95	-1.5	2.95	0.75	-4.6	-7.45	-9.1	-11.15	-15.2	-23.85	-29.4	-24.95	-12.9	0.35	11.05
ch1:	11:58:48	18.2	21.35	18	10.4	3.1	-2.6	-8.8	-10.8	-5.4	5.5	16	22.55	22.8	16.05	1.65	-10.8
ch1:	11:58:48	-10.1	-4.3	-5.8	-9.45	-10.5	-9.9	-6.95	-0.3	9.6	17.6	17.95	12.1	2.45	-7	-11.4	-9.75
ch1:	11:58:48	-1.85	10.6	21.6	29.2	31.35	25.9	13.25	-3.7	-19.95	-29.6	-31	-25.4	-17.05	-8.65	1.9	8.8
ch1:	11:58:48	9.35	6.2	-0.6	-9.5	-14.25	-17.3	-19.75	-17.8	-11.65	-6.7	-7.65	-11.45	-11	-6.1	0.2	4.4
ch1:	11:58:48	1.05	-7.3	-12.55	-12.6	-10.7	-6.85	-3.05	-1.9	-2.55	-0.4	3.1	3.75	4.7	6.1	4.6	3.55
ch1:	11:58:48	8.9	17.25	25.15	29.5	26.25	17.65	9.45	2	-1.35	2	9.3	16.15	18.8	15	6.9	-1.05
ch1:	11:58:48	-7.2	-12.45	-17.7	-21.8	-25.5	-29.3	-30.85	-25.5	-13.7	-3.35	-4.1	-14.05	-22.2	-23	-20.5	-23
ch1:	11:58:48	-26.3	-22	-11.9	-3.4	3.5	8.75	12.55	14.3	10.45	2.1	-4.85	-10.75	-13.65	-10.4	-5.25	-2.55
ch1:	11:58:48	-3.05	-6.55	-11.7	-19.1	-28.35	-32.6	-29.1	-20.2	-5.9	9.1	20.5	27.35	27.15	18.85	6.95	-6.8
ch1:	11:58:48	-21.7	-35.9	-45.4	-47.7	-41.9	-34.95	-30.35	-27.4	-23.65	-21.15	-22.15	-25.2	-26.3	-26.6	-26.35	-23.45
ch1:	11:58:48	-19.1	-17.6	-20.75	-28.05	-29.95	-20.45	-11.05	-11.45	-16.35	-22.05	-24.75	-21.15	-15.05	-8.65	-4.95	-10.95
ch1:	11:58:48	-19.1	-19.5	-14.8	-12.15	-11.25	-9.5	-1.35	10.95	21.4	25	18.85	4.75	-8.75	-15.3	-8.85	7.25
ch1:	11:58:48	15.5	13.4	10.45	8.45	8.35	9.4	3.2	-6.6	-8.15	0.95	13.8	23.95	29.7	33.3	36.35	38.25
ch1:	11:58:48	37.65	31.85	23.15	10.6	-8.3	-27.1	-36	-34.65	-24.8	-10.55	1.25	8.25	11.5	9.7	5.15	4.45
ch1:	11:58:48	7.7	11.3	11.4	3	-14.45	-30.75	-37.7	-34.4	-22.3	-2.35	16.45	21.45	11.5	-1.35	-6.3	-2
ch1:	11:58:48	6.85	15.85	24.05	30.35	32.2	23.65	7.7	-6.5	-16.7	-23.55	-20.9	-9.05	4.4	10.05	5.9	-1.95
ch1:	11:58:48	-8.1	-15.4	-23.35	-28	-29.15	-28.75	-30	-33.05	-34.5	-32.65	-31.55	-33.25	-32.9	-23.7	-9.5	0.6
ch1:	11:58:48	4.05	2.3	-1.75	-3.2	-0.35	5.2	11.25	11.25	5.4	1.35	0.9	1	3.75	11.05	19.3	22.7
ch1:	11:58:48	19.2	17.15	21.25	27.3	30.2	31.15	29.65	24.4	15.25	6.7	0.7	-2.7	-4.45	-2.6	5.3	13.85
ch1:	11:58:51	14.75	12.8	15.25	16.55	15.35	17.85	23.7	26.75	23.75	16.1	10.05	6.25	2.15	0.55	0.55	-1.85
ch1:	11:58:51	-6.4	-11.7	-14.75	-11.65	-8.1	-5.3	0.1	6.4	9.35	12.3	12.8	9.15	5.3	6.15	9.9	9.45
ch1:	11:58:51	2.2	-2.95	-2.45	-0.15	4.8	12.25	17.05	20.85	23.45	20.75	16.75	14.75	11.5	8.45	10.05	13.05
ch1:	11:58:51	15.05	16.5	16.05	15.8	16.8	15.35	12.9	13.95	17.65	20.95	22.6	22.45	17.85	7.65	-2.85	-9.65
ch1:	11:58:51	-12.85	-11.8	-8.2	-6.8	-4.5	-0.05	5.25	8.95	8	3.25	3.15	5.75	3.55	-2.95	-7.85	-9.45
ch1:	11:58:51	-6.45	-0.3	5.45	9.8	14.35	17.3	15.6	12.55	11.75	12.1	11.3	11.15	16.2	25	31.05	32.4
ch1:	11:58:51	29.9	20.95	8.75	-1.05	-5.2	-4.05	0.6	3.2	5.1	4.75	1.1	-1.8	1.65	6.15	10.35	17.2
ch1:	11:58:51	22	18.15	9.5	-0.1	-6.4	-6.45	-4.9	-3.7	2.65	15	27	32.1	29.1	23.65	18.2	9.2
ch1:	11:58:51	0.7	-3.55	-4.75	-4.85	-2.9	0.4	2.4	-0.75	-1.55	3.75	8.85	8.55	8.4	9.3	10.45	11.6
ch1:	11:58:51	13.95	14	9.4	-1.6	-17.1	-27.55	-26.5	-20.4	-12.95	-3	2.1	-2.35	-10.35	-19.25	-26.25	-31.55
ch1:	11:58:51	-38.95	-45.2	-44.6	-41.05	-38	-35.65	-33.8	-32.25	-31.95	-33.4	-32.4	-31.75	-40.05	-54.25	-63.05	-63.3
ch1:	11:58:51	-58.3	-49.95	-40.1	-32.1	-27.75	-24.85	-23.85	-26.5	-34.95	-48.3	-64.15	-75.5	-78.4	-74.45	-68	-59.35
ch1:	11:58:51	-50.05	-41.35	-30.85	-22.25	-23.35	-26.15	-19.05	-6.75	2.05	6.15	5.3	0.25	-6.45	-13.95	-16.55	-8.15
ch1:	11:58:51	4.8	5.5	-6.45	-15.15	-10.85	3.05	20	33.15	35.75	28.9	17.5	2.15	-8.15	0.55	18.4	25.95
ch1:	11:58:51	20.5	8.7	-0.8	-1.3	4.6	10.9	16.9	21.1	19.2	11.6	6.65	6.55	8.15	13.35	24.95	34.15
ch1:	11:58:51	34.5	27.95	20.1	12.7	8.95	10.65	14.35	13.6	8.35	5.85	7.15	8.2	8.4	10.7	13.9	14.6
ch1:	11:58:51	10.55	3.8	0.25	1.15	5.8	14.9	26.05	32.05	32.25	28.1	21.45	14.85	13.2	15.1	16.55	16.1
ch1:	11:58:51	17	19.35	20.95	20.05	16.25	11.65	11	14.65	16.75	16.4	15.65	14.15	13.7	14.75	9.85	-0.9
ch1:	11:58:51	-4.65	3.65	17.15	29.05	35.45	34.6	30.95	26.65	22.1	16.8	9.4	-4.9	-24.5	-41.7	-40.9	-17.95
ch1:	11:58:51	11.8	30.9	38.25	35.1	23.1	8.25	-3.95	-15.05	-28.95	-43.55	-53.8	-60.7	-68.05	-73.55	-72.5	-65.8
ch1:	11:58:51	-57.05	-50.35	-49.5	-53.85	-59.7	-64.25	-65.15	-62.85	-56.8	-47.8	-37.65	-27.85	-18.5	-13.85	-15.85	-22.35
ch1:	11:58:51	-29.1	-33.8	-33.55	-28.7	-21.55	-15.55	-13.1	-14.8	-19.7	-26.8	-31.5	-26.65	-12.8	2.3	12.45	16.95
ch1:	11:58:51	17.5	12.65	2.15	-5.4	-1.15	10.8	20.6	26.25	29.15	25.3	12.85	0.2	-2.8	3.95	14.35	19.3
ch1:	11:58:51	18.8	18.95	21.25	21.8	21.7	20	16.25	13.85	11.65	5.95	-5	-17.75	-22	-12	1.6	11.6
ch1:	11:58:54	18.55	19.95	14.65	7.9	-1.85	-14.35	-22	-24.1	-22.9	-16.4	-5	5.6	11.55	11.8	7.1	0.4
ch1:	11:58:54	-5.65	-10.25	-14.05	-18.4	-25.4	-31.5	-33.05	-30.25	-27.4	-23.7	-19.9	-16.5	-13.05	-9.2	-11.15	-21.95
ch1:	11:58:54	-36.75	-42.85	-37.35	-26.7	-15.55	-6.45	-1.35	1.85	-2.35	-17.45	-32.7	-34.85	-24.5	-9.9	5.9	21.65
ch1:	11:58:54	31.3	29.35	19.35	3.55	-15.05	-25.6	-21.25	-6.65	10.65	25.25	34.6	37.15	33.5	26.8	15.2	1.95
ch1:	11:58:54	-2.6	2.95	8.45	13.65	21.75	28.3	31.5	35.6	41.5	43.2	34.45	16.1	-2.15	-10.75	-10.6	-7.4
ch1:	11:58:54	-0.6	10.3	21.4	30.05	37.25	39.85	34.15	23.4	17.65	19.55	19.95	17.5	19.3	19.65	9.35	1.8
ch1:	11:58:54	5.5	12.6	19.85	29.45	33.9	32.2	29.05	25.05	16.7	6.65	1.05	2.35	6.2	7.55	5.6	3.4
ch1:	11:58:54	1.3	-2.55	-4.3	1.9	11.95	21.6	31.65	37.55	35.75	27.65	13.35	-4.45	-19.45	-24.5	-19.4	-9.85
ch1:	11:58:54	-3.95	-0.35	3.1	6.55	8.9	11.5	17.95	27.1	31.75	28.65	20.85	12.4	5.4	-1.2	-6.1	-6.55
ch1:	11:58:54	-4	0.2	9.5	20.45	26.45	28.05	25.9	17.55	7.6	3	1.85	1.75	5.25	13.25	19.7	19.65
ch1:	11:58:54	13.75	3.7	-12.55	-27.55	-31.55	-26.15	-19.7	-13.05	-4.55	3.65	11.3	17.85	19.75	12.2	-8.05	-35.5
ch1:	11:58:54	-51.9	-51.7	-45.8	-40.55	-32.65	-23.8	-14.9	-8.25	-6.25	-9.4	-17.2	-29.2	-41.45	-53.15	-63.6	-70.7
ch1:	11:58:54	-73.45	-72.2	-67.75	-62.15	-56	-48.15	-38.05	-30.15	-30.5	-38.85	-45.85	-43.7	-34.05	-26.1	-22.25	-18.55
ch1:	11:58:54	-14.55	-14.15	-17.65	-23.4	-27.8	-26.1	-17.55	-8.3	-1.75	2.65	4	-0.55	-10.3	-21.65	-29.9	-28.8
ch1:	11:58:54	-18.85	-6.65	2.75	9.55	11.75	8.95	6.35	8.2	11.4	15.15	17.45	16.05	13.2	11.4	11.9	13.2
ch1:	11:58:54	7.9	-2.25	-3.2	6.4	17.55	24.3	26.75	31.6	42.6	49.8	43.2	28.5	18	13.6	7.15	-0.9
ch1:	11:58:54	-1.45	8.05	20.3	30.8	36.75	37.9	32.9	26.5	24.5	24.1	19.35	16.2	18.6	23.4	25.15	18.5
ch1:	11:58:54	6.65	1.35	2.7	1.95	2.1	9.65	20.85	30.55	32.3	20.95	2.25	-9.95	-9.7	-0.3	9.4	17.7
ch1:	11:58:54	21.3	16.9	7.6	2.85	5.8	18.55	29.3	25.6	15.65	11.85	9.75	6.3	3.85	5.5	12.45	18.55
ch1:	11:58:54	17.5	12.6	9.05	8	9.6	6.45	-1.55	-1.2	13.05	29.15	37.6	39.3	35.25	23	9.95	5.05
ch1:	11:58:54	5.3	6.5	9.75	11.25	7.35	4.6	6.25	10.2	15.45	18.1	15.65	7.85	-5.1	-15.9	-14.65	-9.85
ch1:	11:58:54	-8.5	-5.85	2.3	11.75	18.5	16.05	2.85	-15.6	-27.6	-29.4	-24.95	-23.65	-27.45	-30.45	-28.9	-26.8
ch1:	11:58:54	-24.85	-27.05	-37.95	-46.4	-40.95	-29.2	-17.9	-5.15	7.5	15.15	15.05	7.85	-4.8	-23.7	-42.6	-52.55
ch1:	11:58:54	-47.6	-30.65	-10.15	4.85	11.7	11.9	9.7	0.15	-20.3	-38.65	-42.6	-38.75	-33.45	-26.25	-14.35	0.6
ch1:	11:58:57	8.7	-0.6	-23.2	-41.2	-41.95	-27.4	-9.4	2.85	7.95	9.4	6	-4.55	-12.8	-13.4	-15.4	-20.9
ch1:	11:58:57	-19.9	-12.45	-5.6	-3.9	-5.9	-6.95	-7.3	-13.15	-19.55	-18.05	-10.6	-1.35	5.55	8.65	11.9	13.5
ch1:	11:58:57	9.65	7.3	10.15	13.75	14	10.7	6.15	6.6	11.55	17.95	24.65	28.9	25.95	20.35	16.8	15
ch1:	11:58:57	18.05	24.15	24.3	19.6	13.95	4.65	-7.25	-17	-20.1	-9.4	11.1	25.85	29.95	29.7	30.15	29.85
ch1:	11:58:57	23.75	11.05	-2.55	-10.9	-16.85	-19.25	-11.7	0.7	7.45	8.05	3.5	-7.1	-20.85	-34.4	-49.15	-61.15
ch1:	11:58:57	-64.45	-62.35	-63.7	-68.4	-70.5	-70.9	-70.45	-71.1	-75.2	-83	-90.15	-95.5	-97.4	-99.15	-101.85	-100.95
ch1:	11:58:57	-94.05	-84.1	-73.8	-66.85	-65.55	-66.75	-66.9	-64	-61.8	-63.05	-63.55	-58.95	-55.3	-57.2	-61.85	-64.5
ch1:	11:58:57	-64.55	-61.7	-56.8	-50.4	-42.15	-33.25	-28.35	-31.8	-38.8	-43.25	-42.1	-36.15	-27.25	-18.4	-12.45	-7.45
ch1:	11:58:57	-2.45	-1	-4.45	-7.9	-11.45	-13.75	-11.55	-4.95	1.95	8.85	14.4	19.05	21.85	21.6	18.7	13.15
ch1:	11:58:57	6.6	6.1	13.5	25.95	39.3	49.75	55.15	56.05	50.35	36.85	21.3	10.65	5.4	1.7	1.45	7
ch1:	11:58:57	13.5	16.7	18.2	20.05	21.2	22.4	25.65	28.8	23.25	9.45	-0.95	0.2	7.55	15.6	22.9	25.6
ch1:	11:58:57	21.95	16.9	10.3	0.05	-8.25	-11.1	-10.5	-9.35	-8.55	-9.7	-12.7	-17.85	-22.3	-22.4	-16.55	-11.45
ch1:	11:58:57	-11.4	-13.2	-11.95	-4.25	7.3	14.05	15.6	17.65	19.75	22.75	23.6	14.8	1.95	-3.65	-2.8	1.15
ch1:	11:58:57	7.55	16.1	25.25	29.4	19.95	-4.8	-31.35	-44.35	-41.3	-31.75	-19.75	-7.55	3.85	15.95	27.95	30.7
ch1:	11:58:57	18.2	-5.55	-25.25	-28.3	-19.45	-9.45	0	7.35	10.5	11.45	7.45	-1.25	-5.85	-3.1	0.15	-0.25
ch1:	11:58:57	-1.8	2.1	12.15	17.3	12.75	4.55	-2.1	-5.15	-1.55	8.95	21.8	28.15	27.5	25.1	25.45	25.85
ch1:	11:58:57	20.5	10.8	6.85	11.9	17.3	18.6	18.9	19.05	19	21.7	24.3	23.8	23.55	29.2	37.55	41.6
ch1:	11:58:57	37.5	28.15	19.25	15.25	14.75	15.1	15.15	12.9	10.7	14.1	24.35	36.45	43.15	38.1	23.9	12.9
ch1:	11:58:57	12.35	16.7	18.9	21	22.55	20.8	15.95	8.85	2.3	5.45	18.1	29.6	32.35	27.2	18.75	10.9
ch1:	11:58:57	2.4	-4.55	-3.1	7.1	14.25	11.1	5.6	1.85	-2.15	-3.5	-0.65	3.8	12.45	20.3	17.3	7.85
ch1:	11:58:57	2.6	1.45	0.8	1.95	3.3	-2.4	-13	-16.65	-10.5	-0.4	9.1	17.1	21.1	16.6	6.6	0.7
ch1:	11:58:57	-3.15	-6.65	-5.45	-4	-6	-3.85	1.5	5.4	9.45	11.15	9.15	7.55	7.7	9.75	13.25	15.5
ch1:	11:58:57	19.05	21.9	17.1	5.35	-6.35	-10.6	0.1	20.6	36.15	41.35	38.35	30.5	23.55	17.45	5.3	-10.15
ch1:	11:58:57	-20.8	-23.2	-20.75	-18.75	-16.45	-7.4	6	15.25	14.8	2.45	-12.55	-18.05	-14.95	-11.15	-4.2	7.35
ch1:	11:59:00	18.05	21.85	17	4.6	-10.45	-21.45	-25.1	-23.1	-18.45	-10.1	-0.75	5.45	9.55	16.4	16.6	2.45
ch1:	11:59:00	-14.75	-18.25	-9.35	3.05	12.7	17.3	17.2	13.65	6.8	-3.65	-17.2	-31.3	-38.95	-38.1	-32.95	-27.95
ch1:	11:59:00	-24	-21.4	-17.7	-14.85	-18.45	-28.35	-35.65	-33.05	-22.3	-11.05	-3.65	-0.55	-1.6	-2.1	-1.85	-6
ch1:	11:59:00	-13.65	-21.55	-31.55	-36.6	-30.8	-17.3	-1.05	11.45	14.4	10.1	2.35	-7.5	-16.35	-26.65	-39.4	-46.2
ch1:	11:59:00	-39.65	-25.1	-12.05	-5.15	-1.75	0.35	-1.35	-5.6	-9.05	-12.5	-19.3	-28.3	-35.6	-36.75	-31.75	-22.8
ch1:	11:59:00	-14.95	-11.3	-12.25	-16.9	-24.95	-32.9	-32.85	-20.2	-0.15	16.4	24.3	23.45	13.55	-4.55	-20.35	-20.6
ch1:	11:59:00	-5.15	10.35	16.6	16.1	12.15	7.85	7.9	8.4	2.35	-9.3	-19.5	-19.65	-9.9	1.45	9.55	13.1
ch1:	11:59:00	13.05	14.85	16.95	13.7	6.75	-1.05	-8.7	-10.9	-8.65	-7.4	-5.35	-0.9	6.65	14.35	18.55	17.15
ch1:	11:59:00	7.5	-9.6	-21.2	-20.95	-13.25	-4.7	0.7	5.15	12.9	20.45	21.95	16.4	5.85	-6.95	-21.85	-32.9
ch1:	11:59:00	-29.3	-11.2	10.7	26.8	32.65	28.45	18.6	5.1	-10.95	-27.45	-37.65	-38.75	-38.05	-39.4	-38.8	-37
ch1:	11:59:00	-32.9	-26.3	-21	-19.55	-19.55	-20.25	-20.85	-22.15	-24.25	-25.7	-24.75	-20.35	-15.75	-14.4	-12.9	-9
ch1:	11:59:00	-7.9	-8	-3.15	3.65	6.25	5.3	3.75	3.95	7.1	9.3	6.1	-0.8	-7.95	-11.95	-8.35	2.65
ch1:	11:59:00	15.4	25.65	29.45	22.45	7.35	-3.65	-3.4	-1.2	-7.95	-15.55	-14.55	-3.1	16.1	37.5	51.85	54.75
ch1:	11:59:00	45.25	29.9	16.2	10.15	8.55	4.95	0.5	4.35	14.65	24.65	29.1	27.9	24.8	23.2	20.75	14
ch1:	11:59:00	-0.4	-16.1	-23.6	-25.05	-25.2	-22.45	-18.2	-13.35	-6.25	0.45	4.05	3.8	-0.7	-3	-3	-12.85
ch1:	11:59:00	-35.15	-53.3	-57.9	-51.25	-39.5	-28.75	-21.95	-15.15	-10.8	-13.35	-22.2	-35.25	-48.45	-57.35	-59.7	-54.7
ch1:	11:59:00	-46.15	-41.75	-41.65	-43.65	-45.6	-45.8	-44.7	-45.1	-45.45	-42.55	-32.95	-19.8	-9.65	-1.2	7.85	9.7
ch1:	11:59:00	-0.3	-12.95	-20.55	-22	-16.1	-4	4.95	8.45	11.25	11.8	7.2	1.1	-3.8	-5.45	-2.3	4.6
ch1:	11:59:00	16.9	30.9	37.8	35.95	29.55	18.2	6.55	-0.95	-7.2	-9.9	-3.25	10.25	27.55	42.95	44.95	35.5
ch1:	11:59:00	24.75	14.3	4.8	2.5	6.9	17.3	30.4	40.2	43.65	40.05	26.7	11.6	3.2	1.5	7.55	19.4
ch1:	11:59:00	30.25	37.85	40.7	34.65	23.6	12.5	1.85	-7.45	-14.35	-18.7	-17.2	-8.8	3.75	14.05	17.95	18.8
ch1:	11:59:00	22.45	25	14.8	-8.6	-29.5	-33.75	-21.8	-1.95	16.45	26.6	27.4	17.9	4.6	-1.2	-1.55	-4.6
ch1:	11:59:00	-4.05	5.05	17.25	24.05	22.35	12.25	2.45	-3	-4.9	-3.5	3.75	10.3	11.9	15.85	24.5	29.75
ch1:	11:59:00	27.8	16.05	-1.3	-11.1	-9.25	-2.45	9.05	24.2	35.7	41.1	43.2	42.4	36.45	23.25	7	-8.5
ch1:	11:59:03	-21.7	-30.6	-28.8	-21.5	-15	-10.7	-7.9	-7.35	-6	-4.5	-2.6	-5.55	-16.1	-23.7	-15.25	-0.1
ch1:	11:59:03	8.2	10.25	10.3	6.55	0.1	-5.4	-8.8	-12.15	-17.2	-24.1	-31.25	-35.4	-34.15	-30.5	-25.75	-19.65
ch1:	11:59:03	-12.55	-6.8	-2.65	-1.5	-3.2	-9.25	-20.55	-34.4	-40.3	-35.5	-25.3	-15.5	-8.6	-6.65	-7.4	-10.65
ch1:	11:59:03	-16.95	-25.55	-34.9	-47	-59.15	-65.65	-66.5	-63.05	-56.45	-48.45	-40.1	-33.25	-27.85	-20.05	-16.05	-27.6
ch1:	11:59:03	-45.6	-51.7	-44.5	-33.2	-23.8	-21	-22.35	-22.5	-18.4	-14.7	-16.85	-23.9	-27.4	-25.7	-21.6	-16.05
ch1:	11:59:03	-12.1	-12.75	-14.3	-13.1	-13.35	-15.65	-17.35	-14.2	-2.95	9.4	15.25	19.55	23.9	23.25	18.7	14.65
ch1:	11:59:03	11.7	5.75	-2.4	-8.4	-11.75	-12.55	-3.4	13.05	29.2	41.1	47.65	45.05	31.95	14.9	2.4	-6
ch1:	11:59:03	-7.3	2.7	15.35	27.25	39.45	48.25	52.55	51	38.7	21	7.2	1.75	5.75	13.35	18.05	22
ch1:	11:59:03	25.4	25.45	23.55	22.7	24	26.55	26.6	18	-0.4	-19.75	-27.75	-24.15	-15.2	-5.4	3.6	8.9
ch1:	11:59:03	7.95	1.7	-6.95	-15.55	-23.25	-26.65	-25	-22.95	-25.05	-27.8	-30.55	-32.25	-32.1	-29.65	-26.8	-22.6
ch1:	11:59:03	-18.15	-14.25	-14.8	-23.4	-34.45	-36.7	-28.25	-13.6	1.2	10.35	13.85	13.9	8.25	-0.9	-12.55	-29.1
ch1:	11:59:03	-44.3	-46.5	-38.3	-26.8	-17.35	-11.85	-13.4	-19	-25.95	-30.3	-29.6	-27.85	-31.85	-36.95	-39.05	-36.5
ch1:	11:59:03	-28.2	-18.1	-9.75	-2.75	0.15	-0.45	-1.25	-4.8	-12.1	-20.35	-27.9	-30.9	-24	-9.4	6.35	18.65
ch1:	11:59:03	27.3	29.2	21.7	11.4	6.9	10.25	16.95	20.75	20.1	18.55	17.35	18.05	20.6	19.55	16.15	15.3
ch1:	11:59:03	16.35	17.7	21.7	26	28.3	28.05	26.65	23.1	23.05	27.5	31.55	29.9	27.8	25.55	22.45	21.2
ch1:	11:59:03	23.35	24.15	24.95	27.9	31.85	34.95	37.05	35.5	27.95	15.45	5.3	3.6	7.9	14.35	21.1	26.05
ch1:	11:59:03	29.35	31.85	32.75	30.6	25.8	18.75	11.15	3.45	-1.1	-0.75	7.3	19.8	28.95	29	25.1	20.3
ch1:	11:59:03	16.2	14.15	12.75	6.45	-9.4	-29.75	-35.8	-18.95	6.2	23.35	30.45	29.85	23.6	16.25	13.55	14.25
ch1:	11:59:03	8.25	-7.1	-21.75	-30.1	-30.1	-22.85	-12.95	-7	-4.45	-1.4	4.05	5.95	3.35	-1.2	-4.5	-5.05
ch1:	11:59:03	-2.1	0	-0.9	-3.6	-7.1	-9	-5.45	3.05	11.35	15	11.2	2.5	-4.55	-6.65	-6.95	-5.1
ch1:	11:59:03	2.95	11.9	13	6.3	1.4	5.65	9.45	1.85	-9.3	-16.45	-20	-18.15	-9.6	-4.9	-9	-15.1
ch1:	11:59:03	-15.2	-8.55	4.6	16.75	18.65	10.6	-0.95	-10.05	-11.7	-8.3	-3.4	3.95	8.3	7.4	7.25	6.15
ch1:	11:59:03	0.9	-3.25	-2	4.5	12	15.2	14.55	10.95	4.8	3.1	10.6	19	20.75	17.2	13.15	8.5
ch1:	11:59:03	5.05	2.7	-4	-14.25	-16.6	-9.25	0.05	7.5	13.85	19.8	24.05	24.65	21.15	15.6	10.15	7.6
ch1:	11:59:06	19.25	10.8	-6.2	-17.15	-15.45	-5.35	6.05	14.05	16.8	15.15	9.85	7.15	9.2	8.3	2.35	1.75
ch1:	11:59:06	4.45	2.55	-2.6	-3.75	0.5	9.1	19.5	26.15	23.2	10.75	-1.95	-7.75	-7.2	-1.55	5.35	5.05
ch1:	11:59:06	-0.75	-4.65	-7.8	-9.55	-5.85	2.7	16.95	33.55	36.85	23.55	6.8	-2.1	-8.1	-21.75	-40.2	-49.6
ch1:	11:59:06	-48.15	-40.8	-32.95	-27.25	-25.8	-30.15	-34.55	-31.35	-24.8	-15.95	-2.45	7.35	8.4	1.2	-14.65	-29.65
ch1:	11:59:06	-34.85	-34.75	-34.05	-30.55	-22.6	-13.5	-7.05	-2.65	1.95	2.85	-5.5	-16.4	-21.6	-22.15	-20.85	-16.05
ch1:	11:59:06	-12.7	-11.8	-10.8	-9.35	-9	-10.55	-16.5	-24.75	-29.75	-30.3	-27.1	-21.05	-14.35	-10.8	-9.4	-8.4
ch1:	11:59:06	-9.45	-12.9	-14.2	-14.05	-12.15	-7.4	-2.9	2.05	9.55	15.5	16.75	14.4	8.6	1.45	-3.25	-2.4
ch1:	11:59:06	-1	-3.35	-6.6	-5.35	-0.2	5.7	7.75	7.15	6.55	3.6	-3.3	-14.9	-29.75	-44.15	-57.95	-71.2
ch1:	11:59:06	-77.2	-74.9	-69.35	-61.9	-50.3	-36.95	-27.5	-27	-36.85	-52.3	-61.4	-57.2	-47.55	-39.75	-35.9	-35.3
ch1:	11:59:06	-36.9	-38.7	-38.2	-32.2	-26.8	-27.2	-28.7	-25.75	-20.15	-14.65	-11.45	-10.25	-8.8	-7.95	-8.7	-8.95
ch1:	11:59:06	-6.75	-4.65	-2.9	-0.95	-0.55	-2.85	-5.45	-5.9	-5.7	-7.9	-14.05	-23.65	-36.15	-48	-55.4	-57.65
ch1:	11:59:06	-52.7	-40.8	-28.1	-18.35	-16.95	-23.25	-25.5	-20.8	-16.1	-10.05	-2.95	0.55	-0.3	-4.35	-6.2	-2.2
ch1:	11:59:06	2.8	4.15	5.2	6.9	8.95	13.4	21.85	26.05	17.45	1.85	-8.15	-9.7	-7.3	-3.4	2.4	8.55
ch1:	11:59:06	12.65	14.65	14.35	10.7	6.8	4.8	4.5	9.05	15.4	19.35	22.9	24.6	21.7	14.95	6.9	-0.2
ch1:	11:59:06	-5.9	-10.9	-7.3	7.5	24.05	33.6	35.85	33.1	28.2	23.55	18.65	13.65	12.95	16.95	19.55	20.55
ch1:	11:59:06	21.6	22.8	23.1	20.7	14.65	10.3	10.05	12.6	17.15	22.05	21.55	16.3	13.5	14.9	17.9	18.75
ch1:	11:59:06	18.25	18.8	17.45	7.7	-2.4	-2.8	3.6	12.8	23.85	29.9	25.6	14.2	4.15	0.2	-1.95	-5.65
ch1:	11:59:06	-9	-9.55	-9.5	-8.65	-5.1	1.1	5.3	5.3	-1	-11.05	-18.45	-22.05	-25.55	-25.8	-21.55	-17.2
ch1:	11:59:06	-15.25	-17.65	-23.45	-30.1	-36.85	-40.35	-36.5	-29.05	-25.15	-26.05	-25.85	-20	-13	-7.75	-2.9	0.25
ch1:	11:59:06	1.05	0.5	-2.9	-9.1	-20.15	-33.6	-40.7	-36.65	-27.15	-17.7	-9.9	-4.15	-0.85	0.25	-0.05	-4.25
ch1:	11:59:06	-14.15	-23.7	-27.5	-30.35	-32.5	-30.35	-24.95	-18.05	-10.3	-6.35	-4.45	-1.45	0.35	1.95	5.1	3.85
ch1:	11:59:06	-3.5	-10	-9.5	-1.95	7.55	16.6	22.15	21.2	16.1	12.35	6.3	-8.8	-28.3	-39.7	-36.4	-26.2
ch1:	11:59:06	-15.75	-5.6	4.9	12.95	17.7	18.1	14.2	3.3	-9.15	-13.9	-8.65	-1.55	1.2	-1.5	-5.45	-6.65
ch1:	11:59:06	-4.35	0.55	0.2	-14.1	-35.1	-41.05	-27	-5.5	14.15	29.05	34.2	29.85	20.7	8.7	-6.7	-23.6
ch1:	11:59:09	1	-7.6	-20.2	-28.25	-29.65	-26.8	-24.05	-22.6	-22.15	-19.4	-12.75	-5.3	-5.25	-13.4	-20.9	-22.8
ch1:	11:59:09	-24.15	-26.45	-24.35	-17.75	-9.6	-0.95	6.25	9.25	8.65	6.4	6.55	10.4	16.2	21.45	24.15	22.45
ch1:	11:59:09	20.05	20.2	21.15	21.75	21.8	22.1	22.8	23.45	24.4	27.25	30.65	33.8	35.95	34	24.2	11.25
ch1:	11:59:09	4.1	4.1	6	6.55	5.55	3.75	4.25	3.95	0.75	-1.2	1.05	5.2	8.25	8.65	8.9	11.15
ch1:	11:59:09	14.25	18.95	24.25	28.3	31.3	34.75	35.6	32.7	22	5	-5.5	0.25	14.75	28.85	39.55	46.3
ch1:	11:59:09	46.75	38.1	22.45	8.95	5.45	9.35	16	23.45	29.95	33.35	34.55	33.1	26.95	16.6	4.2	-8.15
ch1:	11:59:09	-16.25	-17.3	-15.4	-13.95	-13.1	-10.7	-6.5	-2.3	-0.95	-2.25	-6.4	-11.75	-16.85	-16.6	-7.85	-1.1
ch1:	11:59:09	-13.25	-40.15	-59.25	-59.25	-44.35	-23.65	-5.4	4.9	8.4	5.7	-1.8	-10.85	-21.5	-35.8	-46.3	-48.2
ch1:	11:59:09	-48.75	-51.95	-50.85	-42.9	-33.1	-27.7	-30.05	-31.85	-26.3	-22.2	-26.25	-30.9	-29.9	-23.6	-13.55	-3.3
ch1:	11:59:09	4.15	6.75	5.05	2.05	1.65	4.6	8.5	10.5	10.7	9.45	9.2	9.25	6.3	-1	-7.95	-9.1
ch1:	11:59:09	-5.05	0.6	7.95	15.2	15.25	8.85	3.15	1.15	-0.3	-0.35	4.9	15.55	25.65	31.7	32.25	29.4
ch1:	11:59:09	23.7	15.5	8.9	7.85	10.9	15.75	21.35	25.95	26.6	21	13.7	8.5	3.15	1.15	9.75	25.85
ch1:	11:59:09	40.4	48.1	49.1	46.25	41.35	35.2	23.5	5.6	-9.1	-13.2	-10.3	-6.35	-5.35	-7.9	-12.15	-14.5
ch1:	11:59:09	-12.2	-8.25	-4.35	0.4	0.75	-3.4	-2.6	0.9	3.15	8.15	14.5	14.7	10	4.65	-0.4	-5.2
ch1:	11:59:09	-6.4	-4.45	-2.65	2	8	8.9	6.3	2.25	-2.1	-2.8	-2.7	-4.35	-6.8	-10.8	-12.1	-7.95
ch1:	11:59:09	-4.75	-4.25	-7.8	-15.35	-16.35	-10.35	-7.1	-9.65	-19.55	-32.8	-36.4	-30.9	-19.4	-5.5	5.2	10.85
ch1:	11:59:09	11.9	5.6	-2.25	-4.7	-2.2	1.15	1.55	-0.2	-1.05	0.45	7.95	19.75	28.25	33.1	34.3	31.3
ch1:	11:59:09	26	21.7	22.75	29.7	28.5	14.25	6.05	15.35	29.35	36.6	37.35	32.4	21.5	8	-2.2	-5.7
ch1:	11:59:09	-7.55	-15.4	-25.55	-30.85	-30.2	-25.3	-21.3	-18.75	-12.05	-3.7	-3.35	-9.75	-18.05	-24.9	-27.5	-23.35
ch1:	11:59:09	-15.95	-12.25	-13.55	-12.25	-7.8	-2.45	2.2	3.6	2.15	-0.6	-5.2	-10.25	-13.65	-18.7	-25.2	-30.5
ch1:	11:59:09	-33.1	-32.55	-30.8	-28.6	-25.95	-21.3	-12.35	-1.95	0	-7.3	-16.35	-19.9	-15.95	-6.55	2.55	7.55
ch1:	11:59:09	6.5	-0.3	-10.1	-15.85	-15.6	-15.6	-17.55	-17.7	-13.25	-5.7	1.8	5.6	6.5	5.35	2.15	-3.6
ch1:	11:59:09	-12.05	-19.5	-20.2	-14.55	-4.6	6.15	11.7	12.8	10.8	5.75	-1.2	-10.55	-21.1	-26.25	-26.7	-24.7
ch1:	11:59:09	-21.65	-18.05	-14	-9.8	-9.8	-13.9	-15.45	-11.85	-7.95	-8.4	-10	-8.7	-2.85	3.7	4.85	2.2
ch1:	11:59:12	-21.65	-18.75	-8.25	3.05	12.4	21.6	29.85	34.2	29.65	16.4	3.55	-3.05	-2.6	2.75	9.85	17.95
ch1:	11:59:12	26.45	31.8	35.6	37.5	30.8	18.5	10	7.2	8.3	12.05	19.85	30.25	32.95	24.3	13.55	5.9
ch1:	11:59:12	-1.05	-3.3	0.7	8.1	16.65	25.25	31.95	34	28.75	18.75	7.85	-4.45	-15.25	-20.2	-19.6	-14.15
ch1:	11:59:12	-4.2	3.65	6	4.5	2.65	1.3	-2.65	-9.25	-12.35	-8.4	0.6	9.55	13.3	12.1	6.45	-0.6
ch1:	11:59:12	-4.65	-6.3	-9.55	-16.45	-27	-34.85	-34.85	-28.3	-19.95	-14.3	-13.05	-14.7	-13.8	-8.35	-4.95	-11.8
ch1:	11:59:12	-27.05	-47.5	-62.4	-59.95	-43.7	-24.25	-4.8	10.35	16.95	16.15	11.2	5.8	1.7	-3.15	-12.8	-23.1
ch1:	11:59:12	-26.55	-21.6	-13.85	-5.55	2.8	6.95	8.2	8.15	-0.1	-13.85	-19.8	-17.2	-11.1	-4.2	2.75	9.45
ch1:	11:59:12	14.9	15.35	13	8.2	0.05	-9.05	-13.7	-16.3	-20.55	-25.2	-28.5	-31.1	-32.75	-30.5	-23.3	-15.25
ch1:	11:59:12	-11.55	-11.75	-15.55	-24.8	-35.45	-36.95	-27.5	-14.85	-5.15	-0.35	0	-4.8	-16.35	-33.15	-47.1	-50.95
ch1:	11:59:12	-45.7	-40.1	-39.6	-42.1	-43.5	-43.35	-39.7	-33.9	-33.75	-37.8	-35.9	-28.55	-19.45	-8.2	0.5	4.95
ch1:	11:59:12	6.65	5.45	1.1	-3.8	-8.8	-9.5	-4.1	3.45	10.65	17.4	22.95	26.4	23.4	10.9	-6.05	-21.75
ch1:	11:59:12	-32.65	-35.5	-28.1	-14.85	-1.05	9.25	15.4	18.45	19.15	16.95	8.45	-5.7	-19.3	-27.75	-31.9	-31.25
ch1:	11:59:12	-26.75	-18.2	-11	-7.5	-1.3	8.7	7.35	-6.85	-18.6	-17.6	-5.35	9.85	21.8	29	29.3	25.15
ch1:	11:59:12	22.9	17.35	4.6	-7.15	-9.35	-2.7	11.4	28.15	41.3	46	42.95	38.75	34.9	25.95	8.5	-12.85
ch1:	11:59:12	-29.35	-31.8	-19.75	0.3	20	31.7	33.7	27.8	10.05	-13.4	-24.25	-16.9	-1	15.5	28.9	35.15
ch1:	11:59:12	33.25	23.75	12.1	5.15	6.1	11.35	18.15	23.9	27.15	27.7	26.35	22.8	16.05	4.05	-10.85	-22
ch1:	11:59:12	-28.8	-35.25	-40.25	-40.85	-37.65	-32.4	-27.4	-24.5	-23.4	-22.3	-20.75	-19.4	-17.8	-16.65	-17.2	-19.05
ch1:	11:59:12	-18.75	-14.65	-7.85	-2.45	-0.75	-3.3	-5.75	-6.3	-5.8	-4.6	-1.75	-0.1	-1.1	-2.25	-3.45	-8
ch1:	11:59:12	-16.35	-25.5	-33.9	-38.35	-34.1	-22.25	-10.8	-0.2	8.45	5.05	-10.05	-19.9	-17.95	-10.65	-2	6.75
ch1:	11:59:12	12.6	14	11.85	5.05	-1.5	-3.9	-9.85	-23.3	-31.7	-29	-23.2	-18.8	-13.65	-7.7	-2.6	1
ch1:	11:59:12	4.65	9	10.7	9.8	2.1	-15.4	-31.7	-29.2	-11.05	7.3	17.65	19.65	14.15	4.35	-6.85	-17.15
ch1:	11:59:12	-25.25	-32.85	-39.6	-44.4	-45.95	-44.15	-39.25	-33.35	-27.75	-22.35	-16.55	-12.2	-12.1	-13.65	-14.75	-16.6
ch1:	11:59:12	-17.3	-14.4	-10	-4.5	0.25	1.35	-2.55	-9.6	-16.75	-18.75	-14.3	-5.75	3.15	9.6	14.7	15.3
ch1:	11:59:12	5.9	-5.35	-3.55	6.2	14.2	18.85	21	22.35	26.5	28.65	25.6	17.35	5.05	-4.5	-4.7	2.9
ch1:	11:59:16	47.75	34.35	19.1	11.3	13.8	18	23.2	29.05	33.95	39.25	43.55	42.3	37.75	30.9	21.6	15.45
ch1:	11:59:16	15.3	16.7	16.05	16.65	23.25	34.95	45.5	54.25	61.8	64.85	60.6	49.9	31.45	10.95	0.55	2.5
ch1:	11:59:16	9.6	17.9	24.05	25.45	24.85	22.1	17.6	13.4	9.7	5.65	6.35	11.65	16.2	15.9	11.75	7.55
ch1:	11:59:16	6.45	7	7.85	9.15	10.45	12.15	13.7	17.1	21.4	23.15	22.65	22.15	20.7	17	8.3	-4.15
ch1:	11:59:16	-12.45	-16	-17.3	-14.75	-7.7	-1.6	-0.1	-3.2	-6.85	-8.75	-6.5	-3.2	-4.75	-10.05	-12.1	-9.8
ch1:	11:59:16	-7.5	-7.85	-7.5	-4.6	-2.05	0.35	-2.2	-14.15	-23.65	-20.6	-10.55	3.25	18.65	25.35	20	11.5
ch1:	11:59:16	5	-0.15	-3.25	-5.7	-10.6	-16.5	-16.1	-6.6	9.85	25.25	33.4	32.9	24.55	11.35	0.05	-7.1
ch1:	11:59:16	-12.5	-16.45	-17.7	-16	-12.2	-7.4	-5	-3.3	-1.3	0.15	1.9	6.6	9.45	7.25	4.1	4.25
ch1:	11:59:16	5.7	6.05	7.65	10.1	8.2	2.9	2.25	9.35	20.1	25.6	23.25	18	16.1	18.25	22.4	27.6
ch1:	11:59:16	32.85	35.8	36.35	34.75	29.1	23.75	22.3	20.95	17.45	14.15	11	8.25	5.1	0.95	-7.05	-13.95
ch1:	11:59:16	-4.25	14.9	21.1	17.8	19.8	23.55	23.9	21	13.85	3.2	-9.65	-25.2	-40.05	-47.95	-47.05	-45
ch1:	11:59:16	-44.55	-40.35	-35.2	-31.9	-29.55	-34.95	-47.35	-50.15	-44.05	-38.05	-32.85	-30.65	-32.25	-31.9	-31.4	-32.85
ch1:	11:59:16	-33.6	-33.8	-34.9	-39.2	-47.65	-52.95	-47.75	-35.85	-26.9	-24.9	-26.4	-28.15	-29.8	-29.75	-27.45	-24.75
ch1:	11:59:16	-19.65	-18	-29.85	-47.55	-53.45	-44	-27.4	-11.55	-0.95	3.6	3.25	1.3	-3.25	-13.15	-26.3	-35.8
ch1:	11:59:16	-37.3	-32.3	-25.85	-19.15	-9.6	2.4	12.65	16.05	11.15	1.7	-6.85	-13.55	-13.4	-3.1	11.25	22.1
ch1:	11:59:16	29.65	33.5	32.5	26.45	12.6	-3.95	-11.3	-8.1	-1.65	6.1	12.5	17.95	21.75	24.85	29.05	32.6
ch1:	11:59:16	31.3	25.85	17.85	10.6	6.35	4.5	7.1	14.4	24.1	31.75	33.25	28.65	22.95	15	6.5	3.45
ch1:	11:59:16	4.8	5.3	4.75	5.65	10.15	17.1	24.1	29.2	27.2	18.95	10.7	4.85	1.65	2.95	8.35	15.45
ch1:	11:59:16	21	24.25	25.6	23.05	16.25	7.55	-1.3	-7.7	-11.3	-15.25	-17	-15.2	-12.2	-8.85	-3.95	-0.6
ch1:	11:59:16	-0.55	-2.2	-4.85	-11.8	-21.05	-24	-18.8	-11.8	-7.15	-2.55	3.85	8.65	4.15	-6.6	-15.95	-18.75
ch1:	11:59:16	-13.55	-3.6	3.25	5.95	6.25	3.95	1	1.25	5.25	10.05	14.8	18.15	18.5	15.15	11.7	10
ch1:	11:59:16	9.2	8.1	6.55	4.75	1	-4.15	-5.15	0.4	5.9	10.2	15.35	17.85	12.05	1.65	-7.1	-9.35
ch1:	11:59:16	-4.6	4.1	12.35	16.6	16	11.25	4.5	-0.75	1.65	7.1	8.25	4.75	0.5	-1.1	3	7.3
ch1:	11:59:16	10.75	17.65	25.9	28.65	24.1	10.5	-6.55	-16.25	-13.45	-1.5	10.8	15.55	14.75	12.05	7.45	2.85
ch1:	11:59:19	-47.8	-54.65	-55.15	-50.2	-42.85	-34.9	-27.95	-23.55	-21.05	-21.7	-26.45	-29.45	-26.1	-19.7	-17.15	-17.95
ch1:	11:59:19	-16.45	-11.7	-8.3	-7	-5.2	-3.4	-7.75	-22.1	-35	-33.4	-19.45	-3.65	10.45	21.2	27.1	25.8
ch1:	11:59:19	19.65	13.45	11.25	12.2	10.95	-0.65	-19.1	-30.9	-26.85	-12.05	3.35	13.55	18.95	23.05	27.4	27.5
ch1:	11:59:19	19.2	5.3	-8.35	-18.25	-22.35	-19.75	-11.8	-1.35	7.95	13.55	15.5	13.05	7.3	0.85	-5.1	-10.85
ch1:	11:59:19	-17.05	-22.3	-20.65	-12.4	-4.1	1.25	4.55	8.15	9.7	6	3.25	7.2	6.15	-2.7	-9.35	-10.65
ch1:	11:59:19	-8.75	-4.85	-1.9	1.25	3.5	2.4	-1.45	-4.15	3.25	21.6	35.3	36.4	29.45	17.1	3.1	-9.8
ch1:	11:59:19	-20.6	-26.65	-31.15	-40.1	-48.1	-47.65	-42.35	-40.4	-41.6	-41.25	-42.55	-46.65	-49.75	-51.25	-53.95	-55.1
ch1:	11:59:19	-54.9	-52.3	-46.8	-39.1	-31.55	-26.35	-24.75	-24.65	-25.85	-28.3	-28.1	-21.85	-12.7	-8.4	-10.7	-15.8
ch1:	11:59:19	-19.5	-23	-26.05	-26.75	-25.65	-25.1	-23.2	-21.4	-25.1	-30.05	-31.65	-31.8	-26.25	-14.95	-6.45	-1.45
ch1:	11:59:19	2.5	5.5	8.7	8.15	-2.6	-21.05	-35.25	-35.3	-22.25	-6.55	5.85	14.15	18.45	17.3	10.2	-2.7
ch1:	11:59:19	-13.35	-13.15	-1.95	10	17.15	18.6	18.9	19.1	15.8	7.4	0.75	-4.45	-11.2	-14.5	-10.55	-2.6
ch1:	11:59:19	4.8	11.5	19.15	25.95	28.5	30.1	30.9	26.05	17.7	10.6	7.7	10.05	15.65	20.95	26.6	30.35
ch1:	11:59:19	31.35	30.95	30.35	23.9	11.4	2.9	3.3	5.9	11.4	21.65	30.95	36.95	38.75	34.3	25.25	12.7
ch1:	11:59:19	-4.65	-23.6	-36.9	-39.05	-31.7	-21.65	-12.05	-2.45	4	5.2	1.55	-3.05	-4.9	-10.65	-27.2	-46
ch1:	11:59:19	-51.8	-41.25	-20.95	1.35	18.7	24.35	18.85	9.2	0.3	-8.1	-14.4	-19.8	-25.75	-28	-25.75	-22.35
ch1:	11:59:19	-19.8	-16.2	-11.65	-9.05	-9.8	-10.55	-11.95	-15.8	-17.5	-14.4	-8.15	0.55	10.3	17.2	18.85	13.65
ch1:	11:59:19	4.5	-5.3	-10	-7.2	-2.9	-3.65	-1.7	5.95	13.3	19.1	24.35	27.15	26.1	21.25	12.7	4.35
ch1:	11:59:19	-0.45	-0.15	2.55	6.85	13.3	21.05	27.7	32.35	31.6	25.35	19.3	13.55	7.65	5.45	7.85	12.75
ch1:	11:59:19	22.4	30.9	31.9	25.95	17.75	12.35	14.75	21.7	28	33.3	37	32.7	18.2	7.05	9.35	17.6
ch1:	11:59:19	22.8	24	22.3	20.65	17.65	12.1	7	6.05	9.65	13.6	7.75	-4.8	-11.25	-10.5	-7.2	-3.8
ch1:	11:59:19	-2.35	-2.9	-3.65	-6.9	-11.3	-12.25	-9.55	-11.65	-21.75	-33.8	-35.75	-23.35	-1.5	20.8	36.05	40.4
ch1:	11:59:19	34.7	23.35	9.35	-6.1	-22.95	-38.95	-52	-60.05	-61.45	-55.25	-44.5	-31.55	-17.75	-5.35	3.1	5.25
ch1:	11:59:19	4.75	5.65	2.3	-9.05	-14.4	-10.05	-4.1	0.5	7.1	13.75	16	12.5	8.7	4.7	-4.3	-14.85
ch1:	11:59:19	-18.15	-10.9	3.4	18.8	31.15	39.95	42.7	36.3	23.6	9.2	-8.8	-28	-37.8	-35.5	-25.2	-6.7
ch1:	11:59:22	12.55	10.35	8.2	8.75	11.85	16.2	18.3	19.75	21.45	23.3	24.3	21.35	14.1	12.25	20.1	31
ch1:	11:59:22	39.8	42.35	35.85	25.75	14.8	3.1	-0.85	4.9	12.25	17.8	23.15	28.7	31.85	28.6	17.7	1.45
ch1:	11:59:22	-12.4	-12.1	-0.6	10.9	16.95	16.55	9.55	3.05	0.2	-2.5	-4.6	-0.5	7.8	13.65	17.45	22.65
ch1:	11:59:22	27.9	30.2	29.45	27.25	25.65	24.45	20.3	10.75	-0.15	-8.45	-10.7	-5.3	5.45	13.55	15.4	12.45
ch1:	11:59:22	8.6	10.5	16	13.45	0	-13.4	-17.1	-9.3	2.2	12	18	15.2	3.5	-7.55	-10.8	-5.55
ch1:	11:59:22	3.4	10.85	16.45	20.35	22.4	23.1	22.2	21	21	15.75	2.3	-17	-35.9	-45.45	-44.25	-41.7
ch1:	11:59:22	-41.05	-40	-37.5	-32.2	-29.1	-30	-29.85	-26.6	-25.3	-30.1	-37.3	-38.6	-32.55	-25.4	-21.8	-24.35
ch1:	11:59:22	-30.9	-35.05	-35.95	-39.5	-45.65	-51.1	-51.7	-45.75	-35.35	-24.45	-12.85	-3.6	0.3	0.5	0.65	-3.4
ch1:	11:59:22	-17.4	-35.15	-43.75	-38.8	-27.45	-15.2	-5.35	1.6	7.45	10.45	7.35	4.1	6.15	8.35	7.25	3.45
ch1:	11:59:22	-1.05	-0.7	4.9	8.2	5.2	0.35	0.25	4.3	9.2	13.4	16.65	18.2	21.3	25.85	29.45	32.95
ch1:	11:59:22	36.85	37.8	35.8	33.25	27.45	21.1	18.8	20.25	21.7	22.4	20.55	17.5	15.35	18.05	22.5	23.5
ch1:	11:59:22	24.3	29.5	32.75	30.95	26.5	18.65	10.25	5.45	6.1	11.75	18.4	20.45	19.35	18	18.3	22.45
ch1:	11:59:22	28.05	30.95	30.45	28.25	26.25	26.2	25.55	19.65	9.45	3.45	4.8	8	8	10.55	18.25	25.75
ch1:	11:59:22	27.5	24.9	22.15	22	23.15	22.45	18.05	10.15	2.6	-0.85	1.55	4.8	3.8	-1.7	-8.3	-9.65
ch1:	11:59:22	-2.3	6	10.2	14.2	16.25	13.2	9.1	7.75	7.9	9.8	10	7.7	2.75	-6.15	-17.45	-24.9
ch1:	11:59:22	-26.6	-19.4	-2.45	16.4	30.1	37.6	38.85	34.8	26.1	9.35	-13.75	-38.75	-58.8	-66.85	-61.1	-45.7
ch1:	11:59:22	-28.05	-14.35	-7.25	-6.95	-12.2	-15.3	-14.55	-17.1	-25.55	-37.2	-48	-51.85	-50.2	-46.15	-40.8	-36.7
ch1:	11:59:22	-35	-31.8	-28.85	-28.2	-29.8	-36.1	-43.45	-44.75	-38.75	-28	-14.75	-5.5	-2.9	-6.3	-12.65	-18.8
ch1:	11:59:22	-21.95	-25.2	-30.35	-35.65	-39.5	-41.05	-38.2	-31.65	-25.15	-20.3	-16.7	-16.6	-24.9	-36.95	-41.65	-34.65
ch1:	11:59:22	-21.15	-5.35	7.55	15.45	18.2	11	-3.4	-15.1	-21.4	-28.35	-30.85	-25.55	-15.75	-5.6	3.35	9.05
ch1:	11:59:22	12.5	13.55	9.6	1.35	-4.5	-2.85	6.1	19.8	33.7	41.05	40.05	32.3	16.75	-2.95	-17	-20.9
ch1:	11:59:22	-15.4	-3.5	8.5	15.05	17.1	19.1	21.65	17.35	4.5	-11.7	-25	-31.4	-26.4	-15.7	-6.65	-0.4
ch1:	11:59:22	3.85	4.5	3.7	0.8	-8.3	-21.3	-29	-26.45	-14.6	-0.1	10.25	15.6	14.6	6.1	-3.8	-8
ch1:	11:59:22	-6.45	-1.65	4.65	10.75	14.7	14.5	10.65	9.35	13.5	15.45	11.8	4.5	-3.3	-9.6	-11.4	-9
ch1:	11:59:25	-30.95	-17.1	-7.2	-1.1	3.25	4.25	2.5	1.1	0.75	4.65	12.2	18.6	22.3	21.6	13.75	-0.05
ch1:	11:59:25	-15.75	-28.1	-32.35	-31.4	-27.75	-18.05	-7.4	2.05	13.4	19.4	10.85	-3.75	-17.45	-23.9	-19.65	-9.6
ch1:	11:59:25	-1.1	5.7	6.05	0.2	-5.35	-8.85	-12.05	-12.7	-8.1	-1.45	1.45	-1.6	-5.6	-4.8	0.45	1.95
ch1:	11:59:25	-3.85	-11.8	-15.95	-13.55	-7.55	-4.65	-6.5	-10.2	-11.9	-11.45	-12.8	-15.5	-20.25	-28.6	-35.6	-35.2
ch1:	11:59:25	-32.55	-28.35	-23.05	-18.95	-17.25	-20.35	-29	-33.6	-31.65	-27.55	-22.9	-20.25	-19.55	-18	-15.75	-12.7
ch1:	11:59:25	-8.05	-6.05	-9.15	-13.1	-13.25	-9	-1.35	7.6	11.35	6.85	0.7	-1.75	-1.2	1.1	0.3	-1.2
ch1:	11:59:25	-1.3	-4.1	-6.8	-0.45	9.7	19.1	27.3	28.55	21.7	11	0.55	-7.95	-15.25	-25.35	-38.05	-47.5
ch1:	11:59:25	-46.3	-36.9	-27.35	-22.65	-20.55	-21.1	-25	-29.1	-30.75	-31.15	-35.55	-47.4	-60.15	-65.2	-62.6	-54.5
ch1:	11:59:25	-43.05	-29.7	-17.15	-8.4	-5.6	-7.05	-11.15	-17.25	-24.3	-31.2	-36.8	-41.65	-42.65	-36.2	-27.1	-20.2
ch1:	11:59:25	-13.75	-12.9	-23.05	-37.35	-44.4	-40.25	-28.55	-15.3	-2.35	6.85	8.95	7.95	3.4	-8.35	-21.8	-32.45
ch1:	11:59:25	-42.3	-47.2	-47.25	-47.35	-47.75	-46.7	-44.2	-39.4	-32.65	-24.05	-15.95	-9.85	-3.15	-0.3	-8.1	-21.05
ch1:	11:59:25	-28.1	-26.55	-17.9	-7.3	1.95	8	8.35	4.1	0.6	-2.2	-6.7	-11.2	-15.9	-19.15	-18.35	-12.85
ch1:	11:59:25	-5.7	-0.55	-2.3	-8.2	-13.2	-14.55	-12.75	-6.95	0.9	7.05	7.8	3.7	-1.65	-5.4	-3.2	6.1
ch1:	11:59:25	16.7	23.05	25	24.95	23.25	15.35	-0.15	-12.9	-9.75	4.75	16.2	19.55	19.9	20.35	17.7	12.45
ch1:	11:59:25	5.75	-2.4	-11.05	-16.75	-18.6	-15.65	-11.3	-12.2	-18.95	-24.75	-27.2	-26.75	-25.7	-29.45	-37.45	-41.5
ch1:	11:59:25	-33.25	-16.1	-2.45	0.1	-1.4	-2.2	-5.45	-10.15	-11	-10.75	-12.15	-7.35	1.5	3.55	-0.8	-3.05
ch1:	11:59:25	-4.2	-6.35	-8.5	-7.2	-5.85	-7.75	-12.55	-16.4	-16.9	-13.85	-6.6	3.95	13.9	20.3	21.15	14.9
ch1:	11:59:25	5.7	-0.5	-3.4	-5	-3.25	2.95	10.55	17.45	23.2	25.65	25.6	26.5	26.65	23.05	16.6	12
ch1:	11:59:25	10.15	10.2	11	12.05	10.3	7.25	5.9	5.85	6.1	8.6	13.5	18.15	19.7	23.4	31.2	34.3
ch1:	11:59:25	29.65	22.85	14.4	3.6	-3.35	-2.85	4.35	12.6	18.65	22.6	25.35	27.35	32.2	36.45	33.95	26.6
ch1:	11:59:25	16.05	2.6	-8.85	-14.05	-13.2	-6.65	1.1	7.25	13	16.45	17.95	20.7	22.95	23.05	22.6	19.95
ch1:	11:59:25	15.4	11.15	10	12.2	16.45	18.3	18.9	18	12.55	1.8	-8.55	-10.75	0.85	22.55	41.5	48.25
ch1:	11:59:25	41.4	26.95	11.05	-3.25	-13.1	-14.9	-8.35	1.2	4.25	-2.3	-11	-14.85	-10.45	-0.6	6.9	8.15
ch1:	11:59:25	2.85	-7.9	-17.35	-22.3	-19.25	-9.2	-0.8	1.4	-0.2	-7.5	-14.7	-14.5	-13	-15.2	-18.75	-20.45
ch1:	11:59:28	-11.7	-5.7	-4.8	-12.8	-28.3	-44	-49.35	-42.35	-25.95	-6.8	5.65	5.2	-3.1	-13.15	-20.7	-21.5
ch1:	11:59:28	-16.35	-9.7	-1.05	5.65	1.8	-9.35	-14.25	-8.8	5.3	23.25	34.95	37.55	36.4	31.8	20.9	6.15
ch1:	11:59:28	-4.35	-9.05	-10.65	-9.2	-2	5.95	11.25	16.2	21.1	23.45	21.75	14.55	8.8	11.5	15.4	10.75
ch1:	11:59:28	1.7	-2.5	-1.1	2.85	7.6	13.2	15.55	11.6	0.8	-11.35	-19.9	-20.65	-12.25	2.25	14.7	19.85
ch1:	11:59:28	19.15	17.45	14.05	0.1	-21.3	-35.6	-38.4	-36.05	-29.9	-22.05	-15.85	-9.95	-5.1	-7.5	-16.25	-25.35
ch1:	11:59:28	-31.3	-31.95	-28.6	-24.75	-21	-15.4	-12.55	-13.4	-11.75	-4.8	0.15	-0.2	-1.5	-0.7	1.4	5.25
ch1:	11:59:28	10.15	11.45	5.9	-4.9	-14.05	-14.9	-6.35	1.95	4.35	0.95	-6.5	-16.35	-23	-24.4	-20.2	-15.15
ch1:	11:59:28	-15.8	-23.75	-32.15	-35.95	-31.4	-19.35	-5.9	4.65	8.65	4.9	-2.75	-11.2	-20.55	-30.4	-40.2	-48.2
ch1:	11:59:28	-51.05	-50.7	-47.1	-40.05	-31.1	-24.85	-19.05	-12.9	-9	-12.9	-24.45	-39.1	-47.15	-43.95	-32.55	-21.55
ch1:	11:59:28	-14.05	-9.65	-9.1	-10.6	-11.4	-13.15	-16.4	-21.1	-28.15	-32.4	-30.35	-22.15	-11.7	-7.7	-11.6	-16.15
ch1:	11:59:28	-18.4	-21.2	-25.9	-31.9	-31.25	-19.3	-3.35	7.8	13	11.45	4.95	-3.6	-12.25	-20.5	-28.6	-37.1
ch1:	11:59:28	-44.25	-49.35	-51.3	-48.9	-45.35	-42.55	-38.75	-31.8	-21.8	-10.3	-5.05	-8.15	-13.6	-17.55	-22.7	-28.4
ch1:	11:59:28	-28.55	-18.45	-6.1	-4.25	-10.4	-13.85	-10.85	-2.45	7.6	12.65	10.1	2.7	-3.35	-3.9	-0.6	-1.1
ch1:	11:59:28	-9.95	-21.4	-27.35	-24.65	-15.05	-2.8	6.6	13.55	16.6	15.6	12.05	3.6	-11.95	-23.7	-24.25	-18.6
ch1:	11:59:28	-11.45	-4.1	2	8.55	14.85	18.2	16.75	5.65	-12.2	-26.05	-30.3	-27	-18.65	-7.4	2.9	7.3
ch1:	11:59:28	5.7	4.1	3	-3.4	-10.8	-9.2	0.15	13.7	27.6	36.7	39.6	38.3	34.3	30.1	20.15	1.85
ch1:	11:59:28	-13.95	-17.65	-12.35	-4.3	2.7	9.15	12.85	11.4	9.2	5.9	-3.9	-17	-28.2	-37.9	-44.65	-49.55
ch1:	11:59:28	-54.75	-58.2	-58.4	-53.35	-44.1	-35.25	-31.95	-32	-35.05	-41.7	-48.05	-49.55	-46.7	-38.1	-26.05	-15.35
ch1:	11:59:28	-9.9	-11.55	-19.7	-22.85	-14.55	-3.45	4.35	7.15	5.15	3	2.65	-0.85	-6.2	-13.3	-23.45	-33.8
ch1:	11:59:28	-40.9	-41.45	-33.35	-22.7	-13.6	-5.65	-1.4	-0.9	-1.4	-0.45	1.95	2	-5.1	-13.4	-14.95	-7.3
ch1:	11:59:28	4.6	16.5	29.05	40.45	46.2	47.85	44.8	36.5	27.55	17.95	10.15	8.65	10.65	13.45	19.25	25.95
ch1:	11:59:28	33.25	39.5	41.65	41.25	39.15	32.7	20.6	5.45	-3.9	0.7	16.05	34.2	45.6	47.45	43.55	37.2
ch1:	11:59:28	28.5	19.2	8.85	-1.55	-7.85	-7.6	-3	0.45	4.2	12.4	24.2	34.2	39.5	39.1	36.7	32.15
ch1:	11:59:28	25.4	17.4	5.45	-6.2	-6.7	1.85	13.35	24.45	31.4	31.3	25.4	15.6	2.55	-13.5	-29.75	-40.55
ch1:	11:59:31	-44.1	-40.35	-36	-33.35	-30.65	-30.95	-34.05	-33.15	-30.6	-32.65	-41.6	-54.95	-60.5	-51.1	-36.1	-25
ch1:	11:59:31	-19	-17.15	-16.65	-15.15	-13.95	-20.35	-33.85	-42.35	-41.65	-32.35	-16.3	0.35	9.85	11.8	8.55	4.55
ch1:	11:59:31	-3.6	-21.15	-41.8	-51.5	-45.2	-26.25	-6.95	5.1	12.75	14.5	13.15	14.25	13.35	4.5	-6.5	-18.45
ch1:	11:59:31	-29.1	-31.65	-24.55	-11.45	2.15	9.55	10.25	7.7	4.1	-1.75	-14.1	-28.15	-33.9	-30.95	-25.75	-18.85
ch1:	11:59:31	-8.65	4.3	16.95	26.05	29.6	26.5	18.7	10.4	7.25	10.6	17.05	23.8	31.4	35.9	34.55	31
ch1:	11:59:31	28.15	22.05	15.05	14.2	20.7	31.35	42.9	48.7	47	41.3	36.35	34.15	30.6	20.5	8.5	4.75
ch1:	11:59:31	10.2	18.05	24.05	28.35	33.05	38.5	41.5	40.65	35.1	23.25	11.05	5	6.35	14.75	24.15	25.9
ch1:	11:59:31	24.85	24.75	24.15	23.5	19.7	8.15	-2.8	-4	2.85	11.85	20.7	30.75	40.05	48.7	53.9	48.65
ch1:	11:59:31	32.05	12.25	-5.75	-15.95	-17.5	-12.3	-1.6	11.25	19	19.75	17.75	15.9	12.9	6.75	-0.5	-6.3
ch1:	11:59:31	-8.2	-7.6	-4.75	1.4	10.15	19.15	25.6	25.55	15.25	-6.05	-31.85	-46.2	-43.55	-30	-11.1	7.2
ch1:	11:59:31	19.65	26.25	23.25	11.45	-0.9	-11.3	-21.75	-27.3	-26.45	-25.95	-30.25	-37.85	-45.65	-50.9	-49.75	-42.65
ch1:	11:59:31	-34.1	-30.7	-34	-38.3	-37.6	-31.6	-21.1	-7.75	3.05	9.65	12.95	11.9	6.1	-0.75	-8.4	-16.65
ch1:	11:59:31	-24.55	-29.6	-29.9	-25.4	-18.4	-8.45	3.5	12.9	18.3	21.25	19.85	10.55	-5.5	-26.9	-47.15	-55.25
ch1:	11:59:31	-46.9	-30.5	-12.8	2.2	12.85	16.55	12.9	6.05	0.1	-5.8	-9.85	-10.8	-14.75	-20.65	-21.9	-18.2
ch1:	11:59:31	-14.65	-11.8	-7.9	-1.65	2.25	-1.1	-8.25	-9.5	-2.95	6.85	16.6	23.4	26.35	27.55	27.1	18.15
ch1:	11:59:31	3.55	-4.2	1.1	13	25.35	33.65	37.35	36.85	32.6	22.7	8.9	-5	-13.8	-13.75	-8.55	-5.35
ch1:	11:59:31	-3.7	2.75	15.5	31.55	46.4	54.65	53.15	42.45	25.05	8.1	-2.9	-9.45	-9.5	-1.65	7.25	15.5
ch1:	11:59:31	25.35	34.05	38.75	32.25	14.45	3.15	4.8	6.75	7.2	9.55	13.05	18.55	23.8	26.65	27.25	22.8
ch1:	11:59:31	13.05	3.15	-3.95	-5.1	-4.3	-3.65	1.2	9.8	16.6	20.4	23.15	26.6	24.55	8.45	-12.85	-25.4
ch1:	11:59:31	-22.95	-7.85	11.05	24.65	30.55	28.15	22.5	15.35	1.5	-16	-27.05	-30.25	-28.65	-22.65	-15.55	-10.6
ch1:	11:59:31	-7.45	-4.7	-1.25	5	8.65	3.8	-4.45	-8.4	-8.25	-2.35	11.35	27.35	40.4	49.2	52.95	49.3
ch1:	11:59:31	38.05	22.55	11.55	7.9	7.35	9.9	15.85	20.5	22.4	25.45	30.65	33	29	20.1	11.95	10.55
ch1:	11:59:31	15.5	23.75	30.9	34.1	34.1	31.3	26.5	24.3	21.45	15	13.75	21	28.05	30.5	30.2	26.25
ch1:	11:59:31	20.35	16.2	14.85	10.65	0.7	-8.1	-6.3	4.3	18.15	30.8	39.05	39.7	32.6	22.05	13.6	6.65
ch1:	11:59:34	-3.95	-17.25	-28.25	-33.7	-34.75	-31.4	-24.15	-14.5	-6.95	-6.05	-10.85	-16.45	-21.2	-27.2	-31.7	-31.15
ch1:	11:59:34	-24.85	-20.35	-19.25	-20.2	-24.5	-32.85	-38.05	-41.7	-47.3	-51.7	-50.75	-46.15	-40.5	-36.55	-35	-34.2
ch1:	11:59:34	-34.05	-35.7	-36.5	-32.15	-24.85	-23.25	-34.15	-50.35	-55.45	-44.1	-25.4	-9.1	-0.65	-1.2	-6.4	-14.65
ch1:	11:59:34	-23.3	-29.4	-35.6	-43.7	-47.6	-44.9	-38.35	-31.3	-26	-21.45	-12.8	-0.3	11.5	17.4	12.85	0.45
ch1:	11:59:34	-10.6	-11.5	-3.25	6.45	12.15	15.65	14.15	6.95	1.05	0.7	4.6	12.75	21.2	25.7	28.8	30
ch1:	11:59:34	27.1	21	11.55	-0.3	-7.4	-8.25	-2.1	10.15	22.5	28.8	30	25.9	16.4	6.7	4.55	8.45
ch1:	11:59:34	6.25	-5.75	-15.85	-14.6	-8.15	-1.25	5.65	11.7	14.2	14.5	14.1	15.35	13.75	5.75	-4.35	-10.8
ch1:	11:59:34	-11.3	-4.85	5.5	12.35	12.35	4.05	-10.35	-21.1	-15.2	4.7	22.8	29.25	27.95	22.95	15.8	6.6
ch1:	11:59:34	-2.95	-8.8	-9.5	-8	-5.4	0.35	9.3	20.4	29.3	34.1	30.55	12.35	-11.4	-23.55	-21.4	-10.8
ch1:	11:59:34	2.9	13.9	20.3	20.65	13.5	1.85	-8.9	-13.4	-6.65	7.7	22.2	31.7	33.3	25.4	15.1	10.35
ch1:	11:59:34	7.65	-0.05	-8.7	-12.7	-13.65	-9.25	0.6	8.45	11.25	13.75	14.45	8.6	-5.5	-19.15	-22.1	-14.1
ch1:	11:59:34	-0.9	10.4	13.05	6.45	-1.85	-7.6	-11.35	-12.7	-8.55	-3.2	1.7	9.2	17.85	22.45	21.9	16.15
ch1:	11:59:34	6.35	-7.15	-21.85	-26.7	-20.75	-11.1	1.15	17.1	29.65	36.15	35.55	27.85	14.65	1.3	-5.4	-3.55
ch1:	11:59:34	0.65	1.45	-2.95	-10.15	-10.95	-5.1	-2.6	-5.85	-4.3	5.45	17.65	27.8	34.7	31.4	17	-0.15
ch1:	11:59:34	-13.8	-17.95	-10.55	-2	2.3	4.95	4.4	2.3	2.7	4.65	7.5	13.3	18.75	21.3	21.5	16.6
ch1:	11:59:34	3.15	-14.95	-27.8	-29.75	-21.95	-9.4	2.15	8.85	11.35	9.15	2.2	-4.35	-7.65	-10.75	-15.9	-21.5
ch1:	11:59:34	-25.15	-25.65	-22.6	-20.2	-23.05	-28.55	-32.95	-37.45	-41.7	-39.7	-29.5	-14.9	-2.45	4.85	5.2	-2.35
ch1:	11:59:34	-16.5	-33.95	-51.25	-62.2	-64.95	-67.7	-71.45	-71.95	-68.95	-61.85	-48.65	-36.9	-30.35	-26.9	-29.7	-39.25
ch1:	11:59:34	-46.75	-45.45	-33.9	-16.3	-4	0	-1.45	-6.8	-12.55	-14.5	-14.05	-8.15	0.55	6.6	7.95	5
ch1:	11:59:34	1.2	4.95	14.7	22.2	24.9	19.6	6.75	-4.6	-8.65	-9.05	-4.25	9.05	26.6	36.4	34.5	26.45
ch1:	11:59:34	18.5	13.2	10.3	6.7	4.15	6	10.3	14.8	17.4	17.55	16.45	14.75	10.5	1.25	-13.85	-22.45
ch1:	11:59:34	-12.05	8.35	25.75	36.15	36.8	27.6	15.8	5.1	-5	-18.3	-32.6	-41.2	-41.35	-37.8	-31.55	-25.65
ch1:	11:59:34	-25.4	-31.15	-34.6	-34.25	-33.9	-34.6	-34.35	-32.95	-31.25	-31.4	-36.4	-45.05	-50.05	-46.2	-35.35	-20.15
ch1:	11:59:34	-4.9	4.5	6.45	0.6	-11.65	-27.6	-43.2	-55.55	-60.65	-59.7	-55.35	-48.7	-40.8	-34.5	-27	-17.6
ch1:	11:59:37	-8.35	-3.65	-7.55	-14.15	-15.55	-16.05	-16.55	-13.35	-10.35	-9.15	-7.05	-6.15	-8.8	-12.45	-13.2	-8.2
ch1:	11:59:37	-2.5	0.25	3.3	6.9	7.45	6	4.75	6.05	11.95	17.45	17.05	14.45	18.35	26.35	27.9	22
ch1:	11:59:37	16.75	16	17.7	19.65	21.95	21.75	17.55	18.85	26.7	28.45	20.45	13.55	13.9	20.75	26.5	28
ch1:	11:59:37	27.7	27.95	25.1	17.65	8.2	3.95	6.35	11.7	17.4	19.95	16.7	10.2	5.45	1.95	-4.1	-14.7
ch1:	11:59:37	-25.2	-28.55	-23.55	-14.15	-4.55	1.85	2.25	1.2	1.4	1.3	0.55	-1.15	-10.4	-24.35	-33.4	-32.95
ch1:	11:59:37	-25.9	-13.3	0.8	11.7	16.4	14.2	5.5	-6.4	-18.3	-27.4	-26.95	-15.85	0.1	12.1	17.55	20.2
ch1:	11:59:37	20.55	14.45	1.4	-15.05	-31.5	-39.55	-33.55	-17.9	-2.7	8.5	14.6	15.25	13.35	11.55	3.3	-12
[truncated: 12,008 more rows]
