# Supplementary material for: Wavelet transform-based mode decomposition for EEG signals under general anesthesia
Source: PeerJ. 2024 Nov 15;12:e18518. doi: 10.7717/peerj.18518 (PMC11572389; doi:10.7717/peerj.18518)
Supplement: Supplemental Information 5 [file peerj-12-18518-s005.zip › Supplementary_File14_EEG_data_10cases_EME30min/Case_07_EME30min.tsv]

Ch	Time	ch[0]	ch[1]	ch[2]	ch[3]	ch[4]	ch[5]	ch[6]	ch[7]	ch[8]	ch[9]	ch[10]	ch[11]	ch[12]	ch[13]	ch[14]	ch[15]
ch1:	10:25:24	16.8	15.6	8.0	0.55	-0.35	4.55	10.55	13.2	10.1	-1.3	-12.8	-16.8	-8.8	1.25	7.25	8.2
ch1:	10:25:24	7.4	4.65	2.95	0.25	-6.35	-16.05	-27.35	-34.2	-33.25	-26.2	-19.15	-10.4	-3.65	-0.25	-1.05	-2.45
ch1:	10:25:24	-5.3	-13.1	-30.75	-51.6	-65.55	-72.0	-71.25	-61.7	-46.3	-38.35	-37.95	-37.65	-33.35	-31.6	-31.8	-36.25
ch1:	10:25:24	-43.3	-47.15	-40.65	-25.8	-12.0	-6.85	-9.65	-12.6	-12.75	-7.05	-1.8	0.15	-4.35	-9.7	-14.65	-12.35
ch1:	10:25:24	-3.15	5.55	7.05	8.0	8.3	6.75	9.2	11.75	7.85	-0.25	-4.85	-1.4	13.3	24.25	28.0	29.9
ch1:	10:25:24	29.35	19.2	7.55	3.1	3.35	1.05	-2.9	1.4	13.6	27.8	35.65	35.75	25.9	13.6	6.1	9.4
ch1:	10:25:24	12.0	7.05	-1.25	-0.15	15.75	34.75	43.2	41.2	35.45	28.0	23.95	20.2	17.2	14.55	9.85	1.6
ch1:	10:25:24	-1.95	-5.0	-5.45	-1.45	-1.55	-5.9	-5.9	-1.55	4.45	8.85	0.8	-11.25	-16.4	-16.1	-19.6	-23.8
ch1:	10:25:24	-25.0	-18.15	-4.15	11.0	20.1	20.85	15.1	-0.45	-21.6	-36.6	-41.1	-47.85	-56.35	-63.1	-64.45	-63.15
ch1:	10:25:24	-60.55	-61.9	-63.4	-61.4	-52.5	-42.9	-40.65	-41.95	-41.0	-37.95	-36.95	-33.5	-28.85	-24.45	-22.85	-16.75
ch1:	10:25:24	-10.3	-9.85	-12.75	-11.3	-7.6	-2.85	1.7	1.6	0.6	0.8	4.7	10.45	18.55	24.25	25.35	18.3
ch1:	10:25:24	13.0	15.5	20.8	22.6	24.7	20.3	6.35	0.2	9.05	21.3	26.4	27.65	25.4	22.6	15.55	9.0
ch1:	10:25:24	6.9	8.85	10.05	11.15	9.05	7.75	13.2	20.65	24.45	24.4	23.3	15.55	1.2	-11.55	-12.75	-9.2
ch1:	10:25:24	-3.05	5.15	11.1	12.7	13.1	12.4	11.9	11.5	6.2	-1.4	-8.9	-10.2	-6.1	-0.2	0.8	0.0
ch1:	10:25:24	-1.5	5.3	16.75	24.0	23.7	19.85	17.05	17.95	20.05	19.55	13.65	-0.6	-7.2	-0.9	8.45	14.65
ch1:	10:25:24	17.95	12.45	6.55	4.4	0.7	-6.8	-17.75	-33.3	-44.85	-42.25	-33.1	-22.25	-10.4	0.5	2.7	-2.15
ch1:	10:25:24	-13.45	-24.05	-30.75	-41.35	-62.1	-83.35	-97.45	-104.45	-105.85	-105.75	-103.0	-97.6	-88.4	-77.2	-64.0	-58.1
ch1:	10:25:24	-56.0	-52.4	-44.45	-37.15	-30.45	-25.7	-22.95	-21.75	-20.35	-15.1	-10.4	-9.1	-12.1	-12.8	-10.0	-2.4
ch1:	10:25:24	1.95	1.35	0.8	4.15	4.6	0.6	-2.95	0.45	11.15	20.65	22.25	16.85	13.6	9.1	1.6	-4.05
ch1:	10:25:24	-1.3	1.35	3.55	11.15	22.95	28.85	27.8	23.05	13.3	2.65	-6.8	-16.65	-33.5	-52.25	-67.85	-73.0
ch1:	10:25:24	-71.7	-67.65	-64.55	-58.55	-53.35	-50.45	-46.55	-43.55	-44.8	-46.65	-43.35	-37.4	-31.45	-28.6	-23.6	-19.95
ch1:	10:25:24	-17.85	-16.9	-17.55	-22.05	-20.2	-12.35	-8.15	-9.45	-10.55	-5.5	1.25	5.0	7.6	9.0	2.45	-5.9
ch1:	10:25:24	-14.6	-17.2	-6.8	10.1	19.45	22.6	21.2	12.8	1.0	-9.8	-17.5	-27.1	-40.9	-57.9	-69.5	-73.65
ch1:	10:25:24	-69.75	-64.9	-58.2	-49.9	-40.8	-32.85	-27.55	-26.65	-29.15	-32.95	-39.1	-43.9	-45.2	-37.95	-26.55	-13.1
ch1:	10:25:27	33.05	51.3	59.85	55.45	42.55	27.55	20.7	26.15	31.75	24.9	14.55	19.85	35.95	51.35	58.0	57.1
ch1:	10:25:27	48.75	35.95	17.0	-5.7	-30.3	-54.6	-74.8	-86.4	-92.7	-98.2	-100.3	-100.85	-97.25	-90.0	-81.85	-75.65
ch1:	10:25:27	-68.2	-66.8	-65.9	-60.15	-53.55	-50.7	-44.45	-37.35	-34.35	-34.0	-32.35	-23.3	-10.85	-3.75	-3.05	0.65
ch1:	10:25:27	4.5	10.1	18.1	22.4	17.1	9.0	4.7	9.0	22.2	34.45	37.6	31.1	21.7	13.45	15.2	23.0
ch1:	10:25:27	24.25	12.9	7.05	17.0	40.7	63.95	73.65	70.5	59.3	42.65	28.25	22.5	15.85	4.2	-7.15	-8.15
ch1:	10:25:27	-0.15	16.85	37.15	51.75	50.35	41.25	34.3	29.9	22.95	14.1	10.85	13.15	18.4	20.5	19.45	18.4
ch1:	10:25:27	25.4	33.95	40.0	42.6	43.25	40.2	37.95	37.7	38.2	41.1	48.85	55.7	50.45	37.25	23.75	18.85
ch1:	10:25:27	22.15	29.75	32.8	32.2	28.95	29.15	31.8	31.2	24.55	15.75	11.45	15.3	26.55	36.3	37.35	23.1
ch1:	10:25:27	5.95	3.35	18.0	33.55	41.35	38.05	29.25	23.6	22.25	19.5	12.75	5.15	-4.05	-6.7	2.65	19.1
ch1:	10:25:27	27.95	28.45	21.5	11.9	2.1	-8.2	-23.8	-34.75	-31.4	-20.55	-10.0	1.65	12.05	12.65	8.95	6.45
ch1:	10:25:27	5.15	-6.1	-26.65	-42.2	-42.05	-31.05	-14.95	-4.35	-7.25	-14.35	-17.45	-14.6	-6.9	3.3	0.4	-18.25
ch1:	10:25:27	-47.1	-69.75	-76.05	-60.0	-36.25	-19.6	-18.95	-25.5	-26.45	-19.85	-11.6	-7.2	-12.65	-27.9	-32.85	-18.75
ch1:	10:25:27	1.35	10.75	11.75	8.75	4.9	1.75	4.75	11.4	12.65	7.25	-0.85	-8.0	-12.9	-7.6	8.05	26.8
ch1:	10:25:27	33.0	26.65	13.0	1.8	-4.6	-3.55	2.15	12.3	22.75	27.95	26.35	21.55	19.0	17.5	18.1	18.05
ch1:	10:25:27	11.35	-3.85	-14.85	-15.55	-4.55	11.8	28.05	37.05	35.8	29.25	24.4	20.9	12.3	-3.05	-22.1	-36.55
ch1:	10:25:27	-49.9	-62.9	-73.25	-78.05	-78.15	-69.15	-54.6	-38.95	-25.6	-17.45	-15.5	-19.05	-23.7	-26.3	-21.85	-15.65
ch1:	10:25:27	-12.4	-12.8	-11.65	-13.1	-14.0	-13.15	-13.05	-13.8	-11.7	-10.3	-8.0	0.7	12.25	17.75	11.55	4.7
ch1:	10:25:27	2.8	5.25	10.6	16.2	14.3	13.7	18.55	23.8	28.4	31.0	26.95	18.65	8.3	-5.95	-13.4	-9.85
ch1:	10:25:27	5.95	22.75	31.45	30.65	27.5	20.7	16.2	14.35	9.55	-0.9	-15.25	-26.8	-22.3	-0.75	16.95	22.1
ch1:	10:25:27	14.35	1.0	-5.85	-1.05	0.3	-3.25	-10.65	-24.15	-36.0	-36.6	-29.0	-19.2	-9.6	-2.95	1.05	-5.7
ch1:	10:25:27	-14.2	-19.65	-28.6	-40.2	-38.3	-27.25	-12.55	1.35	5.95	0.7	-4.85	-6.3	-3.55	2.2	4.15	2.7
ch1:	10:25:27	-0.7	2.45	10.6	18.15	15.85	7.15	-4.85	-11.25	-7.8	0.85	5.95	9.65	16.4	16.85	11.4	9.7
ch1:	10:25:27	13.5	11.3	4.9	2.0	6.1	9.7	10.45	4.2	-6.25	-8.8	0.25	7.9	7.55	5.15	-0.2	-4.6
ch1:	10:25:27	-2.65	9.0	17.9	21.3	17.65	7.35	-2.1	0.6	9.55	20.05	30.1	33.75	32.15	27.5	17.8	-1.7
ch1:	10:25:31	-89.75	-83.25	-77.15	-75.1	-77.65	-79.35	-78.55	-73.65	-65.25	-54.25	-51.5	-59.85	-65.9	-62.05	-47.7	-29.4
ch1:	10:25:31	-17.05	-20.8	-29.7	-33.3	-29.95	-25.9	-17.65	-8.5	-6.55	-12.1	-12.85	-6.65	-1.15	4.55	10.15	12.25
ch1:	10:25:31	9.15	7.95	13.7	23.2	24.8	22.05	19.2	16.2	14.7	16.65	17.15	12.65	6.45	3.8	10.9	24.35
ch1:	10:25:31	38.6	42.75	37.45	26.45	16.1	7.35	2.6	-7.35	-24.35	-40.35	-48.9	-48.5	-39.65	-26.2	-16.35	-11.35
ch1:	10:25:31	-7.75	-2.45	2.5	9.9	9.0	-5.15	-19.9	-19.8	-10.0	0.4	3.7	2.2	3.45	4.4	5.55	11.25
ch1:	10:25:31	18.4	17.95	18.35	21.75	26.5	25.25	19.8	12.1	5.85	3.1	9.65	20.3	27.15	29.5	25.35	19.0
ch1:	10:25:31	16.2	17.95	20.45	23.2	21.3	22.6	27.3	27.9	26.9	28.45	23.55	13.55	11.75	16.75	23.9	29.15
ch1:	10:25:31	32.25	30.8	30.05	27.5	28.95	34.55	29.95	6.1	-11.45	-9.05	3.0	17.1	29.25	34.5	33.8	29.25
ch1:	10:25:31	16.5	-0.4	-20.4	-40.1	-60.75	-82.6	-104.35	-118.35	-125.95	-129.35	-128.8	-124.75	-119.7	-115.95	-111.8	-107.95
ch1:	10:25:31	-105.25	-110.25	-117.6	-118.9	-110.1	-100.05	-91.8	-87.9	-86.3	-85.95	-86.55	-87.1	-83.6	-77.95	-73.5	-68.3
ch1:	10:25:31	-66.45	-61.15	-49.3	-36.35	-30.65	-29.4	-34.7	-35.6	-26.25	-13.45	-7.25	-7.3	-10.2	-11.25	-9.5	-8.15
ch1:	10:25:31	-1.9	6.35	10.3	10.85	15.0	17.65	14.55	7.2	2.55	2.85	7.1	13.75	19.1	25.75	35.9	48.0
ch1:	10:25:31	51.9	44.75	27.9	15.4	15.45	27.05	34.0	31.55	26.6	27.8	30.8	30.5	26.1	21.15	20.4	19.65
ch1:	10:25:31	16.15	13.85	18.9	27.35	34.15	33.3	28.6	19.35	9.95	9.0	13.0	8.45	-2.9	-12.8	-17.75	-15.25
ch1:	10:25:31	-14.1	-14.4	-11.0	-3.75	0.55	3.65	1.7	-2.3	-8.0	-13.7	-16.05	-10.4	4.3	25.95	42.85	44.3
ch1:	10:25:31	35.1	21.85	14.5	13.15	14.9	16.05	16.3	14.95	21.05	31.4	37.75	38.5	35.45	29.25	23.6	25.6
ch1:	10:25:31	34.7	41.45	37.9	32.4	25.45	21.15	22.85	26.7	26.85	30.35	35.45	37.7	39.4	44.65	51.6	54.3
ch1:	10:25:31	51.6	40.25	21.2	-1.65	-16.55	-21.05	-10.65	8.4	24.3	31.25	35.6	37.1	35.3	31.3	18.0	-1.6
ch1:	10:25:31	-18.1	-32.85	-52.2	-66.35	-73.4	-70.1	-62.95	-57.95	-55.55	-50.05	-41.35	-26.4	-13.3	-12.65	-20.85	-29.65
ch1:	10:25:31	-26.95	-11.05	3.5	4.05	1.35	-0.5	0.2	3.35	7.25	8.1	9.7	11.9	10.7	6.55	4.0	6.7
ch1:	10:25:31	11.6	15.4	12.3	8.0	4.5	3.6	6.3	15.35	21.35	23.2	21.85	19.3	16.8	11.9	2.55	-5.5
ch1:	10:25:31	-9.3	-15.8	-23.15	-29.1	-30.05	-28.6	-25.3	-22.4	-17.95	-13.85	-9.45	-6.0	-6.45	-15.35	-31.25	-40.45
ch1:	10:25:31	-35.75	-24.35	-14.3	-4.7	-0.9	-2.3	-4.95	-1.85	-1.9	-8.05	-9.15	-0.25	8.5	15.6	21.75	19.0
ch1:	10:25:31	11.95	5.25	-0.55	-3.95	-1.55	0.05	5.3	13.1	16.55	10.95	5.35	3.05	1.9	-0.2	-3.25	-5.6
ch1:	10:25:34	21.6	19.45	15.95	17.05	17.6	13.2	12.5	12.05	11.0	10.7	12.35	16.15	18.2	15.05	11.45	12.1
ch1:	10:25:34	10.35	5.8	1.25	4.2	8.4	13.0	20.1	27.9	27.9	24.6	16.65	6.4	1.8	4.9	10.45	13.0
ch1:	10:25:34	12.45	10.05	9.3	10.75	15.25	9.95	-8.1	-28.6	-37.25	-31.85	-18.75	-6.95	0.3	2.5	-1.5	-8.95
ch1:	10:25:34	-21.05	-38.05	-60.7	-84.65	-108.4	-128.5	-148.25	-162.95	-172.7	-176.95	-174.55	-166.9	-162.0	-162.6	-164.3	-163.9
ch1:	10:25:34	-157.75	-149.2	-139.8	-130.45	-117.4	-106.55	-100.1	-98.35	-96.55	-96.2	-92.95	-88.95	-85.8	-77.65	-60.95	-46.2
ch1:	10:25:34	-39.3	-37.8	-37.8	-29.75	-19.65	-18.45	-22.0	-18.9	-11.15	-0.7	8.75	16.35	20.45	18.65	16.5	18.7
ch1:	10:25:34	22.65	21.75	13.35	-0.3	-1.95	9.9	29.4	43.9	45.65	35.2	26.85	27.75	36.5	37.2	21.9	4.5
ch1:	10:25:34	-1.7	4.8	21.1	40.75	53.15	56.0	47.9	37.6	31.75	29.2	23.3	13.0	1.1	-0.9	9.75	21.3
ch1:	10:25:34	27.25	25.7	22.2	19.95	24.85	31.8	33.9	22.0	3.65	-5.75	4.65	24.3	37.4	35.35	24.55	18.65
ch1:	10:25:34	19.65	23.25	26.45	29.65	26.3	22.7	22.4	27.9	36.85	51.4	61.1	56.85	39.65	25.75	21.95	22.25
ch1:	10:25:34	25.1	29.2	34.1	40.1	48.4	51.1	47.85	38.95	23.75	1.05	-13.15	-3.9	20.1	36.8	40.3	36.9
ch1:	10:25:34	30.75	26.75	20.15	6.85	-14.55	-36.6	-57.9	-73.7	-87.85	-100.8	-112.3	-118.55	-121.2	-121.6	-118.8	-115.0
ch1:	10:25:34	-111.55	-105.5	-96.25	-92.15	-91.05	-88.95	-82.45	-77.3	-74.55	-73.25	-68.65	-62.9	-58.25	-57.05	-59.8	-60.95
ch1:	10:25:34	-56.95	-51.05	-46.5	-41.45	-38.95	-31.9	-25.05	-26.15	-35.9	-40.95	-35.2	-22.0	-15.2	-16.1	-16.5	-12.5
ch1:	10:25:34	-3.05	4.5	5.4	1.85	-0.7	-0.65	5.15	8.1	6.25	3.7	4.55	9.15	17.95	24.6	26.45	23.0
ch1:	10:25:34	15.6	14.3	18.75	25.25	33.1	42.7	44.45	37.1	24.1	20.25	28.55	42.25	51.3	49.75	39.5	33.65
ch1:	10:25:34	38.35	45.15	45.05	33.0	20.75	18.15	23.9	31.05	40.95	49.0	53.8	51.55	42.1	31.85	25.05	18.8
ch1:	10:25:34	18.9	30.85	46.05	57.1	56.9	46.5	35.1	28.9	19.4	14.2	20.4	32.4	43.4	52.5	53.55	41.9
ch1:	10:25:34	27.0	20.8	26.5	29.5	23.15	11.9	8.95	15.35	28.55	40.7	50.85	53.45	48.6	38.7	26.35	12.65
ch1:	10:25:34	2.45	-1.1	0.5	6.5	12.1	17.65	20.45	21.95	22.7	23.9	21.65	15.1	4.55	-5.8	-11.45	-8.05
ch1:	10:25:34	2.4	7.8	8.25	13.55	26.7	36.15	36.1	23.95	9.65	-1.55	-5.5	-0.55	11.8	21.45	26.35	31.45
ch1:	10:25:34	40.3	51.55	55.25	45.45	22.55	0.55	-9.2	-3.1	6.2	12.95	13.8	13.0	13.4	16.8	24.3	32.7
ch1:	10:25:34	34.55	29.75	23.9	16.95	12.55	6.05	-0.25	-2.3	0.55	3.75	8.55	7.95	4.2	2.05	-2.95	-14.05
ch1:	10:25:34	-23.05	-22.95	-17.65	-12.25	-7.45	1.75	7.4	6.55	-1.65	-15.3	-30.45	-37.55	-38.1	-33.6	-26.6	-22.0
ch1:	10:25:37	1.7	2.4	-1.65	-3.3	0.1	7.9	15.4	22.25	23.15	24.0	27.5	25.15	13.15	5.95	11.2	22.15
ch1:	10:25:37	34.9	43.55	45.9	43.25	37.65	29.2	27.8	29.05	27.45	18.3	3.85	-13.05	-22.7	-25.45	-22.95	-16.75
ch1:	10:25:37	-9.25	1.2	13.15	17.85	12.45	5.45	-6.1	-19.3	-21.2	-5.1	11.9	16.2	11.9	9.6	10.65	13.9
ch1:	10:25:37	15.95	10.4	-0.15	-13.2	-22.4	-23.2	-14.45	-5.7	-0.35	1.45	6.3	12.55	17.35	17.15	9.3	-9.8
ch1:	10:25:37	-25.85	-22.65	-6.7	10.1	22.4	30.75	30.45	25.75	20.7	19.7	10.55	-11.6	-37.05	-46.5	-35.05	-11.65
ch1:	10:25:37	7.7	16.9	19.4	15.8	13.05	13.7	9.55	-12.55	-39.55	-54.6	-53.0	-43.25	-30.95	-21.85	-16.1	-8.95
ch1:	10:25:37	1.55	13.2	14.2	-2.05	-25.15	-36.9	-34.5	-18.65	-2.4	8.55	11.35	5.7	-6.65	-11.4	-4.5	2.55
ch1:	10:25:37	-4.4	-22.3	-33.95	-37.95	-37.45	-31.05	-23.3	-23.55	-24.8	-23.85	-20.75	-19.25	-18.6	-11.3	4.4	16.6
ch1:	10:25:37	21.15	23.35	21.55	17.6	11.85	6.3	-0.25	-10.35	-23.05	-23.45	-13.5	-2.65	4.2	10.2	11.7	10.9
ch1:	10:25:37	12.25	11.45	6.05	-0.7	-9.9	-23.0	-26.5	-21.3	-12.65	-2.5	7.3	8.55	6.55	6.95	7.0	-1.1
ch1:	10:25:37	-16.9	-31.65	-34.7	-24.25	-15.45	-14.5	-19.7	-22.0	-16.55	-5.1	1.3	2.35	-3.65	-17.4	-36.3	-53.75
ch1:	10:25:37	-62.05	-57.35	-44.35	-30.7	-18.95	-12.25	-6.4	-4.85	-6.35	-13.2	-25.6	-41.7	-56.1	-69.6	-76.3	-74.9
ch1:	10:25:37	-71.25	-66.7	-61.75	-58.75	-60.05	-61.15	-56.15	-46.65	-44.7	-45.65	-42.75	-36.25	-30.0	-21.5	-14.55	-14.3
ch1:	10:25:37	-18.8	-25.05	-27.85	-25.3	-17.85	-12.15	-8.3	-10.25	-9.6	-2.05	6.15	2.95	-6.45	-14.9	-16.35	-13.75
ch1:	10:25:37	-6.6	6.0	15.6	17.05	17.0	19.35	19.1	14.7	1.9	-11.05	-14.6	-9.25	1.45	17.85	30.7	34.0
ch1:	10:25:37	29.65	22.4	18.5	16.75	14.3	4.35	-10.3	-23.45	-28.55	-30.9	-30.85	-31.0	-30.0	-28.0	-23.6	-16.5
ch1:	10:25:37	-7.05	1.55	8.3	10.95	-0.35	-20.7	-30.6	-19.5	-3.65	7.6	12.0	14.55	19.3	26.25	21.95	5.4
ch1:	10:25:37	-10.55	-17.15	-12.0	0.1	15.6	27.3	31.25	25.4	22.4	24.9	29.65	29.2	21.85	5.5	-5.9	1.5
ch1:	10:25:37	22.95	39.65	44.25	40.65	30.8	23.25	22.9	27.55	26.75	17.4	-0.85	-13.6	-13.05	-0.75	14.45	25.0
ch1:	10:25:37	26.5	22.4	20.0	18.45	13.15	-2.45	-18.0	-22.75	-14.5	-0.4	17.5	29.55	35.95	37.55	34.3	31.1
ch1:	10:25:37	30.7	22.25	3.8	-9.9	-8.75	9.2	28.0	35.1	31.85	26.15	22.15	26.2	30.9	25.55	11.8	3.75
ch1:	10:25:37	11.2	27.55	40.5	47.65	52.95	51.95	46.45	38.9	27.6	5.8	-15.1	-22.45	-14.25	-0.35	10.95	13.2
ch1:	10:25:37	9.4	10.5	20.5	33.7	36.4	20.95	-8.85	-29.55	-25.9	-3.65	10.7	11.65	9.5	13.6	24.0	36.55
ch1:	10:25:37	37.65	22.85	-0.05	-21.1	-26.15	-14.15	5.3	17.65	18.4	9.25	5.0	4.0	0.55	-6.2	-10.75	-12.75
ch1:	10:25:40	5.2	5.2	4.8	-1.05	-1.5	3.05	10.55	17.4	22.9	21.65	18.4	11.9	2.4	-11.85	-29.55	-50.8
ch1:	10:25:40	-70.2	-80.35	-81.75	-79.1	-75.85	-73.45	-72.2	-68.65	-67.15	-63.3	-57.4	-60.1	-73.15	-79.3	-75.1	-64.15
ch1:	10:25:40	-48.45	-35.7	-33.0	-41.45	-52.55	-57.75	-54.6	-51.55	-48.55	-44.5	-34.5	-23.8	-14.55	-8.0	-5.65	-7.05
ch1:	10:25:40	-7.4	-11.65	-22.7	-31.9	-40.05	-47.15	-47.35	-36.25	-23.7	-15.8	-14.65	-13.75	-10.6	-2.75	2.3	-0.95
ch1:	10:25:40	-11.45	-26.5	-37.05	-34.15	-20.65	-8.05	3.0	10.65	14.45	11.5	7.55	2.65	-7.5	-22.0	-26.0	-15.85
ch1:	10:25:40	-0.1	11.5	17.6	21.9	23.15	20.7	14.8	6.55	-7.0	-22.75	-35.55	-35.8	-27.35	-17.35	-8.25	-0.75
ch1:	10:25:40	3.2	5.45	5.35	1.95	0.1	-2.1	-0.9	6.85	20.55	32.3	41.95	46.35	48.65	47.8	42.35	32.45
ch1:	10:25:40	22.75	13.55	5.4	1.45	7.15	26.8	47.35	59.4	60.65	55.65	42.5	25.2	3.75	-17.1	-35.9	-49.75
ch1:	10:25:40	-57.45	-60.75	-63.9	-66.35	-65.6	-64.0	-60.9	-61.25	-63.05	-59.9	-47.75	-37.4	-32.75	-34.65	-37.85	-37.55
ch1:	10:25:40	-30.75	-24.15	-23.65	-22.85	-16.95	-7.8	1.15	8.4	4.5	-5.75	-13.0	-12.35	-8.3	-6.0	-7.25	-2.6
ch1:	10:25:40	9.5	20.15	26.55	25.3	16.65	5.9	-0.45	-4.45	-4.3	-4.45	-2.25	4.6	19.6	39.0	58.45	67.15
ch1:	10:25:40	61.2	46.35	30.9	20.0	9.45	-3.25	-20.15	-33.25	-37.65	-30.95	-18.45	-2.0	11.05	20.65	24.1	22.45
ch1:	10:25:40	21.2	18.75	6.45	-13.5	-31.7	-43.55	-41.55	-32.05	-24.95	-24.5	-21.75	-14.45	-4.9	0.2	1.5	-1.95
ch1:	10:25:40	-11.05	-21.45	-23.55	-13.2	-2.45	1.05	-3.7	-7.55	-6.6	0.25	4.6	7.0	1.0	-11.0	-17.6	-11.9
ch1:	10:25:40	2.45	20.4	30.7	27.6	15.55	-0.85	-9.05	-7.6	-9.7	-23.1	-36.75	-44.3	-42.85	-37.25	-31.05	-24.55
ch1:	10:25:40	-18.15	-11.15	-4.65	-1.75	-6.6	-13.0	-16.55	-12.45	-6.0	2.4	7.15	6.85	2.5	4.0	8.9	8.45
ch1:	10:25:40	0.7	-8.0	-11.4	-4.65	9.5	16.35	14.35	11.85	14.3	13.25	6.6	-1.05	-1.6	4.8	11.95	13.35
ch1:	10:25:40	14.7	23.05	30.15	32.45	35.2	40.35	38.9	30.75	13.25	-8.9	-26.6	-30.8	-24.7	-11.15	1.5	10.65
ch1:	10:25:40	16.75	21.1	21.4	17.25	8.55	-4.8	-13.8	-13.95	-6.9	2.0	12.05	17.6	26.75	40.6	45.8	36.3
ch1:	10:25:40	22.1	10.3	6.75	19.5	39.55	51.65	49.4	43.3	39.4	40.85	36.65	21.7	6.65	10.55	28.05	44.3
ch1:	10:25:40	50.75	45.8	35.65	28.5	26.55	23.75	17.15	-2.7	-25.5	-33.4	-24.25	-14.25	-5.6	0.1	5.1	8.05
ch1:	10:25:40	7.1	3.6	0.8	-3.2	-13.7	-26.35	-32.05	-28.6	-22.25	-9.8	4.8	13.0	11.4	3.75	-2.85	-0.75
ch1:	10:25:40	5.35	5.45	-4.15	-18.15	-19.65	-6.1	10.15	18.65	20.0	11.55	4.6	3.85	7.6	9.65	8.75	3.7
ch1:	10:25:40	-0.1	2.0	10.95	22.9	30.75	31.55	20.45	-0.95	-24.2	-32.5	-21.35	1.4	19.85	27.25	27.15	23.95
ch1:	10:25:43	-27.2	-26.4	-23.45	-20.2	-19.4	-13.25	0.6	14.65	19.45	19.0	14.9	11.5	11.1	14.4	18.9	24.1
ch1:	10:25:43	27.75	25.9	13.7	-2.75	-4.65	6.45	18.6	23.55	24.4	23.8	26.1	26.8	26.7	23.55	15.75	6.65
ch1:	10:25:43	2.1	2.25	6.95	17.05	29.65	45.3	59.9	69.3	65.4	52.85	37.7	26.1	11.4	-6.05	-17.1	-12.35
ch1:	10:25:43	-2.0	3.8	5.05	3.45	4.1	7.7	9.4	3.6	-5.7	-16.7	-21.35	-16.1	-3.4	8.65	16.15	17.7
ch1:	10:25:43	15.45	11.45	3.65	-2.35	-8.6	-18.85	-29.4	-28.95	-22.4	-12.55	-4.05	2.45	5.6	10.85	17.0	19.6
ch1:	10:25:43	12.15	0.75	-5.15	-6.05	-1.55	5.9	13.85	20.1	24.05	20.3	15.2	9.6	4.5	4.0	7.9	10.3
ch1:	10:25:43	13.3	17.35	19.85	23.55	27.8	30.25	23.6	7.95	-13.05	-25.5	-27.85	-20.9	-8.75	1.95	6.2	8.55
ch1:	10:25:43	10.7	13.0	17.7	21.05	18.55	6.35	-9.5	-19.95	-16.7	-6.55	5.05	10.2	10.2	6.3	2.15	-2.25
ch1:	10:25:43	-9.95	-18.7	-18.1	-10.25	-5.55	-2.15	-0.35	0.55	-1.0	-3.65	-6.45	-4.45	-5.4	-12.15	-18.25	-14.1
ch1:	10:25:43	1.8	18.25	24.2	17.65	6.05	-1.35	1.4	5.85	9.6	8.65	1.25	-6.25	-0.25	11.85	21.65	23.4
ch1:	10:25:43	17.75	9.15	4.55	7.2	14.1	20.45	22.6	24.05	20.75	17.75	19.35	26.35	29.45	24.05	13.45	12.2
ch1:	10:25:43	18.55	23.15	28.55	33.6	32.85	26.9	22.05	15.25	3.3	-11.65	-14.05	-1.5	13.45	19.0	18.8	17.25
ch1:	10:25:43	17.3	18.55	16.05	9.75	-1.05	-16.55	-37.3	-54.35	-66.65	-71.45	-72.4	-70.6	-72.1	-74.15	-71.85	-63.35
ch1:	10:25:43	-52.25	-43.75	-39.6	-38.3	-35.0	-31.7	-29.6	-32.15	-35.55	-36.0	-30.4	-24.2	-19.1	-17.55	-18.5	-20.65
ch1:	10:25:43	-20.05	-14.05	-6.45	-1.05	-2.0	-11.5	-25.95	-26.65	-13.1	1.55	6.8	5.4	1.3	1.6	5.4	9.25
ch1:	10:25:43	7.9	-3.8	-18.8	-22.35	-9.6	10.35	29.5	37.65	35.95	30.8	25.9	16.9	5.85	-8.25	-23.55	-38.9
ch1:	10:25:43	-55.1	-68.3	-73.5	-73.3	-71.05	-65.1	-59.15	-52.7	-48.65	-48.5	-53.4	-55.15	-48.8	-35.6	-25.75	-23.45
ch1:	10:25:43	-24.15	-23.3	-22.1	-22.15	-19.8	-17.9	-19.0	-19.4	-12.1	-3.35	4.15	6.9	5.4	0.2	-1.6	1.0
ch1:	10:25:43	3.95	7.15	13.25	19.6	20.05	20.2	20.7	20.5	18.6	18.6	15.0	8.65	3.65	8.9	22.25	34.6
ch1:	10:25:43	43.3	51.2	54.4	49.05	39.6	21.9	-0.1	-19.5	-34.8	-46.5	-47.4	-44.55	-42.1	-40.6	-38.05	-32.2
ch1:	10:25:43	-24.85	-20.65	-16.45	-13.3	-20.4	-28.5	-29.6	-24.45	-16.8	-6.3	0.95	6.65	9.0	6.8	2.1	-5.25
ch1:	10:25:43	-11.75	-5.75	10.8	22.65	27.3	26.7	26.3	27.6	32.45	36.2	36.3	24.35	5.9	-6.85	-8.6	-4.05
ch1:	10:25:43	5.05	13.5	17.85	21.6	25.55	29.55	32.1	33.85	29.85	23.4	15.3	8.5	4.9	6.5	11.2	17.25
ch1:	10:25:43	22.0	24.95	29.4	32.55	30.15	20.6	14.15	16.25	28.8	43.4	53.95	57.2	59.65	58.9	51.1	37.1
ch1:	10:25:46	23.95	11.9	-5.2	-25.65	-45.2	-57.75	-61.0	-57.9	-56.65	-54.1	-49.05	-40.6	-28.45	-13.6	-3.75	-0.1
ch1:	10:25:46	0.2	1.15	7.75	16.9	26.3	32.4	35.65	33.7	30.95	29.3	28.7	22.3	14.4	10.1	13.25	21.65
ch1:	10:25:46	28.25	28.05	23.2	20.65	26.3	38.4	39.65	29.85	16.0	3.45	-2.8	2.85	8.8	9.15	6.35	6.1
ch1:	10:25:46	14.45	28.1	38.45	39.9	33.85	24.4	20.15	18.0	21.25	29.25	33.9	27.0	14.9	1.5	-7.2	-8.85
ch1:	10:25:46	-4.8	3.55	12.0	19.95	26.05	28.95	25.4	18.1	6.85	-1.65	-6.6	-8.8	-9.6	-8.3	-4.75	5.25
ch1:	10:25:46	17.1	23.35	23.45	16.4	7.5	-2.05	-11.35	-17.05	-14.7	-11.1	-4.2	5.65	14.95	16.7	11.1	3.95
ch1:	10:25:46	1.95	-0.9	-12.75	-28.05	-40.3	-45.8	-47.0	-44.4	-40.35	-32.4	-23.55	-16.4	-13.05	-14.85	-22.95	-31.35
ch1:	10:25:46	-28.2	-11.6	8.35	17.4	17.65	16.25	15.1	10.75	5.65	-3.3	-8.25	-3.05	5.9	9.75	13.4	19.8
ch1:	10:25:46	27.55	33.0	30.25	24.2	21.05	19.8	12.0	-0.55	-14.7	-20.25	-14.8	-3.55	3.35	5.1	4.5	7.35
ch1:	10:25:46	10.35	5.95	-4.65	-15.25	-18.85	-17.1	-13.05	-10.1	-4.75	0.85	5.55	8.4	12.3	16.25	15.7	8.85
ch1:	10:25:46	2.35	0.6	-1.1	-3.25	-5.35	-3.4	1.8	10.2	14.6	12.7	4.75	1.0	2.95	7.15	9.6	10.5
ch1:	10:25:46	11.7	14.2	17.55	22.25	30.5	30.5	19.2	5.45	-2.55	-4.6	3.45	11.15	12.75	14.25	20.55	25.5
ch1:	10:25:46	25.2	23.55	22.8	18.95	5.65	-15.25	-40.55	-51.0	-36.6	-11.95	-2.1	-5.0	-13.6	-22.05	-29.5	-35.75
ch1:	10:25:46	-42.5	-51.9	-65.25	-78.5	-84.8	-88.8	-90.95	-90.45	-86.8	-83.6	-77.1	-69.85	-65.35	-63.75	-60.6	-58.75
ch1:	10:25:46	-60.15	-57.1	-47.15	-35.15	-25.25	-15.15	-7.35	-1.65	0.5	2.9	3.85	4.9	3.25	-2.3	-7.9	-5.3
ch1:	10:25:46	3.35	9.55	13.2	16.2	19.4	18.05	13.7	8.95	10.1	16.65	28.3	37.6	41.95	40.8	35.8	30.4
ch1:	10:25:46	24.9	15.2	5.8	5.05	3.45	-2.2	-2.25	9.75	19.75	20.8	14.65	11.85	16.7	27.6	31.25	20.9
ch1:	10:25:46	5.25	-9.3	-21.9	-27.85	-21.55	-13.45	-7.3	-2.8	4.1	10.5	15.45	12.85	1.9	-14.45	-26.35	-31.3
ch1:	10:25:46	-33.5	-31.35	-23.8	-12.35	0.7	12.05	15.95	18.1	16.7	9.85	0.45	-6.75	-14.15	-18.85	-20.8	-19.05
ch1:	10:25:46	-11.15	-1.85	4.6	7.5	11.4	16.15	18.65	11.85	4.1	0.9	5.9	17.6	31.95	38.8	38.2	33.15
ch1:	10:25:46	27.1	23.85	20.5	11.85	-2.1	-11.4	-12.4	-5.4	4.05	14.1	18.5	15.9	10.35	7.05	-2.1	-21.6
ch1:	10:25:46	-36.2	-32.5	-16.45	-1.9	10.4	17.65	19.85	14.05	5.15	-6.05	-18.35	-32.15	-40.4	-43.25	-44.4	-43.55
ch1:	10:25:46	-38.7	-33.3	-30.15	-21.6	-9.95	-4.1	-6.95	-11.2	-15.6	-12.9	-8.05	-5.3	-3.95	0.25	5.8	13.05
ch1:	10:25:46	18.9	18.4	11.0	-2.95	-15.9	-24.2	-24.55	-21.7	-17.0	-12.9	-7.9	-3.45	-2.25	-9.3	-18.85	-20.85
ch1:	10:25:49	-14.25	-1.5	9.45	12.05	5.45	2.3	2.9	-0.4	-9.55	-13.25	-14.2	-15.65	-15.65	-10.5	-5.2	-4.45
ch1:	10:25:49	-8.05	-10.95	-9.75	-9.0	-6.9	-3.15	2.6	5.45	6.5	6.75	6.95	1.35	-8.2	-14.85	-19.5	-25.2
ch1:	10:25:49	-27.6	-25.8	-27.3	-30.6	-34.65	-33.65	-25.4	-15.3	-15.75	-19.1	-19.85	-17.35	-14.2	-9.0	-3.8	-0.55
ch1:	10:25:49	0.9	1.1	1.75	0.95	-1.1	-7.35	-12.9	-15.85	-14.3	-11.7	-8.4	-5.1	-0.25	1.35	-3.25	-10.1
ch1:	10:25:49	-14.6	-16.85	-20.1	-21.9	-19.55	-11.9	-3.3	7.6	17.2	23.8	22.2	14.2	7.55	9.45	12.55	11.4
ch1:	10:25:49	10.7	14.4	23.75	32.15	34.55	31.1	27.3	19.75	11.6	6.85	6.4	4.0	1.55	2.15	6.5	8.75
ch1:	10:25:49	5.0	-3.45	-14.2	-23.3	-31.55	-41.4	-55.05	-61.9	-61.1	-56.0	-50.8	-47.35	-49.25	-50.3	-47.7	-43.25
ch1:	10:25:49	-39.15	-42.2	-48.25	-46.65	-36.8	-27.85	-17.6	-11.35	-10.85	-13.75	-17.4	-23.0	-27.2	-32.8	-40.4	-44.0
ch1:	10:25:49	-40.55	-30.85	-18.15	-4.1	2.6	1.95	-3.55	-10.0	-20.25	-27.35	-28.7	-26.65	-26.1	-24.5	-18.1	-6.4
ch1:	10:25:49	5.25	12.6	14.6	9.3	3.6	1.75	1.45	-1.25	-0.5	5.25	13.1	15.55	12.35	5.6	-4.0	-13.5
ch1:	10:25:49	-19.65	-22.3	-22.9	-16.5	-5.15	10.05	20.35	21.95	13.0	2.9	-5.75	-14.05	-22.65	-22.25	-16.6	-13.75
ch1:	10:25:49	-11.05	-5.75	1.6	11.6	20.2	19.3	14.85	10.25	10.1	14.4	16.95	12.6	9.0	7.15	5.55	6.35
ch1:	10:25:49	8.9	15.85	25.35	30.6	27.0	21.25	14.8	15.2	19.8	24.4	25.1	24.35	20.25	16.0	14.2	15.8
ch1:	10:25:49	17.55	15.25	13.4	10.75	6.85	6.35	11.35	11.0	7.55	0.55	-6.65	-8.85	-2.3	9.55	21.3	26.55
ch1:	10:25:49	26.1	23.7	15.4	5.7	-4.3	-17.85	-38.05	-57.9	-73.05	-77.65	-78.3	-77.35	-73.05	-66.0	-60.8	-60.75
ch1:	10:25:49	-64.85	-68.2	-66.35	-66.9	-68.95	-67.65	-56.7	-41.15	-24.8	-16.65	-16.05	-21.2	-27.0	-34.95	-44.1	-46.4
ch1:	10:25:49	-38.25	-26.3	-16.65	-6.75	-0.65	5.55	10.2	11.85	8.5	6.05	2.05	-2.15	-9.05	-17.15	-20.15	-15.15
ch1:	10:25:49	-7.8	-6.45	-11.05	-20.5	-29.6	-35.3	-29.5	-17.2	-1.55	10.0	13.3	5.95	-3.7	-12.7	-20.95	-27.6
ch1:	10:25:49	-31.4	-35.05	-42.2	-45.5	-41.9	-33.9	-27.0	-23.65	-28.35	-33.45	-37.5	-39.6	-33.85	-16.25	1.3	8.4
ch1:	10:25:49	9.65	8.7	6.75	5.05	7.5	8.45	4.45	-5.0	-13.1	-21.3	-27.95	-31.0	-33.6	-40.95	-48.1	-52.35
ch1:	10:25:49	-54.8	-49.85	-43.4	-43.4	-47.4	-49.25	-52.85	-52.35	-46.75	-39.95	-36.9	-34.6	-32.7	-28.75	-20.8	-11.7
ch1:	10:25:49	-9.7	-21.15	-37.3	-46.45	-45.9	-40.25	-28.4	-17.45	-9.6	-4.1	-0.25	1.7	1.2	-4.95	-8.05	-0.5
ch1:	10:25:49	8.05	14.9	19.55	21.85	18.15	12.7	6.1	0.15	-12.05	-22.9	-27.55	-28.85	-29.25	-26.75	-25.7	-25.25
ch1:	10:25:49	-23.1	-21.45	-20.65	-25.4	-31.2	-32.4	-28.2	-27.25	-29.45	-34.0	-35.45	-33.15	-25.85	-16.45	-9.45	-6.25
ch1:	10:25:52	-6.75	-9.25	-15.05	-23.1	-29.2	-22.45	-9.8	1.5	8.4	12.6	13.45	13.45	8.1	-1.4	-9.55	-16.2
ch1:	10:25:52	-22.05	-30.5	-37.75	-38.55	-30.95	-22.9	-14.4	-11.35	-10.7	-12.5	-16.3	-21.95	-21.3	-16.35	-8.45	-0.4
ch1:	10:25:52	4.2	8.55	12.65	12.4	10.55	13.1	11.6	6.3	4.55	7.0	9.0	13.0	17.35	20.15	24.8	28.65
ch1:	10:25:52	25.5	14.5	4.85	-1.2	-2.2	-2.3	0.2	2.1	0.5	-9.0	-20.7	-32.15	-39.8	-42.4	-45.1	-49.35
ch1:	10:25:52	-48.15	-38.65	-25.1	-9.75	-4.1	-6.15	-10.65	-14.75	-20.3	-25.0	-33.35	-38.55	-39.0	-39.45	-33.8	-20.7
ch1:	10:25:52	-11.25	-8.85	-6.4	-4.1	-2.95	-7.5	-11.5	-13.75	-15.35	-15.1	-7.2	3.25	12.15	19.05	22.95	22.9
ch1:	10:25:52	20.5	13.75	-2.55	-16.8	-16.75	-1.0	15.65	25.55	28.8	31.0	29.4	25.65	20.1	10.65	-1.7	-18.0
ch1:	10:25:52	-35.1	-46.65	-49.3	-48.6	-43.4	-39.65	-38.2	-37.5	-31.15	-21.05	-10.95	-9.85	-19.75	-35.5	-45.3	-42.95
ch1:	10:25:52	-30.3	-10.65	6.5	15.5	17.95	17.35	9.15	-2.15	-11.3	-11.55	-3.95	7.5	14.9	15.8	15.75	18.15
ch1:	10:25:52	19.6	16.45	14.4	13.35	16.3	21.55	28.05	30.45	32.95	31.3	23.85	15.6	11.65	7.35	2.05	-1.9
ch1:	10:25:52	-1.3	7.2	17.95	25.4	27.35	29.95	32.9	34.2	27.65	19.45	13.2	8.15	2.15	-8.2	-21.35	-24.65
ch1:	10:25:52	-12.3	3.65	16.45	20.15	18.5	12.45	6.6	0.1	-5.4	-7.9	-2.65	4.45	10.0	13.95	15.2	14.05
ch1:	10:25:52	11.55	7.15	3.2	1.85	-3.1	-7.95	-15.15	-27.85	-39.45	-39.45	-34.1	-27.45	-20.9	-16.15	-13.65	-14.9
ch1:	10:25:52	-20.0	-29.4	-38.1	-42.75	-39.8	-34.1	-28.65	-26.05	-20.2	-12.15	-8.4	-14.9	-23.4	-23.15	-13.2	-1.25
ch1:	10:25:52	4.0	5.45	3.4	1.8	1.2	-4.55	-20.55	-29.1	-27.6	-25.7	-21.3	-8.3	2.6	7.0	8.65	6.2
ch1:	10:25:52	0.75	-10.4	-24.95	-40.9	-55.3	-71.7	-85.25	-96.55	-104.45	-112.15	-115.95	-114.55	-108.55	-103.0	-97.6	-91.8
ch1:	10:25:52	-86.4	-79.15	-72.8	-65.9	-60.95	-58.1	-56.8	-52.2	-46.7	-39.65	-34.1	-33.7	-36.85	-35.95	-28.45	-19.55
ch1:	10:25:52	-13.5	-15.2	-22.95	-31.0	-28.9	-23.3	-21.65	-25.2	-22.65	-14.15	-4.65	-0.65	-2.7	-8.65	-16.7	-21.9
ch1:	10:25:52	-21.65	-14.2	-6.45	-1.6	2.1	10.25	15.75	20.35	21.0	11.6	-4.1	-7.35	4.9	21.0	30.1	30.85
ch1:	10:25:52	29.5	29.3	31.2	32.45	32.55	24.1	4.7	-16.0	-19.3	-6.45	11.2	25.15	32.5	34.45	35.55	37.25
ch1:	10:25:52	33.95	26.1	13.0	-1.95	-17.0	-26.2	-32.75	-38.1	-42.7	-42.65	-40.95	-34.6	-24.5	-15.5	-10.95	-11.8
ch1:	10:25:52	-13.35	-7.45	5.3	13.55	19.1	21.55	22.5	26.05	29.6	22.4	13.15	15.15	25.3	33.25	34.15	31.75
ch1:	10:25:52	24.3	17.9	21.1	29.05	26.9	21.7	18.4	21.3	27.8	33.2	32.1	28.0	20.05	7.8	-6.45	-11.8
ch1:	10:25:52	0.85	17.65	24.85	23.25	20.65	19.8	22.55	20.25	16.75	12.6	2.3	-12.35	-24.5	-30.95	-27.5	-14.9
ch1:	10:25:55	0.05	15.3	22.95	25.0	24.45	25.15	23.95	18.8	5.15	-8.35	-16.35	-16.5	-12.5	-8.45	-5.75	-3.5
ch1:	10:25:55	2.4	8.8	11.0	7.05	2.0	-3.6	-2.55	1.6	4.6	8.1	11.75	6.75	-1.75	-5.9	-7.5	-5.2
ch1:	10:25:55	1.35	9.35	12.7	12.1	4.0	-2.35	2.2	17.0	26.8	27.0	21.05	12.95	3.2	-3.1	-3.85	-5.8
ch1:	10:25:55	-10.3	-12.65	-8.2	-1.5	8.45	18.3	22.25	14.6	5.6	-2.3	-10.35	-15.5	-8.7	8.45	24.85	33.85
ch1:	10:25:55	35.05	29.8	17.55	3.15	-13.65	-26.8	-35.1	-37.55	-35.45	-26.85	-17.8	-9.35	-0.35	8.5	16.15	21.85
ch1:	10:25:55	22.2	10.4	-5.55	-13.0	-4.3	16.3	40.05	51.25	51.85	46.2	33.3	18.6	13.0	13.4	11.75	9.4
ch1:	10:25:55	10.45	21.0	33.95	42.3	43.85	44.3	37.15	20.85	2.75	-4.8	-2.7	3.9	9.3	9.6	8.55	8.7
ch1:	10:25:55	9.15	5.15	1.6	-4.85	-18.0	-33.55	-35.05	-24.15	-8.15	3.7	9.35	11.35	10.25	0.5	-13.15	-18.55
ch1:	10:25:55	-16.85	-11.85	-9.8	-10.75	-14.2	-15.65	-16.4	-15.25	-12.5	-6.8	-5.2	-7.6	-6.05	-0.65	5.1	9.85
ch1:	10:25:55	10.2	4.45	3.3	8.75	17.0	19.45	17.1	14.8	18.9	26.2	32.55	32.1	25.4	18.5	17.6	25.8
ch1:	10:25:55	35.6	38.05	33.55	29.55	24.4	23.15	28.05	38.0	46.9	47.55	40.0	33.7	29.6	26.95	26.55	21.95
ch1:	10:25:55	20.9	27.55	30.05	22.45	19.3	22.0	24.8	22.05	18.25	10.85	-4.8	-24.4	-38.85	-48.1	-54.2	-55.5
ch1:	10:25:55	-55.15	-49.65	-38.65	-29.0	-31.35	-38.85	-45.7	-48.35	-43.75	-33.25	-30.3	-32.55	-29.6	-20.55	-4.2	13.65
ch1:	10:25:55	23.25	24.75	24.9	22.3	18.75	10.3	-2.5	-22.4	-42.95	-51.9	-46.35	-36.1	-24.0	-11.2	-3.5	1.7
ch1:	10:25:55	7.1	8.55	-2.3	-14.45	-19.8	-18.6	-15.3	-7.9	0.5	12.2	24.95	33.55	35.5	31.85	25.8	19.45
ch1:	10:25:55	18.9	23.75	31.15	36.6	42.15	42.1	36.25	24.75	13.4	9.5	10.25	8.15	8.55	14.4	22.5	33.0
ch1:	10:25:55	37.3	34.6	30.1	29.25	31.85	35.3	28.05	18.25	15.05	13.7	12.85	19.0	24.4	25.05	25.7	22.95
ch1:	10:25:55	17.85	12.95	5.1	-9.25	-19.35	-21.15	-14.9	-5.9	3.1	7.8	5.35	-5.7	-18.2	-21.35	-16.4	-8.7
ch1:	10:25:55	-2.95	2.25	2.85	3.75	8.65	17.75	19.4	5.85	-19.65	-35.5	-27.05	-2.15	20.45	32.25	36.15	34.1
ch1:	10:25:55	26.15	6.95	-21.7	-46.8	-54.1	-52.65	-50.75	-48.3	-43.0	-37.2	-29.35	-19.7	-10.3	-4.5	-7.05	-17.05
ch1:	10:25:55	-29.35	-35.7	-35.75	-26.85	-11.6	4.3	15.2	25.1	30.45	31.45	29.4	20.45	6.25	-0.65	2.75	9.55
ch1:	10:25:55	17.05	20.1	19.5	16.55	15.15	14.5	14.05	8.6	-2.1	-13.65	-12.9	0.8	17.2	32.45	43.15	40.4
ch1:	10:25:55	24.35	7.3	-7.05	-15.4	-19.55	-21.1	-23.6	-21.6	-11.6	2.15	12.45	19.45	22.9	21.5	17.3	6.95
ch1:	10:25:55	-7.4	-16.75	-13.3	-4.0	4.6	7.5	11.65	15.65	11.75	2.9	2.7	6.85	2.3	-4.3	0.25	14.8
ch1:	10:25:58	27.1	30.6	20.15	5.75	-6.65	-12.2	-10.2	-8.0	-16.1	-24.65	-26.7	-24.1	-16.25	-4.8	4.65	9.45
ch1:	10:25:58	9.15	6.15	7.6	2.45	-11.7	-21.35	-20.8	-18.9	-14.5	-8.95	-5.4	-3.15	-4.6	-9.8	-13.65	-17.8
ch1:	10:25:58	-31.75	-46.95	-50.4	-35.7	-12.6	9.15	21.5	22.9	10.0	-8.7	-24.9	-37.8	-50.05	-63.3	-76.9	-88.35
ch1:	10:25:58	-93.05	-90.25	-79.65	-68.65	-60.3	-56.4	-51.95	-47.15	-43.75	-40.65	-34.9	-30.6	-26.5	-19.1	-14.6	-12.05
ch1:	10:25:58	-7.9	-4.0	-4.9	-5.35	-6.5	-2.95	3.65	6.75	4.45	3.15	-2.1	-8.75	-4.9	7.8	15.15	11.9
ch1:	10:25:58	8.35	6.55	3.65	0.7	2.0	-0.75	-4.0	-2.2	2.25	4.75	5.35	1.2	-5.05	-5.25	-2.85	-0.95
ch1:	10:25:58	2.6	15.35	28.55	32.55	29.65	30.35	28.25	23.35	18.3	9.85	-4.1	-13.9	-12.95	-7.45	0.15	12.1
ch1:	10:25:58	24.15	23.05	14.0	6.15	4.9	7.75	10.85	5.3	-2.15	-1.1	6.7	13.45	16.55	14.6	5.7	-2.4
ch1:	10:25:58	-4.3	0.65	5.95	10.75	12.9	12.55	8.95	6.75	5.65	4.65	2.5	1.05	-1.75	-5.4	0.05	10.75
ch1:	10:25:58	16.85	15.45	9.2	-0.05	-0.2	3.55	6.65	8.65	6.3	0.75	2.15	7.6	11.4	8.95	-3.1	-8.3
ch1:	10:25:58	0.8	16.35	31.3	39.35	30.3	13.25	-0.3	-1.8	2.95	6.95	10.0	11.25	7.45	1.7	-1.5	-4.65
ch1:	10:25:58	-7.6	-15.7	-23.5	-25.05	-21.35	-17.0	-7.0	6.75	19.25	25.35	25.6	21.15	8.3	-14.65	-40.25	-61.7
ch1:	10:25:58	-87.9	-117.7	-140.3	-147.2	-145.4	-139.35	-135.7	-134.0	-134.4	-130.75	-119.85	-110.7	-111.0	-113.45	-109.65	-100.8
ch1:	10:25:58	-88.25	-78.1	-68.1	-59.6	-51.65	-42.15	-32.8	-29.1	-24.65	-18.45	-10.85	-1.85	2.8	4.95	7.6	8.2
ch1:	10:25:58	7.5	12.5	17.95	23.95	27.7	30.35	30.8	27.2	24.2	28.1	27.5	19.5	19.3	31.95	51.45	64.95
ch1:	10:25:58	65.05	52.3	36.45	21.95	14.8	13.7	19.75	26.9	29.35	24.8	17.7	11.85	8.6	5.0	-2.7	-10.85
ch1:	10:25:58	-14.4	-7.1	1.05	1.45	-3.7	-8.15	-10.45	-2.9	6.7	4.7	-2.05	-2.55	3.6	10.1	15.7	15.65
ch1:	10:25:58	11.8	7.35	5.0	-2.5	-7.85	-2.2	15.2	34.3	49.25	52.25	44.6	33.05	18.2	2.1	-12.75	-24.9
ch1:	10:25:58	-31.85	-27.45	-14.85	-0.6	6.9	10.25	10.3	7.7	3.6	-0.85	-8.25	-18.3	-28.35	-35.95	-34.2	-24.5
ch1:	10:25:58	-8.4	7.3	15.35	12.75	9.2	8.75	9.5	-0.15	-19.15	-28.15	-13.95	7.95	23.65	32.75	33.25	31.0
ch1:	10:25:58	31.0	29.25	20.95	10.5	-5.9	-26.45	-40.3	-37.1	-21.3	-1.3	15.7	25.35	23.8	14.5	7.4	0.9
ch1:	10:25:58	-9.6	-27.15	-44.9	-54.0	-47.45	-32.4	-17.85	-9.95	-3.2	6.1	15.3	22.15	22.85	12.65	-6.7	-20.95
ch1:	10:25:58	-19.05	-0.75	17.2	27.55	26.0	14.85	0.85	-4.0	-2.85	-5.7	-15.15	-22.05	-18.3	-5.15	11.55	21.2
ch1:	10:25:58	20.85	14.3	7.4	-4.7	-15.25	-15.55	-5.55	4.75	11.95	17.25	19.65	19.4	19.1	19.5	19.9	25.3
ch1:	10:26:01	13.8	23.6	31.6	37.05	42.6	39.3	27.85	19.4	19.8	24.95	27.85	24.45	17.65	15.1	17.3	24.65
ch1:	10:26:01	32.0	34.6	27.8	18.65	12.6	14.25	20.6	28.65	30.6	28.35	25.45	14.9	-0.1	-7.5	-5.6	-0.3
ch1:	10:26:01	6.6	8.45	7.75	11.4	22.9	33.4	37.1	30.9	14.5	-7.5	-21.55	-21.4	-14.75	-3.05	13.95	31.3
ch1:	10:26:01	42.95	50.8	47.9	35.05	18.75	1.25	-20.35	-43.55	-73.95	-104.75	-120.15	-120.95	-112.0	-100.9	-97.95	-98.6
ch1:	10:26:01	-94.05	-90.6	-80.8	-67.3	-62.9	-63.15	-56.95	-50.85	-44.6	-39.15	-39.35	-43.2	-48.95	-52.35	-49.35	-39.9
ch1:	10:26:01	-31.9	-21.2	-7.65	6.1	13.2	14.05	5.35	-10.05	-21.95	-21.25	-9.85	8.3	24.9	32.65	35.5	36.4
ch1:	10:26:01	38.6	40.75	39.9	30.7	17.55	4.4	-0.35	1.6	5.65	12.75	19.45	23.15	24.8	21.5	12.05	8.6
ch1:	10:26:01	7.5	-0.15	-16.05	-27.55	-27.6	-14.0	4.15	19.3	28.6	34.05	35.1	29.9	19.25	3.7	-10.3	-14.7
ch1:	10:26:01	-8.15	-0.95	2.55	2.45	2.1	1.65	4.4	7.7	4.9	-5.25	-17.65	-26.9	-29.6	-20.75	-5.0	10.25
ch1:	10:26:01	15.5	9.45	-8.7	-24.25	-32.65	-37.2	-39.8	-37.35	-34.05	-27.55	-15.05	-2.5	6.85	14.85	20.65	19.45
ch1:	10:26:01	14.9	8.9	1.5	-11.35	-27.5	-40.05	-36.15	-19.15	-2.35	7.55	10.75	10.4	10.55	13.05	12.45	7.35
ch1:	10:26:01	-1.4	-4.5	0.5	9.1	14.65	19.55	21.2	17.9	8.15	-1.45	0.9	16.05	29.85	28.7	18.7	8.3
ch1:	10:26:01	3.65	2.55	3.5	-1.95	-13.65	-23.0	-22.0	-14.95	-4.55	5.0	10.05	9.35	5.0	-1.2	-14.15	-35.45
ch1:	10:26:01	-54.65	-54.75	-42.05	-26.6	-14.6	-3.75	3.85	6.15	1.15	-8.1	-19.45	-33.6	-50.0	-70.75	-93.9	-115.45
ch1:	10:26:01	-128.8	-136.8	-142.65	-150.5	-155.45	-154.75	-149.6	-146.0	-142.95	-138.8	-136.05	-133.3	-130.85	-130.25	-130.0	-123.6
ch1:	10:26:01	-115.8	-114.3	-117.75	-113.05	-103.8	-100.3	-99.7	-92.45	-80.75	-68.7	-59.8	-57.1	-56.55	-57.75	-53.05	-41.95
ch1:	10:26:01	-32.75	-31.85	-31.95	-26.85	-6.5	21.65	40.65	46.75	46.05	42.15	40.4	40.2	37.05	32.05	22.35	12.6
ch1:	10:26:01	2.35	-7.0	-10.6	-6.45	-2.05	8.0	25.5	40.8	47.65	47.35	44.2	39.85	34.7	27.9	20.25	7.3
ch1:	10:26:01	-4.25	-9.4	-3.15	8.9	19.05	23.45	27.7	30.05	30.35	32.15	33.25	29.45	24.05	23.5	26.9	33.3
ch1:	10:26:01	39.3	45.05	48.35	49.1	42.1	28.25	11.5	3.15	9.55	19.05	20.25	21.5	32.9	46.25	55.45	57.95
ch1:	10:26:01	54.0	42.2	27.75	10.15	-5.45	-16.7	-27.85	-42.65	-52.5	-53.55	-45.15	-30.65	-19.65	-13.45	-11.2	-11.45
ch1:	10:26:01	-13.85	-11.5	-8.65	-12.95	-28.5	-40.25	-38.15	-24.3	-4.05	14.45	23.05	20.45	19.2	26.0	34.85	31.35
ch1:	10:26:01	23.4	18.9	21.4	31.2	42.45	43.15	36.8	28.05	19.2	16.1	18.8	20.3	17.55	20.85	32.0	44.1
ch1:	10:26:01	49.8	54.6	59.05	63.25	60.75	46.1	24.85	10.0	-0.4	-12.6	-20.7	-18.4	-7.35	1.5	7.5	9.35
ch1:	10:26:04	-5.35	-12.3	-19.15	-24.05	-30.25	-30.9	-22.05	-9.0	1.35	6.15	7.8	7.3	3.0	-3.75	-3.95	-1.45
ch1:	10:26:04	-4.4	-14.5	-20.4	-19.95	-14.75	-10.9	-9.95	-10.0	-7.85	-6.5	-8.0	-6.4	-4.05	-3.65	-5.2	-2.45
ch1:	10:26:04	3.45	12.05	19.4	25.9	27.3	23.75	17.65	12.7	8.7	8.2	13.4	20.35	25.65	25.15	19.5	12.65
ch1:	10:26:04	13.1	13.7	7.5	-1.15	-3.4	-3.2	-2.9	-1.6	-1.05	-0.25	0.75	1.75	2.05	2.85	2.35	5.35
ch1:	10:26:04	8.8	12.3	14.75	16.85	17.3	16.45	10.7	5.2	4.15	8.65	18.25	27.7	33.4	33.3	27.15	18.05
ch1:	10:26:04	13.5	9.3	7.15	9.65	12.8	13.3	14.1	17.1	19.5	16.45	12.15	14.9	17.4	16.75	17.7	23.6
ch1:	10:26:04	27.95	27.75	17.75	4.7	-2.95	-3.3	-0.05	2.6	-2.05	-14.0	-23.1	-23.9	-15.85	-4.0	11.25	22.65
ch1:	10:26:04	29.3	30.0	28.3	16.95	-2.5	-25.1	-44.1	-58.85	-68.55	-74.2	-76.15	-73.7	-72.85	-72.4	-71.1	-72.25
ch1:	10:26:04	-75.55	-70.15	-60.55	-52.9	-49.3	-49.05	-50.4	-49.95	-46.9	-39.7	-27.65	-13.5	0.65	5.0	3.5	2.95
ch1:	10:26:04	2.4	-5.6	-15.3	-24.2	-24.45	-15.3	-5.5	-6.7	-15.65	-20.3	-19.75	-23.55	-34.35	-42.2	-46.7	-47.75
ch1:	10:26:04	-48.4	-45.95	-40.15	-32.15	-26.75	-21.8	-19.25	-18.0	-16.55	-21.25	-32.55	-41.25	-42.65	-39.35	-31.2	-25.7
ch1:	10:26:04	-22.15	-21.3	-22.35	-19.4	-8.45	-2.3	-4.35	-8.85	-12.25	-11.45	-6.2	2.75	10.35	15.15	11.35	4.35
ch1:	10:26:04	1.3	11.1	26.25	39.5	46.4	47.55	41.45	32.6	23.7	15.85	9.1	0.6	-8.6	-19.7	-28.7	-31.7
ch1:	10:26:04	-24.05	-9.7	8.1	21.0	24.45	19.6	12.6	3.8	-3.7	-6.25	-13.9	-28.15	-41.25	-42.05	-34.85	-25.6
ch1:	10:26:04	-24.2	-25.2	-24.85	-16.75	-4.4	3.5	0.85	-10.0	-23.8	-30.5	-26.55	-19.55	-10.65	-1.85	8.7	18.75
ch1:	10:26:04	24.65	23.0	13.1	-9.0	-26.9	-27.9	-19.6	-12.35	-7.75	-2.8	1.85	5.45	2.4	-6.6	-18.5	-20.1
ch1:	10:26:04	-8.7	13.9	34.85	45.95	46.25	38.65	21.15	3.15	-9.7	-18.85	-19.35	-12.4	-1.8	7.75	14.35	19.35
ch1:	10:26:04	26.55	24.5	16.3	10.05	4.75	-1.85	-3.65	1.7	14.7	30.55	39.4	43.15	39.05	28.15	14.7	4.0
ch1:	10:26:04	-10.15	-25.5	-43.1	-56.5	-61.15	-59.3	-59.3	-60.7	-63.4	-67.25	-67.5	-64.85	-62.35	-60.75	-59.55	-62.15
ch1:	10:26:04	-63.4	-63.05	-59.15	-52.75	-44.65	-39.9	-40.25	-43.2	-44.75	-43.55	-38.1	-28.5	-23.3	-19.85	-14.6	-9.05
ch1:	10:26:04	-8.05	-6.05	-10.6	-23.5	-34.0	-28.3	-10.65	7.1	17.4	22.85	25.25	22.1	16.25	6.95	-4.7	-17.15
ch1:	10:26:04	-28.75	-43.0	-52.95	-55.55	-52.25	-47.35	-41.45	-34.6	-27.3	-19.95	-14.95	-8.45	-2.6	2.0	1.1	-5.0
ch1:	10:26:04	-16.95	-22.3	-15.1	2.35	15.7	19.35	12.65	-0.85	-13.65	-20.9	-22.15	-19.1	-8.85	4.65	20.1	33.75
ch1:	10:26:04	44.65	47.75	40.25	26.1	17.95	11.45	-3.75	-15.75	-10.55	6.15	21.75	34.65	40.0	37.3	27.05	15.65
ch1:	10:26:07	-94.9	-89.9	-84.2	-77.3	-71.2	-68.75	-65.8	-59.7	-52.35	-42.7	-32.6	-25.0	-21.45	-16.35	-12.45	-7.95
ch1:	10:26:07	-6.4	-8.15	-9.6	-3.65	3.35	6.95	6.5	5.7	10.15	17.95	24.6	29.2	33.35	30.15	21.0	12.1
ch1:	10:26:07	14.85	23.15	28.45	30.55	34.4	31.5	20.3	5.35	-7.7	-10.65	3.85	31.05	52.45	63.15	65.55	62.6
ch1:	10:26:07	53.75	46.05	36.9	25.1	12.65	4.2	1.7	5.55	12.15	17.25	23.2	28.0	30.1	24.2	14.95	7.7
ch1:	10:26:07	8.2	11.6	17.8	21.9	25.65	30.85	35.7	38.45	39.95	38.65	30.65	20.2	14.95	26.4	45.55	60.5
ch1:	10:26:07	66.75	65.9	55.05	38.85	19.9	0.7	-17.0	-30.55	-38.05	-45.95	-55.7	-61.65	-59.85	-56.45	-49.95	-40.7
ch1:	10:26:07	-30.45	-23.3	-15.45	-12.65	-18.55	-24.1	-16.15	3.7	24.9	39.05	43.65	42.1	35.15	32.35	33.35	31.15
ch1:	10:26:07	23.25	20.35	26.0	40.55	51.1	50.25	43.6	36.05	29.8	27.55	26.05	19.8	12.75	3.5	-3.45	-5.65
ch1:	10:26:07	-0.4	3.75	6.7	10.4	16.05	19.95	24.0	26.65	24.6	14.0	-5.55	-23.6	-35.7	-39.65	-36.25	-28.75
ch1:	10:26:07	-25.85	-24.4	-23.5	-19.05	-10.15	-2.45	-1.05	-3.4	-4.8	-6.3	-9.95	-16.55	-17.15	-11.1	1.5	17.8
ch1:	10:26:07	34.05	40.5	39.25	31.55	23.2	16.75	10.0	-0.25	-12.9	-24.35	-28.3	-18.8	-5.75	4.55	11.4	17.0
ch1:	10:26:07	19.45	19.85	16.9	15.15	11.45	0.95	-5.95	-0.05	14.7	28.45	38.1	40.5	36.25	24.75	10.8	-6.7
ch1:	10:26:07	-19.65	-25.9	-28.85	-29.0	-19.65	-5.45	7.45	16.1	17.25	10.45	-2.95	-19.05	-34.85	-43.9	-46.0	-36.3
ch1:	10:26:07	-19.7	-0.4	13.9	20.7	18.45	12.6	5.35	-4.4	-16.9	-34.55	-55.1	-69.4	-68.4	-62.0	-56.95	-52.7
ch1:	10:26:07	-45.8	-38.3	-29.15	-23.65	-19.2	-15.95	-21.85	-37.4	-48.5	-45.15	-34.6	-21.9	-10.25	3.05	12.5	18.15
ch1:	10:26:07	16.7	10.55	2.45	-1.6	-4.3	-6.2	-4.0	6.6	19.9	27.1	28.1	22.75	13.25	0.8	-11.2	-24.45
ch1:	10:26:07	-35.3	-42.2	-39.05	-27.45	-12.6	-1.05	4.85	8.1	12.85	16.9	13.05	5.6	-6.5	-20.55	-25.75	-9.85
ch1:	10:26:07	13.5	27.85	27.9	22.2	16.3	15.5	17.1	17.05	15.35	7.0	-7.8	-17.85	-17.55	-12.85	0.25	15.55
ch1:	10:26:07	23.65	19.4	7.75	-6.35	-17.95	-28.6	-41.7	-59.5	-74.85	-75.55	-70.2	-68.1	-67.25	-63.4	-60.8	-56.9
ch1:	10:26:07	-53.15	-48.5	-44.5	-37.8	-29.4	-25.05	-24.0	-18.3	-10.9	-5.65	1.9	5.5	2.85	-1.65	-2.8	-0.65
ch1:	10:26:07	7.1	14.8	19.95	18.85	16.4	19.75	24.8	25.9	24.9	23.55	20.7	20.9	21.1	21.8	18.35	12.35
ch1:	10:26:07	10.2	17.4	25.5	38.45	54.35	61.85	60.9	60.4	57.05	44.5	30.6	17.65	2.2	-10.8	-9.7	-2.9
ch1:	10:26:07	5.3	15.2	24.55	28.6	29.3	27.7	26.2	26.9	27.8	31.9	34.65	34.55	36.2	45.45	56.45	66.7
ch1:	10:26:07	70.2	69.1	63.75	54.9	43.55	30.5	14.25	-0.95	-8.65	-6.15	6.15	17.95	25.65	25.3	20.65	13.6
ch1:	10:26:11	-12.75	-18.55	-10.6	3.55	11.7	17.55	19.75	19.15	22.05	22.9	20.2	18.15	17.15	16.25	22.0	29.8
ch1:	10:26:11	42.35	52.8	55.0	53.25	54.15	51.0	43.25	36.5	29.95	20.65	11.45	13.0	21.0	27.5	31.2	36.9
ch1:	10:26:11	39.4	39.1	37.8	36.2	32.0	23.35	7.6	-11.4	-23.4	-24.25	-13.95	-3.25	5.35	11.3	13.3	8.5
ch1:	10:26:11	5.1	-1.15	-10.1	-13.8	-13.0	-15.7	-19.3	-21.7	-22.5	-17.25	-9.75	-2.75	-0.15	1.5	5.6	12.2
ch1:	10:26:11	11.95	11.45	15.9	23.75	32.0	38.95	40.45	36.8	25.75	5.95	-8.7	-9.1	0.6	9.4	14.6	13.1
ch1:	10:26:11	11.1	9.6	8.85	1.85	-10.0	-18.1	-24.55	-34.0	-34.25	-18.5	1.7	18.2	23.85	21.8	14.45	6.35
ch1:	10:26:11	-2.4	-8.65	-11.0	-5.3	-1.1	-3.6	-5.05	-0.7	4.4	8.45	17.3	28.1	36.8	36.4	29.95	21.4
ch1:	10:26:11	17.85	17.6	21.45	27.95	32.1	30.3	26.65	21.9	14.8	16.1	22.7	23.1	20.35	26.05	33.05	39.1
ch1:	10:26:11	39.75	33.6	22.1	9.8	-6.95	-22.7	-33.9	-47.4	-59.05	-58.9	-47.35	-33.5	-16.75	-3.9	3.35	6.05
ch1:	10:26:11	8.55	8.9	4.95	-6.9	-15.4	-13.9	-7.3	0.7	6.5	4.25	-1.55	0.55	0.4	-8.65	-16.05	-10.7
ch1:	10:26:11	0.85	13.3	17.2	15.15	12.65	7.35	1.4	-1.25	-7.75	-21.3	-28.3	-24.25	-6.0	17.7	35.5	39.2
ch1:	10:26:11	34.55	27.2	22.9	15.35	3.4	-9.8	-25.9	-48.15	-68.65	-78.05	-78.1	-72.9	-68.3	-60.4	-49.4	-40.4
ch1:	10:26:11	-37.65	-32.25	-26.7	-23.95	-21.65	-20.35	-25.5	-33.55	-36.35	-32.7	-25.75	-24.1	-25.15	-24.05	-16.1	-4.2
ch1:	10:26:11	7.55	10.5	4.85	-5.2	-15.15	-22.65	-20.55	-12.95	-13.15	-14.8	-8.45	2.8	12.35	21.2	24.6	26.9
ch1:	10:26:11	25.35	16.15	0.8	-8.0	-7.55	-4.8	-2.3	3.75	13.55	24.0	35.8	41.05	40.3	34.0	21.15	3.55
ch1:	10:26:11	-6.1	-6.35	-4.4	-8.95	-9.6	1.85	18.3	32.15	38.8	36.35	25.55	14.7	9.75	11.95	8.4	6.45
ch1:	10:26:11	19.85	44.4	63.65	74.9	76.15	68.0	53.75	36.55	21.8	8.3	-2.3	-6.05	3.05	16.15	31.2	42.95
ch1:	10:26:11	44.4	35.6	26.9	19.4	17.0	10.95	-11.25	-31.75	-29.25	-13.45	-1.7	1.75	-2.75	-3.0	1.65	4.7
ch1:	10:26:11	-0.6	-12.1	-24.25	-30.15	-35.25	-43.35	-48.55	-49.1	-46.65	-44.95	-43.65	-42.25	-38.25	-36.85	-34.15	-30.55
ch1:	10:26:11	-27.5	-26.6	-24.05	-23.8	-23.3	-20.85	-18.55	-18.8	-22.5	-29.7	-33.95	-27.2	-16.95	-8.4	-3.5	0.7
ch1:	10:26:11	-0.75	-7.35	-20.65	-37.5	-48.35	-40.75	-17.7	2.6	7.85	0.6	-4.45	-3.3	0.1	-1.0	-4.0	-8.4
ch1:	10:26:11	-11.55	-18.1	-23.05	-20.75	-15.35	-11.95	-3.95	7.15	13.4	17.2	13.65	3.9	-6.75	-13.25	-17.35	-13.85
ch1:	10:26:11	-11.3	-11.9	-15.45	-19.2	-21.65	-17.6	-10.6	-3.35	3.3	6.45	9.75	14.3	16.65	14.3	11.9	5.45
ch1:	10:26:11	-2.8	-7.05	-7.6	-8.9	-10.45	-14.05	-18.4	-14.1	-1.5	12.3	16.15	13.15	6.7	1.95	-5.15	-11.4
ch1:	10:26:14	0.05	5.95	7.65	3.2	-3.6	-8.85	-9.35	-7.9	-7.7	-8.0	-11.15	-11.25	-7.95	-2.05	0.45	-0.65
ch1:	10:26:14	-7.65	-14.35	-20.15	-22.9	-24.2	-26.2	-26.45	-20.7	-9.2	1.15	4.15	-1.25	-8.6	-18.5	-25.5	-28.35
ch1:	10:26:14	-28.5	-28.9	-24.8	-18.3	-10.75	-6.55	-6.15	-4.85	-1.1	2.6	3.7	0.45	-12.8	-30.45	-46.45	-56.25
ch1:	10:26:14	-58.2	-49.5	-36.45	-24.55	-17.5	-13.2	-7.6	-1.55	0.35	-10.15	-34.7	-60.2	-68.05	-61.2	-43.75	-23.35
ch1:	10:26:14	-7.05	-1.95	-3.5	-7.5	-10.95	-20.4	-35.05	-48.8	-63.3	-75.75	-84.15	-86.7	-84.0	-76.25	-73.4	-70.7
ch1:	10:26:14	-61.15	-48.3	-44.15	-43.2	-36.1	-27.35	-24.75	-27.75	-31.7	-31.4	-21.05	-7.5	2.75	2.85	-0.8	-3.35
ch1:	10:26:14	-4.85	-8.25	-8.35	-8.9	-9.35	-3.9	6.4	16.9	23.0	24.8	19.8	9.85	-2.1	-11.6	-27.75	-47.35
ch1:	10:26:14	-63.0	-71.75	-78.55	-80.95	-80.1	-75.15	-68.95	-65.35	-62.4	-59.55	-61.9	-71.55	-81.6	-88.5	-87.1	-79.05
ch1:	10:26:14	-67.35	-58.5	-52.4	-47.85	-43.45	-43.35	-47.8	-48.0	-45.75	-46.7	-45.4	-32.75	-15.25	4.6	17.6	22.55
ch1:	10:26:14	18.8	6.95	-8.55	-11.45	-1.6	14.8	31.65	42.45	45.8	42.8	34.3	23.2	13.95	4.55	-0.05	0.95
ch1:	10:26:14	8.4	17.3	22.15	22.65	23.45	23.6	23.95	21.7	10.1	-1.5	-3.65	6.05	18.55	29.35	33.85	37.65
ch1:	10:26:14	37.8	34.65	27.15	16.25	0.4	-16.4	-33.55	-51.65	-68.45	-78.55	-79.25	-76.45	-70.1	-62.4	-54.75	-49.75
ch1:	10:26:14	-45.1	-42.5	-39.85	-40.7	-42.2	-40.95	-34.4	-22.1	-9.45	-3.65	-4.75	-9.35	-14.95	-11.2	-1.25	7.5
ch1:	10:26:14	10.05	11.4	12.5	14.2	16.05	19.3	21.55	21.45	20.6	20.75	26.05	37.45	50.75	53.6	44.45	28.35
ch1:	10:26:14	18.9	22.2	38.85	55.35	64.8	66.75	62.65	53.4	39.65	26.1	16.65	12.8	11.75	17.3	24.5	29.6
ch1:	10:26:14	28.85	24.75	18.1	9.85	-5.4	-23.7	-36.05	-38.3	-35.0	-30.9	-22.1	-13.3	-11.5	-14.75	-15.55	-21.15
ch1:	10:26:14	-33.25	-49.8	-66.75	-82.45	-92.7	-95.7	-95.05	-95.6	-96.4	-91.75	-85.05	-77.5	-73.6	-67.6	-56.15	-43.35
ch1:	10:26:14	-40.75	-42.65	-42.4	-36.0	-29.25	-27.05	-28.4	-29.05	-26.75	-21.0	-8.1	5.6	12.15	7.8	2.55	1.05
ch1:	10:26:14	6.35	12.85	15.25	11.9	9.2	8.05	10.25	14.05	16.65	22.7	33.65	42.25	42.2	38.8	32.75	25.4
ch1:	10:26:14	15.5	7.05	3.7	6.85	13.2	20.9	26.1	29.2	36.6	43.55	44.35	40.0	33.4	19.05	4.85	-6.35
ch1:	10:26:14	-15.25	-26.1	-34.75	-42.1	-46.45	-48.4	-43.55	-32.85	-26.15	-28.9	-36.85	-44.3	-51.1	-51.5	-50.5	-51.75
ch1:	10:26:14	-54.9	-56.1	-58.8	-53.7	-40.65	-28.1	-19.85	-14.25	-6.7	7.45	20.9	18.1	2.55	-12.9	-12.55	2.25
ch1:	10:26:14	22.45	34.15	34.45	28.2	26.65	27.35	22.45	14.1	10.95	15.3	23.05	34.1	42.1	44.45	41.7	40.15
ch1:	10:26:14	39.35	42.8	45.8	44.9	39.8	34.0	30.35	28.3	21.15	5.05	-7.4	-3.65	15.2	27.2	24.1	13.9
ch1:	10:26:17	-13.9	-10.55	-8.9	-11.55	-18.95	-26.5	-30.9	-31.15	-31.8	-31.75	-24.4	-15.5	-9.45	-2.2	12.3	27.0
ch1:	10:26:17	32.25	18.8	-1.2	-8.3	1.95	15.95	23.35	21.3	15.5	15.45	18.45	17.05	7.35	-1.9	-7.2	-4.1
ch1:	10:26:17	5.4	17.4	22.25	24.7	27.85	30.5	30.1	22.05	2.6	-18.2	-27.5	-20.6	3.55	28.8	39.35	36.0
ch1:	10:26:17	31.05	25.2	21.5	21.35	22.0	17.5	11.05	5.9	4.9	14.65	29.2	37.95	38.1	34.25	24.0	10.7
ch1:	10:26:17	-3.25	-15.9	-32.45	-46.95	-53.9	-55.05	-51.95	-41.7	-34.4	-34.45	-32.9	-28.15	-21.3	-14.3	-11.05	-14.6
ch1:	10:26:17	-18.75	-22.25	-20.15	-11.0	4.3	19.25	24.45	19.05	13.25	12.0	15.5	22.45	17.75	5.1	0.8	7.0
ch1:	10:26:17	10.15	7.9	-1.05	-5.25	0.25	11.1	25.35	38.25	37.5	27.2	20.1	16.7	16.25	8.1	-6.85	-15.5
ch1:	10:26:17	-7.15	7.8	26.05	39.3	39.2	27.9	18.95	14.6	13.35	14.3	13.95	13.6	14.3	16.2	17.6	24.75
ch1:	10:26:17	28.85	22.3	11.75	12.0	20.65	31.45	37.1	36.45	34.55	29.75	24.25	21.4	16.95	4.2	-6.4	-9.85
ch1:	10:26:17	-1.1	14.2	29.0	34.7	34.95	31.55	25.85	13.6	-7.65	-34.0	-57.1	-68.1	-73.15	-79.55	-86.8	-84.75
ch1:	10:26:17	-74.15	-62.2	-57.85	-55.5	-50.45	-40.05	-31.65	-37.75	-52.15	-53.05	-37.0	-18.0	-3.4	-1.3	-7.65	-11.4
ch1:	10:26:17	-3.65	7.8	12.95	6.45	-0.85	-0.05	11.9	28.35	40.4	44.25	42.1	38.9	36.0	34.0	26.55	17.2
ch1:	10:26:17	10.7	13.45	22.8	36.55	47.05	50.05	44.7	34.7	25.5	20.45	20.7	23.25	28.2	34.35	40.25	40.7
ch1:	10:26:17	37.9	32.45	31.85	37.15	41.0	38.35	36.45	39.6	43.7	47.5	50.1	50.3	45.0	39.3	31.55	25.5
ch1:	10:26:17	25.25	31.7	36.05	39.3	40.85	40.05	34.8	22.25	4.75	-5.8	-6.15	-0.75	13.05	27.8	38.45	43.5
ch1:	10:26:17	44.4	37.5	26.3	11.75	-2.7	-18.95	-36.45	-55.65	-72.1	-78.95	-77.5	-74.85	-75.75	-79.15	-84.0	-84.45
ch1:	10:26:17	-79.85	-70.75	-68.55	-77.45	-87.25	-85.3	-75.7	-64.1	-57.9	-57.75	-55.3	-51.95	-50.1	-44.9	-37.8	-34.65
ch1:	10:26:17	-24.7	-14.05	-7.7	-4.1	-2.3	-6.95	-14.35	-22.2	-23.8	-12.85	5.45	19.9	21.55	19.2	21.5	27.05
ch1:	10:26:17	25.55	21.1	17.7	15.55	10.05	3.95	-0.95	-4.0	0.05	11.7	24.0	31.1	34.85	33.3	32.5	31.25
ch1:	10:26:17	30.65	28.35	20.8	6.05	0.1	8.2	22.7	37.0	49.8	57.1	57.75	56.05	51.55	38.85	13.15	-13.2
ch1:	10:26:17	-28.95	-29.3	-22.1	-15.35	-12.9	-9.2	-2.85	4.0	8.55	6.5	-0.3	-8.7	-13.85	-15.05	-6.3	5.7
ch1:	10:26:17	16.3	24.2	32.25	36.7	41.15	41.9	34.8	21.5	11.6	12.25	20.0	26.85	28.05	24.2	16.8	16.85
ch1:	10:26:17	22.85	29.15	29.9	24.2	14.3	14.3	25.75	38.75	45.15	37.55	20.35	9.3	13.7	21.8	31.55	39.8
ch1:	10:26:17	38.3	27.65	23.0	21.35	21.6	25.4	26.0	15.2	0.95	-6.55	-1.85	11.25	23.85	35.15	39.8	36.65
ch1:	10:26:20	-10.6	-25.75	-37.9	-39.5	-38.2	-40.4	-40.95	-42.95	-43.55	-35.3	-21.95	-9.15	-0.3	1.2	-6.95	-14.2
ch1:	10:26:20	-20.05	-25.4	-30.5	-29.25	-26.4	-24.0	-21.6	-16.15	-8.05	-0.8	0.95	-1.95	-3.6	-5.35	-2.7	3.75
ch1:	10:26:20	8.1	4.75	4.6	7.05	6.5	2.15	-1.85	-7.8	-9.4	2.1	18.6	22.7	12.1	3.35	6.45	17.4
ch1:	10:26:20	22.55	20.5	10.95	0.85	-0.3	13.5	27.85	28.5	18.15	5.4	-5.8	-9.2	1.2	15.15	23.65	15.45
ch1:	10:26:20	-6.15	-22.55	-14.55	7.95	29.3	35.9	24.8	2.25	-15.25	-10.9	11.95	31.8	32.75	18.85	-1.85	-17.45
ch1:	10:26:20	-24.15	-22.55	-19.5	-15.1	-10.95	-2.8	6.8	14.6	20.35	23.25	21.35	16.1	11.6	5.3	-0.9	-7.35
ch1:	10:26:20	-12.75	-19.4	-26.25	-32.8	-33.8	-32.3	-28.9	-22.9	-14.7	-5.1	1.6	3.6	1.35	-4.6	-15.75	-22.2
ch1:	10:26:20	-21.5	-15.55	-12.45	-11.45	-11.6	-7.1	2.1	14.6	23.05	24.35	17.85	0.2	-18.0	-19.2	-2.1	11.35
ch1:	10:26:20	13.55	11.05	12.6	13.6	13.65	13.9	15.05	10.2	-1.35	-10.4	-13.2	-14.2	-14.45	-9.95	-5.05	0.25
ch1:	10:26:20	0.75	-3.0	-7.2	-7.3	-8.55	-8.65	-8.65	-7.15	-3.15	-0.95	0.95	10.45	24.2	32.05	35.6	32.8
ch1:	10:26:20	23.15	6.7	-7.9	-15.45	-13.75	-9.75	-4.05	3.05	9.65	13.75	14.85	13.3	7.5	-1.95	-14.15	-28.6
ch1:	10:26:20	-50.1	-66.35	-73.9	-80.45	-86.65	-79.15	-62.3	-46.95	-38.5	-33.45	-29.3	-30.05	-35.55	-43.5	-51.75	-58.3
ch1:	10:26:20	-55.05	-44.7	-28.65	-12.85	1.3	10.05	12.95	8.7	4.9	4.95	-2.4	-23.65	-48.55	-59.65	-58.85	-52.2
ch1:	10:26:20	-42.15	-27.55	-17.15	-10.3	-7.4	-6.35	-5.3	-7.5	-20.25	-33.85	-33.2	-22.5	-13.5	-13.3	-16.1	-15.8
ch1:	10:26:20	-7.2	3.85	13.9	15.25	9.6	-1.65	-18.65	-35.05	-40.45	-39.35	-39.25	-36.75	-33.8	-31.25	-28.25	-22.35
ch1:	10:26:20	-19.1	-18.05	-18.85	-22.05	-36.0	-55.7	-68.25	-62.0	-43.45	-25.8	-15.35	-11.45	-9.95	-1.5	15.3	17.7
ch1:	10:26:20	-2.15	-29.6	-44.75	-44.85	-29.55	-11.95	-1.1	5.6	14.15	21.7	27.5	33.2	30.65	17.55	4.1	4.95
ch1:	10:26:20	13.3	18.75	17.65	14.75	8.25	7.55	18.4	34.7	42.05	34.1	11.25	-16.7	-34.15	-33.55	-18.35	-3.45
ch1:	10:26:20	6.95	13.2	18.05	20.4	22.75	20.65	14.75	3.55	-15.25	-31.85	-34.95	-31.9	-32.25	-30.2	-26.35	-22.6
ch1:	10:26:20	-19.7	-15.5	-17.6	-22.25	-22.8	-15.25	-6.7	-1.45	-3.35	-8.85	-9.25	-1.9	6.35	7.45	4.25	-0.2
ch1:	10:26:20	-1.0	0.95	5.3	10.05	14.8	11.9	6.25	3.3	2.0	3.4	9.9	16.9	17.9	14.25	8.55	8.25
ch1:	10:26:20	14.15	27.75	35.15	22.45	-3.1	-15.55	-12.1	-3.65	0.9	2.95	3.05	1.7	2.9	3.8	4.35	3.4
ch1:	10:26:20	-1.6	-13.7	-21.85	-23.3	-16.15	-6.9	-2.4	-3.7	-1.15	5.25	10.1	10.95	7.9	2.1	-8.05	-20.3
ch1:	10:26:20	-37.6	-55.55	-67.6	-64.55	-51.7	-35.5	-25.7	-17.75	-6.25	5.55	15.15	19.85	12.35	-7.35	-27.1	-43.15
ch1:	10:26:23	-38.3	-29.0	-18.65	-10.1	-2.3	5.75	8.8	9.05	4.45	-5.45	-19.25	-36.4	-47.35	-44.2	-29.55	-13.4
ch1:	10:26:23	1.4	10.0	15.2	20.5	29.0	30.2	21.05	8.0	-0.3	-1.55	6.6	21.5	33.95	40.05	40.25	39.5
ch1:	10:26:23	40.8	50.45	57.75	51.4	33.75	20.15	13.7	13.5	15.7	18.6	21.95	24.3	24.25	25.1	27.8	24.8
ch1:	10:26:23	19.0	10.95	2.75	-0.6	3.4	7.1	12.4	16.85	14.25	8.65	7.15	7.75	4.8	-0.1	-7.6	-14.95
ch1:	10:26:23	-18.75	-12.4	-1.5	10.25	15.55	12.6	2.4	-5.25	-4.5	4.35	13.65	18.15	17.05	10.2	6.65	9.5
ch1:	10:26:23	13.7	14.7	17.5	18.5	20.65	23.35	21.75	14.3	6.25	-1.55	-4.65	1.05	7.05	7.55	5.05	6.7
ch1:	10:26:23	10.9	17.05	20.9	21.5	12.05	-5.1	-22.5	-28.85	-17.7	3.45	15.05	13.8	11.75	9.45	7.55	6.3
ch1:	10:26:23	3.55	-7.25	-21.1	-36.05	-49.55	-63.1	-71.75	-74.5	-72.9	-69.05	-62.25	-53.35	-46.25	-39.8	-33.75	-27.4
ch1:	10:26:23	-25.85	-25.0	-26.15	-29.8	-39.15	-45.45	-40.2	-21.3	-2.45	6.85	7.25	2.05	-4.2	-9.85	-14.5	-18.6
ch1:	10:26:23	-22.85	-36.45	-52.05	-58.45	-53.5	-45.3	-40.25	-41.45	-41.15	-36.75	-31.2	-27.05	-24.9	-19.8	-17.6	-25.4
ch1:	10:26:23	-34.7	-31.75	-24.45	-15.8	-7.65	-0.6	3.2	4.3	1.85	-0.95	-0.35	5.6	16.8	27.25	35.6	36.05
ch1:	10:26:23	30.05	21.65	19.15	22.15	25.5	13.05	-1.55	0.85	16.1	31.85	43.05	42.6	35.8	29.9	22.6	17.8
ch1:	10:26:23	13.35	5.6	-2.65	-6.25	-9.45	-9.0	-6.7	-0.15	12.45	24.75	30.3	27.65	16.9	1.2	-10.35	-19.2
ch1:	10:26:23	-23.7	-26.15	-24.7	-18.7	-6.0	4.15	9.9	11.15	10.3	7.15	4.05	-1.15	-8.7	-12.2	-11.2	-9.05
ch1:	10:26:23	-6.85	-1.55	1.5	4.05	9.05	15.6	18.35	17.25	10.3	1.15	-2.15	1.05	9.4	18.6	22.4	18.5
ch1:	10:26:23	14.05	9.85	10.85	13.05	12.55	6.0	-1.7	-7.75	-9.4	-10.85	-12.5	-12.8	-13.75	-10.05	-0.55	7.1
ch1:	10:26:23	6.3	2.6	-4.05	-8.95	-16.35	-25.3	-30.1	-28.9	-25.5	-17.75	-9.05	-6.25	-5.7	-3.3	-0.75	-6.25
ch1:	10:26:23	-15.7	-17.25	-1.45	16.0	23.1	18.3	11.3	7.25	9.9	14.8	18.6	18.95	14.8	10.7	12.1	23.6
ch1:	10:26:23	39.95	54.7	61.0	60.15	52.9	44.6	34.05	20.3	2.4	-16.3	-30.9	-40.8	-47.0	-49.45	-46.5	-42.65
ch1:	10:26:23	-34.7	-26.8	-21.75	-21.05	-24.8	-36.75	-42.7	-35.0	-17.45	1.65	14.75	17.75	14.15	10.15	5.05	0.15
ch1:	10:26:23	-5.05	-8.05	-13.25	-17.6	-17.25	-13.5	-14.9	-19.45	-23.6	-25.85	-27.4	-27.9	-27.4	-29.7	-32.6	-33.75
ch1:	10:26:23	-30.15	-26.15	-22.95	-26.55	-29.65	-22.8	-6.9	5.55	12.1	13.15	10.4	4.95	-5.15	-16.4	-27.5	-39.35
ch1:	10:26:23	-48.1	-46.0	-39.5	-31.6	-26.05	-23.6	-27.75	-35.7	-44.2	-51.1	-56.25	-53.7	-44.8	-39.05	-30.65	-16.05
ch1:	10:26:23	0.15	11.2	16.75	13.35	6.0	-2.5	-8.9	-15.25	-19.25	-16.3	-6.35	3.15	7.75	12.0	16.8	17.6
ch1:	10:26:26	8.1	-3.5	-16.2	-28.5	-37.55	-42.95	-50.85	-53.0	-46.3	-34.9	-23.55	-16.6	-13.4	-12.2	-8.5	-6.8
ch1:	10:26:26	-9.6	-18.15	-26.75	-32.25	-26.55	-16.15	-4.5	7.2	18.0	23.1	22.15	15.5	9.35	4.45	-5.4	-14.7
ch1:	10:26:26	-18.35	-15.65	-9.05	1.0	11.55	22.65	28.0	26.25	18.15	4.85	-11.2	-31.55	-54.05	-74.0	-87.6	-97.55
ch1:	10:26:26	-101.55	-106.55	-112.85	-118.8	-120.1	-118.85	-113.15	-106.9	-98.4	-89.85	-81.2	-70.4	-59.55	-52.8	-47.75	-40.65
ch1:	10:26:26	-36.1	-31.4	-30.15	-30.75	-26.75	-14.35	-2.65	4.05	4.7	2.75	2.2	5.45	13.35	21.25	24.7	22.0
ch1:	10:26:26	21.05	23.8	31.5	37.3	41.8	43.15	43.0	42.25	40.85	35.25	32.9	38.45	45.85	50.4	47.95	40.8
ch1:	10:26:26	35.2	35.65	33.15	25.1	13.05	3.8	-2.85	-1.6	7.05	12.85	10.25	10.45	24.15	44.0	56.9	57.45
ch1:	10:26:26	50.55	34.05	16.25	1.9	-8.2	-9.75	2.95	14.45	20.5	26.0	32.5	37.7	36.9	28.0	14.4	-0.35
ch1:	10:26:26	-20.85	-42.85	-60.9	-74.9	-90.6	-100.4	-99.8	-90.7	-77.9	-64.25	-52.3	-42.65	-34.4	-29.6	-29.8	-39.25
ch1:	10:26:26	-45.75	-44.9	-38.55	-28.2	-10.95	3.1	10.8	10.4	3.9	-4.65	-10.25	-15.65	-25.65	-38.15	-49.65	-55.25
ch1:	10:26:26	-49.6	-28.75	-4.75	12.3	15.95	12.85	9.45	5.9	0.0	-3.85	-4.0	-3.65	-5.1	-10.2	-11.25	-4.1
ch1:	10:26:26	10.95	26.95	39.15	40.15	37.1	31.75	23.75	12.05	1.8	-6.3	-11.5	-14.45	-11.95	0.8	16.3	26.9
ch1:	10:26:26	33.2	38.1	33.7	22.65	8.65	-2.65	-7.0	-2.65	2.75	8.45	15.35	20.15	22.1	20.7	17.15	12.95
ch1:	10:26:26	8.8	-0.7	-9.15	-14.9	-18.75	-25.05	-27.85	-24.05	-12.8	-1.05	8.2	13.2	12.85	7.85	-2.1	-9.9
ch1:	10:26:26	-7.8	4.45	12.05	12.8	12.45	15.1	15.85	15.8	13.65	8.85	0.45	-11.25	-22.45	-32.55	-43.2	-50.45
ch1:	10:26:26	-45.55	-32.95	-15.05	-1.35	2.25	-2.15	-6.6	-9.8	-11.15	-18.25	-27.75	-28.6	-23.8	-14.65	-3.6	2.15
ch1:	10:26:26	0.75	1.45	0.65	-0.25	-1.2	-0.75	-5.9	-21.4	-40.85	-51.15	-53.25	-48.35	-36.05	-21.9	-10.4	-1.4
ch1:	10:26:26	7.85	11.8	10.9	7.85	2.35	-9.4	-18.65	-24.5	-28.85	-27.35	-20.3	-13.3	-8.15	-1.8	3.2	11.5
ch1:	10:26:26	21.25	26.65	17.05	2.7	-4.85	0.6	13.7	30.75	44.15	50.5	48.6	44.05	42.75	40.85	33.0	17.45
ch1:	10:26:26	1.5	-10.1	-15.55	-21.1	-21.6	-15.3	-9.55	-13.2	-19.3	-23.25	-24.85	-20.7	-16.45	-22.4	-33.55	-38.1
ch1:	10:26:26	-38.15	-31.4	-23.2	-19.7	-19.45	-14.5	-10.8	-9.9	-9.1	-8.55	-12.25	-18.15	-16.85	-8.45	1.7	11.3
ch1:	10:26:26	21.3	25.75	26.4	19.55	7.4	-4.5	-7.95	-9.4	-13.05	-19.35	-23.8	-25.7	-28.3	-28.3	-21.05	-8.65
ch1:	10:26:26	-1.9	-2.0	-6.1	-7.6	-8.0	-9.25	-15.4	-17.15	-9.9	1.4	8.95	12.4	11.7	4.65	-3.2	-10.65
ch1:	10:26:26	-10.95	-2.95	8.3	14.4	19.35	21.55	21.95	21.1	20.95	23.25	26.0	24.05	23.75	32.7	41.7	46.1
ch1:	10:26:29	46.35	42.5	29.5	18.35	18.4	27.65	34.35	35.05	28.65	21.6	19.25	19.85	21.6	19.35	3.25	-24.2
ch1:	10:26:29	-40.5	-35.3	-14.85	6.5	20.95	25.9	25.45	18.7	7.4	-4.0	-14.45	-28.75	-46.4	-59.05	-62.15	-57.5
ch1:	10:26:29	-51.3	-43.15	-37.05	-35.65	-38.7	-40.85	-45.0	-50.4	-56.7	-62.6	-65.65	-60.35	-48.45	-38.45	-32.95	-31.2
ch1:	10:26:29	-27.95	-25.1	-22.0	-20.0	-23.3	-34.9	-41.65	-40.05	-37.0	-36.5	-33.5	-27.35	-20.65	-14.75	-10.5	-9.2
ch1:	10:26:29	-13.1	-12.8	-8.5	-5.8	-4.0	4.45	15.3	25.2	30.25	29.3	24.5	17.7	10.15	9.1	17.85	24.7
ch1:	10:26:29	28.85	35.55	47.3	57.1	56.8	45.6	33.05	16.85	-2.8	-18.8	-28.35	-31.85	-31.65	-30.25	-23.15	-10.15
ch1:	10:26:29	-0.6	7.95	13.1	9.25	0.45	0.4	7.2	19.65	34.95	47.35	52.75	49.65	42.05	36.75	30.8	18.15
ch1:	10:26:29	7.8	0.8	-4.05	-5.95	0.35	11.4	23.25	26.5	23.0	19.7	15.85	5.1	-11.6	-21.95	-18.15	-5.75
ch1:	10:26:29	6.35	14.65	11.9	7.5	8.25	12.8	18.35	21.75	11.65	-4.2	-10.0	-0.85	20.2	40.1	46.5	40.55
ch1:	10:26:29	32.0	23.25	20.35	23.7	28.9	25.5	15.75	8.65	8.2	12.3	18.9	17.5	4.05	-0.45	14.9	36.5
ch1:	10:26:29	47.0	46.45	38.35	31.65	26.8	23.4	18.5	12.05	-1.5	-21.3	-41.25	-59.55	-78.0	-93.0	-99.65	-97.3
ch1:	10:26:29	-84.15	-67.75	-54.4	-48.05	-52.05	-62.95	-63.25	-55.1	-52.0	-54.95	-53.1	-44.25	-33.9	-23.5	-17.1	-17.7
ch1:	10:26:29	-18.85	-14.8	-12.55	-6.85	3.8	9.4	8.25	12.15	19.3	25.4	29.95	33.75	29.8	12.45	-8.75	-23.45
ch1:	10:26:29	-23.8	-8.05	14.4	27.1	33.35	35.3	33.1	28.15	22.1	14.25	12.95	10.85	-9.1	-39.25	-57.35	-53.4
ch1:	10:26:29	-36.7	-22.2	-16.95	-12.65	-5.05	5.15	12.85	19.1	20.95	9.85	-13.25	-29.8	-30.75	-25.4	-19.3	-14.6
ch1:	10:26:29	-10.05	-5.95	1.15	8.35	13.35	9.8	-1.1	-13.5	-20.5	-25.7	-25.65	-16.3	-2.4	10.15	21.4	29.9
ch1:	10:26:29	29.9	22.4	10.8	-3.3	-25.25	-49.5	-68.3	-78.7	-83.5	-81.6	-70.8	-53.8	-38.05	-26.45	-17.15	-15.1
ch1:	10:26:29	-19.9	-29.6	-37.9	-39.1	-29.45	-16.75	-4.6	2.3	6.7	13.4	22.2	27.05	25.15	14.6	-0.9	-8.5
ch1:	10:26:29	-0.1	18.8	31.85	35.15	31.95	26.2	17.65	11.2	7.25	3.4	1.25	3.75	7.9	6.45	2.4	-1.15
ch1:	10:26:29	-1.95	0.8	7.3	11.2	13.65	12.05	5.65	-4.2	-9.3	-6.95	4.65	23.4	39.25	40.95	32.15	27.15
ch1:	10:26:29	26.15	25.05	25.25	28.8	26.2	19.1	15.4	18.55	25.55	36.1	47.6	48.3	32.6	12.6	2.2	0.35
ch1:	10:26:29	6.4	14.3	20.0	20.35	21.2	24.8	32.05	38.55	45.05	46.95	37.85	16.2	-7.8	-19.75	-18.8	-10.45
ch1:	10:26:29	2.15	16.25	23.8	30.5	38.7	46.1	46.55	34.75	16.05	1.3	-13.05	-25.65	-27.4	-19.35	-5.8	9.5
ch1:	10:26:29	18.9	23.15	27.65	28.7	25.4	23.6	20.05	5.05	-15.05	-27.75	-33.65	-35.9	-35.35	-30.4	-19.9	-8.15
ch1:	10:26:32	-4.3	-5.3	-4.2	0.75	3.95	0.9	-12.55	-29.1	-33.3	-18.75	4.4	21.9	26.05	21.2	16.1	15.15
ch1:	10:26:32	19.1	16.2	-1.9	-23.15	-32.85	-32.9	-24.75	-10.3	4.45	13.95	21.9	28.9	30.45	27.25	22.95	13.25
ch1:	10:26:32	0.4	-4.4	0.25	11.4	24.05	33.7	40.75	47.85	55.6	58.0	47.25	30.8	23.8	29.3	41.25	50.45
ch1:	10:26:32	52.95	51.15	47.25	39.15	32.95	32.9	36.8	39.9	42.1	41.2	37.45	37.15	44.35	52.35	54.55	49.7
ch1:	10:26:32	36.2	12.65	-13.85	-26.2	-13.75	12.45	30.65	34.45	28.95	20.9	16.0	13.8	6.25	-11.45	-34.45	-57.0
ch1:	10:26:32	-72.2	-76.85	-73.3	-69.0	-66.3	-66.2	-65.05	-63.5	-62.1	-59.3	-54.5	-50.8	-46.0	-39.05	-33.75	-30.45
ch1:	10:26:32	-26.4	-21.35	-18.9	-19.65	-20.8	-15.6	-7.7	-5.55	-8.15	-9.6	-13.4	-18.85	-18.6	-11.4	0.0	12.9
ch1:	10:26:32	22.0	23.45	20.05	14.25	10.25	6.55	3.55	-1.75	-12.3	-22.95	-26.5	-24.25	-18.65	-13.05	-9.4	-3.05
ch1:	10:26:32	4.3	7.65	5.55	-0.35	-10.85	-17.7	-18.5	-18.25	-20.0	-19.35	-16.45	-12.2	-7.4	-0.75	3.75	2.7
ch1:	10:26:32	-2.35	-6.95	-10.0	-10.85	-7.9	-2.75	-0.55	-2.4	-2.7	-4.25	-10.95	-14.8	-12.6	-10.1	-8.45	-7.7
ch1:	10:26:32	-4.95	5.8	16.75	19.25	13.15	-3.05	-20.1	-18.3	-2.0	14.55	25.55	29.9	32.05	35.95	36.0	30.2
ch1:	10:26:32	17.9	-1.15	-17.35	-26.7	-27.95	-16.2	4.45	18.0	21.3	19.75	17.65	18.5	20.15	14.95	3.85	-4.75
ch1:	10:26:32	-6.2	0.25	10.1	19.4	25.1	28.1	28.65	27.25	22.9	17.35	12.45	9.05	10.25	17.4	24.65	23.8
ch1:	10:26:32	15.05	10.1	21.35	36.25	38.95	29.8	18.85	15.55	24.7	36.45	40.5	32.9	18.5	14.05	29.35	52.45
ch1:	10:26:32	72.8	87.85	95.15	92.2	79.3	60.15	37.25	11.5	-15.15	-37.15	-48.15	-42.0	-25.55	-12.35	-6.05	-4.65
ch1:	10:26:32	-4.85	-4.3	-3.9	-9.0	-17.85	-25.75	-33.6	-44.4	-52.95	-55.6	-53.3	-48.6	-42.55	-34.35	-23.45	-14.55
ch1:	10:26:32	-9.95	-5.45	-3.3	-8.35	-19.7	-29.65	-34.15	-28.25	-15.15	-3.65	1.55	0.4	-6.95	-12.85	-13.8	-13.65
ch1:	10:26:32	-16.35	-21.8	-21.6	-13.7	-6.05	-3.1	-3.2	-7.1	-7.55	-1.3	5.2	6.85	2.2	-7.25	-10.6	-0.1
ch1:	10:26:32	14.6	21.6	20.15	15.6	8.2	2.4	0.5	-4.25	-14.6	-20.55	-17.8	-11.35	-5.9	-0.8	5.05	7.05
ch1:	10:26:32	5.75	4.7	4.25	0.4	-13.4	-38.05	-54.1	-49.75	-34.3	-20.65	-13.15	-7.55	-0.3	7.1	13.1	17.55
ch1:	10:26:32	13.3	-0.9	-14.6	-15.75	-7.3	3.3	9.05	10.6	13.1	17.55	18.3	15.6	9.45	2.2	-1.15	-0.05
ch1:	10:26:32	6.5	24.35	46.55	56.5	51.6	39.6	29.65	27.5	30.75	28.5	19.2	14.1	18.95	28.65	42.6	56.45
ch1:	10:26:32	60.45	53.05	36.95	18.15	2.35	-10.95	-22.05	-21.65	-11.1	-0.25	6.8	12.7	17.7	23.1	29.5	36.05
ch1:	10:26:32	38.2	30.95	14.75	-6.1	-20.95	-18.85	-0.75	16.15	22.2	19.05	16.6	22.2	34.15	43.7	45.0	35.7
ch1:	10:26:35	11.75	-12.75	-25.1	-27.7	-29.45	-25.5	-15.9	-5.25	-1.0	3.25	9.25	11.85	10.4	7.5	1.15	-4.0
ch1:	10:26:35	0.05	6.65	12.5	17.45	22.35	22.9	20.8	11.5	-4.3	-21.5	-29.2	-27.95	-22.6	-14.9	-7.65	-7.1
ch1:	10:26:35	-13.0	-17.0	-16.5	-11.55	-12.95	-28.75	-50.55	-62.75	-64.9	-57.7	-45.1	-34.6	-28.6	-22.25	-11.35	0.8
ch1:	10:26:35	7.85	4.3	-4.6	-15.0	-25.1	-37.0	-45.2	-49.8	-48.35	-40.6	-27.5	-13.55	-2.45	1.05	-4.15	-15.85
ch1:	10:26:35	-29.7	-33.05	-24.65	-11.85	-2.25	5.35	10.0	10.9	4.25	-6.5	-17.75	-25.65	-28.5	-29.05	-30.5	-29.3
ch1:	10:26:35	-24.05	-20.45	-15.8	-12.15	-14.6	-22.9	-29.55	-32.9	-29.25	-21.9	-13.75	-6.75	-1.8	4.65	15.4	24.25
ch1:	10:26:35	23.05	13.35	-1.2	-11.1	-12.1	-4.4	5.2	13.8	18.9	23.9	28.45	31.65	28.1	15.05	-1.05	-11.0
ch1:	10:26:35	-10.3	-1.65	12.65	24.7	30.8	30.2	30.15	32.1	33.4	24.65	6.7	-13.6	-25.45	-20.8	-2.5	12.5
ch1:	10:26:35	14.95	10.6	4.25	-0.6	-5.5	-15.45	-34.25	-54.35	-71.15	-76.85	-68.95	-52.7	-36.45	-23.8	-17.55	-18.0
ch1:	10:26:35	-20.0	-25.25	-37.0	-55.25	-69.0	-73.05	-68.1	-62.8	-56.25	-46.5	-34.65	-26.1	-23.15	-26.45	-30.85	-35.9
ch1:	10:26:35	-48.35	-66.8	-82.8	-89.0	-82.7	-66.8	-54.75	-49.25	-45.65	-40.6	-34.4	-26.45	-19.3	-16.95	-17.1	-15.75
ch1:	10:26:35	-8.55	0.55	8.15	10.45	13.35	16.15	17.0	12.05	8.45	8.05	7.35	-0.35	-11.2	-19.15	-18.65	-6.6
ch1:	10:26:35	13.4	30.6	38.75	40.25	35.25	27.7	17.1	2.9	-11.7	-20.0	-23.65	-22.0	-15.55	-11.5	-11.25	-9.9
ch1:	10:26:35	-5.85	1.5	14.2	18.9	14.35	10.2	11.2	14.45	24.9	33.85	37.15	35.95	31.7	26.65	23.55	16.45
ch1:	10:26:35	8.7	8.25	12.2	21.0	31.5	37.45	37.1	35.3	33.0	34.3	36.75	35.3	24.9	12.55	10.3	16.9
ch1:	10:26:35	25.7	33.5	36.3	32.35	30.0	28.7	28.1	27.25	24.6	14.1	1.65	-9.75	-17.6	-16.3	-6.85	-2.2
ch1:	10:26:35	-6.3	-8.85	-4.3	6.2	12.4	9.2	-0.7	-10.35	-14.9	-3.75	14.2	23.65	24.85	25.3	27.25	30.6
ch1:	10:26:35	33.0	30.5	25.95	18.35	10.3	-1.8	-14.1	-20.75	-19.9	-18.8	-17.7	-19.6	-22.35	-20.95	-18.3	-18.9
ch1:	10:26:35	-19.55	-20.8	-31.2	-45.85	-55.65	-54.3	-44.2	-29.5	-17.25	-8.85	-6.55	-5.75	-3.7	-4.9	-15.0	-23.85
ch1:	10:26:35	-21.25	-12.6	-3.05	4.2	6.95	2.15	-3.95	-6.95	-1.25	7.1	10.5	6.85	3.2	4.95	11.45	16.6
ch1:	10:26:35	18.6	18.9	18.8	17.7	5.3	-11.1	-13.1	-0.2	11.25	19.6	23.95	22.4	14.8	4.9	-5.65	-17.1
ch1:	10:26:35	-28.55	-40.1	-50.4	-59.55	-65.3	-69.25	-67.65	-61.9	-52.7	-44.5	-36.15	-29.15	-23.7	-17.4	-11.35	-13.25
ch1:	10:26:35	-22.2	-25.7	-21.3	-10.45	-1.0	2.75	0.1	-4.7	-9.1	-4.95	-0.9	-2.0	-2.55	0.65	3.9	6.2
ch1:	10:26:35	6.85	3.65	-1.5	-6.35	-4.6	0.85	9.35	18.55	25.05	26.55	25.8	22.5	17.8	10.65	-0.85	-11.7
ch1:	10:26:38	-52.8	-53.1	-47.85	-40.75	-36.65	-33.9	-30.05	-29.55	-31.15	-34.45	-41.8	-46.9	-39.95	-25.85	-10.95	0.6
ch1:	10:26:38	7.55	12.15	13.4	8.45	1.15	-3.3	-3.6	0.1	7.45	16.5	24.95	31.45	32.4	29.15	26.35	21.4
ch1:	10:26:38	16.3	17.8	21.55	20.05	16.75	15.45	19.5	28.15	37.5	42.45	41.55	36.3	30.75	25.75	19.0	6.3
ch1:	10:26:38	-7.5	-11.8	-7.05	3.1	15.8	24.45	25.8	27.35	29.6	29.75	26.5	20.3	7.4	-9.9	-23.95	-30.05
ch1:	10:26:38	-27.55	-17.2	-8.05	-1.35	11.9	22.75	20.4	9.2	-4.75	-16.9	-21.55	-21.15	-15.2	-6.65	-2.15	-0.95
ch1:	10:26:38	0.7	1.3	-4.75	-16.85	-22.05	-15.2	-13.3	-18.35	-20.15	-18.8	-15.2	-9.15	-9.1	-13.5	-15.7	-17.4
ch1:	10:26:38	-15.95	-10.65	-4.15	3.55	13.05	19.0	21.3	17.2	7.25	-8.2	-28.8	-52.7	-71.8	-83.35	-86.9	-86.6
ch1:	10:26:38	-83.9	-76.75	-67.8	-59.9	-52.85	-53.4	-59.85	-61.9	-64.0	-71.45	-77.5	-78.0	-72.4	-59.85	-46.45	-38.45
ch1:	10:26:38	-33.45	-29.65	-32.1	-41.85	-47.85	-47.5	-43.15	-33.15	-20.75	-18.05	-25.55	-37.2	-42.95	-38.8	-31.1	-28.25
ch1:	10:26:38	-26.85	-19.85	-6.35	5.35	7.35	7.8	11.55	11.6	4.1	-0.8	2.15	10.0	17.7	25.45	29.35	27.05
ch1:	10:26:38	21.85	15.4	7.5	1.85	-0.05	-0.6	3.35	11.5	19.25	22.9	24.3	23.7	17.9	8.65	2.3	-6.15
ch1:	10:26:38	-24.35	-43.3	-54.5	-59.5	-61.6	-58.6	-50.9	-41.4	-35.95	-34.85	-35.8	-34.5	-31.7	-30.55	-32.4	-32.3
ch1:	10:26:38	-30.05	-26.7	-22.75	-19.0	-16.2	-14.75	-13.55	-14.8	-16.8	-13.8	-5.7	-1.1	-2.6	-4.5	-3.1	2.1
ch1:	10:26:38	6.45	4.65	-2.4	-12.65	-20.35	-14.05	3.6	19.55	25.1	22.7	16.6	13.15	12.8	12.7	6.25	-4.1
ch1:	10:26:38	-3.85	11.6	25.9	32.8	38.65	41.6	39.35	36.15	32.85	25.5	12.4	-4.45	-17.2	-24.65	-33.65	-43.0
ch1:	10:26:38	-48.4	-50.2	-51.4	-51.9	-50.9	-45.45	-38.05	-30.5	-23.95	-19.5	-21.7	-25.95	-26.65	-21.2	-15.4	-13.5
ch1:	10:26:38	-11.6	-7.5	-5.5	-3.7	0.7	6.65	11.15	11.35	8.55	6.25	4.35	3.75	5.0	7.4	13.4	21.7
ch1:	10:26:38	27.05	28.45	28.25	28.1	23.55	20.0	23.25	26.3	23.4	24.15	27.2	28.05	25.15	21.2	19.55	19.5
ch1:	10:26:38	15.45	9.95	2.75	-5.65	-7.05	-5.5	-7.85	-7.45	-5.0	-6.45	-5.1	-1.1	1.9	1.4	-4.25	-11.85
ch1:	10:26:38	-16.5	-18.95	-21.3	-27.85	-38.35	-44.65	-43.7	-36.1	-27.45	-20.95	-14.4	-5.85	-1.1	-0.5	-2.2	-5.05
ch1:	10:26:38	-7.6	-4.85	4.75	11.95	10.65	8.65	8.9	5.0	0.25	-2.85	-2.55	5.25	18.55	29.15	35.0	36.35
ch1:	10:26:38	35.0	27.7	13.0	-4.4	-27.7	-54.95	-69.5	-68.65	-67.3	-67.15	-62.45	-55.05	-48.6	-41.5	-36.55	-38.5
ch1:	10:26:38	-42.5	-40.5	-31.15	-20.9	-14.55	-12.8	-11.2	-8.75	-4.2	-2.6	-9.05	-16.35	-11.25	-0.15	6.65	11.65
ch1:	10:26:38	18.15	20.4	21.9	24.85	26.05	24.9	17.15	2.2	-3.85	4.4	16.45	26.35	32.9	35.9	36.8	32.4
ch1:	10:26:41	7.35	-6.3	-12.7	-9.6	0.5	13.85	22.8	23.2	18.85	19.2	26.05	30.4	21.55	7.8	3.65	12.45
ch1:	10:26:41	27.8	41.2	47.8	49.25	45.25	34.4	21.05	7.0	-7.25	-22.4	-36.75	-42.7	-36.1	-26.75	-17.95	-8.7
ch1:	10:26:41	-2.1	0.1	0.25	-1.55	-8.9	-23.75	-36.9	-39.15	-39.5	-41.75	-41.8	-37.15	-26.8	-10.8	4.1	14.45
ch1:	10:26:41	13.85	0.1	-13.25	-14.1	-5.9	4.15	13.9	20.95	22.55	19.25	17.5	13.0	-0.65	-17.05	-20.75	-8.8
ch1:	10:26:41	10.5	25.3	28.25	23.7	17.9	9.8	0.45	-6.45	-10.65	-9.55	-8.45	-14.05	-18.2	-11.9	1.25	14.95
ch1:	10:26:41	23.9	28.45	29.05	21.9	13.05	-0.5	-26.1	-52.3	-64.0	-67.9	-68.4	-64.5	-54.05	-40.2	-28.7	-22.9
ch1:	10:26:41	-20.9	-26.1	-34.7	-37.85	-36.6	-33.7	-25.0	-12.25	-2.9	1.3	3.8	4.6	3.05	-1.25	-8.45	-14.95
ch1:	10:26:41	-18.5	-18.05	-8.25	9.6	25.75	34.95	37.5	33.25	28.5	21.75	8.75	-9.15	-22.65	-28.8	-30.75	-30.2
ch1:	10:26:41	-22.5	-12.25	-6.85	-5.7	-4.2	-0.85	4.9	7.2	-1.75	-10.3	-4.55	10.2	20.75	24.35	21.95	17.65
ch1:	10:26:41	15.45	13.35	12.1	12.7	11.6	9.45	10.6	14.4	19.85	23.25	20.3	14.15	11.55	10.2	11.9	18.05
ch1:	10:26:41	25.55	33.35	40.75	43.35	41.4	37.55	29.8	20.85	12.35	4.1	-0.05	-0.1	-8.05	-20.05	-23.25	-18.35
ch1:	10:26:41	-13.2	-7.0	-4.0	-6.2	-5.4	-2.8	-3.35	-8.15	-14.9	-25.75	-29.4	-24.6	-16.6	-8.25	3.35	10.4
ch1:	10:26:41	12.35	13.4	13.25	7.7	-0.45	-7.5	-13.35	-13.2	-6.5	3.7	11.6	18.05	19.0	16.75	13.85	8.05
ch1:	10:26:41	-7.7	-22.7	-22.9	-10.15	8.1	25.05	32.05	27.25	19.95	9.25	-1.9	-7.25	-5.95	-3.2	2.3	5.35
ch1:	10:26:41	5.7	7.3	10.1	15.9	23.6	25.7	19.55	10.85	-0.75	-5.75	-3.9	-6.5	-17.2	-24.55	-25.85	-21.1
ch1:	10:26:41	-14.75	-8.15	-4.25	-1.2	4.15	6.15	1.6	-2.0	2.65	8.65	14.8	18.05	19.8	19.4	14.1	3.1
ch1:	10:26:41	-3.25	-3.0	-3.75	-7.75	-7.35	0.65	10.1	22.1	36.9	51.55	58.85	62.35	61.1	51.6	31.1	8.1
ch1:	10:26:41	-10.0	-17.95	-17.15	-12.7	-2.95	11.7	22.3	24.7	24.5	20.35	12.95	-3.35	-21.4	-28.3	-21.2	-10.0
ch1:	10:26:41	3.8	16.6	27.05	32.6	33.8	32.6	24.2	9.3	-0.4	-3.6	-7.9	-8.3	-4.15	4.05	12.85	17.4
ch1:	10:26:41	16.35	15.15	10.9	-0.1	-15.65	-30.2	-34.4	-25.8	-12.5	-5.3	-1.2	2.3	5.1	5.6	6.8	1.6
ch1:	10:26:41	-12.3	-27.2	-33.5	-31.5	-26.6	-23.9	-24.5	-24.65	-25.95	-25.45	-23.95	-24.9	-31.9	-39.45	-42.9	-32.1
ch1:	10:26:41	-12.0	6.05	13.75	10.8	0.0	-12.5	-24.1	-34.25	-40.85	-49.5	-55.1	-54.5	-47.85	-37.6	-24.35	-13.9
ch1:	10:26:41	-5.3	-0.75	-1.5	-7.1	-17.3	-27.65	-36.1	-42.9	-45.45	-36.45	-26.25	-17.9	-11.85	-6.45	-5.95	-8.35
ch1:	10:26:41	-14.05	-17.65	-20.4	-30.2	-41.2	-39.65	-29.65	-16.3	1.9	15.8	22.8	25.4	25.15	21.5	17.35	8.9
ch1:	10:26:44	24.25	26.35	30.05	31.05	22.4	6.65	-5.15	-9.85	-7.9	-0.9	8.55	12.85	14.95	14.25	8.45	-2.2
ch1:	10:26:44	-10.5	-19.8	-27.1	-30.05	-29.2	-23.0	-13.0	-3.15	7.95	20.5	24.55	20.35	13.0	3.95	-7.75	-15.65
ch1:	10:26:44	-20.35	-23.2	-24.8	-25.95	-27.15	-23.15	-13.1	-3.65	2.85	4.7	1.6	-9.95	-23.5	-30.2	-24.2	-14.25
ch1:	10:26:44	-8.4	-10.85	-17.75	-25.5	-29.95	-31.7	-30.25	-22.05	-16.7	-25.65	-41.15	-43.65	-32.15	-13.65	1.4	8.15
ch1:	10:26:44	4.7	-2.7	-14.2	-31.3	-47.6	-56.25	-58.05	-56.9	-54.0	-53.55	-52.75	-52.1	-51.65	-51.35	-45.75	-37.6
ch1:	10:26:44	-31.5	-29.8	-25.2	-17.9	-11.25	-1.8	10.45	21.1	27.85	32.35	33.8	33.2	24.2	10.25	-3.5	-12.2
ch1:	10:26:44	-14.35	-7.5	2.45	12.5	20.5	23.5	21.05	17.95	17.4	14.85	7.85	-3.9	-12.8	-12.2	-0.45	10.05
ch1:	10:26:44	12.4	9.55	9.25	10.9	10.25	2.9	-6.75	-5.3	11.7	37.1	55.6	59.5	50.3	39.85	30.55	25.95
ch1:	10:26:44	26.5	21.65	7.35	0.7	5.8	15.15	29.15	44.25	54.65	59.5	58.55	51.75	47.25	37.5	17.8	-3.35
ch1:	10:26:44	-12.35	-12.7	-9.05	-4.2	4.95	15.9	23.0	26.25	23.75	15.1	2.05	-10.1	-14.1	-3.65	6.9	9.55
ch1:	10:26:44	5.85	2.05	4.55	11.2	6.75	-6.7	-14.55	-17.0	-14.2	-5.9	6.25	14.8	18.7	16.95	13.45	3.45
ch1:	10:26:44	-10.25	-26.05	-41.9	-53.45	-56.75	-54.5	-46.15	-32.85	-22.75	-15.9	-11.7	-11.2	-18.65	-23.85	-21.2	-15.2
ch1:	10:26:44	-12.0	-3.15	11.0	23.85	28.65	25.9	20.1	11.65	0.3	-10.05	-18.45	-29.5	-36.6	-35.45	-24.4	-7.15
ch1:	10:26:44	8.6	13.45	12.7	10.9	9.2	3.6	-9.6	-26.3	-38.65	-36.3	-19.2	1.6	11.7	10.65	2.75	-1.2
ch1:	10:26:44	1.4	7.8	8.85	-1.5	-22.8	-39.25	-36.25	-20.8	-8.15	-2.7	0.0	-1.15	-2.45	-2.05	-1.65	-8.65
ch1:	10:26:44	-20.5	-32.65	-32.4	-16.4	7.25	25.05	30.6	26.4	19.75	15.5	11.35	4.45	-10.8	-28.35	-38.4	-35.15
ch1:	10:26:44	-21.3	-3.6	7.4	11.35	10.4	3.75	-7.15	-18.6	-27.95	-33.35	-28.75	-19.35	-10.55	-4.9	-1.5	-3.15
ch1:	10:26:44	-4.05	-10.05	-23.05	-33.6	-38.25	-44.8	-43.6	-29.6	-15.35	-8.75	-8.25	-9.55	-13.75	-21.8	-36.05	-51.75
ch1:	10:26:44	-68.6	-84.05	-92.9	-87.5	-73.1	-58.25	-48.65	-45.2	-43.45	-41.1	-39.45	-41.4	-44.5	-51.7	-55.15	-48.9
ch1:	10:26:44	-35.15	-24.35	-18.4	-17.4	-17.35	-17.35	-16.45	-15.95	-16.55	-13.65	-7.25	-0.95	1.5	2.15	-0.6	-2.75
ch1:	10:26:44	-4.75	-4.9	-2.45	3.2	4.7	5.85	10.65	15.1	16.4	12.35	3.45	-2.85	-1.15	-4.25	-13.2	-22.3
ch1:	10:26:44	-27.2	-24.35	-12.0	0.6	8.0	7.5	-1.3	-14.45	-26.3	-31.95	-39.05	-53.85	-67.4	-67.05	-63.3	-61.15
ch1:	10:26:44	-61.55	-61.0	-58.5	-49.95	-34.3	-15.1	-11.1	-26.0	-37.55	-31.25	-12.85	6.3	16.0	11.25	-1.0	-15.55
ch1:	10:26:44	-21.85	-16.6	-8.5	-8.5	-13.05	-14.35	-9.9	-3.8	0.95	4.35	1.6	-6.95	-16.15	-21.75	-24.85	-20.3
ch1:	10:26:48	1.0	2.3	12.4	20.55	20.95	12.55	5.45	6.1	11.6	12.45	2.9	-5.85	0.7	20.15	36.0	35.5
ch1:	10:26:48	18.0	2.05	-1.35	2.9	6.7	6.8	2.6	2.85	12.4	22.35	32.95	42.85	47.55	45.95	42.55	27.95
ch1:	10:26:48	8.25	-1.3	1.1	1.4	-2.4	-5.65	-3.2	2.35	9.85	16.8	17.25	10.85	0.85	-12.25	-24.9	-26.15
ch1:	10:26:48	-23.1	-20.55	-19.3	-18.15	-18.2	-16.5	-11.65	-3.25	4.75	5.0	-2.5	-10.0	-4.5	11.55	26.8	33.9
ch1:	10:26:48	36.2	32.2	25.4	11.0	-13.35	-38.65	-54.7	-65.6	-69.2	-62.85	-51.95	-41.05	-34.1	-31.0	-30.8	-30.7
ch1:	10:26:48	-33.1	-37.75	-50.15	-62.45	-61.75	-49.7	-38.3	-27.95	-16.9	-8.45	-4.85	-6.95	-11.15	-18.6	-30.25	-43.4
ch1:	10:26:48	-50.75	-56.1	-59.65	-55.35	-44.55	-36.9	-29.1	-19.15	-12.95	-14.4	-22.6	-30.25	-32.6	-30.05	-25.4	-16.85
ch1:	10:26:48	-14.55	-13.9	-8.0	3.15	14.1	18.5	9.1	-3.4	-9.9	-9.05	0.9	13.3	18.2	15.0	11.0	11.4
ch1:	10:26:48	16.65	16.2	9.7	4.1	7.95	18.75	30.25	39.55	44.9	45.0	40.7	36.3	35.8	38.95	30.0	14.45
ch1:	10:26:48	9.95	20.7	36.2	53.85	62.95	62.55	56.95	48.4	43.7	45.3	36.25	13.0	-9.8	-27.25	-39.3	-39.05
ch1:	10:26:48	-30.7	-19.75	-3.8	13.7	25.35	30.35	31.8	27.7	9.2	-14.6	-24.35	-15.85	-3.7	6.55	9.1	8.1
ch1:	10:26:48	8.7	10.9	11.3	11.25	2.75	-12.55	-19.15	-9.85	3.2	11.75	15.45	14.4	12.4	10.75	6.2	-1.3
ch1:	10:26:48	-7.15	-10.15	-16.65	-30.9	-40.55	-38.25	-29.2	-19.95	-15.6	-19.0	-21.3	-17.25	-10.15	-6.15	-14.8	-29.55
ch1:	10:26:48	-31.95	-22.6	-13.0	-3.8	1.6	-0.8	-9.15	-18.15	-21.2	-15.45	-8.7	-13.6	-29.8	-43.55	-42.3	-30.25
ch1:	10:26:48	-15.75	-4.4	1.8	-0.55	-7.2	-11.8	-11.5	-10.35	-12.8	-17.0	-12.3	1.3	12.1	17.15	20.1	21.85
ch1:	10:26:48	25.35	33.65	38.05	34.6	25.6	14.95	7.35	8.45	16.25	25.65	32.5	34.55	30.75	23.75	19.2	15.0
ch1:	10:26:48	6.4	-4.8	-7.1	1.45	13.45	21.4	26.6	29.55	28.5	20.85	11.35	0.1	-18.6	-42.35	-59.25	-61.7
ch1:	10:26:48	-52.9	-40.65	-30.2	-21.4	-16.4	-13.05	-10.6	-14.3	-28.2	-42.1	-41.8	-23.65	-0.3	11.2	7.0	-8.8
ch1:	10:26:48	-26.25	-34.35	-31.7	-30.1	-26.2	-15.05	-2.95	6.1	12.3	11.5	12.15	18.1	16.25	3.55	-15.85	-38.9
ch1:	10:26:48	-51.35	-43.45	-30.0	-18.6	-9.1	-5.45	-9.15	-13.35	-12.05	-3.85	3.6	4.6	-0.4	-13.05	-25.75	-24.2
ch1:	10:26:48	-4.9	17.75	32.1	37.75	39.2	35.0	26.4	18.45	11.3	-0.45	-15.7	-30.65	-41.25	-43.45	-39.4	-33.6
ch1:	10:26:48	-27.75	-21.75	-19.05	-14.5	-7.7	-8.15	-19.1	-29.95	-32.9	-25.45	-10.4	7.45	21.3	22.4	11.3	1.75
ch1:	10:26:48	3.05	8.65	7.8	-0.25	-3.9	2.95	17.2	30.7	37.05	33.0	23.6	15.95	12.15	8.6	6.6	13.75
ch1:	10:26:48	30.75	47.55	53.75	52.3	44.25	30.4	13.3	-1.85	-13.95	-21.3	-29.2	-46.25	-68.1	-80.7	-79.0	-71.15
ch1:	10:26:51	5.65	3.0	-4.75	-15.9	-25.8	-25.4	-16.0	-4.25	9.75	23.55	32.3	35.05	33.65	25.05	12.8	-0.4
ch1:	10:26:51	-14.3	-22.55	-15.4	-3.45	6.4	15.2	23.2	27.5	30.0	28.7	26.35	23.65	17.25	8.6	4.95	7.55
ch1:	10:26:51	11.3	13.25	13.95	13.5	10.45	7.15	6.1	6.25	0.9	-8.1	-7.95	1.45	11.5	20.45	29.15	33.55
ch1:	10:26:51	33.8	30.25	26.25	21.95	13.55	0.9	-7.2	-8.7	-4.85	-0.65	0.15	-2.6	-4.6	-5.15	-5.35	-7.95
ch1:	10:26:51	-16.8	-25.95	-26.0	-15.6	0.15	18.5	31.3	33.35	29.55	27.45	28.3	25.6	7.3	-20.75	-35.1	-28.45
ch1:	10:26:51	-12.8	2.55	13.8	16.7	13.6	3.75	-9.95	-20.05	-27.75	-44.55	-65.95	-80.2	-81.3	-69.25	-51.5	-35.8
ch1:	10:26:51	-25.9	-21.45	-21.85	-22.8	-21.05	-18.55	-23.75	-31.1	-32.1	-26.8	-18.35	-7.15	3.15	12.3	15.4	10.0
ch1:	10:26:51	7.45	7.7	3.05	0.95	10.85	22.9	28.25	27.65	28.15	29.45	26.65	20.85	12.75	2.3	-3.15	0.35
ch1:	10:26:51	5.7	11.2	16.45	20.65	22.35	25.05	26.35	24.55	23.5	21.55	5.8	-16.95	-26.2	-18.25	-2.35	10.95
ch1:	10:26:51	14.8	13.8	14.8	15.8	13.85	5.35	-6.05	-12.9	-12.5	-6.45	1.75	7.85	9.6	8.0	5.65	5.2
ch1:	10:26:51	7.6	12.25	10.75	4.55	2.2	6.05	11.5	19.1	26.25	31.5	35.4	37.75	36.75	30.4	17.0	-0.8
ch1:	10:26:51	-19.6	-35.95	-45.1	-50.75	-54.7	-55.55	-51.85	-45.95	-38.05	-31.05	-24.2	-21.05	-27.8	-40.05	-46.95	-42.55
ch1:	10:26:51	-29.75	-17.2	-11.5	-8.85	-5.15	-0.85	-2.1	-6.6	-10.7	-20.35	-37.85	-50.7	-52.5	-47.75	-41.95	-38.6
ch1:	10:26:51	-36.2	-33.8	-29.45	-21.9	-10.95	-3.5	-5.0	-13.2	-10.65	7.75	28.7	35.5	29.1	21.15	18.15	16.7
ch1:	10:26:51	15.45	12.8	5.15	-1.55	0.2	6.15	9.35	12.1	15.9	18.15	17.1	14.35	9.15	0.5	-10.8	-28.1
ch1:	10:26:51	-46.7	-56.05	-53.25	-46.25	-42.25	-44.55	-43.15	-32.35	-19.4	-13.4	-15.0	-20.0	-25.0	-35.9	-44.45	-36.35
ch1:	10:26:51	-20.35	-9.2	-1.65	3.45	7.15	13.2	12.25	1.0	-9.65	-14.3	-17.85	-21.5	-21.3	-18.4	-16.65	-14.45
ch1:	10:26:51	-7.25	3.35	11.95	13.7	9.95	0.1	-12.3	-15.9	-4.65	10.5	21.85	29.8	34.9	35.8	32.95	26.8
ch1:	10:26:51	19.1	9.2	-8.15	-29.55	-40.7	-34.65	-20.7	-6.9	5.7	18.95	30.55	36.85	37.45	32.75	23.85	10.0
ch1:	10:26:51	-7.75	-26.15	-39.1	-45.3	-42.4	-34.25	-27.15	-20.35	-11.8	-8.4	-8.75	-11.35	-17.05	-17.75	-7.4	3.8
ch1:	10:26:51	9.3	11.75	10.0	6.6	5.95	10.3	15.55	13.85	-2.2	-20.9	-25.8	-17.6	-8.15	0.0	6.9	12.9
ch1:	10:26:51	18.35	22.1	25.4	24.3	11.0	-9.85	-22.65	-24.9	-17.8	-4.5	3.7	1.55	0.65	7.4	14.0	15.0
ch1:	10:26:51	10.75	5.05	-0.8	-8.3	-19.95	-28.1	-28.85	-24.75	-20.45	-13.9	-10.5	-13.3	-16.85	-16.15	-15.7	-15.1
ch1:	10:26:51	-12.95	-8.85	0.55	12.05	20.45	26.8	31.15	31.75	30.15	27.25	25.2	20.9	8.5	-2.45	0.45	13.15
ch1:	10:26:54	-6.75	-3.15	-0.75	-2.1	-8.95	-16.25	-18.4	-16.7	-9.65	-1.4	2.25	2.0	1.95	2.75	3.45	0.55
ch1:	10:26:54	-5.7	-14.2	-26.75	-40.65	-48.55	-45.25	-33.85	-21.65	-14.3	-10.1	-10.4	-13.25	-14.95	-18.85	-28.55	-38.65
ch1:	10:26:54	-44.9	-46.25	-44.45	-44.4	-45.15	-42.1	-33.3	-24.3	-19.55	-17.4	-14.9	-14.2	-14.7	-11.9	-2.7	8.55
ch1:	10:26:54	12.15	4.5	-8.55	-18.15	-19.4	-13.8	-10.55	-7.3	0.75	11.7	20.35	23.6	17.05	6.15	-3.2	-12.75
ch1:	10:26:54	-25.85	-39.7	-52.45	-61.0	-60.75	-52.7	-41.35	-30.8	-21.4	-12.6	-3.35	3.2	4.45	1.9	-4.15	-12.0
ch1:	10:26:54	-17.75	-21.2	-25.95	-28.25	-28.5	-27.8	-23.55	-14.6	-10.1	-8.9	-8.55	-12.15	-17.2	-19.7	-24.9	-27.95
ch1:	10:26:54	-20.75	-9.3	-2.4	-1.65	-4.6	-13.15	-25.9	-36.5	-45.35	-59.5	-72.8	-82.15	-89.7	-94.5	-93.1	-85.35
ch1:	10:26:54	-72.05	-60.65	-55.35	-51.1	-49.55	-54.65	-59.9	-57.35	-48.85	-38.2	-26.35	-14.45	-8.15	-8.35	-9.4	-9.85
ch1:	10:26:54	-9.15	-7.8	-12.65	-21.2	-18.2	-6.65	6.75	18.85	28.85	32.15	33.9	32.9	30.7	26.0	21.75	21.5
ch1:	10:26:54	27.3	35.35	41.5	46.65	54.05	63.1	66.4	67.55	65.5	56.6	44.6	39.95	39.0	38.65	39.65	41.7
ch1:	10:26:54	42.95	44.35	46.0	44.6	41.15	34.4	26.05	18.35	19.85	28.4	37.8	41.65	44.05	46.05	49.1	50.8
ch1:	10:26:54	47.05	38.55	30.9	28.0	26.7	26.65	23.85	23.1	26.65	30.8	31.05	31.6	27.25	16.4	3.95	-4.35
ch1:	10:26:54	-8.4	-6.45	4.1	20.4	35.5	39.35	36.7	33.95	34.2	30.5	24.25	8.9	-13.5	-25.2	-19.15	-13.9
ch1:	10:26:54	-13.05	-8.7	-4.3	-0.2	8.3	17.5	13.45	-2.9	-19.1	-17.55	-2.05	12.75	17.55	17.5	14.05	9.9
ch1:	10:26:54	12.55	21.35	20.5	-0.3	-23.8	-29.9	-17.45	-0.9	11.2	12.8	11.0	10.15	11.5	11.45	7.9	-1.1
ch1:	10:26:54	-14.9	-33.95	-53.35	-61.05	-59.15	-52.9	-45.2	-38.6	-36.45	-31.6	-24.35	-15.9	-14.4	-27.2	-44.15	-45.7
ch1:	10:26:54	-35.45	-20.0	-1.35	8.35	6.7	4.05	5.8	8.85	13.9	16.2	17.05	17.05	15.8	13.05	5.55	-8.05
ch1:	10:26:54	-16.65	-13.3	-4.55	6.1	12.5	12.35	10.05	14.45	24.95	37.9	43.75	42.95	30.95	11.4	-1.45	1.55
ch1:	10:26:54	8.45	10.6	7.35	2.15	3.2	9.5	19.8	33.2	43.25	39.95	26.65	4.45	-15.4	-24.6	-25.9	-20.9
ch1:	10:26:54	-8.95	1.55	6.85	11.5	13.6	15.95	15.25	7.35	-8.05	-19.05	-23.35	-20.45	-13.6	-0.55	13.5	22.2
ch1:	10:26:54	21.5	15.75	13.4	14.0	9.8	-2.45	-13.25	-16.7	-9.2	2.35	9.9	9.65	6.05	2.7	2.05	-0.9
ch1:	10:26:54	-10.0	-20.65	-27.6	-29.9	-28.8	-21.15	-8.05	9.3	24.6	34.7	32.4	20.35	2.7	-16.7	-36.0	-45.6
ch1:	10:26:54	-44.95	-40.65	-35.5	-30.45	-28.0	-26.2	-18.7	-8.55	0.65	4.4	1.9	-1.65	2.45	7.8	10.3	9.5
ch1:	10:26:54	7.65	8.25	8.15	3.35	-2.65	-10.6	-22.0	-27.8	-33.75	-42.5	-48.1	-44.95	-36.9	-24.6	-16.5	-13.75
ch1:	10:26:57	4.75	0.45	-10.45	-22.9	-25.0	-18.25	-7.95	3.15	9.65	15.45	17.9	15.55	10.75	3.75	-11.9	-27.45
ch1:	10:26:57	-31.85	-25.1	-13.25	-2.8	4.6	9.85	15.9	20.7	24.25	18.15	0.15	-21.3	-30.95	-29.05	-18.15	-5.95
ch1:	10:26:57	-1.1	-1.2	1.1	3.05	1.95	2.15	1.1	-4.3	-16.4	-23.95	-21.35	-11.95	-5.3	0.05	3.5	4.55
ch1:	10:26:57	3.9	7.15	7.75	-3.0	-16.7	-22.5	-18.35	-9.25	2.9	12.3	18.85	20.2	18.9	16.0	13.55	9.6
ch1:	10:26:57	2.25	-8.25	-14.55	-13.45	-10.35	-8.4	-7.9	-4.2	2.7	11.3	17.9	19.7	13.25	8.9	11.65	19.9
ch1:	10:26:57	27.95	28.45	20.75	10.8	5.6	11.25	24.55	29.15	24.35	15.75	9.5	9.0	13.65	16.65	23.95	32.9
ch1:	10:26:57	35.35	30.75	22.65	9.0	-2.85	-2.25	6.45	14.85	17.5	17.4	17.15	20.45	21.8	20.75	15.85	11.3
ch1:	10:26:57	10.6	11.65	15.15	20.6	15.9	-0.75	-10.3	-6.35	6.0	16.85	21.3	18.0	12.65	4.2	-1.85	-5.6
ch1:	10:26:57	-11.15	-20.3	-25.45	-21.25	-10.0	3.5	14.55	22.45	24.45	22.6	16.0	7.95	-5.4	-23.2	-40.85	-52.4
ch1:	10:26:57	-59.1	-60.6	-59.9	-57.05	-47.75	-33.4	-22.0	-23.85	-38.1	-53.75	-58.1	-54.0	-43.9	-35.6	-31.85	-31.4
ch1:	10:26:57	-25.2	-11.25	-0.75	-5.45	-21.6	-39.0	-51.75	-53.5	-49.35	-43.15	-35.95	-25.55	-18.25	-17.45	-23.05	-23.5
ch1:	10:26:57	-18.55	-15.1	-18.25	-28.0	-38.8	-37.45	-21.25	-4.5	4.3	4.05	0.4	-6.95	-11.55	-8.45	-3.0	-10.95
ch1:	10:26:57	-25.25	-29.4	-19.35	-0.9	18.35	28.3	26.9	21.95	11.5	-4.75	-26.3	-48.4	-67.4	-77.3	-84.4	-92.1
ch1:	10:26:57	-101.55	-108.6	-111.3	-111.2	-112.45	-116.85	-122.15	-126.45	-124.6	-117.0	-106.4	-98.35	-90.65	-83.7	-75.3	-66.55
ch1:	10:26:57	-56.85	-56.15	-65.9	-69.95	-57.3	-37.1	-18.8	-4.3	0.45	-0.35	-0.65	1.1	1.05	0.0	-4.95	-4.8
ch1:	10:26:57	3.2	15.45	26.35	30.85	28.4	29.7	39.25	51.65	62.9	69.5	73.7	74.5	73.35	79.1	93.7	104.55
ch1:	10:26:57	110.6	114.1	115.45	118.2	122.5	126.45	127.9	126.4	123.65	125.1	124.15	122.4	121.45	125.4	131.5	135.4
ch1:	10:26:57	132.5	128.85	125.85	124.05	120.2	115.6	114.15	114.1	116.4	122.8	130.4	131.95	129.65	125.2	119.5	113.3
ch1:	10:26:57	113.65	117.95	121.5	122.45	118.1	111.0	109.15	111.3	111.0	115.25	124.05	133.9	139.75	140.6	132.2	120.1
ch1:	10:26:57	107.55	100.2	95.8	90.6	84.9	84.35	88.6	93.25	98.25	102.4	108.15	113.05	119.15	122.7	120.15	107.95
ch1:	10:26:57	92.6	74.9	56.35	37.2	20.2	7.15	-1.95	-8.75	-10.9	-8.4	-5.4	-0.45	0.2	-3.5	-8.3	-6.55
ch1:	10:26:57	4.1	20.3	26.45	21.05	14.55	16.6	29.4	43.9	45.75	38.55	38.9	47.45	57.8	64.35	70.7	75.6
ch1:	10:26:57	79.35	85.0	91.7	93.55	90.6	84.2	78.6	82.6	91.7	99.85	107.3	113.85	112.4	105.75	95.05	91.9
ch1:	10:26:57	97.15	101.9	97.7	91.2	88.6	95.55	107.2	111.5	107.5	97.4	79.9	59.0	46.05	38.2	30.15	21.3
ch1:	10:27:00	-27.85	-26.2	-27.6	-27.9	-29.25	-31.6	-35.2	-36.15	-32.25	-26.3	-22.2	-19.3	-15.85	-12.25	-11.75	-15.45
ch1:	10:27:00	-25.45	-38.1	-38.05	-18.85	5.8	23.5	29.4	26.65	20.05	11.7	-3.1	-23.8	-48.3	-66.45	-74.45	-79.35
ch1:	10:27:00	-88.05	-90.95	-82.8	-70.0	-59.35	-50.4	-38.15	-23.25	-13.05	-14.4	-23.5	-33.0	-33.85	-21.4	-0.95	14.15
ch1:	10:27:00	20.35	19.75	14.25	5.9	-0.9	-6.75	-15.75	-26.3	-33.5	-34.9	-31.0	-25.8	-24.1	-22.8	-20.9	-19.05
ch1:	10:27:00	-16.45	-13.95	-13.35	-11.85	-11.85	-13.65	-15.35	-18.05	-17.9	-9.85	-0.85	3.55	5.15	2.9	-1.5	-6.95
ch1:	10:27:00	-11.8	-16.8	-23.0	-27.8	-23.85	-14.45	-7.35	-2.25	3.0	6.05	1.95	-8.0	-18.8	-23.3	-20.35	-13.0
ch1:	10:27:00	-4.15	5.85	10.8	11.75	9.85	4.55	-0.45	-1.05	-2.45	-5.8	-9.45	-18.0	-31.15	-39.6	-38.05	-30.95
ch1:	10:27:00	-21.95	-12.6	-6.65	-5.15	0.4	5.5	-0.2	-11.85	-20.5	-25.3	-24.45	-20.95	-18.55	-15.25	-12.05	-12.2
ch1:	10:27:00	-15.8	-20.6	-24.7	-26.5	-24.55	-20.05	-20.9	-29.45	-37.9	-38.85	-30.8	-21.65	-19.15	-19.3	-18.65	-21.25
ch1:	10:27:00	-22.2	-21.05	-18.15	-10.8	-1.3	1.55	2.15	-1.6	-12.75	-21.55	-23.5	-25.05	-28.4	-28.2	-23.05	-12.25
ch1:	10:27:00	-3.35	1.2	1.15	2.05	1.5	-5.9	-20.25	-34.35	-45.8	-54.45	-61.1	-67.95	-71.6	-73.9	-73.25	-67.75
ch1:	10:27:00	-59.5	-56.75	-56.75	-55.2	-45.2	-31.75	-22.75	-18.0	-14.15	-14.65	-18.2	-20.1	-21.7	-22.9	-27.5	-33.15
ch1:	10:27:00	-37.3	-34.4	-27.2	-20.05	-16.55	-14.35	-17.15	-24.65	-33.1	-44.0	-55.75	-60.25	-53.2	-41.6	-29.3	-19.35
ch1:	10:27:00	-7.55	3.25	9.5	8.1	3.1	-5.1	-14.1	-27.95	-46.85	-58.45	-58.15	-57.45	-59.95	-59.2	-61.25	-65.3
ch1:	10:27:00	-68.35	-67.65	-64.4	-56.45	-49.95	-46.85	-44.8	-39.05	-31.55	-24.55	-17.25	-12.5	-11.4	-13.15	-15.0	-18.65
ch1:	10:27:00	-17.3	-13.35	-7.4	-0.7	5.25	9.6	18.6	20.05	9.3	0.6	-1.95	-2.2	4.95	17.35	22.35	23.05
ch1:	10:27:00	22.6	24.1	28.0	30.5	24.15	14.3	5.5	-1.05	-3.15	-0.8	2.25	5.5	13.45	22.75	31.05	34.85
ch1:	10:27:00	36.25	31.55	22.85	13.45	8.2	9.35	20.15	31.7	37.8	42.3	46.75	47.95	41.15	28.65	17.35	11.5
ch1:	10:27:00	1.15	-13.1	-27.8	-39.5	-46.0	-45.1	-39.9	-28.0	-14.3	-6.9	-1.2	5.15	7.0	2.6	-2.7	-7.4
ch1:	10:27:00	-4.05	2.75	6.9	7.2	7.1	5.2	5.2	5.15	3.35	3.9	7.85	13.6	18.25	18.9	16.25	15.45
ch1:	10:27:00	14.95	15.65	10.3	0.95	0.5	11.9	21.55	29.2	35.1	34.85	30.3	23.75	14.4	1.6	-15.2	-37.4
ch1:	10:27:00	-55.95	-71.75	-85.1	-93.65	-92.45	-87.65	-82.9	-80.4	-77.05	-70.5	-61.7	-54.5	-50.35	-49.35	-53.55	-56.95
ch1:	10:27:00	-55.3	-45.75	-35.2	-28.65	-30.8	-34.6	-35.25	-27.3	-13.85	-6.2	-11.55	-19.55	-17.1	-6.1	5.5	11.3
ch1:	10:27:00	13.6	12.4	8.45	5.0	6.95	6.4	1.75	-2.55	-1.7	6.4	17.65	24.75	26.4	28.5	28.95	27.35
ch1:	10:27:03	22.0	15.3	9.15	12.0	22.95	40.2	55.85	67.4	71.0	65.65	56.75	49.75	39.3	20.55	1.8	-10.45
ch1:	10:27:03	-15.75	-19.65	-19.0	-15.15	-10.95	-6.75	1.05	8.7	15.65	17.3	11.25	0.25	-16.3	-30.75	-28.35	-8.85
ch1:	10:27:03	11.75	24.85	22.25	12.6	4.2	0.6	-1.7	-5.15	-10.9	-15.35	-21.9	-26.15	-19.1	-6.7	5.05	13.15
ch1:	10:27:03	16.6	19.7	27.6	30.9	31.65	33.25	36.25	40.1	45.95	52.2	59.7	64.15	60.9	58.1	59.0	62.7
ch1:	10:27:03	68.75	74.2	70.15	65.7	66.5	68.8	66.55	63.05	60.75	65.55	73.9	79.5	83.45	83.45	77.35	70.7
ch1:	10:27:03	64.35	48.0	32.75	39.7	67.3	92.6	106.75	108.8	102.4	91.95	82.65	75.0	66.75	51.25	28.15	5.55
ch1:	10:27:03	-15.75	-32.4	-44.15	-55.25	-68.65	-77.5	-83.55	-85.35	-84.75	-83.25	-81.5	-79.65	-76.2	-65.8	-54.7	-51.35
ch1:	10:27:03	-49.25	-50.0	-53.35	-54.35	-51.3	-49.2	-45.4	-42.35	-37.7	-31.55	-25.1	-19.7	-17.4	-18.45	-20.15	-22.2
ch1:	10:27:03	-28.2	-33.75	-38.3	-39.55	-34.7	-21.25	-7.55	4.8	15.65	21.3	19.4	16.05	15.85	14.75	10.5	4.3
ch1:	10:27:03	4.05	11.2	22.55	29.9	32.5	30.15	30.05	30.05	26.6	20.4	17.75	25.4	43.15	62.4	72.85	70.75
ch1:	10:27:03	58.1	45.2	33.0	22.25	11.3	-0.15	-16.3	-30.8	-37.3	-34.5	-26.35	-14.5	-6.25	-6.65	-11.6	-17.55
ch1:	10:27:03	-15.75	-4.5	7.55	12.0	11.1	4.4	1.45	4.05	5.7	2.85	0.85	-1.05	-1.25	1.2	-0.05	-5.6
ch1:	10:27:03	-10.5	-9.25	-5.8	-1.7	-1.35	-2.25	-2.65	0.8	3.85	6.4	5.8	3.85	1.95	0.7	-0.25	-0.95
ch1:	10:27:03	2.65	7.15	7.0	1.7	-2.85	-8.3	-10.0	-7.05	-2.3	1.25	3.4	6.55	11.4	9.15	-1.6	-10.75
ch1:	10:27:03	-17.55	-18.7	-19.75	-29.9	-42.2	-40.75	-31.6	-19.45	-8.6	-3.45	-5.55	-10.25	-12.65	-11.55	-8.1	-8.6
ch1:	10:27:03	-20.15	-37.8	-37.2	-16.65	10.35	27.45	32.65	28.1	21.1	12.6	4.9	-1.1	-6.6	-16.3	-32.9	-52.7
ch1:	10:27:03	-70.7	-79.45	-79.05	-72.6	-67.25	-63.65	-62.1	-57.55	-55.15	-57.0	-58.25	-53.05	-45.5	-38.3	-31.9	-28.4
ch1:	10:27:03	-24.95	-20.8	-13.95	-11.0	-10.75	-14.15	-22.55	-31.75	-28.55	-20.15	-15.0	-14.5	-15.65	-16.65	-14.2	-11.35
ch1:	10:27:03	-13.2	-14.8	-14.2	-11.85	-10.35	-9.55	-10.05	-8.35	-11.6	-19.6	-21.25	-13.15	-2.4	6.55	7.65	-3.35
ch1:	10:27:03	-18.55	-30.7	-32.1	-25.25	-21.05	-26.4	-25.05	-14.35	-1.05	7.65	12.0	9.3	3.9	-0.5	-4.1	-9.1
ch1:	10:27:03	-17.0	-29.05	-43.8	-52.15	-49.35	-35.75	-19.85	-4.6	2.55	-0.35	-6.3	-8.7	-9.6	-11.1	-16.7	-23.95
ch1:	10:27:03	-22.75	-16.35	-7.9	-0.1	3.05	-4.65	-12.65	-15.1	-7.35	2.6	8.05	7.95	9.15	14.45	19.85	19.5
ch1:	10:27:03	13.5	7.0	4.4	5.45	-3.0	-15.2	-15.6	-3.45	13.6	36.9	60.85	77.35	80.0	70.8	55.5	31.45
ch1:	10:27:03	0.8	-28.05	-52.25	-79.6	-103.95	-117.95	-120.2	-121.4	-122.45	-122.7	-118.7	-110.35	-98.4	-91.3	-90.0	-87.4
ch1:	10:27:06	-82.75	-80.35	-81.35	-81.9	-80.55	-75.15	-70.35	-68.6	-69.75	-68.9	-68.15	-66.85	-64.4	-59.5	-51.7	-44.0
ch1:	10:27:06	-38.6	-36.65	-35.95	-38.15	-41.0	-47.6	-51.5	-45.85	-29.1	-14.4	-4.6	-0.85	-2.65	-6.85	-10.0	-12.7
ch1:	10:27:06	-13.65	-14.55	-21.25	-27.2	-25.85	-13.3	5.1	22.5	30.6	30.5	22.9	14.4	6.8	-1.85	-15.45	-33.1
ch1:	10:27:06	-45.55	-44.15	-33.0	-24.9	-20.55	-17.65	-14.45	-14.4	-15.05	-15.55	-11.3	-8.85	-14.5	-21.35	-18.0	-7.7
ch1:	10:27:06	1.9	9.85	16.0	19.25	13.85	5.85	0.85	-0.55	-1.4	1.4	3.45	4.15	3.05	0.95	-0.4	1.6
ch1:	10:27:06	9.55	23.8	35.15	31.4	18.9	8.3	6.6	12.7	24.05	28.45	23.15	15.95	15.3	21.1	27.9	30.7
ch1:	10:27:06	29.2	28.5	27.05	25.55	22.5	18.8	8.45	-6.5	-21.9	-28.8	-27.9	-16.15	1.15	14.9	20.75	20.95
ch1:	10:27:06	15.25	4.0	-6.0	-8.1	-7.1	-17.1	-32.95	-47.5	-58.0	-60.0	-52.7	-50.5	-50.8	-44.5	-31.1	-12.6
ch1:	10:27:06	5.25	10.1	-1.4	-18.1	-30.6	-28.65	-17.55	-7.45	-4.3	-3.0	-1.1	9.55	19.15	16.7	9.1	2.45
ch1:	10:27:06	-8.4	-19.5	-21.9	-15.2	-3.25	7.2	16.4	20.6	17.85	8.0	-4.4	-15.05	-20.8	-27.3	-32.35	-32.55
ch1:	10:27:06	-33.05	-34.7	-34.85	-31.0	-22.4	-11.75	-9.9	-18.5	-36.85	-51.3	-48.15	-24.5	-0.1	10.05	4.35	-8.45
ch1:	10:27:06	-13.85	-4.25	8.45	7.35	-4.35	-14.2	-9.2	3.45	13.0	18.15	21.4	17.1	13.55	14.35	11.2	-1.25
ch1:	10:27:06	-14.3	-18.4	-13.4	-2.6	10.15	18.25	15.1	11.65	11.1	11.0	6.5	-1.45	-14.0	-21.6	-20.65	-15.5
ch1:	10:27:06	-10.45	-3.95	6.9	17.45	22.15	19.2	11.0	-1.05	-13.5	-32.1	-52.3	-58.65	-47.6	-31.75	-15.65	-1.35
ch1:	10:27:06	8.0	10.7	7.4	2.45	-7.85	-26.15	-47.95	-62.4	-71.15	-76.55	-80.6	-77.9	-74.1	-73.95	-73.05	-67.6
ch1:	10:27:06	-58.95	-50.7	-49.95	-56.7	-57.35	-50.25	-39.0	-29.6	-23.9	-21.15	-15.55	-13.9	-19.6	-31.1	-39.35	-37.85
ch1:	10:27:06	-25.4	-9.5	1.6	4.95	4.4	5.3	6.7	9.05	9.2	3.95	-4.9	-11.05	-18.45	-22.75	-17.9	-8.4
ch1:	10:27:06	-1.95	2.0	6.15	9.95	13.15	10.5	2.8	-10.65	-22.9	-24.5	-9.1	13.45	34.1	43.65	44.35	41.0
ch1:	10:27:06	34.9	26.25	17.6	4.65	-12.8	-26.3	-34.35	-35.9	-27.9	-10.65	1.2	2.2	-2.2	-5.75	-14.15	-26.65
ch1:	10:27:06	-37.6	-49.2	-64.7	-75.4	-73.65	-67.3	-57.8	-48.2	-43.4	-44.7	-42.85	-39.25	-32.6	-24.6	-21.05	-24.65
ch1:	10:27:06	-26.95	-25.05	-18.2	-6.0	2.4	4.95	4.65	-1.55	-10.7	-4.25	11.15	21.5	23.1	17.85	6.6	-2.35
ch1:	10:27:06	-6.6	-7.85	-6.65	1.45	17.0	27.55	27.3	21.5	15.25	9.5	9.3	10.85	13.15	15.25	12.5	0.95
ch1:	10:27:06	-6.75	1.5	20.5	38.7	48.1	45.95	31.9	12.75	-6.15	-15.0	-21.5	-32.3	-40.85	-36.85	-25.3	-9.6
ch1:	10:27:06	1.45	4.85	3.25	-1.35	-6.2	-10.4	-16.85	-27.9	-41.6	-56.4	-62.75	-64.5	-67.95	-73.0	-74.5	-72.8
ch1:	10:27:09	-62.75	-43.55	-25.15	-17.4	-20.35	-27.6	-31.2	-21.3	-5.8	2.35	-0.2	-2.3	-0.4	4.5	6.3	1.05
ch1:	10:27:09	-11.9	-18.65	-9.75	2.2	8.45	12.05	13.2	7.9	4.5	5.85	10.55	10.75	5.25	-8.45	-22.4	-23.95
ch1:	10:27:09	-9.7	3.35	7.05	5.85	6.9	12.4	16.35	15.75	8.65	-5.95	-22.5	-21.9	-4.15	15.0	19.6	11.75
ch1:	10:27:09	0.8	-2.0	5.1	9.4	1.4	-10.1	-8.9	3.35	19.95	32.55	35.45	26.45	19.1	14.7	13.85	14.1
ch1:	10:27:09	10.3	1.15	1.55	14.4	31.4	46.35	52.5	48.3	38.0	25.65	10.6	-2.55	-13.2	-18.5	-17.4	-12.5
ch1:	10:27:09	-8.9	-4.5	0.0	-1.05	-4.15	-5.95	-6.5	-5.6	1.9	11.7	21.15	25.85	25.1	16.35	9.35	10.2
ch1:	10:27:09	14.0	11.25	6.4	0.3	-5.05	-1.95	3.7	1.55	-7.5	-12.2	-9.2	-2.2	-1.1	-3.9	-10.45	-17.3
ch1:	10:27:09	-16.25	-4.95	7.35	15.65	16.75	8.5	0.05	-2.45	-1.75	-3.4	-2.4	2.6	11.75	20.25	25.7	22.95
ch1:	10:27:09	18.1	8.45	-14.7	-43.2	-53.85	-41.55	-17.1	9.15	27.85	39.85	41.05	33.3	22.15	8.9	-9.85	-28.4
ch1:	10:27:09	-51.6	-75.5	-89.7	-95.95	-96.65	-86.65	-72.25	-60.8	-51.85	-47.25	-44.4	-45.4	-49.4	-51.0	-46.4	-41.6
ch1:	10:27:09	-34.75	-26.5	-20.75	-16.0	-6.75	0.65	-3.85	-12.4	-14.75	-9.2	-5.3	-2.85	-0.75	6.1	13.8	20.1
ch1:	10:27:09	19.65	10.3	-7.7	-24.1	-25.6	-12.35	2.25	11.4	17.2	16.8	15.65	13.4	10.45	5.7	-6.95	-33.65
ch1:	10:27:09	-52.3	-51.4	-40.05	-29.7	-26.45	-28.25	-25.1	-17.8	-15.15	-15.55	-21.4	-30.3	-39.6	-47.85	-52.5	-45.55
ch1:	10:27:09	-35.6	-28.35	-22.35	-19.9	-22.75	-26.25	-28.0	-26.15	-18.3	-14.7	-18.4	-24.3	-25.55	-24.7	-20.7	-16.9
ch1:	10:27:09	-13.85	-16.15	-21.25	-24.8	-20.3	-6.75	7.15	13.8	14.5	14.8	13.1	11.05	3.1	-9.65	-19.1	-20.6
ch1:	10:27:09	-18.4	-8.7	8.05	27.45	40.45	42.0	35.5	23.4	7.05	-9.2	-20.65	-28.7	-27.4	-19.5	-9.4	-0.35
ch1:	10:27:09	8.35	13.0	15.6	14.9	12.35	9.95	5.3	-0.1	0.3	11.05	26.15	37.5	39.35	36.95	29.25	17.05
ch1:	10:27:09	5.2	-1.1	-6.05	-7.85	0.45	14.25	18.9	11.85	6.7	3.9	-0.2	-3.75	-6.3	-17.15	-27.9	-30.9
ch1:	10:27:09	-21.0	-3.6	9.55	10.6	9.7	10.05	7.35	4.95	3.4	0.55	-1.4	1.6	5.35	10.05	11.55	11.95
ch1:	10:27:09	13.9	20.5	24.5	21.1	9.75	1.3	4.85	14.45	17.0	8.25	-1.75	-6.4	-3.1	0.25	-0.3	-5.5
ch1:	10:27:09	-6.8	-4.45	-1.05	0.85	3.35	6.05	8.15	10.8	12.3	10.55	6.4	5.25	-2.15	-21.8	-45.85	-52.25
ch1:	10:27:09	-37.3	-11.1	13.4	31.25	36.0	31.15	21.05	4.95	-12.2	-30.35	-56.05	-87.55	-115.1	-138.95	-159.05	-177.05
ch1:	10:27:09	-187.1	-191.15	-194.5	-198.7	-198.0	-192.5	-186.0	-181.35	-180.1	-179.9	-181.6	-180.7	-174.85	-160.65	-143.0	-129.45
ch1:	10:27:09	-126.75	-124.8	-120.25	-115.95	-113.5	-110.4	-106.35	-98.05	-83.4	-68.6	-57.55	-51.8	-47.85	-45.45	-41.8	-39.7
ch1:	10:27:12	-36.5	-32.75	-26.75	-20.1	-10.9	0.95	13.45	22.0	25.0	24.65	20.0	16.4	21.15	40.0	63.1	81.8
ch1:	10:27:12	90.15	90.55	82.2	68.7	54.9	46.1	40.15	32.05	22.65	17.65	23.35	37.5	57.55	78.25	92.35	92.85
ch1:	10:27:12	87.15	79.45	69.7	53.45	33.6	17.8	11.8	9.7	7.3	9.3	13.05	15.75	19.7	27.6	28.7	22.55
ch1:	10:27:12	14.0	10.65	13.8	24.05	29.9	27.3	23.55	25.5	34.0	42.5	43.7	33.6	20.5	11.2	9.95	12.2
ch1:	10:27:12	17.65	21.95	24.0	24.05	25.85	26.25	23.95	17.95	8.85	3.1	5.95	18.25	32.7	44.8	51.2	55.8
ch1:	10:27:12	56.45	54.55	48.45	37.95	21.55	7.65	1.05	1.05	7.2	16.45	24.5	29.75	37.9	44.05	43.2	34.4
ch1:	10:27:12	25.45	15.15	5.75	-5.2	-20.6	-38.4	-47.95	-47.0	-39.3	-28.1	-17.35	-6.7	1.4	6.75	8.9	10.25
ch1:	10:27:12	9.4	6.4	-4.3	-14.5	-13.55	-1.65	9.85	17.55	21.35	19.8	17.35	15.7	14.1	7.7	-3.2	-18.2
ch1:	10:27:12	-24.7	-21.35	-12.45	-3.65	2.75	3.7	4.25	5.15	4.25	1.7	-3.15	-5.05	-2.95	-1.5	-2.0	-0.25
ch1:	10:27:12	-2.8	-5.35	-7.9	-14.5	-23.95	-29.7	-31.9	-30.2	-25.95	-20.2	-12.25	-8.0	-7.4	-9.1	-12.75	-22.65
ch1:	10:27:12	-32.95	-44.5	-51.45	-47.4	-31.25	-14.3	-1.75	5.1	5.45	-0.75	-13.0	-29.0	-45.6	-56.2	-63.65	-67.2
ch1:	10:27:12	-66.85	-62.95	-60.45	-56.3	-54.3	-57.8	-66.45	-72.5	-71.05	-65.2	-58.85	-53.4	-46.6	-39.35	-30.75	-25.5
ch1:	10:27:12	-21.95	-22.4	-30.65	-45.15	-51.45	-47.0	-39.0	-31.25	-21.35	-11.9	-7.0	-5.15	-7.1	-6.85	-4.75	-4.15
ch1:	10:27:12	-7.55	-5.6	0.1	7.35	10.45	8.4	3.15	3.0	9.25	19.0	29.4	35.3	35.4	31.6	30.5	29.15
ch1:	10:27:12	27.25	19.3	3.2	-14.0	-16.5	-7.4	4.05	13.9	19.65	17.65	11.45	7.5	4.25	1.9	0.45	1.35
ch1:	10:27:12	1.9	3.85	2.2	0.6	6.6	21.3	35.85	48.95	58.5	61.05	56.2	42.5	25.0	7.55	-8.7	-24.9
ch1:	10:27:12	-31.75	-29.7	-23.1	-14.35	0.6	15.35	24.4	27.85	26.45	17.35	4.45	-6.1	-14.25	-17.05	-15.4	-10.6
ch1:	10:27:12	-4.45	3.65	8.0	10.4	8.45	3.0	-4.7	-10.75	-12.05	-8.6	-5.15	-0.45	7.95	11.4	11.4	9.15
ch1:	10:27:12	5.0	-3.8	-14.65	-23.4	-18.85	-6.45	5.9	14.15	15.75	9.35	0.0	-10.85	-25.7	-42.5	-60.65	-74.35
ch1:	10:27:12	-84.2	-92.7	-102.2	-104.75	-99.15	-90.05	-84.8	-80.45	-74.0	-66.65	-61.3	-55.6	-47.9	-42.8	-37.8	-30.25
ch1:	10:27:12	-18.5	-5.7	6.3	9.85	7.45	2.95	-0.3	-4.6	-6.0	1.9	16.05	26.0	25.35	19.15	13.2	13.3
ch1:	10:27:12	15.9	19.5	22.4	29.05	36.5	41.95	40.85	37.6	36.0	34.85	31.7	28.2	26.05	22.35	18.35	17.9
ch1:	10:27:12	27.5	42.1	57.2	67.1	69.45	58.65	40.1	21.45	4.7	-13.85	-29.5	-35.8	-35.7	-29.1	-21.15	-12.0
ch1:	10:27:12	2.3	23.15	38.55	43.9	37.3	23.6	4.1	-16.35	-33.6	-46.55	-53.05	-51.9	-50.4	-52.0	-46.0	-34.0
ch1:	10:27:15	-39.05	-47.65	-49.35	-44.95	-39.75	-29.6	-17.55	-8.65	-5.45	-5.7	-11.15	-21.1	-27.65	-26.35	-16.1	-1.0
ch1:	10:27:15	14.25	23.1	26.95	25.3	25.4	26.15	22.5	10.55	-5.55	-22.9	-39.15	-55.25	-69.75	-74.3	-71.25	-61.45
ch1:	10:27:15	-48.1	-36.5	-34.3	-35.15	-37.5	-39.9	-44.55	-49.45	-50.95	-41.7	-24.0	-6.45	6.1	11.65	12.15	10.45
ch1:	10:27:15	10.2	4.35	-9.1	-22.1	-24.75	-19.9	-10.55	-1.05	9.45	18.85	25.5	28.95	26.1	16.7	7.6	0.45
ch1:	10:27:15	-7.45	-2.35	17.35	37.35	45.4	49.25	52.35	53.0	48.35	41.1	32.95	21.8	6.8	-6.9	-13.85	-14.9
ch1:	10:27:15	-8.75	-0.5	6.6	10.55	13.7	10.9	4.4	-8.0	-24.15	-33.45	-27.8	-16.1	-7.8	-2.0	2.1	5.05
ch1:	10:27:15	3.7	-1.8	-12.85	-24.1	-34.8	-43.0	-50.55	-54.9	-52.0	-42.15	-30.45	-19.2	-9.5	-7.15	-7.05	-6.9
ch1:	10:27:15	-8.6	-11.9	-10.7	-9.2	-4.4	1.45	6.95	11.2	16.5	17.8	13.85	3.7	-11.5	-24.7	-31.0	-25.75
ch1:	10:27:15	-13.8	-2.65	1.55	1.85	-1.25	-4.1	-8.4	-13.75	-18.95	-25.5	-36.35	-46.5	-49.15	-43.75	-33.35	-23.15
ch1:	10:27:15	-13.75	-8.5	-6.25	-6.5	-4.05	-3.5	-8.5	-17.35	-17.9	-10.3	-3.65	-1.9	-0.8	-2.05	-7.15	-7.8
ch1:	10:27:15	-6.35	-6.05	-1.15	11.8	19.25	21.65	22.95	25.45	27.2	23.95	13.6	0.3	-13.15	-21.35	-18.25	-15.05
ch1:	10:27:15	-16.85	-24.05	-32.4	-38.8	-39.05	-39.4	-39.55	-39.45	-34.4	-26.05	-19.9	-16.5	-15.4	-14.95	-8.05	3.95
ch1:	10:27:15	8.2	8.6	9.6	10.55	7.9	5.55	6.2	11.25	14.3	16.35	18.0	16.15	16.05	21.85	26.15	23.85
ch1:	10:27:15	21.95	18.6	11.95	5.5	6.35	8.55	7.5	1.85	-1.05	4.7	16.5	21.65	15.85	4.45	-3.9	-3.6
ch1:	10:27:15	0.7	5.3	8.1	11.1	13.55	19.75	22.8	19.4	11.2	3.55	-3.45	-8.6	-11.85	-12.4	-7.75	1.75
ch1:	10:27:15	15.15	26.45	34.65	35.5	32.25	25.45	16.4	1.95	-12.5	-26.35	-38.35	-50.8	-62.2	-65.05	-57.5	-45.75
ch1:	10:27:15	-32.25	-17.45	-11.9	-13.8	-15.35	-14.15	-21.65	-34.15	-35.85	-25.85	-15.35	-6.0	-0.9	-3.35	-3.65	-7.0
ch1:	10:27:15	-22.15	-43.2	-53.15	-51.2	-36.05	-16.6	-0.9	5.8	9.1	5.65	-4.75	-16.6	-25.65	-28.9	-21.05	-5.8
ch1:	10:27:15	5.35	10.5	10.8	9.15	5.8	4.4	1.65	-6.0	-20.0	-34.3	-44.1	-39.25	-18.0	4.0	16.45	19.45
ch1:	10:27:15	16.9	10.6	3.9	-9.4	-28.9	-45.9	-49.75	-46.0	-40.95	-38.75	-38.05	-37.6	-36.5	-34.9	-33.1	-30.25
ch1:	10:27:15	-26.65	-22.3	-19.85	-13.3	-3.8	7.2	17.75	26.1	26.9	26.75	25.25	18.65	10.45	10.2	19.05	30.2
ch1:	10:27:15	41.5	50.75	56.3	55.9	54.2	50.6	45.4	30.4	6.4	-12.6	-16.7	-14.45	-11.3	-6.4	0.05	7.95
ch1:	10:27:15	12.45	12.2	8.4	5.7	3.1	2.35	-1.3	-4.55	-5.55	-2.25	1.9	7.85	14.85	20.55	24.55	25.65
ch1:	10:27:15	21.7	15.1	16.0	20.4	25.45	28.6	29.85	26.95	22.65	18.65	22.7	30.5	29.35	18.65	9.6	12.05
ch1:	10:27:18	23.2	43.25	49.15	41.2	25.25	13.3	13.85	9.4	-3.6	-13.35	-12.65	-2.85	14.8	30.65	38.7	41.55
ch1:	10:27:18	39.3	31.7	18.2	5.0	-7.85	-21.6	-33.35	-36.65	-37.55	-36.35	-31.9	-24.3	-15.95	-8.45	-3.8	-1.95
ch1:	10:27:18	-3.3	-8.3	-5.3	8.0	22.55	26.0	23.6	17.8	12.25	6.85	2.3	-5.95	-16.6	-24.8	-23.5	-13.25
ch1:	10:27:18	-3.3	1.9	0.7	-5.45	-14.4	-16.85	-13.15	-6.05	-3.5	-6.4	-12.25	-15.1	-12.6	-5.45	2.15	7.25
ch1:	10:27:18	13.7	17.2	13.6	3.35	-3.85	-6.15	1.25	13.5	25.05	28.6	28.1	26.4	22.6	14.65	7.0	3.65
ch1:	10:27:18	-0.55	-9.2	-22.05	-31.85	-39.5	-46.2	-52.35	-52.7	-50.35	-44.5	-36.35	-29.8	-29.4	-33.9	-44.55	-56.45
ch1:	10:27:18	-57.6	-47.2	-32.85	-21.35	-13.5	-13.0	-14.5	-17.5	-24.05	-37.6	-54.0	-67.9	-74.3	-76.35	-75.2	-67.7
ch1:	10:27:18	-55.85	-45.0	-39.85	-36.45	-32.95	-26.2	-20.45	-17.85	-19.45	-17.0	-9.55	2.15	10.1	10.55	8.9	8.9
ch1:	10:27:18	9.55	9.05	7.65	5.1	11.7	24.7	37.2	46.05	56.75	64.85	68.3	65.6	58.7	47.5	37.25	28.85
ch1:	10:27:18	13.65	-8.45	-28.75	-38.0	-35.35	-24.5	-16.0	-9.4	-7.2	-7.55	-7.1	-4.3	-4.05	-6.1	-12.05	-22.1
ch1:	10:27:18	-28.6	-25.2	-12.3	-3.05	1.15	0.7	-5.5	-15.05	-15.0	-10.35	-3.1	5.55	10.1	8.0	4.4	0.15
ch1:	10:27:18	-4.45	-5.8	-3.65	-0.5	-8.0	-24.95	-40.35	-40.85	-28.1	-9.6	3.55	13.2	20.5	23.85	25.0	29.25
ch1:	10:27:18	34.55	31.1	18.05	2.6	-1.75	4.9	16.4	23.1	27.55	29.15	28.4	27.8	30.75	29.0	18.0	5.3
ch1:	10:27:18	-1.75	-5.4	-9.55	-9.8	-6.85	-2.1	4.5	14.9	20.8	20.7	16.0	8.55	1.4	2.55	8.1	9.0
ch1:	10:27:18	6.75	1.15	-9.85	-21.15	-25.45	-27.65	-25.2	-17.95	-7.25	0.4	6.65	9.85	10.75	7.4	1.1	-7.7
ch1:	10:27:18	-15.7	-17.25	-14.55	-10.1	-4.85	3.05	10.8	17.2	16.25	11.65	2.15	-8.3	-15.05	-19.7	-23.2	-17.8
ch1:	10:27:18	-6.0	5.9	20.2	30.4	34.75	33.95	30.45	20.7	9.55	-3.0	-15.6	-30.25	-41.2	-47.35	-52.45	-58.3
ch1:	10:27:18	-62.0	-63.8	-64.5	-60.2	-53.55	-47.0	-42.95	-37.65	-31.0	-20.15	-8.6	-1.9	-4.1	-8.6	-6.0	4.75
ch1:	10:27:18	13.85	15.65	15.95	11.2	2.55	-8.45	-17.75	-22.15	-15.5	-6.45	4.6	15.2	22.4	27.65	35.9	39.2
ch1:	10:27:18	32.3	16.6	-4.25	-21.8	-31.6	-33.0	-31.75	-27.0	-18.0	-3.05	13.95	29.55	35.55	32.9	26.75	23.8
ch1:	10:27:18	28.65	39.05	50.15	56.4	55.15	48.1	44.8	42.8	42.1	38.45	35.25	36.2	41.45	43.4	43.6	40.1
ch1:	10:27:18	32.65	25.45	18.6	10.05	-5.05	-23.1	-38.25	-48.25	-63.05	-79.55	-92.6	-97.4	-95.0	-87.9	-81.55	-77.25
ch1:	10:27:18	-76.55	-79.1	-81.25	-81.35	-79.35	-77.45	-71.5	-61.6	-46.3	-33.6	-27.9	-26.2	-22.05	-19.4	-15.65	-9.05
ch1:	10:27:18	-2.95	0.95	2.1	2.1	-1.25	-5.65	-8.2	-2.75	9.3	24.1	30.5	32.25	30.45	24.25	17.1	12.45
ch1:	10:27:21	-8.8	-10.75	-11.6	-10.35	-7.75	0.85	11.3	20.0	21.8	24.4	25.9	21.55	10.45	5.5	8.6	13.6
ch1:	10:27:21	15.9	16.05	17.15	16.75	12.05	6.8	5.75	-2.4	-17.05	-26.6	-22.6	-12.8	-1.8	6.05	7.6	1.65
ch1:	10:27:21	-5.85	-11.2	-18.0	-25.25	-34.2	-46.1	-56.5	-55.45	-46.75	-32.7	-20.55	-10.85	-1.15	9.25	14.3	14.55
ch1:	10:27:21	8.9	-2.45	-12.5	-16.55	-15.8	-13.3	-6.2	1.6	8.45	14.5	23.3	27.9	28.8	30.3	32.1	28.15
ch1:	10:27:21	22.8	21.3	25.45	37.15	49.7	57.6	60.4	59.95	51.75	41.1	29.05	19.1	11.1	5.05	0.8	3.05
ch1:	10:27:21	9.6	17.3	27.75	36.45	38.75	33.15	23.6	11.55	5.05	4.6	8.75	13.75	21.3	26.85	28.25	23.25
ch1:	10:27:21	14.1	4.1	-5.55	-16.45	-32.8	-48.95	-63.3	-73.45	-79.05	-75.95	-69.55	-61.75	-54.85	-49.85	-50.35	-51.75
ch1:	10:27:21	-54.05	-56.8	-55.15	-45.85	-32.55	-21.65	-12.95	-9.25	-10.35	-16.7	-19.5	-23.6	-35.7	-47.25	-46.8	-42.7
ch1:	10:27:21	-36.2	-22.45	-6.65	6.05	12.55	12.25	6.4	-0.6	-12.4	-23.4	-29.65	-25.75	-15.9	-6.7	-3.4	1.1
ch1:	10:27:21	8.9	16.45	20.55	17.4	6.45	-6.35	-10.85	-6.65	3.7	12.0	19.8	24.95	27.45	28.55	28.4	20.85
ch1:	10:27:21	14.55	17.75	26.8	38.7	52.65	64.55	69.5	69.25	62.55	49.9	30.7	12.3	-6.9	-27.0	-42.05	-47.5
ch1:	10:27:21	-48.95	-44.95	-33.65	-22.8	-16.35	-12.35	-8.6	-8.85	-7.55	-7.7	-12.55	-24.45	-32.45	-28.05	-8.45	15.0
ch1:	10:27:21	30.9	30.65	19.5	10.85	6.9	4.65	2.65	0.35	-2.4	4.6	18.7	32.6	35.05	26.95	14.3	5.5
ch1:	10:27:21	4.7	15.4	31.35	38.95	38.55	37.85	41.55	43.95	42.9	34.9	23.0	9.2	0.45	-9.6	-18.15	-19.4
ch1:	10:27:21	-11.8	-3.9	1.65	5.15	10.7	21.4	30.1	31.9	26.3	17.6	8.85	5.05	5.2	9.35	14.95	21.1
ch1:	10:27:21	22.45	17.5	10.5	2.8	-6.05	-14.3	-19.3	-27.8	-32.55	-26.85	-11.5	2.4	14.4	21.95	28.7	32.6
ch1:	10:27:21	32.95	26.3	9.9	-13.75	-32.0	-38.3	-39.3	-36.15	-29.45	-21.6	-16.35	-9.4	0.15	12.55	14.9	-1.3
ch1:	10:27:21	-23.85	-32.55	-24.4	-7.8	9.65	19.1	21.8	20.2	20.1	14.45	0.55	-18.6	-26.65	-19.1	0.5	20.1
ch1:	10:27:21	35.7	41.5	33.0	16.15	3.45	-1.85	-7.5	-15.6	-24.0	-27.2	-26.7	-21.65	-14.6	-5.6	-0.9	0.1
ch1:	10:27:21	1.5	3.25	0.35	-6.75	-14.5	-17.25	-7.55	9.0	24.45	33.35	34.65	22.4	4.8	-7.8	-13.35	-19.0
ch1:	10:27:21	-23.45	-25.8	-22.45	-11.25	0.7	8.5	10.7	6.35	-5.95	-21.5	-39.45	-46.4	-38.4	-22.0	-6.4	7.45
ch1:	10:27:21	16.15	20.95	22.15	19.65	14.6	6.2	-3.95	-18.35	-35.85	-55.35	-71.45	-83.6	-86.1	-83.15	-77.6	-71.35
ch1:	10:27:21	-63.9	-56.65	-50.6	-49.35	-52.1	-54.1	-56.15	-55.3	-52.45	-48.6	-46.7	-40.7	-33.65	-34.85	-47.4	-52.35
ch1:	10:27:21	-41.65	-23.45	-8.95	-3.8	-6.5	-11.15	-12.75	-10.35	-4.6	-6.2	-15.85	-29.4	-37.85	-35.95	-21.2	-3.05
ch1:	10:27:25	10.85	-0.65	-15.7	-16.8	1.25	27.8	51.25	65.25	72.3	70.95	61.9	45.75	25.55	-1.6	-27.7	-48.35
ch1:	10:27:25	-64.5	-81.7	-97.6	-108.6	-114.5	-117.35	-119.3	-117.55	-114.25	-108.9	-102.15	-92.45	-84.85	-78.35	-75.75	-75.35
ch1:	10:27:25	-76.35	-74.7	-70.2	-64.95	-60.95	-56.15	-48.45	-41.6	-33.75	-26.5	-24.9	-33.4	-40.75	-41.75	-38.45	-36.1
ch1:	10:27:25	-29.85	-18.8	-7.2	1.4	8.45	14.5	16.85	16.15	13.3	13.8	14.45	10.9	0.45	-6.4	-2.25	16.9
ch1:	10:27:25	39.0	53.55	57.6	54.2	47.85	40.75	31.8	21.6	14.3	7.35	6.85	10.8	12.95	13.75	21.05	28.95
ch1:	10:27:25	36.7	45.9	56.55	63.55	65.3	62.15	53.7	46.6	46.35	53.15	59.5	65.4	68.9	72.05	71.25	67.6
ch1:	10:27:25	61.95	55.75	45.05	37.45	43.95	57.9	65.55	66.3	66.7	64.85	64.05	58.15	45.15	30.7	20.1	10.85
ch1:	10:27:25	7.8	8.4	9.05	12.85	19.6	26.95	31.2	30.25	27.15	28.75	28.1	18.9	0.75	-9.75	-6.8	5.0
ch1:	10:27:25	17.45	27.65	30.8	30.1	26.3	18.35	10.25	3.25	-2.2	-5.85	-2.7	6.55	19.0	25.4	27.35	26.6
ch1:	10:27:25	23.8	15.55	3.35	-10.9	-25.9	-39.65	-47.25	-46.75	-45.25	-43.65	-39.65	-29.25	-22.05	-21.6	-25.05	-26.5
ch1:	10:27:25	-30.05	-34.75	-40.6	-44.55	-45.45	-41.4	-31.65	-19.95	-9.55	-3.8	-0.45	-0.15	1.25	2.0	2.2	-1.4
ch1:	10:27:25	-4.25	-3.3	1.95	7.6	11.3	9.75	4.2	4.6	8.1	7.8	4.9	8.55	13.05	18.65	23.8	28.0
ch1:	10:27:25	27.5	24.1	15.9	6.25	-0.6	-2.8	-1.05	1.55	1.35	-3.65	-7.15	-10.4	-13.05	-13.65	-8.2	-7.0
ch1:	10:27:25	-10.4	-13.2	-15.7	-22.8	-24.25	-16.35	-10.7	-9.95	-9.4	-4.65	3.05	13.7	19.0	19.05	16.0	14.05
ch1:	10:27:25	13.45	21.85	34.8	40.95	39.1	31.4	16.2	3.45	4.3	11.75	20.55	25.4	28.9	30.05	26.8	20.25
ch1:	10:27:25	19.6	12.55	-6.5	-25.65	-32.35	-21.65	-0.75	17.75	27.55	30.65	28.95	29.2	25.2	14.3	-1.6	-17.0
ch1:	10:27:25	-31.3	-38.7	-43.25	-48.05	-50.35	-47.1	-42.9	-40.25	-34.3	-26.6	-22.1	-22.25	-19.6	-16.2	-13.05	-13.35
ch1:	10:27:25	-15.7	-17.5	-16.15	-17.05	-19.9	-17.75	-7.8	7.35	22.7	34.6	38.1	35.85	31.55	31.8	31.1	24.8
ch1:	10:27:25	10.1	-2.65	-7.65	-3.65	8.75	26.4	39.15	43.7	46.05	45.7	36.8	16.95	-1.7	-15.55	-22.2	-22.85
ch1:	10:27:25	-22.0	-24.35	-22.1	-14.9	-6.0	0.8	3.6	4.2	-0.3	-8.9	-8.35	4.0	8.7	4.3	-2.65	-3.9
ch1:	10:27:25	1.8	11.25	16.75	16.6	10.9	3.0	-3.75	-9.95	-14.4	-19.85	-21.8	-18.7	-10.1	-3.45	1.5	4.65
ch1:	10:27:25	9.75	12.75	9.9	-3.5	-18.25	-21.6	-14.05	-4.1	4.55	10.0	7.4	3.0	1.4	7.2	12.1	10.3
ch1:	10:27:25	4.35	10.65	28.95	43.15	41.45	29.3	15.75	4.95	1.05	2.4	0.95	-12.35	-26.7	-29.6	-18.7	-2.8
ch1:	10:27:25	8.7	3.45	-12.15	-23.5	-22.95	-11.25	1.95	5.05	-0.15	-2.15	-1.4	1.95	7.1	13.2	9.2	-2.3
ch1:	10:27:28	21.05	27.05	26.05	19.3	13.35	11.9	15.25	17.6	14.95	11.7	8.1	5.75	4.65	5.4	3.0	2.8
ch1:	10:27:28	4.0	3.25	-0.35	-2.55	-2.1	0.3	0.25	-2.0	-3.3	-4.0	2.6	12.9	17.9	16.35	16.95	15.15
ch1:	10:27:28	14.95	15.5	12.95	4.6	-5.1	-15.65	-22.65	-23.8	-19.8	-9.1	1.6	8.4	10.2	9.9	5.1	-1.65
ch1:	10:27:28	-10.6	-17.2	-23.35	-32.95	-44.55	-46.05	-33.85	-20.4	-15.5	-18.4	-21.75	-25.65	-32.8	-45.3	-56.45	-67.5
ch1:	10:27:28	-78.45	-87.15	-87.85	-83.45	-78.1	-76.95	-78.5	-77.05	-72.45	-67.95	-68.15	-69.4	-66.45	-51.9	-35.85	-26.05
ch1:	10:27:28	-22.5	-22.4	-29.65	-37.45	-45.85	-55.7	-54.6	-36.0	-14.5	-5.15	-3.9	-5.15	-4.35	-3.25	-0.15	-0.05
ch1:	10:27:28	-4.55	-14.1	-24.35	-33.4	-35.9	-33.45	-25.45	-10.3	7.75	22.9	31.55	37.2	40.0	41.45	34.05	16.8
ch1:	10:27:28	-3.6	-13.75	-14.5	-8.4	-0.1	7.25	12.75	16.05	17.05	17.9	14.55	-0.6	-17.7	-28.8	-29.95	-25.5
ch1:	10:27:28	-19.25	-16.5	-11.65	-8.0	-6.5	-4.25	-1.95	-3.85	-9.55	-14.65	-14.8	-7.6	-1.3	1.0	1.6	7.2
ch1:	10:27:28	12.7	16.95	20.7	23.45	21.25	17.55	14.7	11.6	10.7	11.05	9.15	4.4	5.9	12.65	19.5	22.05
ch1:	10:27:28	23.7	23.9	25.95	27.5	28.05	27.3	21.9	10.5	-3.5	-13.85	-19.0	-17.3	-12.85	-4.4	2.25	9.15
ch1:	10:27:28	15.1	18.7	17.7	18.0	16.8	12.75	4.35	-5.25	-7.1	1.55	13.25	18.35	18.8	18.55	21.5	24.8
ch1:	10:27:28	30.15	28.9	14.9	-4.85	-10.85	-1.1	12.35	20.4	23.9	26.5	28.7	30.3	27.3	24.0	20.5	18.1
ch1:	10:27:28	16.15	15.65	14.25	15.8	17.4	21.6	28.15	28.7	18.2	3.7	-2.85	2.05	13.85	21.25	26.35	29.25
ch1:	10:27:28	29.75	23.55	11.3	-3.1	-8.9	-5.25	4.4	15.9	22.45	22.65	17.4	8.45	-5.75	-21.45	-38.8	-53.5
ch1:	10:27:28	-69.75	-86.95	-102.75	-112.35	-120.35	-125.85	-127.25	-124.05	-121.25	-120.35	-116.3	-111.15	-109.7	-111.35	-109.75	-105.6
ch1:	10:27:28	-97.5	-89.4	-83.7	-81.45	-77.25	-68.9	-60.55	-57.65	-56.0	-47.8	-36.7	-23.15	-12.8	-11.15	-17.05	-23.7
ch1:	10:27:28	-33.55	-34.4	-25.8	-19.1	-14.9	-0.25	22.25	44.9	61.85	67.8	62.95	47.65	27.6	6.6	-10.95	-24.1
ch1:	10:27:28	-26.85	-25.1	-22.4	-18.65	-9.55	3.45	17.8	28.55	31.95	30.05	26.05	17.65	-0.5	-13.5	-13.75	-4.65
ch1:	10:27:28	6.3	19.45	29.05	35.75	38.45	38.25	37.2	35.3	27.3	14.05	3.7	0.4	5.0	10.25	14.5	19.55
ch1:	10:27:28	28.4	35.1	42.3	47.8	42.65	29.45	26.5	35.05	44.7	52.0	54.6	51.85	42.9	34.95	33.5	37.55
ch1:	10:27:28	31.8	19.25	14.8	26.35	42.65	53.95	54.35	46.95	36.7	25.8	14.25	3.6	-1.6	-0.75	8.2	17.9
ch1:	10:27:28	26.5	34.0	41.9	45.65	47.0	43.05	32.5	15.75	-6.15	-31.35	-55.65	-70.85	-77.7	-79.85	-81.0	-76.0
ch1:	10:27:28	-69.75	-65.7	-67.35	-70.8	-73.0	-70.5	-68.7	-70.95	-72.65	-65.6	-48.15	-32.2	-23.35	-20.75	-21.4	-23.35
ch1:	10:27:31	-17.9	-12.2	-5.5	3.45	9.85	14.2	13.65	7.0	-0.85	-6.2	-17.55	-36.25	-46.5	-44.4	-33.7	-17.75
ch1:	10:27:31	-0.2	9.2	12.15	9.35	3.85	-1.25	-4.35	-11.8	-28.25	-45.5	-52.9	-46.8	-35.0	-19.2	-5.4	5.05
ch1:	10:27:31	9.0	10.95	14.75	21.85	18.25	5.05	-6.05	-8.45	-6.0	1.05	13.65	27.3	37.05	40.5	43.3	45.05
ch1:	10:27:31	46.45	43.95	35.65	25.6	22.55	24.45	29.45	37.6	44.2	45.8	42.15	35.55	24.6	16.3	14.35	20.05
ch1:	10:27:31	27.95	37.9	44.8	49.35	49.2	44.5	36.8	26.4	9.85	-4.05	-4.6	2.9	12.45	18.85	23.2	24.9
ch1:	10:27:31	28.85	28.4	23.75	15.7	7.45	1.25	3.05	8.7	14.5	24.0	34.45	40.5	42.0	41.45	36.0	26.9
ch1:	10:27:31	9.3	-11.6	-26.85	-30.4	-25.75	-13.75	-2.05	7.45	12.6	8.05	-1.45	-12.8	-26.0	-36.35	-36.75	-35.0
ch1:	10:27:31	-29.2	-19.25	-6.4	3.3	8.15	6.9	3.05	-4.75	-12.35	-16.05	-21.45	-28.05	-33.9	-35.2	-30.4	-21.25
ch1:	10:27:31	-16.8	-13.5	-11.8	-11.0	-13.25	-21.15	-35.7	-42.55	-34.15	-15.75	3.65	16.7	23.1	24.3	24.65	21.9
ch1:	10:27:31	18.8	14.0	7.4	-4.45	-18.6	-29.9	-28.45	-16.15	-2.25	7.95	11.25	7.5	-0.55	-7.05	-11.4	-7.75
ch1:	10:27:31	1.0	10.7	15.5	18.2	21.55	25.8	25.3	25.15	25.6	21.5	17.0	17.7	23.0	27.05	31.25	39.15
ch1:	10:27:31	54.35	67.5	72.3	63.55	45.95	25.85	9.3	-6.05	-22.6	-38.05	-46.05	-45.65	-41.7	-33.85	-27.9	-23.8
ch1:	10:27:31	-22.05	-22.3	-26.9	-29.75	-31.9	-31.2	-29.1	-28.0	-26.25	-17.3	-2.6	10.25	18.15	15.8	6.95	0.9
ch1:	10:27:31	6.2	13.4	13.95	4.05	-4.35	-5.25	1.65	9.6	14.25	12.5	9.25	12.0	16.35	18.3	17.9	18.6
ch1:	10:27:31	17.4	16.05	11.45	5.05	-0.75	2.2	12.05	24.45	31.5	29.45	22.15	12.6	2.2	-3.05	-1.25	-5.65
ch1:	10:27:31	-12.75	-15.0	-7.3	4.2	14.75	18.65	15.65	4.25	-8.95	-18.15	-25.75	-31.8	-40.6	-54.05	-66.4	-68.4
ch1:	10:27:31	-66.75	-64.5	-61.8	-50.4	-33.35	-17.85	-10.5	-13.25	-24.7	-31.3	-24.15	-9.0	6.45	12.85	10.9	4.1
ch1:	10:27:31	-1.3	-6.0	-1.85	6.0	8.95	6.25	6.55	9.5	16.9	23.85	22.3	15.85	5.8	-9.95	-23.1	-22.4
ch1:	10:27:31	-17.9	-13.95	-10.85	-5.85	-2.35	-0.2	1.05	2.9	-1.8	-15.9	-32.4	-50.4	-67.7	-75.65	-70.45	-63.15
ch1:	10:27:31	-54.25	-44.65	-33.85	-28.35	-28.95	-34.15	-42.1	-51.8	-52.1	-44.9	-40.8	-36.5	-31.4	-28.0	-27.4	-23.6
ch1:	10:27:31	-17.15	-10.05	-9.65	-14.95	-24.35	-27.15	-21.05	-14.15	-10.0	-6.75	-9.85	-15.75	-15.4	-10.5	-5.25	-3.15
ch1:	10:27:31	0.85	3.8	3.45	2.7	5.0	4.05	2.85	1.0	-1.3	0.3	4.0	6.7	8.5	10.55	12.85	18.65
ch1:	10:27:31	22.4	19.2	3.6	-8.85	-7.75	1.35	7.3	7.7	2.95	1.1	3.5	7.2	12.1	12.7	6.7	-1.8
ch1:	10:27:31	-9.4	-18.45	-20.6	-15.1	-3.7	9.15	20.85	26.05	25.8	22.85	20.35	19.8	16.75	9.6	-3.05	-13.65
ch1:	10:27:34	14.15	15.9	20.85	20.6	12.45	-1.4	-14.8	-26.55	-29.4	-23.1	-14.3	-4.25	8.85	21.9	23.65	15.05
ch1:	10:27:34	2.3	-8.75	-22.7	-36.6	-50.15	-58.9	-63.0	-62.15	-56.95	-47.15	-40.05	-39.0	-36.1	-27.5	-20.2	-21.95
ch1:	10:27:34	-26.95	-34.1	-40.85	-42.7	-32.8	-14.55	7.05	21.55	26.8	23.7	12.05	-2.5	-12.7	-17.85	-23.05	-26.1
ch1:	10:27:34	-27.15	-21.0	-10.45	0.25	7.3	13.75	15.3	10.2	4.1	1.15	-3.05	-10.8	-19.2	-26.55	-26.55	-21.15
ch1:	10:27:34	-12.15	-3.85	5.7	14.35	21.3	20.15	12.75	-1.5	-16.15	-19.5	-9.45	2.15	9.3	15.7	22.5	29.0
ch1:	10:27:34	27.85	17.15	-3.35	-27.3	-50.0	-69.9	-94.25	-119.5	-136.25	-142.6	-142.65	-140.35	-138.75	-138.55	-132.7	-123.05
ch1:	10:27:34	-108.0	-94.05	-86.5	-87.5	-87.0	-86.3	-81.25	-73.95	-67.75	-65.55	-62.15	-54.65	-43.55	-34.7	-27.9	-19.6
ch1:	10:27:34	-16.8	-17.95	-18.45	-16.05	-14.8	-11.75	-9.7	-9.6	-8.65	-2.75	6.2	12.2	14.65	14.75	13.0	6.4
ch1:	10:27:34	3.2	6.1	13.4	19.6	24.7	25.25	27.8	30.45	28.7	23.2	16.95	12.9	11.55	9.85	8.05	16.4
ch1:	10:27:34	33.4	53.25	64.3	67.5	65.4	60.0	50.0	38.85	25.15	11.85	-1.0	-18.05	-32.8	-36.3	-31.7	-29.0
ch1:	10:27:34	-27.05	-27.55	-26.7	-23.25	-16.6	-9.55	1.55	7.6	3.7	0.9	10.15	21.95	27.6	29.55	29.8	29.9
ch1:	10:27:34	28.15	26.55	24.0	24.6	28.8	38.05	47.3	54.2	56.7	58.05	57.3	50.95	44.1	42.1	43.85	41.3
ch1:	10:27:34	36.65	34.0	38.6	44.95	49.75	48.0	42.0	26.6	8.65	7.8	30.5	53.55	60.45	55.75	46.0	37.75
ch1:	10:27:34	31.8	28.5	25.8	24.65	18.45	8.1	-2.55	-7.5	-7.2	-1.35	9.5	19.4	21.85	17.0	13.3	11.0
ch1:	10:27:34	8.65	5.15	4.2	3.95	9.85	19.1	27.0	29.3	25.05	16.55	13.6	13.15	3.7	-4.0	-1.0	5.85
ch1:	10:27:34	9.55	17.15	25.3	31.8	30.25	24.35	18.25	12.3	-1.75	-16.9	-22.0	-16.8	-9.7	-3.0	6.4	15.65
ch1:	10:27:34	22.2	24.4	24.1	19.1	10.55	-3.45	-18.15	-28.9	-32.95	-28.95	-18.55	-10.2	-7.25	-5.0	-4.85	-7.6
ch1:	10:27:34	-14.15	-19.65	-24.35	-25.75	-25.7	-21.1	-16.45	-11.7	-7.35	-2.25	2.9	5.25	-0.1	-9.15	-13.4	-14.2
ch1:	10:27:34	-11.6	-8.4	-2.6	5.65	14.4	16.9	15.35	3.6	-15.35	-29.5	-34.25	-35.95	-34.4	-29.1	-24.25	-18.35
ch1:	10:27:34	-11.8	-4.3	1.05	4.55	3.4	-1.35	-8.45	-7.95	-2.85	-0.1	0.2	4.2	11.0	14.5	14.0	6.75
ch1:	10:27:34	-3.4	-15.25	-27.55	-39.9	-39.2	-26.05	-8.85	1.75	6.85	10.3	16.3	23.7	23.75	10.95	-4.0	-9.75
ch1:	10:27:34	-15.95	-21.5	-21.0	-12.95	-6.0	-2.15	0.7	9.75	16.2	11.65	-0.6	-10.85	-12.45	-3.8	14.1	27.95
ch1:	10:27:34	28.4	18.95	11.7	4.95	4.8	6.15	-3.8	-24.75	-36.85	-34.5	-22.2	-5.65	9.9	20.5	20.95	12.8
ch1:	10:27:34	-1.2	-15.45	-28.6	-35.95	-36.9	-28.1	-14.9	-3.8	0.95	5.1	10.4	13.55	12.6	8.25	-0.35	-12.45
ch1:	10:27:37	-12.5	-5.35	-3.15	-4.05	-9.5	-13.05	-13.95	-15.6	-19.3	-22.15	-24.45	-21.1	-11.0	-0.7	7.35	9.6
ch1:	10:27:37	8.3	5.15	1.65	-5.85	-14.65	-26.65	-33.9	-32.9	-26.45	-20.2	-12.6	-6.05	-2.1	0.15	1.05	-0.4
ch1:	10:27:37	-9.75	-22.6	-36.2	-47.7	-57.1	-62.0	-68.5	-73.95	-74.65	-69.2	-60.3	-47.6	-33.55	-21.25	-11.6	-8.35
ch1:	10:27:37	-10.3	-18.7	-24.25	-22.85	-17.25	-13.65	-3.8	5.8	3.9	-6.7	-11.6	-9.2	-3.4	3.95	11.0	17.65
ch1:	10:27:37	20.3	18.5	11.15	0.95	-12.6	-20.65	-24.45	-26.35	-24.6	-14.35	-1.65	8.0	12.75	12.8	8.75	-0.05
ch1:	10:27:37	-8.55	-19.7	-36.3	-55.0	-62.95	-60.05	-50.8	-44.1	-39.6	-33.55	-24.4	-17.95	-11.7	-2.15	1.6	-6.35
ch1:	10:27:37	-15.7	-14.9	-9.25	-2.8	1.8	7.25	9.6	9.35	3.5	-5.6	-11.4	-8.8	-2.85	4.1	11.85	17.45
ch1:	10:27:37	25.05	31.8	33.65	29.75	25.05	16.55	7.15	-9.65	-25.6	-24.15	-7.15	7.85	21.8	35.15	41.75	43.9
ch1:	10:27:37	40.15	31.0	21.1	9.65	-8.55	-18.9	-20.7	-21.0	-18.65	-9.85	-2.7	0.8	4.45	9.65	15.5	12.45
ch1:	10:27:37	1.7	-8.35	-11.4	-11.65	-7.4	-4.0	-0.8	3.55	10.65	17.1	21.35	17.95	10.95	6.65	0.55	-3.55
ch1:	10:27:37	4.3	22.35	34.05	40.95	47.15	52.1	52.25	50.65	44.05	37.55	31.15	22.2	17.3	19.5	22.45	26.6
ch1:	10:27:37	35.45	39.65	39.35	36.6	31.9	22.15	11.4	0.3	-8.7	-13.75	-13.25	-12.15	-9.1	0.1	11.55	22.25
ch1:	10:27:37	25.75	19.8	6.35	-9.25	-28.05	-42.75	-55.2	-65.9	-72.1	-69.9	-64.2	-56.7	-50.2	-44.85	-35.7	-23.95
ch1:	10:27:37	-14.1	-10.25	-10.55	-18.0	-26.85	-33.65	-33.7	-28.25	-19.25	-15.6	-19.5	-25.65	-26.15	-22.1	-16.65	-9.35
ch1:	10:27:37	-4.45	-4.1	-9.15	-9.2	-2.35	6.95	8.1	2.35	-8.7	-18.4	-20.9	-15.35	-9.0	-2.95	4.3	9.1
ch1:	10:27:37	11.9	14.7	18.25	17.4	12.4	0.55	-11.15	-17.0	-15.25	-10.2	0.35	15.7	29.65	37.5	39.45	36.45
ch1:	10:27:37	28.0	17.25	2.05	-15.25	-33.0	-45.2	-54.75	-58.8	-57.85	-53.0	-47.9	-40.8	-33.45	-24.75	-13.35	-4.0
ch1:	10:27:37	0.95	2.0	3.05	2.85	2.8	3.45	8.15	11.6	12.95	10.6	7.35	7.95	13.75	20.9	27.2	30.55
ch1:	10:27:37	28.7	24.65	14.45	1.55	-11.5	-19.6	-16.75	-3.8	1.4	0.3	1.9	7.45	13.45	15.4	11.1	1.95
ch1:	10:27:37	-11.0	-30.5	-49.0	-61.0	-63.95	-67.0	-69.05	-69.6	-69.95	-72.35	-72.0	-70.55	-68.5	-63.9	-56.05	-47.0
ch1:	10:27:37	-41.55	-38.25	-35.35	-29.3	-22.45	-16.0	-13.6	-10.1	-8.45	-10.35	-16.65	-21.6	-20.75	-16.75	-13.95	-12.5
ch1:	10:27:37	-11.45	-15.6	-20.65	-22.2	-19.8	-17.85	-14.6	-19.25	-28.0	-29.1	-17.7	-4.95	2.15	-1.3	-12.25	-19.3
ch1:	10:27:37	-17.35	-5.35	13.05	30.3	38.6	42.75	43.35	40.9	34.85	27.85	17.75	3.8	-13.5	-29.3	-39.45	-42.7
ch1:	10:27:37	-39.1	-34.3	-28.5	-22.9	-17.45	-17.9	-21.2	-26.5	-27.3	-25.45	-24.9	-28.15	-29.0	-28.3	-26.8	-20.2
ch1:	10:27:40	-13.95	-16.7	-20.65	-13.95	-5.25	1.85	5.0	5.9	3.6	-0.8	-5.1	-1.25	7.6	15.85	21.0	20.0
ch1:	10:27:40	17.5	15.95	17.6	25.0	35.15	33.75	24.55	14.1	13.25	25.55	39.6	42.25	39.15	34.35	27.6	20.85
ch1:	10:27:40	11.6	3.0	-0.25	3.55	5.6	6.35	5.25	6.35	6.4	4.9	0.35	-5.0	-11.75	-17.15	-20.6	-25.95
ch1:	10:27:40	-32.55	-38.15	-42.0	-45.4	-42.65	-36.0	-26.3	-19.2	-18.0	-23.35	-27.45	-25.05	-14.0	-2.0	2.95	6.7
ch1:	10:27:40	12.5	18.2	22.6	27.2	22.85	11.3	0.05	-2.4	0.65	10.0	23.55	39.6	49.85	50.15	43.15	32.8
ch1:	10:27:40	24.25	19.3	16.25	10.2	7.1	10.3	17.75	20.9	22.0	21.6	18.25	14.55	16.3	16.7	8.45	-2.85
ch1:	10:27:40	-11.15	-11.7	-8.35	-4.0	-2.1	0.4	3.85	10.8	15.0	17.15	18.45	16.35	8.25	2.05	3.5	12.55
ch1:	10:27:40	26.9	37.65	38.85	32.45	26.6	21.7	24.05	32.3	39.7	42.4	47.65	55.6	63.95	69.8	70.5	65.05
ch1:	10:27:40	55.0	45.95	33.4	20.25	16.5	26.85	36.35	40.3	39.6	38.2	34.4	32.3	31.85	28.35	20.8	15.1
ch1:	10:27:40	13.6	15.7	27.1	42.7	51.8	49.35	43.7	37.1	34.9	37.85	44.95	50.6	47.8	33.3	20.8	20.3
ch1:	10:27:40	27.2	40.9	53.6	61.0	64.0	64.45	57.0	47.95	36.8	26.05	14.9	0.75	-18.8	-33.8	-39.85	-36.25
ch1:	10:27:40	-25.25	-14.2	-5.5	-1.25	-1.45	-7.65	-14.4	-17.9	-15.2	-18.8	-32.85	-47.3	-49.25	-40.75	-29.35	-20.7
ch1:	10:27:40	-16.25	-13.05	-11.65	-8.15	-4.8	-4.15	-7.1	-0.4	14.8	28.7	32.15	31.4	31.55	31.4	24.9	15.65
ch1:	10:27:40	10.5	5.45	2.1	6.65	19.5	28.95	30.15	22.45	16.05	14.75	16.65	16.9	13.4	5.7	-3.1	-12.4
ch1:	10:27:40	-26.75	-40.95	-48.95	-50.3	-53.05	-50.85	-42.0	-30.7	-26.6	-26.45	-26.7	-23.35	-21.0	-23.4	-31.0	-36.25
ch1:	10:27:40	-30.9	-17.8	-5.45	0.7	3.2	2.5	3.25	4.8	6.95	7.25	10.65	19.35	28.4	30.4	27.65	24.3
ch1:	10:27:40	21.65	21.9	20.8	16.15	8.3	0.55	-7.45	-4.7	8.3	24.55	35.9	42.9	42.1	33.45	20.55	8.8
ch1:	10:27:40	2.85	2.8	7.95	11.3	15.5	22.4	32.85	40.65	48.0	50.85	46.25	32.2	15.1	0.4	-4.65	6.4
ch1:	10:27:40	29.75	52.65	64.95	69.25	66.85	63.4	57.85	46.4	24.95	3.5	-13.75	-25.35	-32.75	-34.65	-32.75	-30.85
ch1:	10:27:40	-28.8	-26.4	-24.7	-25.8	-27.45	-32.0	-34.7	-29.65	-15.85	-7.85	-8.55	-16.05	-27.0	-32.85	-28.95	-26.25
ch1:	10:27:40	-27.5	-23.4	-15.9	-3.65	9.65	18.35	17.15	10.55	2.15	-1.45	-7.7	-22.9	-44.5	-62.25	-69.05	-65.75
ch1:	10:27:40	-57.95	-49.85	-43.6	-40.6	-32.6	-19.65	-2.6	8.7	3.7	-18.0	-33.7	-33.2	-20.65	-6.55	0.4	-0.8
ch1:	10:27:40	0.0	6.8	12.45	14.8	15.45	17.05	15.5	19.05	31.15	46.8	55.85	58.9	55.0	45.7	34.3	21.65
ch1:	10:27:40	6.8	-7.55	-21.0	-37.95	-51.75	-58.15	-58.75	-59.2	-54.95	-50.25	-42.7	-34.7	-27.85	-21.3	-15.2	-14.65
ch1:	10:27:43	-14.05	-4.25	11.65	25.95	32.95	36.2	36.05	33.65	28.6	22.8	15.9	14.6	16.4	17.65	19.55	23.8
ch1:	10:27:43	29.65	33.9	36.1	34.15	24.05	-0.45	-20.45	-22.85	-10.45	5.65	18.1	19.4	18.2	20.65	23.55	25.2
ch1:	10:27:43	22.85	15.55	9.0	8.55	12.2	22.05	29.7	32.55	30.3	27.75	27.95	28.85	18.25	5.05	1.8	6.15
ch1:	10:27:43	16.4	30.65	42.15	46.9	45.45	36.55	24.75	12.0	2.95	-5.1	-14.8	-23.4	-21.9	-12.7	-2.25	8.3
ch1:	10:27:43	18.95	25.95	24.4	19.4	11.65	1.05	-15.35	-29.7	-36.05	-27.25	-10.0	6.1	11.65	10.0	8.9	11.15
ch1:	10:27:43	9.95	3.0	-7.85	-24.75	-37.5	-40.75	-37.45	-33.2	-26.9	-25.25	-22.45	-15.7	-9.55	-11.0	-17.1	-19.7
ch1:	10:27:43	-10.05	4.85	14.65	19.35	15.8	8.35	4.4	8.3	12.8	11.5	-0.8	-10.8	-7.75	3.55	14.85	21.4
ch1:	10:27:43	21.15	15.45	9.9	1.65	-5.4	-10.55	-14.15	-23.05	-27.65	-24.6	-17.6	-13.05	-6.3	0.6	8.5	16.75
ch1:	10:27:43	20.25	18.8	13.85	4.5	-5.5	-6.0	-0.3	5.35	3.75	0.85	5.75	17.85	28.0	33.4	28.65	10.4
ch1:	10:27:43	-10.2	-23.25	-22.5	-11.5	3.1	11.35	13.25	11.5	15.9	21.45	24.5	21.95	13.2	-1.65	-13.9	-18.5
ch1:	10:27:43	-12.1	4.8	22.3	32.2	32.2	27.0	22.65	24.5	25.95	24.35	17.7	12.15	12.65	19.85	29.65	40.0
ch1:	10:27:43	42.0	33.75	26.75	22.05	17.1	12.45	10.8	9.25	14.2	23.65	30.25	28.65	25.3	18.95	6.6	-8.6
ch1:	10:27:43	-19.8	-23.45	-19.35	-6.95	6.2	15.9	19.5	24.3	29.05	33.7	36.5	36.25	26.15	13.1	6.15	6.85
ch1:	10:27:43	7.85	3.0	-0.6	1.3	7.1	14.45	24.0	26.9	23.6	13.75	1.85	-5.4	-2.55	2.95	8.6	13.1
ch1:	10:27:43	14.5	12.25	7.1	5.4	7.65	7.3	-1.8	-12.0	-20.4	-24.25	-21.8	-12.3	-5.3	-3.15	-2.9	-5.35
ch1:	10:27:43	-9.2	-10.4	-12.7	-20.85	-26.15	-30.6	-32.2	-27.45	-19.7	-17.85	-16.6	-17.8	-20.4	-23.15	-27.95	-36.55
ch1:	10:27:43	-47.35	-58.55	-62.3	-55.7	-48.35	-42.3	-39.4	-39.1	-40.85	-42.95	-46.15	-46.55	-52.85	-66.2	-75.7	-72.7
ch1:	10:27:43	-56.45	-35.9	-20.75	-13.3	-8.85	-6.85	-5.5	-12.1	-25.3	-39.6	-44.4	-38.7	-28.2	-22.5	-17.25	-10.65
ch1:	10:27:43	-4.4	2.55	4.25	-2.95	-17.0	-29.15	-37.4	-37.85	-32.05	-18.85	-6.4	3.5	11.55	19.9	26.0	28.6
ch1:	10:27:43	20.8	1.25	-14.55	-15.05	-3.35	6.45	11.4	12.3	13.1	12.2	12.2	8.75	4.4	-1.2	-12.1	-21.05
ch1:	10:27:43	-16.95	-4.95	7.6	22.0	30.25	28.8	17.25	4.65	-8.4	-22.1	-38.75	-51.6	-62.5	-72.7	-80.9	-84.3
ch1:	10:27:43	-82.75	-78.15	-72.35	-68.4	-66.45	-65.7	-62.65	-57.95	-49.05	-40.85	-33.7	-26.55	-19.6	-16.7	-18.25	-24.8
ch1:	10:27:43	-33.8	-39.55	-40.2	-34.85	-27.75	-19.35	-14.95	-15.25	-17.4	-14.9	-11.25	-7.55	-10.4	-19.35	-22.95	-14.2
ch1:	10:27:43	0.4	14.15	18.0	6.35	-8.25	-15.05	-10.4	-2.05	3.8	5.75	12.25	18.4	21.35	24.1	24.45	12.15
ch1:	10:27:46	-5.6	-16.6	-21.25	-19.15	-12.4	-1.15	11.4	19.4	17.25	13.0	7.7	-0.7	-12.8	-24.55	-37.05	-48.9
ch1:	10:27:46	-55.85	-59.85	-59.65	-53.0	-43.75	-39.55	-36.8	-34.65	-27.35	-13.15	2.9	5.55	-6.9	-24.0	-24.95	-5.7
ch1:	10:27:46	16.3	25.75	21.85	13.85	10.8	13.3	12.6	13.25	13.3	10.85	12.65	22.55	31.45	37.75	40.05	34.3
ch1:	10:27:46	19.6	0.6	-8.4	-3.25	7.15	13.6	16.0	12.0	11.05	15.05	21.05	23.25	17.6	3.3	-3.05	3.45
ch1:	10:27:46	15.4	25.55	30.3	31.8	34.25	40.0	41.15	34.75	20.3	5.1	-7.0	-9.1	-3.35	4.25	9.25	12.15
ch1:	10:27:46	15.3	21.5	29.35	34.4	36.1	31.0	20.2	1.05	-14.7	-16.65	-9.5	-10.4	-11.5	-8.0	-4.5	-2.0
ch1:	10:27:46	-0.55	-5.3	-7.2	-0.5	-1.1	-11.65	-22.2	-24.05	-18.3	-5.95	3.45	6.4	5.4	8.85	11.4	5.05
ch1:	10:27:46	-7.4	-14.3	-8.8	1.95	9.75	11.55	10.25	4.5	2.15	2.75	0.2	-10.05	-19.8	-21.85	-8.5	11.25
ch1:	10:27:46	24.15	29.45	30.9	29.2	22.4	11.75	-0.05	-1.95	1.55	0.75	-4.05	0.3	11.6	24.55	31.4	25.75
ch1:	10:27:46	11.75	2.25	0.15	0.3	2.05	2.95	7.35	11.5	11.4	7.7	10.35	14.7	17.4	14.05	3.95	-2.4
ch1:	10:27:46	5.65	22.35	36.9	44.7	40.6	29.95	16.7	5.2	-6.05	-11.05	-12.55	-9.75	-5.65	0.1	3.9	6.6
ch1:	10:27:46	10.9	15.0	14.4	7.3	0.75	0.6	5.25	5.8	8.65	15.1	19.75	18.6	18.95	18.55	15.0	6.7
ch1:	10:27:46	-4.0	-10.35	-10.8	-8.05	-4.2	2.55	7.1	7.05	-0.6	-6.95	-5.05	3.9	11.15	15.6	15.1	13.5
ch1:	10:27:46	14.55	16.1	15.55	9.55	-1.3	-10.8	-13.65	-14.05	-14.3	-19.1	-23.65	-23.55	-17.9	-12.35	-9.55	-12.55
ch1:	10:27:46	-17.25	-18.8	-23.8	-36.35	-49.65	-50.8	-41.35	-26.6	-15.8	-8.25	-5.55	-5.4	-9.2	-15.5	-21.15	-23.45
ch1:	10:27:46	-29.25	-38.7	-43.4	-42.3	-35.3	-24.65	-14.9	-7.8	0.25	0.2	-7.8	-16.35	-14.6	-2.7	10.8	16.95
ch1:	10:27:46	12.7	1.55	-5.65	-1.55	8.75	19.55	19.95	15.75	19.55	29.8	30.1	23.5	14.7	8.8	7.8	6.4
ch1:	10:27:46	-2.35	-13.1	-14.2	-3.95	12.4	25.05	31.95	31.0	30.65	31.9	33.75	30.4	19.8	-2.9	-26.4	-37.9
ch1:	10:27:46	-35.35	-28.25	-23.75	-24.45	-29.4	-30.05	-22.5	-9.5	-1.4	-1.7	-11.65	-23.45	-28.7	-21.2	-9.45	-2.15
ch1:	10:27:46	-1.1	-4.35	-8.55	-7.5	1.05	8.05	9.85	7.7	6.95	5.65	6.75	9.3	9.2	0.1	-6.95	-6.05
ch1:	10:27:46	-9.25	-16.95	-13.75	-1.75	8.65	16.75	13.4	1.0	-10.35	-16.0	-17.1	-13.75	-15.75	-18.7	-13.1	-1.85
ch1:	10:27:46	7.1	15.85	29.3	39.75	34.35	10.9	-19.5	-45.05	-45.9	-25.05	-4.1	3.45	5.6	6.35	10.4	19.4
ch1:	10:27:46	27.4	24.4	12.6	-0.05	-18.75	-41.25	-56.9	-57.5	-48.4	-34.1	-24.05	-20.75	-23.9	-22.7	-16.1	-9.1
ch1:	10:27:46	-7.45	-15.25	-28.95	-32.1	-16.3	3.25	11.75	3.95	-7.35	-15.65	-15.4	-4.95	9.05	14.05	14.95	11.7
ch1:	10:27:49	4.85	3.55	5.1	1.05	-2.35	0.25	3.05	7.8	12.55	17.25	18.25	14.75	6.25	-1.0	-7.5	-12.05
ch1:	10:27:49	-9.9	-0.35	8.95	11.65	12.5	9.25	1.2	-8.3	-15.55	-25.15	-27.4	-17.1	1.95	20.4	34.3	39.0
ch1:	10:27:49	35.45	27.0	14.45	0.8	-9.5	-17.1	-25.95	-25.15	-11.6	3.9	10.75	12.35	12.2	12.35	10.6	8.2
ch1:	10:27:49	4.7	-3.3	-13.0	-19.0	-16.95	-5.85	11.6	22.4	28.2	30.5	27.7	19.3	12.45	7.5	5.9	4.45
ch1:	10:27:49	1.85	3.2	10.55	18.05	21.55	18.4	5.25	-4.3	-0.5	12.2	21.2	24.55	23.3	23.15	20.55	14.45
ch1:	10:27:49	3.3	-14.1	-28.7	-28.8	-18.45	-7.05	5.95	17.3	27.45	32.3	32.55	26.65	16.15	-2.15	-24.25	-42.2
ch1:	10:27:49	-49.9	-58.0	-73.6	-84.5	-84.6	-78.4	-70.8	-61.65	-51.85	-37.7	-29.9	-31.65	-39.15	-45.65	-46.85	-37.05
ch1:	10:27:49	-23.25	-10.8	-0.15	3.7	-1.8	-11.7	-16.55	-17.2	-18.2	-26.35	-33.0	-29.5	-17.85	-9.15	-1.55	4.95
ch1:	10:27:49	8.0	4.65	-5.7	-19.9	-32.5	-35.35	-24.5	-3.75	11.5	19.1	24.6	31.05	32.3	28.2	17.0	0.8
ch1:	10:27:49	-15.35	-30.65	-52.15	-79.7	-101.95	-110.25	-103.55	-95.0	-91.75	-94.1	-96.2	-97.85	-96.1	-91.55	-81.85	-74.1
ch1:	10:27:49	-72.75	-72.3	-66.45	-54.05	-40.45	-32.2	-29.85	-27.45	-29.65	-32.4	-30.9	-27.25	-26.95	-23.0	-10.7	7.05
ch1:	10:27:49	20.65	24.05	16.35	1.8	-7.1	-5.3	2.45	6.8	10.55	16.5	28.9	40.15	46.25	44.25	39.3	32.5
ch1:	10:27:49	25.25	18.9	15.1	12.4	11.55	17.75	28.55	40.65	49.75	52.8	46.5	36.5	28.6	28.45	28.65	21.65
ch1:	10:27:49	10.95	5.95	8.85	18.85	35.15	48.75	55.15	53.2	47.1	37.3	28.15	19.9	18.7	17.9	9.35	-2.6
ch1:	10:27:49	-0.7	13.15	27.9	37.85	41.05	38.55	31.85	25.6	18.15	7.1	-6.3	-13.25	-15.55	-15.5	-15.65	-16.15
ch1:	10:27:49	-15.95	-10.85	0.95	13.8	19.3	12.05	-0.3	-7.75	-1.05	11.05	19.05	20.5	19.45	15.0	12.8	13.5
ch1:	10:27:49	15.65	17.2	16.75	13.75	11.9	14.55	19.1	24.5	24.65	17.7	0.45	-17.75	-23.0	-11.1	6.0	23.4
ch1:	10:27:49	33.4	30.55	19.15	5.7	-6.35	-17.55	-28.05	-39.9	-50.2	-58.0	-60.0	-59.35	-54.6	-51.7	-55.05	-56.65
ch1:	10:27:49	-46.4	-32.85	-22.05	-13.95	-13.85	-20.2	-23.95	-16.5	-2.0	11.1	14.4	14.5	11.3	8.5	7.7	2.05
ch1:	10:27:49	-13.8	-22.4	-13.05	5.3	23.2	33.55	36.3	34.15	28.25	15.3	-0.5	-21.25	-40.1	-51.6	-55.85	-55.75
ch1:	10:27:49	-49.35	-40.65	-32.3	-23.5	-15.5	-9.75	-6.65	-3.75	-6.0	-14.1	-27.5	-38.8	-44.5	-39.75	-27.75	-13.15
ch1:	10:27:49	-7.0	-12.1	-22.8	-30.2	-29.4	-23.45	-17.3	-19.1	-25.95	-30.9	-27.4	-21.15	-11.9	-3.3	-2.0	-12.9
ch1:	10:27:49	-28.45	-41.4	-48.25	-50.8	-50.65	-44.55	-35.2	-25.5	-20.45	-17.6	-18.0	-21.25	-27.5	-27.6	-23.4	-16.85
ch1:	10:27:49	-9.25	-1.75	3.5	9.05	16.0	17.25	9.95	-2.25	-9.85	-12.8	-8.6	-5.0	-4.2	-2.7	6.75	21.25
ch1:	10:27:52	35.65	41.9	41.6	38.05	32.9	32.75	38.8	45.45	47.8	46.65	41.0	32.4	17.3	9.2	15.4	22.25
ch1:	10:27:52	22.6	25.7	28.85	30.75	36.85	42.5	47.2	46.25	36.35	22.45	15.15	6.15	-4.15	-12.3	-16.35	-19.25
ch1:	10:27:52	-14.25	-5.95	-4.2	-7.45	-7.55	-7.95	-11.6	-14.35	-17.95	-19.75	-18.35	-11.25	-3.55	2.7	6.8	12.45
ch1:	10:27:52	14.85	16.05	20.3	21.6	16.9	15.4	24.55	38.3	49.85	51.5	46.35	36.8	28.3	20.15	11.4	-1.7
ch1:	10:27:52	-16.1	-28.5	-36.6	-37.85	-31.9	-21.5	-9.6	1.6	3.1	-2.85	-12.65	-24.9	-39.65	-49.25	-54.3	-46.15
ch1:	10:27:52	-24.6	-0.5	15.6	21.9	20.9	18.8	17.2	10.75	-0.85	-22.3	-49.8	-69.1	-66.55	-48.75	-26.5	-8.95
ch1:	10:27:52	3.35	7.0	2.25	-7.55	-23.25	-42.85	-62.35	-79.85	-97.75	-110.5	-120.0	-123.3	-119.8	-112.4	-109.55	-105.75
ch1:	10:27:52	-96.6	-84.3	-78.45	-74.9	-66.0	-55.0	-46.75	-42.8	-38.1	-34.0	-30.1	-26.75	-20.7	-17.25	-16.8	-17.0
ch1:	10:27:52	-12.65	-2.85	7.2	12.2	14.65	19.2	21.65	21.8	18.9	16.0	13.0	13.75	18.0	30.15	39.85	39.15
ch1:	10:27:52	32.4	32.3	39.85	51.3	57.25	50.1	34.2	19.55	15.35	17.9	22.45	22.1	19.0	19.9	30.7	39.5
ch1:	10:27:52	38.35	24.3	0.45	-21.7	-30.65	-29.2	-26.2	-22.05	-18.45	-16.55	-16.35	-14.75	-18.3	-24.25	-29.55	-32.95
ch1:	10:27:52	-37.8	-41.3	-40.55	-32.45	-22.0	-17.85	-18.35	-16.95	-6.85	6.7	17.55	18.95	14.75	6.2	-1.55	-9.9
ch1:	10:27:52	-18.4	-26.65	-31.45	-30.85	-23.15	-11.5	-3.7	-1.5	-1.55	-0.2	-0.7	0.5	-0.1	-2.2	-2.9	2.9
ch1:	10:27:52	10.15	19.65	31.15	41.65	46.65	44.05	37.45	27.0	14.6	6.25	12.6	23.25	29.5	30.7	33.85	38.0
ch1:	10:27:52	40.25	33.95	22.8	13.0	9.85	10.85	10.65	14.9	26.4	36.95	39.1	37.1	29.55	21.35	14.5	7.4
ch1:	10:27:52	-2.2	-10.05	-8.9	6.8	23.95	30.25	30.2	25.9	18.4	7.4	-5.05	-20.75	-35.6	-44.7	-39.6	-26.6
ch1:	10:27:52	-13.3	-2.55	5.1	8.45	10.0	7.75	1.5	-7.1	-24.0	-43.75	-53.0	-46.0	-34.5	-26.0	-26.6	-30.2
ch1:	10:27:52	-29.65	-22.1	-15.0	-13.4	-18.5	-23.6	-20.0	-11.05	-1.9	5.85	8.95	6.9	13.0	21.25	22.05	16.15
ch1:	10:27:52	8.15	-1.7	-3.6	2.85	10.85	17.85	21.1	19.75	12.05	2.25	1.35	13.9	23.55	30.05	37.8	46.95
ch1:	10:27:52	53.15	55.95	50.05	39.7	30.2	23.45	20.9	17.9	15.25	15.35	19.45	24.45	33.65	37.75	30.9	12.75
ch1:	10:27:52	-5.35	-15.75	-13.75	-1.85	14.3	25.25	27.05	22.6	14.2	9.65	7.55	2.45	-6.75	-8.0	-2.0	6.85
ch1:	10:27:52	14.55	20.45	18.0	13.65	15.55	18.6	19.65	21.65	23.8	23.0	20.9	11.9	0.6	-2.8	10.55	26.9
ch1:	10:27:52	30.5	24.0	21.75	23.8	25.95	26.15	19.95	7.45	-1.85	1.5	10.05	21.0	33.15	42.65	41.25	36.8
ch1:	10:27:52	30.95	25.85	24.05	24.4	15.4	1.95	1.7	15.85	27.45	25.4	20.15	17.0	18.3	18.2	12.75	2.75
ch1:	10:27:55	-39.05	-50.75	-51.3	-38.95	-23.25	-11.2	-3.1	3.55	10.35	13.2	12.5	12.25	17.45	26.1	34.75	33.95
ch1:	10:27:55	29.1	25.5	24.15	24.05	21.0	10.95	3.8	4.15	5.75	10.25	13.2	13.4	8.9	-0.15	-9.25	-11.2
ch1:	10:27:55	-21.85	-34.2	-28.35	-9.1	7.95	19.6	21.8	15.55	5.3	-9.35	-23.35	-40.85	-62.65	-83.45	-94.0	-96.85
ch1:	10:27:55	-94.2	-93.55	-94.15	-93.15	-87.05	-77.7	-70.05	-65.75	-64.55	-66.35	-72.05	-71.75	-63.9	-51.5	-42.65	-38.65
ch1:	10:27:55	-38.0	-35.35	-32.9	-29.95	-25.75	-26.65	-33.35	-34.8	-26.75	-15.8	-2.5	6.45	9.65	8.55	5.9	-2.9
ch1:	10:27:55	-12.6	-23.4	-32.25	-35.15	-34.35	-34.85	-32.8	-25.6	-16.85	-8.3	-7.85	-14.15	-19.4	-19.25	-17.95	-11.4
ch1:	10:27:55	-2.3	8.6	17.85	25.1	28.35	28.95	26.8	25.95	30.45	36.55	42.4	45.15	48.45	51.3	50.55	45.55
ch1:	10:27:55	40.85	34.1	28.1	22.05	19.1	25.85	39.85	50.45	54.4	54.1	49.0	41.6	29.1	13.8	-5.35	-17.1
ch1:	10:27:55	-14.85	-4.95	2.55	10.95	16.95	19.75	20.0	14.3	6.0	0.65	-5.75	-16.05	-21.2	-20.5	-15.05	-9.55
ch1:	10:27:55	-6.15	-7.35	-7.0	-4.6	-1.15	2.7	1.9	-8.1	-14.65	-9.6	-5.75	-0.9	7.0	8.6	-0.7	-8.55
ch1:	10:27:55	-16.15	-17.25	-11.75	-8.6	-11.0	-11.3	-10.75	-10.6	-7.25	-3.25	-2.55	-7.05	-10.05	-9.3	-4.7	0.7
ch1:	10:27:55	6.7	4.1	-6.55	-16.8	-18.85	-13.3	-0.85	13.5	21.7	21.5	13.3	0.95	-13.55	-22.65	-23.1	-5.8
ch1:	10:27:55	22.0	46.65	60.2	69.5	76.25	80.0	78.2	71.15	58.8	39.4	19.55	1.35	-11.15	-14.55	-8.0	0.1
ch1:	10:27:55	10.65	19.9	27.15	29.0	25.55	22.15	19.7	10.8	3.65	6.2	10.45	17.35	28.45	39.65	44.05	41.05
ch1:	10:27:55	32.05	24.55	16.2	5.8	-6.4	-15.65	-15.6	-8.95	-3.95	-1.75	2.5	5.0	5.4	2.15	-3.2	-12.1
ch1:	10:27:55	-13.8	-5.05	9.7	18.7	21.5	17.7	10.75	4.2	-4.0	-14.15	-18.65	-11.7	-0.8	10.0	17.85	22.4
ch1:	10:27:55	19.95	11.85	-3.6	-21.1	-36.7	-46.7	-54.95	-65.85	-74.45	-76.1	-69.6	-57.2	-43.55	-36.7	-30.75	-26.45
ch1:	10:27:55	-25.45	-23.65	-14.3	-7.25	-11.2	-24.45	-29.9	-21.35	-9.7	0.1	7.5	8.4	-0.95	-7.3	-5.05	1.05
ch1:	10:27:55	0.8	-2.7	-9.65	-17.4	-25.1	-27.6	-21.1	-7.2	5.1	12.8	14.45	8.0	-1.1	-7.5	-8.6	-7.1
ch1:	10:27:55	-4.95	-5.6	-3.75	-1.45	0.65	0.65	-3.85	-9.95	-11.5	-8.5	-3.4	6.95	18.55	27.45	28.95	27.85
ch1:	10:27:55	25.3	23.65	16.5	2.35	-12.3	-12.7	-0.85	16.9	35.6	49.2	54.5	51.2	43.8	33.1	15.75	-8.8
ch1:	10:27:55	-28.3	-43.95	-57.15	-65.2	-67.3	-68.05	-66.1	-64.0	-63.2	-64.35	-67.05	-63.05	-56.2	-51.75	-50.1	-48.15
ch1:	10:27:55	-49.85	-44.85	-33.75	-27.4	-32.95	-40.75	-42.2	-35.75	-30.4	-33.7	-39.75	-39.8	-30.35	-18.75	-10.4	-9.85
ch1:	10:27:55	-13.45	-20.8	-25.75	-28.6	-32.1	-38.15	-38.95	-31.95	-21.45	-11.5	-5.9	-6.1	-14.15	-25.15	-38.65	-51.35
ch1:	10:27:58	-35.25	-35.65	-30.0	-22.15	-19.5	-20.85	-19.75	-20.25	-23.2	-26.55	-32.85	-39.35	-38.15	-24.85	-8.6	4.8
ch1:	10:27:58	7.85	0.7	-12.35	-21.6	-28.95	-34.7	-39.3	-42.35	-41.45	-34.65	-29.85	-30.35	-27.1	-20.4	-15.3	-13.65
ch1:	10:27:58	-11.95	-11.85	-11.7	-16.95	-21.05	-17.3	-9.4	-4.6	-1.4	1.35	2.55	-0.45	-10.4	-19.45	-24.7	-24.35
ch1:	10:27:58	-17.6	-1.4	14.65	25.95	30.05	27.85	15.4	0.55	-6.5	-3.95	3.55	11.9	16.5	15.2	14.75	18.6
ch1:	10:27:58	29.5	37.15	34.3	23.95	16.45	15.2	24.15	37.45	49.3	59.25	63.65	61.7	57.05	55.6	54.0	48.6
ch1:	10:27:58	38.45	38.35	48.6	62.05	71.55	78.3	78.5	72.4	60.1	45.75	32.7	22.8	18.8	15.3	11.2	12.0
ch1:	10:27:58	20.15	26.55	34.95	43.5	49.9	54.6	56.25	49.6	39.5	29.35	15.65	3.3	-2.25	-1.9	2.75	16.5
ch1:	10:27:58	29.8	37.65	40.4	43.3	42.6	39.8	32.45	21.5	11.6	8.55	12.8	21.75	34.2	47.75	60.2	66.9
ch1:	10:27:58	68.75	61.2	50.7	45.85	48.35	51.3	53.15	54.8	61.2	68.0	67.9	63.25	54.0	40.8	23.6	2.35
ch1:	10:27:58	-23.0	-41.15	-52.85	-57.6	-58.85	-55.2	-45.2	-31.7	-25.05	-22.95	-23.35	-27.6	-30.65	-33.65	-34.5	-27.8
ch1:	10:27:58	-14.35	-5.35	-1.2	-0.65	1.3	3.15	4.3	0.85	-9.3	-19.2	-16.4	-3.45	7.7	15.85	19.7	20.85
ch1:	10:27:58	18.6	18.0	17.5	12.45	-5.35	-23.6	-29.85	-25.75	-19.95	-14.45	-11.3	-8.55	-2.7	2.9	6.1	5.5
ch1:	10:27:58	5.55	3.9	-1.35	-11.25	-19.6	-27.25	-30.75	-29.9	-27.1	-23.6	-21.1	-21.8	-23.7	-22.8	-24.5	-31.0
ch1:	10:27:58	-41.7	-42.7	-31.25	-14.95	-4.0	3.8	6.75	6.05	3.75	1.15	-4.6	-16.35	-26.4	-26.55	-15.5	-3.0
ch1:	10:27:58	5.8	5.55	1.05	-7.2	-13.3	-17.5	-24.05	-39.0	-50.2	-48.4	-39.5	-32.1	-28.35	-25.7	-23.45	-18.45
ch1:	10:27:58	-14.65	-13.7	-13.1	-10.0	-13.05	-18.75	-21.55	-20.2	-15.1	-7.5	-0.75	4.4	8.0	8.6	11.0	10.9
ch1:	10:27:58	7.35	-0.25	-7.25	-9.45	2.25	21.85	39.1	43.65	38.65	33.0	30.3	22.15	9.8	6.15	11.65	18.7
ch1:	10:27:58	28.35	46.2	57.7	54.0	38.4	20.05	2.65	-6.45	-5.45	4.5	20.7	34.65	42.0	44.8	45.5	42.0
ch1:	10:27:58	38.0	22.2	-4.35	-20.3	-15.2	-5.25	8.7	24.6	36.2	41.25	42.55	40.6	36.35	29.5	16.6	-4.25
ch1:	10:27:58	-30.4	-47.25	-51.0	-50.0	-52.9	-55.9	-54.6	-45.0	-29.55	-11.85	4.5	12.65	11.75	3.3	-9.8	-25.9
ch1:	10:27:58	-30.25	-18.15	3.15	19.85	30.85	33.5	34.2	37.25	42.0	39.65	28.0	8.6	-6.6	-3.1	12.15	24.75
ch1:	10:27:58	30.75	35.3	33.1	26.7	19.55	16.45	17.0	17.2	7.7	-5.75	-11.7	-4.75	14.0	34.75	49.45	53.7
ch1:	10:27:58	48.25	34.45	22.7	8.9	-9.9	-32.25	-51.0	-60.15	-57.2	-52.35	-49.85	-46.5	-44.85	-43.6	-44.05	-48.45
ch1:	10:27:58	-53.65	-51.35	-50.05	-48.05	-41.25	-26.5	-12.05	-1.15	4.0	9.75	14.6	15.35	11.6	1.7	-11.45	-18.65
ch1:	10:28:01	32.5	30.6	30.45	29.65	19.2	4.65	-2.5	2.95	9.5	14.25	19.55	25.75	31.25	34.4	31.65	23.65
ch1:	10:28:01	17.4	18.25	26.5	32.95	33.55	29.25	25.05	21.15	20.4	20.5	17.5	14.25	16.2	24.3	33.65	40.35
ch1:	10:28:01	38.6	33.65	29.25	28.1	25.1	19.95	8.2	-11.3	-39.0	-59.2	-58.45	-40.9	-22.5	-9.9	-5.55	-9.5
ch1:	10:28:01	-15.75	-23.65	-31.65	-38.55	-44.1	-57.25	-77.95	-94.35	-97.15	-92.8	-85.75	-76.25	-67.1	-56.0	-44.75	-35.6
ch1:	10:28:01	-33.0	-36.7	-51.8	-63.65	-59.7	-39.9	-22.1	-11.65	-8.65	-4.85	1.15	6.75	7.05	-2.0	-19.85	-30.15
ch1:	10:28:01	-21.8	-8.15	3.45	13.8	23.95	33.45	43.5	50.25	51.5	45.5	36.05	23.1	1.55	-21.7	-35.75	-33.8
ch1:	10:28:01	-17.35	2.95	12.05	15.7	19.45	23.55	24.6	25.25	19.5	4.45	-12.05	-13.9	0.7	18.85	32.35	40.35
ch1:	10:28:01	46.05	47.65	45.05	39.1	35.2	27.3	11.35	-8.45	-22.45	-30.55	-31.35	-24.6	-14.95	-7.3	-3.35	-3.75
ch1:	10:28:01	-8.05	-9.25	-8.9	-9.2	-12.8	-11.7	-6.2	0.2	3.75	7.45	7.15	3.6	3.45	2.85	-5.15	-12.45
ch1:	10:28:01	-5.7	11.2	28.1	35.55	36.15	31.35	23.55	12.2	-0.2	-13.15	-25.15	-40.0	-57.65	-71.1	-77.0	-74.8
ch1:	10:28:01	-67.4	-59.65	-55.9	-49.7	-41.85	-34.0	-30.2	-28.1	-24.4	-15.95	-7.5	-2.75	-2.2	-4.2	-7.85	-12.8
ch1:	10:28:01	-13.65	-9.5	-1.6	7.5	17.65	22.7	23.0	19.1	13.85	1.95	-16.45	-27.65	-17.05	3.95	19.4	27.2
ch1:	10:28:01	28.6	27.15	25.65	23.95	14.75	-2.7	-24.55	-43.3	-58.0	-62.55	-56.15	-43.4	-30.5	-18.05	-3.45	9.3
ch1:	10:28:01	14.95	12.95	11.7	9.4	5.75	-1.9	-12.75	-26.75	-32.75	-28.25	-18.85	-9.45	-1.3	2.6	2.2	1.8
ch1:	10:28:01	2.25	2.3	-9.05	-30.85	-50.65	-51.45	-35.55	-12.0	9.05	24.8	31.6	34.6	37.9	39.05	31.4	11.5
ch1:	10:28:01	-6.25	-2.75	15.65	26.85	31.65	36.35	43.15	48.1	47.45	41.25	36.0	27.7	9.8	-9.45	-21.85	-27.2
ch1:	10:28:01	-29.25	-25.3	-16.85	-6.15	0.0	3.95	6.25	8.75	7.85	5.7	2.4	0.8	-1.55	-0.75	10.0	25.65
ch1:	10:28:01	37.05	41.8	41.45	33.2	21.8	4.65	-15.3	-23.6	-13.95	1.25	16.15	25.25	24.8	22.8	25.95	28.45
ch1:	10:28:01	24.9	18.8	6.45	-9.35	-21.9	-22.85	-15.95	-2.3	9.5	12.85	8.4	4.85	0.35	-8.05	-16.4	-22.3
ch1:	10:28:01	-24.1	-18.35	-4.35	4.25	5.95	5.5	5.5	2.2	-2.85	-14.65	-30.85	-43.45	-50.8	-56.55	-60.05	-56.9
ch1:	10:28:01	-48.75	-38.7	-30.75	-24.75	-22.25	-19.0	-24.85	-41.55	-58.2	-62.35	-58.8	-49.25	-37.35	-28.1	-22.5	-18.05
ch1:	10:28:01	-11.65	-4.85	-1.75	-6.0	-14.0	-25.1	-30.7	-27.5	-18.0	-10.3	-6.0	-6.55	-6.15	-1.05	3.3	0.45
ch1:	10:28:01	-4.75	-3.2	0.65	3.3	4.25	3.45	-6.5	-21.55	-36.9	-43.35	-41.2	-39.65	-44.5	-47.7	-43.0	-32.8
ch1:	10:28:01	-20.8	-13.0	-11.15	-15.55	-20.4	-24.65	-23.4	-19.4	-15.8	-17.9	-21.45	-24.35	-21.8	-13.25	-3.75	2.1
ch1:	10:28:05	-22.5	-10.9	3.0	13.65	21.15	23.75	24.1	17.95	5.65	-11.75	-26.65	-36.9	-42.9	-44.25	-40.45	-38.0
ch1:	10:28:05	-38.75	-34.95	-26.95	-16.5	-9.1	-7.3	-10.8	-10.3	-10.0	-14.85	-22.6	-23.05	-14.55	-2.0	8.05	14.9
ch1:	10:28:05	20.45	21.5	13.9	-1.0	-11.85	-10.8	3.75	22.6	38.2	45.45	48.2	48.55	47.1	41.95	36.55	36.0
ch1:	10:28:05	39.25	43.5	44.95	45.95	47.9	54.45	57.95	55.0	47.6	44.9	40.55	28.35	15.7	15.05	23.35	35.05
ch1:	10:28:05	46.9	52.5	50.95	43.7	32.9	19.5	7.4	-2.85	-8.25	-9.85	-5.75	-0.3	1.25	-0.9	-3.95	-4.4
ch1:	10:28:05	-3.25	-3.3	-5.7	-4.2	0.3	9.45	16.5	21.65	24.25	23.8	16.5	9.4	1.25	-4.85	-4.4	1.8
ch1:	10:28:05	11.25	21.55	27.85	27.45	25.8	25.7	28.85	26.6	17.7	8.45	5.85	3.0	-2.9	-7.7	-7.7	-2.65
ch1:	10:28:05	3.55	8.45	10.6	11.2	4.9	-1.5	-8.15	-20.4	-32.4	-25.05	-9.3	2.85	10.55	16.9	17.95	13.95
ch1:	10:28:05	4.4	-10.7	-27.55	-45.25	-64.5	-85.8	-101.35	-110.0	-112.0	-112.15	-112.75	-112.6	-108.35	-101.1	-92.4	-86.55
ch1:	10:28:05	-86.95	-84.55	-76.55	-65.75	-52.6	-35.4	-23.4	-16.45	-16.6	-21.3	-25.1	-23.85	-28.7	-40.95	-48.05	-43.9
ch1:	10:28:05	-35.15	-26.7	-18.0	-10.15	-2.25	-1.05	-4.2	-6.35	-4.05	-5.9	-14.7	-24.15	-22.5	-13.05	-1.75	13.6
ch1:	10:28:05	30.55	41.45	45.4	45.95	35.75	17.15	1.65	-0.4	6.65	19.75	31.6	40.9	47.5	48.4	42.45	34.05
ch1:	10:28:05	21.5	3.95	-7.85	-12.95	-12.75	-8.15	4.2	18.75	32.05	35.1	29.5	16.85	2.4	-13.55	-32.45	-52.55
ch1:	10:28:05	-68.9	-79.55	-84.7	-82.45	-78.7	-74.05	-70.15	-63.65	-53.85	-37.4	-26.2	-26.95	-34.55	-36.4	-29.4	-16.2
ch1:	10:28:05	-4.65	-0.55	-2.4	-8.15	-14.25	-17.65	-16.35	-19.5	-29.65	-42.85	-48.4	-44.25	-32.85	-20.5	-7.95	2.95
ch1:	10:28:05	6.95	7.05	3.3	-5.3	-16.2	-24.05	-33.5	-42.8	-51.45	-51.65	-42.3	-26.7	-10.6	4.2	10.4	9.9
ch1:	10:28:05	11.35	12.4	6.95	-3.25	-10.75	-12.4	-6.2	-0.05	4.4	7.5	10.95	11.05	8.1	0.55	-8.45	-13.25
ch1:	10:28:05	-10.05	0.9	14.4	25.4	30.25	33.85	35.9	36.5	33.25	27.95	18.3	7.3	-3.6	-11.4	-13.7	-9.8
ch1:	10:28:05	-2.45	5.3	11.65	14.55	16.5	14.35	11.65	9.0	5.65	-0.95	-1.5	4.1	14.85	27.2	35.8	36.35
ch1:	10:28:05	33.35	29.95	21.75	9.95	-0.15	-3.45	-2.2	4.4	11.9	22.2	32.85	41.15	43.3	40.6	36.05	31.95
ch1:	10:28:05	20.4	3.5	-0.95	3.5	8.6	14.05	19.35	21.95	26.85	28.6	31.2	34.6	28.2	8.15	-9.35	-14.65
ch1:	10:28:05	-11.75	-5.4	3.9	17.3	29.25	35.75	33.05	26.9	18.0	5.9	-8.5	-18.7	-27.15	-32.6	-34.2	-34.1
ch1:	10:28:05	-32.9	-29.25	-23.3	-18.35	-13.9	-11.9	-9.8	-11.0	-8.15	-0.65	7.5	12.4	16.4	14.95	11.65	11.35
ch1:	10:28:05	9.9	-1.05	-15.1	-18.1	-7.45	9.2	22.7	30.7	32.45	35.1	41.0	47.0	44.5	30.35	8.85	-7.85
ch1:	10:28:08	-9.7	3.4	9.1	9.55	9.6	10.3	10.9	7.0	-11.4	-34.3	-52.3	-63.15	-63.9	-55.25	-47.35	-40.55
ch1:	10:28:08	-34.15	-28.2	-21.95	-19.2	-17.9	-19.75	-23.5	-23.65	-15.45	-10.7	-10.15	-10.45	-7.4	-2.2	2.45	0.65
ch1:	10:28:08	-4.05	-3.8	-3.6	-9.5	-10.4	4.8	23.25	37.75	44.9	45.75	42.95	40.6	29.85	12.4	-6.95	-25.35
ch1:	10:28:08	-41.75	-56.15	-67.85	-75.25	-75.75	-70.4	-61.05	-54.1	-48.45	-43.9	-37.05	-34.2	-36.65	-39.65	-35.5	-26.8
ch1:	10:28:08	-16.75	-8.05	-4.45	-2.9	0.2	1.15	-7.25	-18.45	-25.65	-26.15	-24.7	-18.85	-11.55	-3.95	2.6	8.2
ch1:	10:28:08	9.75	4.0	-4.35	-9.75	-11.9	-14.6	-14.55	-14.65	-9.55	4.45	22.15	31.95	37.55	39.35	40.7	43.0
ch1:	10:28:08	42.95	38.7	33.0	24.45	11.45	6.3	15.5	35.0	52.3	63.2	65.2	60.85	50.25	39.2	30.25	19.2
ch1:	10:28:08	3.7	-9.55	-16.05	-14.9	-4.15	7.4	16.5	22.0	24.7	25.2	28.25	28.7	24.85	15.6	10.65	21.35
ch1:	10:28:08	42.7	57.15	58.4	53.25	48.9	49.4	44.85	32.7	19.55	11.75	3.35	-2.55	-3.15	2.35	9.05	17.65
ch1:	10:28:08	31.6	46.7	48.15	34.55	20.9	12.1	7.65	9.6	18.6	25.6	31.65	35.35	37.95	37.65	37.85	34.8
ch1:	10:28:08	21.75	4.8	-1.3	1.5	8.1	20.6	32.0	37.8	36.4	30.95	24.75	22.8	18.95	11.3	-3.7	-23.45
ch1:	10:28:08	-36.75	-34.3	-18.8	-0.05	15.1	20.85	19.85	15.75	13.35	2.95	-19.45	-52.35	-79.2	-87.25	-77.9	-68.05
ch1:	10:28:08	-63.2	-63.7	-68.35	-68.85	-61.75	-51.2	-45.3	-42.35	-40.8	-34.95	-22.3	-3.1	10.2	17.65	20.3	16.35
ch1:	10:28:08	9.45	6.6	3.5	-0.8	2.05	10.8	23.55	37.05	50.5	59.05	63.25	58.45	47.8	36.95	29.95	19.35
ch1:	10:28:08	6.05	-6.55	-15.8	-16.75	-8.6	4.2	17.5	30.0	34.7	33.15	24.4	10.75	-2.15	-11.75	-20.9	-22.85
ch1:	10:28:08	-17.0	-8.0	1.8	8.8	16.25	24.65	25.75	14.9	5.15	-4.45	-12.45	-17.7	-15.3	-11.85	-8.55	-2.25
ch1:	10:28:08	11.25	21.75	25.7	25.8	16.75	1.55	-10.4	-13.15	-9.15	0.0	8.7	17.25	18.65	13.4	7.5	6.95
ch1:	10:28:08	9.15	10.9	9.1	3.5	-3.5	-5.8	3.45	11.25	11.5	12.15	21.85	33.7	43.65	45.5	43.2	39.0
ch1:	10:28:08	31.65	18.65	1.9	-15.8	-30.1	-36.55	-38.35	-39.3	-41.35	-36.85	-29.1	-23.7	-22.6	-22.4	-26.85	-30.65
ch1:	10:28:08	-27.7	-20.35	-13.0	-6.05	-2.4	-2.55	-0.9	2.7	6.3	0.25	-9.55	-9.05	0.9	4.8	7.75	15.85
ch1:	10:28:08	26.1	35.7	41.55	41.75	34.4	18.4	2.15	6.4	27.0	44.65	46.3	41.35	35.5	34.45	37.75	41.7
ch1:	10:28:08	38.0	26.45	7.65	-14.25	-25.8	-18.6	-0.1	13.65	22.15	22.55	16.1	9.45	9.6	11.65	16.5	21.2
ch1:	10:28:08	18.1	4.85	-7.7	-11.4	-7.7	-0.3	6.45	11.35	9.55	4.7	0.85	1.45	2.2	1.8	-6.0	-18.15
ch1:	10:28:08	-28.65	-28.7	-12.0	14.05	31.65	35.8	36.5	36.05	35.1	28.5	20.55	14.3	8.2	-6.2	-24.1	-38.4
ch1:	10:28:11	-66.15	-56.65	-44.1	-36.15	-31.05	-31.7	-32.55	-30.45	-32.2	-45.2	-53.9	-52.25	-41.85	-30.0	-19.9	-15.05
ch1:	10:28:11	-13.25	-14.2	-17.55	-24.6	-34.5	-44.1	-50.1	-48.15	-44.1	-40.4	-35.3	-25.6	-17.25	-11.4	-9.4	-8.1
ch1:	10:28:11	-9.35	-14.2	-19.85	-22.9	-23.3	-20.8	-13.1	-4.45	5.55	12.65	17.2	18.35	17.55	14.1	11.65	4.0
ch1:	10:28:11	-7.7	-20.25	-32.95	-46.15	-55.95	-57.8	-52.5	-44.8	-39.75	-32.35	-23.3	-14.6	-12.05	-12.7	-14.75	-16.9
ch1:	10:28:11	-21.2	-22.15	-17.65	-8.35	2.85	10.1	11.75	8.25	3.95	1.0	4.5	8.0	7.75	4.85	8.95	16.75
ch1:	10:28:11	26.45	35.8	39.45	31.95	16.75	1.75	-7.0	-7.15	-4.9	2.15	9.7	12.65	9.6	5.3	-2.5	-7.45
ch1:	10:28:11	-8.45	-11.45	-18.4	-21.95	-15.6	-1.45	14.6	25.7	34.05	39.5	42.3	39.15	33.35	23.05	14.55	13.2
ch1:	10:28:11	19.8	25.8	27.2	24.6	21.1	17.5	13.55	12.25	9.75	8.4	7.55	4.85	-4.65	-11.45	-9.45	2.7
ch1:	10:28:11	14.55	20.25	16.45	9.1	4.9	2.75	-1.15	-9.4	-21.1	-29.2	-21.55	-5.85	4.95	4.65	0.4	-4.65
ch1:	10:28:11	-7.7	-10.35	-14.05	-22.25	-32.05	-40.4	-54.5	-71.85	-84.6	-89.3	-92.1	-88.7	-83.05	-76.75	-72.45	-68.7
ch1:	10:28:11	-69.3	-71.45	-71.95	-70.45	-71.4	-71.75	-64.6	-53.55	-43.35	-36.95	-29.5	-23.55	-21.35	-22.4	-15.7	-3.4
ch1:	10:28:11	5.3	5.75	2.3	0.35	3.15	9.7	16.4	20.8	18.75	18.2	22.9	30.45	34.6	38.15	40.8	46.5
ch1:	10:28:11	49.5	44.95	37.3	34.8	34.8	34.25	29.8	14.05	-6.85	-20.45	-19.6	-11.15	-1.1	2.75	4.0	3.6
ch1:	10:28:11	3.35	1.1	-2.1	-7.05	-13.6	-25.15	-38.9	-43.05	-34.3	-17.4	-1.25	11.05	15.6	14.6	7.9	0.4
ch1:	10:28:11	-8.7	-17.3	-25.65	-33.25	-41.05	-49.2	-57.7	-66.35	-71.2	-73.0	-70.15	-66.35	-62.15	-60.9	-58.65	-56.5
ch1:	10:28:11	-51.75	-46.3	-41.6	-40.9	-40.5	-34.8	-25.5	-18.05	-20.15	-29.75	-38.45	-33.5	-20.8	-7.6	1.8	6.9
ch1:	10:28:11	6.65	8.0	9.0	5.15	-1.8	-6.7	-6.35	-1.4	8.0	17.65	27.65	32.0	32.7	28.85	24.25	20.75
ch1:	10:28:11	21.3	21.4	22.5	26.85	32.4	37.55	39.3	38.15	37.2	40.2	43.0	47.5	46.05	36.45	24.4	18.6
ch1:	10:28:11	15.2	12.5	8.2	5.65	7.7	13.6	19.95	20.7	15.55	5.1	-6.4	-16.65	-21.65	-25.75	-23.5	-14.7
ch1:	10:28:11	-4.2	1.7	3.8	3.3	1.85	-5.2	-16.9	-26.1	-34.6	-42.2	-51.75	-60.05	-63.85	-60.95	-56.4	-47.2
ch1:	10:28:11	-38.55	-34.0	-34.3	-33.5	-30.15	-25.8	-23.9	-21.8	-10.95	5.95	22.85	30.1	30.4	24.8	14.55	1.5
ch1:	10:28:11	-0.5	5.5	8.35	7.15	10.95	19.3	28.95	36.9	40.95	42.65	39.0	32.75	26.9	23.4	16.75	7.95
ch1:	10:28:11	1.4	7.25	20.45	31.55	38.85	42.8	41.7	36.9	32.3	26.8	21.65	13.05	2.1	-10.85	-17.05	-15.2
ch1:	10:28:11	-8.6	-6.05	-4.1	-0.4	2.2	3.65	7.75	10.15	4.9	-2.2	-7.45	-8.25	-5.4	1.5	6.1	8.8
ch1:	10:28:14	48.45	34.85	23.6	15.3	9.15	7.9	12.5	17.4	16.9	14.25	11.3	12.9	16.15	19.05	19.35	23.4
ch1:	10:28:14	24.95	21.3	19.0	24.6	28.6	26.55	17.25	1.55	-6.55	-0.3	12.15	20.6	22.45	12.25	2.0	6.95
ch1:	10:28:14	30.3	51.75	58.9	53.4	43.35	29.45	13.8	-0.3	-10.4	-10.5	-4.35	3.1	12.35	25.4	34.0	37.45
ch1:	10:28:14	33.75	27.05	24.25	25.6	25.35	23.8	22.0	21.95	26.85	30.65	35.0	40.35	42.7	35.9	25.85	10.35
ch1:	10:28:14	-1.75	-4.0	0.75	3.85	7.4	14.35	24.95	30.65	25.0	16.25	10.75	8.6	6.6	8.4	13.5	20.75
ch1:	10:28:14	28.55	38.35	44.4	44.05	37.65	27.5	17.5	7.5	-5.4	-22.65	-39.6	-55.8	-64.45	-67.4	-63.25	-56.7
ch1:	10:28:14	-52.1	-52.25	-51.2	-52.6	-53.4	-53.45	-59.65	-68.05	-66.95	-53.9	-35.55	-20.85	-20.25	-28.35	-38.3	-41.85
ch1:	10:28:14	-40.1	-37.0	-36.95	-33.35	-25.35	-13.3	-1.1	7.75	13.95	16.8	15.95	8.4	-4.1	-17.05	-14.6	5.2
ch1:	10:28:14	31.6	47.4	50.55	42.9	31.0	20.5	13.0	4.8	-7.1	-21.3	-31.9	-30.95	-22.9	-11.15	-1.8	8.15
ch1:	10:28:14	16.4	21.65	20.3	16.25	8.8	-0.8	-10.55	-19.45	-25.25	-25.15	-18.0	-13.35	-15.2	-22.35	-26.1	-26.75
ch1:	10:28:14	-22.05	-15.7	-12.6	-17.75	-20.9	-14.6	-1.45	16.65	33.85	37.3	24.15	6.45	-10.9	-23.15	-32.55	-35.15
ch1:	10:28:14	-27.15	-8.45	10.5	25.85	34.35	35.05	26.7	9.4	-13.0	-40.75	-68.5	-90.5	-103.15	-109.45	-111.1	-114.55
ch1:	10:28:14	-112.25	-103.95	-97.8	-99.5	-103.4	-109.0	-112.1	-110.15	-106.0	-101.8	-97.9	-89.6	-77.2	-63.85	-56.95	-58.6
ch1:	10:28:14	-69.6	-78.7	-81.7	-81.35	-76.65	-63.15	-48.65	-37.95	-27.65	-19.3	-13.65	-11.6	-15.3	-28.2	-36.35	-35.5
ch1:	10:28:14	-28.4	-21.75	-12.3	-0.1	13.15	20.7	21.9	18.75	12.15	1.45	-13.55	-28.3	-41.3	-49.45	-55.25	-56.5
ch1:	10:28:14	-55.95	-50.1	-43.55	-38.9	-35.45	-32.4	-34.05	-35.55	-34.0	-33.05	-34.4	-35.75	-35.7	-34.25	-26.45	-15.35
ch1:	10:28:14	-3.85	1.8	1.85	-1.4	-3.6	-6.45	-8.0	-8.6	-14.5	-19.15	-15.3	-8.4	-4.65	5.1	16.75	23.85
ch1:	10:28:14	24.3	22.8	17.75	11.7	2.7	-7.7	-18.95	-27.7	-27.1	-14.85	0.8	7.75	9.85	14.15	23.45	29.85
ch1:	10:28:14	32.75	29.8	24.95	15.4	3.0	-6.6	-9.05	-10.65	-13.8	-16.9	-18.75	-15.5	-11.85	-9.35	-8.35	-6.6
ch1:	10:28:14	-6.8	-7.35	-12.4	-14.35	-4.25	14.3	27.95	33.5	34.0	32.0	29.85	30.7	36.95	40.9	41.75	38.25
ch1:	10:28:14	32.75	26.6	29.7	41.35	54.65	61.9	64.65	62.65	56.15	48.5	42.85	35.75	18.7	-2.55	-13.55	-8.15
ch1:	10:28:14	1.2	10.85	17.95	23.0	27.75	34.1	38.15	40.5	41.9	37.35	30.35	26.7	28.15	27.8	32.05	40.1
ch1:	10:28:14	51.15	59.85	65.25	62.4	55.0	43.95	34.65	28.4	27.6	32.35	36.4	38.1	41.1	45.35	44.2	39.45
ch1:	10:28:14	32.15	24.45	17.4	10.9	5.15	1.35	-0.55	-0.5	-2.15	-5.3	-7.6	-10.0	-10.55	-7.05	-4.7	-4.85
ch1:	10:28:17	18.2	26.0	26.7	26.8	26.0	23.15	17.25	12.95	10.15	11.8	15.5	15.0	11.1	11.1	18.0	24.4
ch1:	10:28:17	30.65	35.2	36.65	31.8	26.05	17.65	8.65	3.45	3.2	5.75	9.1	11.7	13.1	16.45	18.15	20.95
ch1:	10:28:17	24.25	26.1	23.05	18.8	10.95	5.45	3.1	0.5	-1.85	-1.6	0.15	1.95	4.4	6.2	9.15	9.2
ch1:	10:28:17	6.85	3.25	0.6	-4.35	-4.15	4.6	18.5	30.8	41.4	48.8	52.35	51.5	41.15	24.35	7.55	-3.7
ch1:	10:28:17	-12.9	-16.75	-16.9	-11.4	-4.5	-0.5	-0.1	0.65	1.0	0.6	0.5	-1.45	-1.2	2.35	11.0	23.25
ch1:	10:28:17	37.95	44.15	43.95	37.9	27.85	17.65	13.55	11.75	12.95	15.05	15.8	19.15	26.75	33.7	34.45	33.05
ch1:	10:28:17	27.35	16.55	0.0	-18.05	-37.15	-48.95	-53.55	-57.35	-60.9	-59.05	-53.65	-46.85	-40.4	-39.4	-41.15	-43.35
ch1:	10:28:17	-41.9	-39.75	-36.6	-36.85	-37.8	-37.8	-32.25	-26.55	-23.55	-23.7	-23.05	-19.15	-12.4	-4.6	-0.15	-2.65
ch1:	10:28:17	-11.9	-17.25	-17.3	-13.15	-9.2	-5.15	-3.15	-4.25	-8.3	-10.4	-8.0	-3.3	-0.65	-9.6	-23.1	-27.9
ch1:	10:28:17	-18.4	-5.45	5.35	9.3	12.55	17.2	23.8	27.55	24.1	9.45	-11.4	-26.35	-28.9	-24.65	-22.65	-21.9
ch1:	10:28:17	-21.75	-15.5	-2.85	8.25	7.85	4.1	1.3	-0.5	-3.55	-7.55	-10.4	-11.6	-10.55	-7.4	-3.0	-5.55
ch1:	10:28:17	-11.05	-13.65	-8.35	-1.75	1.7	-0.2	0.55	2.95	3.05	-3.0	-9.85	-8.45	0.5	9.6	13.8	13.0
ch1:	10:28:17	4.1	-5.0	-9.9	-7.95	-6.65	-7.65	-8.8	-7.4	-9.4	-12.5	-14.2	-16.0	-19.8	-27.05	-30.05	-25.05
ch1:	10:28:17	-13.7	-1.6	12.55	23.7	30.35	26.6	14.2	-1.55	-19.95	-43.9	-64.1	-73.2	-74.3	-66.6	-54.7	-42.9
ch1:	10:28:17	-34.45	-28.05	-26.85	-25.5	-25.5	-26.65	-31.3	-37.95	-46.9	-53.8	-55.2	-50.9	-41.7	-29.95	-17.65	-11.2
ch1:	10:28:17	-6.75	-0.2	6.8	3.2	-6.0	-13.7	-16.2	-15.75	-11.05	-3.45	6.0	15.3	19.45	18.4	11.8	0.5
ch1:	10:28:17	-13.0	-20.05	-21.5	-20.4	-22.45	-23.3	-20.55	-13.05	-1.3	13.0	20.3	15.95	6.8	-3.5	-14.5	-24.95
ch1:	10:28:17	-22.3	-8.75	4.8	10.1	11.9	11.5	16.7	18.05	5.9	-11.0	-20.55	-26.5	-31.65	-37.5	-45.05	-47.75
ch1:	10:28:17	-49.4	-52.85	-54.1	-47.55	-40.85	-37.95	-39.25	-38.6	-34.05	-24.65	-12.75	-1.55	4.1	1.4	0.95	9.55
ch1:	10:28:17	23.5	31.15	34.15	33.95	38.4	42.7	44.9	41.75	34.0	19.55	0.45	-23.0	-36.8	-27.25	-7.0	7.7
ch1:	10:28:17	15.65	21.6	22.35	20.15	16.6	16.0	10.45	-2.25	-17.7	-29.6	-39.65	-47.55	-49.95	-44.85	-33.7	-20.95
ch1:	10:28:17	-8.2	0.7	7.5	14.25	24.65	28.25	20.6	11.15	15.05	27.3	40.6	49.65	51.5	53.6	61.2	69.4
ch1:	10:28:17	64.35	50.8	44.75	54.45	63.15	68.95	76.95	88.35	95.0	95.25	90.7	89.3	88.7	83.35	79.85	84.65
ch1:	10:28:17	97.2	108.75	113.9	109.45	104.15	101.6	100.35	91.8	80.35	73.15	72.15	74.65	78.35	84.25	90.2	93.25
ch1:	10:28:20	91.1	87.9	83.6	83.7	80.9	70.8	57.0	48.8	45.4	50.55	61.9	74.0	84.2	90.2	91.95	89.35
ch1:	10:28:20	82.7	69.55	59.0	56.95	61.9	64.65	66.15	67.45	68.75	65.55	62.8	64.75	66.75	67.0	67.55	67.9
ch1:	10:28:20	65.65	64.85	62.2	64.2	71.95	81.2	84.1	80.25	68.25	58.9	54.3	55.1	65.2	78.7	86.85	90.1
ch1:	10:28:20	87.85	74.45	61.4	57.35	65.1	74.85	79.95	78.6	79.25	82.55	83.65	78.8	71.25	60.5	39.65	9.75
ch1:	10:28:20	-22.05	-41.15	-47.8	-47.95	-49.5	-50.3	-50.0	-45.55	-41.7	-37.45	-31.6	-28.55	-33.45	-40.5	-35.8	-15.75
ch1:	10:28:20	8.0	21.4	24.0	16.85	9.4	8.15	11.0	8.1	2.65	-0.8	3.6	15.0	26.8	30.75	25.3	19.55
ch1:	10:28:20	17.9	18.8	18.9	28.3	45.1	61.55	70.45	73.3	63.25	42.35	18.3	-0.15	-9.4	-10.0	-9.3	-12.5
ch1:	10:28:20	-16.25	-21.1	-23.0	-20.3	-13.05	-7.25	-3.0	-7.95	-18.8	-22.45	-13.2	0.15	15.1	27.3	27.75	21.25
ch1:	10:28:20	15.55	15.75	20.65	28.45	28.95	25.75	23.25	26.55	30.25	30.75	24.4	15.4	11.25	18.4	32.9	44.4
ch1:	10:28:20	50.45	52.05	53.0	51.5	47.8	38.6	27.15	15.1	4.6	-4.9	-9.9	-11.2	-8.6	1.9	16.8	29.85
ch1:	10:28:20	33.45	29.75	24.25	22.15	13.85	2.2	-8.5	-15.0	-17.7	-9.9	3.45	17.5	29.35	37.9	38.45	32.4
ch1:	10:28:20	28.2	24.55	18.85	11.0	4.2	0.05	2.85	8.2	17.1	26.65	31.15	32.4	34.95	36.85	38.35	40.55
ch1:	10:28:20	39.45	39.8	38.95	36.4	34.7	37.6	39.7	42.05	40.95	40.0	39.25	38.9	37.65	32.7	19.55	8.25
ch1:	10:28:20	9.0	17.75	29.65	37.2	39.7	37.75	35.45	28.95	21.35	12.45	2.45	-13.1	-33.7	-55.6	-73.3	-81.6
ch1:	10:28:20	-80.85	-74.75	-67.6	-59.7	-58.3	-61.95	-67.1	-67.45	-65.2	-62.9	-60.3	-51.5	-39.0	-26.05	-12.85	-4.95
ch1:	10:28:20	-4.5	-10.2	-17.75	-24.65	-22.55	-14.45	-2.65	7.05	14.9	20.9	28.1	30.1	23.8	14.05	7.55	4.9
ch1:	10:28:20	3.9	5.05	9.35	19.05	29.55	39.95	45.3	44.55	36.65	23.8	7.3	-0.25	8.55	28.9	49.05	62.35
ch1:	10:28:20	71.15	75.25	70.35	55.4	41.35	28.15	14.6	-2.8	-22.65	-44.55	-60.2	-65.35	-60.2	-49.15	-37.2	-28.35
ch1:	10:28:20	-24.55	-20.9	-16.6	-12.25	-14.6	-20.3	-24.75	-18.75	-3.75	12.35	15.65	8.8	2.6	3.1	9.1	20.55
ch1:	10:28:20	31.95	31.7	25.7	22.95	24.6	26.8	32.2	33.9	33.2	27.55	14.4	-0.45	-5.35	0.85	13.35	26.7
ch1:	10:28:20	34.2	36.55	32.15	24.8	15.25	9.9	6.05	1.8	-6.65	-14.3	-20.5	-20.6	-17.1	-12.65	-5.0	4.75
ch1:	10:28:20	12.5	20.2	27.75	26.4	21.35	18.5	19.0	15.9	13.35	16.05	25.6	35.65	44.3	48.4	45.2	38.65
ch1:	10:28:20	29.8	18.7	6.4	-0.6	-2.55	3.2	11.65	21.15	26.4	29.55	27.3	24.3	23.25	19.05	7.9	-5.25
ch1:	10:28:20	-14.9	-15.6	-5.15	6.0	13.6	16.35	17.3	16.6	15.25	9.9	3.4	-8.05	-25.85	-40.1	-39.35	-27.05
ch1:	10:28:23	-11.25	4.6	15.65	22.45	25.25	27.25	24.55	15.55	-6.05	-29.95	-39.8	-26.5	-6.55	6.2	12.8	18.0
ch1:	10:28:23	22.95	25.9	24.6	11.3	-11.35	-38.5	-58.65	-69.45	-70.5	-65.0	-54.7	-49.05	-47.0	-43.25	-35.95	-25.2
ch1:	10:28:23	-16.0	-17.5	-27.6	-29.85	-17.5	7.1	27.95	35.45	29.55	19.0	8.85	9.05	18.2	26.15	26.1	22.3
ch1:	10:28:23	22.95	27.15	32.6	36.0	36.55	32.9	32.85	29.55	20.3	12.9	14.35	17.15	21.6	28.75	38.15	44.6
ch1:	10:28:23	43.1	34.95	23.55	10.05	-6.65	-20.55	-32.6	-46.35	-63.7	-76.3	-82.5	-81.6	-77.45	-73.6	-70.05	-65.05
ch1:	10:28:23	-60.25	-54.65	-44.55	-38.95	-37.8	-36.55	-31.55	-30.35	-27.6	-21.5	-12.35	-4.55	-1.45	-5.35	-8.85	-8.05
ch1:	10:28:23	-4.65	5.6	20.15	27.7	21.35	15.05	19.75	31.2	31.95	29.55	32.3	36.1	37.45	39.25	35.8	28.6
ch1:	10:28:23	26.4	31.35	40.55	41.15	31.4	24.55	30.0	36.3	42.35	48.05	54.5	57.3	54.65	48.0	40.9	33.8
ch1:	10:28:23	26.6	17.75	9.2	5.95	1.9	0.4	3.35	9.65	18.0	29.6	36.45	39.6	35.05	27.8	27.3	24.95
ch1:	10:28:23	11.35	-2.45	-5.65	1.1	17.7	33.35	43.55	46.55	46.8	44.25	43.05	45.1	47.15	33.0	2.55	-22.0
ch1:	10:28:23	-27.5	-20.3	-13.3	-7.9	-4.05	3.15	11.1	17.95	22.3	26.65	20.95	9.5	2.1	3.8	13.0	25.1
ch1:	10:28:23	32.35	33.15	28.95	18.5	5.3	-11.25	-27.0	-41.9	-56.7	-69.15	-72.8	-72.7	-69.05	-62.0	-53.25	-43.5
ch1:	10:28:23	-36.7	-32.55	-27.9	-22.2	-18.85	-13.35	-10.15	-6.25	1.2	11.75	16.25	16.95	11.5	4.95	4.9	10.45
ch1:	10:28:23	13.75	16.3	21.6	27.15	34.95	41.65	44.3	37.85	26.8	14.25	3.6	-4.7	-6.2	-3.0	3.7	12.75
ch1:	10:28:23	18.25	20.25	21.95	21.8	16.1	13.3	11.5	8.05	-1.15	-12.2	-22.45	-25.75	-23.65	-16.6	-8.5	-0.25
ch1:	10:28:23	4.8	5.15	6.5	7.6	7.15	5.15	2.8	-2.15	-3.45	-6.1	-4.7	7.4	23.15	30.65	31.4	26.35
ch1:	10:28:23	22.8	25.5	24.75	21.05	16.4	5.65	-10.75	-13.35	3.9	31.5	50.3	57.5	58.05	55.9	50.3	42.9
ch1:	10:28:23	33.65	21.4	4.6	-18.85	-39.05	-52.2	-56.9	-57.2	-54.1	-48.35	-34.5	-22.3	-15.75	-11.9	-11.3	-17.7
ch1:	10:28:23	-26.95	-31.85	-25.2	-8.85	2.0	6.7	9.6	13.7	16.3	17.7	13.4	4.45	-8.35	-18.35	-21.2	-17.3
ch1:	10:28:23	-6.75	6.55	14.7	13.05	6.95	1.4	-2.55	-13.55	-28.6	-47.15	-65.85	-81.3	-85.75	-84.25	-80.45	-74.85
ch1:	10:28:23	-67.1	-59.35	-54.7	-50.0	-47.05	-48.25	-50.45	-48.35	-51.25	-56.35	-56.2	-44.15	-28.25	-16.6	-8.9	-4.7
ch1:	10:28:23	-15.0	-33.1	-41.8	-44.5	-42.85	-40.05	-41.95	-46.8	-43.35	-36.8	-23.8	-8.55	-2.5	-7.25	-9.15	-4.5
ch1:	10:28:23	5.5	16.5	22.95	27.2	29.7	30.6	27.3	26.9	30.9	36.6	35.1	31.95	31.8	31.75	25.1	19.9
ch1:	10:28:23	18.9	16.9	14.35	14.45	16.4	19.45	29.75	46.8	66.3	80.5	88.3	83.3	64.8	36.15	7.2	-14.25
ch1:	10:28:26	-33.2	-56.55	-79.7	-92.0	-90.15	-75.15	-60.55	-48.7	-39.05	-26.25	-11.65	0.2	-2.05	-15.8	-35.4	-48.55
ch1:	10:28:26	-44.3	-28.35	-12.9	-1.15	5.9	6.8	6.6	4.6	1.9	-6.5	-21.45	-34.3	-32.0	-17.45	1.05	11.8
ch1:	10:28:26	13.35	13.6	14.8	18.95	21.05	15.05	1.8	-7.85	-14.2	-11.9	-3.35	8.0	15.85	21.1	23.2	24.55
ch1:	10:28:26	21.3	12.6	2.05	-13.9	-37.45	-62.8	-76.85	-77.5	-69.35	-62.55	-55.05	-49.5	-45.7	-41.9	-37.45	-36.85
ch1:	10:28:26	-36.5	-36.95	-41.2	-38.8	-24.95	-6.9	7.35	20.1	28.45	31.85	25.5	14.15	1.25	-10.9	-24.95	-37.0
ch1:	10:28:26	-42.9	-43.3	-36.5	-21.35	-3.7	4.35	6.15	2.05	-5.2	-14.4	-18.75	-20.85	-23.5	-32.9	-46.3	-56.9
ch1:	10:28:26	-60.1	-57.6	-52.05	-44.3	-34.9	-23.2	-11.5	-0.25	4.4	5.3	7.75	17.55	29.1	37.3	37.15	31.95
ch1:	10:28:26	26.5	25.4	31.55	38.75	39.0	32.7	34.45	47.65	65.2	75.15	74.6	58.9	35.6	13.55	-1.8	-12.6
ch1:	10:28:26	-21.2	-36.25	-52.6	-53.9	-39.1	-17.65	0.5	14.3	22.8	28.15	26.65	22.5	13.5	1.7	-7.5	-9.75
ch1:	10:28:26	-9.85	-8.05	-2.0	4.55	11.85	17.55	20.45	16.35	12.5	12.45	10.8	-3.95	-16.75	-16.7	-6.75	5.55
ch1:	10:28:26	16.85	20.8	18.0	13.2	6.3	-3.1	-14.05	-15.9	-12.8	-13.65	-15.95	-10.05	-3.0	4.4	9.55	9.5
ch1:	10:28:26	4.25	-4.0	-13.0	-21.95	-27.4	-28.2	-28.4	-37.55	-41.1	-32.9	-19.15	-6.1	5.1	5.95	1.05	-4.05
ch1:	10:28:26	-8.7	-17.7	-33.2	-47.2	-53.35	-50.8	-45.45	-36.6	-27.2	-16.2	-9.15	-6.5	-7.15	-10.8	-24.15	-34.45
ch1:	10:28:26	-26.15	-3.65	16.65	24.0	19.5	12.05	12.6	15.45	15.0	5.9	-6.6	-11.95	-3.0	10.45	21.75	28.9
ch1:	10:28:26	35.25	40.2	41.95	40.55	35.05	31.45	29.85	20.15	4.15	4.75	14.3	19.9	21.75	26.4	34.35	46.3
ch1:	10:28:26	51.85	47.35	35.7	22.0	17.0	27.9	45.9	52.35	47.2	40.6	40.0	39.5	35.55	25.45	17.1	18.25
ch1:	10:28:26	28.3	40.3	54.8	67.95	74.4	78.05	74.9	61.95	44.2	29.8	18.0	15.75	21.1	27.75	30.05	30.65
ch1:	10:28:26	30.8	28.9	24.3	18.9	12.25	-2.0	-19.8	-34.1	-34.05	-22.4	-7.05	0.6	5.75	10.85	19.3	26.8
ch1:	10:28:26	28.15	23.25	18.25	15.05	11.4	5.65	-2.35	-1.0	5.6	8.4	7.0	8.2	8.2	6.95	1.25	-3.15
ch1:	10:28:26	-2.75	-5.65	-15.3	-23.75	-20.7	-7.5	9.25	17.3	20.05	16.85	10.15	-0.25	-13.25	-30.0	-33.25	-18.65
ch1:	10:28:26	1.35	14.75	24.0	29.2	26.45	21.05	15.15	5.7	-12.5	-31.0	-42.75	-45.05	-43.95	-41.55	-40.1	-37.75
ch1:	10:28:26	-33.75	-27.55	-22.3	-21.5	-22.65	-26.1	-33.25	-41.6	-39.85	-31.45	-23.55	-23.4	-25.65	-29.3	-32.3	-31.7
ch1:	10:28:26	-22.8	-15.95	-20.15	-27.95	-27.1	-17.3	-8.65	-2.65	-3.5	-12.8	-25.1	-29.6	-31.05	-30.15	-27.55	-27.85
ch1:	10:28:26	-30.4	-25.05	-13.2	-3.2	3.3	4.1	1.4	-4.15	-10.45	-18.9	-21.45	-19.9	-19.65	-22.9	-17.2	2.3
ch1:	10:28:29	28.5	49.5	59.95	56.65	41.85	25.65	12.9	6.35	0.65	-6.1	-11.75	-8.4	-0.6	9.05	14.8	15.1
ch1:	10:28:29	14.1	19.25	27.1	31.05	27.5	18.4	13.15	13.4	16.35	17.9	17.95	11.05	2.7	-0.55	5.45	14.0
ch1:	10:28:29	22.0	28.7	31.05	25.55	17.3	15.4	18.55	22.1	17.45	9.2	4.3	11.5	26.8	42.15	44.9	41.1
ch1:	10:28:29	40.5	42.8	38.75	26.8	12.2	-0.15	-2.9	5.05	15.75	16.5	14.0	15.95	23.85	30.0	35.7	40.0
ch1:	10:28:29	37.6	22.35	-1.45	-23.1	-38.05	-43.35	-41.1	-34.45	-30.6	-29.85	-32.35	-33.05	-34.05	-32.0	-27.15	-22.95
ch1:	10:28:29	-25.45	-30.3	-33.2	-30.65	-22.6	-14.35	-6.65	0.8	9.4	16.0	18.55	13.4	3.8	-7.4	-16.6	-23.75
ch1:	10:28:29	-26.4	-24.4	-21.25	-18.85	-14.95	-10.65	-11.75	-13.65	-17.95	-24.5	-29.15	-26.55	-24.85	-20.8	-12.65	-1.5
ch1:	10:28:29	7.6	12.4	13.7	13.4	10.6	5.95	-0.25	-17.5	-41.4	-56.45	-51.45	-38.9	-29.35	-25.2	-21.1	-16.9
ch1:	10:28:29	-10.9	-6.3	-1.55	3.95	-3.7	-25.4	-41.65	-42.05	-34.7	-19.95	-6.2	2.35	5.05	6.55	4.55	4.15
ch1:	10:28:29	7.05	7.6	-4.8	-23.3	-34.45	-36.25	-30.75	-20.9	-11.75	-7.6	-4.5	-1.75	1.05	-3.85	-13.2	-20.4
ch1:	10:28:29	-19.15	-11.4	-2.35	2.1	0.7	-0.35	4.05	14.2	22.75	27.3	19.75	4.45	-8.4	-6.2	7.0	22.3
ch1:	10:28:29	30.1	33.25	33.2	27.4	17.0	6.3	0.7	1.5	7.65	9.45	8.25	7.55	13.9	22.8	29.4	27.75
ch1:	10:28:29	23.4	16.05	4.7	-5.8	-14.0	-17.15	-11.8	-4.85	-4.45	-1.85	0.45	1.9	4.9	10.9	15.8	19.95
ch1:	10:28:29	19.4	19.75	25.95	34.15	40.35	41.05	37.1	30.25	23.5	12.55	1.3	-10.85	-19.7	-27.95	-35.0	-42.6
ch1:	10:28:29	-45.75	-43.65	-36.4	-28.95	-23.5	-19.8	-17.95	-18.95	-24.6	-31.95	-39.3	-40.1	-37.6	-33.85	-27.85	-19.35
ch1:	10:28:29	-14.85	-11.0	-5.8	-4.55	-10.3	-25.2	-44.9	-59.15	-62.6	-63.35	-61.35	-56.35	-47.35	-38.9	-32.25	-30.5
ch1:	10:28:29	-29.4	-26.65	-21.3	-14.6	-6.1	2.75	4.55	0.75	-5.25	-7.9	-8.05	-9.05	-20.05	-32.7	-39.25	-35.4
ch1:	10:28:29	-22.1	-3.7	10.7	19.25	22.7	20.15	13.15	-1.7	-23.2	-47.5	-69.05	-90.6	-108.45	-120.95	-126.8	-130.05
ch1:	10:28:29	-130.5	-132.05	-131.2	-124.05	-115.9	-109.6	-103.25	-95.35	-91.45	-88.85	-86.05	-78.7	-69.45	-56.45	-46.0	-40.5
ch1:	10:28:29	-39.3	-39.65	-42.3	-44.35	-48.6	-55.0	-54.8	-48.4	-37.1	-25.7	-17.1	-12.9	-8.45	-8.65	-11.5	-13.1
ch1:	10:28:29	-11.3	-14.4	-20.55	-20.2	-11.05	0.65	9.0	17.0	25.55	29.95	22.1	12.75	8.65	10.85	15.7	24.6
ch1:	10:28:29	32.55	36.6	33.9	25.1	12.65	-0.6	-11.5	-15.95	-8.65	2.55	13.1	18.75	20.7	20.15	20.8	20.85
ch1:	10:28:29	23.3	18.5	0.7	-15.85	-18.25	-6.25	12.45	26.5	30.9	32.5	26.85	19.95	17.25	15.65	8.15	1.2
ch1:	10:28:29	-7.7	-19.3	-30.1	-34.75	-29.95	-18.1	-6.15	1.45	6.65	7.4	7.45	6.35	4.05	-0.15	-1.9	-0.6
ch1:	10:28:32	-6.05	-1.2	3.15	5.05	6.8	11.3	15.2	17.6	26.6	37.5	43.15	40.4	35.75	27.15	17.5	10.8
ch1:	10:28:32	10.9	9.55	7.7	9.8	13.7	16.05	16.4	17.95	19.85	23.35	27.35	28.5	18.9	9.3	6.1	9.25
ch1:	10:28:32	14.6	22.05	27.95	28.8	26.15	27.2	30.95	26.1	13.4	-1.3	-9.0	-7.35	3.5	13.0	21.55	27.2
ch1:	10:28:32	27.95	18.4	3.05	-11.1	-19.9	-20.65	-14.15	-5.4	1.2	7.9	13.35	17.85	18.55	17.25	13.85	9.05
ch1:	10:28:32	-0.85	-13.8	-28.6	-41.85	-46.5	-38.8	-27.05	-20.9	-18.15	-18.75	-19.8	-23.35	-23.7	-21.8	-23.4	-39.25
ch1:	10:28:32	-53.85	-51.85	-33.0	-10.85	7.75	20.05	27.1	31.8	30.35	23.35	15.25	9.7	-1.3	-13.4	-21.3	-19.4
ch1:	10:28:32	-8.9	4.35	8.85	8.65	9.5	9.35	8.8	6.95	2.7	-4.7	-5.95	3.3	21.9	36.4	45.05	46.45
ch1:	10:28:32	41.7	33.1	25.7	16.6	3.9	-10.3	-23.15	-30.1	-28.55	-16.25	-1.15	9.4	12.3	11.55	7.45	7.2
ch1:	10:28:32	11.85	19.2	20.25	10.15	-2.0	-2.1	11.55	28.35	41.7	42.8	35.3	26.2	18.5	-1.5	-29.2	-46.75
ch1:	10:28:32	-45.2	-33.15	-14.8	2.55	11.95	14.0	11.8	8.5	4.0	-2.1	-16.0	-33.35	-48.7	-55.15	-54.8	-46.3
ch1:	10:28:32	-37.2	-31.35	-29.95	-31.1	-35.25	-39.2	-40.65	-44.35	-51.4	-60.7	-64.35	-62.3	-55.25	-47.15	-37.2	-28.45
ch1:	10:28:32	-19.45	-14.5	-14.45	-15.6	-15.0	-13.1	-9.55	-2.0	6.45	12.4	10.85	7.6	6.55	12.3	19.0	22.65
ch1:	10:28:32	21.15	22.0	27.15	37.25	47.05	51.6	51.25	46.1	38.15	28.45	20.2	14.75	17.45	23.9	31.1	34.9
ch1:	10:28:32	37.5	37.65	35.45	29.5	19.75	8.55	1.95	4.1	10.6	19.4	24.0	24.85	23.45	25.05	23.25	17.8
ch1:	10:28:32	13.4	15.4	19.6	26.2	34.5	42.25	47.8	47.1	38.7	23.9	9.2	-5.05	-16.95	-31.4	-45.1	-54.45
ch1:	10:28:32	-53.55	-44.55	-30.25	-16.8	-5.5	3.45	7.35	4.7	-4.95	-15.4	-26.25	-34.3	-35.15	-24.05	-11.0	1.15
ch1:	10:28:32	10.55	16.35	17.8	16.8	13.9	6.05	-6.4	-15.1	-12.4	-5.0	2.35	8.1	13.1	11.6	7.3	3.4
ch1:	10:28:32	3.45	3.6	3.7	2.95	3.15	6.95	15.0	25.45	31.75	31.8	26.25	21.65	16.9	14.7	9.8	-0.1
ch1:	10:28:32	-13.2	-23.05	-28.85	-30.3	-27.2	-19.55	-9.9	-1.85	6.9	12.1	12.3	8.15	3.6	-2.75	-4.3	-4.8
ch1:	10:28:32	-5.0	-5.55	-3.35	1.8	12.1	21.15	22.85	20.85	19.6	21.85	24.8	27.35	26.55	24.15	18.45	12.2
ch1:	10:28:32	7.5	8.4	12.85	18.35	22.45	25.85	29.2	30.05	30.35	27.7	17.3	-4.85	-27.15	-42.55	-44.95	-38.65
ch1:	10:28:32	-30.8	-29.1	-29.6	-29.65	-29.55	-31.2	-36.0	-43.05	-48.35	-48.2	-49.8	-50.2	-49.6	-46.0	-41.2	-34.1
ch1:	10:28:32	-28.25	-21.1	-16.5	-12.6	-6.45	-0.9	-1.25	-4.95	-3.1	4.0	12.15	15.1	16.4	14.45	10.15	2.5
ch1:	10:28:32	-3.0	-1.75	6.8	16.3	24.25	29.2	31.65	36.25	38.65	35.55	28.75	24.9	19.65	13.8	6.9	3.55
ch1:	10:28:35	17.6	20.05	18.95	16.05	11.95	7.95	1.65	-9.1	-22.15	-29.45	-28.15	-19.85	-13.75	-6.95	0.1	2.4
ch1:	10:28:35	-6.35	-17.3	-24.2	-25.7	-25.25	-25.55	-25.85	-20.75	-6.95	7.3	19.6	26.4	25.45	14.1	3.85	0.05
ch1:	10:28:35	0.5	-3.45	-4.6	2.3	12.85	22.45	30.45	35.5	38.8	41.95	37.95	30.95	23.15	14.6	9.3	16.35
ch1:	10:28:35	27.8	37.75	43.75	48.35	51.6	53.65	56.15	56.25	49.4	36.2	25.2	16.75	13.55	12.0	14.95	20.35
ch1:	10:28:35	27.25	34.35	43.75	51.45	54.65	47.1	29.8	16.9	14.1	22.5	38.25	51.15	53.7	53.1	51.4	52.95
ch1:	10:28:35	52.05	43.2	27.5	10.4	-4.65	-12.75	-15.75	-19.95	-25.6	-34.65	-42.55	-48.1	-49.45	-49.2	-47.45	-46.65
ch1:	10:28:35	-45.85	-49.55	-51.0	-50.8	-54.05	-57.0	-54.2	-48.75	-41.55	-30.2	-22.05	-22.6	-32.3	-37.25	-34.3	-25.8
ch1:	10:28:35	-16.85	-10.75	-13.95	-17.8	-13.85	-5.35	-0.7	-3.7	-10.85	-16.7	-15.1	-9.35	-1.65	0.65	-1.55	-4.9
ch1:	10:28:35	-0.7	6.2	7.95	-0.7	-16.35	-30.05	-29.1	-12.35	5.85	18.3	24.1	25.15	21.55	18.75	12.6	2.9
ch1:	10:28:35	-11.4	-29.65	-49.3	-60.25	-63.6	-63.1	-57.0	-46.6	-35.3	-25.75	-14.5	-3.85	4.6	8.9	12.7	7.8
ch1:	10:28:35	-3.4	-9.15	-3.25	6.45	16.85	21.9	22.1	21.75	18.65	15.2	13.85	8.3	-1.35	1.3	13.1	24.2
ch1:	10:28:35	27.75	26.95	25.75	27.45	27.25	22.35	14.85	8.85	7.35	7.2	11.7	18.3	20.95	15.1	11.4	12.95
ch1:	10:28:35	20.85	26.9	24.65	14.5	2.8	-2.3	4.4	15.5	20.55	26.95	35.35	41.15	40.6	37.2	31.9	28.15
ch1:	10:28:35	20.75	15.45	16.75	20.05	21.4	27.2	36.15	41.75	42.3	36.25	27.4	15.75	0.7	-21.6	-45.05	-69.25
ch1:	10:28:35	-93.1	-112.05	-121.7	-131.05	-141.6	-148.3	-152.1	-154.7	-157.2	-158.55	-156.2	-146.15	-138.1	-134.8	-135.95	-135.7
ch1:	10:28:35	-135.7	-133.05	-130.9	-131.65	-133.5	-124.45	-104.85	-93.0	-95.5	-100.5	-100.25	-98.0	-90.7	-84.4	-80.3	-76.45
ch1:	10:28:35	-71.15	-66.95	-60.9	-56.25	-53.65	-52.9	-53.15	-48.75	-42.5	-37.85	-34.1	-25.2	-16.45	-8.7	-4.65	-0.3
ch1:	10:28:35	-1.3	-5.7	-7.95	-5.0	0.45	7.45	12.5	13.1	11.55	9.7	12.95	19.95	29.75	38.65	47.45	54.95
ch1:	10:28:35	59.55	56.1	49.15	38.65	24.6	8.6	-8.25	-18.05	-12.15	6.05	22.2	30.25	29.95	28.2	25.4	29.85
ch1:	10:28:35	41.25	49.15	43.1	30.3	19.95	16.8	16.0	16.55	22.45	29.35	36.9	44.3	49.55	50.0	48.55	41.4
ch1:	10:28:35	35.25	34.1	36.85	39.55	40.3	34.45	27.45	27.95	33.15	36.45	32.5	23.0	10.4	4.05	5.55	10.75
ch1:	10:28:35	12.7	15.15	15.7	16.7	22.85	28.15	23.55	11.7	-1.65	-16.1	-24.55	-27.25	-20.55	-4.9	13.5	25.35
ch1:	10:28:35	33.5	31.75	23.95	20.8	18.75	5.95	-13.7	-31.0	-39.25	-33.85	-22.95	-13.9	-10.5	-8.6	-4.6	5.65
ch1:	10:28:35	12.35	11.05	2.65	-4.3	-5.65	-3.6	1.25	7.3	8.45	2.85	1.55	8.2	19.85	24.5	22.1	15.55
ch1:	10:28:38	7.2	4.55	5.35	10.6	18.5	23.85	22.45	18.3	16.55	17.25	22.45	29.15	33.2	27.5	14.6	-1.8
ch1:	10:28:38	-13.8	-20.2	-17.85	-14.0	-12.05	-10.35	-8.3	-7.1	-4.8	1.3	8.25	12.8	9.0	5.95	9.95	18.8
ch1:	10:28:38	21.75	22.1	19.75	15.45	7.95	-0.5	-6.15	-6.15	-3.6	-1.55	4.75	12.3	18.35	19.4	22.15	25.25
ch1:	10:28:38	25.8	19.45	13.45	5.55	-3.15	-8.85	-11.35	-12.75	-12.0	-10.2	-8.95	-0.9	9.05	14.15	14.35	17.35
ch1:	10:28:38	17.45	12.15	6.65	5.3	6.95	12.8	15.9	6.05	-6.75	-10.75	-5.2	3.8	16.4	22.8	23.2	21.3
ch1:	10:28:38	22.8	24.1	23.9	16.8	4.7	-5.55	-8.7	-10.0	-16.85	-24.95	-30.2	-32.6	-34.1	-32.55	-33.75	-35.1
ch1:	10:28:38	-32.7	-29.95	-33.6	-37.3	-38.05	-36.6	-30.1	-23.35	-23.2	-25.75	-23.55	-24.85	-31.4	-36.4	-31.2	-22.2
ch1:	10:28:38	-11.4	-6.0	-5.1	-4.85	-2.65	-1.8	-2.0	-5.8	-11.85	-13.9	-13.55	-10.55	-6.25	-2.2	-0.5	3.5
ch1:	10:28:38	4.6	1.95	-8.3	-23.05	-34.25	-41.2	-50.7	-62.95	-75.25	-87.8	-95.9	-96.45	-88.55	-80.6	-74.4	-70.55
ch1:	10:28:38	-64.45	-59.45	-55.05	-52.5	-50.55	-50.05	-48.3	-43.5	-37.75	-32.95	-31.1	-27.2	-21.5	-17.4	-20.25	-21.15
ch1:	10:28:38	-22.3	-24.35	-23.55	-15.0	-2.8	9.9	17.6	19.85	20.9	16.55	5.8	-6.75	-14.95	-18.45	-15.05	-7.7
ch1:	10:28:38	3.65	12.85	18.2	18.25	12.5	1.35	-12.95	-28.55	-44.45	-56.45	-64.4	-67.2	-71.95	-74.6	-71.0	-60.3
ch1:	10:28:38	-50.25	-42.95	-40.65	-39.5	-41.85	-47.5	-53.0	-53.9	-44.9	-28.3	-12.1	-1.45	5.45	7.5	8.95	5.65
ch1:	10:28:38	-2.35	-10.7	-17.1	-22.3	-23.2	-24.0	-23.25	-15.1	-4.0	6.8	15.45	20.45	18.85	12.9	0.45	-12.7
ch1:	10:28:38	-25.65	-34.35	-37.3	-35.9	-35.15	-33.3	-27.5	-15.75	0.55	10.7	11.5	3.65	-2.5	-4.85	-8.35	-18.1
ch1:	10:28:38	-18.6	-9.5	1.5	9.7	14.65	11.6	6.05	3.35	3.45	4.9	2.6	-1.9	-2.0	5.15	9.6	10.5
ch1:	10:28:38	8.3	5.55	-1.0	-7.35	-10.65	-10.55	-12.45	-19.85	-30.1	-38.45	-41.55	-40.7	-31.85	-18.7	-4.3	7.0
ch1:	10:28:38	15.3	16.6	17.6	20.9	22.75	18.9	14.2	13.9	19.25	25.35	26.55	28.5	29.75	29.55	28.65	33.85
ch1:	10:28:38	37.1	30.1	13.5	6.35	13.3	27.4	41.45	51.8	55.9	55.45	54.45	55.15	57.35	55.0	50.9	46.05
ch1:	10:28:38	40.3	33.05	28.3	27.35	33.8	43.4	52.9	56.25	49.4	39.9	27.4	12.1	-0.65	-2.3	2.75	13.25
ch1:	10:28:38	23.55	33.25	38.5	41.25	43.95	46.5	46.1	34.3	5.15	-25.8	-33.8	-27.45	-19.2	-9.95	1.5	8.4
ch1:	10:28:38	15.1	21.3	27.9	29.3	25.1	17.4	10.75	6.95	4.7	3.7	3.7	6.65	8.7	13.15	18.5	25.25
ch1:	10:28:38	30.75	33.5	30.6	28.8	28.95	27.9	26.9	27.35	26.95	26.3	28.95	29.95	26.25	16.7	4.45	-7.5
ch1:	10:28:38	-8.4	-0.45	8.95	12.45	11.65	12.5	17.85	22.6	23.75	24.45	22.5	14.8	-2.35	-16.0	-16.65	-4.05
ch1:	10:28:42	32.95	16.0	1.65	5.4	22.6	35.65	42.0	43.95	44.0	45.85	44.3	38.4	27.15	15.25	9.05	12.6
ch1:	10:28:42	18.65	32.75	52.95	68.6	72.35	65.3	48.6	27.9	8.35	-11.7	-31.85	-43.85	-42.05	-37.15	-29.3	-17.85
ch1:	10:28:42	-8.25	-6.25	-7.8	-14.45	-20.65	-26.95	-39.95	-54.75	-64.95	-72.5	-78.7	-81.1	-82.7	-79.65	-73.9	-65.2
ch1:	10:28:42	-56.0	-45.75	-38.35	-31.4	-29.1	-34.25	-42.1	-39.45	-24.25	-12.7	-12.25	-17.05	-16.2	-9.2	-0.45	2.05
ch1:	10:28:42	3.35	2.55	3.15	10.25	22.1	26.6	21.95	12.3	1.45	-6.35	-9.6	-8.7	-10.9	-11.75	-6.7	1.35
ch1:	10:28:42	3.65	6.85	11.4	14.25	11.25	4.0	-3.05	-8.2	-13.85	-23.5	-34.8	-44.25	-42.9	-37.9	-35.85	-36.8
ch1:	10:28:42	-32.2	-26.75	-21.7	-16.9	-12.0	-11.15	-11.95	-15.0	-20.0	-18.8	-11.45	-5.85	-4.35	-2.55	-3.95	-2.4
ch1:	10:28:42	3.35	8.15	6.15	-0.15	-10.5	-17.9	-16.8	-12.4	-10.15	-13.15	-18.3	-20.8	-17.7	-16.2	-11.0	-8.0
ch1:	10:28:42	-16.2	-29.85	-28.35	-12.3	5.55	16.15	21.65	26.35	27.75	22.9	12.65	3.7	1.15	5.65	6.75	7.2
ch1:	10:28:42	9.35	12.8	14.4	17.75	21.35	24.9	22.75	9.0	-7.05	-12.65	-4.9	6.1	19.45	30.8	38.35	38.2
ch1:	10:28:42	35.25	28.8	22.2	11.75	0.0	-8.4	-9.5	-6.15	-0.85	4.2	5.15	0.1	-7.3	-7.75	-0.6	10.3
ch1:	10:28:42	12.0	6.0	4.5	9.9	16.1	23.85	24.85	12.25	-1.6	-3.3	11.5	26.25	30.0	25.3	18.5	6.2
ch1:	10:28:42	-5.35	-19.5	-31.45	-32.05	-23.4	-14.1	-0.1	15.2	27.5	36.3	38.35	34.3	23.85	6.75	-15.35	-33.05
ch1:	10:28:42	-46.4	-59.05	-76.55	-89.9	-88.4	-70.9	-48.8	-29.95	-19.15	-16.55	-14.85	-12.4	-14.6	-30.55	-52.1	-65.2
ch1:	10:28:42	-61.9	-53.75	-45.65	-37.55	-26.5	-16.15	-8.5	-1.9	3.65	3.55	-5.0	-16.2	-28.55	-34.55	-34.1	-28.75
ch1:	10:28:42	-24.7	-17.8	-9.25	-0.25	8.0	18.0	25.3	24.7	16.1	3.9	-4.65	-6.75	-1.35	2.9	4.7	3.4
ch1:	10:28:42	3.4	7.8	20.55	34.1	41.05	35.9	22.65	12.4	12.65	23.05	34.95	43.45	43.75	38.75	30.05	24.55
ch1:	10:28:42	23.0	25.5	23.0	13.45	3.25	-0.25	2.85	14.4	30.65	39.4	41.85	41.55	38.15	32.1	29.95	27.3
ch1:	10:28:42	25.05	19.45	5.9	-9.05	-4.05	20.5	45.8	57.45	54.4	46.1	37.75	32.75	28.0	21.8	9.85	0.45
ch1:	10:28:42	-3.35	-1.1	1.45	4.75	7.2	12.05	19.5	27.0	33.8	39.05	40.7	36.2	29.75	19.7	7.3	-7.9
ch1:	10:28:42	-23.5	-37.3	-39.45	-31.6	-20.05	-11.1	-4.7	-2.85	-1.95	6.0	13.4	10.1	-0.25	-4.75	-3.4	3.95
ch1:	10:28:42	12.5	19.9	22.2	20.85	15.55	10.5	6.2	-1.4	-12.55	-24.6	-35.25	-40.0	-32.9	-23.15	-10.8	-1.1
ch1:	10:28:42	1.15	-0.5	3.65	7.15	10.3	7.1	-9.85	-24.15	-14.15	9.65	28.1	35.45	30.3	20.6	11.55	5.5
ch1:	10:28:42	-3.95	-18.7	-34.3	-40.6	-38.8	-33.1	-26.25	-20.85	-14.65	-5.05	6.7	13.15	14.2	7.3	-3.3	-15.9
ch1:	10:28:45	-37.25	-33.2	-27.75	-19.25	-9.35	1.25	9.5	12.8	11.95	4.35	-4.65	-13.3	-21.85	-31.15	-30.3	-21.6
ch1:	10:28:45	-9.55	0.2	8.95	12.55	13.2	11.65	7.8	3.55	-1.4	-8.6	-16.2	-20.35	-22.5	-16.15	-4.35	7.05
ch1:	10:28:45	14.3	19.55	22.2	22.4	10.3	-12.55	-29.65	-35.15	-35.5	-31.55	-18.55	-7.0	-5.15	-9.9	-8.4	-3.05
ch1:	10:28:45	3.6	6.1	1.65	-9.3	-15.1	-11.25	0.25	11.55	15.45	16.2	18.95	26.45	33.55	37.8	36.5	32.1
ch1:	10:28:45	18.35	-1.25	-15.25	-12.0	0.75	13.1	20.15	21.65	19.95	19.95	23.7	21.95	11.8	-4.0	-14.4	-15.75
ch1:	10:28:45	-9.05	-2.2	2.8	2.75	2.55	4.35	4.35	1.2	-3.35	-6.8	-10.2	-11.75	-12.35	-8.15	-4.8	-2.25
ch1:	10:28:45	-0.05	6.8	14.85	18.5	8.25	-7.35	-14.55	-11.5	-5.3	1.45	11.55	20.2	23.75	19.15	11.75	5.5
ch1:	10:28:45	3.8	-1.45	-10.05	-19.25	-26.85	-31.2	-29.95	-25.8	-19.75	-13.25	-12.35	-12.0	-11.55	-13.35	-20.85	-31.1
ch1:	10:28:45	-41.3	-39.1	-27.3	-14.35	-5.05	-0.95	-1.9	0.15	7.2	10.5	8.1	-0.5	-12.6	-29.05	-37.45	-30.95
ch1:	10:28:45	-17.3	-10.55	-6.05	-5.1	-9.05	-13.75	-16.3	-23.35	-33.6	-37.95	-33.3	-23.2	-14.85	-4.65	4.2	10.55
ch1:	10:28:45	11.5	9.45	3.15	-1.65	-5.8	-11.2	-15.55	-14.65	-10.25	-5.6	-0.4	5.75	16.9	23.6	17.85	2.6
ch1:	10:28:45	-6.8	-5.65	4.45	12.25	13.65	9.8	3.65	-0.6	-3.45	-6.05	-7.4	-6.75	-11.3	-16.05	-17.15	-10.55
ch1:	10:28:45	-2.95	1.2	-0.95	-4.25	-10.1	-17.1	-23.6	-32.3	-45.3	-60.7	-66.35	-55.4	-35.85	-23.0	-16.0	-15.75
ch1:	10:28:45	-16.4	-14.45	-13.95	-22.7	-28.9	-25.45	-16.75	-4.65	11.0	24.2	26.05	18.6	5.9	-6.9	-21.3	-29.35
ch1:	10:28:45	-26.9	-14.4	0.25	13.6	20.55	21.05	14.65	6.2	1.4	-8.25	-22.15	-27.45	-24.4	-26.6	-28.8	-28.25
ch1:	10:28:45	-22.0	-13.1	-2.9	2.4	0.05	-9.95	-20.55	-31.55	-44.55	-52.95	-55.15	-52.7	-46.5	-33.65	-20.15	-8.1
ch1:	10:28:45	2.3	14.9	24.2	29.65	28.1	12.85	-9.25	-22.2	-21.35	-14.1	-6.95	-1.65	10.15	22.85	30.75	33.2
ch1:	10:28:45	33.7	25.85	12.2	-1.95	-12.95	-21.0	-22.8	-15.0	-3.1	9.95	20.15	26.85	29.95	32.8	28.7	21.65
ch1:	10:28:45	16.6	18.45	22.65	25.9	27.2	31.8	36.4	37.65	35.35	28.45	20.25	13.35	11.15	12.75	20.8	29.3
ch1:	10:28:45	36.65	43.0	48.8	48.9	45.05	37.7	25.95	10.0	-10.45	-31.3	-46.9	-55.45	-63.3	-67.2	-68.5	-65.65
ch1:	10:28:45	-62.1	-60.4	-60.9	-56.15	-50.5	-44.2	-37.05	-34.6	-36.5	-37.8	-36.45	-33.2	-28.15	-29.55	-33.75	-38.0
ch1:	10:28:45	-40.2	-42.0	-39.6	-33.75	-26.0	-21.15	-18.25	-13.5	-8.35	-2.1	2.55	0.35	-13.0	-28.1	-37.25	-32.75
ch1:	10:28:45	-21.45	-9.6	0.1	6.7	6.3	2.95	-3.15	-14.1	-24.25	-33.8	-45.55	-60.95	-75.2	-85.3	-83.65	-77.4
ch1:	10:28:45	-71.3	-67.6	-65.4	-63.65	-55.0	-42.0	-28.35	-18.1	-16.95	-22.65	-32.3	-39.6	-37.35	-20.3	-2.6	6.55
ch1:	10:28:48	23.4	21.35	14.8	4.75	-4.85	-17.3	-33.15	-47.6	-55.8	-56.25	-53.55	-46.95	-39.35	-29.8	-21.5	-13.3
ch1:	10:28:48	-8.35	-4.6	-5.7	-14.2	-27.55	-32.2	-21.1	-2.85	12.25	19.8	23.0	20.9	16.85	8.9	-1.05	-16.55
ch1:	10:28:48	-30.7	-37.3	-32.85	-25.3	-17.75	-12.2	-8.7	-3.9	4.25	10.6	7.55	-2.1	-13.65	-18.95	-16.1	-3.75
ch1:	10:28:48	7.35	9.55	2.8	-3.0	-5.85	-7.3	-8.0	-11.75	-17.85	-21.55	-19.9	-14.15	-0.35	12.85	17.95	14.65
ch1:	10:28:48	8.65	-1.25	-11.1	-20.1	-30.4	-45.75	-57.85	-57.8	-49.45	-38.7	-26.6	-12.45	-2.35	4.2	4.4	1.85
ch1:	10:28:48	0.2	-0.9	-11.6	-25.5	-30.25	-20.2	-0.15	19.25	30.65	34.65	37.3	34.45	27.85	19.1	9.4	-3.15
ch1:	10:28:48	-10.35	-13.6	-15.05	-15.35	-7.1	8.55	23.5	33.95	39.4	38.3	30.9	21.6	9.5	-1.05	-12.45	-17.5
ch1:	10:28:48	-8.7	8.25	18.6	23.65	24.75	22.55	19.8	17.9	16.7	14.05	12.35	9.05	6.0	6.05	12.1	14.9
ch1:	10:28:48	19.15	26.0	35.75	44.1	43.6	29.6	14.5	8.8	13.7	23.4	28.7	30.35	28.15	23.1	20.45	22.55
ch1:	10:28:48	17.8	7.6	-2.45	-5.75	-1.65	6.0	14.65	23.75	28.6	25.75	20.15	12.8	7.75	0.0	-10.95	-21.95
ch1:	10:28:48	-24.95	-18.85	-1.65	14.9	24.2	29.5	31.1	28.3	23.2	15.65	1.1	-14.65	-27.8	-32.6	-31.55	-24.0
ch1:	10:28:48	-16.95	-13.2	-11.6	-5.25	2.4	6.9	4.35	-3.9	-10.65	-12.8	-5.15	8.4	20.75	25.85	25.8	18.75
ch1:	10:28:48	10.05	1.1	-6.1	-14.2	-25.55	-34.5	-29.9	-13.95	2.85	16.3	21.65	21.75	15.0	2.7	-7.85	-10.0
ch1:	10:28:48	-16.15	-25.55	-32.75	-34.95	-30.1	-18.1	-6.95	-1.0	0.3	-0.35	5.1	10.0	8.15	4.3	6.55	12.6
ch1:	10:28:48	23.85	32.05	36.85	46.6	59.95	64.95	61.4	52.35	38.25	23.85	7.0	-9.75	-21.1	-22.25	-19.05	-12.4
ch1:	10:28:48	-6.8	-1.55	0.5	0.75	-2.15	-6.15	-11.9	-20.05	-29.4	-35.65	-28.8	-11.9	5.55	16.15	20.7	17.0
ch1:	10:28:48	9.15	-0.85	-10.1	-20.85	-31.45	-36.55	-31.15	-19.35	-8.25	1.5	6.95	9.35	7.25	1.1	-7.2	-11.2
ch1:	10:28:48	-19.7	-33.8	-45.3	-44.7	-36.0	-22.85	-11.3	-4.7	-0.45	1.0	0.25	-2.45	-4.95	-8.2	-5.5	1.3
ch1:	10:28:48	10.6	18.65	22.85	21.9	21.35	18.0	11.4	4.15	-6.05	-15.25	-16.95	-9.85	-2.55	0.4	1.25	8.35
ch1:	10:28:48	17.75	29.05	38.95	41.35	36.3	31.5	24.95	14.5	7.15	8.25	18.35	26.35	31.4	36.05	40.35	34.75
ch1:	10:28:48	22.5	6.4	-6.9	-13.55	-9.6	2.5	17.9	31.75	40.45	42.05	35.35	25.8	15.65	7.55	-6.6	-21.35
ch1:	10:28:48	-28.15	-28.15	-28.05	-21.9	-12.45	-4.95	-0.3	-1.9	-8.95	-19.15	-34.8	-56.75	-70.95	-75.7	-70.3	-62.35
ch1:	10:28:48	-56.05	-53.65	-51.75	-52.9	-50.45	-39.15	-22.45	-14.45	-26.55	-42.8	-41.7	-25.8	-9.25	4.55	9.15	7.75
ch1:	10:28:48	1.95	-6.5	-17.7	-27.2	-37.25	-48.25	-54.4	-51.9	-44.55	-36.5	-24.35	-12.45	-1.3	3.75	2.6	-2.3
ch1:	10:28:51	-5.5	23.05	43.8	52.95	49.1	38.6	30.05	25.1	20.2	8.0	-15.45	-40.35	-45.05	-32.15	-12.0	4.6
ch1:	10:28:51	14.95	16.85	13.45	2.95	-9.45	-18.6	-26.55	-36.25	-41.05	-35.95	-25.85	-14.35	-5.6	1.7	5.7	7.25
ch1:	10:28:51	3.4	-2.55	-11.15	-19.65	-22.4	-14.65	-0.9	14.0	26.5	32.8	36.8	40.9	43.0	35.0	18.7	-5.1
ch1:	10:28:51	-26.9	-39.9	-39.0	-27.35	-11.25	-1.5	0.0	-2.05	-6.95	-14.3	-23.3	-30.05	-39.95	-48.2	-45.25	-27.75
ch1:	10:28:51	-9.1	7.6	18.1	19.8	11.8	-0.25	-9.15	-13.25	-20.65	-33.45	-42.3	-47.5	-43.9	-31.35	-16.35	-4.4
ch1:	10:28:51	7.0	14.05	18.6	18.75	12.05	0.6	-14.1	-26.95	-25.35	-7.65	13.6	29.75	34.8	34.05	26.6	14.55
ch1:	10:28:51	5.7	4.2	-1.7	-8.5	-9.35	-7.05	-4.15	1.4	7.9	10.9	11.85	6.55	-0.85	-2.15	5.85	10.25
ch1:	10:28:51	14.2	19.75	24.35	22.7	18.0	14.0	13.9	13.55	10.6	9.25	11.3	22.2	37.05	47.5	49.75	48.35
ch1:	10:28:51	39.75	29.05	20.05	11.15	3.1	1.85	7.1	18.35	37.5	58.6	73.9	75.2	65.3	48.8	33.65	17.1
ch1:	10:28:51	-1.1	-18.7	-26.8	-27.35	-23.35	-16.0	-9.2	-5.95	-5.85	-7.8	-6.5	2.55	5.25	-3.15	-15.25	-20.05
ch1:	10:28:51	-16.5	-6.75	-0.35	1.8	-0.2	-1.4	0.6	-0.7	-13.15	-30.55	-39.6	-33.9	-15.5	2.9	15.95	16.7
ch1:	10:28:51	9.8	1.4	-7.8	-24.2	-43.35	-61.35	-73.9	-78.75	-78.15	-71.2	-62.05	-52.8	-41.1	-23.55	-10.6	-3.95
ch1:	10:28:51	-4.0	-5.15	-6.55	-6.2	-2.95	3.4	7.0	7.7	12.7	20.7	29.0	31.35	28.25	18.0	5.55	-6.25
ch1:	10:28:51	-5.2	4.9	14.65	21.55	28.15	30.2	26.4	16.75	1.75	-12.6	-26.0	-31.95	-28.1	-22.15	-20.7	-16.8
ch1:	10:28:51	-15.4	-13.9	-8.0	-2.15	-2.7	-5.9	-11.3	-17.15	-18.5	-15.15	-8.25	-4.1	-5.1	-12.75	-16.7	-12.35
ch1:	10:28:51	-3.75	-2.85	-7.85	-13.1	-13.6	-10.4	-6.35	-3.8	-2.55	0.35	3.65	6.95	7.95	8.65	6.05	4.8
ch1:	10:28:51	6.0	9.25	11.35	18.35	24.6	23.95	20.2	19.6	22.2	23.4	21.25	14.4	6.25	-1.85	1.5	13.6
ch1:	10:28:51	24.7	29.1	32.35	32.4	27.9	18.2	5.15	-5.55	-7.3	0.8	7.8	13.25	19.3	28.3	32.75	31.05
ch1:	10:28:51	23.1	15.65	7.55	0.35	-9.9	-23.7	-30.5	-20.4	-0.5	14.25	17.95	16.0	18.7	24.6	31.25	26.95
ch1:	10:28:51	8.8	-9.65	-11.1	-0.2	14.75	25.15	25.85	19.6	10.45	1.5	-8.95	-16.0	-17.55	-14.75	-11.4	-4.65
ch1:	10:28:51	-1.35	0.45	0.35	-2.05	-5.1	-7.35	-10.35	-7.65	0.3	6.75	14.5	18.9	16.55	8.55	-3.1	-19.6
ch1:	10:28:51	-34.35	-50.6	-72.15	-98.15	-118.75	-126.55	-123.75	-115.3	-104.45	-97.3	-98.1	-96.95	-94.3	-92.25	-89.6	-82.55
ch1:	10:28:51	-74.85	-65.05	-59.95	-59.95	-59.3	-53.2	-43.8	-37.85	-41.0	-46.8	-42.9	-32.2	-19.0	-11.45	-12.1	-19.15
ch1:	10:28:51	-21.7	-19.3	-15.1	-18.3	-25.3	-26.1	-15.65	3.0	24.05	34.45	24.0	5.9	-6.05	-6.3	-0.7	8.65
ch1:	10:28:54	17.25	20.65	19.4	15.5	12.85	9.25	4.15	1.35	2.95	9.35	17.35	24.4	23.2	19.3	16.05	16.15
ch1:	10:28:54	16.95	19.9	19.6	17.7	15.45	14.8	16.4	17.1	11.35	4.45	7.2	13.15	18.75	22.9	25.2	22.8
ch1:	10:28:54	21.3	17.7	7.15	-14.25	-28.7	-20.5	-1.8	11.9	22.25	27.2	23.2	18.4	10.55	-3.4	-23.55	-42.55
ch1:	10:28:54	-60.95	-78.4	-93.95	-102.1	-105.95	-106.4	-102.55	-98.5	-96.1	-92.85	-86.85	-84.6	-86.9	-88.4	-82.25	-77.6
ch1:	10:28:54	-73.15	-60.9	-40.05	-26.3	-24.15	-28.75	-32.75	-31.9	-26.8	-21.1	-17.3	-12.55	-9.9	-5.3	1.6	10.2
ch1:	10:28:54	14.75	13.1	2.1	-6.8	-4.0	5.9	11.55	11.6	11.6	14.65	20.3	23.6	27.45	29.55	31.1	27.15
ch1:	10:28:54	18.65	11.4	14.8	22.3	27.75	31.0	35.65	38.65	40.35	44.0	41.65	29.0	17.9	21.35	31.65	43.2
ch1:	10:28:54	49.0	46.25	35.8	26.65	23.5	22.65	18.35	14.8	19.9	27.65	34.4	38.5	42.15	41.25	36.3	26.5
ch1:	10:28:54	14.55	-6.25	-28.4	-41.8	-49.75	-63.65	-76.2	-79.05	-75.45	-65.5	-55.3	-53.4	-57.85	-55.7	-49.35	-44.15
ch1:	10:28:54	-47.2	-53.6	-54.35	-42.2	-26.7	-14.8	-7.6	-6.55	-12.05	-15.7	-10.0	-4.65	-4.85	-6.4	-2.2	5.65
ch1:	10:28:54	13.9	14.45	10.8	7.15	7.4	15.55	25.3	24.6	17.15	16.8	23.35	34.1	39.4	33.05	14.6	-2.9
ch1:	10:28:54	-14.35	-15.1	-6.1	10.3	21.35	24.9	25.45	22.35	16.3	11.7	8.9	3.3	-6.4	-23.5	-34.0	-26.1
ch1:	10:28:54	-2.55	21.3	38.85	43.4	36.7	22.6	9.1	-0.55	-11.2	-25.25	-39.35	-46.8	-48.55	-47.0	-46.0	-39.7
ch1:	10:28:54	-31.0	-26.2	-29.7	-32.8	-29.4	-23.4	-26.15	-38.6	-43.15	-30.4	-11.0	-0.35	2.55	-0.65	-5.15	-10.05
ch1:	10:28:54	-4.25	9.7	15.8	5.85	0.5	9.1	23.15	35.7	41.9	38.05	21.6	2.75	-3.0	9.2	23.55	36.85
ch1:	10:28:54	41.35	36.85	32.5	32.65	28.75	25.25	20.2	8.1	-3.65	-8.25	-3.05	6.95	16.5	25.6	37.05	40.25
ch1:	10:28:54	34.2	20.95	4.4	-7.75	-12.1	-17.6	-29.05	-41.65	-47.75	-39.35	-22.75	-4.45	7.7	12.6	11.15	11.0
ch1:	10:28:54	9.65	1.65	-19.25	-45.45	-66.3	-71.4	-64.2	-56.9	-53.35	-51.3	-43.9	-29.3	-11.5	-0.7	6.45	6.5
ch1:	10:28:54	-2.5	-14.85	-16.35	-4.1	13.4	23.45	24.75	23.05	19.6	17.0	15.55	15.1	10.0	3.65	1.25	7.45
ch1:	10:28:54	16.2	25.3	25.45	17.0	7.8	3.65	2.25	-0.2	-8.85	-19.25	-16.85	-0.75	20.95	35.85	41.35	34.35
ch1:	10:28:54	21.85	6.05	-9.35	-27.05	-42.8	-50.05	-48.7	-48.7	-48.8	-41.95	-32.45	-24.75	-22.45	-26.25	-33.55	-34.4
ch1:	10:28:54	-29.7	-22.35	-18.35	-14.55	-10.2	-8.5	-10.1	-12.0	-14.45	-18.7	-18.9	-15.6	-8.9	-6.2	-8.45	-12.9
ch1:	10:28:54	-10.85	-6.45	-2.45	-6.25	-14.1	-18.2	-13.9	-5.7	2.95	3.6	-10.35	-23.5	-23.95	-11.1	4.9	14.75
ch1:	10:28:54	12.45	5.35	-5.3	-16.4	-24.65	-29.1	-31.1	-29.75	-23.95	-12.5	5.4	19.95	29.45	32.3	30.1	20.85
ch1:	10:28:57	10.35	-0.15	-8.25	-15.95	-21.1	-27.15	-38.0	-47.9	-48.7	-41.6	-36.2	-33.3	-33.55	-35.0	-39.7	-39.6
ch1:	10:28:57	-37.2	-35.2	-34.8	-29.85	-19.35	-4.65	9.35	20.75	28.0	28.45	23.6	13.05	2.0	-4.9	-7.1	-9.9
ch1:	10:28:57	-7.0	1.25	12.0	19.95	24.5	23.4	14.95	3.0	-5.7	-9.85	-12.7	-9.1	-0.65	10.25	18.55	25.55
ch1:	10:28:57	27.6	25.5	19.45	14.95	12.95	17.65	26.05	30.25	26.85	20.85	16.65	14.2	16.2	18.2	15.95	8.55
ch1:	10:28:57	3.65	1.25	3.4	8.3	12.1	11.8	10.95	8.05	2.5	-1.7	-8.25	-16.3	-24.8	-30.65	-31.1	-19.05
ch1:	10:28:57	-4.1	6.2	7.35	7.65	10.75	12.35	9.05	1.05	-13.0	-23.0	-19.3	-15.65	-15.9	-15.85	-13.15	-8.65
ch1:	10:28:57	1.4	11.25	22.45	27.6	20.25	6.1	-2.75	-1.95	6.5	16.55	21.0	25.2	31.0	38.45	42.6	43.2
ch1:	10:28:57	38.9	37.2	38.75	45.0	54.85	63.05	61.3	51.9	45.25	42.6	40.0	34.4	24.6	5.8	-10.6	-17.3
ch1:	10:28:57	-17.6	-17.5	-11.75	-5.1	-2.45	-0.25	6.0	10.5	8.35	2.25	-6.2	-9.9	-4.8	8.3	22.7	33.45
ch1:	10:28:57	30.9	22.0	15.3	10.85	2.45	-9.65	-23.3	-33.1	-39.15	-44.35	-41.0	-30.95	-21.6	-17.6	-13.3	-9.8
ch1:	10:28:57	-7.35	-9.4	-12.4	-14.45	-13.1	-9.3	-1.7	8.6	16.65	18.05	12.15	4.75	-3.85	-12.1	-17.9	-14.15
ch1:	10:28:57	-5.8	6.45	19.4	28.15	25.75	15.35	4.75	-2.7	-10.55	-19.15	-16.35	-3.05	10.25	17.25	24.1	26.65
ch1:	10:28:57	25.55	18.7	5.25	-9.35	-8.4	8.8	27.15	35.95	38.5	40.9	40.15	32.7	19.45	5.85	-11.8	-29.7
ch1:	10:28:57	-47.55	-68.05	-93.35	-110.9	-115.85	-111.1	-102.35	-93.85	-88.1	-85.2	-82.5	-82.25	-81.6	-83.85	-89.3	-91.85
ch1:	10:28:57	-81.6	-66.1	-51.2	-42.7	-38.65	-34.65	-31.8	-34.05	-37.35	-40.0	-42.5	-34.05	-18.15	-4.65	1.85	5.75
ch1:	10:28:57	5.95	7.7	8.9	8.05	5.7	5.7	6.7	8.8	14.65	23.45	31.2	35.15	41.55	45.2	43.75	37.5
ch1:	10:28:57	30.8	21.95	13.8	6.55	4.45	7.8	13.05	16.3	20.35	27.2	31.2	30.9	27.7	22.75	12.6	3.85
ch1:	10:28:57	-0.25	5.5	19.0	35.1	42.65	40.55	34.25	25.65	14.8	5.95	2.4	-1.25	-2.35	-1.75	-2.4	-5.3
ch1:	10:28:57	-1.85	3.7	8.4	9.35	5.6	-7.65	-23.15	-31.1	-32.85	-33.1	-28.1	-16.85	-8.4	-1.55	2.0	1.7
ch1:	10:28:57	-0.05	1.25	-0.1	0.25	2.9	6.45	10.65	15.15	17.25	14.75	10.45	4.65	0.7	-0.9	5.4	15.55
ch1:	10:28:57	26.45	32.9	33.8	25.3	10.1	-9.5	-25.45	-35.35	-44.35	-54.4	-60.9	-58.65	-49.55	-32.3	-14.3	-1.9
ch1:	10:28:57	3.65	9.3	10.8	6.5	0.4	-3.1	-8.0	-10.75	-5.95	1.85	9.0	12.95	13.25	7.55	2.35	0.15
ch1:	10:28:57	2.35	2.95	8.15	17.7	25.45	31.35	39.8	43.7	39.45	30.9	20.15	13.5	13.8	20.85	29.7	35.0
ch1:	10:28:57	31.35	25.45	21.4	22.3	24.55	22.75	17.95	17.45	22.2	29.85	42.4	52.35	56.15	52.9	46.05	33.65
ch1:	10:29:00	17.8	-0.5	-6.8	2.25	20.1	39.1	54.35	57.1	51.5	44.05	32.4	19.7	8.2	-7.1	-28.05	-37.6
ch1:	10:29:00	-33.7	-23.25	-11.1	-0.65	0.2	-2.15	-4.65	-7.1	-7.3	-10.7	-17.6	-16.4	-4.2	8.7	20.15	21.35
ch1:	10:29:00	16.25	11.75	10.1	6.9	4.4	2.3	5.35	13.0	19.05	24.0	26.45	25.9	22.3	16.65	4.85	-3.45
ch1:	10:29:00	-5.8	0.3	11.3	24.0	29.05	28.2	25.75	22.15	14.6	4.95	-4.15	-18.6	-37.2	-55.45	-65.25	-67.9
ch1:	10:29:00	-66.0	-67.4	-64.3	-55.15	-45.75	-40.85	-38.15	-36.85	-36.65	-37.65	-37.6	-27.4	-11.6	-2.05	-1.0	1.8
ch1:	10:29:00	3.6	2.7	-1.35	-6.8	-10.65	-3.3	12.55	28.55	39.6	42.1	35.85	18.35	-5.7	-22.6	-17.0	6.5
ch1:	10:29:00	38.35	59.55	67.8	71.4	71.6	59.65	38.95	15.75	-10.25	-39.05	-64.3	-80.65	-92.65	-100.05	-102.9	-99.7
ch1:	10:29:00	-94.95	-87.05	-77.4	-67.25	-63.25	-65.05	-68.45	-66.35	-58.15	-48.65	-38.7	-26.95	-15.0	-13.25	-20.7	-26.7
ch1:	10:29:00	-21.35	-12.8	-4.75	-2.25	-5.0	-6.85	-5.35	-5.05	-2.45	0.0	-4.25	-6.2	-1.0	6.0	11.65	18.75
ch1:	10:29:00	21.95	22.5	18.95	16.65	16.9	19.45	22.8	29.0	35.2	36.75	35.05	33.3	34.4	30.7	18.35	-1.3
ch1:	10:29:00	-13.3	-8.3	12.55	29.2	34.15	31.45	27.55	20.9	9.9	-1.5	-6.8	-11.25	-26.3	-47.3	-69.65	-85.05
ch1:	10:29:00	-92.45	-93.85	-94.6	-92.5	-90.6	-88.3	-85.7	-83.0	-80.25	-75.55	-69.25	-65.75	-63.2	-56.9	-44.05	-32.95
ch1:	10:29:00	-27.25	-29.2	-31.65	-32.1	-28.55	-24.2	-21.8	-19.85	-13.3	-3.35	6.95	18.75	22.35	13.05	-1.05	-5.85
ch1:	10:29:00	-2.0	9.3	20.75	29.8	33.35	36.15	42.15	47.35	42.05	25.35	3.55	-12.85	-11.5	-1.0	7.5	13.9
ch1:	10:29:00	22.35	26.0	27.95	28.65	26.05	18.6	13.0	8.9	-1.65	-22.2	-45.65	-61.35	-68.65	-69.2	-67.4	-59.7
ch1:	10:29:00	-51.55	-45.05	-39.9	-31.6	-23.7	-16.55	-15.3	-21.3	-32.2	-37.95	-28.7	-13.1	-3.6	-2.35	-6.7	-11.6
ch1:	10:29:00	-4.7	2.4	3.4	5.05	10.9	17.7	29.25	33.75	24.2	12.0	2.85	-0.6	6.75	21.1	28.55	35.45
ch1:	10:29:00	43.4	51.05	56.25	58.15	46.7	30.3	20.85	23.9	36.7	50.45	54.25	48.35	40.2	33.95	34.7	35.85
ch1:	10:29:00	31.9	18.9	5.35	-8.0	-22.9	-37.8	-42.9	-37.6	-25.2	-12.5	-5.55	-0.95	0.65	-3.15	-10.35	-13.55
ch1:	10:29:00	-18.15	-26.9	-32.7	-24.0	-8.85	3.35	10.3	17.75	27.2	31.65	27.1	17.45	9.25	4.7	2.3	-7.15
ch1:	10:29:00	-14.05	-10.7	0.25	7.85	12.65	14.95	18.15	17.1	12.75	8.15	-3.25	-22.5	-35.8	-35.8	-28.8	-16.65
ch1:	10:29:00	-5.9	2.05	5.6	5.15	5.1	12.65	11.7	-7.85	-27.65	-31.4	-21.3	-2.75	18.45	31.45	34.6	28.45
ch1:	10:29:00	23.85	20.2	11.65	-2.6	-10.85	-13.05	-9.0	-2.0	7.7	19.05	28.7	33.5	31.95	27.45	18.9	5.35
ch1:	10:29:00	-10.1	-8.55	10.35	31.85	43.25	47.2	47.35	50.5	56.15	58.1	55.6	48.7	33.8	11.5	-9.1	-29.1
ch1:	10:29:03	-42.3	-45.3	-42.55	-40.05	-31.45	-22.0	-13.4	-8.6	-11.15	-17.3	-24.35	-34.75	-42.2	-38.8	-32.0	-25.7
ch1:	10:29:03	-21.85	-14.6	-2.95	10.0	16.95	17.4	11.0	3.05	-3.5	-7.0	-1.0	12.0	21.95	24.65	26.2	27.85
ch1:	10:29:03	29.6	24.0	13.1	-2.9	-20.15	-31.9	-27.15	-9.6	11.7	26.6	31.75	29.35	20.75	9.2	-2.35	-13.05
ch1:	10:29:03	-30.55	-51.75	-70.75	-80.65	-84.05	-82.45	-78.6	-71.7	-63.35	-54.4	-47.6	-46.7	-47.35	-43.7	-35.45	-30.3
ch1:	10:29:03	-26.6	-24.9	-20.85	-14.2	-6.25	-5.45	-8.85	-10.8	-6.95	-1.3	2.9	5.35	6.85	7.95	6.7	6.6
ch1:	10:29:03	7.9	12.8	18.0	22.25	21.5	19.55	17.8	20.7	24.75	23.4	19.15	19.4	25.85	32.35	35.85	31.0
ch1:	10:29:03	21.85	14.8	15.3	11.4	0.15	-8.85	-2.05	13.4	25.45	29.8	29.65	26.9	21.75	19.15	14.05	-2.8
ch1:	10:29:03	-31.4	-47.75	-45.0	-32.0	-20.2	-8.45	1.15	11.3	18.25	17.45	9.1	-2.7	-14.3	-26.45	-38.65	-48.55
ch1:	10:29:03	-47.2	-38.15	-27.9	-22.8	-20.0	-17.65	-11.85	-5.75	-4.4	-9.95	-15.75	-14.55	-9.6	-3.7	3.35	12.65
ch1:	10:29:03	18.2	21.95	21.5	14.85	1.05	-8.8	-10.0	-1.65	10.05	19.75	24.15	23.35	18.7	10.85	6.5	5.15
ch1:	10:29:03	3.55	-1.15	-1.5	2.4	11.85	21.8	30.5	33.35	31.55	28.1	26.2	21.7	14.55	13.7	18.15	22.1
ch1:	10:29:03	22.75	25.65	27.9	32.9	40.65	49.15	50.05	42.25	29.25	23.85	32.1	42.55	44.45	40.15	34.65	26.3
ch1:	10:29:03	19.1	12.3	8.45	10.15	18.55	21.85	20.2	21.15	26.4	29.1	26.3	19.15	12.95	6.55	-13.05	-36.6
ch1:	10:29:03	-48.15	-49.75	-50.45	-42.15	-31.55	-26.15	-26.1	-20.35	-8.05	2.15	-0.4	-11.9	-21.65	-21.6	-9.3	5.9
ch1:	10:29:03	14.75	12.5	4.45	-2.35	-1.3	-2.15	-10.4	-22.4	-30.3	-31.75	-25.35	-11.9	2.85	12.0	11.1	9.8
ch1:	10:29:03	11.6	11.0	-2.6	-22.35	-37.85	-40.2	-33.9	-24.45	-15.8	-7.2	-1.7	2.2	11.55	22.6	21.85	8.45
ch1:	10:29:03	1.2	3.85	13.45	24.4	33.1	36.15	41.0	42.8	40.2	39.85	38.4	31.8	28.85	31.15	35.0	41.55
ch1:	10:29:03	40.85	34.1	30.2	34.25	41.45	50.35	52.6	46.1	35.55	25.15	13.1	4.0	4.1	4.55	-0.65	-5.45
ch1:	10:29:03	-4.0	-2.05	2.85	9.3	18.15	20.8	15.2	7.4	9.85	19.2	28.65	32.85	32.3	31.7	33.75	37.9
ch1:	10:29:03	34.95	25.95	14.75	-1.4	-24.45	-39.0	-41.95	-39.9	-37.9	-33.9	-26.8	-15.35	-2.6	5.0	3.8	-9.95
ch1:	10:29:03	-30.6	-43.55	-34.05	-13.2	2.7	6.75	2.65	-7.15	-11.4	-8.8	-6.0	-7.2	-8.9	-5.25	1.8	11.5
ch1:	10:29:03	19.0	21.95	19.55	15.5	5.75	-1.45	-4.3	-3.6	0.1	5.75	7.65	7.25	3.35	-2.4	-7.95	-18.15
ch1:	10:29:03	-27.35	-30.55	-30.4	-33.45	-35.35	-36.1	-34.05	-33.9	-34.05	-29.85	-22.75	-20.35	-18.65	-11.15	-2.5	2.05
ch1:	10:29:03	-1.25	-9.8	-19.25	-23.8	-27.35	-30.35	-34.8	-33.35	-22.7	-8.75	-0.15	3.4	3.05	1.8	-1.2	-10.9
ch1:	10:29:06	-21.4	-26.5	-25.0	-23.05	-21.9	-22.3	-18.6	-13.9	-9.55	-6.85	-6.25	-10.35	-19.9	-33.65	-50.55	-67.15
ch1:	10:29:06	-84.6	-99.6	-111.0	-113.85	-111.05	-102.05	-91.4	-79.25	-69.9	-64.3	-62.5	-62.65	-64.1	-62.5	-56.6	-50.1
ch1:	10:29:06	-43.65	-40.75	-37.8	-35.95	-33.15	-29.75	-24.7	-21.45	-16.2	-11.45	-6.65	-1.15	-3.35	-16.5	-26.5	-19.45
ch1:	10:29:06	-5.85	6.8	15.4	17.9	14.55	21.6	29.2	25.1	16.5	11.25	5.15	0.4	-1.15	3.65	17.2	30.3
ch1:	10:29:06	35.7	30.75	24.95	26.5	32.4	26.15	5.4	-18.15	-19.2	-1.45	12.15	16.85	19.65	19.75	21.85	30.85
ch1:	10:29:06	36.55	32.05	19.05	7.05	-6.45	-22.55	-34.2	-34.05	-29.1	-20.05	-7.5	4.85	13.9	21.25	30.95	36.5
ch1:	10:29:06	30.15	14.55	0.5	-8.5	-4.3	6.65	15.7	18.7	23.1	31.65	42.4	47.0	44.3	34.0	15.5	0.3
ch1:	10:29:06	-4.55	0.6	10.5	22.15	27.15	28.7	31.15	37.25	39.75	36.85	23.55	3.4	-11.1	-12.6	-7.4	-0.2
ch1:	10:29:06	9.7	16.8	20.35	21.35	19.8	14.1	12.6	13.6	4.55	-16.1	-27.75	-22.4	-10.0	1.95	12.2	20.9
ch1:	10:29:06	28.0	35.85	35.75	28.65	16.95	2.4	-11.85	-11.05	-2.35	4.2	4.4	3.35	5.55	10.95	17.7	26.45
ch1:	10:29:06	28.15	15.9	1.95	-4.35	2.0	16.2	29.5	31.4	23.75	15.2	15.15	17.35	13.75	10.2	13.45	22.85
ch1:	10:29:06	29.2	31.85	34.65	38.25	34.5	27.05	16.45	3.4	-14.4	-27.65	-27.5	-13.85	-3.05	0.45	1.4	0.95
ch1:	10:29:06	0.5	-3.1	-12.8	-29.85	-45.2	-57.45	-67.45	-77.6	-84.05	-90.5	-95.95	-95.25	-83.95	-66.0	-50.15	-41.95
ch1:	10:29:06	-39.0	-37.85	-41.6	-43.85	-42.95	-39.0	-34.7	-27.0	-21.45	-19.05	-21.45	-22.2	-19.2	-17.9	-23.0	-28.45
ch1:	10:29:06	-26.5	-18.0	-4.5	4.25	6.1	-0.9	-14.55	-29.0	-32.35	-37.6	-56.4	-79.1	-91.7	-94.7	-89.8	-80.45
ch1:	10:29:06	-72.1	-64.7	-60.35	-55.45	-47.8	-40.6	-45.15	-55.0	-59.5	-53.1	-44.75	-39.05	-35.6	-32.55	-26.05	-15.3
ch1:	10:29:06	-3.5	4.6	8.25	2.7	-0.1	6.0	16.9	25.1	30.75	31.05	32.5	37.15	41.6	41.95	37.5	30.95
ch1:	10:29:06	22.55	11.1	-4.35	-16.85	-24.25	-24.65	-24.4	-21.8	-17.15	-13.4	-12.75	-8.2	-0.95	7.75	12.0	-4.2
ch1:	10:29:06	-32.0	-41.55	-25.8	-4.15	14.15	25.0	31.15	32.75	34.05	33.85	28.0	12.75	-8.6	-34.85	-57.7	-66.75
ch1:	10:29:06	-64.2	-52.8	-38.45	-26.1	-17.05	-5.9	4.05	12.1	4.15	-23.05	-51.35	-58.8	-46.95	-26.3	-9.15	-0.5
ch1:	10:29:06	2.9	3.35	5.85	9.3	11.15	2.8	-14.25	-29.15	-28.65	-20.2	-8.7	3.05	12.15	14.35	11.35	5.55
ch1:	10:29:06	0.0	-5.3	-13.85	-21.45	-27.1	-26.5	-20.3	-9.1	2.75	16.7	26.65	28.4	22.2	14.1	3.05	-12.85
ch1:	10:29:06	-22.1	-17.65	-4.25	10.45	25.75	35.05	37.9	33.45	30.2	28.2	20.2	4.5	-4.35	-0.4	14.1	32.15
ch1:	10:29:06	42.95	47.0	48.25	49.5	43.8	29.95	13.3	7.2	7.3	9.95	13.55	19.5	27.85	37.05	40.2	36.8
ch1:	10:29:09	25.55	33.05	35.1	35.95	33.2	26.75	12.35	-5.2	-20.8	-29.5	-31.35	-19.6	-1.75	9.55	10.85	8.6
ch1:	10:29:09	3.65	-6.0	-20.45	-39.6	-58.4	-75.85	-93.1	-111.9	-125.55	-132.8	-135.05	-137.9	-138.1	-131.75	-119.85	-108.3
ch1:	10:29:09	-102.35	-101.85	-103.1	-99.0	-92.0	-83.2	-76.35	-70.05	-68.4	-69.6	-68.95	-62.65	-59.35	-58.6	-54.55	-49.05
ch1:	10:29:09	-44.6	-41.15	-41.3	-46.3	-48.8	-49.5	-44.4	-33.25	-18.35	-8.5	-3.7	-2.0	4.05	11.45	14.55	14.4
ch1:	10:29:09	13.5	9.95	3.0	-3.55	-10.3	-12.95	-11.15	-3.45	4.15	11.45	18.3	26.15	30.5	31.3	28.15	20.55
ch1:	10:29:09	9.15	-5.35	-18.55	-25.6	-22.4	-12.2	2.85	15.55	26.4	35.0	42.25	44.85	45.15	42.35	33.3	12.7
ch1:	10:29:09	-9.7	-12.7	1.7	15.4	20.35	26.15	34.25	42.85	43.15	34.05	20.1	10.6	-3.5	-27.1	-48.4	-57.55
ch1:	10:29:09	-58.4	-54.7	-47.8	-39.25	-28.6	-21.55	-15.25	-9.8	-9.6	-15.55	-17.7	-13.4	-3.7	2.85	6.2	10.2
ch1:	10:29:09	12.95	13.05	12.95	14.25	13.8	12.75	10.65	16.6	27.7	37.3	39.75	37.75	34.9	37.3	39.15	36.75
ch1:	10:29:09	31.75	24.1	14.95	9.1	7.6	5.55	5.6	6.5	8.05	7.15	7.65	8.6	11.5	12.3	6.7	-1.85
ch1:	10:29:09	-3.05	4.45	16.1	30.75	40.8	44.05	41.45	38.35	32.35	22.75	6.8	-4.95	-7.85	-4.05	2.95	13.1
ch1:	10:29:09	24.2	34.35	42.15	45.25	44.6	39.8	34.3	22.7	7.9	-1.4	0.7	7.8	16.4	22.3	27.0	30.3
ch1:	10:29:09	31.5	31.45	30.3	31.65	30.55	17.85	-2.3	-6.05	9.1	29.95	41.85	44.6	38.55	31.6	28.4	25.15
ch1:	10:29:09	13.85	-3.05	-18.4	-29.1	-28.95	-21.0	-11.5	-7.75	-7.15	-9.25	-9.6	-12.35	-15.2	-15.45	-11.6	-8.2
ch1:	10:29:09	-5.4	-2.9	0.1	4.0	7.35	10.3	10.6	13.25	16.75	20.35	21.7	22.25	19.35	17.2	17.85	22.35
ch1:	10:29:09	28.35	29.2	24.65	18.75	14.4	8.4	3.85	-1.15	-1.35	3.0	14.95	30.4	43.9	44.9	40.1	31.25
ch1:	10:29:09	14.25	-0.95	-3.9	-3.45	-6.5	-7.65	-4.8	6.85	22.45	37.5	45.75	45.65	36.65	26.35	13.9	1.7
ch1:	10:29:09	-5.5	-5.3	3.55	16.55	29.75	39.25	44.95	43.55	42.25	40.15	34.8	26.6	21.5	14.55	11.1	20.2
ch1:	10:29:09	36.45	47.0	51.3	47.3	30.45	13.65	6.45	10.8	22.85	37.8	45.8	47.0	41.55	33.55	25.35	20.4
ch1:	10:29:09	20.05	23.05	24.35	22.8	23.35	25.35	26.8	26.6	29.7	30.2	29.1	27.7	27.9	25.65	25.45	28.45
ch1:	10:29:09	30.3	25.1	15.3	5.8	2.9	9.25	14.6	16.05	19.4	28.5	36.25	40.0	38.0	33.8	28.95	24.3
ch1:	10:29:09	14.75	-4.2	-27.15	-43.0	-46.8	-43.65	-37.2	-31.65	-27.85	-28.7	-23.4	-13.85	-8.65	-9.65	-15.85	-33.3
ch1:	10:29:09	-51.1	-60.1	-60.1	-52.95	-45.45	-39.1	-33.6	-30.4	-28.85	-25.55	-24.6	-21.6	-21.4	-28.85	-37.45	-41.45
ch1:	10:29:09	-42.9	-40.05	-34.65	-29.55	-22.8	-19.45	-19.45	-22.65	-26.3	-27.15	-20.0	-13.65	-6.05	3.75	12.25	15.35
ch1:	10:29:12	-16.25	-22.0	-28.15	-30.9	-25.85	-16.45	-4.75	7.15	20.15	29.4	36.5	39.55	40.65	37.8	32.0	20.2
ch1:	10:29:12	6.6	-0.95	3.15	15.8	28.65	35.55	33.8	29.25	22.65	18.25	13.45	6.7	-0.55	-0.7	2.0	6.35
ch1:	10:29:12	10.8	18.35	27.55	31.15	27.25	21.95	20.6	24.15	33.25	40.5	46.55	46.85	39.4	25.5	9.25	-10.65
ch1:	10:29:12	-27.1	-42.95	-64.45	-83.85	-93.55	-95.35	-93.85	-89.15	-84.4	-77.6	-73.3	-70.2	-69.1	-69.45	-76.5	-84.7
ch1:	10:29:12	-85.6	-76.05	-63.75	-52.15	-43.95	-42.75	-42.5	-39.2	-33.9	-33.05	-34.5	-38.3	-38.45	-33.05	-22.5	-14.9
ch1:	10:29:12	-11.8	-11.7	-12.25	-12.0	-15.65	-27.0	-38.2	-35.05	-23.2	-9.05	4.7	20.05	29.45	30.9	25.15	18.8
ch1:	10:29:12	11.75	5.05	-0.75	-6.2	-12.65	-19.25	-20.05	-11.8	2.5	12.5	18.65	19.95	17.75	11.75	7.05	0.15
ch1:	10:29:12	-9.6	-22.35	-31.8	-26.05	-4.55	21.25	41.15	52.25	50.0	40.8	27.9	14.65	-0.3	-15.05	-31.65	-46.2
ch1:	10:29:12	-60.5	-70.05	-70.85	-65.9	-61.15	-57.35	-53.7	-51.75	-50.7	-53.1	-56.75	-57.3	-48.9	-39.3	-29.7	-21.5
ch1:	10:29:12	-18.3	-21.15	-23.1	-22.4	-19.75	-14.6	-9.1	-2.95	-0.3	-1.05	-1.75	3.6	11.9	23.45	28.8	23.05
ch1:	10:29:12	12.7	11.45	18.2	27.3	36.8	43.75	47.3	46.15	44.8	44.75	47.2	46.6	43.25	31.35	14.35	2.9
ch1:	10:29:12	3.6	12.3	26.7	37.95	42.75	48.7	55.4	58.5	54.0	43.35	29.3	16.15	-2.65	-19.5	-30.55	-39.2
ch1:	10:29:12	-43.3	-35.0	-22.9	-13.05	-6.1	-4.8	-5.45	-5.85	-7.1	-13.85	-22.45	-31.3	-36.2	-38.2	-31.9	-21.1
ch1:	10:29:12	-8.5	2.2	11.1	16.5	17.4	12.6	4.3	-6.25	-19.85	-32.45	-44.45	-49.35	-43.2	-29.45	-17.95	-8.6
ch1:	10:29:12	-4.55	-5.8	-12.45	-19.55	-24.95	-32.55	-38.6	-38.3	-35.0	-31.7	-23.35	-14.75	-5.75	0.9	9.7	20.7
ch1:	10:29:12	29.3	25.9	15.35	3.15	-3.3	-1.7	3.6	9.05	14.7	24.0	31.9	35.0	32.95	32.5	31.2	28.55
ch1:	10:29:12	19.6	8.45	2.3	6.85	20.55	35.4	42.15	41.5	41.9	41.55	40.65	35.8	25.35	9.8	2.05	6.7
ch1:	10:29:12	18.75	26.75	28.25	25.8	26.55	33.9	41.65	45.45	43.95	38.1	25.3	18.5	25.6	40.8	49.65	54.55
ch1:	10:29:12	54.75	51.4	48.75	47.45	43.2	36.4	23.65	5.05	-3.1	3.4	16.6	27.55	33.95	28.8	20.45	16.55
ch1:	10:29:12	16.75	13.15	5.4	-6.25	-11.55	-0.95	21.85	45.45	57.55	57.3	49.6	42.1	37.75	40.8	38.3	21.05
ch1:	10:29:12	-6.9	-26.7	-27.4	-12.05	4.35	15.15	19.55	17.25	14.25	12.7	10.55	3.25	-3.05	-8.85	-9.3	-2.35
ch1:	10:29:12	10.05	18.4	22.95	23.3	22.0	19.15	15.2	11.55	6.1	-0.45	-4.55	-2.35	3.5	14.9	25.45	32.7
ch1:	10:29:12	33.05	27.35	20.0	15.75	11.65	7.55	2.1	-5.15	-8.25	-6.6	0.25	10.25	20.65	27.45	36.95	46.4
ch1:	10:29:12	53.8	50.15	31.5	7.55	-4.5	-1.6	10.5	21.7	23.3	22.7	24.25	27.0	28.9	27.0	13.5	0.7
ch1:	10:29:15	-68.0	-70.05	-67.05	-56.35	-43.2	-30.85	-21.05	-17.4	-18.65	-19.4	-22.6	-29.45	-44.2	-51.6	-39.95	-17.5
ch1:	10:29:15	-2.45	5.1	4.5	-0.85	-5.6	-7.75	-6.7	-2.55	-2.75	-9.8	-14.55	-16.25	-11.65	-5.3	-1.6	-0.2
ch1:	10:29:15	7.9	17.3	26.3	30.85	27.75	18.5	10.65	10.1	17.65	27.35	29.9	26.35	16.85	5.5	-4.3	-5.4
ch1:	10:29:15	-1.8	5.35	12.0	12.85	10.45	14.3	20.05	22.7	26.4	29.8	29.7	23.25	16.95	15.45	16.75	9.5
ch1:	10:29:15	-2.4	-14.4	-19.45	-14.8	-3.6	3.2	6.0	9.75	13.25	16.95	19.95	21.2	18.0	10.65	-0.55	-13.75
ch1:	10:29:15	-33.7	-47.3	-46.05	-38.15	-33.0	-28.15	-23.45	-17.7	-12.5	-11.2	-9.05	-6.4	-5.3	-9.35	-22.95	-45.05
ch1:	10:29:15	-58.85	-61.75	-53.15	-37.9	-25.8	-21.35	-18.3	-15.75	-14.95	-14.9	-18.1	-20.45	-20.3	-17.2	-14.9	-10.8
ch1:	10:29:15	-6.75	-0.85	3.55	5.3	1.65	-3.95	-8.45	-10.65	-11.45	-8.1	0.4	7.35	12.45	13.4	11.6	5.75
ch1:	10:29:15	-4.1	-18.2	-25.15	-25.7	-25.55	-23.95	-17.6	-8.6	1.1	10.35	16.3	20.45	18.9	11.0	-0.8	-7.3
ch1:	10:29:15	-16.6	-29.45	-30.25	-11.3	9.8	27.85	40.0	42.3	38.85	37.2	36.15	31.65	21.75	4.5	-12.0	-24.45
ch1:	10:29:15	-27.1	-20.05	-5.5	8.9	19.3	24.45	25.2	18.65	10.05	5.2	-5.45	-24.15	-38.15	-40.85	-42.9	-45.65
ch1:	10:29:15	-48.9	-48.7	-45.1	-35.75	-28.25	-27.2	-29.75	-28.1	-29.1	-37.25	-39.95	-34.05	-30.25	-33.05	-29.6	-19.8
ch1:	10:29:15	-7.4	2.45	12.0	14.85	8.75	-5.7	-18.7	-22.3	-16.85	-9.2	-0.65	9.35	15.05	16.5	14.95	14.0
ch1:	10:29:15	10.65	7.9	3.3	-2.4	-8.0	-8.85	-4.1	5.0	12.15	14.4	16.3	17.4	18.4	17.25	11.4	-1.35
ch1:	10:29:15	-9.15	-9.25	-2.0	7.8	19.0	27.95	33.45	34.0	31.85	26.75	17.8	9.05	-1.75	-10.75	-10.45	-1.85
ch1:	10:29:15	2.2	4.6	8.5	15.1	21.65	26.1	26.15	22.7	11.7	-4.9	-17.15	-24.2	-27.5	-30.5	-34.3	-39.7
ch1:	10:29:15	-40.55	-37.5	-28.8	-22.5	-23.6	-32.35	-38.25	-36.9	-30.15	-23.1	-16.6	-9.75	-4.8	-2.2	-5.25	-11.05
ch1:	10:29:15	-14.05	-16.65	-27.05	-36.25	-40.0	-38.8	-34.4	-28.75	-25.3	-23.95	-22.15	-18.3	-10.95	-6.25	-5.0	-4.2
ch1:	10:29:15	2.7	11.05	20.25	22.9	18.45	11.8	7.6	3.5	4.05	7.8	10.85	15.6	21.85	28.1	32.0	36.2
ch1:	10:29:15	38.1	36.15	27.95	15.85	-2.1	-11.25	2.1	25.3	41.9	51.75	54.3	50.1	45.9	34.6	15.25	-6.55
ch1:	10:29:15	-26.5	-50.6	-69.35	-77.0	-75.15	-74.55	-77.95	-82.9	-80.9	-70.95	-56.6	-48.0	-52.05	-62.6	-70.3	-66.7
ch1:	10:29:15	-54.4	-39.6	-31.1	-31.3	-41.05	-46.7	-43.1	-35.8	-27.35	-16.25	-8.8	-6.8	-7.35	-11.2	-17.8	-27.35
ch1:	10:29:15	-36.45	-41.55	-32.3	-15.0	-1.9	1.35	0.95	-3.2	-8.85	-17.75	-29.55	-37.45	-40.7	-43.7	-48.65	-53.6
ch1:	10:29:15	-58.3	-56.15	-48.8	-36.45	-23.05	-12.45	-6.75	-1.9	-0.55	-5.25	-12.5	-15.7	-9.5	1.35	10.95	15.6
ch1:	10:29:19	3.15	-5.1	-16.05	-24.4	-28.9	-26.85	-21.75	-15.6	-10.4	-2.6	8.5	19.25	27.2	31.65	33.55	23.95
ch1:	10:29:19	5.1	-8.75	-3.05	12.2	24.9	28.55	30.8	30.15	24.5	15.4	9.45	7.1	7.95	14.2	22.65	29.7
ch1:	10:29:19	31.9	33.8	34.55	34.05	28.9	18.55	5.5	3.1	11.3	24.0	35.05	40.5	40.5	40.85	42.4	38.35
ch1:	10:29:19	31.55	25.1	15.35	-0.45	-8.15	-7.05	-1.9	6.7	19.7	29.85	34.6	34.65	29.45	23.15	18.7	13.6
ch1:	10:29:19	3.95	-2.75	-7.4	-8.65	-6.85	-1.65	3.85	14.25	20.6	19.8	19.2	23.25	29.5	34.4	34.45	31.15
ch1:	10:29:19	29.7	25.6	19.55	8.0	-8.1	-24.15	-34.0	-40.05	-40.2	-36.15	-29.65	-22.4	-19.95	-24.3	-28.35	-20.15
ch1:	10:29:19	-10.4	-13.95	-27.95	-34.15	-32.45	-22.6	-9.45	0.9	0.95	-1.85	4.65	16.95	17.6	8.4	2.65	1.1
ch1:	10:29:19	4.2	8.2	10.2	14.05	22.2	25.25	24.3	21.2	19.3	22.85	33.55	46.25	51.1	43.95	30.5	15.3
ch1:	10:29:19	-3.0	-13.3	-8.1	8.25	20.7	28.6	31.7	29.1	22.75	14.55	-1.55	-22.85	-44.7	-66.2	-83.15	-97.6
ch1:	10:29:19	-110.75	-119.0	-116.9	-112.0	-107.35	-107.1	-104.75	-99.1	-89.9	-80.3	-70.1	-62.7	-57.35	-51.55	-46.25	-41.5
ch1:	10:29:19	-38.1	-34.55	-34.2	-38.1	-43.95	-39.95	-27.8	-13.8	-3.8	4.4	9.35	11.95	14.6	16.2	13.55	9.05
ch1:	10:29:19	13.7	23.15	32.0	35.95	35.2	31.3	33.4	34.85	30.95	20.7	8.8	1.15	3.3	9.25	14.25	19.95
ch1:	10:29:19	23.25	24.0	25.1	28.35	26.45	18.55	6.55	-1.25	-2.9	-3.9	-10.55	-15.1	-11.95	-5.5	1.0	4.35
ch1:	10:29:19	5.35	2.5	-2.0	-5.3	1.35	12.25	19.1	16.85	13.4	11.3	13.5	18.15	18.85	10.7	-1.8	-13.35
ch1:	10:29:19	-24.7	-32.8	-36.2	-33.4	-28.6	-19.9	-8.05	6.5	15.75	17.8	18.45	22.35	17.1	0.55	-12.0	-12.25
ch1:	10:29:19	-0.5	14.8	26.25	30.1	31.2	26.3	18.4	7.0	-2.95	-10.15	-17.95	-30.05	-38.35	-40.95	-39.35	-33.3
ch1:	10:29:19	-29.35	-27.7	-24.95	-20.45	-19.45	-19.25	-25.15	-32.2	-28.35	-9.0	7.0	9.6	4.85	0.95	2.45	9.6
ch1:	10:29:19	19.15	25.4	25.95	12.8	-5.45	-15.25	-13.1	-8.3	2.15	13.05	17.05	14.55	11.25	6.7	-1.55	-13.75
ch1:	10:29:19	-33.0	-56.45	-77.85	-90.25	-96.35	-94.9	-90.05	-85.6	-84.3	-79.7	-68.85	-53.85	-46.9	-52.1	-57.9	-55.5
ch1:	10:29:19	-45.05	-32.4	-18.7	-7.5	-1.35	-9.15	-25.4	-37.4	-30.05	-13.4	-3.85	-3.5	-3.6	-3.7	0.1	7.8
ch1:	10:29:19	9.0	2.9	-6.7	-10.45	-3.55	10.45	16.6	17.95	21.15	29.1	35.75	38.95	37.7	34.9	31.0	21.45
ch1:	10:29:19	4.6	-10.8	-15.45	-12.35	-2.85	5.7	11.9	16.2	21.05	20.0	17.75	16.5	10.95	-3.55	-19.0	-29.0
ch1:	10:29:19	-31.9	-26.45	-19.4	-13.55	-9.1	-4.9	-2.9	0.9	0.3	-6.1	-17.3	-24.1	-20.55	-9.4	-0.65	1.6
ch1:	10:29:19	2.1	6.5	17.5	24.35	22.05	11.75	1.85	-5.8	-5.35	-0.55	4.2	3.4	1.35	0.6	3.75	10.7
ch1:	10:29:22	31.2	36.95	37.55	31.9	27.7	24.6	23.65	17.95	0.75	-27.8	-49.5	-51.05	-33.1	-12.55	0.7	7.4
ch1:	10:29:22	11.25	16.95	27.15	34.25	26.7	13.05	3.35	0.25	-2.4	-4.75	-7.15	-5.1	0.95	8.75	14.7	17.55
ch1:	10:29:22	21.7	21.4	8.3	-6.8	-1.1	17.5	32.55	34.85	31.35	27.55	29.6	33.45	37.65	40.2	38.95	28.85
ch1:	10:29:22	11.5	-3.35	-11.8	-9.45	0.7	10.65	13.8	15.2	10.55	4.4	0.0	-6.25	-19.8	-32.5	-38.85	-34.6
ch1:	10:29:22	-23.4	-13.35	-4.65	3.0	10.35	15.85	18.2	13.75	3.35	-15.3	-32.65	-40.4	-36.45	-25.4	-11.5	1.4
ch1:	10:29:22	10.5	13.55	9.0	-0.4	-16.0	-32.4	-46.25	-50.45	-45.9	-40.15	-42.15	-41.9	-36.25	-27.3	-20.45	-16.65
ch1:	10:29:22	-14.1	-10.05	-9.7	-13.55	-13.6	-8.95	1.05	8.95	9.5	1.35	-7.85	-14.15	-10.95	-3.15	0.1	-0.9
ch1:	10:29:22	-3.65	-7.85	-11.95	-15.1	-20.7	-19.6	-13.4	-8.85	-9.05	-8.65	-9.55	-3.9	6.85	14.5	14.6	11.1
ch1:	10:29:22	4.55	-0.65	2.05	7.2	10.4	10.25	5.6	-8.25	-18.55	-20.35	-15.4	-9.1	-1.75	4.25	11.35	14.95
ch1:	10:29:22	13.45	11.25	4.8	-3.2	-4.9	-4.75	-9.95	-8.8	-3.15	0.15	0.8	1.75	1.0	4.05	7.0	5.1
ch1:	10:29:22	3.45	8.0	7.7	-7.7	-23.45	-25.65	-14.65	-2.55	8.85	16.95	23.7	26.8	30.75	33.0	29.45	18.6
ch1:	10:29:22	3.8	-10.9	-19.65	-17.4	-8.2	1.45	4.15	2.6	0.35	2.95	6.35	5.4	-4.85	-12.75	-11.45	-3.6
ch1:	10:29:22	7.5	17.05	18.05	15.1	15.4	12.8	8.65	4.05	-5.2	-22.1	-37.15	-46.05	-45.8	-40.2	-32.35	-24.9
ch1:	10:29:22	-18.45	-13.15	-10.3	-12.5	-20.3	-31.0	-47.4	-61.7	-67.65	-67.2	-69.2	-71.75	-75.7	-76.1	-72.1	-64.1
ch1:	10:29:22	-53.0	-41.75	-35.6	-32.85	-28.8	-24.7	-16.65	-7.55	0.35	6.1	11.25	10.15	8.65	11.15	12.1	6.6
ch1:	10:29:22	4.85	8.7	11.45	13.5	12.8	10.65	11.85	19.15	25.75	31.95	33.5	32.3	32.5	38.5	46.15	49.6
ch1:	10:29:22	43.45	30.55	20.65	24.55	43.05	60.05	66.35	62.25	55.85	51.7	53.25	52.95	47.65	38.8	30.3	18.6
ch1:	10:29:22	8.85	10.1	22.1	37.2	46.65	45.85	36.65	25.5	10.8	-1.65	-11.65	-22.15	-36.9	-48.8	-58.75	-62.2
ch1:	10:29:22	-56.5	-45.85	-36.1	-28.55	-24.2	-19.2	-7.35	2.15	1.25	-7.2	-11.05	-9.1	-0.2	10.6	18.25	16.45
ch1:	10:29:22	9.3	1.3	-4.9	-8.35	-10.9	-12.95	-13.05	-8.5	-4.15	2.25	9.85	18.85	22.2	19.45	8.1	-8.15
ch1:	10:29:22	-21.9	-26.05	-23.0	-17.75	-9.0	4.25	16.7	19.75	19.45	16.95	9.65	-1.2	-7.15	-9.2	-10.3	-19.4
ch1:	10:29:22	-31.2	-33.5	-26.6	-20.75	-18.75	-17.85	-18.75	-17.9	-16.6	-12.2	-6.6	0.4	5.2	8.45	6.8	3.45
ch1:	10:29:22	1.0	0.3	0.45	2.75	5.6	6.05	7.6	8.4	9.25	9.95	10.3	6.15	3.3	3.4	7.3	14.1
ch1:	10:29:22	22.45	25.55	22.35	15.45	9.3	7.35	9.6	14.95	19.4	27.4	37.1	42.55	39.75	34.65	26.35	15.85
ch1:	10:29:25	-48.45	-52.45	-53.15	-54.25	-54.4	-52.55	-47.15	-36.85	-30.0	-30.5	-35.45	-39.25	-43.5	-42.45	-37.7	-31.7
ch1:	10:29:25	-26.2	-20.45	-16.25	-13.8	-16.3	-24.0	-30.15	-34.3	-36.35	-38.85	-38.95	-39.05	-36.6	-29.45	-15.65	-5.35
ch1:	10:29:25	-2.1	-3.8	-6.7	-9.95	-13.6	-20.55	-29.95	-33.1	-25.95	-8.45	5.65	8.75	6.45	11.2	17.05	20.5
ch1:	10:29:25	18.8	11.2	-0.3	-5.8	-0.95	8.15	13.7	14.75	17.05	17.95	18.25	17.3	16.9	15.8	17.35	16.35
ch1:	10:29:25	14.15	11.6	4.95	-7.95	-19.0	-24.1	-25.5	-24.1	-21.9	-20.3	-21.5	-18.6	-15.0	-13.75	-17.5	-24.3
ch1:	10:29:25	-32.2	-32.0	-24.2	-14.0	-6.85	-4.65	-0.4	7.25	11.5	7.35	-2.6	-16.7	-24.25	-24.2	-19.25	-17.05
ch1:	10:29:25	-17.85	-17.55	-12.45	-9.65	-9.7	-8.8	-8.1	-10.8	-14.8	-7.85	9.25	26.6	35.5	37.45	31.05	21.7
ch1:	10:29:25	11.05	1.45	-6.55	-12.7	-19.8	-24.2	-20.85	-12.15	-1.1	8.5	15.3	16.2	12.65	5.45	-4.05	-16.5
ch1:	10:29:25	-24.65	-31.45	-38.75	-43.5	-42.15	-32.45	-14.1	2.2	7.8	9.45	9.5	7.35	0.95	-9.3	-23.5	-34.45
ch1:	10:29:25	-38.6	-33.3	-23.9	-13.0	-2.45	4.3	6.25	4.4	-3.3	-16.1	-25.55	-32.1	-34.05	-28.55	-15.75	-2.65
ch1:	10:29:25	9.9	18.7	24.25	25.8	21.8	10.75	-1.85	-12.25	-22.0	-29.75	-34.0	-32.25	-29.3	-27.75	-29.05	-28.2
ch1:	10:29:25	-28.4	-31.55	-34.6	-30.65	-20.65	-10.05	-4.95	-4.55	-4.65	-4.8	-5.05	-11.35	-23.3	-34.7	-39.65	-43.05
ch1:	10:29:25	-40.45	-32.0	-22.55	-18.55	-19.45	-20.75	-20.55	-23.35	-29.5	-29.55	-20.9	-8.25	2.05	8.6	8.55	7.5
ch1:	10:29:25	7.3	10.95	14.8	14.35	6.75	0.95	2.8	9.8	19.35	27.55	31.6	31.35	29.9	24.9	19.75	15.65
ch1:	10:29:25	10.15	-0.2	-4.0	0.9	6.55	12.05	19.15	23.25	24.35	23.65	19.4	13.7	1.5	-9.55	-6.55	7.7
ch1:	10:29:25	20.0	35.15	48.65	54.9	52.8	46.1	38.3	32.35	23.4	6.7	-11.2	-25.95	-33.5	-34.35	-26.75	-13.9
ch1:	10:29:25	1.45	14.8	24.85	29.3	27.55	15.95	-1.2	-15.4	-26.4	-34.4	-38.4	-37.85	-37.15	-35.3	-33.2	-28.1
ch1:	10:29:25	-25.1	-20.6	-12.95	-4.5	-0.25	2.15	1.75	0.45	-0.3	-3.4	-10.75	-19.1	-20.8	-15.75	-8.0	-2.8
ch1:	10:29:25	0.1	-1.25	-5.3	-10.5	-17.35	-31.8	-52.55	-67.05	-60.2	-32.4	-3.9	10.1	11.15	10.9	9.2	5.65
ch1:	10:29:25	-2.45	-13.45	-29.8	-48.7	-68.45	-81.85	-85.25	-80.5	-74.3	-71.25	-71.15	-73.85	-74.7	-72.65	-69.05	-69.4
ch1:	10:29:25	-67.6	-63.35	-54.95	-41.05	-24.25	-14.95	-13.2	-15.8	-18.45	-19.05	-16.2	-9.1	-5.3	-8.8	-15.7	-22.4
ch1:	10:29:25	-31.0	-29.6	-14.8	4.35	13.9	16.1	17.2	17.9	14.75	9.6	4.65	0.95	-2.65	-11.4	-16.8	-13.9
ch1:	10:29:25	-7.6	-1.15	7.7	13.75	17.8	18.65	16.9	13.55	6.35	-3.25	-11.65	-14.85	-10.95	1.45	14.15	25.8
ch1:	10:29:25	36.3	46.65	52.2	56.05	55.65	48.65	34.9	21.35	11.5	11.1	21.3	33.15	43.3	47.35	41.75	29.1
ch1:	10:29:28	-1.25	-8.55	-15.05	-21.85	-28.7	-29.5	-22.15	-7.7	4.9	11.55	14.8	14.35	8.6	-1.0	-7.7	-11.0
ch1:	10:29:28	-8.15	-2.45	5.8	14.55	24.1	30.75	35.9	36.2	29.4	19.9	10.75	0.35	-10.6	-14.75	-11.2	-0.45
ch1:	10:29:28	11.3	22.7	30.2	33.15	31.45	29.1	21.65	11.3	7.05	10.4	16.15	22.7	27.45	27.25	26.5	25.05
ch1:	10:29:28	27.7	31.6	34.3	32.55	28.15	22.85	24.8	31.75	39.65	46.35	49.25	48.0	45.55	46.75	48.15	43.55
ch1:	10:29:28	34.45	33.4	33.7	35.25	44.55	53.35	48.35	43.0	45.45	49.85	50.65	49.5	47.75	42.75	31.15	13.6
ch1:	10:29:28	-3.1	-15.65	-17.8	-14.85	-10.95	-6.9	-2.25	-2.2	-5.1	-13.1	-29.05	-46.15	-60.5	-75.4	-90.35	-101.75
ch1:	10:29:28	-113.35	-120.75	-122.75	-121.6	-119.95	-112.7	-103.65	-94.35	-88.3	-84.75	-82.25	-79.1	-77.0	-75.95	-73.6	-70.1
ch1:	10:29:28	-63.2	-57.8	-54.85	-53.8	-51.95	-53.5	-58.4	-64.25	-61.35	-47.5	-30.25	-16.9	-8.35	-3.25	-1.85	-1.95
ch1:	10:29:28	-6.1	-10.2	-14.1	-18.25	-25.7	-26.8	-18.8	-6.85	2.2	10.75	17.85	20.9	17.55	7.75	-2.45	-9.25
ch1:	10:29:28	-10.75	-11.15	-12.55	-16.9	-14.95	-6.15	7.3	18.9	25.5	26.1	23.3	16.05	6.45	1.2	0.4	2.9
ch1:	10:29:28	7.7	15.65	20.2	24.05	27.5	28.7	22.05	14.6	7.65	1.65	-3.35	-6.2	-7.3	-4.15	4.85	16.05
ch1:	10:29:28	24.9	27.3	25.05	15.05	0.25	-12.65	-16.85	-14.45	-6.75	0.8	7.85	13.35	17.05	23.0	31.3	37.5
ch1:	10:29:28	36.85	30.55	21.1	16.7	16.45	21.65	28.15	34.4	37.75	38.3	33.2	29.55	29.9	27.35	18.9	7.7
ch1:	10:29:28	-0.5	-5.0	-4.65	-0.65	6.65	9.4	6.0	-2.8	-13.15	-23.35	-26.6	-24.0	-22.45	-24.4	-25.4	-23.1
ch1:	10:29:28	-17.0	-3.85	6.6	11.0	10.75	6.55	-4.5	-12.9	-15.5	-14.25	-14.2	-13.1	-9.2	-7.15	-8.15	-5.75
ch1:	10:29:28	1.2	10.4	26.2	38.15	42.4	43.15	41.85	34.05	27.25	18.1	7.1	2.6	5.35	9.2	12.8	16.95
ch1:	10:29:28	22.9	32.5	36.1	30.55	22.9	23.6	26.95	30.75	33.7	35.65	33.25	31.2	30.75	30.4	22.35	2.45
ch1:	10:29:28	-19.2	-25.35	-9.2	16.3	38.3	46.55	43.4	34.1	25.2	16.8	9.3	0.45	-9.9	-25.15	-46.5	-66.7
ch1:	10:29:28	-77.35	-80.5	-85.6	-89.6	-91.0	-90.0	-88.65	-81.55	-73.8	-69.35	-69.95	-70.8	-69.0	-61.95	-51.3	-42.45
ch1:	10:29:28	-36.95	-32.65	-26.6	-23.75	-22.9	-25.3	-27.55	-28.2	-25.3	-22.35	-18.45	-16.5	-13.65	-6.45	2.9	11.8
ch1:	10:29:28	19.45	23.5	21.5	21.4	24.95	29.75	30.1	30.7	29.45	23.3	9.95	0.15	-0.7	2.8	0.0	-8.15
ch1:	10:29:28	-11.85	-10.6	-6.05	-0.25	5.2	5.3	3.85	-1.5	-8.7	-16.15	-21.0	-25.65	-27.1	-25.85	-21.55	-16.45
ch1:	10:29:28	-12.0	-9.15	-9.75	-15.05	-25.45	-36.05	-46.55	-51.8	-50.95	-43.05	-34.5	-24.25	-13.15	-5.2	-3.85	-5.45
ch1:	10:29:28	-10.5	-17.5	-19.2	-19.1	-19.3	-16.95	-7.9	4.7	24.75	45.55	59.8	62.95	59.65	50.95	38.45	22.55
ch1:	10:29:31	11.75	19.4	31.1	38.1	40.1	38.85	39.15	36.85	28.05	12.15	3.15	2.5	6.55	9.3	9.2	7.45
ch1:	10:29:31	6.9	7.15	10.15	12.5	3.75	-9.65	-15.1	-7.35	3.5	11.45	16.05	19.05	18.2	19.65	21.55	16.6
ch1:	10:29:31	6.4	-8.45	-29.7	-47.0	-48.85	-39.8	-23.55	-5.75	9.4	17.1	20.7	20.95	19.05	7.5	-12.55	-26.9
ch1:	10:29:31	-23.95	-12.6	-5.85	-2.15	1.25	6.8	12.8	18.9	17.75	9.3	-6.4	-25.35	-45.3	-58.65	-66.35	-73.2
ch1:	10:29:31	-79.5	-78.2	-69.3	-59.55	-48.0	-35.45	-25.25	-23.1	-29.45	-43.95	-50.5	-43.85	-32.65	-24.95	-16.1	-7.55
ch1:	10:29:31	-1.95	2.75	5.8	4.95	1.9	0.85	-6.85	-19.6	-29.15	-28.95	-25.05	-18.4	-10.4	0.6	10.4	16.55
ch1:	10:29:31	19.65	21.1	19.4	11.95	1.35	-9.0	-14.2	-15.95	-15.45	-15.6	-8.05	5.0	18.35	23.8	23.15	18.6
ch1:	10:29:31	16.25	15.9	18.95	24.8	29.05	27.9	21.1	14.6	11.0	10.25	7.05	-0.85	-11.15	-12.25	-4.7	3.55
ch1:	10:29:31	6.45	1.8	-6.85	-13.9	-15.45	-13.25	-9.5	-9.4	-10.6	-12.75	-10.15	-5.65	0.25	1.65	-3.35	-13.9
ch1:	10:29:31	-19.7	-18.15	-10.55	1.9	14.6	21.7	19.2	11.55	1.4	-6.05	-13.15	-17.5	-20.0	-21.2	-25.65	-24.6
ch1:	10:29:31	-16.1	-6.05	1.7	9.0	13.95	13.85	13.9	10.35	2.9	-5.1	-7.65	-10.55	-14.3	-18.8	-17.35	-8.6
ch1:	10:29:31	3.7	12.75	19.6	24.3	26.05	23.9	12.35	-2.35	-13.55	-16.25	-10.35	4.1	17.6	30.65	35.95	32.05
ch1:	10:29:31	26.7	24.0	18.35	11.85	6.2	-1.55	-8.7	-10.15	-1.9	5.85	4.85	-2.45	-8.25	-12.7	-9.3	-3.95
ch1:	10:29:31	-6.3	-10.35	-5.2	3.9	8.35	9.05	8.65	8.55	8.65	12.0	12.15	9.4	2.9	-6.65	-18.8	-23.75
ch1:	10:29:31	-19.45	-6.9	4.3	5.05	0.85	-0.75	-3.3	-11.9	-18.9	-19.5	-10.0	4.6	19.55	26.55	26.65	22.1
ch1:	10:29:31	16.35	8.05	-1.95	-16.25	-33.35	-46.0	-53.45	-55.75	-52.85	-44.6	-40.15	-39.8	-45.6	-50.45	-50.85	-45.95
ch1:	10:29:31	-42.65	-41.55	-42.25	-37.0	-24.85	-13.05	-3.3	4.7	11.2	15.85	20.65	19.3	15.75	10.45	3.15	-4.55
ch1:	10:29:31	-9.1	-15.8	-21.2	-18.9	-11.35	-4.95	-2.45	-3.3	-5.7	-0.55	10.0	19.7	19.5	11.1	1.45	5.1
ch1:	10:29:31	18.05	28.15	28.6	25.75	23.75	24.65	28.7	29.3	24.15	14.8	2.15	-14.7	-22.0	-22.2	-24.7	-30.4
ch1:	10:29:31	-31.05	-28.55	-20.5	-10.6	-3.25	4.0	9.2	4.9	-6.45	-9.75	-3.1	8.0	15.55	20.45	20.95	19.4
ch1:	10:29:31	14.85	12.05	12.95	11.95	3.5	-3.3	-1.45	3.05	4.35	0.05	-3.75	-3.75	1.5	6.4	7.9	3.75
ch1:	10:29:31	1.8	1.85	1.4	1.2	4.85	10.65	16.7	22.15	22.1	15.3	3.7	-4.7	-10.0	-9.8	-7.0	-1.0
ch1:	10:29:31	6.5	17.6	25.45	27.1	25.0	21.8	14.15	5.95	3.95	-0.8	-8.95	-10.2	-0.75	12.7	33.45	51.75
ch1:	10:29:31	60.25	57.0	46.7	30.95	13.3	-7.1	-26.4	-40.35	-50.6	-56.1	-53.0	-37.55	-19.15	-5.5	-0.4	1.95
ch1:	10:29:34	1.5	-0.75	-6.35	-16.15	-31.3	-44.3	-51.35	-53.85	-48.45	-38.75	-31.5	-29.45	-28.3	-30.55	-31.35	-32.1
ch1:	10:29:34	-34.9	-41.5	-43.8	-39.0	-30.4	-25.5	-23.0	-19.45	-15.2	-10.55	-5.05	2.05	6.3	9.65	8.6	1.15
ch1:	10:29:34	-7.95	-7.0	1.25	11.55	19.0	24.15	28.3	30.4	30.85	32.1	36.35	31.95	20.2	13.6	19.45	25.3
ch1:	10:29:34	28.1	26.9	26.95	27.05	25.85	21.85	19.15	14.95	6.85	2.85	6.7	14.85	20.5	24.35	23.7	23.6
ch1:	10:29:34	25.65	29.1	27.75	22.6	8.25	-9.7	-15.8	-9.15	-2.25	-0.45	0.6	2.75	8.15	14.5	21.3	18.5
ch1:	10:29:34	4.45	-10.85	-18.05	-21.25	-19.05	-11.1	-1.7	3.75	5.0	2.05	-5.55	-13.25	-22.45	-34.3	-48.55	-55.25
ch1:	10:29:34	-53.75	-48.2	-48.65	-50.2	-46.9	-40.1	-36.05	-31.55	-26.45	-23.8	-20.95	-11.75	3.0	8.2	1.25	-3.45
ch1:	10:29:34	7.75	20.9	25.7	23.85	16.75	6.25	5.3	16.7	30.9	40.25	39.2	34.25	28.6	20.1	6.35	-4.6
ch1:	10:29:34	-14.9	-18.85	-18.2	-11.15	3.25	22.75	35.45	39.75	35.6	26.6	17.5	7.3	-5.1	-22.15	-41.45	-57.35
ch1:	10:29:34	-62.7	-64.85	-67.45	-73.05	-73.95	-64.15	-48.3	-35.6	-25.8	-19.0	-17.55	-19.15	-22.0	-18.65	-9.4	1.7
ch1:	10:29:34	9.6	15.35	19.2	23.0	19.3	14.2	19.0	30.6	39.95	45.35	49.2	50.65	45.85	35.3	29.05	20.8
ch1:	10:29:34	12.0	6.8	8.35	13.5	22.85	31.1	37.95	38.2	32.65	28.65	27.7	25.95	21.8	18.1	17.4	19.9
ch1:	10:29:34	22.0	27.1	30.1	31.45	33.55	36.55	37.5	36.1	29.95	22.1	17.65	16.1	16.95	17.8	20.95	24.15
ch1:	10:29:34	29.55	31.1	28.0	19.7	13.45	11.25	17.55	27.95	37.15	39.4	34.05	26.75	18.1	6.25	-4.4	-6.95
ch1:	10:29:34	-5.05	3.4	15.15	26.75	31.8	31.45	29.55	28.85	22.0	5.8	-12.5	-25.5	-31.15	-37.55	-43.35	-45.7
ch1:	10:29:34	-46.8	-50.25	-46.2	-37.7	-27.0	-18.75	-20.35	-35.2	-48.75	-48.05	-31.15	-10.0	2.7	6.55	2.95	4.35
ch1:	10:29:34	12.9	11.95	-8.8	-28.35	-38.0	-37.55	-31.4	-25.45	-21.9	-18.4	-16.2	-8.0	6.95	12.25	8.5	4.25
ch1:	10:29:34	5.3	11.8	23.3	30.4	31.7	26.1	22.2	26.55	35.3	38.1	32.35	18.65	4.6	1.8	6.75	13.85
ch1:	10:29:34	21.2	29.0	32.35	30.35	21.8	13.3	5.25	0.95	-4.3	-27.6	-68.4	-100.45	-111.2	-111.15	-107.3	-104.85
ch1:	10:29:34	-98.6	-87.2	-69.6	-48.4	-28.1	-25.35	-32.2	-32.5	-23.2	-15.7	-14.6	-17.05	-17.1	-14.65	-9.3	3.3
ch1:	10:29:34	13.1	12.2	3.55	-1.7	-3.9	-4.0	-2.45	4.0	6.15	-2.7	-14.5	-13.7	1.65	18.65	28.25	25.7
ch1:	10:29:34	14.3	0.5	-8.25	-18.95	-29.65	-37.65	-36.4	-26.55	-14.2	-10.05	-13.35	-20.0	-25.6	-27.9	-29.6	-31.8
ch1:	10:29:34	-37.65	-46.7	-56.35	-58.2	-53.6	-44.25	-35.3	-24.05	-14.85	-9.95	-3.35	4.65	0.55	-15.7	-29.7	-33.2
ch1:	10:29:34	-22.35	-6.5	8.3	19.95	29.65	33.85	35.6	30.15	19.15	6.25	-4.6	-12.05	-14.55	-15.9	-16.2	-9.75
ch1:	10:29:37	2.35	16.1	23.15	25.25	20.8	8.85	-7.35	-17.65	-22.35	-20.15	-13.25	-5.75	1.7	8.9	16.3	22.3
ch1:	10:29:37	26.25	26.7	24.25	10.7	-3.8	-9.7	-7.9	-3.1	6.65	14.65	18.75	18.2	11.6	-1.0	-15.1	-30.05
ch1:	10:29:37	-54.0	-81.0	-100.65	-109.9	-110.9	-100.8	-90.1	-80.35	-71.25	-61.55	-49.2	-36.85	-35.8	-44.6	-49.8	-45.7
ch1:	10:29:37	-31.95	-13.9	2.55	11.3	16.65	17.15	11.8	4.9	4.1	2.3	1.8	9.05	19.45	25.75	29.85	35.6
ch1:	10:29:37	43.95	55.35	62.2	64.25	59.45	50.2	37.85	29.25	20.6	14.85	15.1	22.7	32.8	42.9	49.25	48.2
ch1:	10:29:37	41.9	30.85	19.3	6.9	-2.05	-5.1	-0.2	5.05	9.7	15.15	25.3	34.9	39.05	35.9	28.05	17.7
ch1:	10:29:37	4.5	-3.95	-1.7	7.7	14.9	25.25	34.7	41.15	44.25	44.75	38.65	26.8	7.25	-12.7	-21.85	-20.55
ch1:	10:29:37	-12.4	-0.45	15.05	28.85	39.35	43.1	41.05	32.0	21.0	3.5	-22.35	-47.15	-56.65	-51.3	-38.7	-26.75
ch1:	10:29:37	-19.5	-11.8	-2.9	6.1	7.9	2.6	-9.4	-20.7	-26.8	-21.7	-12.2	-4.25	1.5	10.1	15.85	15.2
ch1:	10:29:37	13.75	8.35	0.4	0.9	12.45	21.9	29.25	33.35	33.4	28.45	22.1	12.45	0.15	-12.1	-15.55	-7.0
ch1:	10:29:37	5.65	16.6	20.65	18.45	13.6	11.75	7.45	3.5	0.5	-4.25	-11.75	-10.65	-4.55	0.15	4.75	11.05
ch1:	10:29:37	16.6	16.9	7.95	-5.9	-13.3	-17.7	-15.35	-3.25	10.15	14.0	14.35	10.7	2.3	-10.85	-27.0	-42.15
ch1:	10:29:37	-53.25	-58.75	-60.45	-57.75	-51.1	-38.4	-27.0	-20.6	-19.6	-17.25	-15.1	-15.95	-22.25	-29.5	-33.15	-30.65
ch1:	10:29:37	-22.8	-12.0	2.5	15.25	26.2	32.35	30.25	16.45	2.6	-4.35	-1.35	2.35	1.5	-2.9	-2.3	2.95
ch1:	10:29:37	6.1	5.45	3.8	3.05	3.0	6.15	9.9	18.45	31.35	42.05	45.1	46.45	45.1	42.75	43.3	44.75
ch1:	10:29:37	43.7	42.6	44.65	46.2	47.3	45.85	41.1	30.55	25.75	25.95	22.85	14.4	10.1	5.75	0.7	-1.6
ch1:	10:29:37	-0.45	3.2	5.35	3.9	-2.5	-10.9	-15.55	-6.4	8.0	20.05	26.3	28.85	27.7	24.4	14.15	-0.8
ch1:	10:29:37	-14.4	-26.65	-41.3	-59.0	-73.1	-80.6	-76.8	-70.4	-68.45	-69.9	-67.35	-68.1	-69.3	-66.95	-61.6	-59.5
ch1:	10:29:37	-61.75	-63.5	-59.5	-52.2	-46.0	-40.2	-39.3	-44.95	-55.1	-59.05	-56.1	-49.35	-41.3	-29.3	-17.7	-9.45
ch1:	10:29:37	-4.2	-0.05	3.65	4.25	-0.25	-11.35	-20.55	-23.5	-17.95	-10.9	-2.95	2.45	6.75	6.95	4.15	-1.4
ch1:	10:29:37	-5.35	-8.45	-13.55	-19.2	-24.7	-28.0	-28.9	-24.7	-20.5	-16.9	-14.8	-10.6	-8.55	-6.85	-4.85	-3.9
ch1:	10:29:37	-4.7	-3.7	-3.2	-4.25	-2.1	1.35	6.85	13.05	17.15	15.55	15.0	15.4	19.15	24.8	29.3	26.8
ch1:	10:29:37	22.35	20.3	20.45	24.4	34.25	48.4	57.6	58.6	54.3	51.15	46.65	38.7	16.8	-10.45	-17.2	2.0
ch1:	10:29:37	27.05	48.55	62.45	65.15	61.55	52.85	42.0	29.5	12.1	-12.95	-32.55	-48.95	-62.55	-68.55	-59.95	-43.45
ch1:	10:29:40	-25.55	-10.7	-0.25	2.35	-2.8	-12.8	-24.6	-31.8	-33.05	-23.5	-6.45	10.05	18.8	24.9	27.25	23.45
ch1:	10:29:40	14.3	6.05	0.35	-3.35	-0.25	9.05	18.8	24.45	28.65	30.35	35.4	34.55	22.7	8.85	7.45	15.25
ch1:	10:29:40	29.6	40.85	41.4	35.85	29.6	25.1	25.15	27.5	18.65	0.1	-21.15	-32.05	-28.2	-17.15	-10.5	-3.35
ch1:	10:29:40	2.05	5.25	9.55	13.7	16.95	15.4	0.95	-17.9	-20.75	-11.85	0.95	12.6	22.2	25.2	22.2	17.95
ch1:	10:29:40	22.75	26.15	16.95	-0.1	-17.95	-24.9	-14.35	3.1	13.0	15.4	9.55	3.6	-0.7	-1.3	1.15	0.15
ch1:	10:29:40	-11.9	-25.6	-35.45	-40.9	-37.7	-30.25	-25.45	-24.15	-22.05	-15.0	-2.3	1.6	-3.5	-10.9	-11.15	-3.05
ch1:	10:29:40	10.05	17.3	17.15	13.4	11.65	14.9	15.85	11.3	5.2	6.8	15.2	28.95	40.5	47.15	45.5	39.0
[truncated: 12,033 more rows]
