# Supplementary material for: Wavelet transform-based mode decomposition for EEG signals under general anesthesia
Source: PeerJ. 2024 Nov 15;12:e18518. doi: 10.7717/peerj.18518 (PMC11572389; doi:10.7717/peerj.18518)
Supplement: Supplemental Information 5 [file peerj-12-18518-s005.zip › Supplementary_File14_EEG_data_10cases_EME30min/Case_10_EME30min.tsv]

Ch	Time	ch[0]	ch[1]	ch[2]	ch[3]	ch[4]	ch[5]	ch[6]	ch[7]	ch[8]	ch[9]	ch[10]	ch[11]	ch[12]	ch[13]	ch[14]	ch[15]
ch1:	13:53:30	-40.8	-32.9	-32.8	-40.75	-50.05	-54.0	-54.55	-55.85	-52.65	-47.25	-47.95	-52.95	-53.65	-49.05	-40.7	-35.1
ch1:	13:53:30	-36.65	-40.55	-40.85	-42.75	-53.6	-68.55	-75.95	-72.55	-59.85	-43.2	-30.0	-23.1	-19.4	-18.25	-19.45	-24.45
ch1:	13:53:30	-35.1	-49.85	-63.55	-68.3	-56.35	-33.2	-14.15	-8.15	-10.6	-14.95	-17.65	-15.75	-10.35	-11.6	-20.3	-25.0
ch1:	13:53:30	-17.2	3.95	28.1	38.4	32.8	19.2	3.6	-8.65	-16.1	-17.6	-5.7	13.35	25.7	31.2	32.95	30.35
ch1:	13:53:30	25.4	20.85	15.15	9.1	5.05	4.85	6.85	9.9	13.3	16.3	19.3	24.7	32.3	38.7	37.2	26.5
ch1:	13:53:30	9.55	-4.0	-5.6	1.15	10.05	19.15	23.8	24.35	25.1	23.3	16.7	5.5	-6.35	-13.45	-14.8	-11.8
ch1:	13:53:30	-5.95	0.6	8.05	18.55	26.0	23.35	10.5	-7.15	-21.7	-28.15	-23.2	-6.6	12.1	24.75	25.8	14.4
ch1:	13:53:30	0.55	-2.15	2.5	6.0	9.3	11.35	12.2	18.15	22.95	14.95	-1.7	-14.05	-20.1	-20.25	-12.05	0.8
ch1:	13:53:30	9.95	14.3	15.2	9.35	0.25	-1.1	3.55	1.9	-8.25	-19.95	-25.45	-22.35	-11.9	1.55	10.75	11.15
ch1:	13:53:30	6.65	1.1	-7.5	-17.15	-20.75	-14.35	-1.7	8.95	13.1	10.85	4.4	-3.1	-10.5	-18.5	-22.6	-17.5
ch1:	13:53:30	-8.6	-1.75	2.05	1.4	-3.85	-9.05	-9.35	-3.5	4.9	12.85	17.45	14.2	2.25	-10.15	-12.3	-3.35
ch1:	13:53:30	7.6	14.2	15.4	10.5	3.2	1.1	6.75	11.75	9.7	3.65	-0.9	-3.35	-0.35	7.4	14.1	18.45
ch1:	13:53:30	19.15	12.65	4.45	-0.15	-1.85	0.95	8.0	14.15	15.05	8.65	0.65	-0.45	4.5	10.2	12.45	9.95
ch1:	13:53:30	2.6	-7.2	-9.25	-0.7	4.15	-0.95	-4.4	-0.35	4.25	3.9	3.2	3.8	-0.75	-9.2	-16.65	-19.0
ch1:	13:53:30	-13.15	-10.5	-24.3	-43.05	-51.5	-48.0	-37.8	-27.7	-19.65	-12.7	-6.95	-1.8	-0.65	-9.35	-20.2	-23.65
ch1:	13:53:30	-21.35	-17.45	-15.8	-19.05	-19.5	-11.55	-2.2	3.1	1.7	-12.4	-32.25	-41.1	-34.6	-19.6	-2.9	10.8
ch1:	13:53:30	19.4	20.7	13.4	-0.1	-18.65	-37.25	-42.75	-35.0	-24.1	-13.1	-4.7	-0.9	2.7	6.5	6.15	1.5
ch1:	13:53:30	-8.1	-20.75	-30.95	-35.35	-33.85	-30.9	-29.65	-26.25	-17.7	-8.05	2.25	8.1	4.35	-1.7	-7.05	-15.1
ch1:	13:53:30	-16.35	-8.25	0.0	4.0	5.6	7.6	12.0	13.85	11.65	8.0	2.7	-0.5	3.7	10.9	19.5	29.15
ch1:	13:53:30	35.55	36.6	35.85	30.05	14.2	-6.55	-16.8	-8.8	8.1	22.25	28.4	24.25	11.15	-6.85	-23.75	-29.45
ch1:	13:53:30	-20.75	-1.25	21.6	38.2	43.25	37.15	22.8	6.75	-5.3	-12.6	-12.9	-9.0	-7.05	-7.95	-12.15	-17.0
ch1:	13:53:30	-17.95	-17.25	-16.75	-15.95	-19.8	-30.05	-39.25	-42.9	-41.65	-37.9	-34.55	-31.05	-26.4	-19.6	-9.15	0.5
ch1:	13:53:30	1.8	-9.2	-29.3	-47.15	-53.0	-48.05	-37.15	-25.3	-15.85	-7.55	-2.5	-6.55	-17.9	-30.95	-42.5	-45.45
ch1:	13:53:30	-36.75	-20.05	-6.55	-0.5	1.75	1.85	0.7	1.0	-1.8	-7.35	-9.5	-7.5	-4.4	2.75	14.15	23.55
ch1:	13:53:33	19.25	6.75	1.4	4.15	9.95	18.7	28.4	33.6	31.25	25.95	24.25	20.95	11.2	3.65	6.3	18.1
ch1:	13:53:33	31.2	37.25	36.35	29.4	19.25	12.2	7.95	2.5	-2.3	-2.65	4.6	16.2	22.7	19.25	11.55	5.45
ch1:	13:53:33	3.6	4.8	3.8	0.55	-0.35	3.25	10.3	16.95	21.2	21.4	15.75	9.05	10.25	14.85	17.9	21.05
ch1:	13:53:33	21.9	17.15	12.4	11.55	18.45	29.6	32.9	22.25	9.85	7.2	13.55	22.65	32.25	38.45	40.65	39.2
ch1:	13:53:33	35.65	28.65	13.25	-8.9	-20.45	-17.95	-8.45	4.5	17.3	25.0	30.8	31.35	25.65	22.15	26.05	26.65
ch1:	13:53:33	15.8	-1.5	-15.3	-19.6	-14.0	-0.6	17.95	33.55	32.9	14.7	-7.1	-21.0	-24.55	-20.25	-10.4	3.6
ch1:	13:53:33	13.65	15.2	15.95	19.95	22.2	23.75	23.3	16.65	4.6	-6.5	-12.85	-13.0	-6.8	5.9	20.8	30.45
ch1:	13:53:33	28.95	14.9	-7.4	-24.2	-23.45	-10.4	4.05	13.4	15.7	13.9	10.85	6.2	5.7	13.4	19.75	13.35
ch1:	13:53:33	-2.85	-20.45	-32.4	-31.2	-17.6	-2.95	5.65	8.2	2.05	-10.9	-18.25	-15.0	-5.35	4.2	4.4	-4.9
ch1:	13:53:33	-13.7	-22.65	-31.4	-26.6	-5.95	12.25	16.15	10.3	1.5	-9.5	-18.3	-18.7	-13.05	-9.45	-5.15	1.75
ch1:	13:53:33	2.05	-8.9	-22.2	-28.25	-20.25	-3.35	11.85	17.3	10.05	-6.5	-18.95	-20.25	-16.7	-17.8	-21.55	-22.9
ch1:	13:53:33	-19.65	-12.95	-4.4	3.05	7.85	9.05	3.6	-8.7	-21.9	-29.05	-29.55	-27.3	-24.8	-19.8	-11.6	-4.25
ch1:	13:53:33	-7.05	-20.0	-29.85	-30.7	-24.55	-11.15	3.75	9.2	5.35	-1.55	-8.9	-14.25	-10.9	-4.25	-3.8	-7.05
ch1:	13:53:33	-6.0	-3.45	-2.25	-0.5	2.0	1.55	-3.5	-10.75	-13.35	-11.0	-7.9	-4.15	1.7	6.45	10.75	12.95
ch1:	13:53:33	7.7	-7.55	-26.9	-38.9	-35.75	-22.95	-11.7	-8.8	-12.25	-16.25	-21.95	-30.55	-33.85	-31.8	-34.5	-41.2
ch1:	13:53:33	-48.85	-61.45	-77.3	-87.3	-88.2	-80.35	-68.7	-60.4	-53.9	-46.95	-42.2	-39.75	-38.35	-41.15	-45.4	-44.15
ch1:	13:53:33	-37.2	-28.4	-22.5	-22.95	-27.85	-30.35	-25.85	-21.05	-20.7	-14.9	-4.25	1.8	9.8	22.2	28.75	30.45
ch1:	13:53:33	31.05	32.2	33.15	27.3	17.35	12.95	12.95	15.2	21.1	28.85	36.15	40.35	38.5	29.1	12.65	-2.6
ch1:	13:53:33	-7.75	-4.05	3.1	10.25	13.25	11.3	4.05	-4.1	-4.35	-0.25	-2.4	-7.9	-10.55	-10.9	-9.15	-6.85
ch1:	13:53:33	-8.4	-11.65	-7.3	2.35	7.4	7.3	9.45	14.35	17.95	20.65	25.3	25.9	13.35	-6.05	-18.75	-22.35
ch1:	13:53:33	-18.05	-5.1	11.05	25.3	34.15	33.8	28.25	22.35	9.15	-13.75	-36.75	-51.55	-57.95	-58.9	-54.5	-44.95
ch1:	13:53:33	-35.9	-30.95	-27.35	-22.9	-18.3	-14.3	-15.25	-24.65	-42.2	-56.85	-57.05	-45.75	-32.55	-20.25	-11.95	-9.25
ch1:	13:53:33	-11.2	-15.75	-18.55	-17.6	-17.9	-18.25	-15.55	-13.9	-16.15	-18.55	-16.3	-6.45	3.85	8.15	8.55	10.5
ch1:	13:53:33	16.1	22.35	20.15	9.05	-1.2	-4.45	-3.8	-1.7	1.1	5.2	11.0	18.7	24.0	21.35	14.05	10.6
ch1:	13:53:36	11.35	16.7	26.8	37.65	42.4	39.05	29.45	21.95	17.8	13.75	9.45	6.75	6.45	11.45	17.95	20.95
ch1:	13:53:36	20.9	21.25	22.55	18.85	4.85	-10.75	-18.1	-12.5	4.2	22.65	31.65	30.6	20.05	5.0	-3.2	-0.95
ch1:	13:53:36	3.25	7.5	10.3	8.5	8.15	16.0	25.2	26.55	19.95	12.95	11.85	16.9	24.55	26.8	18.85	8.2
ch1:	13:53:36	1.75	-2.3	-3.4	2.55	11.5	16.0	15.4	13.9	13.95	15.85	16.45	12.55	3.1	-11.0	-23.9	-31.0
ch1:	13:53:36	-30.55	-20.2	-3.5	10.05	18.25	19.95	15.3	9.25	2.9	-4.15	-9.85	-15.65	-20.6	-20.05	-14.5	-5.6
ch1:	13:53:36	2.75	8.3	10.4	5.5	-8.25	-21.5	-25.85	-23.1	-18.65	-13.55	-5.5	3.65	4.9	-3.6	-16.5	-25.55
ch1:	13:53:36	-25.85	-18.5	-9.15	-0.85	2.9	0.45	-6.6	-14.15	-19.65	-25.3	-29.95	-28.6	-20.65	-7.7	6.5	14.95
ch1:	13:53:36	13.7	6.1	-2.2	-3.8	-3.95	-14.05	-30.35	-42.6	-43.3	-31.0	-15.3	-4.05	4.5	7.95	2.45	-7.4
ch1:	13:53:36	-16.1	-19.6	-16.8	-11.2	-3.85	4.65	7.3	0.45	-9.35	-13.3	-11.65	-10.9	-12.3	-11.65	-12.3	-15.8
ch1:	13:53:36	-12.9	0.1	13.55	20.0	19.1	11.4	2.55	-1.15	-1.15	-1.95	-4.9	-8.6	-8.2	-0.45	11.25	16.65
ch1:	13:53:36	9.25	-1.95	-9.9	-16.5	-14.35	0.35	12.45	14.75	14.1	13.45	13.9	12.8	3.25	-16.5	-39.85	-54.2
ch1:	13:53:36	-52.25	-42.15	-30.65	-24.05	-28.65	-35.85	-36.45	-33.25	-25.8	-16.1	-10.1	-9.2	-14.9	-26.05	-35.7	-41.45
ch1:	13:53:36	-41.2	-35.3	-29.0	-22.5	-14.6	-11.0	-13.7	-22.0	-32.15	-37.7	-35.7	-27.9	-16.35	-6.4	-4.55	-9.8
ch1:	13:53:36	-14.05	-15.2	-14.45	-13.15	-13.7	-13.8	-9.6	-2.7	5.85	15.05	23.55	30.15	27.0	13.0	0.95	-1.9
ch1:	13:53:36	2.15	9.15	7.9	-0.15	0.0	7.7	14.35	20.3	23.8	21.4	15.5	8.85	2.95	1.5	2.55	0.05
ch1:	13:53:36	-2.65	1.65	9.4	15.15	17.2	14.2	6.5	0.0	-2.65	-5.9	-7.85	-8.4	-13.4	-18.7	-14.95	-5.05
ch1:	13:53:36	4.95	12.15	14.6	14.4	13.75	14.55	18.4	17.0	4.25	-10.2	-20.45	-25.25	-20.0	-9.55	-2.45	0.2
ch1:	13:53:36	-0.4	-1.15	-0.45	-1.3	-3.05	-5.15	-9.55	-12.0	-5.9	3.3	6.75	3.1	-2.0	-5.7	-9.1	-12.9
ch1:	13:53:36	-13.85	-10.35	-6.2	-7.15	-13.4	-19.6	-19.9	-15.55	-10.0	-8.65	-10.15	-9.5	-8.4	-9.7	-8.85	-8.95
ch1:	13:53:36	-13.05	-12.0	-1.5	10.3	15.75	12.25	3.25	-8.3	-19.5	-23.4	-19.65	-16.0	-15.8	-13.0	-4.75	0.75
ch1:	13:53:36	-0.6	1.6	5.9	2.1	-2.25	0.1	1.45	-3.05	-14.3	-26.0	-26.35	-14.3	0.4	9.35	6.65	-1.5
ch1:	13:53:36	-4.9	-1.15	4.8	9.25	7.7	-2.5	-15.3	-17.5	-11.2	-6.85	-3.05	2.25	4.55	6.15	8.1	6.35
ch1:	13:53:36	0.4	-5.95	-6.7	2.7	13.5	14.75	8.05	0.3	-5.75	-6.65	-1.25	5.05	9.85	12.9	9.75	0.25
ch1:	13:53:36	-7.3	-6.2	3.45	11.5	11.05	8.15	4.55	-5.25	-14.0	-11.05	-0.9	6.9	8.7	6.1	5.55	8.8
ch1:	13:53:39	13.6	17.7	17.45	10.2	-0.5	-9.75	-10.55	-2.8	5.85	7.0	-1.1	-14.1	-21.8	-18.5	-4.0	15.6
ch1:	13:53:39	27.1	25.65	19.35	9.1	-5.15	-14.35	-15.95	-17.3	-19.05	-14.05	-2.1	5.45	7.25	10.8	14.8	7.85
ch1:	13:53:39	-12.45	-32.2	-32.3	-15.0	-2.4	-1.3	-2.95	-4.4	-5.45	-7.7	-14.7	-25.55	-32.15	-31.05	-27.4	-26.9
ch1:	13:53:39	-27.6	-27.7	-27.0	-25.2	-21.3	-19.65	-23.05	-29.15	-39.5	-53.95	-55.25	-37.65	-17.95	-8.4	-5.95	-7.7
ch1:	13:53:39	-9.15	-9.6	-10.2	-13.1	-19.5	-25.75	-25.9	-22.4	-16.75	-7.9	1.5	7.45	11.0	10.7	4.85	-1.65
ch1:	13:53:39	-1.7	5.45	15.4	24.3	30.3	32.9	31.0	23.85	14.6	5.2	-4.2	-9.5	-7.8	-3.3	1.6	5.45
ch1:	13:53:39	5.8	5.55	4.7	-2.25	-10.4	-10.5	-2.75	6.9	14.75	19.6	19.0	12.0	3.2	-7.3	-20.1	-24.85
ch1:	13:53:39	-14.75	-0.25	9.6	13.7	13.35	11.55	10.45	9.0	8.2	9.6	10.25	4.35	-7.95	-19.55	-26.45	-29.05
ch1:	13:53:39	-27.35	-22.1	-17.1	-13.4	-14.25	-16.6	-13.55	-11.05	-18.0	-28.75	-36.75	-38.5	-33.6	-27.35	-24.9	-25.2
ch1:	13:53:39	-26.7	-23.1	-16.05	-14.35	-16.65	-17.25	-20.1	-26.5	-32.7	-33.3	-26.95	-17.6	-10.95	-8.7	-8.65	-6.75
ch1:	13:53:39	-5.3	-8.15	-13.45	-17.9	-22.55	-24.7	-26.05	-30.05	-29.0	-20.25	-14.35	-14.35	-15.85	-17.7	-21.25	-26.8
ch1:	13:53:39	-32.05	-34.9	-34.3	-24.95	-7.55	8.4	17.35	17.4	11.85	4.85	-1.4	-2.95	-0.3	-2.8	-7.95	-5.65
ch1:	13:53:39	2.85	9.95	11.9	11.45	8.75	-1.25	-10.05	-7.05	-1.8	-1.4	0.8	6.3	12.7	15.15	13.55	13.9
ch1:	13:53:39	12.3	5.15	-1.7	-7.5	-12.15	-8.75	1.9	15.25	25.4	29.15	29.4	27.0	19.9	13.6	9.15	-2.05
ch1:	13:53:39	-17.4	-24.15	-19.6	-10.25	-1.4	6.35	9.55	5.4	-0.4	-2.2	-4.65	-11.25	-23.55	-37.8	-46.45	-51.2
ch1:	13:53:39	-55.7	-55.25	-49.35	-43.5	-36.15	-25.7	-17.7	-16.75	-19.75	-23.6	-28.15	-31.7	-32.1	-31.6	-30.45	-25.25
ch1:	13:53:39	-14.3	-0.4	9.7	10.05	4.75	0.7	-0.35	0.15	-0.75	-4.0	-8.2	-13.9	-18.75	-18.7	-15.75	-10.85
ch1:	13:53:39	-3.5	2.45	5.0	4.7	3.1	2.2	1.8	3.7	9.15	12.65	11.65	10.35	6.8	1.0	-2.8	-7.4
ch1:	13:53:39	-12.45	-17.1	-21.85	-19.4	-6.45	6.1	13.4	17.65	16.6	6.45	-7.85	-11.2	2.8	21.9	31.45	29.9
ch1:	13:53:39	22.7	16.3	12.85	9.8	6.95	1.4	-7.05	-10.2	-3.75	6.75	17.45	27.3	33.95	34.15	25.95	15.45
ch1:	13:53:39	10.4	6.65	1.5	0.9	5.0	8.4	8.9	5.65	1.55	-0.2	-0.35	-0.6	-3.7	-7.5	-4.6	3.2
ch1:	13:53:39	11.15	18.85	24.3	25.75	27.7	29.75	27.0	14.25	-2.75	-10.45	-4.35	9.2	23.3	32.05	33.2	28.05
ch1:	13:53:39	21.3	16.05	9.15	-1.55	-9.3	-12.95	-13.4	-10.05	-6.9	-3.1	4.35	7.3	7.05	8.75	5.5	-6.25
ch1:	13:53:39	-17.6	-22.65	-25.55	-33.0	-41.55	-40.4	-29.75	-15.7	-4.45	-2.1	-5.0	-7.7	-15.45	-22.9	-18.1	-4.8
ch1:	13:53:42	-4.65	0.5	6.6	7.85	0.05	-10.8	-15.95	-15.4	-12.65	-7.55	0.1	5.8	9.85	15.2	18.0	13.65
ch1:	13:53:42	7.2	6.0	10.8	17.25	20.3	19.85	18.25	17.3	19.35	24.9	30.75	30.0	19.4	7.2	-0.15	-3.15
ch1:	13:53:42	-0.95	6.65	13.75	15.85	15.65	15.75	13.5	9.0	7.3	6.1	-1.25	-8.05	-6.2	-0.3	4.85	11.25
ch1:	13:53:42	19.05	23.3	21.9	20.9	20.8	17.1	13.5	12.0	10.35	11.25	14.55	16.35	14.0	9.15	7.85	12.35
ch1:	13:53:42	16.6	16.1	11.65	4.6	1.45	7.45	13.0	10.75	8.1	10.85	14.15	16.4	19.05	18.35	12.0	4.85
ch1:	13:53:42	0.0	-2.1	-1.6	0.7	1.3	-3.25	-9.95	-10.6	-4.35	3.55	11.25	14.8	12.05	4.95	-5.75	-15.35
ch1:	13:53:42	-16.8	-6.95	7.25	12.75	7.05	-1.9	-10.2	-14.55	-13.5	-13.15	-16.45	-19.6	-20.55	-14.5	-3.05	2.45
ch1:	13:53:42	1.4	0.65	-2.05	-7.8	-10.8	-10.6	-13.5	-21.7	-29.65	-29.15	-22.75	-17.9	-14.55	-11.0	-10.5	-10.1
ch1:	13:53:42	-9.55	-15.75	-25.2	-26.1	-19.4	-12.8	-8.2	-4.2	-0.85	2.15	4.45	4.2	-1.0	-10.3	-21.45	-26.35
ch1:	13:53:42	-20.6	-11.55	-4.85	-1.05	-1.35	-4.1	-10.8	-18.75	-18.7	-14.65	-16.7	-19.1	-16.7	-13.65	-10.75	-5.45
ch1:	13:53:42	-1.4	-0.7	-1.25	-1.55	-8.5	-22.15	-33.8	-38.2	-38.75	-38.4	-37.8	-34.05	-25.55	-16.95	-12.8	-10.4
ch1:	13:53:42	-11.35	-17.55	-25.05	-29.9	-33.45	-32.5	-26.0	-18.8	-14.85	-12.15	-14.65	-23.25	-29.75	-25.55	-13.85	0.25
ch1:	13:53:42	10.9	15.3	14.9	11.05	0.3	-16.6	-30.0	-27.8	-16.15	-9.35	-8.2	-8.25	-10.05	-14.05	-19.65	-23.35
ch1:	13:53:42	-26.1	-32.8	-43.5	-53.35	-58.55	-56.7	-52.15	-46.4	-37.5	-30.1	-27.0	-25.55	-27.25	-30.55	-30.65	-25.95
ch1:	13:53:42	-16.9	-4.1	8.1	16.25	19.55	19.7	15.8	8.65	1.85	-1.5	-5.7	-12.0	-17.1	-19.3	-19.85	-17.95
ch1:	13:53:42	-14.0	-6.65	1.05	3.5	-0.7	-7.55	-13.0	-13.5	-10.45	-9.45	-13.15	-16.0	-14.45	-10.75	-6.95	-3.35
ch1:	13:53:42	-5.4	-12.95	-20.35	-25.25	-25.5	-17.9	-8.15	-0.55	6.05	9.9	8.3	2.5	-1.45	2.65	8.6	7.6
ch1:	13:53:42	2.7	-1.9	-4.7	0.05	11.6	20.65	23.5	20.2	11.75	1.75	-6.0	-7.95	-4.45	-1.45	3.3	14.9
ch1:	13:53:42	27.15	30.7	26.85	22.35	22.1	24.25	22.35	12.75	-0.25	-9.75	-7.25	4.9	17.05	23.7	25.9	25.7
ch1:	13:53:42	24.5	21.0	16.05	11.35	6.25	1.65	-0.45	-0.2	1.05	1.6	3.7	6.25	6.7	11.9	19.4	18.15
ch1:	13:53:42	13.85	15.15	16.6	11.95	4.15	-2.7	-6.05	-1.25	12.8	25.05	27.0	24.35	22.35	21.2	19.1	13.9
ch1:	13:53:42	5.95	-3.35	-9.05	-5.0	2.8	7.05	11.05	15.45	17.15	15.45	9.9	-0.75	-11.9	-23.05	-34.55	-41.75
ch1:	13:53:42	-41.5	-37.45	-30.15	-23.7	-22.75	-23.9	-24.15	-28.9	-35.15	-36.85	-33.65	-28.85	-26.05	-23.35	-18.05	-14.95
ch1:	13:53:42	-16.0	-15.45	-12.6	-9.95	-5.4	-1.5	-0.75	-3.05	-7.85	-13.45	-17.65	-17.75	-13.05	-8.95	-8.35	-8.0
ch1:	13:53:45	13.85	14.95	29.45	46.0	56.45	58.75	53.45	43.05	28.7	17.4	13.45	12.35	7.25	1.05	0.5	7.4
ch1:	13:53:45	14.6	18.4	19.35	13.95	2.85	-3.1	-1.3	5.05	14.3	22.25	24.65	23.65	20.5	14.4	3.8	-8.2
ch1:	13:53:45	-12.45	-6.15	2.45	10.35	17.3	18.0	10.7	3.35	2.6	9.15	19.35	28.65	34.2	33.9	24.45	7.65
ch1:	13:53:45	-8.3	-17.1	-19.55	-16.95	-6.95	2.85	-1.65	-13.7	-17.15	-8.85	2.4	5.3	-2.75	-10.45	-14.5	-18.45
ch1:	13:53:45	-17.65	-11.35	-2.25	8.6	8.25	-5.45	-16.0	-20.4	-19.9	-8.8	2.9	7.35	11.1	15.15	16.65	13.55
ch1:	13:53:45	4.35	-2.1	3.55	15.6	19.55	11.0	0.7	-2.4	-2.15	-2.95	-2.3	-3.3	-11.95	-24.0	-27.6	-16.75
ch1:	13:53:45	-0.8	7.05	3.3	-6.65	-16.05	-19.95	-16.85	-7.0	5.1	13.45	15.35	13.05	9.05	7.35	10.1	17.35
ch1:	13:53:45	18.4	11.45	8.25	10.65	11.45	13.55	15.7	14.7	13.55	10.2	-1.65	-17.35	-30.35	-37.35	-41.05	-45.5
ch1:	13:53:45	-50.15	-48.85	-42.05	-32.9	-26.55	-26.65	-31.85	-33.85	-31.5	-28.3	-23.4	-16.15	-8.75	-0.8	6.45	10.55
ch1:	13:53:45	11.35	9.25	2.0	-10.25	-21.1	-24.05	-20.0	-14.75	-9.1	-2.4	2.3	0.15	-7.55	-22.15	-38.3	-45.55
ch1:	13:53:45	-41.55	-32.05	-21.55	-13.2	-6.45	-6.45	-15.95	-27.05	-33.75	-42.35	-51.1	-59.0	-65.55	-70.7	-73.7	-72.15
ch1:	13:53:45	-64.1	-58.2	-55.5	-51.95	-45.65	-38.6	-32.95	-27.55	-17.8	-7.8	0.8	3.1	-2.65	-7.15	-0.25	11.1
ch1:	13:53:45	17.85	13.2	0.95	-8.55	-9.8	-6.6	-2.2	-2.15	-3.55	-1.75	2.9	6.65	6.95	-0.9	-12.65	-18.1
ch1:	13:53:45	-14.05	-2.85	8.45	14.85	20.4	25.7	23.55	17.6	12.85	9.35	8.8	11.15	11.25	8.65	5.6	1.95
ch1:	13:53:45	1.45	6.55	10.6	7.65	0.4	-5.65	-3.8	7.3	16.25	17.1	15.05	12.65	10.95	11.35	12.05	13.2
ch1:	13:53:45	12.2	9.2	9.35	10.9	9.1	8.6	9.05	8.1	11.35	15.7	9.5	-3.1	-7.0	0.5	8.05	9.1
ch1:	13:53:45	5.5	-0.45	-8.0	-17.7	-32.7	-40.45	-25.35	5.65	31.8	40.1	30.35	16.2	6.0	-0.85	-5.8	-7.65
ch1:	13:53:45	-9.8	-20.7	-37.4	-45.1	-39.25	-29.05	-21.5	-18.95	-19.9	-20.65	-18.95	-13.15	-6.5	-7.85	-20.95	-37.75
ch1:	13:53:45	-42.85	-31.55	-17.15	-9.75	-3.0	5.05	9.25	7.6	-1.2	-16.55	-29.4	-34.15	-33.6	-30.65	-26.75	-22.4
ch1:	13:53:45	-17.2	-14.0	-11.5	-8.85	-12.4	-23.05	-29.9	-28.1	-20.15	-8.95	0.8	8.15	14.4	12.2	-2.0	-13.5
ch1:	13:53:45	-10.75	-1.3	5.4	9.6	14.3	18.5	14.35	6.1	6.3	13.0	15.75	15.55	13.3	10.3	11.5	14.8
ch1:	13:53:45	17.7	22.35	20.5	7.7	-4.05	-5.95	-2.1	5.8	19.7	34.5	44.3	44.1	29.85	11.7	3.15	1.15
ch1:	13:53:45	1.2	6.15	13.1	19.35	27.4	35.7	39.65	33.2	18.1	-0.65	-21.75	-36.05	-35.9	-27.45	-14.3	4.45
ch1:	13:53:45	20.25	23.65	14.8	0.5	-9.25	-13.7	-13.2	-8.15	-1.9	3.45	9.45	16.9	24.75	23.5	12.65	5.35
ch1:	13:53:48	-6.4	-5.15	2.55	12.25	16.2	15.0	11.5	7.3	7.9	14.75	22.15	23.7	17.35	7.45	3.35	4.35
ch1:	13:53:48	4.4	3.3	7.6	15.55	21.1	21.7	15.85	4.7	0.7	7.2	15.2	16.85	12.5	8.85	12.25	18.9
ch1:	13:53:48	21.8	16.85	5.95	-5.45	-10.25	-4.3	8.25	15.45	14.15	9.3	8.45	15.65	22.1	19.8	16.65	15.6
ch1:	13:53:48	12.15	8.95	6.55	4.6	6.2	6.35	-1.5	-8.75	-11.3	-16.05	-21.65	-23.0	-17.5	-5.4	8.85	21.7
ch1:	13:53:48	29.55	25.15	10.9	1.35	-0.55	-1.05	-1.65	-2.45	-0.8	4.6	9.15	9.1	3.65	-3.4	-6.8	-10.05
ch1:	13:53:48	-11.95	-5.6	0.7	-2.95	-8.85	-9.45	-6.0	-1.05	1.75	-0.6	-5.6	-10.8	-19.15	-20.8	-5.05	13.8
ch1:	13:53:48	16.8	6.9	-9.75	-26.95	-32.4	-23.2	-8.4	1.9	4.65	3.75	-1.6	-10.6	-15.25	-19.55	-26.15	-20.15
ch1:	13:53:48	2.7	22.5	24.45	11.85	-1.9	-12.1	-18.75	-16.85	-5.35	6.65	8.7	-2.75	-14.75	-16.65	-13.5	-6.55
ch1:	13:53:48	2.9	5.55	2.35	1.1	1.4	2.8	4.7	4.6	1.85	-8.4	-24.45	-29.95	-19.5	-0.2	20.05	32.6
ch1:	13:53:48	31.9	21.65	5.7	-10.1	-20.1	-20.55	-8.15	9.75	22.8	30.8	36.0	39.4	41.55	41.35	35.55	22.1
ch1:	13:53:48	4.8	-10.35	-18.35	-14.35	-0.5	9.15	10.6	10.55	7.45	-2.4	-13.4	-21.5	-22.7	-15.55	-8.7	-7.4
ch1:	13:53:48	-7.7	-11.3	-22.55	-35.5	-41.1	-40.1	-35.9	-30.7	-28.25	-29.05	-28.6	-25.8	-19.8	-11.6	-9.65	-13.75
ch1:	13:53:48	-14.35	-13.55	-16.8	-20.25	-25.2	-34.45	-42.1	-45.3	-43.75	-39.65	-35.6	-31.75	-26.75	-22.25	-24.35	-36.3
ch1:	13:53:48	-44.25	-36.95	-22.9	-10.0	-1.15	-1.1	-5.35	-6.9	-9.1	-17.1	-28.1	-40.8	-51.0	-53.95	-52.55	-47.75
ch1:	13:53:48	-39.2	-33.6	-32.8	-34.25	-34.75	-31.05	-25.0	-22.2	-22.95	-27.85	-36.95	-43.9	-47.05	-48.65	-44.25	-37.15
ch1:	13:53:48	-35.65	-33.6	-22.25	-8.7	-3.15	-5.85	-13.3	-22.3	-23.3	-11.6	-0.4	-2.85	-14.8	-23.25	-22.35	-14.6
ch1:	13:53:48	-3.75	2.4	-0.15	-7.55	-15.5	-19.35	-15.0	-9.25	-8.0	-7.2	-7.6	-11.15	-9.4	-3.3	-0.65	-0.05
ch1:	13:53:48	1.4	-0.45	-3.75	-3.9	-0.05	7.0	8.95	1.2	-10.05	-18.7	-22.2	-18.9	-12.3	-8.3	-6.9	-4.95
ch1:	13:53:48	-2.0	0.95	2.5	-1.05	-8.4	-14.0	-14.75	-11.7	-8.15	-4.9	0.45	6.2	9.5	12.45	19.75	27.6
ch1:	13:53:48	29.1	23.95	15.75	7.0	0.05	0.75	13.15	26.95	28.5	22.1	17.75	14.8	14.65	20.25	23.45	20.3
ch1:	13:53:48	18.0	19.0	20.85	23.1	22.75	18.75	14.6	10.0	7.5	11.15	17.95	20.5	15.85	7.25	4.5	7.45
ch1:	13:53:48	8.65	6.75	4.6	3.7	4.7	2.05	-6.0	-11.15	-9.45	-3.0	7.55	14.9	11.7	2.2	-6.75	-12.35
ch1:	13:53:48	-13.15	-10.25	-4.15	2.95	10.15	19.05	24.15	17.4	6.7	-1.7	-6.25	-3.75	7.35	19.8	27.35	29.1
ch1:	13:53:48	29.0	25.85	15.3	1.95	-7.6	-13.9	-16.0	-10.05	7.0	27.85	37.0	33.05	23.95	9.65	-6.25	-15.6
ch1:	13:53:52	16.95	17.5	23.75	26.0	21.0	11.05	1.1	2.1	17.75	32.85	35.55	27.8	17.85	10.65	2.6	-5.75
ch1:	13:53:52	-7.15	-3.0	1.95	9.9	17.25	20.5	22.45	25.1	27.05	26.55	19.45	8.7	-1.05	-8.0	-10.9	-12.7
ch1:	13:53:52	-20.45	-33.2	-40.95	-36.8	-26.65	-16.55	-6.05	4.6	9.4	7.7	1.35	-7.8	-20.0	-33.25	-41.3	-38.1
ch1:	13:53:52	-27.1	-15.3	-6.3	0.65	7.5	5.0	-14.25	-33.85	-37.5	-32.2	-25.5	-19.15	-15.25	-10.8	-4.6	-3.15
ch1:	13:53:52	-3.25	2.7	7.5	4.45	-4.35	-17.55	-29.2	-29.85	-20.55	-5.7	10.95	19.5	19.3	15.75	6.65	-3.6
ch1:	13:53:52	-6.4	-7.75	-11.05	-12.45	-13.95	-12.9	-5.0	-1.1	-3.45	-0.85	6.6	12.7	15.6	13.85	11.65	12.5
ch1:	13:53:52	14.5	18.0	19.1	16.2	16.75	21.05	23.05	21.95	14.85	6.75	6.75	11.55	12.25	11.4	11.6	14.85
ch1:	13:53:52	21.1	26.05	26.1	20.6	9.9	-0.45	-5.65	-2.1	6.05	9.3	7.3	7.45	11.5	15.45	17.8	19.2
ch1:	13:53:52	13.85	2.15	-5.25	-1.85	7.55	17.5	21.45	17.8	12.85	7.4	-1.6	-8.3	-7.5	-3.0	-4.0	-9.15
ch1:	13:53:52	-12.5	-12.7	-9.35	-1.5	1.65	-2.1	-4.55	-4.85	-5.55	-0.45	5.9	8.25	10.15	9.9	3.3	0.55
ch1:	13:53:52	3.9	3.8	-3.2	-13.1	-19.15	-15.15	-6.95	1.05	11.55	21.2	18.8	7.65	-0.45	0.7	10.35	23.7
ch1:	13:53:52	34.2	38.4	33.3	17.35	-4.45	-19.8	-22.05	-14.0	-2.0	9.8	15.55	14.35	11.3	9.8	10.05	9.55
ch1:	13:53:52	-0.2	-19.65	-36.65	-42.1	-37.4	-26.65	-15.6	-5.3	5.5	11.95	8.85	0.65	-4.9	-6.0	-3.3	0.55
ch1:	13:53:52	-0.35	-7.45	-12.8	-11.85	-4.6	5.25	5.0	-11.7	-31.8	-42.55	-42.5	-32.95	-17.2	-2.05	9.9	12.6
ch1:	13:53:52	4.9	-2.3	-4.05	-7.85	-15.55	-22.1	-23.55	-16.25	-2.5	12.65	26.05	27.3	10.5	-10.65	-20.9	-20.15
ch1:	13:53:52	-14.05	-5.1	4.0	10.95	15.65	21.5	29.1	30.7	16.15	-8.4	-28.15	-38.7	-41.85	-36.9	-25.3	-6.1
ch1:	13:53:52	12.85	18.05	9.35	-1.65	-8.35	-7.45	0.45	13.25	25.95	33.25	33.6	29.2	18.55	5.45	-0.75	1.55
ch1:	13:53:52	8.1	16.4	22.4	29.65	38.95	36.65	15.85	-5.55	-15.35	-15.6	-6.6	5.55	15.35	22.65	22.35	15.8
ch1:	13:53:52	11.7	8.25	3.25	2.2	3.55	5.0	7.65	10.75	12.0	10.7	8.35	7.95	7.5	4.05	1.4	3.85
ch1:	13:53:52	11.3	19.8	26.75	31.5	31.8	25.55	12.7	-3.05	-10.85	-7.6	-0.5	5.45	9.3	8.45	5.1	1.45
ch1:	13:53:52	-3.9	-5.1	-0.9	2.45	2.75	1.6	1.35	6.1	10.5	11.5	16.45	24.3	25.1	19.95	15.4	10.1
ch1:	13:53:52	1.3	-8.1	-14.65	-17.2	-16.25	-13.55	-14.65	-18.1	-15.9	-9.1	-5.4	-6.2	-8.2	-8.3	-6.1	-4.45
ch1:	13:53:52	-4.45	-3.95	-7.0	-14.15	-16.15	-9.7	-3.4	-5.1	-11.0	-13.55	-14.15	-15.75	-20.35	-27.95	-34.85	-37.7
ch1:	13:53:52	-36.8	-32.0	-27.15	-25.4	-26.8	-29.8	-32.45	-31.45	-29.95	-28.6	-22.35	-13.45	-10.05	-15.05	-23.1	-30.15
ch1:	13:53:55	38.65	40.7	33.45	22.25	10.85	2.8	-1.55	-2.8	-1.75	-2.6	-1.15	7.4	16.15	20.6	23.65	23.25
ch1:	13:53:55	16.9	7.25	-4.15	-12.85	-13.45	-5.8	3.35	9.65	12.55	11.1	8.05	8.25	8.85	4.25	-3.3	-9.2
ch1:	13:53:55	-8.95	-2.9	8.45	24.8	33.7	23.1	5.6	0.1	4.5	12.45	20.35	24.85	26.6	23.8	18.2	14.4
ch1:	13:53:55	7.25	-3.1	-1.55	10.15	17.75	18.8	15.2	7.55	1.8	-1.75	-6.65	-18.1	-35.3	-48.9	-52.1	-46.6
ch1:	13:53:55	-40.9	-39.9	-40.15	-39.95	-42.9	-44.75	-38.25	-25.05	-12.55	-9.1	-16.15	-27.0	-36.75	-44.55	-45.45	-36.65
ch1:	13:53:55	-23.95	-15.35	-9.1	-2.75	3.3	8.7	8.05	-2.05	-11.9	-10.05	2.05	16.05	28.0	36.4	38.35	32.8
ch1:	13:53:55	24.55	14.75	6.25	5.0	8.85	12.2	13.95	12.8	10.2	7.6	6.45	9.7	14.55	15.5	16.7	20.35
ch1:	13:53:55	19.6	15.8	12.65	5.95	-2.95	-4.05	0.95	4.95	8.4	15.4	23.45	26.5	23.55	16.1	6.45	0.7
ch1:	13:53:55	8.0	21.55	21.6	4.15	-15.7	-26.45	-25.8	-17.2	-9.8	-7.75	-8.45	-5.75	-0.9	-2.35	-9.55	-14.35
ch1:	13:53:55	-15.45	-13.9	-10.75	-8.15	-4.7	-1.65	-1.8	0.65	7.2	8.6	2.15	-4.95	-8.85	-10.95	-11.85	-7.85
ch1:	13:53:55	-2.95	-5.3	-13.45	-19.0	-23.5	-30.35	-34.75	-33.05	-27.6	-21.7	-18.2	-17.85	-18.4	-20.6	-25.5	-31.8
ch1:	13:53:55	-35.8	-31.75	-18.05	-2.55	6.95	11.0	11.85	9.5	1.15	-7.05	-4.6	6.4	15.35	21.3	25.35	28.0
ch1:	13:53:55	31.55	33.8	33.5	34.4	29.95	15.95	1.05	-7.7	-7.3	2.65	15.85	25.15	31.35	33.85	27.45	13.2
ch1:	13:53:55	-2.55	-12.7	-12.25	-1.35	11.4	17.6	18.5	18.3	15.75	9.7	1.95	-6.15	-11.85	-11.55	-5.6	3.8
ch1:	13:53:55	15.25	24.3	27.05	26.9	26.6	27.25	29.2	26.75	12.7	-5.15	-13.1	-10.9	-6.1	1.7	11.5	19.85
ch1:	13:53:55	25.25	25.85	19.5	7.0	-8.4	-13.0	-3.9	5.15	8.45	10.5	8.45	1.4	-5.15	-8.15	-9.35	-11.05
ch1:	13:53:55	-11.1	-5.8	5.05	19.1	31.85	32.75	10.35	-26.85	-48.85	-40.0	-15.55	8.1	25.8	33.65	32.2	23.9
ch1:	13:53:55	9.95	-1.9	-9.5	-15.8	-16.35	-8.2	2.0	8.75	11.0	8.4	1.3	-4.55	-4.2	0.75	5.4	5.75
ch1:	13:53:55	0.9	-4.65	-3.1	3.0	6.6	6.4	5.35	5.25	6.7	11.5	22.65	35.4	39.75	34.6	26.25	12.5
ch1:	13:53:55	-5.35	-17.4	-17.65	-10.1	1.9	15.65	27.05	35.55	39.0	31.6	16.5	2.2	-7.3	-13.4	-21.65	-33.7
ch1:	13:53:55	-42.2	-44.65	-44.85	-41.2	-34.6	-28.7	-25.7	-24.25	-21.1	-16.35	-19.0	-25.7	-24.5	-21.15	-24.95	-31.3
ch1:	13:53:55	-33.45	-25.05	-4.05	15.65	21.75	16.95	4.8	-9.6	-19.9	-22.4	-16.85	-3.4	12.2	27.7	38.3	33.4
ch1:	13:53:55	16.45	3.6	-2.45	-2.9	3.9	11.9	15.25	22.1	35.95	47.4	51.55	46.75	32.0	16.6	13.75	23.15
ch1:	13:53:55	34.8	42.3	42.3	34.45	22.5	13.05	11.35	16.4	20.2	19.5	19.45	17.65	11.3	9.0	13.0	14.9
ch1:	13:53:58	1.65	3.85	9.5	15.9	20.05	20.95	19.25	14.85	8.7	0.25	-6.7	-8.3	-7.15	-8.35	-10.6	-12.9
ch1:	13:53:58	-13.7	-9.45	1.2	11.55	17.4	15.4	3.9	-12.2	-22.75	-23.55	-17.9	-12.25	-6.6	1.45	8.65	12.55
ch1:	13:53:58	12.9	9.5	4.25	-2.6	-14.8	-27.6	-33.2	-32.4	-25.35	-14.55	-10.9	-18.95	-29.15	-34.5	-39.35	-46.15
ch1:	13:53:58	-51.15	-55.55	-56.9	-48.75	-35.1	-23.7	-13.7	-4.6	1.65	2.45	-5.0	-19.95	-36.15	-47.35	-50.3	-43.85
ch1:	13:53:58	-32.7	-25.6	-25.5	-26.75	-25.05	-22.0	-19.25	-15.65	-9.25	-2.55	1.45	1.9	0.05	-1.6	-1.8	0.9
ch1:	13:53:58	3.95	4.6	3.35	-2.25	-12.65	-17.7	-12.6	-4.75	2.15	6.85	7.5	8.5	13.45	19.15	23.75	24.9
ch1:	13:53:58	23.4	23.4	22.55	18.8	18.85	19.85	10.45	-1.65	-4.35	0.1	7.35	21.6	38.4	45.15	33.9	14.75
ch1:	13:53:58	5.2	8.3	14.2	15.55	12.85	13.2	19.6	21.35	14.0	5.6	0.6	-1.3	2.6	10.55	15.35	10.35
ch1:	13:53:58	-0.7	-4.5	-0.05	4.6	7.25	9.25	11.75	15.55	16.6	13.25	10.45	11.4	13.3	13.15	12.4	13.35
ch1:	13:53:58	15.1	13.95	5.45	-5.25	-8.2	-6.15	-3.7	0.65	5.5	9.95	11.5	6.3	-4.4	-13.35	-14.6	-8.05
ch1:	13:53:58	-2.9	-1.8	-1.45	-4.5	-9.3	-10.8	-10.75	-10.15	-8.55	-5.2	0.95	4.65	3.7	2.6	1.9	2.8
ch1:	13:53:58	6.75	9.7	7.3	-2.45	-19.35	-25.9	-14.3	0.85	7.4	5.95	1.5	1.5	4.95	9.0	14.05	14.5
ch1:	13:53:58	1.2	-15.9	-22.45	-15.75	-4.65	4.55	10.55	13.95	15.85	15.85	11.75	3.8	-6.9	-17.85	-25.15	-22.85
ch1:	13:53:58	-12.1	-0.1	8.5	12.65	10.15	3.9	-2.85	-11.8	-21.95	-31.7	-41.85	-51.95	-57.6	-57.3	-49.95	-41.45
ch1:	13:53:58	-38.75	-38.55	-38.35	-38.5	-34.65	-28.95	-27.15	-26.1	-26.45	-31.15	-32.45	-30.5	-28.6	-24.15	-17.2	-12.6
ch1:	13:53:58	-12.6	-19.5	-27.5	-27.05	-15.3	-0.15	11.85	17.5	16.95	12.55	9.05	5.65	0.75	-1.65	2.6	11.45
ch1:	13:53:58	20.15	25.7	29.3	32.9	37.3	41.65	43.55	39.65	31.4	23.3	18.9	18.35	22.1	28.85	33.6	31.55
ch1:	13:53:58	26.15	24.85	29.4	36.0	40.45	41.1	39.8	35.75	28.05	20.55	17.45	18.3	20.75	24.35	27.35	31.0
ch1:	13:53:58	36.15	40.35	40.95	35.45	22.8	9.35	4.3	8.15	16.15	27.15	38.3	44.4	43.9	35.3	19.7	4.75
ch1:	13:53:58	-3.9	-11.65	-21.3	-28.1	-28.15	-26.95	-24.3	-17.15	-11.1	-11.75	-17.85	-24.55	-24.45	-17.9	-13.9	-12.6
ch1:	13:53:58	-11.55	-11.8	-8.0	-2.85	-3.15	-4.55	-5.65	-11.25	-17.15	-19.0	-13.35	-1.15	9.95	16.55	21.8	22.85
ch1:	13:53:58	16.25	1.3	-12.95	-17.2	-10.75	-0.15	7.65	5.95	-0.1	0.1	5.2	4.35	-5.15	-17.15	-25.85	-31.25
ch1:	13:53:58	-30.55	-23.45	-17.25	-18.45	-21.9	-21.6	-16.3	-9.85	-5.1	-4.2	-9.5	-19.45	-25.6	-23.65	-11.85	4.0
ch1:	13:53:58	15.65	18.55	14.5	2.05	-13.95	-26.4	-33.4	-36.35	-34.3	-29.55	-24.1	-19.05	-11.15	-2.5	-0.45	-5.9
ch1:	13:54:01	-6.25	-8.5	-15.0	-18.4	-16.5	-12.6	-6.85	-4.05	-7.55	-8.35	-4.5	-3.85	-3.5	2.65	9.25	7.95
ch1:	13:54:01	-3.2	-16.9	-18.85	-7.6	5.1	8.7	3.65	-2.05	-1.95	1.0	4.4	6.15	6.65	7.05	7.65	8.15
ch1:	13:54:01	8.6	7.05	5.55	7.5	12.75	20.4	28.15	28.3	21.25	15.1	14.35	16.45	13.6	1.95	-11.25	-16.45
ch1:	13:54:01	-9.95	6.4	24.7	37.0	39.55	29.75	12.8	-1.5	-10.65	-14.15	-8.8	1.35	9.6	15.25	20.2	23.9
ch1:	13:54:01	22.7	16.45	11.2	11.85	17.3	20.1	12.0	-1.55	-8.3	-6.35	0.8	11.95	24.15	32.35	33.65	27.7
ch1:	13:54:01	16.8	3.2	-9.45	-16.65	-20.4	-21.65	-17.65	-13.15	-11.75	-9.3	-5.85	-4.65	-8.25	-19.9	-33.65	-38.3
ch1:	13:54:01	-36.25	-35.2	-33.85	-30.65	-26.75	-20.8	-17.55	-23.05	-37.25	-52.95	-64.0	-68.7	-68.45	-62.75	-50.8	-31.55
ch1:	13:54:01	-14.75	-12.1	-21.6	-32.55	-39.5	-40.85	-38.15	-33.9	-31.2	-25.65	-9.55	9.25	15.8	9.0	-2.25	-7.5
ch1:	13:54:01	-2.95	4.1	9.45	16.75	21.5	18.85	10.2	2.2	0.35	6.05	14.4	23.35	29.25	28.1	21.9	13.85
ch1:	13:54:01	4.2	-2.95	-7.05	-11.15	-12.65	-9.8	-4.45	4.0	12.5	17.6	18.35	9.55	-7.1	-16.9	-15.9	-9.4
ch1:	13:54:01	-3.65	-2.8	-3.3	-1.5	-1.3	-3.95	-7.55	-9.05	-7.8	-9.05	-14.25	-16.15	-10.05	2.95	17.05	25.0
ch1:	13:54:01	24.85	21.05	14.3	2.2	-12.35	-21.9	-23.0	-15.6	-5.0	3.75	7.3	5.15	1.75	2.3	2.6	0.15
ch1:	13:54:01	-2.45	-7.15	-12.85	-15.35	-17.1	-19.15	-18.05	-14.35	-14.15	-16.8	-18.9	-21.8	-26.85	-31.4	-35.2	-40.0
ch1:	13:54:01	-46.55	-51.3	-51.75	-48.85	-43.05	-38.6	-40.35	-43.45	-42.8	-43.2	-45.85	-47.5	-49.8	-53.2	-53.5	-48.25
ch1:	13:54:01	-41.3	-35.7	-30.0	-28.1	-36.9	-49.45	-55.7	-55.2	-48.7	-41.1	-37.45	-33.8	-30.6	-32.95	-34.1	-28.2
ch1:	13:54:01	-17.1	-5.45	2.3	4.6	3.95	-2.05	-11.6	-15.7	-13.0	-6.3	4.4	12.6	13.0	5.85	-3.05	-8.15
ch1:	13:54:01	-8.85	-6.1	4.95	19.3	29.25	35.1	38.0	36.9	35.55	33.55	29.3	24.8	18.9	15.9	25.3	43.0
ch1:	13:54:01	56.45	60.5	58.55	57.35	59.1	60.75	58.35	44.95	21.45	1.55	-6.75	-4.25	6.65	19.4	26.7	29.6
ch1:	13:54:01	31.55	32.55	33.3	31.9	21.5	5.1	-5.05	-4.45	1.7	9.3	13.4	12.6	10.9	12.25	13.6	13.6
ch1:	13:54:01	14.95	13.0	1.4	-15.25	-29.2	-38.4	-44.15	-50.15	-53.9	-50.35	-40.0	-26.95	-17.7	-15.25	-14.9	-16.45
ch1:	13:54:01	-22.9	-30.75	-35.9	-37.45	-35.0	-31.5	-28.35	-24.35	-21.8	-21.2	-22.45	-22.35	-15.45	-7.8	-8.3	-11.9
ch1:	13:54:01	-12.35	-9.6	-4.55	0.95	5.7	7.05	8.2	9.0	3.4	-3.85	-1.7	3.85	3.45	-3.3	-12.6	-19.45
ch1:	13:54:01	-18.25	-4.2	19.85	36.9	37.1	24.45	7.0	-6.65	-12.3	-13.6	-9.95	-1.35	6.45	10.85	15.2	19.3
ch1:	13:54:01	18.4	11.2	5.55	2.05	-0.9	-0.2	0.9	-1.25	1.1	8.65	13.85	9.7	-1.1	-7.7	-7.35	-7.95
ch1:	13:54:04	-0.65	3.5	5.85	4.3	2.6	-1.0	-5.9	-7.65	-8.25	-9.85	-6.3	2.2	11.1	15.9	15.25	10.5
ch1:	13:54:04	2.95	-4.75	-9.05	-14.25	-23.1	-31.1	-37.25	-42.1	-41.15	-35.55	-29.7	-23.75	-18.5	-18.65	-26.25	-37.45
ch1:	13:54:04	-41.5	-33.9	-18.4	-3.8	3.85	2.0	-3.9	-5.55	-2.2	3.5	15.2	29.35	33.35	26.1	15.85	5.75
ch1:	13:54:04	0.55	1.85	3.95	6.65	15.15	25.5	30.4	27.75	17.5	1.1	-10.6	-11.6	-10.6	-11.85	-12.2	-14.25
ch1:	13:54:04	-17.25	-17.05	-15.1	-13.0	-11.05	-11.25	-8.45	0.3	11.7	22.9	25.6	17.05	7.9	3.0	-2.15	-8.4
ch1:	13:54:04	-13.55	-17.15	-16.1	-6.6	9.05	20.4	20.8	15.1	5.5	-7.75	-18.95	-19.75	-10.05	-0.8	-1.45	-7.2
ch1:	13:54:04	-10.3	-13.5	-18.5	-18.95	-15.25	-12.55	-12.4	-11.8	-8.15	-3.1	-0.1	1.0	-2.4	-8.0	-6.95	-1.95
ch1:	13:54:04	-2.45	-5.35	-8.3	-9.1	-2.8	8.35	16.95	23.6	28.1	23.85	8.75	-10.75	-27.85	-35.15	-29.85	-18.55
ch1:	13:54:04	-7.85	-0.15	0.1	-4.0	-7.3	-11.9	-12.9	-6.4	2.45	10.1	12.4	8.9	6.0	4.3	3.2	3.9
ch1:	13:54:04	4.65	6.25	7.15	4.5	0.95	-2.65	-7.0	-5.25	0.35	5.0	8.45	11.45	11.5	8.65	4.55	1.9
ch1:	13:54:04	-1.05	-3.9	-1.25	3.75	3.85	3.35	7.85	12.9	15.1	15.9	14.55	10.1	7.45	7.6	5.1	0.55
ch1:	13:54:04	-3.95	-10.0	-12.5	-5.9	3.65	12.2	20.85	25.8	22.3	14.55	7.35	-1.0	-10.3	-15.55	-13.0	-8.55
ch1:	13:54:04	-6.0	-1.55	6.3	8.4	0.15	-11.75	-18.35	-14.8	-2.35	12.35	22.65	26.2	23.1	16.2	10.3	1.7
ch1:	13:54:04	-8.45	-12.6	-10.05	-5.35	1.4	7.45	12.7	18.5	17.95	9.2	1.55	-3.3	-4.55	1.05	7.95	8.1
ch1:	13:54:04	3.65	-1.85	-8.1	-12.05	-10.75	-5.8	0.45	6.65	8.85	2.3	-10.5	-19.85	-18.2	-9.9	-2.5	0.9
ch1:	13:54:04	-1.75	-13.05	-24.95	-28.9	-23.75	-8.35	11.8	24.2	25.4	17.25	2.1	-13.45	-25.05	-27.85	-13.0	10.75
ch1:	13:54:04	26.8	31.55	25.95	9.75	-4.35	-6.75	-1.55	7.25	20.85	30.9	24.35	2.5	-16.9	-22.25	-14.45	0.0
ch1:	13:54:04	10.35	12.45	10.6	4.15	-4.55	-7.0	0.6	12.95	21.8	20.5	12.05	0.35	-9.85	-18.8	-28.15	-33.2
ch1:	13:54:04	-28.0	-23.1	-24.45	-29.4	-35.8	-38.7	-32.25	-23.3	-19.35	-23.1	-32.45	-40.0	-40.25	-37.45	-32.0	-25.65
ch1:	13:54:04	-20.95	-15.55	-9.8	-5.55	-1.7	-4.35	-12.15	-13.2	-10.6	-10.45	-7.35	-3.95	-3.6	-0.85	2.3	0.3
ch1:	13:54:04	-2.45	-5.7	-10.95	-12.25	-8.2	-4.65	-5.6	-7.55	-5.75	1.85	12.4	18.7	16.4	8.4	0.05	-5.85
ch1:	13:54:04	-5.25	2.3	8.75	10.6	9.4	7.9	4.25	-2.4	-3.75	6.7	20.45	28.15	25.6	13.45	0.75	-6.2
ch1:	13:54:04	-8.05	-3.95	4.45	14.55	25.85	33.3	31.3	18.55	-3.3	-23.7	-30.65	-20.85	-3.45	9.25	14.9	12.9
ch1:	13:54:04	2.2	-9.6	-15.7	-17.4	-18.3	-21.25	-20.35	-9.1	1.85	6.0	7.55	4.2	-3.65	-10.85	-16.85	-17.8
ch1:	13:54:07	-12.55	-4.1	8.7	21.15	23.5	16.0	1.35	-14.0	-18.85	-9.75	3.8	14.6	20.15	20.7	20.95	27.65
ch1:	13:54:07	37.3	40.3	35.5	23.3	7.1	-2.95	-5.0	-0.65	10.8	22.55	32.2	41.75	45.3	40.2	29.8	14.85
ch1:	13:54:07	2.9	-1.25	2.0	10.75	16.6	16.15	15.05	12.05	5.35	1.85	4.05	6.9	4.75	2.85	5.25	7.5
ch1:	13:54:07	5.45	-2.05	-10.7	-7.9	7.55	25.45	39.0	42.3	33.65	18.0	-1.75	-20.05	-27.0	-18.65	-1.3	12.6
ch1:	13:54:07	14.4	10.5	6.15	-0.4	-7.35	-10.1	-7.55	0.0	9.25	17.25	23.2	22.95	10.7	-10.75	-29.2	-33.2
ch1:	13:54:07	-23.75	-13.35	-7.05	-0.6	3.6	1.1	-2.95	-4.5	-4.4	-3.65	-6.35	-13.8	-21.2	-25.95	-25.05	-17.1
ch1:	13:54:07	-10.2	-7.15	-4.0	-2.85	-6.2	-14.2	-26.2	-34.15	-30.8	-21.9	-15.1	-12.7	-13.85	-16.05	-20.1	-25.5
ch1:	13:54:07	-31.4	-34.95	-28.3	-12.85	-2.5	2.45	5.6	3.65	-3.0	-10.8	-18.7	-21.6	-21.05	-22.65	-21.85	-12.35
ch1:	13:54:07	-0.35	4.5	3.1	-1.6	-11.85	-22.0	-24.1	-21.0	-18.4	-15.45	-10.75	-2.95	3.2	2.5	-0.55	-1.95
ch1:	13:54:07	-6.05	-11.4	-17.0	-26.45	-38.0	-42.55	-34.4	-20.1	-13.4	-9.75	0.4	8.6	8.4	7.25	7.15	5.65
ch1:	13:54:07	-0.25	-10.2	-21.9	-34.15	-44.2	-45.4	-39.0	-27.9	-13.55	-1.85	3.6	5.45	2.8	-7.85	-23.3	-36.9
ch1:	13:54:07	-46.45	-51.4	-52.85	-56.5	-60.3	-52.0	-35.1	-24.4	-21.75	-26.95	-39.05	-47.15	-48.5	-48.3	-42.25	-31.25
ch1:	13:54:07	-20.7	-11.65	-10.3	-18.85	-25.1	-22.1	-13.45	-4.4	-0.6	-2.05	-6.55	-14.15	-20.7	-20.6	-16.2	-10.65
ch1:	13:54:07	-6.7	-5.45	-5.1	-5.45	-3.55	4.6	12.8	13.45	7.65	-4.1	-19.6	-30.55	-34.35	-34.45	-31.6	-28.4
ch1:	13:54:07	-24.85	-20.75	-18.15	-18.8	-20.55	-20.95	-14.85	-3.25	4.4	1.4	-7.55	-14.55	-16.6	-13.1	-3.8	6.5
ch1:	13:54:07	14.25	17.9	15.6	11.1	11.1	17.25	23.25	22.6	17.95	17.6	20.05	21.0	22.6	22.4	16.2	7.75
ch1:	13:54:07	3.45	6.75	14.35	20.6	25.55	31.5	36.7	42.25	49.25	51.0	42.3	31.3	25.85	25.65	28.75	31.55
ch1:	13:54:07	27.85	20.8	16.9	15.45	14.6	16.5	21.8	25.7	25.65	26.35	26.55	22.6	20.1	19.0	11.35	2.25
ch1:	13:54:07	-5.0	-11.8	-14.65	-11.75	-4.65	6.95	15.45	18.35	16.5	4.2	-16.6	-33.3	-43.95	-49.35	-47.8	-41.45
ch1:	13:54:07	-33.1	-23.6	-16.3	-11.95	-10.3	-11.4	-14.3	-14.75	-11.35	-8.8	-10.45	-12.25	-12.95	-12.65	-8.5	-1.7
ch1:	13:54:07	3.9	5.95	0.7	-7.8	-12.85	-15.35	-12.45	0.7	20.35	37.75	44.7	36.85	18.85	2.4	-5.45	-7.15
ch1:	13:54:07	-7.65	-6.9	-5.95	-0.45	12.6	21.6	19.1	14.4	12.1	15.35	23.75	27.75	20.4	7.45	-1.15	-0.3
ch1:	13:54:07	7.45	17.05	22.8	21.35	16.9	10.55	-2.15	-17.5	-26.6	-27.6	-21.7	-8.55	8.4	22.95	28.55	23.45
ch1:	13:54:07	11.85	3.4	2.6	4.7	3.75	1.5	1.9	4.35	5.9	6.3	7.2	6.55	2.1	-5.5	-17.35	-30.85
ch1:	13:54:10	-42.6	-47.4	-38.75	-21.15	-12.95	-19.1	-30.1	-37.45	-39.15	-40.9	-44.5	-44.35	-38.5	-25.75	-6.7	6.3
ch1:	13:54:10	5.55	-4.45	-18.05	-32.55	-40.85	-35.0	-17.2	-3.5	0.05	5.7	17.4	23.65	20.7	12.35	1.45	-7.05
ch1:	13:54:10	-11.25	-13.65	-14.8	-14.45	-12.8	-9.5	-4.85	0.3	2.65	-0.75	-4.15	-2.55	0.75	4.95	8.9	9.0
ch1:	13:54:10	7.2	6.1	5.2	7.2	12.4	17.6	21.25	21.75	19.85	16.4	9.7	-2.6	-15.95	-18.95	-8.45	4.6
ch1:	13:54:10	14.35	20.25	23.15	21.45	9.4	-11.05	-23.65	-23.85	-17.7	-9.1	-3.65	-7.05	-12.1	-10.85	-5.4	-3.2
ch1:	13:54:10	-4.55	-9.35	-16.2	-18.85	-11.45	1.0	13.4	22.8	23.7	15.1	4.4	-3.1	-7.6	-8.45	-5.4	-0.35
ch1:	13:54:10	6.35	13.7	20.2	23.3	21.75	13.35	-3.8	-22.3	-24.45	-9.0	8.8	21.5	31.4	36.6	39.65	43.65
ch1:	13:54:10	39.0	22.65	7.0	-2.2	-6.3	-6.0	-3.05	1.2	9.1	20.7	30.05	30.0	25.0	22.1	17.7	11.75
ch1:	13:54:10	10.85	13.4	17.9	23.4	27.4	30.05	27.15	12.5	-4.6	-10.4	-4.6	7.9	22.8	38.45	54.5	60.55
ch1:	13:54:10	44.55	12.0	-13.35	-15.2	-2.7	12.4	26.25	38.2	45.5	41.65	24.65	4.95	-8.15	-10.95	-1.4	12.3
ch1:	13:54:10	15.5	10.55	5.6	1.3	-4.0	-5.15	0.45	7.0	9.55	9.45	8.95	6.6	-0.05	-8.3	-11.75	-5.25
ch1:	13:54:10	6.85	11.65	3.15	-9.2	-18.5	-22.75	-19.2	-12.2	-7.8	-3.85	-0.55	3.6	10.05	15.15	15.35	12.45
ch1:	13:54:10	6.8	-0.05	-3.25	-1.3	1.05	2.95	4.55	4.55	5.95	11.3	15.4	15.0	11.05	5.2	-1.0	-4.25
ch1:	13:54:10	-0.75	6.2	9.5	11.15	13.2	11.95	6.9	-3.2	-13.75	-12.8	-5.05	-2.35	0.9	8.0	14.85	17.5
ch1:	13:54:10	12.75	5.25	2.7	2.95	1.05	-3.45	-7.6	-10.3	-16.5	-21.75	-16.25	-9.65	-8.0	-6.2	-8.65	-18.1
ch1:	13:54:10	-29.3	-38.75	-37.25	-22.25	-3.0	9.2	11.1	8.45	8.1	9.7	8.4	-3.4	-25.9	-45.85	-51.8	-44.75
ch1:	13:54:10	-33.05	-23.55	-17.4	-15.9	-16.7	-17.15	-21.7	-32.35	-40.2	-42.8	-42.3	-36.0	-26.25	-20.4	-17.0	-14.6
ch1:	13:54:10	-16.5	-21.8	-27.8	-33.05	-31.7	-20.85	-10.45	-5.35	-2.4	-2.85	-4.95	-2.5	-3.2	-15.95	-33.45	-46.7
ch1:	13:54:10	-54.2	-55.55	-50.9	-39.05	-25.45	-17.0	-12.05	-12.0	-23.55	-37.0	-40.05	-35.05	-28.7	-21.65	-14.75	-11.3
ch1:	13:54:10	-10.95	-9.8	-6.2	-1.9	-0.65	-7.1	-18.35	-29.0	-35.5	-33.05	-24.1	-15.1	-8.35	-6.3	-10.25	-15.35
ch1:	13:54:10	-15.75	-11.55	-8.85	-7.3	-4.5	-5.0	-12.4	-20.25	-21.1	-11.05	5.9	19.5	23.6	19.1	10.25	4.45
ch1:	13:54:10	3.8	3.8	1.65	-3.7	-10.65	-15.95	-16.1	-12.95	-10.45	-8.8	-5.05	3.15	12.8	19.3	19.45	11.5
ch1:	13:54:10	0.05	-8.25	-10.15	-2.65	9.25	16.1	19.4	22.25	15.85	0.5	-16.0	-33.65	-50.2	-54.75	-44.75	-29.8
ch1:	13:54:10	-16.75	-4.5	5.4	7.9	2.8	-8.75	-26.95	-44.7	-52.55	-46.1	-26.75	-1.55	16.1	17.75	6.25	-7.0
ch1:	13:54:13	-15.3	-18.35	-18.4	-14.95	-4.6	12.35	25.05	31.3	38.3	42.45	39.05	33.7	27.8	22.4	17.95	9.9
ch1:	13:54:13	3.65	8.55	21.7	35.55	42.0	36.85	28.45	23.55	20.35	19.7	19.35	15.15	9.5	6.35	8.2	14.35
ch1:	13:54:13	18.7	19.25	21.0	23.3	23.15	18.6	9.65	-0.35	-6.1	-6.35	-4.25	-1.2	2.3	4.3	5.7	4.35
ch1:	13:54:13	-1.7	-8.2	-13.15	-13.7	-7.9	-1.05	1.4	-0.1	-5.2	-4.9	3.1	6.65	2.15	-2.5	-6.2	-3.45
ch1:	13:54:13	7.5	13.2	3.9	-12.1	-22.6	-17.75	-1.0	14.65	23.9	26.45	19.25	6.85	-5.65	-16.75	-24.9	-33.25
ch1:	13:54:13	-45.5	-59.0	-68.5	-72.45	-72.6	-73.9	-77.6	-80.3	-79.4	-75.7	-70.45	-63.35	-58.7	-59.85	-60.15	-56.35
ch1:	13:54:13	-53.3	-49.4	-44.75	-45.7	-50.5	-52.25	-50.95	-47.7	-43.85	-39.95	-36.4	-34.85	-32.85	-26.2	-18.05	-11.85
ch1:	13:54:13	-7.1	-2.75	1.5	5.35	6.8	6.35	4.0	2.25	3.75	7.1	11.35	18.3	27.5	37.85	45.85	47.9
ch1:	13:54:13	46.9	46.55	40.95	26.0	10.05	1.5	2.0	7.95	14.8	20.45	24.35	24.15	21.55	18.55	11.15	3.6
ch1:	13:54:13	0.45	-1.45	-1.25	1.5	6.1	16.25	23.1	18.8	12.75	8.9	3.0	-3.75	-8.4	-9.95	-8.6	-6.2
ch1:	13:54:13	-0.3	8.8	12.15	6.0	-3.75	-11.85	-15.4	-11.05	2.6	17.9	24.05	22.7	20.3	17.6	15.4	16.75
ch1:	13:54:13	17.85	15.2	9.75	6.8	11.6	21.75	27.15	26.45	29.95	40.5	50.9	57.3	57.65	53.85	46.4	33.95
ch1:	13:54:13	18.0	8.5	12.8	27.75	40.75	47.75	47.8	39.35	27.05	18.05	9.4	2.65	0.7	0.35	-0.1	1.7
ch1:	13:54:13	6.1	13.75	21.2	23.25	16.5	0.25	-15.5	-16.0	-7.45	-0.75	5.3	9.75	9.2	14.0	27.95	39.0
ch1:	13:54:13	32.1	15.45	6.8	4.75	-1.65	-3.65	2.65	8.0	10.45	14.15	16.05	18.0	21.0	24.9	31.0	37.55
ch1:	13:54:13	36.5	30.1	23.9	17.5	12.0	12.1	13.45	13.5	15.65	20.25	23.65	24.8	20.7	14.45	9.7	4.85
ch1:	13:54:13	-2.0	-3.95	-0.7	1.6	1.95	6.6	14.1	15.55	7.3	-3.8	-9.5	-8.75	-6.15	-0.4	8.85	14.2
ch1:	13:54:13	10.9	2.75	-6.4	-11.2	-9.05	-7.45	-8.85	-11.35	-17.4	-22.65	-16.05	-0.95	13.9	21.05	18.2	11.1
ch1:	13:54:13	3.7	-5.6	-11.8	-13.65	-13.9	-16.6	-19.35	-20.25	-21.2	-23.2	-20.75	-14.7	-9.9	-8.15	-5.65	-3.6
ch1:	13:54:13	-8.35	-18.15	-21.3	-15.85	-7.9	-1.65	3.45	7.0	6.3	-0.8	-8.3	-13.35	-20.15	-27.35	-27.2	-17.15
ch1:	13:54:13	-3.15	7.2	12.75	15.3	12.95	5.55	-4.55	-18.45	-28.25	-23.0	-6.5	7.4	10.2	2.8	-6.35	-6.85
ch1:	13:54:13	1.95	9.95	12.05	13.9	18.8	19.25	13.55	8.1	3.95	-3.1	-9.95	-9.2	0.1	8.95	11.8	8.2
ch1:	13:54:13	1.45	-1.75	0.0	0.9	2.45	3.25	-2.75	-9.9	-6.6	2.4	6.9	3.75	-1.0	-4.1	-9.15	-14.45
ch1:	13:54:13	-13.85	-10.75	-7.95	-5.8	-6.8	-10.35	-11.4	-8.5	-3.2	2.75	5.8	2.7	-6.3	-18.05	-28.4	-33.4
ch1:	13:54:16	-31.95	-28.5	-26.15	-22.65	-18.7	-20.85	-24.65	-20.4	-12.35	-9.9	-13.4	-19.0	-22.9	-19.65	-6.55	9.6
ch1:	13:54:16	16.1	8.95	-5.3	-17.85	-25.95	-32.6	-39.9	-45.85	-46.0	-39.15	-24.1	-4.75	10.8	17.8	17.95	12.95
ch1:	13:54:16	3.75	-5.95	-16.1	-33.95	-55.25	-63.55	-56.3	-47.55	-42.85	-37.25	-29.05	-19.4	-12.2	-9.1	-6.25	-6.95
ch1:	13:54:16	-17.25	-27.2	-26.4	-17.35	-4.35	6.6	9.05	6.0	3.7	4.8	4.15	-3.5	-13.8	-24.15	-31.8	-30.6
ch1:	13:54:16	-22.95	-16.8	-8.45	2.15	6.45	2.5	-1.9	-0.75	1.55	-2.25	-7.85	-13.35	-15.95	-9.05	3.75	13.7
ch1:	13:54:16	17.15	9.85	-2.15	-7.85	-7.85	-6.3	-4.35	-2.25	2.45	2.7	-3.45	-11.55	-16.9	-16.35	-8.35	-2.65
ch1:	13:54:16	-4.35	-8.2	-9.8	-7.7	-1.15	7.55	12.75	8.05	-4.1	-15.15	-19.05	-15.2	-9.8	-5.15	3.7	12.7
ch1:	13:54:16	19.3	25.05	27.1	26.65	27.9	29.65	30.55	30.5	27.9	21.7	13.3	5.4	-0.7	-8.1	-14.15	-10.25
ch1:	13:54:16	4.05	17.85	21.05	15.5	7.3	1.85	1.9	4.45	1.7	-9.25	-21.85	-28.85	-26.05	-15.35	-4.0	3.65
ch1:	13:54:16	5.75	1.65	0.35	3.6	5.55	7.75	6.15	-2.95	-9.4	-9.7	-6.7	-0.65	-1.2	-11.45	-18.45	-21.0
ch1:	13:54:16	-20.4	-13.85	-9.3	-9.15	-10.0	-14.05	-18.4	-19.4	-20.95	-25.8	-32.95	-36.3	-30.95	-22.3	-16.65	-12.1
ch1:	13:54:16	-11.75	-16.85	-17.35	-9.7	-1.5	0.15	-3.25	-10.2	-21.2	-28.25	-16.35	11.65	34.45	37.95	26.1	8.05
ch1:	13:54:16	-8.4	-16.55	-18.9	-23.25	-28.05	-29.65	-25.75	-9.35	15.45	30.2	29.3	19.65	6.45	-4.35	-9.7	-12.65
ch1:	13:54:16	-12.2	-7.55	-7.15	-16.85	-29.7	-39.0	-40.1	-30.35	-18.2	-12.5	-8.85	-6.7	-13.9	-25.1	-31.2	-34.05
ch1:	13:54:16	-37.8	-41.35	-37.55	-24.65	-9.35	3.9	13.6	14.5	7.1	-2.5	-6.95	-3.95	-2.4	-9.15	-13.6	-2.45
ch1:	13:54:16	20.5	37.55	38.35	28.6	15.45	1.05	-11.75	-21.3	-23.25	-17.4	-8.7	-1.05	3.2	3.75	6.55	8.9
ch1:	13:54:16	5.1	-1.15	-5.3	-5.7	-2.25	-0.4	-0.6	-0.6	-3.9	-11.8	-21.0	-27.15	-25.0	-17.75	-12.4	-8.15
ch1:	13:54:16	-1.55	4.95	6.0	2.8	2.1	3.15	0.85	-2.85	-5.7	-7.1	-5.45	-7.75	-14.2	-17.55	-19.15	-20.8
ch1:	13:54:16	-21.15	-21.85	-19.7	-17.35	-23.65	-34.5	-37.1	-32.75	-28.85	-28.5	-29.95	-29.05	-26.2	-25.0	-22.8	-17.0
ch1:	13:54:16	-13.5	-19.9	-30.9	-35.1	-31.6	-25.5	-20.95	-21.4	-25.65	-27.65	-29.9	-37.85	-46.5	-50.15	-48.25	-41.35
ch1:	13:54:16	-34.05	-33.85	-39.15	-41.65	-44.1	-49.6	-51.9	-47.05	-43.15	-43.8	-44.85	-45.9	-49.85	-52.65	-51.45	-46.4
ch1:	13:54:16	-38.5	-31.75	-34.0	-40.5	-45.2	-45.9	-38.85	-27.4	-23.1	-24.95	-26.85	-31.5	-36.2	-29.95	-16.75	-7.4
ch1:	13:54:16	-6.4	-13.25	-19.65	-19.0	-19.8	-18.95	-8.5	5.35	12.85	17.45	23.35	29.5	30.65	25.45	17.1	10.0
ch1:	13:54:16	6.5	6.9	6.8	9.8	17.65	27.0	32.8	34.1	30.25	22.3	10.6	3.25	9.4	26.55	38.1	35.15
ch1:	13:54:19	3.35	4.65	12.65	25.95	37.85	42.15	36.5	25.05	7.0	-6.95	-5.6	4.5	16.25	26.9	30.1	30.4
ch1:	13:54:19	30.55	25.9	20.4	21.45	23.3	22.5	20.05	20.05	22.3	22.6	19.8	16.05	11.6	10.15	13.45	21.9
ch1:	13:54:19	36.75	54.4	67.1	71.25	66.3	52.1	36.65	29.25	32.15	42.0	50.8	52.55	47.35	39.6	34.15	29.85
ch1:	13:54:19	24.05	25.75	42.15	61.85	69.0	64.6	53.45	37.15	19.6	5.55	0.1	8.35	23.95	35.75	38.3	33.55
ch1:	13:54:19	27.0	21.05	13.95	7.25	2.35	-0.8	3.1	16.35	30.1	39.2	42.35	39.45	33.15	27.2	19.8	10.75
ch1:	13:54:19	0.0	-13.55	-32.15	-53.35	-69.1	-73.7	-70.25	-64.85	-59.95	-58.35	-61.55	-65.3	-64.2	-57.45	-47.35	-40.25
ch1:	13:54:19	-41.05	-48.85	-58.85	-64.8	-63.8	-57.4	-48.8	-39.5	-33.1	-33.05	-32.6	-28.15	-25.5	-25.95	-23.1	-17.4
ch1:	13:54:19	-8.45	2.7	5.05	-1.4	-5.2	-6.35	-2.6	6.95	13.75	17.9	23.55	26.75	28.15	25.1	11.6	-1.35
ch1:	13:54:19	1.65	17.35	32.15	42.25	50.5	48.25	35.45	25.0	17.45	11.15	13.05	18.25	27.55	44.0	57.45	61.75
ch1:	13:54:19	61.2	54.05	42.5	26.95	9.55	5.2	14.0	20.6	24.3	30.55	39.4	48.0	48.5	36.15	18.8	6.15
ch1:	13:54:19	7.5	19.8	28.75	30.05	27.35	21.5	24.7	42.8	59.6	60.1	48.3	31.8	20.5	17.55	15.75	14.0
ch1:	13:54:19	17.3	25.1	36.5	45.2	43.0	35.0	29.05	24.05	23.05	27.8	29.0	21.45	14.6	17.2	27.25	35.15
ch1:	13:54:19	38.85	34.2	19.15	8.3	16.55	35.55	49.0	48.35	39.35	33.55	31.35	26.2	22.2	25.5	33.05	39.8
ch1:	13:54:19	43.0	41.3	35.75	30.0	25.75	24.55	27.5	31.9	33.35	28.65	22.2	18.6	15.35	12.6	16.7	23.25
ch1:	13:54:19	25.8	26.25	20.95	11.25	5.55	3.45	7.65	17.6	22.4	20.8	15.45	3.35	-4.0	6.8	27.35	37.65
ch1:	13:54:19	30.25	17.05	13.75	18.15	21.95	23.85	24.65	23.05	20.55	22.9	29.7	33.3	34.8	33.75	29.7	28.95
ch1:	13:54:19	34.3	41.8	50.3	50.05	34.25	14.2	4.4	9.8	25.6	40.75	49.25	47.05	35.7	27.15	28.9	30.4
ch1:	13:54:19	27.45	28.25	30.8	29.15	30.65	36.45	40.8	43.7	46.95	47.5	48.1	48.6	45.15	37.7	31.35	28.25
ch1:	13:54:19	26.55	24.75	26.8	28.4	25.8	23.55	28.65	39.05	48.3	48.25	42.2	34.2	25.8	21.55	24.05	24.1
ch1:	13:54:19	19.05	11.55	3.1	-5.9	-8.55	4.05	25.95	38.15	41.05	43.35	42.55	39.05	37.05	31.05	21.25	7.2
ch1:	13:54:19	-9.6	-12.65	4.15	18.45	22.4	27.0	35.05	40.65	41.2	34.0	23.2	16.05	12.45	6.1	-5.7	-18.4
ch1:	13:54:19	-24.15	-21.45	-13.4	-4.75	1.7	7.45	12.4	9.15	-3.2	-15.8	-18.15	-12.1	-3.95	4.05	6.2	1.45
ch1:	13:54:19	0.35	5.15	7.7	7.85	7.85	8.85	12.1	16.3	23.65	31.5	32.15	30.35	30.2	26.65	25.55	29.35
ch1:	13:54:19	30.45	28.25	24.9	19.0	19.1	29.25	40.65	41.7	34.5	27.75	23.45	22.0	24.55	22.15	11.8	5.7
ch1:	13:54:22	22.7	33.5	34.35	26.45	15.2	10.15	11.05	9.2	6.1	8.65	15.25	22.5	28.55	31.3	29.3	24.7
ch1:	13:54:22	18.0	8.8	-0.3	-7.65	-9.85	-4.25	5.7	12.25	9.05	-0.85	-5.95	-2.2	-0.45	-5.25	-10.85	-12.35
ch1:	13:54:22	-4.85	8.85	17.2	18.35	15.35	8.25	0.95	-1.8	-5.1	-9.45	-11.25	-13.05	-14.45	-5.15	9.1	14.1
ch1:	13:54:22	11.95	7.4	1.25	0.8	8.25	18.1	20.95	9.35	-7.95	-13.05	-6.05	-0.15	1.8	7.3	13.0	13.4
ch1:	13:54:22	14.8	19.0	15.7	3.5	-8.85	-15.0	-9.5	7.85	24.15	25.35	15.0	5.55	1.25	-0.7	-5.1	-13.85
ch1:	13:54:22	-18.4	-12.1	3.5	24.5	40.1	38.75	19.5	-6.25	-26.1	-37.4	-39.85	-31.35	-18.2	-9.5	-3.4	-0.25
ch1:	13:54:22	-1.55	-0.5	2.5	0.2	-5.6	-11.6	-13.7	-7.85	2.45	9.7	10.85	6.65	1.45	-2.85	-7.8	-11.2
ch1:	13:54:22	-9.05	-3.5	3.2	9.4	12.6	9.0	0.6	-8.2	-16.6	-24.1	-28.8	-31.95	-38.45	-51.1	-62.1	-62.5
ch1:	13:54:22	-58.35	-57.2	-56.2	-53.25	-51.35	-46.4	-37.35	-33.9	-39.7	-46.85	-50.2	-51.85	-53.05	-51.75	-47.9	-42.05
ch1:	13:54:22	-35.4	-33.75	-39.9	-45.0	-43.55	-40.55	-41.45	-43.8	-44.35	-43.35	-41.8	-39.35	-39.15	-40.9	-40.8	-39.25
ch1:	13:54:22	-41.4	-45.05	-46.2	-45.75	-44.25	-40.6	-36.25	-31.85	-29.0	-28.6	-24.6	-11.95	5.0	16.1	18.75	16.3
ch1:	13:54:22	10.85	5.2	4.5	8.15	5.75	-2.25	-1.9	11.0	26.95	33.7	28.7	21.25	15.45	9.95	4.4	-3.5
ch1:	13:54:22	-11.25	-5.85	10.9	23.6	29.45	32.35	28.85	17.35	2.65	-5.7	-3.1	3.9	10.6	21.25	31.25	33.85
ch1:	13:54:22	32.4	29.45	23.3	15.75	6.4	2.8	11.25	23.95	31.4	32.5	24.5	13.0	3.9	-4.65	-10.9	-6.65
ch1:	13:54:22	3.55	10.75	15.3	19.45	21.4	21.0	18.0	13.55	10.3	4.75	-6.7	-17.85	-23.9	-20.15	-8.75	-2.0
ch1:	13:54:22	-2.4	-3.4	-4.7	-8.3	-12.2	-16.65	-20.6	-21.3	-20.45	-21.3	-23.3	-23.6	-22.55	-23.7	-25.4	-22.8
ch1:	13:54:22	-18.15	-16.75	-18.3	-19.75	-19.0	-18.8	-20.2	-18.2	-13.25	-11.8	-12.9	-11.95	-10.2	-8.35	-6.0	-6.0
ch1:	13:54:22	-5.95	-5.45	-5.3	-1.75	0.95	1.95	6.9	10.25	7.65	5.9	2.15	-6.15	-12.1	-8.5	4.85	14.5
ch1:	13:54:22	14.55	15.35	12.8	-0.85	-13.25	-12.0	-3.2	0.9	0.7	3.9	4.95	-0.3	-2.3	5.45	17.85	24.8
ch1:	13:54:22	19.5	10.5	6.45	7.25	9.55	8.2	1.9	-3.0	-7.2	-10.7	-9.7	-0.45	12.95	15.8	3.2	-9.85
ch1:	13:54:22	-20.0	-27.15	-24.25	-13.95	-4.55	2.5	3.5	0.4	-5.0	-17.15	-33.7	-47.15	-58.95	-69.1	-73.9	-74.65
ch1:	13:54:22	-71.5	-64.15	-59.15	-59.15	-60.2	-57.3	-46.7	-34.4	-34.55	-47.1	-59.6	-63.4	-59.15	-52.3	-46.3	-41.65
ch1:	13:54:22	-39.7	-39.0	-38.85	-42.4	-49.05	-57.85	-70.1	-79.7	-82.1	-82.3	-81.15	-80.4	-82.0	-78.15	-65.75	-54.05
ch1:	13:54:22	-50.6	-54.0	-61.55	-68.3	-66.8	-56.6	-43.6	-29.7	-19.9	-22.6	-34.4	-45.35	-52.65	-56.2	-55.25	-50.35
ch1:	13:54:25	-2.35	3.9	10.75	18.35	23.3	20.2	7.15	-10.95	-23.5	-23.2	-11.05	0.25	5.45	9.25	11.7	13.5
ch1:	13:54:25	17.9	19.25	14.65	9.65	4.25	0.45	2.4	4.55	4.2	7.2	14.1	17.8	15.7	10.5	5.2	-3.95
ch1:	13:54:25	-22.25	-40.75	-48.95	-51.7	-56.45	-61.6	-61.3	-57.3	-57.1	-57.95	-52.75	-44.45	-43.25	-51.7	-63.75	-68.15
ch1:	13:54:25	-59.65	-46.35	-37.9	-35.0	-34.5	-33.4	-34.0	-43.65	-59.55	-70.15	-69.95	-62.6	-52.1	-41.05	-32.45	-22.6
ch1:	13:54:25	-10.45	-4.95	-9.25	-17.35	-24.65	-26.45	-20.9	-10.95	-0.15	8.1	13.1	15.25	12.5	3.9	-4.9	-6.4
ch1:	13:54:25	2.5	18.4	35.35	47.75	51.2	43.0	27.6	12.6	0.65	-7.5	-5.45	7.4	19.95	23.25	16.8	6.45
ch1:	13:54:25	-2.4	-9.75	-14.0	-12.5	-9.05	-6.9	-4.05	-3.55	-7.55	-11.6	-12.2	-10.85	-8.95	-6.65	-5.15	-5.45
ch1:	13:54:25	-4.7	-0.5	7.9	13.15	12.95	14.1	19.95	22.2	18.2	13.45	9.6	1.95	-6.85	-11.0	-10.95	-11.45
ch1:	13:54:25	-12.75	-12.2	-7.8	-3.9	-4.6	-6.95	-8.75	-12.4	-16.1	-18.8	-21.4	-20.85	-13.7	-5.65	0.0	4.1
ch1:	13:54:25	6.8	7.65	5.3	0.5	-0.3	3.2	9.4	18.2	26.6	30.15	30.4	29.4	30.65	36.1	39.0	31.95
ch1:	13:54:25	20.25	9.9	4.85	6.75	12.5	13.95	13.75	16.95	21.2	25.35	30.6	27.95	11.9	-4.7	-10.4	-5.95
ch1:	13:54:25	3.8	12.35	15.55	14.85	9.25	0.35	-7.05	-14.15	-19.45	-16.2	-7.85	1.15	11.7	19.85	20.4	16.45
ch1:	13:54:25	10.15	0.8	-11.65	-24.85	-34.15	-37.25	-35.9	-29.3	-18.15	-10.55	-10.7	-13.05	-16.95	-26.85	-37.95	-37.9
ch1:	13:54:25	-30.95	-29.2	-29.0	-22.45	-16.2	-14.45	-15.75	-21.4	-30.5	-36.75	-40.45	-42.45	-44.65	-51.3	-61.9	-67.9
ch1:	13:54:25	-64.75	-54.35	-42.0	-33.5	-29.3	-25.7	-23.3	-27.65	-39.55	-47.15	-42.65	-31.6	-20.75	-14.25	-14.9	-19.05
ch1:	13:54:25	-26.65	-36.15	-36.2	-22.75	-5.25	7.2	12.9	12.8	8.1	-1.2	-11.65	-18.6	-18.7	-12.35	-6.95	-5.6
ch1:	13:54:25	-4.1	0.35	11.3	25.35	26.85	16.55	10.6	13.55	19.8	25.5	26.7	21.8	12.7	0.55	-12.8	-21.9
ch1:	13:54:25	-17.75	-2.5	13.5	28.0	39.4	41.0	35.1	28.0	22.45	20.55	17.75	9.9	3.95	7.65	17.8	27.7
ch1:	13:54:25	32.85	34.4	34.1	34.1	35.15	35.8	36.2	36.9	35.85	34.6	34.1	35.4	42.45	54.4	61.5	61.3
ch1:	13:54:25	56.55	45.85	30.8	20.65	22.6	31.2	34.6	31.85	27.2	23.35	21.45	23.9	28.5	31.45	30.45	25.95
ch1:	13:54:25	20.95	20.75	24.95	26.15	17.75	7.9	6.05	8.9	10.4	12.55	18.05	26.1	33.85	39.15	36.75	24.5
ch1:	13:54:25	14.1	18.75	32.95	43.55	46.7	45.3	40.65	32.0	22.5	16.85	9.9	-0.55	-3.5	8.45	23.8	30.9
ch1:	13:54:25	32.2	33.7	34.1	25.6	11.35	0.55	0.45	12.0	28.85	41.95	48.4	46.4	36.6	20.75	5.35	-3.8
ch1:	13:54:25	-9.6	-12.2	-2.8	13.7	24.3	28.6	30.75	30.0	24.75	17.25	9.95	-4.25	-27.55	-43.95	-43.1	-33.4
ch1:	13:54:29	-9.8	0.4	11.2	17.6	13.05	-0.65	-14.2	-20.5	-18.2	-10.65	1.15	13.15	23.0	26.5	16.75	-0.25
ch1:	13:54:29	-9.7	-11.55	-14.4	-18.1	-16.2	-7.45	2.85	10.2	16.95	20.6	16.75	6.9	-4.95	-16.95	-24.45	-26.25
ch1:	13:54:29	-26.05	-27.05	-25.75	-20.3	-12.4	-6.15	-3.8	-5.7	-9.45	-15.45	-23.15	-25.6	-16.0	-3.5	1.1	0.7
ch1:	13:54:29	1.15	-0.25	-4.85	-10.3	-9.35	2.55	18.05	26.7	26.45	23.2	24.95	30.1	32.0	29.05	22.0	11.85
ch1:	13:54:29	6.6	13.3	30.65	50.55	64.85	71.8	72.35	68.35	60.65	46.85	30.15	14.25	-0.25	-7.35	-6.65	-4.65
ch1:	13:54:29	-1.35	3.95	6.5	8.65	9.45	5.25	0.95	-1.75	-5.25	-8.75	-12.25	-13.35	-8.65	-0.25	6.35	9.55
ch1:	13:54:29	9.6	7.2	7.25	11.7	12.25	9.5	9.8	11.85	12.6	15.3	19.35	19.3	13.1	8.95	13.15	15.4
ch1:	13:54:29	6.8	-2.05	-5.2	-3.8	3.3	10.15	9.4	4.25	-1.15	-2.2	4.4	10.55	11.75	13.3	10.85	4.9
ch1:	13:54:29	5.7	11.95	13.4	12.45	10.55	5.35	-0.9	-3.9	-4.15	-0.75	6.85	16.4	20.75	18.2	11.55	6.8
ch1:	13:54:29	5.85	7.65	10.1	13.1	13.35	5.45	-8.3	-18.0	-18.1	-7.85	12.4	34.2	44.25	42.15	35.8	27.7
ch1:	13:54:29	17.2	5.85	-8.75	-23.3	-31.1	-32.05	-28.15	-18.75	-7.2	1.45	3.75	2.45	2.0	0.05	-6.9	-17.3
ch1:	13:54:29	-25.7	-27.65	-23.8	-18.05	-10.2	-3.65	-0.75	4.9	12.45	9.3	-5.1	-20.3	-28.35	-25.4	-13.0	1.25
ch1:	13:54:29	12.1	19.4	21.2	16.2	7.45	-4.25	-16.85	-20.1	-13.15	-8.05	-5.3	1.25	10.5	18.9	22.05	13.1
ch1:	13:54:29	-4.55	-19.1	-26.5	-29.25	-26.5	-19.0	-12.6	-7.15	1.9	11.65	16.5	15.85	13.0	7.3	-0.25	-5.25
ch1:	13:54:29	-5.5	-0.9	6.0	10.8	11.7	11.65	9.85	5.8	-0.55	-5.55	-7.25	-11.9	-18.05	-14.1	-0.6	10.55
ch1:	13:54:29	16.0	18.3	18.9	18.7	18.5	17.4	11.85	0.95	-11.5	-20.6	-24.3	-22.8	-16.75	-5.85	4.65	9.2
ch1:	13:54:29	10.2	10.9	9.0	4.85	0.0	-4.7	-11.0	-17.85	-20.4	-18.95	-18.4	-16.95	-12.15	-6.85	-3.0	-2.65
ch1:	13:54:29	-8.45	-17.4	-18.8	-8.65	1.6	7.1	8.4	5.75	1.5	-3.4	-8.3	-6.1	-2.35	-3.85	-4.35	-2.8
ch1:	13:54:29	-7.85	-15.65	-19.4	-14.05	0.1	11.4	11.8	4.25	-8.6	-22.6	-31.9	-31.95	-25.3	-17.85	-13.0	-11.05
ch1:	13:54:29	-9.2	-3.4	1.15	-2.4	-10.05	-15.6	-22.05	-31.7	-38.45	-33.25	-22.65	-15.45	-8.1	-1.55	-4.3	-11.95
ch1:	13:54:29	-14.9	-16.1	-23.1	-31.65	-31.75	-22.05	-10.7	-4.55	-2.2	-2.45	-9.6	-20.3	-21.3	-13.0	-7.4	-9.7
ch1:	13:54:29	-19.65	-29.95	-30.45	-22.5	-11.3	-4.7	-11.65	-23.75	-24.8	-17.15	-12.15	-13.05	-15.95	-16.55	-15.4	-14.6
ch1:	13:54:29	-11.55	-6.05	1.65	12.3	24.75	34.25	38.2	33.8	19.6	-0.55	-15.2	-17.7	-15.15	-18.25	-25.0	-29.2
ch1:	13:54:29	-25.0	-15.05	-7.15	-5.45	-4.75	-9.45	-22.65	-30.8	-21.85	-6.75	3.8	9.35	10.4	3.15	-11.55	-24.55
ch1:	13:54:32	-27.15	-22.0	-20.35	-28.2	-37.5	-38.95	-27.55	-8.15	8.75	19.85	24.65	21.05	11.05	-5.5	-27.35	-43.45
ch1:	13:54:32	-46.95	-38.45	-20.45	-4.1	1.15	-2.3	-14.8	-34.45	-48.7	-49.2	-40.2	-28.15	-18.45	-14.55	-16.45	-19.35
ch1:	13:54:32	-19.0	-17.35	-18.8	-23.7	-25.95	-18.0	-4.75	2.55	0.7	-4.9	-9.3	-12.4	-17.95	-22.95	-20.0	-13.05
ch1:	13:54:32	-8.05	0.1	12.15	19.4	19.05	14.2	5.9	-5.5	-18.65	-23.25	-11.75	0.15	2.15	2.65	4.6	3.1
ch1:	13:54:32	0.6	-2.6	-4.45	-3.15	-4.15	-9.1	-9.75	-4.05	4.35	11.65	18.2	22.4	17.35	2.95	-7.2	-11.5
ch1:	13:54:32	-16.85	-26.05	-36.85	-41.65	-36.2	-27.2	-19.9	-15.25	-14.05	-17.2	-23.9	-30.15	-31.35	-29.55	-25.6	-19.8
ch1:	13:54:32	-12.95	-6.05	-2.1	-2.5	-3.45	-7.6	-19.75	-31.4	-34.0	-29.4	-21.85	-16.7	-16.45	-15.55	-9.9	-7.95
ch1:	13:54:32	-14.9	-25.25	-32.35	-28.45	-12.15	3.55	10.2	10.45	5.25	-8.55	-31.65	-50.75	-45.9	-22.65	-2.1	8.4
ch1:	13:54:32	13.45	16.05	13.8	3.6	-11.85	-27.5	-40.1	-47.0	-48.0	-46.8	-45.1	-44.05	-42.6	-36.45	-27.65	-23.85
ch1:	13:54:32	-24.85	-24.0	-22.85	-24.95	-27.5	-25.35	-20.75	-17.15	-14.45	-12.7	-13.9	-16.65	-21.25	-25.0	-24.2	-16.25
ch1:	13:54:32	-5.25	1.5	-2.55	-10.6	-10.15	-3.15	2.5	7.4	7.5	0.0	-5.25	-6.9	-13.65	-20.0	-20.15	-14.45
ch1:	13:54:32	-3.15	11.85	22.85	20.25	4.1	-12.05	-17.25	-11.65	-1.0	5.15	3.45	1.65	2.7	4.1	4.85	0.6
ch1:	13:54:32	-5.9	-9.2	-11.45	-15.35	-17.45	-17.2	-13.9	-6.75	0.75	4.1	3.75	5.1	5.8	0.5	-6.7	-11.45
ch1:	13:54:32	-16.4	-17.6	-11.75	-1.7	7.55	10.45	5.85	-0.4	-6.3	-14.8	-24.35	-28.5	-27.7	-26.75	-26.45	-25.75
ch1:	13:54:32	-27.15	-26.6	-20.7	-16.85	-17.75	-19.2	-19.7	-19.85	-19.75	-17.2	-12.25	-12.3	-20.8	-30.2	-36.45	-37.95
ch1:	13:54:32	-31.55	-21.1	-12.1	-6.7	-4.45	-4.55	-5.5	-6.35	-11.85	-21.55	-20.8	-6.45	6.75	14.3	17.55	14.45
ch1:	13:54:32	7.45	0.3	-3.35	-0.2	2.2	-2.1	-7.65	-11.25	-14.05	-14.4	-10.9	-3.25	3.55	3.85	-0.65	-4.25
ch1:	13:54:32	-4.55	-2.75	0.35	5.3	12.75	19.75	24.05	24.0	14.75	-5.3	-23.6	-23.7	-5.75	16.4	30.15	29.95
ch1:	13:54:32	19.05	3.5	-13.2	-26.2	-34.4	-40.0	-42.65	-43.95	-45.3	-43.7	-41.0	-39.3	-36.0	-30.5	-22.0	-12.75
ch1:	13:54:32	-14.2	-25.65	-30.85	-26.05	-18.55	-13.85	-11.45	-7.2	-3.0	-5.8	-9.0	-1.95	7.15	1.55	-19.7	-38.25
ch1:	13:54:32	-40.7	-31.45	-17.8	-5.85	1.15	2.55	-3.3	-16.45	-31.25	-45.2	-56.65	-62.1	-61.65	-58.0	-51.65	-41.35
ch1:	13:54:32	-26.55	-12.2	-3.75	-4.55	-18.9	-36.9	-40.8	-29.8	-14.35	-0.4	9.1	15.1	17.6	11.75	0.65	-9.75
ch1:	13:54:32	-17.8	-17.95	-8.8	-0.45	5.45	11.2	10.4	1.15	-10.6	-22.85	-33.6	-42.2	-51.1	-58.6	-59.55	-54.05
ch1:	13:54:32	-45.5	-36.55	-30.4	-27.3	-26.05	-25.9	-24.15	-19.1	-17.05	-21.3	-24.8	-24.15	-20.45	-13.45	-8.55	-7.75
ch1:	13:54:35	28.05	31.5	31.05	25.45	15.75	4.0	-4.5	-6.75	-6.15	-2.95	1.35	8.2	20.05	29.85	29.85	25.25
ch1:	13:54:35	23.85	23.75	19.3	12.6	9.7	13.5	23.2	36.9	45.7	42.8	33.95	26.15	21.95	22.15	22.95	19.75
ch1:	13:54:35	12.85	6.0	5.95	14.85	28.0	37.75	42.05	43.6	45.5	47.0	44.7	36.25	21.45	4.25	-8.0	-10.55
ch1:	13:54:35	-2.85	9.8	18.85	20.15	17.6	17.05	19.3	21.95	21.3	15.0	7.25	3.75	3.0	2.5	5.05	10.65
ch1:	13:54:35	13.3	9.65	4.2	0.55	-1.45	-1.75	-2.05	-3.1	-0.8	5.0	10.75	15.4	15.3	9.65	5.4	3.0
ch1:	13:54:35	-1.9	-6.25	-8.5	-10.0	-9.1	-6.1	-5.1	-5.35	-4.55	-4.45	-6.5	-7.5	-5.95	-1.05	4.0	4.9
ch1:	13:54:35	0.2	-4.7	-6.05	-4.7	-3.3	1.8	13.6	24.9	26.65	22.95	22.1	23.25	25.3	27.35	24.9	17.65
ch1:	13:54:35	7.2	-5.7	-11.65	-7.15	-0.35	3.85	3.2	-1.25	-3.55	-2.65	-2.25	1.6	8.0	10.7	6.25	1.3
ch1:	13:54:35	2.25	5.55	6.05	4.7	-0.75	-9.2	-14.1	-12.3	-1.0	15.15	26.05	34.35	39.15	33.45	19.1	2.65
ch1:	13:54:35	-7.6	-5.15	-0.2	-4.05	-14.8	-27.5	-37.8	-40.95	-38.65	-34.3	-27.25	-19.1	-10.6	-3.15	-4.05	-11.75
ch1:	13:54:35	-12.0	-3.8	3.4	10.65	17.9	13.7	-0.2	-13.4	-19.05	-14.4	-4.45	6.15	15.85	15.7	7.45	9.95
ch1:	13:54:35	20.95	25.45	24.95	23.65	21.3	20.6	19.25	13.25	9.35	13.65	21.95	27.75	27.25	21.2	15.45	13.7
ch1:	13:54:35	13.5	11.35	8.1	7.35	15.35	29.85	38.2	32.75	19.5	9.35	8.45	13.4	15.5	10.95	3.0	-0.7
ch1:	13:54:35	3.25	10.75	19.2	24.8	22.6	12.8	1.95	-5.55	-7.95	-4.45	2.0	3.7	0.15	2.15	12.1	17.45
ch1:	13:54:35	12.5	4.4	-4.15	-14.6	-22.8	-23.05	-14.25	1.2	15.45	20.25	16.0	8.55	0.75	-7.5	-13.9	-11.45
ch1:	13:54:35	-1.8	6.75	13.4	16.9	13.5	8.2	2.5	-6.25	-16.6	-25.85	-29.5	-18.5	0.4	13.7	18.5	14.85
ch1:	13:54:35	8.4	4.5	-0.5	-6.9	-13.6	-18.85	-14.95	-4.1	6.1	16.7	20.65	13.4	5.65	-2.0	-11.85	-12.2
ch1:	13:54:35	-3.45	0.25	-2.5	-2.3	0.2	0.45	-5.2	-16.45	-27.0	-29.55	-25.9	-20.0	-12.4	-7.5	-11.3	-16.55
ch1:	13:54:35	-15.05	-11.05	-11.3	-15.15	-14.1	-5.55	4.35	12.65	20.35	22.9	16.6	4.7	-9.5	-21.0	-22.4	-18.55
ch1:	13:54:35	-14.35	-9.5	-4.1	0.8	5.65	7.45	3.7	-8.0	-28.6	-49.6	-56.35	-48.9	-38.3	-31.6	-25.0	-15.05
ch1:	13:54:35	0.35	12.95	10.5	-6.65	-23.65	-34.3	-39.25	-40.75	-42.75	-45.25	-44.9	-40.35	-25.5	-2.9	12.55	16.65
ch1:	13:54:35	15.15	10.8	6.7	3.2	1.15	0.25	-5.55	-18.7	-31.85	-34.85	-24.35	-8.1	5.4	12.65	15.45	19.6
ch1:	13:54:35	22.1	14.2	-2.8	-24.35	-42.55	-43.05	-27.2	-8.35	4.75	5.95	-3.7	-13.15	-19.2	-24.0	-23.95	-17.1
ch1:	13:54:35	-10.25	-7.15	-7.75	-9.2	-10.2	-16.3	-23.8	-20.15	-11.35	-5.9	1.7	9.4	9.2	0.75	-12.45	-21.3
ch1:	13:54:38	-8.2	-6.0	-6.25	-7.95	-10.05	-13.65	-14.25	-5.05	8.55	16.95	21.05	22.45	23.2	25.35	25.0	23.8
ch1:	13:54:38	25.65	20.65	8.4	2.55	1.85	2.5	12.75	27.2	36.15	41.75	46.45	46.6	38.75	21.65	2.35	-8.2
ch1:	13:54:38	-9.25	-8.1	-8.95	-11.5	-10.7	-5.85	-0.55	1.7	3.7	5.8	2.9	-9.85	-23.95	-29.35	-27.4	-23.5
ch1:	13:54:38	-18.65	-11.4	-0.9	11.1	22.25	26.7	20.75	10.35	5.85	8.25	14.65	20.5	23.2	24.7	26.95	24.55
ch1:	13:54:38	15.85	11.75	21.4	34.95	40.5	39.85	41.75	48.0	53.7	49.6	34.35	15.55	3.7	5.05	17.15	29.75
ch1:	13:54:38	36.9	43.0	48.6	48.7	43.25	34.8	25.35	19.4	18.05	19.1	23.9	29.75	29.05	25.7	28.35	33.05
ch1:	13:54:38	31.4	23.75	13.65	2.85	-5.75	-10.55	-12.15	-10.5	-4.5	2.8	7.8	9.5	7.5	1.8	-5.45	-15.7
ch1:	13:54:38	-27.5	-32.6	-32.55	-36.2	-37.2	-32.0	-27.7	-27.95	-30.4	-31.05	-25.6	-16.7	-10.2	-6.85	-6.25	-7.5
ch1:	13:54:38	-3.6	4.3	5.65	-0.95	-12.0	-25.65	-29.2	-13.95	9.25	29.3	41.5	42.3	35.55	28.75	21.85	10.45
ch1:	13:54:38	-6.85	-23.95	-37.95	-48.05	-49.25	-42.2	-34.55	-27.85	-24.1	-24.2	-22.7	-21.65	-27.15	-33.15	-36.85	-41.1
ch1:	13:54:38	-42.5	-39.5	-35.25	-29.4	-22.5	-18.35	-15.65	-11.85	-9.05	-9.75	-15.1	-22.3	-25.75	-21.95	-14.0	-8.95
ch1:	13:54:38	-6.15	-3.7	-3.25	-2.7	-1.55	-3.2	-5.05	-4.5	-5.15	-8.7	-14.8	-21.15	-23.2	-22.75	-19.45	-10.05
ch1:	13:54:38	0.1	2.65	-3.75	-15.95	-23.4	-22.8	-19.3	-14.85	-9.45	-3.9	4.6	8.7	5.65	4.15	3.95	-1.85
ch1:	13:54:38	-6.7	-9.0	-11.5	-12.65	-10.85	-3.3	10.35	20.35	22.8	19.0	12.9	11.85	16.55	19.35	18.05	11.25
ch1:	13:54:38	5.7	10.7	17.55	17.0	17.35	22.9	29.2	37.05	44.9	47.5	42.75	32.55	22.3	15.4	9.8	4.8
ch1:	13:54:38	1.55	1.3	3.45	5.5	5.9	7.55	12.05	16.0	13.5	3.65	-6.65	-7.8	2.1	12.85	17.4	19.0
ch1:	13:54:38	19.25	16.1	12.75	7.45	-3.55	-17.6	-31.55	-41.9	-41.6	-32.3	-19.55	-7.75	-1.35	2.15	6.05	5.85
ch1:	13:54:38	-2.15	-19.9	-42.35	-56.4	-58.95	-55.75	-45.85	-31.95	-23.2	-20.15	-18.5	-19.1	-21.5	-27.25	-37.4	-45.6
ch1:	13:54:38	-44.9	-36.15	-22.2	-11.2	-10.3	-14.9	-20.95	-28.75	-31.25	-24.45	-12.1	1.05	12.2	20.75	24.4	17.6
ch1:	13:54:38	3.25	-8.85	-15.85	-23.4	-30.3	-28.0	-15.95	-4.05	6.8	13.8	13.35	10.2	4.4	-7.8	-17.2	-18.75
ch1:	13:54:38	-17.75	-13.45	-1.7	13.3	23.8	29.2	30.05	23.35	12.3	4.9	4.0	8.85	12.4	8.7	2.7	-1.4
ch1:	13:54:38	-4.0	-3.4	1.0	6.15	12.45	19.1	23.0	20.95	14.2	5.5	-1.9	-3.9	0.35	8.4	19.85	26.9
ch1:	13:54:38	22.45	13.75	6.35	-2.45	-8.5	-7.8	-6.85	-5.55	-0.8	3.05	2.15	-3.3	-10.7	-14.3	-11.35	-4.4
ch1:	13:54:38	1.5	6.45	13.55	21.55	26.25	26.65	20.95	5.45	-15.0	-31.65	-39.3	-36.3	-26.3	-13.9	-6.65	-7.2
ch1:	13:54:41	-36.75	-29.75	-17.15	-5.35	1.45	1.45	-4.2	-11.2	-20.8	-31.4	-39.65	-47.5	-53.15	-53.45	-50.05	-44.8
ch1:	13:54:41	-38.75	-33.85	-32.2	-33.5	-35.85	-36.65	-35.4	-33.4	-28.1	-18.7	-11.2	-10.95	-15.0	-24.1	-36.35	-43.45
ch1:	13:54:41	-43.0	-38.65	-32.7	-28.1	-24.65	-23.2	-28.4	-41.95	-56.75	-60.55	-48.6	-32.2	-24.85	-25.6	-28.65	-31.85
ch1:	13:54:41	-30.8	-24.45	-18.65	-17.05	-16.15	-17.7	-25.1	-33.3	-35.75	-33.75	-30.5	-25.95	-18.35	-8.05	-1.05	0.9
ch1:	13:54:41	1.85	0.15	-10.65	-26.95	-38.8	-39.75	-32.0	-22.85	-15.25	-8.45	-5.0	-7.8	-14.25	-20.75	-24.6	-24.4
ch1:	13:54:41	-19.65	-13.55	-10.85	-10.85	-7.6	-2.3	-2.5	-14.15	-30.85	-35.75	-21.9	-1.3	11.3	9.7	-1.2	-13.65
ch1:	13:54:41	-24.05	-30.25	-27.75	-21.95	-25.4	-40.85	-58.3	-69.4	-73.25	-73.6	-70.5	-63.05	-54.15	-45.0	-36.15	-34.85
ch1:	13:54:41	-43.6	-53.15	-54.3	-45.65	-32.85	-22.4	-16.55	-17.85	-26.35	-32.45	-28.75	-21.05	-14.95	-12.75	-14.2	-14.55
ch1:	13:54:41	-8.0	2.45	8.5	5.7	1.55	4.05	8.4	8.2	6.1	5.65	7.75	12.7	18.55	22.15	20.25	14.0
ch1:	13:54:41	8.9	7.6	11.1	14.8	12.1	7.85	9.1	7.65	2.75	3.35	11.6	23.55	32.25	29.05	19.25	10.65
ch1:	13:54:41	1.0	-8.35	-9.75	-0.6	12.75	20.35	21.35	25.35	35.0	44.7	44.85	24.05	-10.35	-34.35	-36.5	-24.9
ch1:	13:54:41	-10.35	1.9	13.85	22.15	23.8	20.25	6.65	-13.4	-22.1	-18.8	-12.4	-3.55	4.25	9.1	13.45	12.0
ch1:	13:54:41	3.45	-4.85	-13.2	-23.75	-34.25	-41.85	-43.4	-42.05	-40.2	-34.3	-25.55	-21.7	-22.3	-24.45	-29.5	-34.1
ch1:	13:54:41	-28.75	-12.6	4.0	11.85	9.2	-1.3	-12.1	-18.3	-25.75	-33.85	-31.95	-16.5	4.6	20.45	25.4	20.4
ch1:	13:54:41	12.6	8.9	8.15	3.6	-5.15	-14.75	-20.75	-18.8	-10.1	1.2	12.6	19.05	20.25	22.5	24.0	18.55
ch1:	13:54:41	5.55	-13.35	-31.05	-39.2	-38.5	-35.6	-29.3	-17.95	-6.0	-0.9	0.35	1.75	2.7	2.25	3.7	6.15
ch1:	13:54:41	9.2	10.45	8.6	5.6	1.1	-7.75	-13.75	-14.5	-10.0	-0.75	7.35	6.85	3.25	3.25	6.55	4.4
ch1:	13:54:41	-2.45	-5.4	-2.7	-3.3	-8.3	-14.7	-19.65	-24.0	-26.15	-20.75	-4.65	15.85	29.85	30.5	21.2	8.55
ch1:	13:54:41	-4.4	-15.5	-21.8	-23.8	-21.5	-16.1	-7.5	2.1	7.0	5.4	0.4	-8.0	-15.35	-14.6	-5.85	5.7
ch1:	13:54:41	13.65	10.75	-1.85	-13.3	-21.3	-27.5	-31.7	-35.4	-33.75	-21.7	-11.25	-10.5	-6.45	7.1	21.7	30.25
ch1:	13:54:41	29.35	23.35	18.25	11.65	1.8	-6.0	-10.7	-16.8	-27.2	-39.35	-47.55	-49.8	-50.9	-50.0	-44.35	-37.35
ch1:	13:54:41	-30.85	-20.7	-9.9	-6.95	-9.95	-11.9	-10.95	-10.85	-10.2	-6.55	-0.35	6.5	13.4	14.65	7.55	-2.95
ch1:	13:54:41	-12.4	-18.7	-20.5	-17.15	-6.75	9.05	25.5	33.5	25.15	7.4	-3.15	-4.95	-2.8	1.85	8.65	12.7
ch1:	13:54:41	13.45	14.4	17.65	19.0	15.9	10.9	10.4	13.6	14.45	12.4	11.25	11.85	15.3	19.3	21.55	22.1
ch1:	13:54:44	18.7	10.15	1.6	-1.55	2.15	6.35	6.1	6.0	8.4	6.65	0.35	-4.95	-7.35	-3.8	5.2	14.3
ch1:	13:54:44	20.25	21.65	17.55	13.45	11.95	7.3	-0.6	-7.0	-11.75	-10.9	-3.05	6.0	14.25	22.15	28.15	30.6
ch1:	13:54:44	24.6	12.35	2.25	-1.2	-0.95	-0.45	0.0	3.1	6.5	11.9	21.9	27.0	23.15	21.6	22.35	20.05
ch1:	13:54:44	17.05	14.15	7.1	-4.95	-15.9	-16.85	-8.2	3.75	10.5	6.45	-4.0	-12.1	-15.45	-14.9	-12.65	-9.85
ch1:	13:54:44	-5.65	-1.1	0.95	2.35	2.65	-1.1	-3.95	3.95	16.15	16.05	1.4	-17.6	-30.9	-32.0	-23.25	-15.7
ch1:	13:54:44	-12.7	-10.75	-8.25	-8.15	-11.2	-12.75	-10.3	-5.7	0.35	4.6	3.55	-4.8	-16.8	-22.6	-18.65	-11.75
ch1:	13:54:44	-4.4	2.0	2.9	-2.55	-11.0	-16.7	-18.45	-17.5	-13.4	-11.55	-15.85	-15.9	-5.35	6.15	13.15	16.0
ch1:	13:54:44	12.7	6.6	1.4	-11.3	-28.25	-27.85	-11.55	0.7	5.55	7.45	4.3	-4.0	-11.6	-15.85	-14.95	-4.6
ch1:	13:54:44	9.55	15.65	13.4	11.5	10.5	7.3	1.25	-11.0	-27.75	-39.35	-41.35	-36.65	-30.75	-28.25	-29.55	-26.25
ch1:	13:54:44	-13.1	0.15	1.65	-8.95	-24.3	-33.25	-34.45	-36.15	-38.75	-33.25	-18.5	-3.4	-0.4	-8.75	-16.05	-19.15
ch1:	13:54:44	-23.15	-25.05	-22.65	-15.25	-1.35	12.55	15.3	7.85	-1.1	-9.0	-14.15	-15.85	-16.8	-17.2	-17.25	-21.4
ch1:	13:54:44	-33.4	-46.65	-51.15	-45.7	-35.5	-24.95	-17.9	-15.8	-10.3	2.65	5.5	-9.9	-25.0	-28.0	-23.55	-13.45
ch1:	13:54:44	-3.35	3.1	12.0	21.05	19.55	6.1	-16.45	-38.25	-42.9	-31.55	-14.75	2.85	16.95	24.15	29.35	26.9
ch1:	13:54:44	6.8	-14.5	-13.9	2.25	15.7	23.2	26.9	27.8	25.4	17.05	6.6	2.8	6.9	13.0	17.6	22.75
ch1:	13:54:44	26.7	25.9	22.55	17.75	11.0	7.75	10.75	16.7	22.5	22.3	15.25	10.6	10.15	8.4	2.95	-5.35
ch1:	13:54:44	-12.85	-14.9	-15.3	-14.7	-10.6	-7.35	-11.2	-17.55	-17.25	-13.55	-14.8	-18.7	-20.3	-18.0	-14.9	-12.05
ch1:	13:54:44	-7.45	0.3	1.95	-8.95	-27.45	-38.1	-33.35	-16.7	0.75	12.2	16.05	15.3	10.55	0.2	-14.6	-31.75
ch1:	13:54:44	-52.75	-66.05	-63.1	-52.9	-44.6	-36.4	-27.4	-17.6	-12.1	-16.4	-29.6	-45.45	-56.8	-54.9	-46.45	-42.3
ch1:	13:54:44	-43.7	-45.75	-40.5	-23.65	-5.05	5.25	0.5	-23.35	-51.0	-62.15	-56.9	-39.5	-17.75	-5.7	-2.65	-1.1
ch1:	13:54:44	-3.7	-7.7	-11.85	-18.65	-26.9	-34.5	-41.6	-42.4	-38.3	-32.65	-25.25	-16.9	-10.4	-5.2	-0.85	0.75
ch1:	13:54:44	-3.75	-8.45	-4.0	5.1	10.95	16.15	16.8	6.45	-8.95	-20.85	-25.25	-21.4	-12.05	1.5	13.9	16.5
ch1:	13:54:44	3.35	-18.0	-31.85	-29.35	-15.9	0.9	13.5	21.25	20.65	8.1	-4.95	-12.35	-19.8	-23.05	-18.4	-9.45
ch1:	13:54:44	5.7	19.05	14.5	-2.4	-16.85	-19.8	-11.85	-2.15	3.95	11.15	18.6	23.4	24.6	24.2	21.95	11.1
ch1:	13:54:44	-7.5	-21.7	-29.55	-31.45	-27.5	-24.7	-25.45	-26.2	-25.3	-20.3	-13.75	-12.7	-15.25	-16.15	-15.95	-11.15
ch1:	13:54:47	0.65	14.15	19.75	13.2	-1.05	-11.7	-16.95	-17.9	-11.2	-0.5	9.3	17.25	21.35	23.7	31.9	33.65
ch1:	13:54:47	15.15	-10.05	-24.8	-24.5	-9.75	12.05	29.35	38.15	44.6	54.0	56.15	39.65	13.55	-5.9	-15.05	-13.35
ch1:	13:54:47	-2.7	4.75	2.6	-1.4	-0.8	5.45	11.65	8.35	-4.6	-20.9	-31.8	-30.75	-21.95	-12.55	-5.0	-1.15
ch1:	13:54:47	-0.45	-2.6	-11.05	-23.1	-31.65	-35.1	-35.3	-35.35	-35.1	-32.45	-25.4	-16.8	-16.1	-25.5	-30.8	-26.7
ch1:	13:54:47	-22.4	-22.25	-24.4	-26.1	-20.95	-13.65	-12.75	-14.35	-11.65	-8.5	-6.75	-7.8	-13.65	-23.9	-36.35	-41.6
ch1:	13:54:47	-30.65	-13.05	-4.25	-4.55	-6.85	-8.3	-8.7	-10.6	-13.05	-13.5	-13.25	-14.35	-14.5	-15.0	-15.75	-12.25
ch1:	13:54:47	-6.75	-4.2	-7.25	-20.0	-37.45	-42.95	-34.0	-19.15	-4.05	4.85	6.8	3.9	-6.7	-22.9	-36.8	-41.75
ch1:	13:54:47	-31.7	-17.6	-11.2	-6.8	-1.75	-1.0	-0.35	2.1	5.1	4.5	-5.4	-24.0	-41.85	-53.65	-59.8	-59.6
ch1:	13:54:47	-53.85	-47.7	-43.15	-36.05	-28.3	-24.3	-24.65	-35.0	-51.7	-59.2	-50.5	-35.6	-24.1	-18.6	-20.5	-29.4
ch1:	13:54:47	-38.75	-43.75	-43.85	-37.3	-27.2	-15.55	-5.55	-1.75	-4.25	-11.75	-24.55	-30.6	-21.8	-9.6	-0.65	7.55
ch1:	13:54:47	12.25	11.55	12.8	17.4	19.3	15.35	6.6	-2.7	-6.55	-6.6	-6.25	-2.45	7.6	16.75	18.25	13.8
ch1:	13:54:47	8.85	5.3	0.7	-3.2	-4.1	-1.45	0.15	-0.6	-0.7	-3.35	-8.35	-6.25	4.3	11.55	12.1	11.75
ch1:	13:54:47	9.45	4.15	6.15	16.8	20.05	11.65	4.3	2.75	0.0	-5.7	-9.45	-6.3	1.6	9.5	17.2	19.55
ch1:	13:54:47	14.0	7.8	5.1	3.3	4.75	7.8	3.75	-3.6	-1.15	7.55	13.15	16.25	18.8	16.4	9.2	-0.6
ch1:	13:54:47	-9.8	-17.45	-23.4	-21.2	-9.25	2.3	8.55	10.9	8.2	2.9	6.05	18.1	26.1	25.0	21.9	16.1
ch1:	13:54:47	9.4	10.75	20.0	27.3	28.05	19.95	4.65	-12.65	-22.65	-20.15	-10.2	-0.95	9.4	16.5	19.3	21.8
ch1:	13:54:47	18.5	4.3	-10.35	-23.25	-32.6	-31.0	-20.6	-12.6	-8.65	-7.45	-6.2	-9.15	-18.1	-28.5	-34.0	-30.45
ch1:	13:54:47	-20.3	-14.5	-12.75	-9.3	-5.95	-1.15	7.7	15.3	19.2	19.3	15.05	6.85	-3.45	-11.7	-13.2	-8.1
ch1:	13:54:47	0.5	9.25	16.45	19.4	15.85	10.55	8.75	7.25	2.95	-8.3	-21.0	-23.25	-17.8	-10.0	1.7	13.9
ch1:	13:54:47	20.6	20.05	10.2	-1.7	-11.35	-21.85	-24.6	-15.7	-3.95	5.3	9.85	9.3	7.5	3.1	-2.5	-6.4
ch1:	13:54:47	-15.6	-21.45	-9.8	4.2	4.2	-1.65	-5.25	-7.05	-3.6	8.35	22.5	29.15	24.85	11.25	-4.3	-13.9
ch1:	13:54:47	-15.55	-11.85	-6.25	-2.75	-1.05	0.1	0.25	0.15	-1.65	-10.15	-20.8	-23.15	-18.5	-11.85	-4.35	1.75
ch1:	13:54:47	4.75	9.5	16.4	21.2	20.8	13.95	-0.15	-18.45	-35.6	-42.85	-33.65	-17.3	-5.9	0.1	2.7	3.4
ch1:	13:54:47	7.1	7.9	-5.65	-23.95	-31.2	-28.1	-18.5	-5.05	5.75	13.15	18.2	21.8	23.85	21.0	13.25	5.7
ch1:	13:54:50	-0.55	-5.0	-2.7	5.6	15.3	20.15	12.6	-4.1	-13.8	-8.8	4.7	14.55	16.9	14.15	8.85	3.5
ch1:	13:54:50	1.0	2.15	6.55	8.35	1.8	-10.15	-19.4	-21.7	-18.05	-12.05	-6.3	-6.8	-12.1	-14.25	-9.6	-3.85
ch1:	13:54:50	-2.5	-9.6	-17.75	-16.85	-8.6	-1.6	2.95	5.75	4.3	-2.65	-10.25	-14.75	-11.9	1.85	16.6	17.45
ch1:	13:54:50	7.8	1.55	2.15	3.35	2.2	3.1	6.95	9.6	12.05	16.7	22.5	25.3	22.15	17.6	13.8	11.55
ch1:	13:54:50	15.0	22.6	25.45	23.0	20.4	18.8	15.85	14.55	13.5	7.15	-2.0	-4.55	-1.3	5.75	12.85	14.15
ch1:	13:54:50	8.3	3.45	4.8	11.25	14.0	13.6	9.95	-3.65	-16.95	-12.6	2.45	19.45	36.1	48.65	54.7	53.35
ch1:	13:54:50	43.45	32.4	20.45	8.4	0.8	-6.45	-14.5	-14.3	-9.15	-2.9	1.7	0.45	-6.05	-9.75	-9.05	-4.75
ch1:	13:54:50	0.55	3.1	1.35	2.15	7.55	12.15	12.3	11.3	9.35	7.25	6.8	10.85	17.3	23.35	25.15	24.75
ch1:	13:54:50	26.45	30.15	30.75	25.65	12.05	-3.8	-8.75	-3.15	-1.25	-6.3	-12.45	-13.0	-4.1	10.45	19.2	16.9
ch1:	13:54:50	5.6	-5.7	-10.0	-9.8	-9.2	-7.25	-4.3	-1.55	0.35	3.5	9.65	12.4	4.85	-9.25	-22.85	-36.1
ch1:	13:54:50	-45.85	-44.7	-32.8	-16.9	-2.0	5.8	3.1	-9.05	-25.6	-40.7	-50.9	-53.6	-49.75	-43.5	-36.4	-29.5
ch1:	13:54:50	-23.85	-17.5	-13.2	-17.5	-30.25	-46.35	-54.05	-44.2	-27.75	-17.0	-10.45	-9.7	-13.5	-12.95	-8.3	-5.35
ch1:	13:54:50	-4.75	-9.5	-15.25	-11.85	-1.95	6.05	10.0	12.5	16.8	21.1	24.8	27.75	22.1	3.45	-15.5	-25.6
ch1:	13:54:50	-27.05	-21.9	-17.75	-17.5	-13.35	-8.2	-7.1	-5.0	-1.4	0.95	3.9	6.0	8.65	14.75	19.55	18.85
ch1:	13:54:50	13.45	2.7	-8.4	-11.95	-9.4	-4.35	2.95	9.25	12.7	13.5	9.3	0.8	-8.2	-17.6	-28.2	-38.2
ch1:	13:54:50	-49.2	-60.6	-70.1	-74.4	-72.8	-66.45	-61.3	-60.75	-62.4	-62.8	-62.1	-60.5	-59.5	-61.45	-64.7	-65.7
ch1:	13:54:50	-63.05	-57.15	-52.3	-53.85	-62.8	-71.45	-69.05	-56.5	-44.9	-36.4	-33.75	-37.25	-39.9	-38.05	-34.6	-31.75
ch1:	13:54:50	-30.75	-28.5	-22.3	-14.85	-8.5	-2.7	2.9	8.4	6.7	-2.8	-9.9	-9.75	-4.75	5.5	16.9	19.2
ch1:	13:54:50	11.05	3.55	1.9	7.85	19.5	29.9	31.9	24.95	12.4	6.25	11.6	21.3	29.3	35.0	38.0	41.45
ch1:	13:54:50	46.2	49.15	45.15	34.35	23.05	17.15	18.55	29.7	45.75	58.95	64.95	60.4	45.75	31.9	29.0	36.65
ch1:	13:54:50	48.0	58.4	58.55	44.75	30.2	26.3	28.25	30.1	28.55	25.95	22.6	15.8	12.4	20.6	30.05	32.35
ch1:	13:54:50	29.7	26.4	21.85	17.15	13.75	18.95	28.25	34.8	37.25	36.05	32.75	31.75	29.05	23.6	23.35	28.9
ch1:	13:54:50	30.7	26.9	24.55	26.2	28.35	29.85	29.55	22.8	12.2	11.15	22.7	29.5	22.75	15.85	15.7	17.15
ch1:	13:54:50	20.55	24.6	23.95	19.3	14.4	15.8	25.45	32.1	30.05	23.8	17.7	16.45	16.1	7.55	1.85	12.5
ch1:	13:54:53	32.6	48.15	53.6	45.2	27.65	11.15	-1.55	-9.6	-8.15	-1.35	6.1	17.2	25.75	25.25	22.35	18.45
ch1:	13:54:53	14.3	13.2	10.65	2.6	-3.0	-3.1	2.4	8.85	6.3	-0.75	-1.9	-1.8	-1.15	4.35	8.75	8.5
ch1:	13:54:53	10.1	16.7	24.2	26.35	22.6	14.7	6.15	4.5	10.5	15.4	16.7	16.85	15.15	14.95	21.35	29.35
ch1:	13:54:53	25.5	5.7	-12.2	-13.5	-5.15	5.35	18.1	28.45	32.1	31.8	30.1	29.95	29.2	21.85	9.15	1.0
ch1:	13:54:53	2.2	7.65	12.25	12.1	6.35	0.55	-3.3	-8.7	-15.2	-20.7	-21.8	-16.25	-9.65	-4.4	1.85	9.0
ch1:	13:54:53	17.7	23.3	14.45	-6.2	-24.25	-31.75	-24.25	-7.7	7.55	17.1	23.25	27.6	30.8	28.6	16.55	-6.6
ch1:	13:54:53	-31.0	-43.25	-36.4	-16.4	3.95	17.0	24.5	27.85	28.65	27.25	16.2	-3.3	-14.55	-13.7	-9.45	-5.25
ch1:	13:54:53	-4.65	-8.2	-6.8	1.05	10.05	16.6	19.45	19.55	22.7	28.5	33.6	33.25	24.7	9.7	-10.35	-28.2
ch1:	13:54:53	-29.55	-15.55	-0.3	8.6	11.6	12.7	11.5	1.3	-12.15	-18.9	-19.15	-13.55	-2.3	8.4	18.3	27.95
ch1:	13:54:53	29.25	16.15	-4.05	-16.5	-17.6	-13.85	-7.9	-2.2	-6.05	-16.6	-19.9	-10.55	7.4	26.3	37.8	36.0
ch1:	13:54:53	24.55	10.45	-1.7	-7.7	-5.35	-0.4	4.2	12.15	24.95	36.95	43.9	43.75	33.4	16.7	5.5	6.15
ch1:	13:54:53	14.25	22.3	27.3	33.8	41.6	42.15	36.05	31.15	27.4	25.25	27.35	30.2	32.6	36.95	37.55	28.0
ch1:	13:54:53	13.0	4.2	7.75	20.1	32.5	41.05	44.4	42.9	36.0	24.9	13.85	8.7	9.2	8.45	3.55	0.55
ch1:	13:54:53	5.7	15.7	23.0	23.1	16.8	10.75	6.7	0.75	-2.1	1.65	4.15	4.8	8.4	11.1	11.45	10.7
ch1:	13:54:53	8.6	5.85	-0.15	-8.75	-11.75	-9.35	-3.0	9.2	22.6	27.85	19.05	-0.4	-14.2	-17.0	-12.15	2.85
ch1:	13:54:53	20.75	33.1	39.45	34.5	18.25	2.55	-4.85	-0.25	13.8	25.1	30.3	29.3	17.7	2.45	-1.45	6.75
ch1:	13:54:53	17.7	21.55	16.85	10.25	5.55	1.8	2.0	4.6	5.65	9.75	16.9	21.65	24.05	19.95	6.2	-2.4
ch1:	13:54:53	-0.15	6.3	15.5	19.55	12.9	9.9	14.4	19.3	24.0	26.1	22.8	15.35	8.0	12.1	27.05	35.25
ch1:	13:54:53	32.3	28.15	27.55	30.05	31.8	29.8	25.7	21.5	16.6	12.3	7.5	1.05	-4.1	-7.4	-11.55	-17.25
ch1:	13:54:53	-21.0	-18.65	-12.9	-8.85	-4.95	-2.4	-3.1	-5.55	-6.1	-4.9	-2.1	-0.55	-2.6	-7.8	-13.7	-15.15
ch1:	13:54:53	-7.05	4.65	7.55	-0.25	-8.2	-9.7	-9.1	-8.35	-7.05	-8.35	-12.75	-16.15	-15.9	-13.6	-10.95	-7.05
ch1:	13:54:53	-1.8	-1.3	-6.1	-12.25	-15.2	-16.65	-18.8	-18.05	-11.95	-6.5	-3.35	-0.25	2.0	5.3	11.4	12.35
ch1:	13:54:53	7.6	1.25	-3.9	-5.65	-1.05	8.4	19.95	26.25	27.25	25.65	21.7	20.65	26.3	30.25	31.55	34.4
ch1:	13:54:53	34.95	32.4	30.05	24.75	17.0	10.9	7.6	4.9	4.5	7.85	12.05	14.75	17.35	18.4	18.25	22.45
ch1:	13:54:56	6.95	10.5	16.5	19.7	22.1	24.45	25.25	23.95	20.75	15.0	11.0	11.7	13.75	10.7	4.6	3.6
ch1:	13:54:56	8.65	13.75	15.65	12.3	2.8	-7.65	-11.65	-8.1	1.8	13.8	24.2	27.8	21.35	12.05	5.7	-1.95
ch1:	13:54:56	-12.35	-22.35	-29.15	-27.05	-14.3	0.0	6.85	5.8	3.45	-0.1	-7.1	-12.75	-13.25	-12.35	-15.5	-24.35
ch1:	13:54:56	-31.3	-29.95	-20.5	-8.6	-0.8	-1.3	-6.6	-14.7	-22.85	-27.05	-23.9	-15.1	-5.4	-2.9	-9.2	-14.7
ch1:	13:54:56	-16.3	-16.6	-14.75	-7.7	-1.6	-4.7	-8.25	-5.05	-0.1	3.5	6.55	8.25	8.7	6.6	-2.5	-13.35
ch1:	13:54:56	-10.6	3.3	13.4	17.05	15.95	11.4	8.6	5.75	0.0	-6.55	-14.7	-24.9	-35.05	-35.55	-21.95	-9.1
ch1:	13:54:56	-4.85	-2.2	-1.6	-1.2	4.6	9.8	6.1	-5.95	-17.75	-26.05	-31.1	-27.8	-16.05	-6.9	-2.1	3.95
ch1:	13:54:56	8.8	10.8	8.4	-0.95	-11.15	-14.45	-15.05	-16.4	-16.45	-11.9	-4.3	3.95	9.9	13.85	15.8	11.05
ch1:	13:54:56	4.3	-0.65	-2.0	-0.3	-3.7	-11.65	-12.5	-4.35	6.25	15.4	18.8	16.6	14.45	16.6	20.55	19.55
ch1:	13:54:56	13.1	7.65	2.85	-2.4	-7.25	-10.45	-8.8	-1.85	4.8	5.75	-2.3	-13.45	-18.85	-19.6	-18.6	-13.65
ch1:	13:54:56	-9.95	-11.65	-15.0	-15.5	-14.35	-13.0	-15.7	-21.9	-25.5	-23.45	-17.95	-5.95	2.9	-3.95	-19.8	-31.55
ch1:	13:54:56	-37.5	-33.0	-12.05	15.5	30.7	29.6	21.7	12.75	1.85	-7.25	-11.8	-10.8	-6.9	-3.4	-3.35	-4.1
ch1:	13:54:56	0.2	14.35	30.85	42.75	45.6	35.15	16.25	2.5	-0.8	2.3	4.7	3.4	4.25	9.65	15.0	22.15
ch1:	13:54:56	29.1	28.35	20.5	8.8	-5.1	-14.65	-18.55	-20.7	-20.55	-19.95	-22.8	-22.75	-17.6	-12.9	-9.7	-11.9
ch1:	13:54:56	-25.0	-38.8	-40.35	-30.4	-13.55	8.05	25.6	28.5	16.5	-4.95	-27.35	-38.0	-35.5	-27.1	-15.7	-4.15
ch1:	13:54:56	2.55	6.2	9.05	10.6	9.2	4.65	-2.65	-8.0	-11.55	-12.05	-6.8	1.9	7.2	10.35	17.35	23.8
ch1:	13:54:56	22.35	11.6	-0.55	-4.1	1.0	7.45	12.85	23.0	34.6	34.8	21.95	7.65	-2.55	-5.15	2.5	11.45
ch1:	13:54:56	11.6	8.3	5.95	-1.2	-13.3	-20.7	-18.8	-10.0	3.6	13.95	13.4	8.35	0.9	-11.5	-17.4	-9.35
ch1:	13:54:56	5.7	21.05	31.6	32.15	21.95	8.0	0.1	-0.9	0.7	4.65	9.65	13.3	13.3	8.65	7.85	11.7
ch1:	13:54:56	10.6	4.5	-3.25	-12.2	-17.35	-16.15	-9.25	0.15	5.35	8.5	14.3	16.5	13.65	8.7	1.9	-6.25
ch1:	13:54:56	-14.4	-20.6	-24.35	-29.25	-31.3	-26.5	-20.7	-18.45	-17.65	-16.35	-13.9	-10.25	-4.05	2.25	2.6	1.55
ch1:	13:54:56	2.0	-3.15	-14.15	-23.25	-25.75	-23.65	-21.4	-17.8	-8.7	-0.45	-4.25	-18.5	-29.95	-27.8	-12.2	5.0
ch1:	13:54:56	14.1	19.15	23.0	21.15	15.7	9.65	-3.25	-22.35	-36.0	-41.65	-42.55	-35.95	-23.05	-12.1	-6.95	-6.15
ch1:	13:54:56	-9.6	-15.8	-22.85	-31.7	-43.1	-55.1	-64.75	-68.8	-67.95	-63.3	-54.3	-45.1	-39.55	-37.25	-37.25	-37.1
ch1:	13:54:59	-34.2	-41.0	-42.15	-37.3	-31.95	-27.85	-23.1	-21.05	-20.95	-22.25	-30.0	-37.65	-30.8	-16.45	-10.05	-12.45
ch1:	13:54:59	-15.95	-16.9	-17.6	-19.05	-15.25	-4.65	1.45	-6.1	-18.4	-22.55	-18.25	-11.65	-4.0	2.25	4.65	0.1
ch1:	13:54:59	-7.7	-11.7	-13.85	-18.05	-12.5	3.65	15.55	14.85	4.45	-8.8	-14.85	-13.05	-7.7	-3.2	-5.05	-14.25
ch1:	13:54:59	-17.1	-6.9	7.55	16.5	18.2	13.2	8.2	3.95	-6.0	-20.6	-30.25	-29.15	-18.35	-6.85	1.95	6.05
ch1:	13:54:59	1.05	-7.15	-11.55	-18.2	-26.45	-28.6	-25.35	-21.3	-16.85	-12.65	-8.55	-5.5	-0.45	7.55	13.4	10.0
ch1:	13:54:59	-0.95	-12.75	-18.6	-16.55	-7.25	3.95	13.5	20.6	21.1	15.5	10.5	9.0	8.35	5.45	1.05	1.5
ch1:	13:54:59	5.0	8.05	12.95	16.85	15.55	11.2	1.5	-8.75	-13.6	-13.5	-6.0	6.65	12.85	11.55	6.2	-3.5
ch1:	13:54:59	-10.25	-8.3	0.75	13.0	21.6	20.5	8.45	-2.65	-2.55	-2.25	-11.6	-20.6	-23.05	-21.6	-14.55	-1.8
ch1:	13:54:59	11.75	18.1	13.45	6.25	4.55	2.45	-8.7	-26.65	-42.75	-49.4	-45.45	-32.3	-17.45	-10.0	-9.3	-9.25
ch1:	13:54:59	-10.7	-14.55	-18.0	-18.7	-21.6	-24.4	-21.4	-15.2	-10.15	-0.5	11.95	16.85	10.35	0.75	-5.55	-10.1
ch1:	13:54:59	-12.75	-6.35	5.25	13.1	13.7	6.3	-9.05	-21.15	-21.35	-14.4	-9.65	-6.65	-2.3	1.15	0.65	0.85
ch1:	13:54:59	5.0	9.75	8.35	0.45	-7.4	-8.95	-5.3	-0.1	2.75	1.55	0.6	6.2	13.35	13.05	3.3	-9.95
ch1:	13:54:59	-15.1	-3.75	12.0	20.15	21.2	18.95	14.85	13.25	12.3	5.2	-5.5	-15.25	-26.1	-31.3	-26.75	-19.95
ch1:	13:54:59	-13.5	-6.75	-5.4	-8.6	-14.2	-22.5	-29.15	-26.9	-15.45	-2.9	1.45	-1.4	-8.7	-18.4	-23.25	-20.8
ch1:	13:54:59	-18.2	-17.0	-17.35	-16.95	-12.25	-7.55	-4.55	0.35	4.2	3.55	0.3	-6.75	-18.05	-27.1	-25.45	-17.5
ch1:	13:54:59	-12.45	-11.25	-11.2	-12.6	-14.8	-19.7	-26.65	-30.65	-29.45	-24.9	-17.7	-7.85	3.05	11.85	14.65	9.0
ch1:	13:54:59	-0.05	-5.35	-8.0	-9.65	-7.9	-5.35	-5.75	-9.8	-13.45	-10.6	-1.6	6.5	14.4	21.95	22.15	15.65
ch1:	13:54:59	9.15	1.95	-5.0	-8.25	-8.7	-6.4	1.4	8.65	12.05	13.35	12.45	4.2	-7.2	-13.45	-10.7	-2.85
ch1:	13:54:59	3.6	4.15	-3.9	-18.1	-24.0	-13.5	4.35	13.7	8.5	-6.05	-18.55	-26.35	-28.05	-21.9	-9.1	1.75
ch1:	13:54:59	5.35	-2.15	-15.6	-23.4	-20.05	-15.1	-11.3	-7.6	-8.55	-15.1	-16.9	-13.6	-10.55	-5.05	7.7	20.7
ch1:	13:54:59	26.2	22.0	11.15	0.95	-5.15	-10.0	-8.7	4.4	22.25	31.9	30.8	24.7	17.7	10.4	3.55	-0.3
ch1:	13:54:59	2.7	13.0	23.25	26.6	19.8	3.55	-14.75	-27.8	-30.45	-20.35	-1.55	18.4	30.6	29.35	22.25	15.85
ch1:	13:54:59	5.55	-5.5	-9.1	-5.55	1.0	9.55	20.15	28.2	27.1	19.65	14.55	13.15	16.65	21.45	20.8	19.9
ch1:	13:54:59	24.25	25.35	22.05	22.3	26.65	31.45	35.15	35.2	29.8	22.4	15.4	7.3	-1.85	-7.7	-7.05	-2.45
ch1:	13:55:02	-28.3	-31.7	-29.9	-24.65	-23.15	-26.45	-28.9	-27.4	-24.95	-23.35	-23.45	-26.5	-30.8	-32.8	-33.5	-34.75
ch1:	13:55:02	-35.75	-34.3	-30.8	-24.45	-16.5	-11.5	-10.35	-11.2	-17.1	-26.95	-32.4	-28.75	-20.65	-12.4	-6.85	-3.4
ch1:	13:55:02	0.95	4.2	2.55	-2.15	-8.25	-13.35	-12.7	-4.5	4.25	11.25	14.9	16.6	19.9	25.5	27.65	26.4
ch1:	13:55:02	23.75	18.1	8.3	1.95	7.9	24.85	36.85	39.0	34.65	24.95	12.35	1.8	-10.4	-19.05	-13.65	6.35
ch1:	13:55:02	31.35	52.15	59.3	52.2	36.35	19.9	10.25	6.0	0.0	-8.15	-12.95	-6.85	5.0	10.9	9.6	7.6
ch1:	13:55:02	7.4	11.0	13.15	10.55	9.45	10.35	10.05	14.5	18.7	13.75	3.35	-3.3	-6.15	-8.4	-9.45	-5.85
ch1:	13:55:02	1.15	9.1	18.9	28.0	31.0	28.45	22.4	13.45	2.05	-10.5	-23.0	-30.8	-33.1	-32.95	-33.95	-35.7
ch1:	13:55:02	-37.55	-40.35	-44.3	-47.5	-47.85	-42.8	-33.35	-22.9	-14.05	-11.35	-10.85	-4.25	4.7	5.95	-1.2	-11.5
ch1:	13:55:02	-17.45	-17.85	-16.15	-13.75	-12.2	-11.8	-4.05	11.55	23.7	25.9	21.25	18.1	21.35	25.5	23.0	14.5
ch1:	13:55:02	5.95	2.95	6.1	13.35	24.45	35.85	40.95	41.95	43.1	41.05	33.8	23.4	10.1	-0.2	0.0	7.5
ch1:	13:55:02	12.9	13.35	13.85	14.75	13.3	15.7	25.25	30.05	24.45	18.4	16.65	18.65	25.6	36.0	44.55	46.85
ch1:	13:55:02	42.35	29.25	11.35	0.45	1.75	10.9	23.85	33.8	36.95	34.3	26.65	19.45	17.6	16.9	19.75	26.8
ch1:	13:55:02	31.25	31.6	29.5	24.2	17.3	10.75	5.5	1.7	-4.5	-12.3	-18.7	-22.35	-20.7	-14.25	-8.95	-4.0
ch1:	13:55:02	0.3	2.85	6.1	5.85	-1.25	-7.1	-8.4	-8.8	-7.6	-6.1	-6.65	-8.05	-9.15	-8.45	-7.35	-9.45
ch1:	13:55:02	-13.85	-17.4	-17.85	-15.7	-15.85	-17.9	-17.75	-15.8	-13.7	-10.9	-6.65	-4.2	-9.15	-20.15	-26.95	-26.55
ch1:	13:55:02	-22.5	-14.85	-6.25	-2.75	-3.7	-4.5	-4.6	-7.55	-13.95	-19.25	-19.2	-14.5	-8.7	-4.85	-3.8	-4.45
ch1:	13:55:02	-9.35	-20.95	-33.15	-37.15	-33.25	-29.25	-26.4	-22.05	-16.35	-7.75	2.4	5.85	-0.9	-12.2	-22.0	-24.65
ch1:	13:55:02	-16.8	-1.85	11.4	15.55	11.35	3.55	-4.2	-5.75	-1.7	1.25	3.0	5.95	10.3	14.5	11.6	1.1
ch1:	13:55:02	-7.95	-7.2	3.9	17.65	24.6	25.65	22.95	14.85	4.35	-0.05	0.5	2.2	5.2	10.55	13.15	13.95
ch1:	13:55:02	12.2	4.3	-1.65	2.55	10.65	21.05	31.9	36.45	33.7	26.6	18.1	13.65	7.0	-7.95	-23.25	-28.45
ch1:	13:55:02	-22.75	-11.7	0.0	9.75	13.4	9.7	6.05	9.65	14.6	13.55	9.8	10.2	14.55	18.9	19.85	20.75
ch1:	13:55:02	23.35	21.9	15.1	9.1	5.55	1.85	-1.0	-3.6	-7.2	-9.55	-9.05	-7.6	-6.75	-4.75	-4.65	-8.45
ch1:	13:55:02	-13.2	-18.75	-23.5	-21.7	-16.5	-11.85	-6.5	0.55	4.9	4.85	2.55	-1.1	-9.6	-22.85	-34.6	-38.35
ch1:	13:55:02	-32.45	-22.25	-14.55	-10.65	-10.5	-12.7	-11.8	-10.3	-16.9	-25.6	-22.95	-11.9	-2.4	2.95	3.85	4.1
ch1:	13:55:06	-2.85	-11.45	-11.6	-0.05	5.6	-3.85	-12.55	-13.65	-12.95	-9.35	-3.5	1.35	6.0	4.6	-6.15	-17.65
ch1:	13:55:06	-21.7	-17.8	-7.5	5.35	15.0	20.05	20.5	15.75	6.9	-3.75	-13.15	-18.1	-17.75	-15.75	-13.35	-9.9
ch1:	13:55:06	-6.3	-7.65	-12.5	-14.1	-8.0	-1.95	0.35	1.45	2.15	-1.5	-10.1	-17.9	-18.85	-15.1	-8.55	0.35
ch1:	13:55:06	6.45	4.7	0.65	-1.65	-4.05	-5.55	-1.5	7.05	17.7	26.05	25.55	14.45	0.7	-10.75	-21.3	-28.8
ch1:	13:55:06	-26.8	-17.9	-9.85	-6.7	-7.35	-8.25	-7.1	-4.45	-4.55	-11.85	-25.25	-38.6	-42.3	-34.75	-23.85	-15.1
ch1:	13:55:06	-10.0	-12.55	-19.15	-21.45	-18.45	-19.5	-26.45	-35.7	-48.4	-62.25	-67.7	-64.95	-59.1	-50.05	-41.05	-31.15
ch1:	13:55:06	-19.65	-14.05	-15.8	-22.65	-33.15	-37.2	-32.05	-27.65	-22.45	-16.7	-15.6	-13.9	-10.55	-11.35	-12.65	-12.25
ch1:	13:55:06	-7.8	3.35	10.55	5.6	-6.4	-17.4	-21.0	-15.8	-6.45	5.5	17.75	26.2	29.2	25.9	16.25	4.15
ch1:	13:55:06	-8.85	-16.85	-11.5	-0.15	6.9	10.65	10.95	11.2	17.15	22.7	20.75	12.05	-3.45	-15.2	-13.7	-2.25
ch1:	13:55:06	12.8	26.4	28.8	18.55	3.95	-4.8	-6.3	-6.5	-6.0	-4.4	-4.85	-2.35	4.9	8.15	11.7	17.7
ch1:	13:55:06	17.0	9.1	-2.35	-16.25	-23.25	-18.0	-6.05	3.6	7.6	10.75	15.5	17.25	17.1	15.65	8.35	-3.3
ch1:	13:55:06	-10.95	-13.8	-14.45	-12.35	-9.35	-7.85	-4.45	2.45	10.0	14.0	12.2	6.45	3.3	4.25	7.75	13.6
ch1:	13:55:06	17.1	12.05	3.1	-1.1	0.05	1.75	2.55	3.5	4.2	1.2	-2.95	-5.0	-7.1	-10.9	-12.0	-9.05
ch1:	13:55:06	-3.85	3.65	12.1	16.1	17.65	17.75	12.55	4.3	-1.4	-2.4	4.35	14.95	19.0	18.75	18.2	10.7
ch1:	13:55:06	-3.95	-15.8	-17.4	-10.25	1.35	13.85	23.45	22.35	10.65	-4.7	-17.55	-23.2	-18.55	-12.6	-8.85	-2.8
ch1:	13:55:06	5.85	12.05	15.3	15.55	11.95	2.0	-9.75	-18.0	-17.95	-9.9	1.35	9.3	13.2	13.0	5.3	-11.05
ch1:	13:55:06	-28.05	-33.0	-20.85	-6.7	-0.85	3.7	11.0	13.85	12.15	5.55	-6.15	-13.7	-8.9	3.0	11.75	12.95
ch1:	13:55:06	10.55	8.95	10.35	12.7	11.9	7.25	-0.5	-13.3	-29.4	-41.4	-43.1	-37.4	-30.2	-20.8	-11.05	-8.65
ch1:	13:55:06	-13.25	-16.8	-20.3	-28.9	-40.25	-48.65	-49.65	-39.4	-20.95	-5.6	0.7	1.4	-2.65	-8.55	-9.45	-4.45
ch1:	13:55:06	1.85	10.2	16.05	9.5	-2.4	-4.65	-2.9	-5.85	-7.3	-4.0	-0.2	4.1	9.65	15.55	14.35	2.4
ch1:	13:55:06	-9.2	-11.75	-13.05	-15.65	-16.35	-14.65	-9.0	1.15	7.0	0.85	-8.65	-11.8	-9.9	-5.45	-5.5	-14.85
ch1:	13:55:06	-19.45	-16.3	-20.05	-20.95	-6.6	10.7	21.6	25.85	23.85	17.3	3.9	-14.15	-27.25	-32.2	-30.1	-22.95
ch1:	13:55:06	-17.75	-13.75	-9.0	-6.5	-5.75	-4.25	-4.85	-8.3	-12.6	-16.2	-15.7	-12.9	-8.65	-4.5	-1.85	1.7
ch1:	13:55:06	6.85	8.15	4.65	-1.4	-9.5	-18.8	-26.4	-30.9	-33.4	-35.05	-30.65	-19.65	-11.35	-8.35	-7.45	-11.3
ch1:	13:55:09	-23.45	-14.45	-6.6	0.85	6.7	8.05	5.75	0.2	-11.2	-22.6	-22.6	-15.55	-11.65	-10.0	-6.0	-0.45
ch1:	13:55:09	3.65	4.8	2.9	0.05	0.5	2.35	1.3	0.2	2.5	5.45	6.15	5.25	4.7	5.15	5.65	4.05
ch1:	13:55:09	1.7	1.0	3.4	8.75	12.6	9.25	0.55	-3.45	1.2	9.85	15.6	15.9	12.1	7.3	4.65	4.45
ch1:	13:55:09	4.7	3.9	3.4	1.4	-2.35	-1.4	4.75	7.3	5.95	2.55	-6.8	-15.55	-12.35	1.1	17.85	30.15
ch1:	13:55:09	34.7	35.65	32.9	23.2	10.25	0.35	-4.95	-7.2	-8.5	-9.55	-8.15	-1.8	5.95	13.35	24.95	34.5
ch1:	13:55:09	32.6	22.5	7.85	-7.0	-9.95	0.75	16.85	33.65	46.9	52.65	48.95	37.9	23.85	7.6	-4.7	-9.5
ch1:	13:55:09	-12.9	-16.45	-16.35	-12.85	-7.65	-3.8	-5.9	-10.2	-12.4	-10.7	-6.9	-5.75	-4.85	-0.35	3.3	4.1
ch1:	13:55:09	4.15	2.8	0.5	-1.9	-5.15	-6.7	-4.25	0.3	3.6	6.0	11.2	17.65	19.35	15.2	5.35	-9.6
ch1:	13:55:09	-21.4	-26.7	-27.65	-22.15	-13.65	-7.85	-2.55	3.25	6.8	4.6	-6.45	-16.85	-18.15	-18.15	-17.9	-11.6
ch1:	13:55:09	-3.4	1.75	2.6	-0.65	-2.95	-3.65	-2.4	3.05	6.9	7.95	11.8	14.2	13.35	17.45	25.7	25.85
ch1:	13:55:09	13.75	-1.55	-11.1	-16.4	-16.15	-9.55	-2.85	2.4	8.05	6.85	-1.7	-8.15	-6.8	-3.45	-3.2	-4.55
ch1:	13:55:09	-2.1	1.65	3.8	3.05	3.05	7.25	11.85	6.85	-5.4	-19.5	-34.0	-45.3	-50.7	-51.05	-42.9	-26.15
ch1:	13:55:09	-10.65	-2.6	-1.15	-8.65	-19.1	-22.45	-18.55	-14.8	-13.7	-12.35	-10.05	-12.65	-21.1	-28.4	-28.2	-21.25
ch1:	13:55:09	-10.95	-1.8	2.35	0.45	-2.6	-4.25	-10.0	-22.65	-31.85	-29.45	-19.65	-8.6	0.25	4.65	6.3	10.5
ch1:	13:55:09	15.55	14.25	5.55	-4.85	-12.85	-16.45	-16.7	-15.95	-12.8	-8.55	-6.4	-6.9	-10.75	-16.85	-19.85	-15.85
ch1:	13:55:09	-10.4	-7.65	-2.9	4.45	4.95	-5.55	-19.6	-25.0	-15.5	3.3	19.35	27.45	27.8	25.5	25.0	22.7
ch1:	13:55:09	11.8	-3.6	-15.4	-18.65	-14.2	-5.85	0.3	2.2	2.3	3.1	3.55	2.9	0.4	-4.15	-11.1	-17.25
ch1:	13:55:09	-22.3	-27.75	-31.7	-30.55	-26.1	-18.75	-7.8	0.7	-0.45	-7.3	-14.1	-22.35	-30.15	-34.45	-34.65	-26.35
ch1:	13:55:09	-12.85	-7.05	-13.65	-24.3	-30.2	-27.4	-17.0	-3.65	3.35	2.05	-1.65	-5.8	-11.5	-20.2	-35.65	-51.6
ch1:	13:55:09	-55.4	-46.3	-31.3	-17.45	-11.1	-10.5	-10.75	-12.6	-16.25	-20.25	-25.8	-30.7	-31.55	-28.5	-21.05	-10.3
ch1:	13:55:09	-2.6	0.35	-2.0	-9.6	-19.6	-28.1	-29.95	-22.2	-11.2	-2.85	3.8	7.15	8.8	15.2	23.45	27.55
ch1:	13:55:09	30.0	30.15	23.55	15.5	10.7	8.7	11.1	18.8	25.5	30.35	34.85	37.1	37.0	35.7	31.25	25.55
ch1:	13:55:09	21.85	22.0	24.95	25.75	24.4	24.75	26.6	28.05	24.1	14.45	7.85	6.2	2.35	-0.55	1.15	5.15
ch1:	13:55:09	7.15	8.4	10.25	12.7	12.6	9.3	1.5	-8.15	-12.05	-9.2	-6.9	-5.8	-3.9	-2.05	-1.55	1.45
ch1:	13:55:12	28.25	33.5	31.1	24.1	16.4	9.25	3.05	-4.65	-15.75	-26.15	-25.35	-13.8	-4.9	-3.2	-3.75	-4.8
ch1:	13:55:12	-7.5	-10.0	-8.65	-7.05	-15.75	-33.85	-47.2	-47.35	-38.5	-29.85	-24.15	-18.2	-11.1	-7.55	-11.15	-22.65
ch1:	13:55:12	-31.7	-30.9	-24.6	-17.15	-9.55	-4.5	-3.75	-6.25	-7.55	-6.45	-7.85	-8.9	-5.85	-1.4	6.05	14.05
ch1:	13:55:12	14.1	8.25	0.95	-8.7	-16.55	-18.4	-13.05	-4.7	-1.95	-3.15	-4.3	-5.7	-1.75	7.2	11.25	11.85
ch1:	13:55:12	14.15	15.3	15.4	15.1	12.9	9.0	5.75	5.0	6.45	7.35	4.6	-0.8	-4.55	-2.15	2.05	2.1
ch1:	13:55:12	-0.4	-5.1	-8.9	-7.0	-2.65	-1.65	-3.05	-4.45	-4.15	-4.4	-4.25	-2.2	-1.1	-1.75	-2.65	-9.45
ch1:	13:55:12	-20.45	-24.85	-22.95	-17.95	-4.3	7.2	0.45	-12.55	-17.05	-16.6	-11.15	-0.5	5.85	6.15	7.55	8.05
ch1:	13:55:12	0.0	-13.35	-21.9	-22.35	-14.1	-0.05	10.1	13.0	11.25	9.15	11.75	16.1	17.9	16.75	7.3	-7.35
ch1:	13:55:12	-18.65	-25.1	-26.6	-25.45	-27.9	-30.1	-27.9	-26.95	-29.75	-33.3	-33.75	-29.85	-23.85	-18.25	-13.35	-12.25
ch1:	13:55:12	-18.15	-23.3	-21.45	-16.5	-14.1	-15.35	-17.45	-14.65	-8.0	-3.35	-2.05	-6.3	-15.6	-23.7	-31.3	-39.85
ch1:	13:55:12	-42.0	-36.25	-26.8	-13.65	-1.65	0.95	-5.7	-16.5	-26.85	-34.6	-41.6	-47.45	-49.5	-49.95	-50.25	-52.9
ch1:	13:55:12	-63.95	-77.15	-84.0	-84.45	-79.65	-71.3	-64.75	-57.95	-47.65	-36.65	-29.2	-26.85	-31.45	-39.9	-46.55	-46.4
ch1:	13:55:12	-40.1	-30.0	-20.2	-16.9	-20.55	-22.4	-19.25	-12.05	-3.05	0.5	-7.95	-23.5	-38.55	-44.9	-36.7	-21.05
ch1:	13:55:12	-6.15	9.05	18.75	12.85	-8.05	-30.9	-40.1	-34.1	-22.8	-13.7	-7.8	-0.7	11.2	18.45	17.15	12.4
ch1:	13:55:12	5.45	-4.45	-13.05	-18.4	-18.9	-10.9	7.95	27.45	33.1	25.25	14.6	8.25	7.15	7.3	8.25	13.6
ch1:	13:55:12	16.7	13.3	12.45	14.95	16.35	16.7	19.2	24.75	32.8	39.25	41.2	37.5	31.35	25.1	16.65	8.3
ch1:	13:55:12	8.35	14.05	21.1	28.3	36.85	44.35	48.2	41.6	23.75	6.5	4.65	13.75	24.65	33.55	38.05	35.5
ch1:	13:55:12	30.25	25.0	20.95	15.1	6.9	-1.45	-8.85	-18.2	-27.35	-34.6	-40.75	-43.85	-44.55	-44.5	-41.95	-38.85
ch1:	13:55:12	-37.3	-33.85	-27.9	-23.05	-20.85	-22.9	-27.1	-28.95	-27.3	-26.2	-27.5	-31.75	-37.25	-39.55	-37.45	-35.95
ch1:	13:55:12	-33.95	-28.45	-21.95	-18.6	-16.35	-16.8	-20.35	-23.9	-24.45	-23.45	-23.7	-26.75	-26.55	-21.15	-16.2	-16.15
ch1:	13:55:12	-15.85	-14.05	-13.9	-13.65	-11.1	-10.05	-9.1	-8.3	-12.2	-12.1	-0.25	13.9	20.2	16.25	5.05	-6.15
ch1:	13:55:12	-14.75	-16.0	-3.65	12.6	21.2	22.95	20.95	20.7	23.9	27.05	31.95	35.8	31.3	23.6	14.6	4.2
ch1:	13:55:12	1.75	8.85	15.25	16.55	15.0	14.65	17.3	19.8	17.3	9.0	1.5	0.7	3.2	7.2	14.3	22.65
ch1:	13:55:12	29.8	35.65	38.05	33.85	16.15	-9.4	-26.05	-29.8	-27.75	-18.75	-5.1	4.45	5.45	1.05	-4.3	-6.75
ch1:	13:55:15	3.5	-4.25	-9.9	-12.9	-7.95	1.8	13.4	25.05	30.7	29.7	24.9	22.45	21.0	27.25	25.85	17.4
ch1:	13:55:15	5.95	-4.0	-9.55	-6.7	-2.85	-1.3	7.75	12.55	17.05	24.65	29.2	33.5	28.85	21.1	15.85	8.0
ch1:	13:55:15	10.0	18.75	18.15	29.6	24.85	6.75	47.7	110.7	100.8	78.35	57.5	47.9	60.1	73.8	78.85	85.8
ch1:	13:55:15	69.3	60.65	58.9	53.1	50.1	49.85	47.05	62.8	57.25	47.9	45.55	35.25	22.85	12.55	-37.8	-68.45
ch1:	13:55:15	-76.25	-88.7	-97.6	-96.1	-98.1	-97.0	-92.2	-83.5	-71.1	-63.9	-64.35	-68.2	-72.4	-68.85	-65.95	-62.65
ch1:	13:55:15	-57.9	-55.4	-54.15	-52.1	-53.8	-52.55	-52.65	-53.95	-60.15	-60.85	-55.25	-48.3	-44.3	-38.25	-33.4	-28.4
ch1:	13:55:15	-21.5	-19.25	-22.05	-25.25	-25.9	-22.65	-22.25	-26.0	-25.7	-17.95	-3.45	10.3	14.75	13.9	14.7	16.45
ch1:	13:55:15	18.25	15.4	6.9	3.9	8.8	15.25	23.9	35.55	42.3	43.0	41.75	40.6	37.55	32.85	24.0	4.85
ch1:	13:55:15	-18.55	-22.1	4.55	43.05	67.05	68.2	57.05	42.5	27.9	18.6	13.95	7.35	-0.65	-2.75	1.9	12.25
ch1:	13:55:15	23.45	30.35	33.05	35.1	36.05	34.1	29.15	22.45	14.9	7.25	1.0	-2.55	-1.9	1.35	6.4	12.75
ch1:	13:55:15	17.15	19.5	17.3	8.1	-3.35	-8.95	-7.35	-2.15	3.75	10.6	16.6	17.15	12.3	8.9	12.3	20.0
ch1:	13:55:15	24.95	24.4	18.7	10.25	8.65	19.25	34.55	44.65	50.1	50.95	46.9	41.45	35.8	27.2	16.8	6.85
ch1:	13:55:15	-0.3	1.7	12.25	21.7	25.35	22.9	18.1	15.8	11.1	2.0	-3.15	-5.45	-8.2	-8.7	-9.35	-12.1
ch1:	13:55:15	-11.25	-4.8	3.25	9.0	7.3	-0.7	-10.25	-16.95	-16.1	-14.55	-20.85	-28.75	-32.95	-33.4	-27.55	-17.9
ch1:	13:55:15	-10.65	-6.9	-5.35	-2.6	0.45	0.6	-1.7	-8.6	-19.5	-25.65	-23.2	-16.2	-7.45	0.9	5.0	2.4
ch1:	13:55:15	-1.8	-2.95	-8.9	-19.35	-24.25	-25.05	-23.3	-14.25	-5.45	-2.9	-2.7	-4.6	-8.8	-11.65	-12.45	-10.7
ch1:	13:55:15	-9.6	-11.0	-9.8	-6.7	-6.45	-5.4	0.55	8.95	14.15	15.1	16.65	17.4	13.05	8.85	6.95	3.5
ch1:	13:55:15	1.05	0.75	-3.2	-8.6	-7.45	1.6	11.25	16.55	16.95	11.1	3.65	0.25	-5.5	-14.3	-18.0	-14.2
ch1:	13:55:15	-7.0	1.1	5.45	5.5	2.0	-5.15	-15.05	-22.5	-24.15	-21.05	-18.9	-19.35	-19.35	-14.25	-7.5	-6.25
ch1:	13:55:15	-8.3	-5.9	0.1	4.85	3.55	-5.05	-11.95	-15.15	-23.2	-26.95	-14.0	7.25	23.0	29.15	27.65	24.55
ch1:	13:55:15	19.7	10.65	4.8	4.9	-0.4	-14.7	-29.3	-37.65	-38.2	-33.65	-30.0	-29.95	-33.0	-39.8	-47.25	-50.4
ch1:	13:55:15	-47.6	-41.1	-35.1	-29.9	-25.0	-22.4	-23.0	-25.8	-30.55	-34.1	-34.15	-28.65	-17.4	-6.7	-5.9	-13.15
ch1:	13:55:15	-20.6	-23.65	-22.4	-18.75	-17.25	-20.4	-24.4	-24.75	-21.35	-14.0	-4.2	3.9	5.45	0.1	-11.2	-23.45
ch1:	13:55:15	-31.15	-28.35	-18.0	-5.55	2.0	1.65	-7.1	-16.65	-20.4	-20.6	-22.75	-23.65	-26.55	-36.45	-48.6	-53.45
ch1:	13:55:18	8.6	12.25	4.6	-9.15	-20.7	-26.95	-30.15	-32.0	-33.45	-34.0	-33.4	-32.15	-29.35	-23.6	-20.35	-20.8
ch1:	13:55:18	-20.15	-17.8	-18.35	-21.95	-26.1	-29.35	-30.95	-30.15	-26.55	-24.6	-27.25	-30.75	-32.65	-30.55	-25.05	-18.0
ch1:	13:55:18	-8.85	-0.4	-3.4	-18.05	-32.55	-36.1	-27.2	-12.4	-1.6	1.9	0.2	-2.7	-2.25	1.25	4.05	3.1
ch1:	13:55:18	-3.5	-11.2	-10.95	-9.25	-12.4	-13.8	-13.85	-14.8	-11.75	-6.85	-2.85	3.35	7.8	9.05	10.95	13.0
ch1:	13:55:18	12.95	9.15	1.35	-5.2	-4.15	5.85	19.95	30.85	35.5	35.2	31.75	24.75	9.85	-9.35	-25.15	-34.65
ch1:	13:55:18	-38.2	-34.05	-24.5	-15.4	-8.55	1.3	11.3	11.45	0.6	-12.4	-21.8	-23.2	-16.05	-7.85	-3.15	-0.05
ch1:	13:55:18	0.3	-0.9	0.55	3.1	4.9	8.85	12.2	13.5	15.65	17.6	16.05	14.8	17.9	20.05	16.2	13.85
ch1:	13:55:18	17.85	24.0	31.55	37.75	37.7	33.65	24.75	10.6	2.5	-0.7	-4.75	-4.7	-3.65	-3.4	8.6	27.1
ch1:	13:55:18	35.35	32.75	25.25	17.1	11.4	6.05	2.45	4.95	9.65	9.85	8.25	9.55	15.2	20.25	21.5	20.5
ch1:	13:55:18	19.95	23.05	27.35	23.9	11.05	0.0	1.8	14.8	27.0	29.15	24.45	17.05	5.4	-6.5	-7.35	0.1
ch1:	13:55:18	1.9	1.35	7.35	11.25	10.1	8.4	4.4	-1.8	-5.9	-9.3	-9.8	-1.35	15.2	31.6	40.8	44.1
ch1:	13:55:18	44.75	37.9	21.5	1.05	-18.35	-32.3	-38.8	-40.65	-39.05	-34.25	-27.55	-21.5	-14.8	-8.6	-5.2	-6.5
ch1:	13:55:18	-15.75	-30.65	-39.7	-41.45	-40.95	-37.6	-32.5	-27.3	-20.55	-15.7	-11.7	-7.25	-11.3	-22.85	-27.35	-23.35
ch1:	13:55:18	-16.65	-9.25	-2.7	0.65	0.3	-4.05	-8.35	-11.1	-13.5	-15.85	-18.9	-21.2	-19.8	-16.25	-14.95	-15.65
ch1:	13:55:18	-13.45	-6.85	1.05	6.4	6.6	7.0	14.3	25.7	30.8	24.5	11.4	-4.35	-15.8	-16.25	-12.3	-9.5
ch1:	13:55:18	-3.45	5.3	11.15	11.7	7.3	2.0	-0.65	-5.9	-13.85	-16.2	-13.15	-9.55	-7.4	-5.15	-1.3	1.05
ch1:	13:55:18	-0.2	-3.05	-7.25	-10.1	-5.25	6.05	14.45	17.75	17.45	15.25	14.05	13.25	9.6	3.55	-4.35	-13.55
ch1:	13:55:18	-19.7	-20.2	-12.3	2.5	17.7	31.5	41.65	39.15	24.7	4.5	-15.95	-27.75	-29.95	-28.2	-21.85	-11.05
ch1:	13:55:18	-0.75	7.45	11.0	6.25	-0.05	-1.95	-2.35	-4.75	-5.8	-3.3	3.95	13.2	9.3	-11.65	-24.75	-18.6
ch1:	13:55:18	-7.85	0.6	8.95	14.9	18.75	23.5	27.2	23.6	8.55	-16.55	-44.75	-68.1	-80.85	-87.05	-89.0	-84.8
ch1:	13:55:18	-78.05	-73.7	-69.4	-63.45	-54.9	-47.55	-47.65	-50.35	-48.5	-45.5	-42.8	-35.85	-25.2	-17.65	-19.2	-26.25
ch1:	13:55:18	-29.7	-27.2	-22.8	-18.0	-14.75	-13.6	-13.45	-12.05	-8.35	-4.3	-5.8	-14.9	-26.5	-32.3	-34.65	-35.3
ch1:	13:55:18	-30.75	-24.45	-18.55	-6.2	5.65	8.4	4.05	-5.65	-20.1	-30.75	-30.9	-20.55	-7.15	1.3	3.8	3.1
ch1:	13:55:18	3.4	7.5	12.3	18.85	25.95	24.15	18.7	17.85	19.55	20.65	21.0	19.35	20.8	25.6	32.1	41.05
ch1:	13:55:21	44.5	34.35	21.3	16.4	17.6	16.3	10.75	10.95	21.05	29.8	32.45	30.9	23.65	9.45	-0.75	2.2
ch1:	13:55:21	18.5	37.7	50.25	50.4	38.5	19.3	7.95	12.6	24.15	26.2	20.1	18.5	23.35	29.05	37.6	46.7
ch1:	13:55:21	52.85	52.8	39.7	19.7	14.85	20.9	24.8	27.75	33.5	39.55	41.15	29.7	15.7	12.2	14.8	18.2
ch1:	13:55:21	25.8	30.1	29.25	31.25	36.1	36.2	30.95	22.9	17.3	17.25	20.75	25.2	26.45	22.0	18.55	21.4
ch1:	13:55:21	27.0	31.95	36.35	38.55	38.55	39.85	45.65	50.8	51.65	52.65	49.9	37.45	19.1	0.6	-12.9	-12.0
ch1:	13:55:21	1.0	15.15	23.4	24.0	20.9	13.95	-0.75	-18.75	-28.6	-28.0	-25.0	-22.95	-16.9	-6.8	-1.1	-0.3
ch1:	13:55:21	0.2	0.0	-2.9	-4.9	-3.5	-2.15	-1.35	3.0	5.25	-3.95	-23.25	-38.4	-42.9	-39.2	-32.35	-25.15
ch1:	13:55:21	-20.9	-18.7	-11.2	2.25	11.85	11.8	2.65	-9.15	-17.2	-21.05	-20.5	-18.3	-22.75	-28.0	-24.95	-16.3
ch1:	13:55:21	-6.75	2.2	0.2	-8.7	-11.6	-9.6	-7.4	-7.25	-14.95	-23.75	-21.7	-12.1	-2.45	1.5	-4.3	-9.9
ch1:	13:55:21	-6.35	0.8	4.95	5.55	-0.4	-11.65	-19.3	-19.15	-15.15	-9.05	-0.75	6.35	6.55	1.05	-2.15	-1.55
ch1:	13:55:21	-1.45	-4.2	-11.55	-16.25	-7.85	6.8	15.35	19.75	21.7	20.8	18.15	8.25	-0.65	4.0	15.6	24.0
ch1:	13:55:21	26.8	25.25	23.25	14.8	-6.55	-23.6	-23.65	-12.05	7.95	25.85	26.65	13.25	0.05	-6.55	-6.5	2.15
ch1:	13:55:21	16.3	27.9	31.6	22.45	2.15	-12.6	-13.45	-7.8	-0.45	10.1	18.1	18.85	14.95	11.1	9.75	10.9
ch1:	13:55:21	11.6	10.5	11.9	16.1	15.65	7.15	-3.05	-7.0	-6.8	-10.25	-19.5	-30.45	-37.75	-37.2	-31.8	-25.65
ch1:	13:55:21	-17.9	-16.8	-27.1	-36.35	-33.85	-20.95	-5.2	0.8	-4.25	-9.45	-10.6	-9.5	-7.85	-11.55	-17.05	-18.25
ch1:	13:55:21	-16.85	-13.6	-4.65	3.7	5.6	-1.6	-16.3	-28.9	-29.35	-19.75	-8.3	-2.1	-1.5	1.35	12.45	23.15
ch1:	13:55:21	23.15	12.95	-1.15	-14.4	-18.1	-8.35	7.0	18.75	27.2	32.75	31.4	24.55	20.35	18.05	16.2	17.35
ch1:	13:55:21	21.85	22.8	16.05	4.55	-3.85	-6.8	-7.55	-9.15	-12.8	-15.75	-12.6	-8.2	-4.9	7.0	23.95	26.65
ch1:	13:55:21	12.9	-4.45	-14.1	-13.25	-11.35	-14.05	-13.55	-6.65	4.05	14.65	18.05	13.0	6.75	-1.0	-9.45	-11.15
ch1:	13:55:21	-2.7	9.65	16.9	18.0	19.2	21.45	20.0	14.5	9.9	11.3	16.65	20.15	18.45	8.9	-4.3	-10.1
ch1:	13:55:21	-9.0	-3.95	3.8	6.3	0.25	-5.0	-8.95	-10.3	-2.75	3.9	-2.7	-15.05	-23.85	-24.6	-18.4	-11.05
ch1:	13:55:21	2.25	17.5	12.85	-5.95	-15.95	-18.95	-21.1	-20.9	-19.35	-13.85	-2.65	8.05	11.95	6.85	-6.25	-23.25
ch1:	13:55:21	-32.6	-26.65	-15.25	-11.55	-15.7	-19.15	-15.45	-5.7	3.55	5.4	-2.85	-15.0	-21.2	-20.9	-18.4	-13.35
ch1:	13:55:21	-2.0	14.15	23.7	15.2	-6.35	-23.0	-25.95	-19.35	-13.4	-15.45	-21.45	-18.55	-6.55	-0.4	-5.45	-13.35
ch1:	13:55:24	-16.9	-17.2	-16.15	-14.5	-11.75	-6.9	0.85	8.05	8.05	2.85	0.5	0.25	-0.5	0.9	5.8	10.65
ch1:	13:55:24	13.0	11.05	7.0	0.0	-12.5	-24.1	-27.4	-24.25	-19.75	-17.75	-17.65	-15.3	-7.0	3.9	7.65	-2.05
ch1:	13:55:24	-12.85	-12.95	-4.0	12.45	22.7	18.8	7.45	-8.8	-22.1	-29.15	-25.75	-17.0	-5.6	0.5	3.0	7.4
ch1:	13:55:24	8.8	-0.65	-18.75	-30.65	-33.95	-26.9	-8.6	1.3	7.15	12.2	6.6	9.1	38.1	46.9	11.15	-13.55
ch1:	13:55:24	-2.9	27.35	20.85	3.75	1.25	1.7	8.6	33.1	28.9	2.3	-26.25	-28.7	-29.2	-16.65	-16.1	-6.1
ch1:	13:55:24	-8.15	-7.8	-19.25	-29.7	-40.25	-40.85	-46.25	-35.6	-23.9	29.5	81.45	40.8	4.95	68.6	73.45	57.05
ch1:	13:55:24	35.6	-10.55	13.7	58.05	43.35	76.6	86.35	41.4	22.2	57.75	63.0	51.55	16.3	42.8	76.3	80.3
ch1:	13:55:24	53.6	35.25	17.55	7.4	-15.6	-0.6	21.85	10.2	11.65	37.5	36.2	41.55	27.75	14.15	9.95	5.85
ch1:	13:55:24	-13.8	-12.45	-37.3	-48.55	-44.4	-41.75	-39.9	-31.4	-26.25	-18.05	-19.0	-24.4	-31.85	-32.65	-31.85	-27.9
ch1:	13:55:24	-24.5	-27.15	-31.85	-37.25	-35.3	-27.65	-28.0	-26.2	-23.45	-12.25	-8.55	-4.05	-4.75	-8.55	-22.95	-37.9
ch1:	13:55:24	-47.2	-44.2	-38.05	-30.4	-28.7	-25.1	-21.75	-14.7	-8.1	-10.9	-25.5	-40.75	-51.25	-53.95	-57.35	-58.15
ch1:	13:55:24	-49.8	-39.4	-33.05	-28.15	-32.95	-33.55	-31.8	-34.0	-14.7	23.1	23.35	11.95	12.65	9.9	-1.4	-19.15
ch1:	13:55:24	-42.0	-48.95	-44.25	-41.85	-42.75	-48.0	-53.35	-48.15	-40.0	-33.45	-29.6	-31.3	-36.65	-36.7	-26.85	-8.2
ch1:	13:55:24	8.0	14.65	9.0	1.45	-10.3	-15.8	-5.6	1.65	-3.3	-0.5	7.2	9.5	12.3	11.2	4.6	-4.95
ch1:	13:55:24	-18.0	-29.05	-28.45	-17.85	-6.05	-0.85	-1.7	-2.85	2.0	11.2	15.35	7.95	-9.3	-28.1	-34.9	-27.05
ch1:	13:55:24	-16.8	-14.25	-13.6	-12.95	-8.55	-1.0	1.0	-5.0	-9.95	-11.5	-7.35	3.3	14.6	23.2	28.95	31.75
ch1:	13:55:24	33.3	23.35	-1.0	-23.85	-35.2	-35.9	-24.15	-4.75	15.2	31.75	37.65	24.85	-0.45	-19.5	-22.75	-20.0
ch1:	13:55:24	-20.05	-21.5	-22.6	-21.5	-14.4	-1.55	11.95	19.2	18.25	8.45	-11.0	-30.5	-36.6	-27.45	-10.3	6.75
ch1:	13:55:24	14.85	11.5	-1.1	-19.65	-35.45	-39.35	-28.75	-13.6	-2.45	6.9	13.0	8.05	-2.2	-11.3	-19.45	-26.5
ch1:	13:55:24	-34.6	-42.0	-37.75	-29.65	-27.25	-26.85	-26.15	-23.95	-15.7	-9.9	-10.9	-10.05	-5.85	-5.1	-8.4	-12.15
ch1:	13:55:24	-13.85	-14.95	-16.35	-19.65	-22.2	-17.95	-8.45	1.6	13.35	23.9	28.8	22.95	8.0	-4.95	-8.3	-8.15
ch1:	13:55:24	-9.15	-9.35	-4.0	3.9	10.85	13.55	12.0	8.75	7.3	1.1	-11.1	-19.75	-19.55	-12.6	-1.0	7.2
ch1:	13:55:24	10.9	11.25	5.4	-9.65	-24.85	-29.5	-22.8	-13.1	-1.6	10.95	15.25	11.95	8.85	6.3	5.6	6.95
ch1:	13:55:24	4.95	-2.9	-16.4	-30.1	-34.85	-31.2	-23.55	-12.6	-2.1	5.95	11.95	10.8	-1.9	-19.35	-33.75	-42.1
ch1:	13:55:27	-43.6	-33.8	-19.5	-13.4	-11.1	-6.35	-4.2	-6.3	-15.25	-33.9	-50.9	-54.45	-44.95	-25.95	-5.45	9.2
ch1:	13:55:27	16.7	16.25	11.85	7.95	2.55	-5.2	-12.2	-17.15	-19.8	-21.45	-21.35	-17.35	-12.2	-8.95	-4.85	0.0
ch1:	13:55:27	1.0	-1.05	-2.75	-3.85	-2.05	4.7	8.15	4.85	2.45	-1.1	-7.5	-7.15	1.8	12.5	19.45	19.0
ch1:	13:55:27	13.45	6.3	-3.05	-7.55	-1.7	8.15	16.6	21.25	22.8	26.25	33.55	35.35	23.95	5.6	-6.25	-6.25
ch1:	13:55:27	2.55	17.0	32.15	44.45	51.25	51.3	45.4	37.45	28.65	16.65	5.55	1.55	2.65	6.75	15.6	25.8
ch1:	13:55:27	32.4	34.5	34.55	34.95	32.4	21.1	7.3	-0.1	-0.85	4.1	15.1	24.05	25.65	27.0	30.45	29.75
ch1:	13:55:27	23.95	12.95	-0.65	-9.9	-14.55	-17.25	-12.15	-0.35	12.85	23.5	26.45	19.7	8.75	-3.5	-11.45	-8.4
ch1:	13:55:27	1.05	9.85	14.95	15.15	15.0	14.2	7.75	2.65	7.15	13.9	15.65	12.6	8.55	5.25	3.65	2.6
ch1:	13:55:27	1.35	-0.15	-2.6	-6.95	-8.0	-6.85	-5.5	-1.75	3.85	5.9	3.3	-4.45	-13.5	-17.0	-10.65	-1.45
ch1:	13:55:27	3.0	5.1	8.5	10.6	11.35	12.95	16.65	19.15	14.5	6.25	2.4	1.8	-1.05	-3.7	1.7	13.2
ch1:	13:55:27	21.25	25.15	28.1	23.35	10.0	-3.9	-12.35	-12.7	-6.35	-1.3	0.5	2.95	10.0	21.9	30.7	24.65
ch1:	13:55:27	1.65	-24.5	-39.8	-40.2	-29.15	-14.3	-1.25	10.2	17.5	16.2	5.9	-9.5	-23.3	-32.0	-36.65	-33.1
ch1:	13:55:27	-22.45	-14.65	-12.6	-12.9	-15.6	-20.95	-27.45	-35.15	-46.65	-56.5	-55.2	-43.8	-34.65	-34.1	-37.55	-41.05
ch1:	13:55:27	-40.2	-34.4	-34.1	-45.05	-58.2	-64.15	-61.65	-57.7	-58.75	-62.4	-61.95	-57.7	-50.3	-38.35	-28.1	-25.35
ch1:	13:55:27	-30.85	-39.9	-42.2	-34.2	-21.5	-9.8	-5.2	-13.5	-27.5	-33.25	-28.05	-15.2	2.5	18.0	24.95	21.2
ch1:	13:55:27	7.6	-10.5	-24.55	-28.15	-21.4	-9.6	3.2	15.9	22.05	19.2	12.95	1.6	-14.15	-24.5	-30.85	-36.65
ch1:	13:55:27	-35.65	-26.95	-16.1	-6.0	-2.4	-3.95	-4.6	-7.1	-15.25	-24.95	-31.6	-33.0	-28.25	-18.6	-7.2	1.85
ch1:	13:55:27	4.75	-1.65	-17.2	-33.3	-37.6	-26.55	-10.45	-1.75	-2.35	-6.1	-6.65	-4.0	-1.9	-1.15	0.4	-2.6
ch1:	13:55:27	-11.75	-18.1	-13.75	-2.85	6.2	6.8	0.1	-7.1	-10.75	-10.0	-3.05	0.05	-10.4	-22.65	-22.9	-14.0
ch1:	13:55:27	-2.75	6.25	7.6	0.1	-9.0	-15.75	-23.45	-28.45	-23.0	-9.6	1.5	1.85	-8.95	-21.4	-26.1	-22.35
ch1:	13:55:27	-14.1	-10.65	-16.75	-24.0	-22.0	-11.0	2.25	11.5	13.8	13.9	19.0	24.6	19.95	4.65	-9.85	-13.9
ch1:	13:55:27	-10.55	-5.65	0.9	8.0	12.4	15.8	15.7	5.55	-10.65	-22.6	-23.45	-11.9	3.25	12.6	14.0	13.3
ch1:	13:55:27	15.8	18.75	13.85	-0.6	-17.4	-25.8	-22.55	-13.0	-1.3	9.85	12.4	9.05	9.85	11.75	7.0	-1.0
ch1:	13:55:27	-7.35	-8.65	-2.9	6.75	15.0	19.1	14.85	3.05	-7.8	-9.0	-1.2	5.95	8.55	13.65	22.35	30.05
ch1:	13:55:30	34.55	32.75	22.45	5.95	-11.15	-24.25	-28.45	-22.25	-12.25	-6.7	-8.25	-14.0	-19.0	-18.8	-16.35	-16.3
ch1:	13:55:30	-19.15	-23.8	-28.95	-30.15	-29.5	-28.6	-23.4	-16.85	-14.7	-11.1	-7.4	-15.2	-31.75	-38.5	-29.65	-15.15
ch1:	13:55:30	-3.4	3.4	3.45	-3.15	-11.9	-17.85	-20.55	-21.95	-23.85	-24.15	-22.9	-21.85	-19.2	-13.8	-8.9	-5.6
ch1:	13:55:30	-2.05	-0.15	-1.75	-1.25	6.15	15.6	22.35	27.75	30.75	30.65	28.3	21.95	9.45	-3.9	-11.1	-13.1
ch1:	13:55:30	-10.5	-2.25	9.2	18.7	21.7	16.0	8.9	4.75	-3.05	-14.5	-21.1	-20.75	-16.4	-11.95	-10.25	-9.4
ch1:	13:55:30	-7.25	-1.75	5.55	6.95	3.85	2.8	2.9	3.65	3.75	0.25	-3.75	-5.65	-6.95	-7.45	-8.15	-8.95
ch1:	13:55:30	-5.85	1.2	8.4	10.9	6.35	-5.15	-20.35	-29.8	-23.8	-5.75	14.15	26.25	23.95	13.3	3.35	-4.85
ch1:	13:55:30	-9.45	-10.15	-11.95	-13.7	-10.7	-7.6	-7.05	-5.2	-1.5	3.25	8.45	14.65	19.35	22.05	19.95	12.25
ch1:	13:55:30	7.4	13.95	22.9	26.5	28.45	29.45	27.35	22.85	12.9	-0.4	-7.9	-2.6	11.25	23.9	30.65	35.55
ch1:	13:55:30	36.25	34.35	33.05	24.6	7.35	-8.25	-17.0	-15.6	-4.15	6.25	12.65	16.9	17.2	14.5	7.45	-6.3
ch1:	13:55:30	-21.05	-29.2	-32.25	-34.2	-33.1	-29.1	-25.7	-22.4	-16.25	-13.85	-14.55	-13.3	-14.35	-22.2	-30.9	-36.7
ch1:	13:55:30	-37.1	-33.5	-27.4	-18.35	-12.7	-13.75	-15.95	-17.9	-21.65	-24.25	-24.1	-19.75	-16.6	-13.35	-11.35	-11.75
ch1:	13:55:30	-11.0	-10.7	-13.85	-15.45	-21.5	-16.1	-4.75	-1.5	0.7	0.2	-5.7	-7.0	-16.55	-15.25	0.0	-5.8
ch1:	13:55:30	6.15	66.6	74.35	53.4	77.3	73.45	25.9	5.8	4.35	-4.5	-6.0	-7.05	-6.05	-7.75	-18.5	-28.1
ch1:	13:55:30	-32.9	-27.75	-8.0	7.5	13.8	11.15	3.9	-3.7	-18.7	-34.0	-34.85	-27.75	-17.4	-4.25	7.9	16.7
ch1:	13:55:30	21.5	18.3	9.9	-6.8	-21.15	-26.85	-18.65	-6.75	8.65	17.45	19.55	18.1	8.7	5.5	-7.85	-19.0
ch1:	13:55:30	-23.9	-29.95	-27.5	-19.2	-19.0	-15.65	-21.3	-22.8	-18.35	-28.9	-28.95	-22.7	-38.2	12.45	109.95	98.65
ch1:	13:55:30	52.8	62.55	41.9	16.4	21.6	11.05	2.15	12.95	2.6	-2.55	13.65	19.1	21.65	17.75	10.9	13.5
ch1:	13:55:30	18.35	22.35	21.55	10.75	9.6	8.55	12.85	15.75	16.7	8.95	-7.15	-19.0	-16.8	3.3	23.55	35.75
ch1:	13:55:30	32.1	23.2	13.1	6.0	0.35	-6.05	-15.8	-18.5	-14.05	-10.7	-10.1	-13.85	-21.55	-24.9	-21.65	-12.5
ch1:	13:55:30	-2.2	-1.0	-9.65	-18.85	-22.8	-20.3	-13.15	-5.3	-2.9	-4.55	-5.3	-8.25	-13.65	-12.85	-5.45	-0.8
ch1:	13:55:30	1.3	5.1	7.6	4.4	-1.85	-7.5	-16.5	-23.35	-24.95	-23.1	-23.2	-22.9	-19.4	-13.15	-9.1	-11.35
ch1:	13:55:30	-18.8	-23.95	-25.75	-35.55	-43.1	-47.9	-45.5	-38.9	-33.25	-31.2	-25.05	-16.2	-15.85	-27.65	-49.6	-55.15
ch1:	13:55:30	-48.35	-43.95	12.25	83.6	74.0	42.35	9.25	-37.25	-25.5	28.7	39.6	28.6	42.65	42.8	39.95	38.45
ch1:	13:55:33	37.85	40.15	40.15	31.45	25.55	18.7	5.8	0.5	8.3	17.9	31.85	33.2	11.95	-5.55	-13.4	-28.0
ch1:	13:55:33	-44.45	-53.25	-49.85	-34.6	-8.3	2.25	1.55	-4.65	-12.35	-22.05	-30.1	-33.6	-32.55	-24.8	-14.0	-10.95
ch1:	13:55:33	-14.45	-17.3	-17.2	-12.6	-8.9	-10.8	-14.4	-14.0	-10.65	-1.2	11.1	18.35	17.45	13.0	1.65	-18.95
ch1:	13:55:33	-33.6	-25.4	-0.3	18.7	20.35	13.2	3.05	-3.8	-0.65	3.8	1.1	-4.3	-11.85	-14.7	-4.7	9.15
ch1:	13:55:33	17.35	18.8	14.05	7.9	-2.45	-15.4	-20.35	-19.3	-17.65	-9.25	-0.5	2.85	5.5	6.65	5.8	6.35
ch1:	13:55:33	5.6	1.4	-9.7	-26.3	-36.55	-34.65	-27.95	-22.1	-19.15	-16.15	-8.8	-1.15	0.35	-2.7	-6.65	-10.4
ch1:	13:55:33	-16.4	-19.1	-12.7	-3.95	-0.1	2.05	5.25	7.5	8.25	7.75	5.25	-1.25	-10.75	-21.05	-30.2	-33.5
ch1:	13:55:33	-25.0	-9.0	2.3	2.65	0.5	1.15	-3.55	-17.85	-33.65	-44.35	-49.45	-51.7	-52.3	-47.35	-31.95	-16.8
ch1:	13:55:33	-15.25	-23.8	-29.6	-29.95	-26.0	-22.15	-23.6	-26.95	-24.1	-21.35	-25.05	-30.95	-31.1	-25.2	-14.65	-0.45
ch1:	13:55:33	13.45	18.55	13.55	5.0	-6.1	-18.6	-23.45	-16.4	-5.0	2.4	5.6	9.05	13.1	14.5	17.15	21.5
ch1:	13:55:33	22.1	20.95	19.8	17.6	20.15	29.0	36.75	37.75	30.65	20.35	13.75	11.25	10.3	7.55	3.65	6.05
ch1:	13:55:33	14.0	21.55	26.4	29.65	32.75	33.5	30.5	30.45	32.3	26.95	18.3	12.65	11.25	12.5	11.5	3.95
ch1:	13:55:33	-3.35	-3.7	2.75	11.45	19.9	25.75	27.65	25.45	19.1	9.0	-4.3	-19.75	-30.4	-31.95	-26.75	-16.0
ch1:	13:55:33	0.75	14.0	18.4	16.4	12.2	9.45	5.85	-1.05	-4.65	-3.3	-3.05	-1.65	3.5	7.9	11.0	13.05
ch1:	13:55:33	9.05	-0.55	-11.2	-15.75	-10.85	-1.35	8.55	16.2	18.05	15.8	11.95	4.8	-3.8	-11.5	-14.05	-5.35
ch1:	13:55:33	7.4	15.0	18.3	19.6	17.25	14.3	8.85	-3.65	-17.3	-22.7	-20.05	-16.4	-13.15	-5.15	7.5	20.1
ch1:	13:55:33	29.6	33.25	29.15	19.45	2.95	-20.3	-40.2	-42.95	-27.95	-6.25	11.05	23.4	30.05	24.75	9.15	-10.95
ch1:	13:55:33	-39.75	-69.2	-80.3	-70.65	-49.9	-25.0	-4.65	6.15	7.3	-0.1	-12.4	-26.85	-44.75	-63.7	-79.65	-90.05
ch1:	13:55:33	-91.6	-83.8	-72.9	-62.85	-57.7	-60.0	-66.4	-72.15	-77.85	-83.45	-90.1	-97.1	-98.8	-91.4	-82.9	-79.85
ch1:	13:55:33	-78.75	-75.45	-73.35	-72.8	-72.65	-74.9	-78.15	-76.9	-68.1	-54.25	-43.9	-39.45	-36.75	-36.55	-40.75	-43.25
ch1:	13:55:33	-38.9	-27.4	-14.85	-9.5	-7.35	-0.9	8.0	16.75	22.65	19.5	8.8	-0.4	-3.85	0.05	9.25	16.05
ch1:	13:55:33	17.05	14.4	12.85	13.95	14.9	14.9	19.5	27.2	30.95	27.5	23.2	21.5	21.5	20.05	17.45	18.2
ch1:	13:55:33	21.15	18.1	7.8	-0.15	2.15	9.9	19.15	30.9	42.6	48.85	51.0	50.55	48.2	40.75	28.95	16.35
ch1:	13:55:33	2.05	-13.75	-19.55	-14.15	-6.4	0.15	5.5	10.2	18.25	25.75	24.2	12.8	-2.15	-11.8	-9.25	1.75
ch1:	13:55:36	24.9	14.35	5.25	3.75	6.2	6.7	9.05	14.1	16.05	12.7	8.3	7.15	9.2	3.1	-13.95	-22.7
ch1:	13:55:36	-14.05	-1.35	9.05	15.7	15.05	7.6	-3.65	-13.85	-19.4	-27.3	-37.65	-39.85	-33.2	-25.85	-19.2	-13.7
ch1:	13:55:36	-12.25	-15.6	-19.7	-23.0	-23.4	-20.5	-18.35	-17.2	-11.1	-1.5	6.4	8.55	4.65	-1.95	-9.0	-14.65
ch1:	13:55:36	-14.75	-13.65	-9.25	5.3	20.2	25.65	30.9	38.0	39.0	35.6	33.65	32.25	28.85	25.4	24.65	21.3
ch1:	13:55:36	14.85	16.25	30.05	48.35	62.35	71.4	78.7	80.55	73.1	60.9	48.4	35.35	23.75	12.35	0.8	-5.05
ch1:	13:55:36	-2.55	4.95	15.05	22.45	24.5	23.75	22.15	18.7	14.4	9.1	4.45	5.5	12.05	18.7	22.85	21.6
ch1:	13:55:36	15.4	10.05	8.35	7.95	5.2	0.35	-5.2	-8.2	-4.05	5.8	7.6	-2.45	-8.95	-6.0	-3.8	-5.1
ch1:	13:55:36	-5.6	-6.35	-6.8	-6.3	-7.55	-4.8	7.2	17.1	17.2	14.2	11.65	8.65	3.25	-3.4	-3.0	8.95
ch1:	13:55:36	22.6	29.75	28.35	19.55	9.4	3.35	1.85	2.7	4.0	3.15	-0.15	-1.85	-0.85	2.75	5.4	3.25
ch1:	13:55:36	0.1	2.4	7.0	11.0	11.9	9.35	10.3	15.8	17.75	15.95	11.85	6.3	1.65	0.45	1.35	2.55
ch1:	13:55:36	2.8	4.85	9.1	8.55	0.35	-5.75	-2.65	6.4	16.8	24.4	25.65	22.45	17.3	9.4	1.6	0.65
ch1:	13:55:36	7.45	16.1	23.55	28.0	28.1	26.3	23.65	17.15	5.5	-11.85	-26.5	-29.2	-22.65	-15.2	-10.55	-8.95
ch1:	13:55:36	-9.1	-10.9	-14.85	-17.9	-18.95	-18.85	-15.9	-15.85	-22.7	-25.75	-18.25	-5.05	4.85	5.65	-1.7	-11.95
ch1:	13:55:36	-19.65	-18.65	-10.5	-3.05	2.5	4.9	2.05	-1.75	-2.75	-3.45	-5.05	-5.1	-0.15	9.5	16.55	16.05
ch1:	13:55:36	14.6	14.9	13.85	13.25	15.75	17.65	18.85	21.05	17.5	6.9	-1.65	-8.4	-14.85	-17.45	-16.8	-14.1
ch1:	13:55:36	-8.35	-3.5	1.25	10.4	19.6	20.8	12.95	1.05	-6.95	-5.5	1.3	3.3	0.25	-3.8	-8.9	-11.55
ch1:	13:55:36	-9.8	-9.75	-12.75	-14.6	-13.65	-9.25	-5.25	-4.25	-5.2	-9.35	-10.4	0.0	15.1	24.9	28.75	24.85
ch1:	13:55:36	14.85	4.35	-6.7	-19.85	-34.6	-48.95	-58.9	-62.3	-60.25	-53.65	-44.7	-34.65	-22.65	-15.8	-16.3	-15.4
ch1:	13:55:36	-16.05	-25.35	-35.95	-40.15	-40.3	-39.5	-38.0	-34.85	-31.35	-28.05	-25.55	-24.9	-24.05	-28.1	-40.2	-49.8
ch1:	13:55:36	-50.05	-46.4	-40.85	-35.1	-34.05	-33.65	-36.35	-47.0	-56.55	-54.45	-40.7	-23.1	-10.5	-3.95	0.9	5.35
ch1:	13:55:36	6.8	0.45	-14.25	-25.8	-27.95	-25.5	-20.2	-13.0	-6.35	0.5	6.2	7.85	10.1	14.9	17.55	13.65
ch1:	13:55:36	-1.1	-22.3	-35.3	-34.75	-27.25	-15.3	-2.85	3.35	1.8	-5.65	-14.65	-21.75	-26.3	-27.55	-25.8	-22.35
ch1:	13:55:36	-17.65	-16.3	-18.55	-18.2	-14.75	-12.6	-15.25	-20.95	-24.4	-27.0	-31.65	-31.15	-24.4	-16.75	-7.5	-0.1
ch1:	13:55:36	2.6	10.2	19.15	17.15	8.9	3.05	0.7	1.25	-1.9	-9.75	-13.3	-10.6	-5.15	1.6	2.65	-2.35
ch1:	13:55:39	14.1	18.05	20.95	23.1	23.75	26.3	29.7	28.5	20.3	6.3	-8.25	-13.05	-7.3	5.3	23.3	39.55
ch1:	13:55:39	46.05	42.85	30.5	12.55	-6.1	-26.1	-41.9	-43.15	-31.0	-14.7	-3.45	-0.75	-2.85	-5.65	-6.45	-4.5
ch1:	13:55:39	-2.3	-3.45	-8.9	-14.1	-11.9	-4.7	-1.5	-2.75	-6.15	-11.1	-17.6	-25.3	-27.2	-18.55	-8.1	0.4
ch1:	13:55:39	10.6	19.25	23.9	25.5	22.55	14.4	2.8	-8.45	-15.3	-20.05	-20.75	-12.1	1.5	11.35	15.0	12.35
ch1:	13:55:39	5.25	-0.35	-3.05	-10.75	-22.7	-25.3	-18.25	-11.2	-7.55	-10.6	-17.4	-20.45	-22.4	-27.7	-32.85	-35.3
ch1:	13:55:39	-34.4	-30.85	-27.5	-23.1	-15.75	-10.7	-12.45	-16.75	-22.75	-33.0	-41.15	-41.45	-38.05	-34.95	-33.45	-33.65
ch1:	13:55:39	-33.0	-28.7	-24.4	-27.65	-34.95	-35.5	-29.7	-25.85	-23.65	-22.25	-19.75	-14.6	-8.85	-2.6	0.2	-8.3
ch1:	13:55:39	-17.5	-13.55	-8.3	-13.05	-18.35	-16.8	-10.2	-3.0	3.5	7.25	4.7	0.75	1.8	-0.25	-13.9	-28.45
ch1:	13:55:39	-32.85	-29.8	-24.85	-20.5	-15.45	-5.65	8.0	15.6	8.9	-2.7	-5.2	2.8	15.75	27.45	33.05	29.2
ch1:	13:55:39	16.45	4.9	3.5	14.55	29.9	37.05	32.1	22.55	14.15	8.2	3.2	-0.5	-4.55	-11.5	-16.1	-3.6
ch1:	13:55:39	21.05	36.2	35.35	27.5	19.2	12.55	6.05	-0.6	-6.2	-12.45	-21.05	-26.45	-27.5	-27.0	-24.3	-18.6
ch1:	13:55:39	-15.35	-16.8	-20.65	-23.35	-26.75	-33.45	-41.25	-42.2	-35.45	-25.55	-15.05	-7.5	-9.1	-19.85	-33.15	-41.05
ch1:	13:55:39	-42.25	-38.85	-33.65	-25.0	-15.55	-10.3	-8.65	-6.6	-5.4	-7.85	-14.5	-22.8	-28.9	-30.1	-30.8	-31.0
ch1:	13:55:39	-27.3	-21.65	-15.6	-5.7	1.75	0.65	-5.95	-16.0	-25.75	-25.35	-16.85	-5.55	7.95	17.3	13.65	0.15
ch1:	13:55:39	-13.4	-18.3	-14.05	-6.6	0.15	7.1	11.6	11.55	7.1	-0.1	-6.35	-8.0	-3.7	6.5	14.9	15.15
ch1:	13:55:39	9.7	4.5	0.85	0.15	1.6	2.35	3.85	6.05	5.95	5.25	2.3	-3.85	-7.2	-5.95	-4.25	-1.5
ch1:	13:55:39	3.45	7.55	9.0	6.25	2.2	-1.7	-8.6	-13.1	-9.55	-2.75	4.95	12.4	15.35	14.05	7.55	-3.85
ch1:	13:55:39	-11.05	-10.55	-8.1	-8.9	-13.45	-17.05	-17.0	-13.25	-4.2	5.0	11.4	14.8	8.9	-5.9	-18.3	-21.25
ch1:	13:55:39	-13.45	-3.4	-0.8	0.1	3.55	3.8	-0.85	-7.05	-11.15	-14.9	-28.55	-50.0	-64.95	-68.5	-63.55	-53.35
ch1:	13:55:39	-40.5	-25.7	-11.55	-3.1	-0.25	-1.3	-8.0	-16.7	-18.95	-15.65	-14.5	-14.55	-13.55	-12.6	-9.5	-3.55
ch1:	13:55:39	-1.7	-7.2	-12.85	-12.7	-9.1	-5.9	-5.0	-4.55	-3.2	-8.7	-21.55	-24.35	-9.0	10.05	21.8	25.5
ch1:	13:55:39	25.45	24.35	17.65	6.6	2.55	3.4	0.55	-3.85	-6.7	-8.5	-6.05	-0.85	3.05	4.85	6.55	7.25
ch1:	13:55:39	5.35	-2.85	-15.95	-29.4	-40.85	-48.2	-47.5	-38.6	-24.1	-10.1	-0.6	4.75	6.5	2.55	-4.1	-10.7
ch1:	13:55:39	-15.25	-17.5	-18.5	-17.3	-12.15	-6.3	-1.45	1.6	1.0	-3.85	-11.8	-22.1	-30.5	-34.45	-29.9	-17.65
ch1:	13:55:42	11.15	11.65	12.35	10.95	10.2	12.25	17.65	23.4	25.8	20.4	8.3	-3.75	-9.45	-11.8	-10.8	-4.45
ch1:	13:55:42	3.05	6.7	4.55	-3.5	-10.05	-10.8	-11.2	-14.45	-16.05	-15.45	-11.9	-5.55	-2.05	-1.15	0.6	0.6
ch1:	13:55:42	-1.75	-2.3	-2.1	-5.75	-13.7	-22.45	-25.1	-21.8	-19.1	-18.75	-15.9	-9.7	-4.95	-1.8	-2.7	-11.65
ch1:	13:55:42	-21.95	-25.05	-20.25	-9.95	0.05	4.65	2.5	-6.2	-18.8	-30.75	-40.75	-45.25	-43.05	-39.7	-39.35	-41.75
ch1:	13:55:42	-44.2	-43.5	-42.2	-42.3	-40.25	-35.7	-30.8	-23.65	-17.35	-17.65	-21.3	-21.65	-20.3	-22.25	-25.05	-25.45
ch1:	13:55:42	-24.85	-24.0	-23.2	-24.75	-29.2	-33.55	-35.8	-34.8	-29.75	-23.95	-18.95	-13.85	-13.45	-22.85	-36.2	-44.5
ch1:	13:55:42	-44.1	-35.25	-22.9	-14.6	-9.65	-5.0	-2.75	-2.25	-3.55	-11.65	-22.3	-26.95	-22.95	-12.55	-1.65	3.45
ch1:	13:55:42	0.85	-3.8	-2.6	4.1	5.8	1.4	-2.05	-2.7	-2.1	2.2	8.55	9.8	4.3	1.15	5.2	14.75
ch1:	13:55:42	25.5	27.75	19.35	8.2	-1.3	-4.25	0.25	4.45	3.5	-0.4	-7.25	-11.25	-8.9	-3.4	1.8	8.05
ch1:	13:55:42	12.4	9.3	-3.15	-15.5	-20.9	-18.5	-12.8	-9.7	-10.15	-10.6	-11.6	-14.4	-17.55	-20.6	-23.45	-22.65
ch1:	13:55:42	-17.25	-10.4	-8.15	-11.1	-12.75	-9.55	-5.95	-0.8	6.15	9.4	7.45	1.55	-8.55	-16.25	-15.75	-9.2
ch1:	13:55:42	-0.75	1.5	-2.45	-3.5	-1.35	-2.1	-3.7	-0.65	9.95	24.15	27.6	19.05	11.8	7.85	3.55	-0.7
ch1:	13:55:42	-2.5	2.15	12.0	20.4	25.8	23.4	12.25	4.35	4.65	7.3	10.05	11.05	12.1	12.05	8.6	4.15
ch1:	13:55:42	2.3	2.9	8.65	14.7	11.25	0.1	-10.0	-15.3	-12.85	-4.3	2.35	3.75	2.85	0.85	0.7	5.7
ch1:	13:55:42	13.15	13.85	2.85	-16.05	-34.25	-44.75	-46.95	-43.15	-37.85	-33.85	-29.4	-23.35	-17.95	-15.65	-17.5	-16.5
ch1:	13:55:42	-6.7	4.95	10.2	9.15	3.35	-0.35	0.7	-3.9	-17.75	-31.1	-39.7	-46.65	-49.75	-44.0	-32.35	-24.85
ch1:	13:55:42	-24.25	-25.4	-25.35	-22.8	-19.95	-24.1	-33.9	-38.2	-31.1	-17.5	-6.0	-1.05	-3.0	-8.9	-13.65	-18.55
ch1:	13:55:42	-25.25	-27.5	-21.45	-9.15	3.25	10.6	13.75	11.55	2.2	-7.5	-13.6	-18.9	-20.05	-12.25	0.55	14.35
ch1:	13:55:42	27.4	37.35	41.2	35.85	21.75	5.85	-4.95	-9.6	-7.65	1.65	12.1	20.4	33.65	46.6	48.3	44.55
ch1:	13:55:42	41.0	35.95	31.75	29.4	25.1	17.8	11.95	12.1	15.55	18.75	25.4	33.8	37.4	38.3	38.55	35.0
ch1:	13:55:42	25.55	12.65	3.5	3.8	12.25	23.5	32.4	35.45	33.95	29.0	21.75	18.8	21.05	17.7	2.2	-14.75
ch1:	13:55:42	-23.8	-24.0	-18.8	-12.7	-9.9	-10.3	-11.0	-6.65	-0.95	-4.3	-12.1	-15.15	-18.5	-21.95	-19.7	-13.9
ch1:	13:55:42	-7.2	-0.6	5.4	8.55	2.15	-12.55	-21.6	-18.3	-9.6	-2.4	1.8	5.45	9.0	7.3	-2.05	-13.35
ch1:	13:55:42	-20.65	-19.7	-8.55	5.7	14.8	16.2	10.85	-1.5	-18.05	-28.75	-24.35	-8.95	6.1	12.3	6.45	-6.0
ch1:	13:55:46	4.3	4.5	2.3	-0.9	-4.65	-4.3	2.6	6.7	1.15	-7.75	-9.9	-6.9	-1.65	5.35	9.35	8.3
ch1:	13:55:46	6.55	7.7	8.45	3.85	-2.75	-4.45	-4.75	-8.4	-11.75	-11.95	-7.6	1.95	10.7	17.95	24.4	24.6
ch1:	13:55:46	15.7	4.55	-4.15	-11.2	-14.75	-11.95	-6.25	-1.35	0.9	0.15	-2.55	-6.85	-12.35	-13.45	-8.65	-1.65
ch1:	13:55:46	1.4	-0.9	-4.45	-9.0	-15.5	-21.45	-22.8	-16.25	-6.9	-7.2	-16.4	-24.7	-33.6	-39.35	-34.85	-27.35
ch1:	13:55:46	-23.85	-21.55	-23.2	-25.1	-21.85	-21.4	-28.25	-35.65	-43.45	-48.9	-46.7	-36.65	-23.9	-16.4	-15.55	-13.55
ch1:	13:55:46	-11.8	-19.1	-31.25	-35.9	-32.05	-24.6	-14.2	-4.5	-0.15	1.05	0.95	-5.15	-16.25	-28.2	-38.95	-43.7
ch1:	13:55:46	-42.0	-36.75	-27.95	-18.1	-8.85	2.45	9.1	4.5	-5.0	-16.65	-31.8	-42.6	-40.8	-26.15	-0.55	24.6
ch1:	13:55:46	34.35	28.35	17.6	7.35	-1.2	-9.05	-20.25	-29.4	-21.5	2.25	23.9	33.9	34.95	30.0	20.05	3.5
ch1:	13:55:46	-12.8	-18.35	-14.85	-11.35	-10.15	-11.3	-12.0	-8.6	-2.8	-0.5	-0.05	1.25	-0.15	-5.0	-8.0	-10.55
ch1:	13:55:46	-14.8	-14.45	-6.65	3.6	11.05	14.8	16.5	15.95	10.45	-0.55	-11.8	-16.65	-13.75	-6.85	3.25	15.25
ch1:	13:55:46	21.8	17.4	7.15	2.65	8.2	15.35	18.85	21.1	23.2	24.5	21.9	13.85	8.5	10.4	10.2	2.8
ch1:	13:55:46	-4.65	-6.75	-4.2	0.6	5.8	11.05	15.0	14.55	11.1	7.5	4.1	1.6	2.1	5.5	10.25	15.7
ch1:	13:55:46	21.85	28.95	31.45	24.15	14.2	9.25	5.6	0.35	-1.9	1.65	8.75	13.9	15.45	15.2	10.6	2.45
ch1:	13:55:46	-1.2	1.8	6.5	8.5	5.05	-2.1	-4.4	-1.7	2.3	8.3	12.95	10.9	4.75	-1.15	-6.2	-11.9
ch1:	13:55:46	-15.4	-12.65	-7.25	-7.15	-9.9	-13.25	-16.7	-17.3	-13.95	-5.4	6.55	13.2	14.45	14.3	11.9	6.6
ch1:	13:55:46	-1.6	-11.75	-19.0	-23.35	-23.75	-17.2	-7.4	3.75	14.75	16.2	8.25	-1.6	-9.55	-9.15	-2.15	5.15
ch1:	13:55:46	9.05	5.45	0.15	3.95	10.45	10.95	10.0	10.85	14.05	17.65	17.65	16.7	14.45	10.65	10.65	14.1
ch1:	13:55:46	16.15	16.4	16.95	16.9	14.35	8.8	4.75	8.0	20.2	35.3	43.7	43.15	37.05	26.95	14.45	4.85
ch1:	13:55:46	1.25	6.5	18.4	31.3	38.85	40.95	41.8	43.9	44.0	42.2	40.2	38.35	34.75	28.5	23.5	23.2
ch1:	13:55:46	23.45	24.15	31.6	38.85	36.2	30.2	26.95	26.6	27.85	26.25	16.45	5.0	0.55	7.45	23.3	38.95
ch1:	13:55:46	43.9	35.55	15.95	-6.7	-18.25	-14.2	-1.35	15.2	28.35	30.75	26.7	24.3	22.55	15.9	2.35	-14.45
ch1:	13:55:46	-30.4	-43.1	-45.9	-41.3	-39.35	-38.3	-35.3	-33.35	-29.95	-24.2	-22.1	-23.8	-24.55	-21.15	-13.5	-2.55
ch1:	13:55:46	10.95	19.65	16.3	4.5	-9.75	-19.75	-21.25	-18.6	-13.05	-1.05	13.65	27.95	35.5	25.9	2.15	-17.3
ch1:	13:55:46	-18.2	-4.05	9.1	13.2	11.05	7.2	3.35	-1.7	-9.25	-16.7	-26.05	-35.1	-36.45	-28.0	-14.3	2.65
ch1:	13:55:49	-21.15	-26.2	-31.7	-35.6	-32.6	-19.9	-7.35	-4.9	-13.0	-25.25	-32.1	-32.9	-33.5	-31.35	-25.5	-23.15
ch1:	13:55:49	-23.45	-19.1	-7.9	4.2	5.5	-7.5	-22.75	-31.3	-28.9	-17.35	-4.1	4.8	7.55	4.2	-0.15	-4.35
ch1:	13:55:49	-13.1	-25.65	-32.25	-26.1	-12.1	0.6	14.15	25.65	25.85	16.95	5.8	-7.6	-13.6	-5.45	4.9	9.15
ch1:	13:55:49	10.2	8.3	6.65	10.5	13.95	14.35	12.9	6.1	-2.55	-1.7	8.35	16.55	19.2	21.85	22.4	15.65
ch1:	13:55:49	5.8	2.2	3.7	7.45	13.2	15.9	12.15	3.05	-5.9	-10.1	-8.95	-3.1	4.85	10.1	7.3	-2.3
ch1:	13:55:49	-11.4	-11.7	-6.25	-5.85	-15.5	-23.05	-19.55	-11.6	-7.95	-8.9	-12.05	-13.55	-8.0	2.05	9.55	12.05
ch1:	13:55:49	10.25	5.3	-0.15	-5.05	-12.25	-20.25	-20.5	-11.05	-4.7	-6.7	-7.5	-5.65	-11.2	-21.3	-25.1	-18.55
ch1:	13:55:49	-8.2	1.45	8.3	12.1	13.7	13.2	11.1	7.75	-0.2	-14.8	-26.7	-26.35	-16.5	-4.8	1.05	-0.45
ch1:	13:55:49	-5.45	-11.1	-9.05	7.4	23.4	27.15	21.9	11.7	2.85	-3.0	-12.6	-22.65	-24.55	-19.35	-7.05	9.9
ch1:	13:55:49	21.5	24.4	22.45	19.7	16.7	11.0	2.7	-2.75	-2.8	-2.2	-2.35	0.05	0.95	-1.45	-2.55	-4.95
ch1:	13:55:49	-10.5	-7.5	2.45	3.4	-4.45	-12.35	-20.65	-25.25	-23.3	-22.6	-23.0	-17.45	-11.75	-6.6	0.75	6.6
ch1:	13:55:49	7.45	4.1	-1.55	-3.95	-8.35	-19.05	-28.5	-29.0	-21.85	-12.3	-3.65	2.25	-1.25	-15.45	-23.8	-19.5
ch1:	13:55:49	-13.9	-11.05	-8.6	-7.75	-8.05	-11.35	-18.45	-22.45	-22.85	-21.8	-17.3	-11.75	-6.6	-1.25	-1.45	-7.5
ch1:	13:55:49	-14.25	-21.0	-24.85	-23.3	-18.05	-11.55	-5.7	-0.95	2.1	-2.0	-11.2	-18.0	-18.65	-12.25	-5.7	-5.5
ch1:	13:55:49	-7.75	-6.5	-1.2	5.55	7.05	2.8	-1.45	-0.5	4.3	4.55	1.1	-0.85	-3.7	-7.6	-5.05	5.05
ch1:	13:55:49	17.7	26.55	27.9	25.25	22.1	15.05	2.5	-8.6	-13.9	-14.75	-13.3	-12.35	-10.75	-5.45	0.95	4.25
ch1:	13:55:49	1.7	-7.0	-13.05	-9.6	-2.55	0.85	3.4	11.15	24.1	29.75	22.8	13.15	3.95	-5.45	-9.55	-4.05
ch1:	13:55:49	7.25	18.2	22.55	21.0	13.0	1.8	1.05	13.75	26.05	27.5	19.05	10.0	9.2	13.5	16.55	14.65
ch1:	13:55:49	6.7	-1.4	-6.85	-13.25	-15.1	-8.95	-2.8	0.9	2.7	-1.8	-8.7	-11.45	-12.1	-14.8	-22.05	-32.7
ch1:	13:55:49	-41.0	-42.7	-35.75	-24.7	-18.75	-18.25	-18.35	-19.95	-21.75	-21.0	-22.35	-28.25	-30.15	-25.7	-20.05	-15.25
ch1:	13:55:49	-8.15	0.35	2.1	-7.6	-20.1	-25.4	-23.6	-19.65	-17.15	-16.95	-12.35	-3.95	0.1	-3.05	-6.4	-7.8
ch1:	13:55:49	-7.75	-9.55	-11.1	-12.25	-17.65	-28.15	-27.1	-9.3	12.3	25.75	30.3	24.75	12.05	-1.75	-12.75	-19.85
ch1:	13:55:49	-15.4	-2.05	7.55	9.4	8.25	8.4	11.75	11.4	2.65	-6.75	-11.1	-12.45	-5.3	9.05	20.55	27.0
ch1:	13:55:49	30.45	27.75	20.75	14.0	8.7	2.7	-8.2	-19.15	-17.3	-3.5	14.2	29.85	37.1	32.5	20.2	6.1
ch1:	13:55:52	-46.9	-48.2	-40.0	-30.1	-23.1	-16.65	-12.4	-12.8	-16.15	-21.75	-27.6	-32.8	-33.5	-23.5	-8.55	-1.95
ch1:	13:55:52	-2.75	-3.95	-4.35	-6.9	-10.95	-12.9	-19.65	-35.2	-44.85	-39.95	-27.55	-12.65	0.7	9.9	15.9	16.15
ch1:	13:55:52	9.75	1.8	-7.65	-17.2	-18.3	-6.65	13.15	31.3	37.0	27.5	11.9	0.15	-4.2	-2.35	7.25	24.6
ch1:	13:55:52	40.1	45.7	42.85	33.1	21.75	19.1	22.75	25.05	28.75	31.25	28.6	25.05	22.9	21.6	22.6	23.75
ch1:	13:55:52	24.9	28.15	31.15	32.1	33.7	34.4	30.15	24.2	20.1	16.5	12.65	9.1	6.0	3.45	6.3	21.35
ch1:	13:55:52	36.95	35.55	23.9	15.2	8.6	7.05	10.9	14.8	15.8	14.35	16.7	23.4	21.1	12.95	12.55	19.95
ch1:	13:55:52	32.3	45.85	53.35	58.75	63.0	60.95	54.0	47.05	39.9	33.6	28.15	22.3	17.05	17.1	25.95	41.5
ch1:	13:55:52	54.15	59.0	52.45	35.25	14.7	1.3	-4.4	-3.5	-1.0	-0.85	-1.3	0.7	5.9	14.05	19.3	16.1
ch1:	13:55:52	6.9	-3.8	-12.4	-13.05	-6.3	5.4	14.75	12.4	-2.3	-18.5	-27.35	-27.8	-21.25	-8.35	-1.7	-9.05
ch1:	13:55:52	-19.4	-23.0	-21.4	-17.1	-14.95	-12.8	-6.1	-0.75	-3.0	-8.0	-10.05	-8.6	-7.1	-5.15	-2.6	-0.75
ch1:	13:55:52	-1.4	-3.15	-10.05	-18.4	-20.35	-13.5	-3.2	8.55	17.8	15.05	-3.9	-23.1	-26.6	-17.3	-3.6	9.65
ch1:	13:55:52	15.15	9.65	-1.65	-8.8	-6.25	0.7	1.35	-3.95	-7.8	-8.85	-7.65	-2.0	5.05	7.55	5.5	0.1
ch1:	13:55:52	-5.65	-4.6	4.25	12.25	18.5	25.55	26.55	19.1	13.45	13.8	17.0	17.0	12.0	10.15	13.25	14.15
ch1:	13:55:52	11.75	11.6	11.25	5.2	-4.3	-6.45	1.0	8.4	9.75	8.3	8.45	13.15	20.9	25.45	17.75	-5.1
ch1:	13:55:52	-28.8	-37.9	-35.5	-30.25	-24.7	-20.55	-18.1	-17.55	-16.8	-12.2	-9.95	-17.8	-30.15	-38.3	-39.35	-34.85
ch1:	13:55:52	-29.15	-27.35	-28.0	-26.85	-20.65	-11.9	-6.25	-5.5	-6.95	-7.9	-7.95	-8.1	-8.65	-6.85	-0.5	6.4
ch1:	13:55:52	7.5	4.25	4.75	5.6	1.35	-0.3	2.35	2.7	7.65	20.35	29.55	26.95	15.0	0.45	-7.15	-6.35
ch1:	13:55:52	-3.35	2.05	8.55	12.9	17.3	18.15	8.6	-3.65	-7.6	-2.65	5.25	13.6	24.6	39.3	46.8	36.5
ch1:	13:55:52	16.55	2.8	-2.4	-2.6	1.1	3.65	3.05	5.5	13.2	22.45	29.35	30.35	23.85	9.45	-10.3	-22.75
ch1:	13:55:52	-19.2	-4.75	10.35	18.35	15.85	8.55	3.9	4.55	7.7	10.95	11.5	9.3	7.35	6.45	4.75	2.45
ch1:	13:55:52	3.25	9.9	20.75	30.6	37.05	34.4	18.75	2.45	-0.2	8.1	21.8	33.05	29.7	14.6	1.7	-9.45
ch1:	13:55:52	-17.55	-11.35	7.9	25.65	31.75	23.7	10.1	0.65	-3.2	-1.0	6.3	11.8	10.8	4.25	-2.5	-2.65
ch1:	13:55:52	4.45	12.95	17.4	15.1	7.9	-1.75	-6.0	3.95	22.6	33.25	33.6	27.0	13.6	-3.1	-13.9	-10.6
ch1:	13:55:52	6.5	22.15	24.7	17.1	7.55	0.6	-1.25	2.45	13.95	27.9	32.75	26.35	16.5	8.75	5.65	5.85
ch1:	13:55:55	1.9	-19.35	-38.85	-48.75	-49.3	-46.7	-46.7	-50.3	-54.4	-58.7	-63.35	-65.2	-63.15	-65.1	-75.65	-86.95
ch1:	13:55:55	-86.9	-76.95	-66.4	-60.65	-58.3	-57.75	-58.4	-62.6	-68.8	-74.1	-77.45	-81.7	-85.75	-83.65	-72.45	-56.9
ch1:	13:55:55	-40.85	-24.9	-14.7	-18.0	-29.75	-44.0	-57.95	-67.0	-64.4	-57.4	-50.95	-39.6	-23.4	-12.9	-10.65	-14.85
ch1:	13:55:55	-24.9	-34.35	-30.05	-11.05	9.15	21.5	24.55	15.45	0.55	-6.3	-3.4	4.35	11.0	9.95	6.1	6.25
ch1:	13:55:55	9.0	14.85	20.95	22.7	23.55	22.1	15.55	8.35	1.95	-5.4	-7.1	0.65	16.65	36.25	46.65	41.65
ch1:	13:55:55	28.7	14.25	1.85	-5.0	-3.25	8.25	27.85	48.65	64.95	72.5	67.85	52.45	35.15	20.75	12.65	11.85
ch1:	13:55:55	19.0	29.55	36.25	37.65	41.0	48.0	53.4	52.6	46.9	41.1	38.65	38.95	40.1	40.65	37.55	25.3
ch1:	13:55:55	9.35	0.1	-0.1	4.5	12.0	18.7	22.35	21.25	15.0	9.55	9.95	12.25	14.35	17.45	23.8	33.2
ch1:	13:55:55	38.5	34.5	26.05	16.7	10.4	13.55	22.0	23.85	19.05	17.7	21.7	25.6	25.95	21.95	17.8	19.65
ch1:	13:55:55	25.75	29.8	29.0	20.3	6.85	-1.65	-0.5	6.8	12.4	11.7	7.85	7.75	10.0	8.05	-1.35	-10.45
ch1:	13:55:55	-9.55	-0.05	15.0	33.2	40.6	30.75	15.55	2.7	-8.25	-9.4	0.55	12.1	19.2	23.95	25.15	17.0
ch1:	13:55:55	3.95	0.15	7.15	16.0	19.65	18.0	16.35	21.1	30.6	32.55	17.0	-7.25	-20.4	-15.25	-0.8	12.55
ch1:	13:55:55	20.5	19.15	13.4	9.0	2.55	-5.65	-8.0	-2.15	11.55	27.95	38.6	41.8	38.6	28.8	18.1	6.5
ch1:	13:55:55	-7.9	-24.75	-43.45	-60.85	-68.1	-66.9	-62.25	-57.2	-54.95	-57.3	-59.35	-60.0	-57.0	-50.5	-44.55	-41.85
ch1:	13:55:55	-40.95	-40.45	-39.5	-39.5	-41.2	-43.3	-44.5	-47.25	-52.15	-51.85	-40.0	-23.65	-9.6	0.7	7.4	12.45
ch1:	13:55:55	17.4	15.6	1.95	-19.55	-35.35	-36.0	-22.15	-5.1	3.8	6.05	8.3	9.0	6.8	5.1	2.75	1.05
ch1:	13:55:55	4.75	10.45	12.0	8.8	2.05	-7.05	-11.3	-3.45	11.85	25.9	33.1	31.05	26.3	25.05	21.75	13.5
ch1:	13:55:55	5.55	1.8	5.55	14.35	21.15	26.7	30.95	31.1	33.6	38.15	34.15	20.55	8.0	3.55	6.15	8.75
ch1:	13:55:55	3.7	-4.45	-3.7	6.7	16.5	22.75	25.75	25.7	23.95	18.3	8.55	-1.55	-9.55	-12.0	-4.1	6.3
ch1:	13:55:55	9.65	11.35	14.35	6.6	-6.75	-8.05	1.1	9.45	15.85	17.5	8.3	-5.6	-12.85	-13.65	-12.2	-8.7
ch1:	13:55:55	-5.35	-6.2	-8.7	-7.15	-4.85	-5.25	-2.8	5.7	17.4	26.1	21.5	3.35	-11.7	-14.65	-7.45	8.2
ch1:	13:55:55	21.45	25.9	25.75	19.35	9.35	4.2	-1.8	-12.75	-20.4	-22.9	-19.5	-8.35	5.35	12.85	7.15	-10.15
ch1:	13:55:55	-23.05	-22.75	-13.4	-0.6	9.15	11.45	9.6	9.6	11.75	9.3	5.35	8.0	9.9	5.25	1.9	1.85
ch1:	13:55:55	2.5	5.55	9.1	6.6	-4.4	-16.2	-17.15	-8.7	-1.6	1.1	-0.3	-10.0	-24.9	-33.05	-28.1	-11.95
ch1:	13:55:58	-26.55	-15.2	-10.0	-14.15	-19.05	-28.4	-39.95	-39.5	-24.95	-8.35	-0.45	-4.25	-16.3	-29.4	-35.15	-32.45
ch1:	13:55:58	-26.7	-17.0	-7.0	-2.75	-3.7	-10.3	-22.9	-27.95	-14.05	9.8	22.3	14.35	-1.3	-13.3	-22.45	-26.85
ch1:	13:55:58	-23.65	-17.15	-9.9	-1.6	7.25	14.5	17.75	19.2	16.6	7.8	1.45	2.1	2.15	2.95	8.3	11.45
ch1:	13:55:58	12.95	16.3	15.75	7.95	-1.35	-11.0	-19.65	-18.3	-3.4	11.95	18.15	15.7	6.9	-6.0	-15.55	-18.95
ch1:	13:55:58	-22.65	-30.4	-35.05	-30.8	-22.9	-15.75	-9.2	-10.85	-23.3	-34.4	-37.2	-32.9	-20.4	-3.15	12.65	20.3
ch1:	13:55:58	17.1	5.15	-11.05	-23.7	-25.45	-21.65	-20.0	-17.25	-12.05	-9.5	-11.3	-14.5	-15.15	-11.85	-7.3	-4.2
ch1:	13:55:58	-4.6	-14.65	-32.9	-42.9	-35.75	-21.8	-10.3	-3.85	-7.9	-21.75	-31.5	-28.25	-22.55	-22.35	-19.4	-16.65
ch1:	13:55:58	-23.65	-31.05	-26.9	-13.35	-3.1	-3.05	-5.4	-5.65	-13.05	-27.6	-36.5	-27.8	-4.6	16.75	26.15	21.9
ch1:	13:55:58	2.95	-24.55	-46.55	-47.95	-27.8	-7.2	3.45	10.25	5.6	-8.55	-17.95	-24.9	-26.35	-15.15	-5.75	-2.1
ch1:	13:55:58	5.4	9.8	-0.3	-20.75	-35.6	-38.15	-36.05	-25.7	-8.3	1.6	2.55	-0.4	-9.85	-20.05	-28.45	-35.2
ch1:	13:55:58	-30.45	-18.4	-10.8	-5.5	-3.25	-4.45	-2.75	0.8	-0.8	-10.05	-24.4	-32.15	-26.55	-15.2	-5.2	1.5
ch1:	13:55:58	6.0	8.35	6.85	2.45	-3.65	-10.45	-14.75	-14.55	-13.0	-16.4	-20.7	-14.6	-2.35	3.65	-0.35	-13.6
ch1:	13:55:58	-24.75	-19.75	-3.7	9.45	15.6	14.7	9.9	4.2	-5.7	-20.9	-34.25	-38.45	-29.45	-12.8	0.35	5.55
ch1:	13:55:58	5.25	-0.55	-8.1	-12.15	-20.05	-35.85	-47.3	-45.5	-32.7	-14.05	0.1	2.8	-0.3	-2.1	-3.5	-5.75
ch1:	13:55:58	-9.65	-20.35	-33.05	-35.95	-27.9	-16.9	-6.5	-0.8	0.35	-1.2	-6.5	-10.5	-12.8	-21.3	-32.1	-36.95
ch1:	13:55:58	-36.25	-27.0	-12.6	-4.6	-5.35	-11.3	-20.2	-25.8	-25.65	-21.95	-19.55	-24.0	-30.2	-27.95	-16.35	-2.5
ch1:	13:55:58	7.35	11.25	11.1	6.6	-1.85	-10.85	-17.0	-20.9	-24.0	-26.15	-23.9	-17.55	-10.75	-4.1	2.55	6.7
ch1:	13:55:58	11.15	20.9	29.75	26.95	15.6	2.95	-6.75	-11.9	-14.0	-17.0	-18.25	-10.3	5.85	20.85	29.7	29.65
ch1:	13:55:58	20.9	9.15	-1.4	-11.15	-17.0	-21.7	-27.3	-25.6	-15.15	-5.0	3.8	14.2	23.0	22.7	7.85	-10.5
ch1:	13:55:58	-15.95	-8.75	-0.75	3.2	4.9	2.9	-8.9	-24.25	-29.2	-22.4	-10.45	3.55	15.3	19.6	14.95	4.0
ch1:	13:55:58	-10.25	-23.15	-34.95	-46.75	-52.9	-51.6	-49.55	-46.55	-38.35	-26.55	-16.7	-13.75	-16.45	-19.35	-22.45	-26.5
ch1:	13:55:58	-30.45	-33.2	-34.15	-29.0	-16.4	-5.05	-4.7	-9.9	-12.05	-11.0	-8.6	-4.2	0.3	2.8	-0.15	-7.2
ch1:	13:55:58	-13.95	-16.15	-12.4	-7.35	-8.05	-13.35	-16.25	-14.05	-7.8	-0.05	5.8	8.55	5.75	-3.7	-12.05	-11.2
ch1:	13:55:58	-6.35	-3.25	3.2	14.35	24.05	29.0	28.7	23.5	17.5	12.45	8.15	5.65	5.5	7.75	13.4	23.7
ch1:	13:56:01	35.85	37.4	24.2	11.35	8.2	9.7	11.45	13.95	16.55	19.35	20.2	18.95	17.05	18.05	23.5	32.55
ch1:	13:56:01	44.8	58.05	67.6	69.85	60.45	36.85	8.0	-7.95	-6.9	-0.85	3.1	8.95	15.75	18.7	18.7	15.0
ch1:	13:56:01	4.95	-6.0	-8.3	-1.95	0.4	-5.0	-9.25	-7.75	-5.25	-3.65	-3.05	-4.1	-11.9	-25.6	-35.9	-38.15
ch1:	13:56:01	-32.25	-18.35	-4.0	5.25	11.3	11.6	7.35	2.65	-2.3	-4.8	-4.35	-3.95	-2.9	-0.95	0.8	2.8
ch1:	13:56:01	2.45	-2.1	-3.7	2.85	7.5	-0.85	-13.7	-16.95	-10.8	-0.95	10.35	19.25	21.25	15.75	9.85	7.5
ch1:	13:56:01	3.75	-5.75	-19.0	-31.45	-38.6	-36.0	-24.8	-11.5	-2.9	3.4	8.25	10.45	12.0	13.9	11.3	3.15
ch1:	13:56:01	-6.45	-12.0	-9.55	-0.4	10.7	19.65	24.75	26.4	29.55	33.3	34.35	30.95	22.7	13.75	9.8	12.45
ch1:	13:56:01	17.6	20.7	17.9	12.0	9.05	8.55	8.8	9.4	4.4	-3.0	1.7	17.7	31.25	38.45	40.1	34.25
ch1:	13:56:01	24.8	16.75	7.9	-2.15	-6.2	-0.95	7.2	12.3	15.4	19.8	23.25	20.05	7.9	-6.7	-12.4	-7.4
ch1:	13:56:01	0.6	7.35	12.2	14.85	16.15	17.2	18.15	18.05	17.65	13.8	3.95	-6.55	-11.9	-14.35	-12.85	-8.55
ch1:	13:56:01	-7.15	-8.3	-7.35	-2.5	5.3	11.3	13.7	11.4	3.5	-5.0	-10.2	-16.15	-19.65	-18.35	-13.0	-3.6
ch1:	13:56:01	8.6	21.45	34.35	36.5	18.9	-7.5	-22.75	-19.3	-3.05	14.95	28.8	31.5	18.95	-3.4	-27.15	-43.1
ch1:	13:56:01	-37.6	-16.05	4.2	15.3	16.6	7.2	-3.6	-8.25	-10.75	-20.75	-35.55	-41.75	-34.45	-21.05	-6.85	3.6
ch1:	13:56:01	7.45	4.95	-2.75	-12.7	-21.3	-27.5	-24.25	-11.05	1.7	9.7	13.5	6.75	-4.45	-10.65	-13.85	-18.85
ch1:	13:56:01	-23.6	-22.45	-14.35	-3.85	4.9	8.4	7.75	5.7	4.4	2.85	2.0	-2.1	-8.05	-9.8	-4.3	4.6
ch1:	13:56:01	12.95	18.4	20.9	12.05	-8.45	-26.7	-32.2	-23.5	-4.45	10.25	15.45	16.4	14.1	7.3	1.25	-5.75
ch1:	13:56:01	-15.55	-26.35	-36.95	-47.05	-50.1	-49.95	-49.5	-44.55	-35.8	-33.1	-36.55	-41.5	-43.45	-41.75	-38.3	-37.85
ch1:	13:56:01	-40.8	-41.85	-37.4	-30.45	-23.4	-21.65	-26.2	-31.25	-29.55	-23.35	-15.95	-10.8	-3.6	2.6	-2.55	-18.5
ch1:	13:56:01	-30.6	-34.2	-32.95	-29.6	-22.85	-11.05	-4.1	-9.65	-14.45	-12.25	-8.15	-0.9	11.2	22.35	28.0	25.45
ch1:	13:56:01	18.1	11.15	5.6	3.5	5.25	4.55	1.25	-1.25	-0.2	2.6	7.95	13.75	15.5	13.3	14.35	18.85
ch1:	13:56:01	23.0	23.3	18.45	11.15	8.85	7.45	0.8	-5.3	-0.85	9.95	17.85	20.3	23.4	30.25	37.25	39.05
ch1:	13:56:01	36.95	24.5	-4.15	-33.1	-38.6	-22.3	-0.5	16.15	24.35	22.3	12.05	-2.95	-12.1	-14.05	-20.5	-36.6
ch1:	13:56:01	-49.2	-50.85	-42.85	-25.2	-7.4	-2.75	-7.2	-12.35	-8.6	6.15	20.95	24.4	22.0	18.4	13.65	7.85
ch1:	13:56:01	-1.8	-11.05	-12.85	-14.9	-17.4	-10.35	1.35	6.3	2.25	-8.7	-20.0	-26.55	-26.45	-18.3	-4.6	8.95
ch1:	13:56:04	16.2	9.3	-5.75	-15.95	-20.4	-21.8	-19.85	-17.2	-13.05	-9.05	-11.4	-16.85	-19.15	-16.3	-6.95	4.35
ch1:	13:56:04	13.95	26.9	38.1	40.7	38.0	30.15	16.35	3.55	-3.1	-6.65	-8.45	-6.95	-1.45	1.7	-1.15	-4.7
ch1:	13:56:04	-3.75	3.8	18.45	31.5	33.85	25.85	14.65	4.5	-6.1	-18.85	-29.5	-27.2	-12.75	-0.35	3.7	1.15
ch1:	13:56:04	-4.65	-9.2	-12.45	-19.7	-24.7	-20.4	-8.5	5.45	14.55	15.95	16.75	16.0	6.7	-9.1	-21.25	-26.2
ch1:	13:56:04	-24.65	-20.15	-15.3	-11.8	-9.05	-7.15	-6.55	-9.15	-10.45	-3.25	11.65	23.4	25.7	20.45	13.9	6.25
ch1:	13:56:04	-8.2	-25.45	-33.1	-27.4	-13.9	-0.9	8.8	14.5	13.8	7.4	-3.0	-16.1	-27.7	-34.3	-32.85	-22.55
ch1:	13:56:04	-11.55	-5.0	0.15	2.65	-1.2	-11.3	-22.7	-22.95	-10.4	1.6	8.15	10.8	8.2	3.85	-5.05	-22.6
ch1:	13:56:04	-34.2	-27.9	-9.95	7.9	16.15	15.35	14.85	14.5	10.8	2.35	-14.35	-38.45	-57.9	-63.35	-53.2	-37.85
ch1:	13:56:04	-31.0	-33.95	-38.3	-41.05	-40.8	-38.65	-36.05	-33.45	-33.9	-40.0	-43.8	-39.45	-33.6	-33.05	-36.6	-39.5
ch1:	13:56:04	-37.95	-33.1	-29.4	-29.05	-32.45	-35.45	-34.35	-31.15	-28.4	-28.95	-35.7	-43.1	-44.0	-36.25	-23.2	-10.6
ch1:	13:56:04	-3.75	-3.4	-7.6	-10.4	-9.7	-10.15	-15.35	-20.1	-19.05	-14.4	-13.9	-18.0	-22.1	-25.25	-27.0	-23.6
ch1:	13:56:04	-14.45	-4.5	0.1	-3.05	-13.15	-26.0	-32.75	-28.15	-18.9	-12.55	-11.1	-12.95	-13.35	-5.3	6.9	11.05
ch1:	13:56:04	-0.75	-21.75	-37.05	-37.55	-25.5	-7.5	12.65	30.0	39.45	34.25	7.75	-27.9	-45.35	-38.55	-23.4	-9.3
ch1:	13:56:04	0.25	1.45	-1.0	1.75	5.55	5.1	4.55	4.2	2.25	1.4	2.6	1.7	-1.35	-3.85	-5.05	-6.7
ch1:	13:56:04	-8.9	-11.9	-14.35	-17.7	-21.55	-22.35	-17.55	-11.65	-6.1	0.4	4.2	2.55	0.0	-3.5	-3.95	3.75
ch1:	13:56:04	12.55	15.2	12.65	5.55	-2.9	-7.9	-10.35	-9.75	-2.3	8.15	17.05	19.6	13.35	4.0	-3.75	-9.15
ch1:	13:56:04	-11.35	-12.85	-13.35	-11.8	-9.05	-2.8	4.85	6.8	3.75	2.55	4.35	10.1	15.5	15.9	12.65	5.05
ch1:	13:56:04	-5.7	-8.6	-1.85	4.65	8.2	14.2	23.45	33.1	38.75	39.15	35.05	25.6	10.95	-0.8	-3.45	-2.05
ch1:	13:56:04	-1.1	2.6	8.45	14.9	20.75	24.95	25.9	24.35	22.4	20.1	18.55	21.45	24.2	20.7	15.65	14.85
ch1:	13:56:04	15.75	15.2	11.6	5.8	0.75	0.35	6.35	15.45	22.2	25.9	26.05	27.45	29.4	23.0	10.05	-2.05
ch1:	13:56:04	-9.6	-5.05	9.4	21.8	29.6	30.2	24.55	19.2	8.5	-9.4	-22.75	-27.1	-28.85	-35.3	-47.3	-56.15
ch1:	13:56:04	-57.35	-54.95	-52.05	-50.5	-48.5	-45.1	-44.9	-47.9	-48.1	-41.6	-31.5	-22.9	-16.3	-10.95	-11.15	-16.35
ch1:	13:56:04	-23.95	-29.25	-27.3	-20.75	-14.85	-7.75	-2.5	-1.5	-0.05	-2.3	-12.75	-18.45	-11.95	1.65	13.95	16.55
ch1:	13:56:04	11.0	5.95	4.65	9.7	23.85	40.25	45.75	39.65	31.9	22.15	11.3	7.0	4.95	1.25	6.75	19.7
ch1:	13:56:07	28.7	34.75	35.5	27.8	21.55	19.5	15.3	8.45	2.35	-0.45	4.65	17.05	30.6	38.9	39.15	34.1
ch1:	13:56:07	25.35	12.35	-0.75	-7.6	-8.6	-5.2	3.85	14.0	20.0	20.25	15.85	12.3	16.6	28.2	39.05	42.65
ch1:	13:56:07	40.7	35.25	29.55	25.0	16.1	-1.35	-10.55	1.95	24.8	40.9	50.7	54.55	52.7	54.05	60.9	63.9
ch1:	13:56:07	55.85	38.25	20.35	13.5	20.05	37.3	58.4	72.8	79.1	78.0	72.25	67.5	61.45	42.3	11.1	-16.65
ch1:	13:56:07	-22.85	-6.8	14.85	28.85	30.6	22.15	12.25	4.25	-5.5	-18.0	-33.8	-48.15	-53.5	-52.4	-50.6	-46.7
ch1:	13:56:07	-39.95	-30.6	-16.9	-9.0	-20.0	-39.5	-44.7	-32.1	-12.95	2.85	11.5	12.95	8.35	-1.5	-16.35	-32.7
ch1:	13:56:07	-42.75	-42.15	-34.75	-24.95	-12.95	-0.85	7.5	9.45	1.05	-13.35	-18.5	-13.4	-9.8	-7.5	-5.55	-6.8
ch1:	13:56:07	-3.7	2.5	3.2	1.5	4.15	15.35	30.75	36.25	26.25	5.6	-16.85	-25.85	-17.7	-2.6	14.8	29.0
ch1:	13:56:07	33.9	26.1	8.55	-4.5	-3.9	5.8	18.15	27.35	29.35	28.2	27.5	28.95	31.15	29.95	24.95	21.9
ch1:	13:56:07	23.05	27.3	32.9	39.0	46.85	54.1	57.0	54.55	49.95	46.2	39.9	30.35	26.2	30.7	39.3	48.7
ch1:	13:56:07	55.7	53.7	43.95	36.15	31.2	21.45	6.65	-5.0	-8.5	-4.95	3.6	11.75	16.35	23.0	33.65	33.3
ch1:	13:56:07	17.8	3.5	-0.95	3.7	16.95	29.5	33.5	28.45	16.4	5.85	7.05	14.05	20.6	25.75	26.85	25.05
ch1:	13:56:07	26.35	30.3	32.9	26.0	8.8	-5.85	-7.65	0.35	14.45	29.75	41.6	45.2	39.15	23.4	1.45	-17.2
ch1:	13:56:07	-21.4	-15.35	-11.0	-11.15	-10.1	-8.0	-8.2	-8.35	-4.55	1.75	7.65	8.05	1.75	-7.2	-13.3	-11.1
ch1:	13:56:07	-1.4	4.65	4.2	1.1	-1.4	2.55	11.85	15.1	9.6	1.95	-4.45	-9.75	-13.2	-12.7	-8.15	0.65
ch1:	13:56:07	10.15	14.8	11.7	3.2	-4.25	-2.8	3.25	4.75	2.15	0.5	2.25	7.45	15.4	25.55	33.5	33.2
ch1:	13:56:07	23.05	13.7	13.95	19.85	23.65	24.75	25.1	25.6	25.2	22.3	17.4	11.85	5.3	3.5	9.35	14.15
ch1:	13:56:07	13.05	9.8	7.25	8.65	12.45	13.1	10.0	5.15	0.25	-1.9	-0.9	-1.8	-5.4	-5.15	-2.35	-5.05
ch1:	13:56:07	-11.15	-13.0	-12.85	-9.15	2.25	14.6	18.7	14.95	6.75	-3.7	-11.4	-10.8	-7.3	-5.4	-5.35	-5.25
ch1:	13:56:07	-4.15	-4.8	-7.3	-3.5	5.9	9.75	5.4	-5.05	-17.3	-23.55	-25.0	-23.7	-14.65	-3.4	3.8	8.4
ch1:	13:56:07	7.9	5.85	9.05	12.0	12.6	12.25	6.35	-2.2	-6.0	-3.35	3.55	9.3	11.15	14.3	18.05	18.05
ch1:	13:56:07	18.4	17.9	9.15	-1.9	-3.3	2.3	7.35	8.15	5.3	2.85	2.5	3.95	10.25	16.75	15.4	8.05
ch1:	13:56:07	2.85	4.05	9.75	11.35	5.65	-0.4	-2.85	-3.15	-0.95	2.4	1.45	-5.4	-13.7	-13.45	1.1	18.8
ch1:	13:56:07	24.95	22.25	17.3	10.85	4.25	-1.75	-7.95	-14.65	-22.65	-28.8	-31.1	-30.2	-29.45	-32.95	-39.2	-44.95
ch1:	13:56:10	-50.55	-54.9	-54.9	-49.35	-41.45	-37.35	-38.6	-39.65	-36.35	-29.8	-21.65	-11.7	-4.0	-5.75	-15.95	-28.1
ch1:	13:56:10	-38.55	-44.4	-44.55	-38.9	-27.75	-16.05	-4.9	2.95	-1.9	-12.2	-12.9	-3.8	6.05	8.0	3.45	2.65
ch1:	13:56:10	2.8	-1.9	-8.85	-19.4	-30.85	-31.5	-24.35	-18.45	-14.65	-12.05	-6.3	5.8	14.65	13.0	5.05	-8.05
ch1:	13:56:10	-28.2	-44.6	-43.45	-27.5	-11.65	-3.25	0.45	2.85	4.9	7.1	11.0	12.2	2.7	-17.0	-36.25	-44.4
ch1:	13:56:10	-41.35	-31.2	-18.7	-5.85	5.9	12.6	10.45	1.05	-8.3	-11.35	-7.85	-1.05	2.9	0.6	-2.75	-1.3
ch1:	13:56:10	1.4	2.2	2.7	6.25	13.6	20.4	24.05	29.7	31.9	20.4	1.2	-12.1	-16.25	-12.05	-5.0	-0.7
ch1:	13:56:10	1.8	5.2	7.2	7.15	2.4	-7.95	-18.05	-18.75	-8.75	5.35	13.9	14.95	11.15	7.7	8.3	9.8
ch1:	13:56:10	7.8	7.55	9.1	9.4	9.75	11.3	11.15	5.15	-5.4	-12.6	-15.15	-16.35	-14.0	-10.2	-8.15	-3.8
ch1:	13:56:10	1.35	0.65	-4.2	-10.35	-15.55	-14.1	-4.15	6.7	11.5	11.2	9.8	8.75	4.8	0.8	3.05	6.6
ch1:	13:56:10	6.1	4.8	0.15	-8.15	-12.85	-14.25	-15.85	-15.55	-11.7	-2.8	10.6	21.1	23.6	20.1	15.25	11.45
ch1:	13:56:10	6.4	-1.85	-15.15	-33.85	-48.8	-50.4	-47.2	-45.75	-42.4	-39.35	-41.4	-45.0	-47.9	-50.35	-49.9	-45.0
ch1:	13:56:10	-37.4	-32.6	-29.6	-23.2	-19.95	-28.55	-42.65	-51.3	-49.85	-41.9	-32.1	-18.4	-7.0	-2.6	0.2	-3.7
ch1:	13:56:10	-19.35	-29.45	-22.75	-8.0	5.65	13.6	16.25	16.1	12.45	3.5	-11.5	-25.2	-30.45	-31.65	-29.35	-23.9
ch1:	13:56:10	-20.4	-17.6	-14.55	-16.35	-20.35	-21.65	-23.9	-26.65	-24.9	-18.4	-9.2	0.95	8.65	13.6	10.4	-6.2
ch1:	13:56:10	-23.55	-27.6	-23.75	-19.05	-12.05	-1.45	13.0	25.0	26.0	17.2	6.4	-2.85	-11.55	-20.4	-24.55	-20.25
ch1:	13:56:10	-13.5	-8.2	-1.4	5.7	9.9	12.85	15.9	15.55	5.35	-11.55	-18.65	-9.95	3.2	12.5	19.65	20.55
ch1:	13:56:10	13.55	3.6	-9.4	-21.9	-22.3	-6.2	15.65	30.45	35.1	33.7	26.25	14.3	3.7	-3.85	-9.4	-12.4
ch1:	13:56:10	-13.2	-14.25	-16.35	-14.45	-7.9	0.35	8.75	13.15	8.25	-0.7	-10.1	-18.6	-23.0	-24.55	-27.55	-29.2
ch1:	13:56:10	-25.85	-17.25	-6.75	1.55	2.2	-2.15	-5.2	-4.9	-5.7	-6.05	-1.25	7.2	11.8	11.5	8.95	4.85
ch1:	13:56:10	-2.25	-11.75	-19.55	-21.9	-20.85	-13.55	-1.5	8.45	13.85	17.6	17.15	10.85	0.55	-9.5	-16.05	-21.25
ch1:	13:56:10	-23.4	-16.3	-5.05	3.35	10.2	16.55	18.65	16.55	14.1	15.05	18.7	24.7	27.95	21.85	10.5	3.5
ch1:	13:56:10	1.2	2.1	5.2	4.6	-2.8	-6.7	4.5	22.15	32.2	33.2	28.25	22.9	21.9	17.85	5.85	-7.9
ch1:	13:56:10	-11.85	0.55	18.4	24.8	22.0	19.25	14.7	5.55	-2.35	-6.4	-7.7	-7.45	-5.2	1.85	13.35	19.7
ch1:	13:56:10	17.35	8.5	-6.0	-22.15	-28.0	-23.0	-13.75	-4.3	4.6	10.55	10.7	4.6	-3.3	-10.8	-14.3	-11.1
ch1:	13:56:13	-1.5	-0.5	4.65	8.1	8.8	11.15	14.05	14.2	11.8	4.95	-0.75	-0.35	0.0	2.55	13.2	20.0
ch1:	13:56:13	15.4	7.0	-1.45	-8.45	-9.25	-1.5	8.7	11.2	4.55	-2.5	-4.5	-0.75	8.9	19.75	24.55	20.95
ch1:	13:56:13	10.1	-2.1	-11.0	-13.0	-5.75	5.95	14.6	21.0	23.55	17.85	10.0	4.6	-4.3	-15.95	-24.6	-30.35
ch1:	13:56:13	-34.9	-35.5	-34.25	-34.95	-36.95	-37.1	-37.85	-42.7	-48.4	-49.05	-45.75	-39.9	-33.6	-30.1	-28.5	-22.3
ch1:	13:56:13	-12.55	-6.8	-8.75	-17.35	-26.6	-30.55	-30.05	-28.5	-22.0	-12.05	-9.55	-14.8	-15.95	-8.6	0.0	2.25
ch1:	13:56:13	-4.35	-13.55	-18.4	-15.65	-3.6	12.3	17.5	8.9	-2.0	-7.2	-4.75	4.35	9.85	1.9	-12.05	-14.7
ch1:	13:56:13	-5.2	7.45	17.9	25.15	27.75	25.85	22.0	19.3	19.05	21.6	24.05	20.2	10.4	-0.9	-13.55	-22.0
ch1:	13:56:13	-19.45	-12.3	-7.55	-5.75	-7.1	-12.4	-18.55	-20.85	-21.05	-25.0	-27.05	-23.75	-18.65	-9.95	-0.7	-1.9
ch1:	13:56:13	-9.9	-17.7	-26.2	-31.75	-25.4	-8.4	4.85	4.65	1.2	-1.95	-7.6	-10.1	-13.4	-25.2	-37.9	-45.6
ch1:	13:56:13	-43.9	-28.6	-11.7	-1.1	7.4	9.2	1.65	-5.45	-4.95	1.75	6.9	4.3	-0.6	-0.6	5.9	13.35
ch1:	13:56:13	14.75	14.25	16.05	17.6	18.15	18.7	19.55	18.55	10.15	-0.6	-3.6	1.05	10.35	24.85	37.9	45.9
ch1:	13:56:13	49.55	45.7	31.5	16.15	9.05	9.7	11.25	13.85	17.7	22.3	26.4	27.85	26.5	20.7	11.35	8.9
ch1:	13:56:13	12.45	9.2	-0.65	-6.95	-5.7	3.3	13.15	16.4	14.0	7.7	-5.75	-24.05	-39.3	-42.2	-29.3	-9.6
ch1:	13:56:13	6.5	16.65	18.7	13.0	4.3	-8.6	-24.25	-32.0	-28.4	-16.9	-2.1	8.15	11.35	12.4	10.7	5.95
ch1:	13:56:13	-1.75	-12.15	-16.7	-11.25	-5.55	-0.8	7.2	15.75	18.9	15.15	5.25	-4.75	-8.65	-4.75	4.15	13.8
ch1:	13:56:13	18.3	16.85	14.8	14.2	8.45	-1.85	-9.05	-9.0	-3.65	5.15	13.3	18.85	19.6	13.3	1.5	-9.65
ch1:	13:56:13	-12.75	-5.55	3.7	9.25	16.0	23.45	21.0	5.75	-12.3	-17.6	-7.7	6.85	16.0	16.0	9.7	2.95
ch1:	13:56:13	-1.9	3.45	16.2	17.5	5.75	-4.1	-10.45	-11.8	-5.55	4.05	12.15	15.55	11.75	6.15	4.6	10.5
ch1:	13:56:13	21.85	29.05	26.05	21.2	20.15	20.4	17.1	6.7	-9.9	-22.0	-24.85	-23.05	-17.75	-6.5	3.0	1.65
ch1:	13:56:13	-11.55	-26.4	-32.8	-31.25	-28.0	-23.35	-19.7	-15.75	-7.85	3.35	13.45	16.5	1.1	-27.05	-46.7	-47.15
ch1:	13:56:13	-33.45	-14.65	-1.35	6.25	10.1	7.35	-1.05	-12.6	-26.45	-32.35	-26.25	-16.3	-5.1	7.75	18.45	25.9
ch1:	13:56:13	29.3	26.9	15.9	-3.0	-21.9	-31.6	-30.25	-19.05	-3.7	9.1	15.15	13.7	6.65	1.25	3.05	10.65
ch1:	13:56:13	18.1	21.4	17.2	6.35	-3.9	-9.0	-10.6	-5.5	4.6	9.8	5.0	-4.85	-10.15	-2.65	11.95	20.65
ch1:	13:56:13	19.2	9.55	-5.7	-21.05	-30.75	-30.45	-20.9	-6.45	9.5	23.45	31.8	33.95	28.9	12.1	-11.45	-32.1
ch1:	13:56:16	-8.2	-11.65	-10.45	-2.95	4.8	7.7	7.6	10.1	10.95	4.0	-2.25	-0.4	5.75	10.4	11.1	10.05
ch1:	13:56:16	8.65	-2.3	-25.65	-45.15	-41.6	-20.1	-0.9	7.65	9.9	6.65	-0.7	-9.5	-20.3	-31.55	-42.15	-53.4
ch1:	13:56:16	-62.1	-70.15	-77.85	-78.7	-72.3	-65.65	-60.5	-54.8	-49.2	-47.1	-43.7	-37.2	-40.25	-53.0	-56.85	-49.25
ch1:	13:56:16	-39.55	-28.55	-18.85	-13.2	-9.2	-8.45	-13.2	-20.25	-25.95	-28.25	-30.75	-33.2	-31.5	-28.35	-26.2	-19.45
ch1:	13:56:16	-8.5	-1.55	-0.95	-3.45	-7.15	-9.2	-6.3	1.85	8.25	9.25	3.65	-5.3	-7.8	-1.2	4.85	5.8
ch1:	13:56:16	3.15	-5.7	-14.85	-14.35	-6.95	2.1	10.7	15.1	13.1	2.6	-14.8	-23.35	-13.45	-0.8	4.2	8.35
ch1:	13:56:16	13.25	10.7	2.4	-4.9	-10.95	-12.55	-7.95	-2.9	3.95	11.8	8.95	2.7	7.25	10.55	6.7	2.4
ch1:	13:56:16	-8.7	-23.35	-21.55	-5.05	12.2	24.2	25.3	16.9	8.5	3.3	-2.3	-13.45	-27.65	-32.6	-23.2	-5.4
ch1:	13:56:16	13.9	22.65	16.4	4.95	-4.9	-10.9	-12.9	-17.8	-26.8	-30.2	-26.8	-28.7	-40.9	-51.55	-51.55	-47.75
ch1:	13:56:16	-43.45	-34.45	-24.05	-22.4	-30.95	-41.45	-44.1	-40.95	-36.0	-28.35	-24.0	-29.1	-36.5	-40.95	-41.5	-38.8
ch1:	13:56:16	-36.65	-33.2	-22.6	-9.25	4.0	14.55	13.2	-3.45	-24.5	-40.85	-43.3	-29.95	-15.65	-11.2	-11.35	-10.15
ch1:	13:56:16	-4.25	-0.4	-5.35	-12.15	-13.6	-14.1	-16.5	-19.95	-22.6	-18.4	-7.0	3.7	10.4	12.2	10.55	5.4
ch1:	13:56:16	-2.75	-6.45	-1.55	-2.0	-10.55	-16.55	-15.0	-5.1	10.15	21.3	23.4	18.25	10.6	3.3	-4.35	-9.6
ch1:	13:56:16	-11.05	-13.6	-17.15	-20.75	-24.65	-22.7	-15.3	-10.5	-7.2	-4.35	-7.05	-12.85	-17.2	-15.3	-3.95	9.25
ch1:	13:56:16	15.35	14.3	8.6	0.95	-4.95	-9.05	-11.15	-10.6	-13.2	-18.95	-21.15	-17.95	-11.4	-1.75	7.35	10.1
ch1:	13:56:16	7.65	1.85	-8.2	-19.85	-26.9	-23.0	-7.65	7.25	11.1	10.5	11.15	7.2	-2.65	-9.8	-10.05	-8.5
ch1:	13:56:16	-12.0	-16.3	-11.95	-2.6	3.85	7.0	7.0	2.9	-1.85	-3.3	-5.0	-11.95	-17.6	-16.25	-16.05	-18.5
ch1:	13:56:16	-16.7	-13.85	-13.25	-14.3	-17.35	-21.7	-19.5	-14.3	-12.25	-9.7	-4.15	0.6	4.6	5.8	-1.8	-16.95
ch1:	13:56:16	-29.25	-31.7	-24.35	-10.55	6.45	19.75	20.05	7.15	-9.35	-21.95	-24.95	-16.5	-3.85	6.2	15.45	23.25
ch1:	13:56:16	24.55	21.0	17.1	11.2	3.15	-4.2	-7.65	-1.9	12.05	25.2	31.0	29.3	24.5	21.75	22.25	24.5
ch1:	13:56:16	21.55	10.55	0.2	-1.75	4.85	14.2	16.1	10.25	6.3	6.95	11.5	14.9	6.85	-9.7	-21.6	-23.5
ch1:	13:56:16	-17.8	-10.55	-7.4	-4.85	-1.95	-3.6	-9.75	-18.15	-22.65	-16.9	-3.55	7.7	10.1	5.05	-1.75	-8.9
ch1:	13:56:16	-12.75	-5.75	8.4	17.1	19.65	21.45	21.45	18.7	12.65	1.9	-3.9	4.5	16.5	19.1	18.4	19.4
ch1:	13:56:16	20.75	23.4	23.25	14.65	3.75	-2.55	-1.15	4.8	7.3	3.45	-1.75	-5.0	-3.25	6.6	17.9	19.9
ch1:	13:56:19	9.15	16.95	24.7	25.05	21.5	21.5	20.45	17.35	19.85	26.5	32.3	36.9	37.05	29.1	20.0	16.4
ch1:	13:56:19	15.6	17.6	20.9	22.9	26.45	29.75	25.2	18.0	11.7	4.45	3.4	10.1	18.35	30.2	45.0	55.65
ch1:	13:56:19	58.2	48.15	25.9	4.0	-7.3	-4.2	8.05	17.55	22.2	25.9	27.2	26.65	25.75	21.8	16.55	15.85
ch1:	13:56:19	21.05	30.3	39.0	43.3	44.0	41.95	37.5	33.6	33.25	34.55	34.75	34.35	36.9	44.3	52.2	52.2
ch1:	13:56:19	42.5	32.35	30.9	36.3	41.55	44.4	44.1	43.6	47.05	50.3	45.1	31.45	13.7	-3.65	-16.8	-22.1
ch1:	13:56:19	-20.25	-14.45	-3.1	14.5	28.1	31.05	26.5	20.45	15.8	13.35	11.65	10.7	12.0	16.55	19.1	16.7
ch1:	13:56:19	16.4	22.05	24.55	19.2	10.45	-1.0	-11.6	-4.35	24.0	52.15	63.1	56.4	40.2	29.0	28.1	29.15
ch1:	13:56:19	27.65	22.2	14.55	12.85	16.45	18.95	20.5	19.5	16.6	21.3	34.45	44.5	42.45	25.45	2.75	-7.35
ch1:	13:56:19	0.75	16.65	30.9	32.9	22.25	17.6	26.55	30.75	20.15	2.5	-7.05	-3.05	4.85	14.65	26.5	29.2
ch1:	13:56:19	25.05	21.1	16.0	16.7	26.55	32.45	31.65	28.1	17.8	5.1	-0.35	4.15	16.7	32.15	40.5	37.65
ch1:	13:56:19	30.15	22.0	12.5	6.1	5.3	8.55	11.65	9.5	3.85	2.5	5.9	9.25	10.55	9.25	6.3	3.3
ch1:	13:56:19	1.15	1.1	0.5	-0.55	4.55	14.85	21.4	21.6	16.65	7.2	-3.9	-10.0	-9.6	-5.55	-0.1	8.55
ch1:	13:56:19	17.55	20.6	18.0	12.85	5.7	-0.55	-4.55	-4.35	2.6	12.3	18.2	24.15	31.3	32.45	24.75	15.4
ch1:	13:56:19	10.4	4.6	-5.65	-7.5	2.2	15.0	26.65	35.4	35.3	29.65	22.6	16.1	15.7	23.4	31.1	33.4
ch1:	13:56:19	31.0	26.15	22.0	17.5	9.5	4.2	7.9	16.6	26.3	35.05	37.25	32.4	27.15	25.55	23.5	20.55
ch1:	13:56:19	16.9	9.6	4.45	10.55	21.25	28.1	32.65	36.7	38.7	39.35	39.25	38.05	32.15	22.4	13.25	4.45
ch1:	13:56:19	-0.65	4.8	15.8	23.95	29.1	33.0	35.1	33.35	28.1	20.95	11.65	2.05	-1.05	4.25	12.2	17.65
ch1:	13:56:19	21.0	22.65	22.25	24.1	27.95	25.7	18.15	13.7	14.95	18.4	21.5	26.0	30.8	31.4	29.6	27.8
ch1:	13:56:19	23.25	16.85	14.0	15.95	19.0	18.3	15.8	15.95	19.0	23.9	25.0	19.6	14.25	14.45	19.2	27.05
ch1:	13:56:19	32.55	30.2	24.1	23.5	27.6	26.55	20.25	15.25	13.0	13.25	14.7	15.2	13.0	10.35	11.15	10.75
ch1:	13:56:19	4.45	-1.1	-3.1	-4.7	-3.6	1.15	4.2	5.2	8.2	16.7	24.1	19.95	3.45	-16.45	-29.75	-29.7
ch1:	13:56:19	-21.65	-12.35	-3.95	1.75	4.2	4.5	2.2	1.55	3.1	3.55	3.65	5.25	7.65	13.95	21.8	26.8
ch1:	13:56:19	27.75	22.75	10.6	-5.5	-19.0	-24.6	-22.0	-16.25	-9.65	-0.3	9.25	13.65	10.25	1.8	-5.2	-6.5
ch1:	13:56:19	-4.6	-2.5	0.4	3.95	4.4	2.55	1.35	2.7	3.2	-2.6	-13.55	-22.1	-22.55	-16.2	-8.65	-5.35
ch1:	13:56:23	-4.85	-15.0	-23.15	-20.4	-9.9	-1.15	1.25	0.0	-3.65	-8.35	-8.3	-4.7	-7.95	-19.5	-33.0	-40.6
ch1:	13:56:23	-37.25	-28.2	-16.75	-1.65	8.25	8.0	8.05	8.95	7.15	5.7	3.35	0.8	2.1	3.9	7.55	14.25
ch1:	13:56:23	15.9	9.15	1.45	-0.3	4.95	13.35	21.8	30.1	36.6	35.85	27.2	16.55	9.75	4.45	0.8	-0.35
ch1:	13:56:23	0.45	3.75	6.75	3.55	1.35	4.1	-1.05	-18.0	-29.65	-27.6	-18.8	-9.1	-2.0	1.35	2.2	-2.5
ch1:	13:56:23	-12.4	-17.7	-21.35	-29.3	-33.25	-30.85	-26.25	-15.4	-1.45	6.6	8.5	3.15	-11.6	-31.4	-50.55	-61.65
ch1:	13:56:23	-59.2	-47.05	-34.25	-24.8	-21.0	-25.2	-34.4	-43.4	-51.8	-56.45	-57.25	-55.75	-49.9	-43.9	-45.0	-47.75
ch1:	13:56:23	-45.5	-38.8	-29.55	-24.6	-24.65	-21.7	-17.0	-15.55	-16.75	-20.55	-25.0	-25.4	-22.75	-21.3	-20.3	-16.85
ch1:	13:56:23	-12.7	-12.55	-16.6	-19.2	-18.0	-14.75	-10.65	-7.05	-6.9	-8.55	-11.6	-17.1	-17.75	-9.75	-1.2	2.55
ch1:	13:56:23	1.3	-4.35	-10.3	-16.5	-25.2	-34.95	-44.45	-53.5	-59.9	-61.1	-57.8	-52.75	-48.75	-45.25	-42.35	-40.1
ch1:	13:56:23	-35.3	-31.55	-35.05	-45.6	-57.8	-62.05	-55.15	-45.65	-41.2	-39.05	-33.8	-26.25	-23.6	-30.1	-39.15	-44.4
ch1:	13:56:23	-45.65	-45.4	-42.5	-34.85	-24.45	-13.8	-6.95	-8.1	-14.85	-23.45	-33.0	-38.5	-36.6	-31.2	-25.25	-20.35
ch1:	13:56:23	-19.05	-19.1	-19.45	-21.2	-22.65	-25.75	-30.05	-29.9	-24.25	-13.75	-2.15	5.65	8.45	9.0	9.85	8.5
ch1:	13:56:23	-0.65	-12.95	-17.95	-13.45	-5.45	-0.6	0.2	1.95	2.65	-0.95	-7.0	-9.1	-4.9	4.8	17.75	32.25
ch1:	13:56:23	41.1	40.95	35.35	27.0	15.8	7.2	4.5	4.25	2.6	4.75	10.85	16.9	21.25	21.45	14.15	6.95
ch1:	13:56:23	3.75	1.45	-1.2	-2.15	-0.65	3.85	7.65	10.45	13.0	12.25	7.3	6.8	8.25	1.0	-11.4	-16.2
ch1:	13:56:23	-14.9	-12.45	-10.0	-5.3	-0.1	3.1	5.75	15.0	26.05	28.9	19.65	5.1	-4.3	-4.65	-2.0	3.45
ch1:	13:56:23	8.7	6.4	-2.35	-8.7	-11.3	-10.45	-8.15	-6.1	-4.2	-2.25	0.8	6.15	12.45	17.95	18.2	8.3
ch1:	13:56:23	-6.15	-16.9	-19.75	-14.75	-5.85	4.35	13.25	17.3	16.35	13.7	11.05	7.0	-4.2	-21.8	-37.0	-45.0
ch1:	13:56:23	-45.7	-40.85	-35.1	-33.05	-34.95	-37.75	-37.4	-34.8	-34.65	-37.9	-42.65	-49.05	-51.05	-45.2	-35.5	-27.15
ch1:	13:56:23	-23.2	-25.9	-29.45	-29.6	-30.0	-30.25	-27.6	-24.95	-20.0	-13.1	-11.0	-11.0	-8.15	-7.5	-4.9	3.65
ch1:	13:56:23	14.0	23.4	33.0	35.8	28.1	15.3	5.8	-0.75	-5.15	-1.95	10.85	26.4	40.25	45.3	41.35	35.35
ch1:	13:56:23	30.85	27.2	23.95	19.75	16.5	19.75	29.0	35.15	32.5	25.6	22.65	24.3	25.65	24.1	19.7	12.1
ch1:	13:56:23	4.0	-3.5	-9.15	-6.4	4.1	11.2	12.7	12.05	6.75	1.1	-5.3	-20.2	-33.05	-30.05	-22.2	-19.8
ch1:	13:56:23	-17.75	-16.75	-18.85	-22.0	-28.7	-36.25	-36.25	-28.65	-23.65	-23.65	-23.55	-22.2	-23.85	-28.35	-27.7	-20.0
ch1:	13:56:26	-10.65	-16.25	-20.15	-18.55	-18.25	-22.65	-24.7	-19.6	-10.95	-8.7	-16.1	-23.15	-26.0	-28.6	-30.6	-29.25
ch1:	13:56:26	-27.9	-28.0	-25.05	-15.75	-6.75	-6.1	-9.55	-8.8	-6.25	-4.6	-1.2	3.75	3.65	-2.95	-11.05	-19.8
ch1:	13:56:26	-14.2	-10.2	-1.5	-5.75	-9.55	-15.55	-17.65	-26.3	-31.55	-43.95	-51.3	-40.05	-28.05	-18.25	-12.6	-20.65
ch1:	13:56:26	-18.3	-18.9	-21.25	-12.95	-19.55	-16.15	6.4	5.55	35.7	47.75	22.15	141.45	356.85	355.25	266.85	239.7
ch1:	13:56:26	205.15	174.1	165.85	137.15	132.6	136.7	112.0	95.5	92.15	67.3	56.1	61.9	38.15	40.45	44.3	10.4
ch1:	13:56:26	5.45	16.6	26.95	40.25	29.3	-20.45	-27.75	-16.05	-3.9	8.75	7.35	-3.2	-9.85	-20.95	-23.8	-25.15
ch1:	13:56:26	-28.55	-32.15	-35.9	-31.5	-23.35	-10.95	0.65	-1.4	-7.2	-13.5	-13.55	-15.85	-13.95	-11.55	-10.3	-9.2
ch1:	13:56:26	-15.25	-16.7	-9.75	1.7	9.65	8.35	-3.0	-18.3	-30.95	-40.8	-42.9	-33.1	-17.5	-9.1	-10.6	-12.55
ch1:	13:56:26	-6.6	1.75	4.25	-1.45	-11.95	-25.0	-35.15	-33.95	-25.0	-17.75	-15.95	-20.95	-32.0	-40.4	-41.45	-39.6
ch1:	13:56:26	-36.8	-32.1	-28.05	-24.1	-19.5	-21.3	-30.15	-37.85	-40.45	-36.5	-25.7	-18.1	-18.4	-16.1	-9.5	-6.65
ch1:	13:56:26	-6.65	-9.95	-18.7	-23.05	-17.95	-10.45	-4.75	-3.05	-7.35	-13.4	-18.25	-21.35	-19.3	-12.8	-8.25	-6.25
ch1:	13:56:26	-4.5	-6.05	-12.05	-12.85	-5.7	0.4	2.4	-0.25	-10.75	-21.15	-22.9	-18.8	-15.65	-13.95	-14.0	-16.1
ch1:	13:56:26	-14.45	-6.15	0.7	1.6	-2.15	-11.65	-16.95	-12.95	-10.45	-12.35	-12.7	-12.05	-10.45	-6.3	2.2	12.4
ch1:	13:56:26	12.9	1.35	-6.1	-2.0	6.25	9.9	9.55	5.15	-3.8	-11.15	-11.2	-11.0	-11.6	-7.55	-3.25	-5.1
ch1:	13:56:26	-12.25	-18.7	-21.55	-24.0	-21.4	-4.85	17.0	25.8	19.6	11.4	7.85	3.0	-5.85	-13.25	-17.6	-21.55
ch1:	13:56:26	-22.1	-16.05	-5.65	7.2	18.85	21.75	14.35	-0.75	-19.7	-39.85	-54.75	-56.45	-45.9	-34.65	-24.15	-10.25
ch1:	13:56:26	5.8	18.3	16.25	-4.05	-22.75	-25.4	-18.1	-11.55	-12.35	-18.65	-23.15	-22.4	-19.35	-20.55	-27.55	-30.05
ch1:	13:56:26	-19.7	-4.2	4.55	3.75	-1.5	-8.45	-19.25	-26.3	-21.15	-13.65	-13.4	-16.6	-18.2	-18.25	-15.6	-10.2
ch1:	13:56:26	-8.3	-13.6	-19.7	-19.65	-18.3	-18.85	-20.45	-23.05	-24.5	-20.4	-14.1	-11.0	-15.15	-23.15	-28.1	-26.2
ch1:	13:56:26	-18.6	-8.3	-4.05	-8.05	-13.5	-19.95	-27.8	-28.15	-19.9	-11.4	-6.1	-1.45	-0.25	-6.05	-14.35	-18.95
ch1:	13:56:26	-22.25	-19.55	-3.45	13.45	16.15	10.75	5.05	-1.35	-8.15	-13.65	-20.55	-26.5	-16.75	6.65	21.7	21.6
ch1:	13:56:26	12.2	-7.2	-24.45	-24.25	-12.55	-2.4	5.25	9.35	4.05	-5.3	-6.45	-5.5	-11.1	-15.3	-13.65	-9.9
ch1:	13:56:26	-5.5	-1.1	2.35	5.65	4.75	-4.55	-16.8	-17.55	-3.45	11.25	12.45	2.45	-7.65	-10.25	-8.0	-5.65
ch1:	13:56:26	-4.45	-5.2	-8.95	-10.05	-6.25	-7.15	-14.05	-15.5	-12.6	-11.5	-12.25	-13.4	-15.0	-19.55	-24.25	-21.25
ch1:	13:56:29	-18.0	-17.6	-15.6	-17.55	-19.4	-14.5	-6.0	3.8	8.05	-4.75	-27.7	-37.65	-28.2	-11.15	6.15	20.75
ch1:	13:56:29	28.05	23.8	10.95	-9.75	-32.65	-44.9	-39.45	-24.35	-8.55	4.35	14.25	21.15	24.1	21.3	12.2	-6.45
ch1:	13:56:29	-27.25	-40.3	-46.7	-50.75	-48.5	-44.0	-39.65	-33.6	-27.9	-22.95	-16.35	-9.9	-6.55	-5.95	-5.9	-10.15
ch1:	13:56:29	-21.45	-31.85	-32.65	-26.15	-14.6	-0.55	10.5	16.2	18.1	16.85	10.9	0.6	-11.7	-26.35	-43.65	-54.8
ch1:	13:56:29	-49.1	-33.5	-20.15	-13.65	-11.0	-9.7	-11.95	-17.65	-20.4	-20.9	-22.25	-21.55	-16.05	-10.65	-8.75	-7.8
ch1:	13:56:29	-4.0	-0.55	-4.7	-16.0	-23.25	-23.45	-23.6	-25.35	-25.2	-23.75	-21.25	-17.7	-17.4	-21.25	-26.15	-33.1
ch1:	13:56:29	-41.85	-49.8	-51.0	-42.15	-27.0	-12.75	-1.5	3.85	0.95	-9.1	-21.25	-28.05	-23.85	-13.6	-6.95	-6.45
ch1:	13:56:29	-7.3	-6.95	-2.0	5.75	8.0	1.85	-6.5	-9.65	-5.4	0.05	5.1	8.5	3.9	-7.6	-12.8	-6.1
ch1:	13:56:29	7.2	14.55	12.0	8.25	9.85	14.65	19.8	23.0	27.15	31.05	31.1	30.5	31.5	28.1	22.0	12.4
ch1:	13:56:29	0.05	-5.8	-5.35	-5.5	1.75	17.6	34.85	48.35	48.5	30.7	8.5	-8.6	-17.0	-10.3	7.5	21.8
ch1:	13:56:29	25.35	21.05	17.7	15.0	7.15	-4.5	-14.15	-20.2	-16.55	-4.15	8.05	15.85	20.45	19.5	12.85	2.85
ch1:	13:56:29	-8.75	-21.9	-29.65	-21.55	0.3	20.95	30.0	29.85	25.25	16.1	2.2	-15.95	-30.5	-28.25	-11.2	3.05
ch1:	13:56:29	8.45	8.35	5.2	6.2	11.45	13.5	11.8	8.65	5.45	6.1	10.6	16.55	23.8	28.25	28.1	25.05
ch1:	13:56:29	15.7	1.9	-6.65	-5.3	1.7	9.75	16.4	20.6	23.05	20.45	9.2	-3.85	-12.65	-17.7	-14.5	-1.3
ch1:	13:56:29	10.2	11.55	6.75	1.45	0.1	2.35	2.4	-1.2	-2.3	-0.4	-0.35	-2.15	-4.8	-13.2	-20.5	-13.85
ch1:	13:56:29	1.8	9.1	7.55	5.05	-1.1	-13.45	-21.9	-16.8	-4.15	4.25	5.3	2.2	-0.7	-0.35	4.15	7.6
ch1:	13:56:29	6.65	3.25	-2.35	-8.05	-6.2	1.15	1.35	-4.75	-3.35	7.8	17.15	14.45	1.2	-13.45	-21.85	-20.9
ch1:	13:56:29	-14.0	-10.3	-9.0	-3.35	5.1	10.8	12.85	13.05	13.55	12.35	11.65	13.85	13.55	9.05	6.95	4.5
ch1:	13:56:29	1.45	1.05	-2.4	-10.45	-15.75	-18.55	-18.35	-11.75	-1.1	3.8	-3.4	-16.45	-22.85	-23.7	-25.45	-23.8
ch1:	13:56:29	-13.25	0.7	7.15	1.1	-9.65	-18.35	-25.0	-27.4	-23.7	-17.7	-14.55	-18.55	-25.45	-22.7	-9.2	3.3
ch1:	13:56:29	7.1	4.4	-1.4	-8.95	-13.65	-14.0	-18.15	-26.75	-32.35	-36.15	-39.9	-38.65	-33.05	-28.55	-26.65	-28.05
ch1:	13:56:29	-30.25	-29.3	-25.25	-23.0	-24.85	-28.15	-32.95	-37.1	-36.35	-33.95	-32.0	-26.15	-18.4	-14.5	-15.6	-20.9
ch1:	13:56:29	-27.55	-26.75	-14.5	-0.8	5.7	4.0	-5.95	-19.75	-24.7	-20.4	-16.15	-11.5	-1.75	6.15	7.85	5.5
ch1:	13:56:29	4.4	4.3	4.25	3.4	3.05	0.75	-2.95	-4.5	-3.05	-3.6	-8.1	-15.3	-17.55	-10.75	0.4	8.85
ch1:	13:56:32	10.35	3.0	-1.2	2.55	9.85	9.55	2.55	-8.05	-15.9	-15.05	-15.75	-26.1	-32.65	-26.25	-8.95	12.25
ch1:	13:56:32	27.05	27.6	13.5	-9.5	-23.65	-22.2	-16.35	-13.9	-16.55	-26.7	-32.0	-27.0	-24.15	-26.6	-29.45	-33.05
ch1:	13:56:32	-30.0	-18.4	-10.0	-8.4	-9.85	-18.45	-27.5	-29.1	-30.45	-37.85	-40.0	-24.8	0.35	15.1	16.55	11.75
ch1:	13:56:32	-1.55	-15.8	-21.15	-22.45	-21.3	-13.7	-4.35	5.75	14.6	14.55	5.0	-11.85	-30.6	-40.65	-36.65	-24.0
ch1:	13:56:32	-13.9	-13.0	-17.2	-22.9	-28.05	-25.8	-17.45	-14.6	-14.85	-15.35	-17.15	-17.3	-14.0	-12.55	-18.3	-32.65
ch1:	13:56:32	-49.45	-52.3	-35.35	-16.8	-9.2	-8.45	-7.9	-4.35	-0.3	-3.1	-9.75	-13.05	-12.55	-7.15	1.45	7.95
ch1:	13:56:32	10.1	9.5	7.8	2.95	-5.1	-6.85	-3.7	-7.7	-18.75	-26.1	-25.6	-19.3	-10.0	-0.4	0.4	-9.85
ch1:	13:56:32	-20.75	-24.05	-11.9	12.0	25.75	22.55	12.5	2.15	-2.05	-2.2	-5.0	-8.35	-10.2	-9.15	-1.75	3.9
ch1:	13:56:32	-0.55	-5.75	-4.2	0.7	6.0	12.0	15.7	14.15	7.15	-2.2	-8.7	-8.4	-5.05	0.1	8.8	14.2
ch1:	13:56:32	5.0	-17.5	-37.7	-39.85	-27.15	-13.1	-6.7	-5.8	-2.65	7.6	16.55	14.0	0.9	-14.4	-23.15	-25.55
ch1:	13:56:32	-28.25	-34.65	-38.6	-26.45	3.15	29.1	38.5	34.45	19.55	0.55	-15.25	-30.15	-36.35	-24.9	-4.45	11.25
ch1:	13:56:32	13.55	5.15	-1.0	-4.7	-9.6	-8.15	0.25	7.95	8.8	0.6	-6.8	-8.0	-7.8	-3.35	2.1	-5.6
ch1:	13:56:32	-20.85	-24.8	-17.6	-9.7	-7.15	-8.4	-9.65	-13.1	-20.4	-26.8	-25.3	-15.5	-4.65	-4.2	-14.25	-26.5
ch1:	13:56:32	-31.5	-24.95	-13.6	-7.95	-6.5	-7.3	-14.9	-28.5	-36.4	-34.0	-22.4	-3.6	14.9	23.2	22.25	15.15
ch1:	13:56:32	0.75	-15.25	-24.0	-25.2	-18.1	-4.4	7.35	7.0	-3.15	-12.05	-12.45	-8.9	-6.1	-3.15	1.85	4.9
ch1:	13:56:32	3.25	-2.55	-10.6	-17.05	-15.6	-11.7	-9.05	-5.35	-3.85	-9.75	-17.65	-25.65	-29.75	-22.45	-8.15	1.2
ch1:	13:56:32	4.9	5.75	6.85	10.8	17.05	23.6	28.35	28.0	22.25	13.35	6.15	4.9	6.1	6.0	7.3	6.1
ch1:	13:56:32	-0.95	-2.25	10.1	21.15	18.55	10.0	6.45	3.45	-3.65	-11.1	-16.05	-16.8	-8.0	2.25	6.25	9.35
ch1:	13:56:32	13.2	9.55	0.75	-5.8	-8.95	-9.4	-8.75	-11.65	-15.8	-15.1	-9.5	-3.65	-1.85	-1.9	3.8	12.75
ch1:	13:56:32	18.7	20.3	17.5	14.3	14.0	10.75	2.5	-3.9	-8.35	-18.05	-29.6	-34.3	-32.1	-28.1	-24.7	-21.4
ch1:	13:56:32	-17.05	-13.5	-12.8	-17.45	-25.3	-30.55	-32.05	-33.55	-34.55	-34.55	-32.0	-24.35	-15.4	-7.75	-1.05	-1.45
ch1:	13:56:32	-10.9	-19.3	-18.75	-16.15	-18.85	-19.8	-13.2	-6.75	-5.75	-4.45	1.35	9.1	12.1	11.8	13.2	15.75
ch1:	13:56:32	18.4	24.15	30.0	28.05	13.75	-6.05	-20.8	-23.6	-16.35	-4.95	5.0	13.55	20.3	26.05	32.15	38.45
ch1:	13:56:32	41.65	39.6	33.95	26.95	15.6	1.95	-5.25	0.2	13.05	21.55	15.75	0.4	-16.15	-27.6	-31.4	-27.6
ch1:	13:56:35	-4.1	-15.45	-17.75	-12.95	-1.9	17.9	36.8	40.2	26.1	8.25	-2.25	-5.8	-4.25	0.6	6.15	10.5
ch1:	13:56:35	11.55	8.7	9.95	13.75	14.45	17.75	22.75	18.45	10.9	9.3	9.6	9.8	12.65	14.95	13.9	12.95
ch1:	13:56:35	16.8	21.1	21.75	17.45	11.9	7.75	1.0	-13.1	-25.35	-28.9	-23.65	-15.45	-12.7	-16.35	-14.65	-5.35
ch1:	13:56:35	5.45	17.05	25.2	23.4	16.75	9.3	-0.55	-10.5	-16.8	-20.35	-16.6	-7.3	0.6	5.1	9.35	11.75
ch1:	13:56:35	12.95	11.1	6.35	-2.2	-12.4	-15.7	-9.25	-5.65	-8.95	-13.75	-20.15	-28.25	-31.6	-26.45	-15.3	-5.9
ch1:	13:56:35	-4.35	-11.35	-26.3	-42.1	-48.95	-52.1	-58.4	-67.65	-72.9	-72.4	-67.1	-59.5	-51.35	-46.3	-46.4	-51.45
ch1:	13:56:35	-53.6	-44.45	-33.45	-32.85	-36.2	-36.85	-34.3	-28.8	-27.55	-34.2	-40.95	-43.8	-42.7	-32.25	-16.3	-4.15
ch1:	13:56:35	3.3	4.0	-2.1	-7.85	-12.6	-21.8	-30.9	-36.45	-46.0	-57.75	-61.35	-56.9	-49.05	-40.35	-33.7	-27.1
ch1:	13:56:35	-18.75	-14.3	-18.65	-30.15	-43.15	-50.95	-52.45	-47.9	-36.55	-23.65	-18.65	-20.0	-18.15	-10.05	-2.7	-3.4
ch1:	13:56:35	-9.05	-12.9	-13.5	-11.0	-7.2	-5.1	-6.85	-10.25	-12.5	-11.65	-7.15	2.4	11.7	12.3	5.45	1.05
ch1:	13:56:35	3.1	9.1	14.35	16.15	15.3	15.2	14.1	8.1	-1.1	-6.35	-4.9	1.9	11.2	19.55	23.15	23.05
ch1:	13:56:35	22.85	27.85	36.65	43.45	41.75	29.95	16.3	11.05	13.0	13.55	11.2	11.95	15.85	17.15	15.55	14.4
ch1:	13:56:35	12.3	7.5	2.35	2.05	7.15	13.4	15.0	10.3	0.85	-8.15	-14.2	-17.45	-19.0	-17.65	-14.5	-9.45
ch1:	13:56:35	-1.3	6.65	6.6	2.0	-0.55	-2.45	-4.0	-5.45	-8.05	-8.2	-8.7	-13.3	-14.85	-11.1	-6.6	-1.2
ch1:	13:56:35	2.3	2.3	4.2	3.4	-7.05	-25.95	-42.35	-44.15	-34.1	-23.65	-15.75	-14.05	-17.85	-18.0	-16.15	-18.7
ch1:	13:56:35	-23.8	-29.9	-35.55	-37.4	-38.55	-42.15	-47.45	-51.5	-51.5	-44.45	-32.05	-17.9	-6.25	-0.3	-2.0	-5.45
ch1:	13:56:35	-7.6	-10.5	-10.85	-6.35	-3.5	-5.7	-11.0	-20.3	-28.15	-28.6	-25.35	-18.95	-9.15	-1.85	0.6	-1.5
ch1:	13:56:35	-10.15	-21.25	-27.8	-28.65	-22.95	-12.7	-5.6	-5.2	-7.2	-9.45	-9.4	-8.2	-10.8	-14.75	-15.3	-18.45
ch1:	13:56:35	-25.9	-31.35	-30.85	-25.9	-20.3	-20.85	-28.85	-38.3	-40.9	-33.8	-25.4	-27.45	-40.65	-53.45	-52.7	-36.9
ch1:	13:56:35	-18.9	-7.75	-4.35	-3.5	4.65	11.45	-0.3	-23.85	-38.7	-39.5	-30.65	-16.55	-5.2	-1.25	-1.15	2.1
ch1:	13:56:35	5.4	-0.7	-15.1	-30.35	-39.3	-36.05	-24.6	-12.75	-0.85	8.5	13.95	16.25	8.25	-10.85	-29.3	-37.75
ch1:	13:56:35	-33.4	-20.05	-7.95	-1.8	-1.5	-6.45	-12.15	-15.15	-16.4	-20.2	-24.6	-22.0	-12.95	-2.35	8.05	15.05
ch1:	13:56:35	16.45	15.6	12.35	5.0	-3.9	-13.05	-20.7	-25.7	-27.9	-26.95	-24.6	-19.1	-7.55	5.45	9.35	2.75
ch1:	13:56:35	-8.45	-16.7	-20.3	-18.0	-9.75	-0.75	3.75	3.7	1.75	-2.35	-9.1	-13.55	-12.5	-8.9	-5.55	-0.15
ch1:	13:56:38	6.9	11.6	10.85	4.35	-7.1	-16.45	-16.55	-5.45	12.75	31.65	44.6	47.8	42.25	29.4	10.0	-9.75
ch1:	13:56:38	-21.15	-21.35	-12.2	2.3	18.4	33.35	42.55	41.9	32.65	17.6	3.6	-2.5	2.15	14.6	24.75	28.35
ch1:	13:56:38	31.0	32.75	30.7	25.6	15.9	2.2	-10.8	-20.7	-27.1	-33.15	-43.05	-53.25	-57.4	-55.7	-50.75	-47.95
ch1:	13:56:38	-50.0	-50.9	-48.75	-44.0	-37.85	-36.15	-38.7	-39.9	-42.85	-49.65	-52.5	-52.95	-53.4	-50.05	-41.7	-33.05
ch1:	13:56:38	-25.95	-23.4	-28.35	-36.9	-43.85	-46.0	-43.2	-39.1	-39.6	-43.3	-47.15	-51.15	-51.8	-42.8	-30.1	-21.3
ch1:	13:56:38	-18.0	-19.85	-22.45	-19.75	-15.85	-16.0	-17.2	-17.15	-16.15	-15.3	-12.05	-8.35	-5.5	-1.85	2.45	6.45
ch1:	13:56:38	10.35	12.4	15.85	22.4	24.55	22.4	21.4	19.95	21.75	28.4	33.05	34.7	38.35	41.5	45.1	47.05
ch1:	13:56:38	45.65	40.95	32.95	25.0	27.9	39.75	52.65	63.25	71.3	74.05	71.6	63.95	53.5	41.65	30.5	23.5
ch1:	13:56:38	19.3	14.85	16.35	26.35	36.55	40.65	40.4	36.4	32.5	28.8	22.95	13.6	2.3	-7.3	-10.75	-10.65
ch1:	13:56:38	-9.15	-5.6	-0.4	4.95	10.75	13.7	12.4	1.95	-16.65	-29.45	-24.85	-11.65	0.7	7.85	10.25	9.35
ch1:	13:56:38	9.0	6.55	-0.15	-11.85	-26.1	-41.7	-51.35	-48.95	-36.95	-23.85	-12.2	0.0	14.8	21.15	12.55	-2.75
ch1:	13:56:38	-11.6	-11.6	-6.35	-2.85	4.0	14.5	23.1	28.35	34.45	34.1	25.25	13.4	4.9	0.35	3.95	15.9
ch1:	13:56:38	28.5	35.35	38.25	31.5	18.8	12.8	13.85	15.7	19.35	23.1	28.3	35.9	43.55	50.3	55.35	49.35
ch1:	13:56:38	31.2	12.25	4.9	5.5	10.25	21.1	34.6	40.65	42.2	43.35	45.45	47.45	43.6	27.8	8.25	-5.05
ch1:	13:56:38	-6.9	2.0	16.9	28.85	33.05	33.65	34.35	31.2	25.05	24.15	31.05	39.3	43.95	45.65	46.2	40.05
ch1:	13:56:38	25.95	8.75	-4.25	-6.8	1.65	11.95	19.5	22.25	22.15	23.5	29.2	31.3	25.45	16.85	10.85	5.25
ch1:	13:56:38	1.35	2.35	9.0	20.25	32.45	38.15	36.85	29.75	14.7	-2.05	-8.05	-4.7	0.65	6.85	11.15	6.55
ch1:	13:56:38	0.15	0.2	4.95	10.2	15.8	20.85	22.25	19.3	15.65	12.0	7.55	5.1	5.1	1.45	-6.55	-11.55
ch1:	13:56:38	-8.15	-1.95	2.15	5.55	6.9	6.75	10.25	19.7	28.35	21.25	-2.35	-18.05	-12.85	-0.2	7.85	13.8
ch1:	13:56:38	19.8	24.9	24.9	15.9	0.8	-14.05	-25.1	-29.8	-30.15	-32.55	-41.0	-49.6	-52.85	-52.6	-53.85	-55.75
ch1:	13:56:38	-54.7	-52.2	-51.85	-48.55	-41.3	-35.6	-34.1	-34.2	-34.7	-35.0	-34.5	-31.1	-27.05	-24.9	-23.05	-20.7
ch1:	13:56:38	-18.35	-16.0	-15.05	-14.45	-11.85	-7.95	-2.65	-0.05	-6.45	-20.1	-31.8	-35.4	-31.9	-26.5	-20.6	-11.4
ch1:	13:56:38	-2.1	3.05	5.75	7.4	6.95	5.4	3.8	4.15	7.35	10.85	15.25	23.6	28.15	25.3	23.8	25.35
ch1:	13:56:38	26.75	31.35	40.4	50.5	56.35	53.95	49.1	46.2	39.55	33.65	34.75	37.35	37.95	36.9	35.15	36.15
ch1:	13:56:41	37.45	36.35	36.3	36.35	35.25	38.6	46.3	54.1	59.7	58.2	47.5	33.2	20.55	13.1	12.6	18.3
ch1:	13:56:41	26.95	38.3	49.75	55.15	52.75	46.25	38.15	29.5	19.65	10.6	7.45	9.8	15.15	22.35	29.4	36.15
ch1:	13:56:41	40.65	37.0	26.1	12.9	0.95	-2.45	4.15	10.75	8.35	-0.75	-8.45	-12.95	-13.75	-11.3	-8.3	-2.5
ch1:	13:56:41	5.9	8.95	9.0	10.05	7.4	4.15	3.9	4.35	8.4	14.25	13.75	7.25	-0.25	-0.7	7.65	14.25
ch1:	13:56:41	13.7	9.9	3.05	0.5	5.85	9.0	0.95	-14.15	-29.2	-35.7	-28.3	-14.15	-4.55	-1.9	-1.55	0.7
ch1:	13:56:41	1.7	-1.4	-5.35	-4.1	-2.1	-4.5	-7.25	-6.2	-1.1	7.4	16.95	23.8	25.1	19.35	8.55	1.8
ch1:	13:56:41	1.15	0.8	1.95	6.85	10.5	10.85	9.0	6.3	4.65	8.65	17.6	20.9	13.5	1.9	-7.6	-8.65
ch1:	13:56:41	-0.05	8.6	14.65	22.35	26.3	23.8	18.9	10.25	1.25	-3.3	-3.4	-0.25	1.7	-1.15	-4.55	-5.9
ch1:	13:56:41	-7.25	-6.7	-3.2	4.65	15.85	25.15	26.7	18.4	3.15	-10.0	-14.85	-8.95	3.15	9.4	7.55	6.15
ch1:	13:56:41	8.1	13.8	24.35	32.15	30.35	23.95	17.0	10.25	5.3	3.05	0.4	-2.35	-1.25	7.25	20.95	30.45
ch1:	13:56:41	28.65	20.1	10.2	-0.3	-11.0	-15.15	-8.4	3.15	15.05	27.7	39.05	44.85	39.15	24.25	12.25	7.2
ch1:	13:56:41	5.95	9.95	15.7	17.25	16.7	15.2	13.9	18.25	26.25	28.85	25.7	22.2	19.7	17.35	17.75	17.0
ch1:	13:56:41	9.7	1.1	1.4	8.7	14.05	16.2	18.65	21.6	23.4	23.4	20.7	15.3	9.35	5.7	2.75	0.4
ch1:	13:56:41	0.15	0.3	1.55	4.1	5.15	6.3	7.3	3.65	-6.15	-21.65	-37.85	-45.05	-41.65	-33.15	-23.1	-15.85
ch1:	13:56:41	-11.9	-6.75	0.1	6.7	12.6	11.0	-4.8	-28.9	-45.95	-46.65	-37.45	-28.25	-20.95	-17.6	-16.45	-13.75
ch1:	13:56:41	-9.45	-5.1	-2.3	-6.95	-14.15	-14.85	-7.95	1.8	9.3	10.5	7.95	1.75	-6.75	-12.5	-15.35	-17.75
ch1:	13:56:41	-14.5	-5.1	6.7	16.25	18.55	15.45	14.7	14.45	9.7	5.6	4.7	3.6	5.45	12.45	19.45	22.45
ch1:	13:56:41	21.25	18.0	11.0	-0.55	-8.6	-5.45	7.45	21.1	26.35	22.2	14.6	7.75	1.95	-0.45	1.55	3.05
ch1:	13:56:41	2.85	3.75	1.7	-5.85	-12.6	-15.2	-12.75	-6.9	-0.9	2.4	-0.65	-10.8	-19.9	-20.85	-12.15	2.1
ch1:	13:56:41	12.75	14.35	7.2	-6.35	-18.4	-23.95	-26.55	-27.25	-23.6	-17.75	-15.55	-17.55	-17.25	-12.85	-9.95	-8.55
ch1:	13:56:41	-7.3	-7.95	-11.55	-14.55	-16.1	-14.85	-9.75	-8.55	-16.45	-22.4	-21.65	-23.65	-30.7	-33.3	-23.9	-5.35
ch1:	13:56:41	9.25	13.0	7.4	-5.4	-16.55	-19.95	-23.1	-24.8	-19.8	-15.75	-17.25	-18.75	-21.85	-26.9	-28.3	-21.05
ch1:	13:56:41	-9.45	-0.05	3.35	0.45	-6.75	-14.85	-25.75	-32.75	-27.95	-17.95	-10.65	-4.85	-3.75	-10.05	-15.55	-13.8
ch1:	13:56:41	-12.55	-19.7	-29.55	-35.25	-37.8	-36.6	-31.4	-26.25	-21.3	-16.15	-12.55	-12.75	-18.55	-27.75	-33.05	-31.75
ch1:	13:56:44	-26.6	-22.9	-19.05	-9.85	-0.85	2.35	2.95	-0.9	-9.4	-18.1	-24.45	-25.1	-20.15	-15.3	-11.65	-7.4
ch1:	13:56:44	-3.1	-2.55	-7.3	-16.65	-28.9	-38.1	-35.05	-23.2	-11.05	0.4	8.7	9.4	7.1	5.25	1.95	-8.35
ch1:	13:56:44	-24.3	-35.35	-33.5	-18.95	4.5	26.85	37.5	36.0	26.15	8.9	-14.95	-37.15	-46.5	-44.8	-38.6	-30.35
ch1:	13:56:44	-18.15	-2.9	10.55	17.85	22.55	21.45	12.8	1.0	-11.45	-24.85	-32.2	-30.8	-25.3	-18.55	-10.2	-1.3
ch1:	13:56:44	3.1	0.85	-2.65	-5.4	-3.75	0.65	1.8	4.4	12.1	14.75	10.05	4.65	1.65	0.6	0.55	1.4
ch1:	13:56:44	4.45	6.7	5.65	2.75	1.6	1.0	-1.3	-5.15	-6.7	-6.3	-3.85	0.4	5.95	7.35	8.25	12.2
ch1:	13:56:44	14.35	12.65	11.05	6.9	2.95	3.6	2.95	-3.35	-10.35	-12.0	-2.35	11.8	19.7	19.6	10.0	-4.5
ch1:	13:56:44	-10.4	-8.0	-0.05	15.85	30.4	33.7	29.75	21.5	13.3	10.8	9.4	4.15	1.1	4.2	9.95	15.25
ch1:	13:56:44	18.8	20.15	18.5	12.95	7.5	8.45	12.4	11.85	7.95	3.35	0.65	0.3	2.5	5.8	10.95	15.15
ch1:	13:56:44	13.7	4.8	-3.6	-4.05	2.9	12.2	20.25	25.0	24.1	17.0	5.15	-7.75	-15.25	-14.3	-7.2	2.55
ch1:	13:56:44	10.05	12.75	12.95	9.25	1.15	-5.25	-6.65	-6.1	-5.0	-5.05	-7.05	-6.8	0.25	11.05	21.6	29.15
ch1:	13:56:44	31.35	27.35	21.5	14.85	4.5	-7.85	-15.85	-14.85	-1.95	16.85	34.85	45.6	43.1	30.15	16.5	4.9
ch1:	13:56:44	-5.75	-15.55	-22.8	-26.3	-22.9	-6.75	16.1	29.3	28.85	22.2	12.45	0.7	-12.45	-29.2	-45.4	-55.7
ch1:	13:56:44	-62.3	-67.0	-69.35	-71.15	-72.35	-67.85	-58.55	-46.95	-34.45	-25.6	-27.7	-40.15	-57.25	-69.7	-69.6	-57.75
ch1:	13:56:44	-41.85	-28.8	-23.85	-28.1	-39.75	-53.05	-63.65	-69.4	-70.7	-68.4	-63.25	-55.3	-50.0	-47.9	-42.85	-36.9
ch1:	13:56:44	-38.05	-42.25	-41.95	-37.65	-32.3	-24.25	-13.5	-3.95	1.7	8.05	12.15	4.8	-8.2	-12.35	-7.2	0.85
ch1:	13:56:44	8.45	14.05	17.6	19.95	18.65	12.55	3.5	-1.85	-0.35	5.85	15.45	25.3	26.8	21.9	18.4	15.8
ch1:	13:56:44	13.2	9.3	2.05	-1.0	5.65	16.8	27.4	33.9	32.15	23.0	10.1	1.35	3.25	13.4	25.5	32.15
ch1:	13:56:44	27.3	17.25	9.45	1.15	-8.3	-12.6	-6.25	8.35	20.0	23.65	23.2	18.35	9.95	3.1	-1.4	-4.95
ch1:	13:56:44	-6.4	-6.05	-1.75	9.15	23.1	35.85	43.0	41.15	35.1	29.3	18.85	3.45	-9.8	-21.35	-30.8	-29.4
ch1:	13:56:44	-19.75	-10.95	-5.95	-6.3	-11.45	-15.45	-21.05	-25.6	-18.9	-7.0	-4.05	-7.3	-9.1	-8.0	-6.4	-5.15
ch1:	13:56:44	-4.2	-1.25	2.1	2.9	0.85	-6.2	-15.45	-13.6	3.8	20.2	24.7	22.05	15.3	3.7	-8.55	-15.35
ch1:	13:56:44	-11.25	2.0	13.6	19.25	19.95	18.0	16.15	14.7	14.7	18.25	19.8	12.25	-1.35	-15.55	-26.15	-29.45
ch1:	13:56:44	-23.95	-14.9	-8.65	-6.7	-7.15	-10.4	-14.5	-16.5	-16.05	-16.6	-16.3	-14.45	-11.7	-8.15	-6.35	-6.0
ch1:	13:56:47	-3.85	-2.75	-8.05	-18.15	-26.6	-29.5	-24.15	-13.7	-3.3	4.25	7.15	5.05	3.1	4.4	6.8	6.45
ch1:	13:56:47	1.55	-8.25	-19.0	-27.55	-28.25	-16.55	-0.15	10.35	14.35	15.1	13.75	9.35	0.2	-11.45	-17.7	-12.4
ch1:	13:56:47	-0.55	9.1	15.65	19.5	20.15	17.9	12.95	4.0	-6.9	-15.9	-20.1	-18.85	-14.95	-12.15	-7.45	-2.0
ch1:	13:56:47	2.2	5.6	4.95	-2.05	-10.65	-20.2	-32.5	-45.65	-58.1	-69.5	-75.1	-73.2	-64.7	-53.65	-48.25	-50.9
ch1:	13:56:47	-51.25	-46.2	-42.95	-46.6	-53.15	-57.25	-59.7	-56.95	-43.95	-27.7	-15.7	-7.75	-6.45	-16.05	-29.9	-37.85
ch1:	13:56:47	-34.9	-24.35	-13.35	-8.8	-10.85	-14.3	-13.9	-11.15	-12.0	-22.65	-34.5	-34.95	-24.05	-10.8	-0.35	7.05
ch1:	13:56:47	11.95	10.05	2.2	-2.5	-0.6	3.85	7.65	8.75	7.95	5.0	-2.95	-16.7	-31.0	-33.6	-22.45	-9.05
ch1:	13:56:47	1.95	12.55	19.9	24.25	25.35	21.45	16.65	10.75	2.15	-3.85	-2.2	3.8	10.45	15.55	20.35	25.15
ch1:	13:56:47	29.85	36.05	42.15	41.25	30.8	13.75	0.65	-3.4	-4.5	-5.55	-1.45	5.0	8.95	8.9	4.35	1.05
ch1:	13:56:47	6.8	13.0	8.3	-2.35	-9.9	-15.25	-18.35	-15.8	-7.6	0.5	5.7	5.25	1.35	1.25	2.45	-0.5
ch1:	13:56:47	0.1	6.4	9.7	8.4	4.5	-3.35	-13.85	-22.95	-23.3	-12.25	0.25	7.3	12.1	14.75	13.25	6.35
ch1:	13:56:47	-4.65	-12.9	-13.6	-7.4	2.8	12.6	19.15	20.05	15.55	8.8	2.1	-3.0	-7.25	-15.9	-26.8	-29.9
ch1:	13:56:47	-21.35	-7.4	2.2	4.25	3.2	1.15	-6.4	-16.35	-22.95	-24.45	-22.1	-16.8	-10.35	-7.1	-7.8	-9.2
ch1:	13:56:47	-11.65	-18.35	-30.0	-39.85	-36.6	-21.2	-4.5	9.7	18.15	18.55	14.15	4.95	-8.65	-17.4	-19.35	-19.65
ch1:	13:56:47	-17.9	-13.35	-7.45	-2.3	0.45	2.65	1.5	-6.25	-10.3	-5.3	2.1	10.7	16.1	13.15	9.45	6.9
ch1:	13:56:47	-0.4	-8.75	-14.7	-18.15	-13.6	-1.6	6.95	9.05	8.65	9.8	10.45	6.3	-2.6	-13.0	-19.45	-18.0
ch1:	13:56:47	-8.55	1.05	4.6	3.1	-2.25	-9.1	-9.85	-3.8	-0.55	3.35	11.75	17.75	19.7	21.8	18.35	9.45
ch1:	13:56:47	3.4	-1.75	-11.3	-17.7	-13.45	-6.2	-2.75	1.0	6.1	6.35	1.45	-4.45	-8.9	-8.15	-3.95	-2.6
ch1:	13:56:47	-3.5	-1.6	1.7	1.0	-7.1	-17.25	-22.3	-18.3	-9.15	-3.15	-1.25	-2.2	-7.65	-12.35	-11.4	-12.05
ch1:	13:56:47	-14.15	-10.45	-2.15	1.3	0.15	-0.8	-12.0	-33.0	-37.8	-20.4	-2.2	10.45	19.5	22.2	19.6	9.75
ch1:	13:56:47	-6.0	-18.5	-23.55	-22.8	-20.3	-18.45	-14.3	-8.65	-4.45	-3.1	-2.2	-2.15	-8.35	-19.2	-24.8	-25.25
ch1:	13:56:47	-23.1	-16.75	-12.9	-16.45	-22.0	-22.35	-15.9	-13.1	-21.6	-30.85	-32.1	-30.35	-29.3	-31.65	-35.05	-28.6
ch1:	13:56:47	-14.2	-5.3	-5.8	-12.75	-23.25	-30.9	-27.6	-17.45	-9.7	-3.85	0.9	-1.4	-6.65	-9.0	-10.95	-11.55
ch1:	13:56:47	-7.2	-2.0	-0.35	-4.4	-15.35	-25.6	-26.3	-24.3	-23.45	-16.3	-3.45	5.35	9.05	6.0	-5.55	-21.05
ch1:	13:56:50	-2.0	9.3	11.7	2.5	-18.15	-37.0	-38.65	-23.75	-4.35	5.6	6.55	7.15	9.1	7.6	-3.3	-20.55
ch1:	13:56:50	-29.4	-26.15	-19.4	-10.95	-6.4	-9.2	-17.1	-30.55	-42.05	-38.9	-27.5	-18.95	-12.2	-5.9	-2.4	0.15
ch1:	13:56:50	-1.4	-16.25	-39.7	-49.4	-38.15	-21.25	-10.0	-5.15	-2.1	4.2	8.4	0.5	-16.4	-27.0	-21.65	-4.85
ch1:	13:56:50	13.35	22.7	17.35	0.25	-16.7	-27.0	-32.55	-31.75	-21.55	-10.0	-6.45	-8.65	-13.1	-20.05	-28.25	-37.2
ch1:	13:56:50	-45.1	-46.4	-39.85	-24.65	-7.4	1.1	-0.85	-7.55	-13.85	-16.7	-20.95	-30.85	-40.4	-40.45	-29.35	-10.55
ch1:	13:56:50	2.7	3.3	-1.9	-5.4	-12.25	-25.15	-35.7	-33.4	-21.0	-3.25	11.4	14.2	10.45	11.9	12.85	4.2
ch1:	13:56:50	-13.05	-28.75	-28.45	-10.3	10.4	22.15	25.5	22.65	13.95	2.7	-9.4	-18.05	-19.75	-19.15	-20.1	-18.85
ch1:	13:56:50	-18.5	-15.35	-7.7	-7.55	-15.35	-11.75	5.75	23.35	30.8	27.2	16.6	-0.55	-18.8	-26.1	-21.35	-11.25
ch1:	13:56:50	-3.45	-2.2	-1.65	-0.45	-4.7	-8.0	-11.75	-21.35	-21.95	-4.25	14.6	24.75	28.35	25.35	17.4	10.0
ch1:	13:56:50	5.5	4.0	4.05	5.65	4.15	-0.7	-2.85	-2.15	-1.2	4.1	8.3	3.95	1.85	9.3	16.5	19.2
ch1:	13:56:50	18.3	17.0	17.35	13.85	3.7	-4.9	-10.65	-16.7	-17.1	-9.65	-3.65	-3.9	-8.45	-17.7	-27.85	-30.45
ch1:	13:56:50	-27.9	-20.8	-7.7	2.25	3.75	3.9	2.15	-2.6	-7.0	-13.75	-21.5	-18.05	-6.15	-1.5	-4.9	-2.05
ch1:	13:56:50	7.0	10.95	4.7	-8.1	-23.65	-34.1	-32.35	-19.6	-11.0	-13.1	-17.2	-15.1	-9.6	-0.45	8.65	10.65
ch1:	13:56:50	8.65	8.55	8.1	6.15	2.75	-0.95	-0.7	4.0	6.7	10.35	14.3	11.0	2.45	-6.35	-19.15	-26.05
ch1:	13:56:50	-19.95	-9.55	-0.95	4.5	5.05	2.2	-4.25	-11.8	-15.0	-17.95	-25.95	-34.1	-35.15	-25.35	-10.05	-0.35
ch1:	13:56:50	-2.25	-13.2	-26.75	-34.55	-35.15	-29.35	-22.15	-18.6	-17.9	-15.1	-12.4	-11.7	-11.0	-7.4	-7.4	-11.85
ch1:	13:56:50	-13.15	-12.45	-16.7	-18.35	-14.7	-15.6	-21.75	-22.15	-16.5	-7.85	0.05	3.7	1.05	-4.25	-13.1	-22.9
ch1:	13:56:50	-27.8	-27.75	-30.15	-34.95	-33.9	-24.85	-16.3	-8.8	-1.35	-1.2	-10.3	-19.1	-27.4	-35.75	-40.5	-38.95
ch1:	13:56:50	-28.35	-12.65	-1.65	3.8	5.8	4.9	3.55	-0.25	-13.45	-30.4	-39.05	-36.05	-29.3	-24.35	-21.25	-18.65
ch1:	13:56:50	-14.1	-5.75	-3.15	-11.7	-20.95	-22.4	-19.35	-12.1	-3.85	2.05	7.9	12.8	7.7	-8.9	-24.55	-25.55
ch1:	13:56:50	-15.0	-5.4	3.25	12.7	17.2	15.7	6.4	-10.85	-24.4	-24.45	-14.9	-4.25	0.1	2.1	5.4	4.05
ch1:	13:56:50	-4.25	-13.5	-19.15	-20.2	-13.75	2.65	18.3	20.05	11.3	3.5	-0.4	0.55	2.7	2.2	3.3	7.15
ch1:	13:56:50	7.05	10.25	19.85	21.5	11.85	5.65	8.3	15.95	25.5	33.3	39.25	45.45	45.6	37.55	27.8	21.4
ch1:	13:56:50	22.9	31.45	37.9	38.55	37.4	36.15	37.9	41.45	39.05	28.3	16.5	8.7	6.6	10.05	16.85	24.25
ch1:	13:56:53	22.0	10.4	3.9	6.05	8.6	7.95	7.7	14.8	31.35	45.35	45.8	39.5	37.35	43.4	54.65	65.0
ch1:	13:56:53	69.8	66.8	57.25	53.0	53.7	43.5	20.15	-1.25	-11.8	-9.9	-0.2	10.95	20.15	26.55	27.1	22.75
ch1:	13:56:53	14.0	-1.0	-21.35	-39.15	-48.5	-50.3	-51.15	-48.8	-39.55	-25.45	-15.0	-11.95	-15.35	-20.25	-24.8	-28.6
ch1:	13:56:53	-30.45	-27.75	-24.55	-20.4	-15.25	-13.25	-13.5	-12.3	-11.3	-9.65	-5.7	-5.25	-8.8	-13.65	-21.1	-24.95
ch1:	13:56:53	-20.05	-13.55	-6.6	6.25	18.6	23.75	23.2	18.1	6.25	-10.05	-23.7	-30.3	-31.25	-28.1	-21.25	-13.1
ch1:	13:56:53	-7.7	-10.2	-16.1	-20.15	-33.75	-63.45	-84.4	-79.9	-61.05	-39.25	-21.85	-14.2	-12.2	-11.7	-12.05	-16.8
ch1:	13:56:53	-27.65	-35.4	-31.25	-25.85	-28.7	-36.85	-41.95	-39.45	-28.7	-17.95	-10.55	-8.6	-12.7	-21.1	-28.15	-33.2
ch1:	13:56:53	-35.1	-32.0	-23.1	-12.0	-0.4	6.3	2.55	-8.95	-16.65	-19.5	-21.45	-19.9	-11.45	-2.75	1.4	4.05
ch1:	13:56:53	8.2	11.2	13.05	13.65	9.4	0.5	-6.0	-5.45	3.6	18.95	32.0	33.55	24.95	15.1	12.7	12.6
ch1:	13:56:53	10.0	10.25	14.05	15.9	17.3	17.75	13.05	8.15	10.05	14.55	16.85	20.05	21.75	14.95	0.7	-12.0
ch1:	13:56:53	-16.95	-10.2	5.0	21.05	32.15	29.6	14.45	-0.2	-8.55	-9.1	-1.4	6.85	12.1	19.05	19.9	13.25
ch1:	13:56:53	8.9	4.4	1.0	4.9	7.55	5.5	7.9	11.4	8.55	4.9	5.8	9.6	14.1	15.1	12.15	8.25
ch1:	13:56:53	7.0	11.95	17.85	14.9	4.1	-4.1	-7.75	-8.85	-3.3	4.9	5.9	0.05	-6.05	-5.6	3.4	13.0
ch1:	13:56:53	18.6	21.75	21.05	16.1	13.7	12.65	8.7	5.2	5.4	5.6	8.55	18.75	28.05	26.25	16.1	3.4
ch1:	13:56:53	-3.75	-0.35	9.5	19.4	25.75	22.2	13.35	8.0	4.8	-2.6	-13.4	-21.35	-19.15	-10.15	-1.35	5.6
ch1:	13:56:53	11.7	13.0	10.1	7.6	4.1	0.2	-0.6	2.15	7.25	13.9	17.1	12.0	-0.75	-15.25	-24.05	-20.3
ch1:	13:56:53	-6.4	6.8	14.05	18.35	21.75	18.75	7.95	-4.1	-14.15	-21.6	-20.75	-11.35	-0.8	7.9	12.25	8.1
ch1:	13:56:53	0.1	-4.25	-3.4	3.9	11.95	10.55	-2.5	-16.25	-15.6	-0.95	9.65	7.7	2.2	-1.85	-7.3	-11.05
ch1:	13:56:53	-9.35	-6.65	-3.9	3.25	8.75	6.8	1.05	-1.25	-0.55	0.35	0.5	-1.9	-8.45	-12.1	-8.35	-3.25
ch1:	13:56:53	-6.5	-18.35	-29.1	-34.5	-36.2	-32.2	-22.7	-14.6	-11.5	-14.8	-21.3	-20.2	-11.4	-7.85	-14.05	-21.65
ch1:	13:56:53	-25.45	-25.45	-22.65	-22.0	-26.2	-27.5	-22.2	-16.8	-12.35	-6.15	0.7	5.7	9.15	13.0	11.7	0.15
ch1:	13:56:53	-16.6	-29.0	-30.85	-23.45	-16.8	-14.8	-12.7	-9.8	-9.75	-13.65	-21.35	-27.4	-31.5	-34.45	-35.1	-36.85
ch1:	13:56:53	-37.05	-30.0	-24.3	-25.15	-27.15	-29.55	-32.45	-29.75	-23.55	-21.25	-22.15	-23.0	-26.75	-31.35	-28.3	-21.85
ch1:	13:56:53	-21.15	-26.75	-33.75	-33.7	-23.0	-10.35	-4.4	-6.25	-12.1	-16.3	-21.25	-28.25	-31.15	-29.9	-28.7	-23.45
ch1:	13:56:56	-5.2	1.5	5.8	-4.5	-25.8	-44.7	-55.9	-58.7	-55.2	-45.95	-28.8	-9.6	-0.85	-5.7	-17.15	-27.6
ch1:	13:56:56	-33.35	-32.15	-26.85	-23.4	-20.85	-13.85	-7.1	-8.15	-12.65	-12.45	-12.5	-16.05	-13.5	0.1	14.45	21.25
ch1:	13:56:56	12.35	-8.45	-22.4	-20.35	-13.0	-7.0	1.95	16.7	29.0	32.4	31.25	27.1	15.3	-2.6	-19.4	-24.45
ch1:	13:56:56	-14.85	1.2	19.25	35.35	33.9	9.0	-20.05	-32.7	-25.75	-5.75	16.9	28.0	26.55	20.15	8.9	-5.85
ch1:	13:56:56	-14.35	-15.35	-14.6	-12.9	-8.95	-1.0	8.6	16.8	24.05	25.95	17.05	2.5	-7.9	-11.3	-13.6	-17.35
ch1:	13:56:56	-10.65	8.95	21.1	14.3	-2.7	-18.25	-24.3	-21.3	-13.6	-4.2	4.85	9.7	8.3	4.2	0.4	-2.0
ch1:	13:56:56	-1.2	3.45	6.35	3.55	-4.25	-16.85	-25.5	-22.3	-12.55	-2.35	3.8	1.25	-4.6	-10.05	-18.35	-27.8
ch1:	13:56:56	-38.5	-52.5	-63.55	-67.25	-67.55	-62.2	-50.6	-41.6	-43.75	-53.45	-64.1	-70.45	-71.1	-67.35	-57.3	-39.5
ch1:	13:56:56	-24.05	-19.85	-27.2	-40.45	-51.4	-54.35	-50.15	-41.1	-30.35	-21.65	-16.2	-14.45	-19.35	-26.4	-27.75	-22.0
ch1:	13:56:56	-11.55	-1.3	0.8	-2.7	-3.45	-4.35	-8.95	-14.8	-22.4	-27.6	-24.5	-14.35	-2.2	6.45	8.85	9.0
ch1:	13:56:56	7.7	1.6	-4.6	-6.0	-5.8	-3.5	3.9	14.3	21.05	23.35	22.8	17.25	6.1	-2.05	-1.2	5.7
ch1:	13:56:56	12.35	17.4	17.5	14.25	16.4	29.3	41.1	39.85	28.4	16.1	7.5	4.95	8.65	15.7	17.35	12.3
ch1:	13:56:56	9.1	9.5	13.15	23.4	32.65	35.0	33.85	27.95	13.2	-1.45	-8.4	-8.15	-4.5	2.0	10.55	15.95
ch1:	13:56:56	15.6	14.65	14.1	11.85	3.15	-13.3	-32.7	-48.1	-54.55	-48.15	-35.0	-24.3	-17.4	-15.7	-18.9	-22.25
ch1:	13:56:56	-28.75	-39.15	-48.15	-53.65	-56.4	-52.5	-43.3	-28.6	-12.2	-4.15	-2.85	-4.1	-14.95	-30.3	-37.8	-38.9
ch1:	13:56:56	-37.0	-31.3	-25.4	-18.45	-7.85	2.7	8.4	7.25	0.35	-7.15	-12.5	-17.7	-21.6	-18.05	-2.55	20.65
ch1:	13:56:56	39.8	42.45	26.45	2.8	-13.75	-13.75	-0.55	11.75	16.75	17.9	14.75	8.1	1.8	-3.05	-3.3	3.0
ch1:	13:56:56	9.25	11.05	10.3	11.65	18.4	22.7	16.35	8.4	9.7	14.3	13.85	11.2	15.2	20.55	19.2	16.4
ch1:	13:56:56	17.45	18.05	16.2	16.0	20.3	24.7	25.65	28.4	33.1	31.1	25.0	18.7	10.35	4.35	5.0	7.75
ch1:	13:56:56	11.2	15.4	18.95	21.45	23.1	23.75	22.9	18.85	11.3	-1.75	-22.95	-44.65	-57.65	-63.15	-64.25	-59.6
ch1:	13:56:56	-51.9	-44.55	-35.9	-26.65	-20.65	-19.75	-25.25	-33.5	-37.1	-37.55	-40.15	-42.2	-40.5	-36.1	-31.9	-30.7
ch1:	13:56:56	-29.1	-23.8	-19.4	-18.3	-18.0	-17.4	-16.75	-16.25	-15.6	-15.85	-15.7	-12.2	-8.4	-7.1	-4.9	-2.15
ch1:	13:56:56	-2.6	-5.6	-11.2	-19.35	-23.35	-16.45	-3.65	4.6	3.8	-1.45	-9.4	-18.15	-21.75	-15.0	-0.6	12.95
ch1:	13:56:56	19.8	22.8	23.6	19.85	14.7	11.25	9.4	10.9	15.7	19.75	21.8	26.5	32.3	31.85	24.75	19.55
ch1:	13:57:00	36.6	27.1	9.7	7.55	24.0	41.85	49.3	43.0	31.7	26.35	25.75	29.2	35.65	38.25	34.5	25.6
ch1:	13:57:00	15.25	10.5	11.6	17.35	29.0	37.1	36.85	31.5	25.5	23.55	25.75	25.75	25.1	27.5	24.7	12.4
ch1:	13:57:00	-1.8	-12.1	-18.4	-18.65	-13.8	-9.55	-9.55	-14.4	-20.05	-19.85	-14.0	-6.9	-1.8	1.3	4.15	8.4
ch1:	13:57:00	9.3	0.55	-18.9	-39.85	-49.45	-46.6	-40.15	-34.7	-27.9	-20.85	-17.6	-19.5	-29.05	-40.85	-44.9	-40.7
ch1:	13:57:00	-34.0	-25.05	-15.85	-11.2	-7.7	-6.0	-8.95	-11.2	-9.0	-9.0	-14.8	-25.8	-36.75	-39.05	-32.9	-24.55
ch1:	13:57:00	-17.75	-15.45	-14.95	-9.9	-1.9	2.1	2.1	1.35	-0.45	-5.75	-11.05	-7.35	2.2	8.6	10.6	8.4
ch1:	13:57:00	3.9	1.4	-1.9	-5.95	1.35	22.1	41.55	47.6	41.4	28.95	16.2	11.0	16.3	26.0	32.05	31.05
ch1:	13:57:00	26.7	24.65	26.65	27.55	26.45	23.5	19.5	17.55	21.85	29.1	33.55	33.2	28.4	21.65	18.65	20.95
ch1:	13:57:00	24.2	26.85	26.75	20.0	9.9	3.3	0.15	-4.1	-11.15	-16.6	-13.7	-3.8	3.05	0.55	-1.6	1.9
ch1:	13:57:00	3.45	1.75	4.4	9.45	8.9	2.3	-8.4	-19.25	-26.75	-34.0	-44.35	-52.4	-52.8	-49.2	-46.9	-47.05
ch1:	13:57:00	-49.75	-53.05	-54.9	-57.3	-61.0	-64.7	-67.8	-67.0	-59.9	-53.9	-56.1	-62.45	-65.7	-65.25	-61.7	-56.4
ch1:	13:57:00	-52.75	-50.15	-48.9	-50.2	-50.45	-47.7	-45.6	-45.4	-47.8	-50.45	-47.2	-40.15	-31.85	-21.75	-13.35	-11.1
ch1:	13:57:00	-11.55	-13.65	-19.0	-23.4	-21.3	-14.4	-9.1	-4.75	0.45	3.1	4.55	7.8	9.8	10.45	9.9	8.2
ch1:	13:57:00	9.15	11.2	9.05	6.4	10.1	19.85	30.3	36.6	37.75	34.75	28.65	24.4	21.8	18.9	16.05	13.05
ch1:	13:57:00	10.35	11.75	17.9	25.9	32.2	36.2	36.75	32.05	28.3	25.7	15.15	-0.35	-8.3	-6.1	3.55	13.65
ch1:	13:57:00	19.85	26.05	31.2	30.5	26.5	20.4	11.5	7.1	7.35	4.05	-2.2	-1.55	6.45	12.35	14.6	18.9
ch1:	13:57:00	24.9	28.25	31.25	33.8	34.55	29.65	17.95	8.9	6.9	1.6	-6.7	-9.4	-4.95	4.45	14.8	21.65
ch1:	13:57:00	22.9	17.45	5.3	-7.4	-12.05	-5.0	6.35	15.75	19.3	12.65	3.0	3.0	9.4	12.8	10.55	4.6
ch1:	13:57:00	3.45	6.2	4.2	-0.8	-4.25	-7.6	-6.1	3.7	14.1	14.9	6.0	-1.85	-1.05	5.55	14.2	19.15
ch1:	13:57:00	15.75	8.5	5.5	4.2	0.0	1.9	16.1	31.3	32.9	19.3	1.65	-8.65	-6.5	5.05	18.25	22.05
ch1:	13:57:00	10.1	-9.0	-19.65	-16.25	-1.1	19.5	34.2	38.05	37.6	36.6	30.8	19.25	5.85	-6.7	-15.7	-18.1
ch1:	13:57:00	-15.7	-12.9	-8.5	-3.7	-3.1	-7.1	-11.35	-14.9	-16.8	-14.85	-8.7	-1.5	2.35	-1.1	-8.4	-16.9
ch1:	13:57:00	-24.45	-25.05	-18.0	-9.65	-2.3	6.85	14.85	14.45	8.1	3.4	-0.4	-2.45	2.95	9.9	14.1	19.45
ch1:	13:57:00	22.45	21.35	23.0	23.0	14.0	3.3	-1.1	-0.95	-0.35	1.55	4.4	4.4	6.8	17.95	25.8	21.9
ch1:	13:57:03	-1.5	-5.4	-7.65	-4.2	2.25	1.3	-7.25	-12.0	-7.35	5.0	15.75	18.65	12.85	2.3	-7.25	-12.3
ch1:	13:57:03	-14.8	-14.85	-14.9	-15.55	-15.1	-11.65	-7.25	-6.05	-8.7	-6.9	-0.65	0.45	-6.05	-16.6	-28.8	-35.4
ch1:	13:57:03	-34.05	-24.25	-7.05	6.7	5.1	-9.6	-29.0	-42.35	-42.5	-33.7	-24.4	-18.0	-15.8	-20.25	-28.15	-26.8
ch1:	13:57:03	-11.25	8.7	21.25	21.4	15.35	12.0	10.5	6.9	0.75	-8.55	-15.75	-15.25	-8.8	-2.95	-3.55	-11.9
ch1:	13:57:03	-17.1	-12.45	-4.7	-5.85	-13.8	-15.75	-7.55	2.7	9.05	6.35	-6.2	-21.85	-29.0	-22.75	-13.25	-10.9
ch1:	13:57:03	-13.65	-18.2	-24.9	-31.95	-37.4	-36.4	-24.45	-5.9	9.2	13.4	6.3	-5.0	-14.95	-23.35	-32.05	-36.55
ch1:	13:57:03	-25.75	-4.1	10.6	12.3	6.6	-0.7	-5.65	-7.4	-6.5	-7.5	-14.95	-21.5	-17.9	-7.05	5.05	12.0
ch1:	13:57:03	10.7	9.8	14.75	16.6	14.6	10.35	-4.0	-22.1	-26.4	-21.1	-13.85	-3.65	4.45	7.45	11.9	14.2
ch1:	13:57:03	8.5	1.1	-5.05	-13.55	-24.85	-35.9	-44.25	-49.35	-51.3	-49.35	-42.0	-29.5	-17.45	-15.7	-23.1	-26.65
ch1:	13:57:03	-22.2	-13.65	-1.65	8.95	11.6	3.95	-11.6	-23.95	-24.95	-20.7	-20.05	-22.65	-23.6	-19.7	-11.75	-4.9
ch1:	13:57:03	-2.75	-5.75	-13.0	-25.4	-38.8	-44.0	-42.55	-36.3	-24.6	-11.95	-4.45	-3.1	-5.55	-3.25	3.45	7.1
ch1:	13:57:03	7.25	6.25	3.75	1.4	-6.75	-21.9	-31.5	-29.35	-18.75	-3.8	10.55	20.5	25.8	27.55	27.4	21.1
ch1:	13:57:03	7.25	-7.2	-16.35	-16.35	-9.15	-4.35	-5.5	-8.15	-9.3	-6.7	-3.5	-8.0	-17.55	-19.7	-4.45	18.5
ch1:	13:57:03	32.65	35.05	30.25	20.45	7.9	-6.9	-19.6	-21.25	-14.1	-2.85	12.35	27.15	35.8	33.95	20.6	5.0
ch1:	13:57:03	-9.25	-23.75	-29.6	-23.2	-15.55	-13.75	-15.25	-15.35	-8.45	2.7	8.5	4.9	-7.2	-25.25	-43.6	-53.55
ch1:	13:57:03	-50.1	-35.7	-19.8	-9.6	-4.8	-5.25	-16.25	-28.3	-24.5	-9.2	-0.8	-0.25	-2.25	-4.7	-5.25	-4.85
ch1:	13:57:03	-5.15	-4.45	-11.55	-28.25	-42.55	-48.6	-46.35	-35.6	-25.5	-19.1	-11.75	-6.4	-5.6	-8.1	-17.0	-30.7
ch1:	13:57:03	-45.15	-55.6	-57.4	-49.95	-37.05	-25.6	-26.4	-36.65	-41.5	-37.1	-31.2	-27.3	-24.5	-25.0	-28.3	-29.25
ch1:	13:57:03	-26.7	-22.7	-17.5	-11.95	-4.85	5.1	10.45	6.95	-0.3	-5.55	-5.75	-1.65	2.45	4.05	4.0	2.7
ch1:	13:57:03	-1.85	-7.4	-9.5	-6.35	2.15	15.1	23.7	27.5	30.85	27.95	16.25	3.65	-5.9	-10.0	-4.85	6.4
ch1:	13:57:03	17.1	25.0	28.55	27.85	20.85	4.5	-13.2	-15.9	-0.6	21.6	40.45	50.8	48.0	34.8	20.2	5.7
ch1:	13:57:03	-9.15	-21.3	-28.7	-27.45	-17.25	-5.3	4.45	11.4	9.7	1.1	-6.3	-12.75	-20.05	-23.0	-21.9	-21.95
ch1:	13:57:03	-21.35	-14.15	-3.3	5.55	11.9	11.25	-1.55	-18.9	-29.6	-30.8	-26.7	-20.6	-12.5	-5.15	-2.15	-1.7
ch1:	13:57:03	-1.85	1.85	10.6	18.55	23.1	24.05	22.15	22.6	20.7	7.75	-10.75	-25.2	-32.7	-33.85	-32.65	-33.15
ch1:	13:57:06	-34.1	-28.8	-30.4	-33.1	-31.55	-31.65	-30.65	-20.55	-8.95	-8.85	-18.2	-28.05	-28.15	-17.05	-3.85	8.15
ch1:	13:57:06	17.95	17.8	5.9	-10.3	-23.55	-31.0	-31.8	-23.55	-10.05	-1.5	1.35	2.3	-1.15	-5.35	-8.85	-14.45
ch1:	13:57:06	-19.3	-20.6	-19.8	-15.0	-4.0	12.95	30.2	39.65	41.0	39.05	34.55	28.25	23.6	21.1	19.0	19.3
ch1:	13:57:06	21.15	22.5	24.25	27.8	31.85	34.8	35.35	31.25	25.3	20.65	18.95	20.1	19.65	14.45	8.7	8.55
ch1:	13:57:06	17.3	33.05	45.55	48.1	43.6	37.35	31.05	23.45	12.15	-2.05	-16.05	-27.45	-29.1	-19.6	-12.7	-16.4
ch1:	13:57:06	-24.7	-30.0	-28.8	-24.75	-25.1	-29.9	-34.5	-35.85	-32.1	-27.35	-28.35	-32.0	-31.05	-28.1	-28.8	-27.9
ch1:	13:57:06	-20.75	-14.5	-12.25	-9.05	-2.45	7.5	17.0	22.15	24.9	26.6	26.15	23.85	20.95	22.85	29.15	31.75
ch1:	13:57:06	29.0	27.05	28.75	32.2	34.35	36.05	36.8	30.8	19.7	11.4	9.95	16.5	26.65	32.55	36.3	39.3
ch1:	13:57:06	37.6	34.15	35.15	40.2	41.4	36.55	35.6	39.95	39.15	35.65	33.3	27.8	24.85	25.15	25.2	31.7
ch1:	13:57:06	43.15	50.95	55.7	56.9	53.95	46.2	29.75	14.2	11.8	16.05	23.0	36.0	49.6	57.7	57.6	48.2
ch1:	13:57:06	33.3	20.2	12.3	7.45	2.15	-2.45	-0.45	6.45	7.85	1.75	-1.45	0.55	2.65	5.0	4.05	-6.9
ch1:	13:57:06	-16.9	-12.75	2.6	21.05	37.95	48.2	49.05	41.55	29.3	14.55	2.1	-6.15	-15.55	-28.65	-41.3	-50.05
ch1:	13:57:06	-51.9	-48.0	-43.75	-39.55	-32.85	-29.65	-34.1	-42.3	-48.55	-50.5	-48.6	-43.25	-35.8	-25.0	-9.0	3.95
ch1:	13:57:06	0.95	-15.35	-32.2	-44.15	-51.1	-50.0	-41.8	-31.6	-22.95	-17.5	-12.1	-4.8	-7.4	-25.45	-44.95	-55.25
ch1:	13:57:06	-54.0	-42.1	-30.35	-24.85	-19.85	-14.75	-12.95	-14.65	-19.25	-23.75	-25.85	-25.45	-20.6	-13.55	-8.35	-3.25
ch1:	13:57:06	1.6	-0.25	-10.9	-19.65	-15.8	-3.95	7.1	15.8	22.75	28.95	35.95	41.95	44.8	43.55	33.95	17.0
ch1:	13:57:06	4.4	1.8	3.9	11.65	24.15	34.6	38.6	37.25	33.7	31.5	29.5	26.0	17.9	7.8	1.9	2.6
ch1:	13:57:06	8.0	19.3	29.95	33.1	28.4	14.9	-5.45	-19.35	-19.35	-9.45	4.1	13.8	14.5	7.95	-1.9	-11.8
ch1:	13:57:06	-19.8	-25.85	-34.7	-46.0	-57.25	-65.75	-69.45	-68.35	-66.35	-64.45	-62.3	-61.5	-63.4	-66.15	-66.95	-64.8
ch1:	13:57:06	-62.6	-62.7	-66.4	-73.25	-79.35	-80.4	-78.9	-75.35	-69.05	-62.05	-56.8	-52.5	-49.0	-47.25	-49.25	-55.35
ch1:	13:57:06	-64.2	-70.3	-68.95	-61.1	-56.55	-60.05	-67.55	-72.05	-71.6	-67.65	-61.25	-52.0	-40.4	-26.95	-11.95	-2.65
ch1:	13:57:06	-5.6	-16.45	-26.95	-32.7	-35.25	-38.25	-39.2	-31.8	-18.0	-6.8	-2.8	-1.45	0.65	2.2	3.75	4.75
ch1:	13:57:06	2.95	0.15	-1.85	-0.4	11.85	30.8	43.4	46.45	43.85	33.6	23.05	21.35	23.4	23.25	23.5	26.05
ch1:	13:57:06	33.0	44.5	56.55	65.3	68.35	62.45	49.25	33.35	18.7	9.5	7.65	10.2	14.4	19.1	22.65	20.75
ch1:	13:57:09	1.55	0.0	-4.8	-5.75	-3.55	-2.25	1.05	5.9	8.65	6.75	3.85	9.05	19.4	25.5	29.95	35.0
ch1:	13:57:09	37.2	38.7	36.75	32.3	31.6	29.85	21.1	11.65	6.65	8.35	14.9	22.05	28.5	31.7	32.1	33.1
ch1:	13:57:09	31.6	24.05	11.35	-5.65	-17.6	-15.9	-8.45	-2.2	6.05	14.85	19.55	20.5	15.2	0.25	-17.85	-27.65
ch1:	13:57:09	-28.05	-20.6	-7.75	3.75	8.8	8.95	4.85	-2.7	-12.9	-25.5	-32.35	-24.45	-7.8	7.4	17.0	22.35
ch1:	13:57:09	24.1	18.9	4.4	-13.25	-26.9	-32.45	-30.6	-21.9	-9.8	2.95	15.4	24.4	24.55	20.7	16.85	6.75
ch1:	13:57:09	-11.4	-28.7	-39.6	-42.45	-40.65	-34.9	-23.85	-13.25	-8.25	-4.85	-5.3	-12.35	-16.25	-12.7	-9.7	-5.55
ch1:	13:57:09	0.25	-2.15	-11.7	-13.2	-2.65	10.4	13.85	2.75	-9.4	-7.6	9.45	29.75	39.95	37.3	29.5	18.85
ch1:	13:57:09	4.45	-10.35	-16.9	-17.45	-21.3	-28.25	-32.65	-34.2	-31.65	-25.75	-19.4	-12.5	-6.1	-6.75	-12.45	-16.3
ch1:	13:57:09	-14.8	-9.55	-1.85	7.55	11.7	1.1	-13.45	-16.2	-5.5	8.3	18.0	21.3	18.6	11.3	5.2	5.5
ch1:	13:57:09	9.6	8.3	-1.2	-14.25	-25.0	-28.7	-21.55	-7.9	4.15	13.55	21.75	23.95	16.9	6.05	1.05	1.65
ch1:	13:57:09	5.8	12.85	18.15	19.65	20.75	21.45	24.55	30.55	32.35	32.05	34.5	33.8	29.3	25.05	20.35	17.85
ch1:	13:57:09	16.95	11.75	8.1	12.3	20.75	32.25	46.55	55.05	53.7	47.5	39.6	25.4	6.95	-3.7	-3.65	-0.2
ch1:	13:57:09	4.05	5.15	1.8	-1.0	-1.65	-1.5	-2.85	-4.5	-3.35	0.15	3.2	3.95	2.4	2.85	9.35	13.95
ch1:	13:57:09	14.3	18.55	19.85	6.55	-11.2	-19.45	-17.25	-6.35	6.85	13.0	12.9	9.8	1.25	-11.2	-22.65	-28.55
ch1:	13:57:09	-22.85	-10.7	-0.75	7.5	13.1	12.65	10.55	10.6	13.1	13.6	3.6	-16.6	-34.9	-43.8	-43.2	-32.55
ch1:	13:57:09	-16.6	-1.7	6.6	7.35	1.85	-9.9	-25.8	-37.05	-38.7	-34.1	-25.05	-14.8	-9.05	-3.25	5.5	8.5
ch1:	13:57:09	-0.3	-13.2	-22.55	-26.6	-26.55	-22.5	-12.65	3.35	19.5	24.25	13.6	-2.8	-15.35	-20.85	-20.95	-19.75
ch1:	13:57:09	-20.65	-21.85	-20.1	-11.95	-2.75	-0.5	-3.65	-8.4	-12.75	-9.8	-2.35	-0.6	-1.8	-1.8	-2.9	-5.0
ch1:	13:57:09	-11.8	-21.2	-21.95	-12.65	-0.7	12.7	24.15	27.55	22.2	12.15	1.25	-8.8	-19.05	-26.65	-25.75	-16.65
ch1:	13:57:09	-4.65	6.8	11.15	8.65	8.2	10.95	12.65	13.2	9.85	3.05	-0.55	1.7	7.1	13.3	18.3	23.8
ch1:	13:57:09	29.4	26.85	11.45	-7.3	-15.45	-12.45	-8.25	-5.8	-4.5	-5.45	-5.55	-4.5	-5.95	-7.3	-8.95	-16.1
ch1:	13:57:09	-25.6	-32.95	-36.0	-32.4	-24.95	-16.35	-7.15	-1.75	-2.7	-6.4	-11.3	-20.4	-32.95	-43.2	-44.25	-38.0
ch1:	13:57:09	-29.1	-23.55	-23.65	-21.15	-9.85	-0.25	-1.1	-12.35	-28.0	-37.7	-35.4	-25.6	-12.1	3.05	13.7	15.35
ch1:	13:57:09	11.25	7.5	3.05	-7.95	-24.35	-37.35	-40.05	-35.15	-27.5	-22.4	-21.05	-14.95	-1.95	4.5	1.75	-3.45
ch1:	13:57:12	-6.8	-10.25	-13.1	-13.85	-17.65	-19.95	-16.75	-11.8	-7.6	-3.75	-2.15	-4.1	-7.95	-10.65	-10.55	-3.25
ch1:	13:57:12	9.9	18.15	13.15	1.95	-4.6	-5.4	-5.8	-6.15	-3.8	1.8	11.85	22.3	23.1	12.75	-0.05	-8.25
ch1:	13:57:12	-7.9	-1.5	5.9	13.35	18.5	20.6	20.75	18.2	11.0	-0.5	-13.75	-20.15	-13.95	0.75	15.65	24.75
ch1:	13:57:12	27.2	24.5	15.75	6.3	2.3	3.9	7.05	7.0	0.05	-9.05	-12.75	-7.35	2.4	10.15	14.25	17.4
ch1:	13:57:12	16.4	14.8	13.95	11.0	10.6	15.15	18.6	16.85	8.25	-1.65	-7.0	-12.55	-20.65	-21.95	-13.95	-0.3
ch1:	13:57:12	12.05	18.3	16.45	6.95	-7.0	-21.3	-32.95	-36.35	-35.05	-35.75	-39.3	-44.5	-49.95	-50.8	-48.25	-45.2
ch1:	13:57:12	-41.0	-38.2	-38.7	-38.7	-36.7	-37.2	-43.5	-49.0	-46.4	-40.75	-39.2	-37.3	-30.75	-21.6	-14.3	-13.9
ch1:	13:57:12	-23.2	-35.9	-41.8	-36.4	-22.6	-9.1	-1.05	4.05	7.05	4.3	-0.05	-2.25	-5.4	-9.7	-5.65	10.3
ch1:	13:57:12	27.1	29.7	18.45	5.35	-2.3	-2.2	6.85	15.8	17.45	17.0	16.55	13.8	12.6	12.4	11.05	13.25
ch1:	13:57:12	14.6	9.6	6.35	4.1	-2.15	0.1	14.65	28.4	31.3	20.15	3.7	-2.9	-2.3	-3.4	-2.25	5.55
ch1:	13:57:12	14.2	20.0	22.3	17.35	6.95	0.25	-4.2	-11.25	-15.35	-12.45	-7.55	-4.25	-3.75	-2.3	5.45	16.4
ch1:	13:57:12	20.05	14.45	6.05	3.35	12.85	30.15	43.75	47.9	41.9	31.75	22.7	14.25	3.5	-10.35	-22.15	-27.45
ch1:	13:57:12	-30.75	-35.6	-39.8	-41.2	-39.55	-35.3	-30.6	-25.35	-20.7	-22.85	-30.3	-36.5	-40.0	-40.0	-34.55	-27.25
ch1:	13:57:12	-21.05	-16.65	-16.6	-21.3	-29.25	-39.45	-44.05	-41.25	-37.7	-32.35	-20.25	-6.5	5.5	17.6	21.9	10.65
ch1:	13:57:12	-9.8	-27.5	-39.4	-46.0	-43.3	-31.85	-17.95	-6.6	-0.95	-4.9	-17.3	-30.1	-33.7	-27.35	-19.6	-13.8
ch1:	13:57:12	-7.6	2.65	13.0	11.1	-3.85	-16.4	-16.55	-8.65	1.65	12.8	21.05	23.25	17.6	9.2	4.1	0.9
ch1:	13:57:12	-0.35	3.15	6.15	8.95	14.3	16.7	13.65	11.6	10.25	8.2	7.45	6.0	1.45	-0.25	3.05	8.3
ch1:	13:57:12	13.6	19.45	21.1	18.4	13.9	9.95	10.6	12.2	9.3	9.2	16.45	21.4	17.9	12.2	8.9	7.8
ch1:	13:57:12	6.15	5.75	8.9	11.8	12.1	9.1	4.5	4.25	8.3	12.5	16.35	16.85	11.95	8.25	7.9	8.45
ch1:	13:57:12	12.1	14.4	10.75	3.05	-4.75	-8.4	-7.1	-4.55	-3.3	-1.35	1.2	2.9	1.75	-0.95	-3.7	-4.55
ch1:	13:57:12	-1.3	2.7	0.55	-2.4	0.55	3.95	-1.45	-14.75	-29.05	-39.45	-39.5	-26.35	-8.65	4.4	9.05	3.7
ch1:	13:57:12	-5.75	-12.3	-12.45	-3.05	8.05	5.65	-7.75	-20.65	-25.25	-19.5	-9.35	-1.95	2.1	3.5	4.25	3.0
ch1:	13:57:12	-3.7	-12.9	-20.05	-27.55	-32.9	-35.6	-35.75	-29.65	-16.45	-3.85	2.4	4.35	3.2	-4.5	-15.2	-20.05
ch1:	13:57:12	-18.1	-12.8	-4.85	1.45	4.75	6.65	6.2	2.45	-2.5	-7.05	-7.25	-2.7	2.35	7.7	13.3	14.7
ch1:	13:57:15	9.9	-1.95	-13.95	-17.95	-14.6	-6.05	5.5	10.9	12.0	11.2	0.0	-19.8	-30.7	-26.7	-10.75	10.8
ch1:	13:57:15	26.6	33.5	36.45	31.85	18.45	7.2	6.2	9.0	5.3	-5.05	-12.75	-11.55	-5.9	-2.2	-2.65	-2.75
ch1:	13:57:15	0.9	7.45	10.45	6.8	3.3	6.4	11.85	15.6	17.1	16.6	14.55	9.8	3.4	3.35	8.7	11.35
ch1:	13:57:15	10.85	10.2	13.25	22.8	35.45	43.8	46.65	48.9	51.4	43.6	23.35	5.0	-0.5	8.0	23.6	34.45
ch1:	13:57:15	33.4	25.75	19.55	18.15	17.3	9.5	-1.7	-6.5	-2.0	7.1	13.25	14.85	15.9	14.4	9.0	1.55
ch1:	13:57:15	-7.7	-15.55	-17.05	-13.15	-4.9	3.8	9.4	14.0	15.65	10.75	1.0	-11.85	-24.4	-29.45	-26.0	-20.55
ch1:	13:57:15	-16.6	-13.45	-10.15	-13.0	-22.9	-28.95	-24.6	-17.75	-10.95	-3.75	-1.65	-6.55	-10.85	-8.7	-0.4	8.75
ch1:	13:57:15	9.65	-3.45	-23.85	-38.55	-44.1	-44.95	-43.55	-38.95	-31.7	-27.0	-28.9	-35.15	-40.3	-44.95	-51.25	-57.85
ch1:	13:57:15	-62.35	-64.0	-60.5	-52.4	-43.6	-34.35	-26.4	-24.6	-28.1	-33.6	-40.4	-43.9	-41.1	-37.45	-35.6	-33.3
ch1:	13:57:15	-30.9	-27.15	-20.1	-16.45	-24.85	-42.4	-60.3	-75.3	-82.55	-77.2	-62.75	-44.25	-26.1	-15.9	-18.05	-25.85
ch1:	13:57:15	-29.1	-25.45	-19.7	-12.15	-5.05	-6.4	-11.1	-9.3	-4.65	-3.8	-8.3	-14.85	-15.3	-10.65	-8.5	-6.0
ch1:	13:57:15	-2.1	0.5	2.25	3.85	3.05	-0.65	-2.85	1.4	5.45	3.2	-2.25	-8.25	-11.95	-9.35	-2.35	5.65
ch1:	13:57:15	11.45	10.2	6.4	1.7	-12.15	-28.2	-27.9	-15.7	0.65	20.95	33.65	30.6	19.4	7.4	-6.2	-15.45
ch1:	13:57:15	-13.0	-5.2	-0.85	3.1	8.45	9.9	9.4	9.2	6.7	1.55	-6.1	-14.5	-20.1	-22.55	-20.75	-14.7
ch1:	13:57:15	-11.3	-11.35	-11.05	-15.55	-24.9	-25.95	-13.7	-1.0	5.05	7.65	8.75	9.55	14.4	21.7	26.15	25.35
ch1:	13:57:15	19.75	10.9	2.7	-3.0	-3.35	2.5	9.5	10.9	10.45	10.95	14.15	22.55	28.4	18.0	-1.45	-14.65
ch1:	13:57:15	-16.9	-11.2	-2.05	3.6	5.2	4.5	2.65	-2.05	-7.95	-14.1	-19.75	-23.95	-24.55	-22.15	-17.5	-13.85
ch1:	13:57:15	-15.3	-20.8	-27.85	-31.35	-25.15	-14.0	-6.3	-1.95	1.1	0.1	-6.25	-16.45	-24.15	-22.3	-13.4	-8.35
ch1:	13:57:15	-8.85	-8.25	-4.85	-0.45	2.15	-1.15	-11.5	-21.55	-21.55	-15.25	-14.6	-17.1	-15.35	-12.85	-8.55	-1.45
ch1:	13:57:15	2.6	5.2	8.35	2.05	-14.4	-26.25	-25.95	-18.25	-7.4	1.25	7.0	8.15	1.8	-5.7	-3.9	3.85
ch1:	13:57:15	12.85	21.2	23.85	18.7	12.1	7.55	6.4	6.85	5.85	3.75	4.55	5.55	4.35	0.5	-3.15	-8.7
ch1:	13:57:15	-16.0	-19.9	-17.15	-12.45	-8.5	-7.7	-10.5	-14.35	-18.0	-22.6	-21.9	-12.8	-2.1	2.05	-3.45	-15.95
ch1:	13:57:15	-28.2	-34.5	-33.7	-28.35	-23.75	-21.85	-19.55	-16.9	-17.15	-20.95	-25.25	-27.2	-26.0	-24.0	-20.55	-15.8
ch1:	13:57:15	-14.3	-14.65	-17.2	-24.55	-26.95	-16.9	-2.05	10.5	19.2	20.8	12.7	-0.15	-8.5	-8.4	-1.3	8.65
ch1:	13:57:18	15.5	18.9	18.75	11.85	6.45	7.05	8.95	15.45	23.35	21.55	13.75	5.05	-3.0	-3.8	-3.85	-10.9
ch1:	13:57:18	-11.55	1.95	25.55	48.0	54.8	41.2	17.4	-3.7	-15.4	-23.0	-25.2	-16.4	-2.1	10.95	22.8	28.5
ch1:	13:57:18	28.7	26.5	20.25	11.7	0.1	-12.65	-12.15	3.25	15.75	15.95	8.05	-0.6	-6.35	-12.85	-18.75	-18.05
ch1:	13:57:18	-12.4	-9.4	-13.6	-24.0	-34.8	-43.3	-51.95	-58.95	-58.05	-40.55	-9.45	18.2	31.35	34.15	29.85	20.75
ch1:	13:57:18	9.15	-5.95	-19.6	-23.7	-22.25	-22.15	-24.25	-26.9	-24.3	-15.9	-8.95	-2.0	4.6	2.9	-4.5	-11.25
ch1:	13:57:18	-18.9	-20.75	-12.85	-4.45	-2.65	-7.2	-13.5	-16.85	-17.4	-15.35	-12.25	-9.45	-5.4	0.65	7.25	13.2
ch1:	13:57:18	17.6	18.5	15.05	9.95	4.45	-0.05	3.8	10.75	6.4	-1.65	-0.8	5.65	11.8	14.2	9.05	0.75
ch1:	13:57:18	-7.3	-17.3	-29.55	-43.65	-56.75	-62.35	-60.2	-53.9	-44.75	-36.6	-31.3	-27.5	-28.65	-37.75	-50.75	-61.55
ch1:	13:57:18	-66.05	-64.25	-62.1	-60.9	-55.5	-44.4	-29.25	-15.1	-13.25	-25.8	-40.75	-48.55	-49.35	-45.55	-39.05	-33.65
ch1:	13:57:18	-30.55	-28.2	-26.0	-26.2	-25.0	-16.85	-4.1	8.1	17.85	25.7	30.9	27.25	12.4	-3.8	-13.7	-15.1
ch1:	13:57:18	-9.55	-0.35	7.7	14.5	16.7	11.85	4.05	-2.5	-8.2	-10.95	-9.8	-4.2	4.85	11.9	13.05	10.3
ch1:	13:57:18	4.1	-2.85	-9.8	-13.3	-7.95	2.3	9.5	17.05	26.0	30.95	27.2	14.65	0.45	-10.65	-19.45	-20.8
ch1:	13:57:18	-14.25	-5.45	5.65	15.8	17.5	13.4	8.45	3.15	1.25	2.55	4.05	4.4	3.0	2.05	5.15	9.5
ch1:	13:57:18	10.95	7.3	-1.9	-11.75	-18.65	-23.2	-21.5	-13.55	-3.95	7.05	13.85	10.0	2.25	0.5	3.95	6.0
ch1:	13:57:18	2.35	1.05	4.1	3.15	-0.45	1.5	8.4	15.55	19.9	22.85	24.05	16.3	2.4	-5.25	-7.5	-7.45
ch1:	13:57:18	-0.7	8.25	10.75	13.5	21.85	28.2	26.55	21.25	12.75	3.6	1.25	5.65	13.5	26.1	37.5	40.4
ch1:	13:57:18	35.05	25.0	13.5	6.7	8.0	11.9	11.4	9.55	7.95	3.8	0.1	2.45	16.15	39.05	52.8	50.6
ch1:	13:57:18	43.0	34.9	23.15	13.65	8.35	2.7	-2.25	-3.15	0.25	5.5	9.15	9.25	0.5	-13.1	-16.8	-11.05
ch1:	13:57:18	-7.95	-5.8	-0.1	4.05	4.55	3.55	0.3	-1.95	-4.4	-10.4	-12.65	-4.9	4.3	8.15	7.2	4.4
ch1:	13:57:18	0.8	-4.1	-9.55	-14.95	-18.6	-18.7	-20.25	-28.85	-38.85	-41.55	-34.3	-19.35	-8.6	-10.1	-18.15	-24.2
ch1:	13:57:18	-26.4	-26.15	-23.75	-21.0	-20.6	-21.15	-20.8	-21.75	-21.9	-17.75	-13.35	-7.4	1.85	7.6	7.85	6.9
ch1:	13:57:18	6.85	7.3	6.55	6.1	11.95	19.4	18.6	9.8	2.65	5.65	17.3	28.0	34.0	33.45	27.85	21.1
ch1:	13:57:18	14.65	8.4	9.1	14.95	19.45	19.55	16.25	9.1	5.4	6.1	7.15	7.1	4.8	0.65	0.85	1.55
ch1:	13:57:18	3.6	12.55	22.4	21.35	13.8	7.05	3.6	3.35	5.75	7.3	5.3	-0.45	-5.85	-7.05	-0.65	12.75
ch1:	13:57:21	26.2	32.75	33.15	29.65	24.25	17.7	10.45	1.3	-9.85	-20.4	-23.65	-21.45	-19.75	-18.25	-11.3	-3.55
ch1:	13:57:21	0.7	4.2	7.55	5.0	-4.15	-12.7	-14.8	-14.1	-12.85	-8.75	-2.6	-0.45	-3.3	-9.0	-14.5	-17.5
ch1:	13:57:21	-20.3	-25.3	-26.15	-22.7	-22.8	-25.85	-24.05	-16.4	-6.15	-0.15	-2.85	-9.35	-15.4	-20.75	-24.45	-27.65
ch1:	13:57:21	-27.7	-23.0	-17.15	-10.15	0.8	7.4	4.8	0.7	-1.3	-3.4	-0.6	5.75	9.35	9.3	4.95	-1.95
ch1:	13:57:21	-1.9	2.8	4.95	9.3	14.05	9.3	1.75	0.8	2.5	4.1	5.2	3.65	5.05	13.65	22.5	24.5
ch1:	13:57:21	19.8	12.35	6.0	4.1	6.55	8.5	5.45	0.35	-4.6	-9.35	-8.0	2.7	19.35	34.25	39.6	33.0
ch1:	13:57:21	21.1	12.2	10.15	10.45	7.75	2.9	1.65	6.7	15.15	22.7	26.75	27.85	28.0	27.55	24.3	19.65
ch1:	13:57:21	15.65	9.6	0.35	-7.1	-6.55	2.2	14.15	24.1	29.55	28.8	15.55	-9.1	-27.6	-30.05	-25.65	-19.15
ch1:	13:57:21	-10.3	-0.5	9.5	16.25	15.8	12.55	7.3	-1.75	-12.55	-23.35	-32.35	-37.5	-39.95	-40.45	-40.45	-44.0
ch1:	13:57:21	-49.45	-54.3	-59.55	-61.65	-57.45	-51.0	-44.15	-37.7	-35.35	-39.55	-44.15	-41.25	-33.2	-24.35	-15.7	-9.3
ch1:	13:57:21	-7.65	-12.65	-22.0	-30.8	-38.5	-43.35	-40.5	-33.45	-28.7	-26.85	-26.1	-22.35	-15.7	-13.45	-14.5	-12.75
ch1:	13:57:21	-11.25	-12.55	-14.25	-15.85	-19.6	-25.3	-26.5	-19.65	-10.55	-3.1	2.35	5.8	5.95	1.75	-3.85	-7.35
ch1:	13:57:21	-11.95	-15.35	-14.05	-12.6	-10.2	-4.65	-1.3	-0.65	1.6	1.7	0.4	3.05	7.05	7.25	5.8	4.6
ch1:	13:57:21	1.7	-3.4	-5.0	1.05	12.05	21.15	25.9	27.85	27.7	24.95	24.5	28.95	30.7	22.35	13.25	13.55
ch1:	13:57:21	18.0	17.2	12.0	7.25	8.45	17.95	29.35	31.0	21.3	7.95	-1.95	-2.6	7.6	17.65	20.85	20.9
ch1:	13:57:21	16.4	7.35	3.5	8.1	18.55	31.95	41.6	40.85	32.7	23.8	18.55	12.85	6.25	4.55	5.25	0.55
ch1:	13:57:21	-8.45	-15.65	-16.8	-12.7	-6.45	3.05	13.75	19.8	18.45	9.95	0.0	-4.3	-3.3	-1.0	-1.8	-7.0
ch1:	13:57:21	-12.9	-13.3	-9.4	-8.6	-11.75	-15.55	-17.75	-18.45	-20.0	-22.8	-23.0	-19.15	-12.75	-5.4	1.0	5.95
ch1:	13:57:21	10.6	13.65	12.25	6.45	0.15	-5.6	-14.9	-22.85	-22.65	-17.85	-10.3	-0.05	9.3	13.2	12.2	10.05
ch1:	13:57:21	7.55	3.95	1.5	-2.15	-6.7	-6.0	-1.55	4.45	11.55	16.35	19.6	22.8	18.4	8.3	6.35	14.35
ch1:	13:57:21	22.8	26.15	25.0	20.35	14.85	13.5	16.4	16.7	13.0	8.65	6.3	10.05	20.9	32.15	40.0	41.6
ch1:	13:57:21	35.8	25.6	13.2	0.15	-7.85	-8.0	0.3	15.8	29.7	37.35	42.8	44.5	37.05	24.25	12.4	-0.45
ch1:	13:57:21	-18.2	-35.45	-40.6	-33.85	-21.8	-10.55	-5.6	-4.8	-2.35	1.8	6.0	6.85	-1.7	-12.15	-14.2	-11.45
ch1:	13:57:21	-5.8	1.7	4.3	3.3	3.05	1.8	-1.7	-6.3	-11.45	-13.3	-7.6	2.75	11.8	17.8	20.55	16.9
ch1:	13:57:24	11.2	9.35	9.75	11.15	11.1	6.6	1.05	-2.4	-2.35	2.7	10.15	14.15	11.85	3.15	-2.8	2.6
ch1:	13:57:24	10.5	13.1	14.8	16.45	15.8	13.7	6.6	-7.7	-22.1	-29.85	-27.6	-16.45	-1.85	9.0	12.95	10.4
ch1:	13:57:24	2.0	-10.5	-22.95	-32.1	-40.45	-52.35	-64.5	-70.05	-68.25	-65.1	-65.35	-69.55	-75.75	-79.4	-78.3	-74.4
ch1:	13:57:24	-68.9	-63.25	-60.6	-61.6	-63.45	-65.4	-65.0	-63.0	-60.65	-56.8	-47.25	-36.2	-31.6	-38.05	-50.6	-57.85
ch1:	13:57:24	-50.95	-34.05	-17.35	-7.25	-2.1	2.75	7.6	5.85	-3.55	-10.85	-10.25	-4.6	3.95	16.2	28.6	35.95
ch1:	13:57:24	39.65	41.4	38.25	28.8	17.95	7.9	2.95	6.7	19.35	33.15	43.4	49.9	52.1	48.7	44.6	41.35
ch1:	13:57:24	38.3	35.75	34.7	33.5	35.2	38.6	42.5	44.2	43.2	39.5	35.3	34.35	38.7	43.15	43.25	40.3
ch1:	13:57:24	36.8	31.5	24.15	20.3	25.95	34.75	37.15	33.1	28.35	25.05	22.15	21.0	22.25	23.25	20.85	17.45
ch1:	13:57:24	16.65	22.3	30.35	33.0	25.1	12.25	3.35	2.75	9.1	20.6	28.4	23.15	8.75	-3.55	-10.75	-10.55
ch1:	13:57:24	-0.95	10.6	15.85	16.45	13.55	4.45	-9.05	-19.3	-23.2	-20.05	-13.35	-9.5	-11.25	-14.65	-19.05	-22.4
ch1:	13:57:24	-23.1	-23.65	-25.4	-24.9	-23.45	-25.3	-24.45	-16.2	-4.7	8.3	19.8	21.4	10.55	-6.65	-19.75	-24.9
ch1:	13:57:24	-25.3	-19.35	-3.75	11.6	18.55	20.45	19.05	15.6	13.9	12.1	8.15	6.9	9.0	11.15	15.55	23.8
ch1:	13:57:24	30.25	30.35	26.15	19.9	15.1	16.4	22.05	28.9	34.05	38.15	40.55	36.3	28.7	25.65	22.05	16.15
ch1:	13:57:24	13.15	13.8	20.2	28.45	29.2	29.15	35.45	39.45	35.5	24.95	9.2	-3.45	-5.35	2.95	14.95	21.15
ch1:	13:57:24	18.95	16.4	18.2	19.45	17.65	13.55	7.8	3.75	2.1	-3.35	-13.15	-19.1	-17.3	-11.1	-4.5	2.7
ch1:	13:57:24	10.0	14.65	19.7	28.3	35.7	34.55	24.0	7.35	-6.9	-12.2	-10.25	-5.15	0.85	5.4	7.65	9.95
ch1:	13:57:24	12.05	11.1	8.4	5.4	-0.2	-6.2	-3.95	5.15	12.4	15.1	17.3	16.05	6.15	-7.1	-12.75	-10.6
ch1:	13:57:24	-6.4	-3.1	-4.0	-8.55	-9.4	-8.85	-13.7	-22.45	-36.6	-55.95	-68.15	-66.55	-60.0	-55.6	-54.65	-56.45
ch1:	13:57:24	-59.6	-61.95	-62.1	-62.6	-65.85	-70.05	-71.9	-69.0	-63.85	-60.45	-58.3	-57.0	-53.45	-43.3	-33.9	-32.4
ch1:	13:57:24	-34.5	-37.35	-40.8	-41.75	-44.1	-48.65	-47.1	-37.85	-28.1	-21.85	-14.0	-0.1	9.15	4.95	-1.55	-3.75
ch1:	13:57:24	-4.5	-4.7	-6.55	-3.95	6.1	8.0	-4.65	-18.55	-26.35	-23.15	-4.95	16.45	29.8	34.05	31.9	30.45
ch1:	13:57:24	29.8	25.05	18.65	12.2	7.0	7.15	10.7	13.0	14.65	17.3	17.5	13.3	7.7	2.35	-3.85	-7.8
ch1:	13:57:24	-7.9	-4.75	3.25	14.85	23.05	23.0	12.35	-1.1	-8.15	-6.65	0.95	10.65	17.6	20.75	19.1	14.45
ch1:	13:57:24	12.75	12.65	9.2	6.85	8.0	10.0	13.55	21.45	29.9	34.45	39.5	43.4	34.3	16.6	2.5	-6.3
ch1:	13:57:27	11.1	13.15	12.65	5.55	-4.2	-10.5	-17.5	-22.35	-19.55	-12.65	-5.55	3.25	7.25	5.3	1.4	-3.45
ch1:	13:57:27	-7.15	-5.7	-6.7	-10.9	-11.5	-9.95	-9.0	-0.9	11.1	19.2	23.95	22.65	7.85	-13.75	-31.8	-37.35
ch1:	13:57:27	-28.1	-8.6	11.1	24.55	29.35	27.55	19.0	4.3	-12.1	-23.75	-28.25	-27.1	-24.45	-20.6	-16.75	-10.2
ch1:	13:57:27	-2.7	3.1	8.95	13.75	9.75	2.25	0.25	2.1	3.75	6.85	12.0	18.35	21.65	20.95	17.2	9.75
ch1:	13:57:27	-3.15	-14.8	-21.55	-24.85	-23.9	-18.5	-14.15	-11.45	-5.8	3.8	10.55	8.85	0.1	-10.45	-19.55	-26.1
ch1:	13:57:27	-28.8	-27.95	-24.6	-20.65	-16.35	-11.75	-9.8	-12.05	-14.75	-16.6	-16.6	-13.05	-11.4	-14.65	-17.35	-16.35
ch1:	13:57:27	-13.4	-12.0	-14.7	-18.0	-17.9	-14.9	-9.55	-2.25	2.75	2.45	-1.85	-7.7	-12.6	-13.8	-12.65	-7.9
ch1:	13:57:27	-0.4	5.8	7.15	6.95	7.8	3.7	-6.9	-10.05	-0.4	11.7	19.8	23.9	21.0	17.05	15.4	10.15
ch1:	13:57:27	-0.2	-7.25	-7.55	-5.1	-3.95	-1.15	5.3	8.2	3.6	-1.05	-2.5	-3.0	-4.6	-6.6	-5.95	-3.1
ch1:	13:57:27	-4.55	-7.0	-6.8	-6.1	-2.65	3.2	3.95	-2.25	-11.3	-16.3	-12.7	-4.4	2.0	0.8	-11.9	-23.3
ch1:	13:57:27	-18.35	-3.9	9.3	20.7	28.8	27.25	14.3	-1.2	-9.75	-11.85	-10.0	-3.4	8.15	18.4	20.8	21.4
ch1:	13:57:27	23.7	21.0	15.25	8.15	-1.75	-9.45	-10.55	-9.3	-8.45	-5.4	4.65	17.15	16.95	0.95	-11.9	-6.95
ch1:	13:57:27	7.6	14.9	16.6	18.1	15.3	6.1	-4.55	-15.6	-24.75	-31.3	-33.95	-29.8	-17.0	-1.7	8.5	9.35
ch1:	13:57:27	1.75	-8.75	-19.3	-31.35	-42.1	-45.85	-43.5	-43.7	-48.55	-52.85	-51.75	-43.1	-32.15	-27.25	-27.95	-29.2
ch1:	13:57:27	-32.2	-35.05	-30.9	-22.4	-13.7	-3.3	5.5	7.0	2.15	-7.95	-20.2	-25.7	-19.35	-4.5	10.75	21.2
ch1:	13:57:27	28.85	33.95	32.4	26.95	17.95	3.65	-9.8	-15.55	-9.65	7.45	23.2	31.15	36.85	36.85	26.5	15.9
ch1:	13:57:27	12.4	10.8	5.95	-1.65	-11.05	-17.75	-15.4	-2.55	15.5	27.6	23.65	11.95	1.85	-9.3	-18.4	-15.5
ch1:	13:57:27	-4.15	8.7	16.95	14.05	1.85	-8.85	-10.75	-2.4	8.95	15.8	12.85	-0.15	-11.75	-12.95	-12.15	-11.25
ch1:	13:57:27	-7.65	-5.2	-3.95	0.4	4.0	9.75	15.15	10.55	-0.3	-4.35	-5.1	-5.5	-4.4	-1.95	3.05	8.9
ch1:	13:57:27	5.45	-6.4	-16.9	-18.9	-14.9	-10.25	-5.7	-2.05	0.1	2.8	4.4	4.9	3.55	-5.8	-25.15	-41.25
ch1:	13:57:27	-42.15	-29.25	-15.4	-4.65	7.25	16.2	13.2	3.5	-5.05	-12.8	-18.95	-22.15	-20.15	-9.35	5.25	13.9
ch1:	13:57:27	8.9	-7.0	-21.4	-29.1	-34.15	-34.45	-30.4	-23.95	-13.95	-0.55	10.2	12.9	4.55	-10.85	-26.4	-34.45
ch1:	13:57:27	-32.65	-25.6	-18.0	-12.7	-10.5	-8.95	-8.6	-10.65	-12.35	-11.65	-8.3	-2.95	0.3	2.9	5.5	4.95
ch1:	13:57:27	1.65	0.8	1.65	2.1	2.55	6.3	13.2	18.05	18.75	13.3	-0.35	-15.15	-25.8	-33.55	-39.15	-40.75
ch1:	13:57:30	-28.05	-33.95	-42.75	-50.1	-52.55	-53.85	-54.45	-52.1	-48.35	-39.95	-25.3	-12.6	-8.8	-10.6	-17.25	-27.55
ch1:	13:57:30	-32.45	-27.25	-17.9	-11.3	-9.1	-11.1	-18.2	-26.35	-25.65	-14.45	-4.9	-0.7	1.5	1.6	-0.4	-0.2
ch1:	13:57:30	-1.35	-6.35	-13.35	-24.15	-38.6	-46.95	-43.05	-29.75	-15.55	-5.85	1.15	7.1	9.45	7.05	-0.55	-9.8
ch1:	13:57:30	-19.7	-32.5	-38.65	-25.2	-1.55	18.5	29.4	30.7	24.5	14.5	1.1	-13.45	-29.3	-47.8	-62.5	-65.7
ch1:	13:57:30	-58.35	-47.3	-37.8	-28.15	-16.1	-8.05	-9.3	-18.45	-30.35	-38.15	-41.3	-42.0	-39.65	-38.55	-39.6	-36.6
ch1:	13:57:30	-31.1	-28.2	-30.5	-36.05	-37.25	-34.8	-36.0	-37.5	-34.65	-33.65	-34.3	-34.05	-34.75	-36.05	-38.2	-40.4
ch1:	13:57:30	-34.5	-22.35	-15.85	-13.5	-9.0	-4.6	-1.6	3.4	10.4	16.1	15.15	4.4	-9.8	-17.15	-15.95	-10.3
ch1:	13:57:30	-2.45	5.5	12.0	16.3	13.6	5.6	0.3	0.6	3.55	8.6	16.25	25.95	32.9	31.25	20.15	10.9
ch1:	13:57:30	8.0	8.6	9.25	11.1	14.7	19.15	21.8	25.25	27.05	21.05	7.75	-9.15	-26.05	-34.05	-30.55	-21.9
ch1:	13:57:30	-12.3	-2.35	5.5	9.35	6.35	-1.65	-11.65	-23.45	-34.45	-40.3	-43.6	-48.0	-51.95	-49.75	-41.4	-32.75
ch1:	13:57:30	-24.5	-16.0	-15.2	-23.4	-31.15	-31.55	-25.4	-17.8	-14.45	-12.15	-10.3	-16.35	-27.15	-31.4	-29.05	-24.05
ch1:	13:57:30	-18.65	-15.2	-14.75	-15.0	-17.3	-21.2	-23.25	-22.85	-20.45	-16.05	-14.65	-13.75	-8.65	-4.8	-6.45	-6.45
ch1:	13:57:30	-4.75	-8.05	-13.85	-17.15	-17.7	-13.8	-6.2	-0.15	1.1	0.25	-0.05	-2.45	-11.95	-21.15	-20.9	-14.3
ch1:	13:57:30	-9.55	-5.05	2.25	9.75	12.55	8.6	-2.2	-18.75	-33.3	-37.55	-32.0	-20.85	-9.6	-2.25	-0.1	-2.85
ch1:	13:57:30	-8.65	-14.55	-19.25	-22.2	-24.0	-24.95	-20.8	-7.05	9.55	18.35	17.0	8.65	-0.9	-9.4	-16.4	-19.05
ch1:	13:57:30	-15.1	-7.15	-0.9	1.15	2.95	10.15	20.7	24.7	15.5	0.7	-7.25	-6.8	-3.35	1.2	8.1	20.65
ch1:	13:57:30	30.05	29.95	20.7	10.2	5.15	4.25	2.1	3.95	12.5	24.85	38.95	46.35	39.2	25.45	5.2	-7.45
ch1:	13:57:30	-17.05	-18.4	-12.85	-7.0	2.7	16.95	19.65	27.2	26.7	20.05	34.0	1.0	-144.9	-232.15	-201.95	-163.8
ch1:	13:57:30	-162.55	-141.35	-106.85	-104.1	-130.55	-133.45	-133.55	-139.45	-131.9	-116.55	-110.6	-94.6	-82.0	-77.4	-80.5	-74.9
ch1:	13:57:30	-68.7	-74.75	-80.9	-51.65	-56.15	-75.35	-70.5	-72.1	-74.35	-64.2	-60.25	-60.05	-50.15	-45.5	-42.65	-37.75
ch1:	13:57:30	-44.15	-45.4	-44.2	-40.5	-31.2	-28.4	-26.2	-22.1	-17.8	-7.3	-17.3	-20.8	-15.65	-17.65	-24.75	-6.4
ch1:	13:57:30	-4.5	-7.75	2.6	-5.7	-23.9	-16.8	-8.25	-1.25	10.55	19.35	21.35	33.45	37.35	18.75	7.55	2.65
ch1:	13:57:30	-39.65	-56.3	-35.3	-20.2	-4.9	34.15	32.55	24.2	28.45	1.3	-12.1	1.45	6.9	14.95	23.8	7.7
ch1:	13:57:30	-13.05	-15.05	14.3	35.1	6.2	-19.25	0.0	5.95	-10.75	-22.65	-32.6	-18.45	6.75	27.25	16.0	1.35
ch1:	13:57:33	-24.55	-7.55	6.95	11.85	8.0	8.95	12.0	24.7	26.2	0.5	-24.55	-15.7	-1.0	2.8	4.65	-7.25
ch1:	13:57:33	-23.4	-11.15	-3.0	-12.2	-15.55	-21.05	-36.85	-31.3	-14.6	-6.55	-2.05	-4.25	-2.9	4.3	-8.2	-11.7
ch1:	13:57:33	-0.2	-15.85	-33.9	-20.0	-26.2	-33.6	-16.35	-9.8	-15.7	-25.8	-39.7	-51.75	-52.25	-50.7	-36.85	-23.65
ch1:	13:57:33	-7.9	-1.8	-1.2	-1.75	-9.7	-25.7	-23.7	-20.65	-19.2	-9.0	-9.25	-19.55	-14.3	-6.75	-10.55	0.0
ch1:	13:57:33	9.45	9.25	1.75	-3.2	-10.75	-14.15	-11.25	-5.3	-5.15	-6.85	-5.55	1.45	9.35	17.1	18.35	11.0
ch1:	13:57:33	0.65	-0.65	2.55	9.6	16.5	23.45	22.8	18.15	14.95	19.25	15.8	12.6	12.85	12.2	15.4	24.25
ch1:	13:57:33	18.85	5.15	-5.85	-9.6	-4.35	1.6	5.2	11.3	14.1	16.25	19.8	16.3	11.95	10.95	-2.85	-12.5
ch1:	13:57:33	-12.1	-15.65	-22.85	-28.85	-32.7	-28.2	-16.75	-6.95	-0.4	4.4	-0.15	-18.25	-28.25	-23.7	-17.65	-14.5
ch1:	13:57:33	-9.3	-12.35	-17.6	-11.05	-3.5	-0.7	-4.95	-18.4	-34.1	-42.3	-48.45	-45.15	-42.15	-43.4	-39.1	-27.3
ch1:	13:57:33	-16.45	-5.2	5.55	10.9	5.85	-5.5	1.45	7.55	-11.0	-18.55	-12.7	-13.45	0.45	13.75	8.1	7.75
ch1:	13:57:33	13.3	20.85	33.3	33.5	26.1	16.55	8.9	19.15	23.7	22.05	25.45	21.85	16.15	22.9	13.2	-4.3
ch1:	13:57:33	-2.9	-5.1	-17.4	-12.5	5.75	2.15	-11.9	-9.15	-7.85	-9.85	-9.05	-8.65	-5.2	4.1	12.35	24.0
ch1:	13:57:33	34.95	37.25	37.75	29.5	19.6	8.35	-6.85	-22.4	-22.7	-8.55	3.9	16.55	25.3	30.75	29.9	17.65
ch1:	13:57:33	2.75	-7.4	-16.95	-18.0	-7.5	-9.1	-8.7	2.1	3.35	-0.7	-5.1	-5.75	-8.9	-8.25	-6.65	11.4
ch1:	13:57:33	18.7	24.2	31.35	7.55	-12.8	-0.45	-2.35	-30.1	-41.85	-34.2	-10.7	16.45	19.3	19.2	14.05	-1.95
ch1:	13:57:33	-14.95	-46.25	-62.6	-34.75	-30.0	-0.7	42.75	-53.45	-181.3	-156.0	-115.75	-111.5	-106.65	-126.55	-156.05	-155.3
ch1:	13:57:33	-158.05	-149.4	-127.1	-121.3	-114.75	-94.1	-88.9	-90.8	-89.05	-86.55	-85.95	-80.8	-76.7	-69.9	-70.9	-65.4
ch1:	13:57:33	-55.7	-42.6	-36.45	-41.6	-45.8	-51.3	-48.0	-39.9	-28.65	-16.0	-7.1	-4.55	-6.9	-13.7	-21.3	-18.7
ch1:	13:57:33	-8.3	4.2	13.25	20.1	24.7	14.5	5.5	8.95	6.45	4.3	17.45	17.0	27.0	53.15	47.05	38.65
ch1:	13:57:33	48.0	23.3	-6.85	-13.4	-10.7	-2.35	9.5	11.45	19.0	21.75	24.0	33.1	36.3	29.7	19.2	8.75
ch1:	13:57:33	27.25	39.8	18.05	6.3	22.75	18.8	14.1	20.95	22.95	15.35	5.55	2.6	11.85	26.35	41.25	50.2
ch1:	13:57:33	44.45	39.0	39.7	42.9	45.0	47.1	50.05	49.6	54.7	63.65	65.95	54.35	41.25	28.45	16.55	15.6
ch1:	13:57:33	21.85	33.7	44.8	50.05	46.55	33.7	18.35	9.0	10.45	13.65	18.8	25.55	31.6	40.65	46.55	39.65
ch1:	13:57:33	23.15	8.5	4.3	3.3	7.95	18.0	25.25	26.1	14.25	-24.45	-55.6	-49.3	-31.55	-17.95	-4.25	0.75
ch1:	13:57:37	-15.25	-16.2	-12.05	-7.65	-1.5	5.35	10.95	12.8	10.45	4.35	1.95	5.15	10.35	13.9	12.0	3.65
ch1:	13:57:37	-4.65	-7.45	-5.05	-3.35	-7.15	-15.65	-20.15	-19.8	-18.8	-14.45	-7.1	-4.25	-6.8	-4.45	0.85	-2.25
ch1:	13:57:37	-7.85	-9.05	-14.0	-24.9	-33.15	-38.05	-38.9	-36.35	-31.4	-23.85	-15.7	-10.7	-9.15	-11.4	-14.8	-17.15
ch1:	13:57:37	-18.2	-14.5	-1.95	7.65	11.4	11.4	6.75	1.0	-1.1	6.2	19.0	25.45	28.6	33.35	31.3	26.25
ch1:	13:57:37	21.3	13.0	8.2	10.0	6.95	10.55	19.35	21.65	18.75	13.1	4.55	2.45	0.2	-2.85	-1.8	-0.55
ch1:	13:57:37	3.35	8.6	13.15	22.0	16.65	-4.8	-9.4	-3.0	-5.35	-0.1	3.7	7.1	12.85	15.4	10.05	5.3
ch1:	13:57:37	-1.4	-2.8	-2.25	1.6	1.2	-7.6	-13.0	-5.05	4.3	7.35	6.15	4.65	2.55	6.5	14.25	16.85
ch1:	13:57:37	12.95	13.5	15.75	28.0	45.0	43.4	18.3	-8.35	-28.0	-38.2	-38.05	-21.35	-7.45	-19.35	-22.35	0.55
ch1:	13:57:37	24.1	38.2	37.75	19.75	7.0	-2.55	-9.1	-2.1	10.8	16.05	13.05	0.1	-11.5	-15.0	-13.95	-7.3
ch1:	13:57:37	2.9	7.05	6.0	1.75	-0.25	3.35	12.0	17.95	17.8	11.2	7.6	7.65	10.25	12.4	15.6	20.7
ch1:	13:57:37	21.55	15.0	11.85	14.6	14.5	9.4	10.2	14.1	16.8	14.8	7.45	-0.5	-4.4	-6.15	-0.3	9.05
ch1:	13:57:37	15.65	28.15	38.85	33.8	21.15	-7.35	-39.45	-44.45	-39.5	-35.65	-23.95	-18.25	-14.8	-5.05	1.55	0.2
ch1:	13:57:37	0.55	-4.0	-6.85	-6.25	-8.8	-15.55	-20.8	-19.9	-8.1	11.6	33.55	41.35	32.85	22.55	8.55	-5.8
ch1:	13:57:37	-6.35	-9.65	-19.0	-10.95	5.2	5.3	8.55	18.9	23.3	19.05	14.6	5.35	-5.8	-12.45	-13.45	-9.8
ch1:	13:57:37	0.35	10.45	17.85	24.15	25.55	20.6	13.7	5.7	-9.45	-27.85	-35.95	-28.15	-10.75	6.9	17.95	16.3
ch1:	13:57:37	8.35	-0.5	-7.25	-10.15	-11.45	-13.4	-13.85	-19.8	-24.25	-18.9	-6.25	9.3	22.7	23.0	7.3	-18.45
ch1:	13:57:37	-38.8	-39.4	-26.15	-10.55	-0.15	-1.45	-10.05	-11.85	-7.8	-3.65	-0.75	1.95	3.0	2.8	0.9	2.05
ch1:	13:57:37	11.25	20.9	20.4	10.25	-6.75	-23.55	-28.65	-27.4	-31.75	-29.55	-20.95	-17.35	-17.3	-8.8	-4.7	-9.45
ch1:	13:57:37	-19.1	-27.35	-26.0	-15.55	-5.7	2.95	8.15	7.5	-0.05	-12.1	-18.3	-8.75	3.45	6.95	10.0	17.85
ch1:	13:57:37	19.4	11.35	0.5	-5.75	-9.05	-15.8	-23.2	-15.3	2.4	20.45	37.65	50.8	48.85	34.6	10.95	-13.95
ch1:	13:57:37	-24.1	-19.25	-12.1	-3.8	6.55	14.15	16.65	15.8	14.7	18.35	19.2	13.75	1.45	-6.25	-1.8	12.35
ch1:	13:57:37	21.3	19.7	11.15	2.6	2.25	8.35	12.15	13.3	13.0	10.35	7.1	9.55	18.9	28.75	34.4	33.9
ch1:	13:57:37	25.05	10.65	-3.15	-8.3	0.55	16.75	29.55	37.5	38.5	28.7	11.25	-4.3	-10.7	-4.05	11.9	28.1
ch1:	13:57:37	37.2	38.55	30.3	15.65	4.45	-2.35	-9.8	-11.2	-2.75	7.5	15.3	21.85	23.1	21.1	21.2	21.55
ch1:	13:57:40	5.95	5.95	9.25	13.75	4.75	-11.65	-23.55	-27.05	-28.3	-26.8	-18.35	-6.75	3.15	12.95	16.2	19.55
ch1:	13:57:40	23.45	23.3	14.05	-5.6	-25.5	-36.95	-44.55	-44.5	-32.05	-20.95	-16.05	-14.6	-32.8	-37.5	-27.55	-36.55
ch1:	13:57:40	-48.55	-39.95	-38.75	-33.9	-27.05	-26.35	-25.25	-21.65	-31.4	-46.85	-50.5	-30.4	-18.1	-16.25	-9.75	2.05
ch1:	13:57:40	16.15	20.55	0.15	-20.35	-34.6	-42.55	-40.3	-25.85	-10.05	4.7	16.4	22.75	23.0	14.65	1.65	-5.65
ch1:	13:57:40	-5.45	4.2	18.15	26.4	32.0	30.2	21.9	12.2	-1.1	-15.3	-14.7	2.45	20.85	36.95	41.5	34.8
ch1:	13:57:40	22.85	7.65	1.1	9.25	16.65	18.65	21.4	24.7	25.5	26.75	26.15	26.0	27.7	29.15	25.85	21.5
ch1:	13:57:40	23.05	27.95	33.2	34.9	35.3	36.7	36.7	32.7	26.6	17.1	2.45	-15.1	-26.7	-27.3	-22.7	-18.35
ch1:	13:57:40	-13.45	-9.9	-5.2	-2.1	-4.8	-11.25	-13.6	-15.05	-14.4	-11.65	-4.85	-2.5	-5.35	-12.2	-16.95	-25.1
ch1:	13:57:40	-22.55	-14.95	-12.7	5.35	23.45	14.05	-5.2	-29.45	-45.1	-39.95	-17.1	-1.45	-1.3	-0.55	5.55	-1.0
ch1:	13:57:40	-0.7	-0.25	-26.45	-45.5	-27.9	-29.2	-29.55	-14.7	-10.2	-7.55	5.95	5.2	7.0	-1.25	-19.25	-28.5
ch1:	13:57:40	-28.8	-30.35	-23.7	-24.7	-18.95	-15.0	-19.05	-15.8	-7.4	-14.5	-8.3	-8.9	-23.85	-29.4	-19.35	-12.65
ch1:	13:57:40	1.1	10.35	11.65	13.05	10.75	7.4	13.9	17.1	12.65	3.45	-8.4	-10.4	1.6	17.65	29.95	37.05
ch1:	13:57:40	40.1	36.75	23.5	8.8	1.7	-4.75	-11.2	-11.3	-7.45	-2.1	5.75	12.05	15.75	19.55	22.9	22.7
ch1:	13:57:40	17.1	5.8	-6.95	-13.6	-10.25	-0.35	8.15	10.5	9.45	8.0	5.45	-0.45	-10.2	-16.55	-16.75	-16.95
ch1:	13:57:40	-16.6	-12.15	-5.8	0.35	2.7	-1.4	-7.05	-9.95	-7.9	0.6	12.0	21.5	25.8	23.95	20.55	18.5
ch1:	13:57:40	15.95	13.5	12.1	12.85	14.95	16.6	14.3	12.75	17.3	23.55	21.3	8.9	-5.2	-11.05	-12.75	-11.4
ch1:	13:57:40	-9.35	-6.6	4.55	15.5	26.45	30.35	24.7	10.35	-0.05	-10.75	-15.6	-12.85	-6.65	-2.6	-0.25	2.9
ch1:	13:57:40	4.75	-3.35	1.25	7.15	-6.25	-3.15	7.45	-7.3	-19.95	-28.6	-39.4	-26.8	-6.05	-0.55	0.8	2.1
ch1:	13:57:40	4.65	2.65	-11.95	-24.7	-29.9	-32.3	-24.3	-11.45	-7.95	-5.75	0.3	7.55	2.15	-14.15	-24.5	-27.15
ch1:	13:57:40	-22.4	-9.2	-2.55	-2.5	5.2	-0.45	-5.8	1.3	10.4	14.45	16.45	12.4	9.6	4.2	-3.15	-10.05
ch1:	13:57:40	-6.7	-1.5	7.4	17.15	20.15	16.3	6.95	-3.4	-9.85	-12.0	-5.85	2.7	12.05	22.0	28.2	23.75
ch1:	13:57:40	12.15	0.85	-4.3	-9.6	-9.25	-0.35	4.25	8.25	20.55	19.5	13.05	8.25	-6.15	-20.2	-13.05	0.5
ch1:	13:57:40	8.3	10.05	14.25	23.1	31.05	28.35	11.25	-3.4	-4.0	-5.55	-1.75	1.3	12.15	17.0	20.25	13.85
ch1:	13:57:40	3.4	-9.45	-15.9	-14.6	-2.1	11.8	23.15	25.55	28.6	23.8	24.3	16.6	-7.3	-22.45	-37.2	-76.9
ch1:	13:57:43	-23.9	-22.4	-19.05	-11.3	-4.35	1.7	2.25	2.35	4.3	4.4	9.75	13.3	18.8	18.6	21.55	21.25
ch1:	13:57:43	13.8	8.05	11.7	21.25	31.95	38.7	38.35	32.25	20.75	6.85	0.2	4.55	15.75	30.15	42.55	46.7
ch1:	13:57:43	40.95	28.95	14.9	2.5	-2.25	6.0	24.4	42.85	51.75	53.1	53.85	53.75	52.55	50.4	41.4	24.85
ch1:	13:57:43	11.5	7.1	8.5	12.25	16.9	22.85	28.55	33.2	24.1	4.75	-11.75	-18.9	-18.75	-13.5	-11.1	-13.9
ch1:	13:57:43	-16.4	-12.35	-4.1	0.55	0.4	2.45	7.1	14.25	18.45	13.6	8.65	4.1	-8.5	-14.6	-4.05	11.0
ch1:	13:57:43	21.3	25.7	21.7	16.75	4.3	-8.45	-5.8	3.5	6.95	11.0	14.0	14.9	15.65	16.0	6.15	-15.45
ch1:	13:57:43	-31.5	-27.45	-14.7	-4.8	-0.6	0.9	-1.9	0.05	6.85	11.55	2.35	-18.3	-38.95	-48.9	-43.65	-35.7
ch1:	13:57:43	-26.35	-16.75	-9.5	-4.65	-0.15	3.2	-5.6	-25.1	-38.1	-32.65	-23.7	-21.1	-8.7	-4.85	0.1	-2.05
ch1:	13:57:43	-3.95	4.75	0.8	4.75	11.4	-0.5	-0.35	2.55	-0.35	24.15	-17.35	-131.85	-116.25	-61.8	-90.95	-59.1
ch1:	13:57:43	-12.25	-49.15	-48.9	-25.7	-56.2	-42.6	-26.65	-56.45	-56.35	-30.7	-42.25	-59.55	-74.6	-61.75	-35.7	-15.2
ch1:	13:57:43	5.75	17.05	4.85	0.75	-6.25	-17.05	-33.7	-43.45	-54.2	-53.5	-47.95	-39.05	-18.45	-1.45	6.5	7.0
ch1:	13:57:43	-3.75	-13.3	-22.55	-22.3	-25.3	-22.85	-24.35	-22.05	-15.9	-7.0	-3.4	-5.55	-7.9	-1.1	6.8	9.1
ch1:	13:57:43	13.35	18.3	20.35	21.05	19.75	13.7	6.8	3.95	9.0	15.0	12.15	9.65	15.6	26.6	34.45	41.4
ch1:	13:57:43	47.95	38.95	7.0	-19.55	-24.4	-15.95	-2.5	11.2	17.1	10.9	-2.15	-16.5	-18.55	-12.55	-3.35	-3.3
ch1:	13:57:43	-1.15	10.2	16.75	9.9	7.25	8.05	5.75	3.35	-6.35	-21.95	-25.0	-23.6	-21.0	-22.4	-27.25	-23.05
ch1:	13:57:43	-11.85	-1.4	10.5	15.6	16.2	7.0	-15.4	-26.4	-27.8	-33.4	-11.7	6.75	1.45	-1.05	-4.8	-11.35
ch1:	13:57:43	-7.4	-27.6	-60.5	-59.2	-43.55	-41.0	-29.05	-12.1	-0.75	-0.25	-2.6	-4.8	-3.9	-14.9	-17.8	-20.7
ch1:	13:57:43	-28.5	-33.7	-23.05	-17.15	-13.4	-5.15	2.7	-1.4	-7.0	-15.55	-21.55	-28.25	-26.3	-20.75	-14.15	-12.15
ch1:	13:57:43	3.25	9.05	-1.1	-19.2	-36.1	-50.3	-58.7	-62.75	-55.4	-50.6	-45.2	-32.0	-11.25	-2.8	-2.7	-2.4
ch1:	13:57:43	7.65	3.8	-6.85	-9.55	-12.35	-20.85	-10.0	-0.85	2.5	8.6	14.5	3.0	-6.1	-9.8	-2.85	11.0
ch1:	13:57:43	21.3	25.1	30.7	23.3	7.25	0.7	6.7	11.6	21.75	28.85	29.5	25.7	22.15	15.6	12.45	5.1
ch1:	13:57:43	-2.5	-6.8	-11.15	-15.55	-18.75	-18.3	-11.2	-9.65	-10.8	-10.35	-10.85	-15.55	-16.95	-20.1	-31.85	-43.9
ch1:	13:57:43	-41.55	-26.7	-18.0	-14.7	-8.2	-4.0	-8.25	-18.15	-29.75	-31.55	-36.9	-43.2	-43.65	-35.25	-30.3	-21.5
ch1:	13:57:43	-12.5	-9.8	-22.2	-25.6	-14.95	-16.35	-34.35	-32.85	-29.6	-31.6	-17.55	-0.85	-0.65	4.75	11.6	17.55
ch1:	13:57:46	9.25	16.2	17.55	16.65	28.55	44.55	46.5	41.45	36.9	31.8	22.7	12.85	4.15	-0.6	-4.85	-2.5
ch1:	13:57:46	8.0	15.8	19.65	23.15	24.9	19.75	7.7	0.9	2.15	4.8	3.55	-1.8	-7.45	-6.1	-2.95	-2.35
ch1:	13:57:46	-3.05	-4.45	-8.8	-13.8	-19.65	-23.65	-23.8	-20.6	-16.35	-15.3	-7.8	0.75	-8.5	-18.55	-15.05	-18.55
ch1:	13:57:46	-25.55	-27.15	-35.25	-42.3	-39.7	-31.5	-17.0	0.2	1.85	-11.1	-17.15	-16.0	-23.25	-29.0	-24.5	-16.95
ch1:	13:57:46	-5.85	6.3	10.2	8.05	5.9	1.8	-4.25	-8.1	-9.35	-4.7	7.45	21.05	30.3	33.85	30.35	23.25
ch1:	13:57:46	14.6	6.45	2.3	4.3	15.75	27.85	30.65	25.15	22.25	17.5	17.6	24.85	22.0	3.7	-14.25	-24.1
ch1:	13:57:46	-24.0	-14.1	0.0	10.75	18.2	19.25	6.5	-14.15	-24.55	-27.05	-26.25	-22.65	-19.65	-15.5	-7.95	-4.05
[truncated: 12,058 more rows]
