# Supplementary material for: Wavelet transform-based mode decomposition for EEG signals under general anesthesia
Source: PeerJ. 2024 Nov 15;12:e18518. doi: 10.7717/peerj.18518 (PMC11572389; doi:10.7717/peerj.18518)
Supplement: Supplemental Information 5 [file peerj-12-18518-s005.zip › Supplementary_File14_EEG_data_10cases_EME30min/Case_02_EME30min.tsv]

Ch	Time	ch[0]	ch[1]	ch[2]	ch[3]	ch[4]	ch[5]	ch[6]	ch[7]	ch[8]	ch[9]	ch[10]	ch[11]	ch[12]	ch[13]	ch[14]	ch[15]
ch1:	10:40:16	17	13.35	9.2	7.1	4.85	2	-1.45	-6.3	-11.25	-13.9	-13.5	-12.6	-12.85	-12.5	-11.25	-10.35
ch1:	10:40:16	-6	1.8	6.9	6.85	2.5	-2.15	-2.7	2.85	11.2	17.5	18.05	16.5	12.95	6.2	-0.9	-5.65
ch1:	10:40:16	-8.6	-4.1	8.6	22.55	30.75	31.4	29.05	28.05	24.95	16.6	7.6	0.4	-5.6	-7.85	-5.3	-1.4
ch1:	10:40:16	0.75	0.55	-1.85	-2.45	0.5	2.85	4.95	8.95	11.35	10.7	8.3	4.25	-0.1	-3.65	-6.7	-6.9
ch1:	10:40:16	-2.65	3.85	11.3	18.85	26.5	33.8	38.3	37.75	32.15	22	10.65	0.6	-7.65	-14.85	-18.65	-14.7
ch1:	10:40:16	-6.45	1.35	4.9	2.7	-4.3	-11.9	-16.5	-17.5	-17.6	-17.5	-15.65	-13.45	-13.4	-13.9	-13.45	-11.15
ch1:	10:40:16	-10.1	-12.4	-16.45	-21.8	-26.35	-24.35	-21.15	-18	-8.6	4.05	14.35	19.95	19.7	18.2	14.5	2.05
ch1:	10:40:16	-11.6	-17.95	-16.9	-6.05	9.45	20.9	26.6	27.2	22.35	14.9	5.6	-4	-11.75	-17.85	-23.45	-25.85
ch1:	10:40:16	-21.85	-13.35	-7.1	-3.65	-3	-7.4	-16.15	-25.05	-29.45	-25.9	-15.5	-2.35	8.8	14.05	15.9	13.4
ch1:	10:40:16	-0.8	-22.25	-39.3	-44.25	-37.1	-23.55	-11.95	-3.6	1.85	3.3	-0.4	-7.2	-13.8	-17.05	-21.2	-28.05
ch1:	10:40:16	-36.6	-43.05	-42.15	-35.5	-30.95	-28.9	-25.95	-22.05	-17.95	-14.05	-11	-8.2	-5.55	-3.8	-4.8	-7.95
ch1:	10:40:16	-11.15	-12.5	-11.5	-7.05	-1.25	3.7	5.2	1.3	-5.6	-10.4	-12	-9.35	-2.55	6.7	14.6	18.95
ch1:	10:40:16	17.7	11	2	-5.55	-13.9	-21.9	-26.4	-25.3	-21.4	-19.35	-22.4	-27.7	-32.6	-33.5	-28.7	-22.8
ch1:	10:40:16	-20.55	-19.3	-19.65	-20.95	-21.8	-22.8	-25.6	-27.65	-26.7	-21.7	-15.95	-11.35	-12.3	-19.9	-27.65	-25.5
ch1:	10:40:16	-15.65	-4.1	5.4	12.7	18.65	23.55	23.1	13.9	0.2	-9.15	-8.3	5	23.7	36.15	43.05	50.35
ch1:	10:40:16	54.1	50.65	40.4	23.55	7.8	0.8	-1.15	-0.55	4.5	14.2	26.05	36.65	43.5	42.45	30.3	10.85
ch1:	10:40:16	-6.2	-13.75	-6.3	11.1	26.1	36.05	44.95	49.75	47.25	35.15	13.45	-11.7	-30.25	-34.45	-24.45	-6.35
ch1:	10:40:16	15.65	35.5	48.5	54	54.35	47.55	34.5	16.9	-4.7	-22.2	-24.3	-14.8	-2.15	10.9	21.25	26.55
ch1:	10:40:16	25.65	14.8	-2.25	-12.75	-11.75	-2.75	10.85	23.95	30.7	30.5	25.1	11.95	-8	-26.6	-34.95	-32.9
ch1:	10:40:16	-23.6	-9.45	5.85	19.85	31.45	38.5	38.8	34.55	25.55	11.6	-4.2	-18	-30.4	-36.65	-35.5	-30.15
ch1:	10:40:16	-22.6	-11.95	-5.1	-7.45	-17.15	-25.95	-28.2	-23.1	-15	-7.85	-3.25	-0.75	-2.45	-11.65	-26.55	-37.3
ch1:	10:40:16	-39.3	-35.15	-28.25	-17.35	-4.75	5.2	10.45	13.55	13.8	9	-1.5	-14.9	-29.05	-36.85	-35.15	-26.85
ch1:	10:40:16	-16.95	-6.6	3	9.4	10.2	5	-5.45	-13.7	-16.75	-17.55	-16.2	-11.1	-5.15	-1.2	-2.2	-9.9
ch1:	10:40:16	-17.6	-19.8	-17.9	-13.35	-8.75	-4	3.2	10.3	13.2	9.75	-2.4	-17.25	-26.1	-28.6	-25.35	-16.75
ch1:	10:40:19	-7.95	-2.1	0.5	-0.15	-3.6	-12.65	-26.65	-34.95	-31.15	-18.4	-1.7	10.9	15.25	16.55	17.65	16
ch1:	10:40:19	12.9	6.3	-6.65	-22.65	-31.4	-31.3	-25.7	-17.25	-9.45	-6	-8.45	-14.7	-21.55	-24	-20.35	-14.1
ch1:	10:40:19	-12.05	-16.5	-21.85	-24.95	-24.3	-16.85	-2.3	11.8	18.55	18.45	9.5	-7.9	-25.75	-33.85	-26.45	-8.65
ch1:	10:40:19	9.5	23.4	30.7	29.15	22.45	14.2	2.2	-10.15	-18.8	-21.75	-20.65	-18.7	-17.6	-17.5	-19.45	-21.55
ch1:	10:40:19	-25.1	-32.2	-36	-33.8	-28.25	-21.55	-14.85	-9.5	-6.9	-6.8	-6.75	-7.5	-10	-9	-2.4	4.95
ch1:	10:40:19	10.9	15.45	17.55	14.8	10.8	8.45	5.35	-2	-12	-21.55	-29.4	-33.2	-32.9	-28.9	-21.35	-12.8
ch1:	10:40:19	-7.6	-6.65	-8.65	-12.35	-19.1	-27.05	-30.75	-29.35	-25.05	-16.5	-2.9	10.4	14.55	8.5	2.3	1.45
ch1:	10:40:19	3.65	8.6	13.15	10.45	3.35	0.8	0.7	-1	-2.5	-2.7	-6	-10.7	-13.3	-9.95	0.7	15.45
ch1:	10:40:19	27.5	31.55	28.65	25.85	23.45	15.55	6.4	-0.05	-8.05	-16.9	-20.1	-17.4	-9.2	-0.85	2.15	-0.6
ch1:	10:40:19	-4.6	-6.2	-7.7	-9.5	-4.85	4	9.55	13.05	14.65	10.6	3.4	-6.4	-18.25	-25.95	-24.15	-15.8
ch1:	10:40:19	-6.95	-1.65	0.5	1.15	0.95	-2.05	-6.65	-12.85	-19.4	-24.25	-26.55	-23.25	-14.55	-5.5	2.65	9.95
ch1:	10:40:19	13.5	12.2	8.1	-0.7	-13.7	-28.75	-40.8	-45.1	-40.5	-34.05	-30.25	-27.8	-25.75	-25.6	-29.65	-40.7
ch1:	10:40:19	-52.6	-54.8	-47.1	-36.9	-29.15	-25.45	-23.05	-20.6	-18.05	-15.8	-14.7	-14.2	-14.55	-18.6	-24.1	-25.8
ch1:	10:40:19	-26.55	-30.6	-34.45	-35.35	-35	-35.9	-36.6	-36.75	-33.85	-24.45	-11.25	2.2	15.9	27.45	31.8	25.8
ch1:	10:40:19	14.35	2.25	-10.05	-20.1	-20.65	-13.7	-4.85	3.15	9.8	13.7	14.75	13.25	11.5	5.45	-5.4	-13.7
ch1:	10:40:19	-15.7	-16.35	-17.65	-19.25	-17.8	-14	-10.65	-6.95	-2.9	1.3	8.45	17.95	25.6	27.55	23.4	15.05
ch1:	10:40:19	7.35	2.55	1.1	1.25	5.5	14.2	22	26.65	28.5	24.5	17.7	12.65	8.05	1.55	-4.35	-9.8
ch1:	10:40:19	-13.6	-14.1	-11.95	-8.45	-3.25	2.6	8.3	12.25	13.6	12.25	9.4	5.55	0.75	-3.55	-4.2	-3.3
ch1:	10:40:19	-3.65	-4.05	-3.1	-0.1	8.15	18.05	23.5	22.95	17.05	5.95	-4.85	-12.4	-15.75	-15.7	-12.35	-8
ch1:	10:40:19	-2.95	0.15	3.85	8.8	11.4	8.6	3.2	-1.4	-0.9	4.55	11.45	18.25	24.4	27.75	28.8	27.2
ch1:	10:40:19	23.2	16.9	7.15	-2.9	-5.85	-1.25	9.5	21.4	27	24.55	18.4	9.4	1.85	-1.7	-1.35	2.2
ch1:	10:40:19	7.3	7.7	3.55	-2.3	-7.2	-11.75	-15.05	-15.4	-15	-21.05	-31.7	-37.4	-35.9	-29	-17.3	-4.95
ch1:	10:40:19	3.25	6.35	3.9	-0.45	-3.45	-4.45	-1.7	4.45	7.35	6.1	2.2	-5.7	-16.05	-23.45	-23.15	-12.35
ch1:	10:40:19	4.95	23.65	38.25	43.65	40.75	32.65	15.75	-4.8	-20.2	-24.55	-18.1	-5.4	6.85	18.4	22.75	20.35
ch1:	10:40:22	3.05	-2.25	-6.8	-11.9	-14.8	-13.6	-11.3	-8.05	-5.85	-5.3	-5.75	-9.1	-17.6	-27.15	-28.75	-19.05
ch1:	10:40:22	-4.35	7.05	13.7	17.15	16.95	12.5	5.5	-3.35	-12.6	-18.15	-17.45	-12.2	-6.3	-2.8	-0.25	2.6
ch1:	10:40:22	3.45	1.7	1.2	1.55	2.35	3.7	6.1	8.1	7.5	4.65	0.6	-8.4	-19.45	-21.3	-12.15	0.05
ch1:	10:40:22	11.3	19.45	23.4	23.1	17.55	7.75	-4.6	-17.85	-26.75	-29.2	-26.15	-21.65	-17.7	-16.1	-17.85	-25.35
ch1:	10:40:22	-33.25	-37.6	-36.95	-32.6	-26.4	-21.75	-16.45	-11.15	-11.95	-19.3	-26	-28.55	-25.85	-18.55	-12.45	-8.9
ch1:	10:40:22	-3.7	2.75	6.75	9	9.7	4.15	-9.25	-22.45	-24.45	-15.35	-3.45	5.5	9.9	9.45	4.8	-3.5
ch1:	10:40:22	-11.6	-18.95	-27.4	-35.05	-39.9	-40.3	-34.8	-28.7	-26.5	-25.7	-26.8	-30.9	-36.05	-40.85	-38.9	-32.3
ch1:	10:40:22	-28.75	-27.5	-25.3	-25.45	-26.15	-24.8	-19.85	-13	-9.35	-11.1	-11.3	-8.4	-5.7	-8.05	-10.95	-9
ch1:	10:40:22	-2.1	5.75	12.3	16.55	20	22.25	20.35	11.3	-1.05	-11	-12.2	-4.85	6.05	15.3	20.5	19
ch1:	10:40:22	10.05	0.95	-1.6	-1.4	-0.15	3.6	9.85	14.95	14.2	9.65	5.5	0.7	0	8.6	21.35	33.25
ch1:	10:40:22	45.1	51.05	44.8	28.3	6.55	-9.2	-7.9	8.1	25.2	38.25	49.25	54.8	51.55	42.4	24.25	-0.25
ch1:	10:40:22	-17.8	-24.25	-25.45	-17.4	-4.05	5.25	9.2	8.25	1.2	-2.8	2.75	14.1	23.25	26.1	24.5	23.2
ch1:	10:40:22	21.55	16.15	6.85	-2.5	-8.5	-9.75	-8.65	-6.1	-0.5	5.8	6.8	4.75	0.65	-5	-10.1	-15.85
ch1:	10:40:22	-22.35	-22.65	-19.2	-18.15	-16.35	-11.75	-8.1	-4.5	-1.65	-1.15	-0.55	1.9	1.3	-1.6	-2.4	-2.3
ch1:	10:40:22	-2.7	-1.85	0	3.5	8.3	11.9	13.95	14.5	10.9	5.2	-0.5	-5.75	-8.95	-10.4	-11.85	-13.55
ch1:	10:40:22	-16.1	-18.9	-19.05	-15.6	-12.75	-11.95	-11.05	-10.45	-11.15	-13.2	-16.1	-16.55	-13.65	-9.9	-5.75	-1.9
ch1:	10:40:22	-0.5	0.45	0.95	-2.7	-7.2	-4.2	4.3	13.6	19.8	21.7	19.4	13.55	4.5	-5.4	-15.7	-23.75
ch1:	10:40:22	-25.25	-21.8	-20.1	-21.05	-21.65	-23.1	-25.1	-24.8	-24.4	-25.4	-25.7	-24.45	-23.45	-22.25	-20.25	-15.45
ch1:	10:40:22	-8	-1.05	3.5	4.6	-0.35	-8.25	-14	-15.05	-11.25	-6.25	1.2	11.75	19.6	20.7	14.45	2.5
ch1:	10:40:22	-8.1	-9.25	-2.05	6.25	11.9	14.55	13.25	11.05	11.7	12	8.65	2.25	-4.45	-9.1	-12	-12
ch1:	10:40:22	-6.15	1.85	7.7	7.45	3.15	-1.85	-3.8	-5.9	-7.4	-4.9	1.15	5	5.05	6.2	10	14.45
ch1:	10:40:22	18.85	21.7	22.25	21.1	14.95	4.85	-3.45	-10.65	-14.85	-11.1	-3.05	5.65	15.55	22.9	22.9	15.75
ch1:	10:40:22	5	-7.25	-18.35	-24.95	-23.45	-17.05	-10.2	-4.1	1.7	5.65	5.2	1.55	-2.5	-6.3	-11.45	-15.3
ch1:	10:40:22	-14.8	-10.95	-4.5	2.3	6.45	8.2	9.55	8.1	2.25	-7.6	-18.15	-23.4	-21.35	-17.15	-12.25	-7.4
ch1:	10:40:25	-8.6	-8.4	-10.95	-16.8	-25.45	-34.55	-36.7	-30.95	-23.4	-17.35	-11.25	-5.8	-0.7	4.6	9.3	14.2
ch1:	10:40:25	17.5	13.7	5.8	-0.5	-6.65	-14.6	-19.65	-21.7	-22.95	-23	-24.5	-28.3	-29.25	-26.1	-21.7	-15.6
ch1:	10:40:25	-9.9	-8.85	-10.8	-11.8	-11.9	-13.4	-17.45	-20.05	-18.15	-15.9	-16.5	-17.2	-16.65	-12.8	-5	2
ch1:	10:40:25	6.25	7.7	4.3	-0.3	-3.55	-5.85	-7.3	-7.3	-6.6	-5.5	-2.35	3.65	7.9	8.15	7.2	4.15
ch1:	10:40:25	-3.8	-10.1	-10.45	-6.25	1.25	9.05	13.3	16	18.5	17.95	13.7	9.55	2.25	-11.95	-26.1	-28.15
ch1:	10:40:25	-20.4	-10.95	-2.05	5.25	8.1	8.45	8.5	5.75	-1.55	-12.05	-22.7	-28.1	-24.35	-14.85	-5.45	3.45
ch1:	10:40:25	11.6	15.75	12.15	3.55	-3.7	-6.75	-7.85	-6.25	-1.9	1.9	4.15	4.55	0.7	-8.25	-20.85	-32.85
ch1:	10:40:25	-37.45	-31.75	-16.2	5.55	27.75	44.3	51.85	49.65	41.3	29.3	15.4	4.25	-1.9	-9.25	-19.55	-25.6
ch1:	10:40:25	-26.1	-24.8	-22.1	-18.9	-18.4	-18.7	-18.45	-17.9	-16.55	-16.75	-20.35	-25.1	-27.75	-24.95	-16.75	-9.75
ch1:	10:40:25	-5.35	-1.65	0	-0.65	-3.45	-7.95	-10.1	-11.5	-14.25	-15.2	-13.95	-13.15	-14.25	-15.65	-13.25	-6.2
ch1:	10:40:25	1.15	8.5	15.25	17.25	14.5	10.35	4.5	0.4	0.6	2.4	6.8	13.75	17.15	15.25	13.8	12.15
ch1:	10:40:25	10.6	12.15	15.25	16.25	15.85	16.5	21	29.05	36.5	37.7	30.45	18.15	3.9	-9.45	-17.7	-19.05
ch1:	10:40:25	-16.85	-10.5	3.4	20.8	34.25	40.9	41.35	34.55	20.75	2.15	-15.95	-29.45	-36.4	-36.85	-29.35	-16.65
ch1:	10:40:25	-4.15	4.85	10.05	10.7	8	2.15	-7.45	-19.6	-31.5	-39.65	-43.15	-46.9	-50.7	-51.65	-49.7	-44.6
ch1:	10:40:25	-39.55	-38.1	-38.85	-39.45	-37.35	-34.05	-33.85	-32.75	-28.5	-27	-28.4	-28.9	-28.3	-27.4	-27.2	-27.6
ch1:	10:40:25	-26.05	-24.85	-26.7	-28.5	-26.85	-21.25	-15.9	-12.15	-7.15	-1.6	3.15	7.5	6.55	-0.6	-8.4	-15.5
ch1:	10:40:25	-19	-17.5	-14.7	-8.35	2.3	12.3	19.35	19	9.95	4.45	8.5	15.5	19.3	17.85	12.45	5.75
ch1:	10:40:25	0.45	-2.6	-2.6	1.6	6.6	10.35	15.9	22.65	25.05	22.4	17.5	10.5	2.9	-3.25	-5.95	-6.3
ch1:	10:40:25	-2.85	4.55	11.55	14.05	12.25	7.25	3.15	1.65	0.75	2.05	8.35	15.9	22.25	24.5	21.15	13.65
ch1:	10:40:25	6.65	3.05	3.35	2.65	3.25	5.8	5.65	1.45	-2.45	-3.2	1.55	8.45	11.9	14	18.65	21.35
ch1:	10:40:25	17.6	8.6	-1.7	-7.55	-7.3	-6.05	-7.8	-11.25	-12.05	-10.95	-12.05	-13.4	-10.8	-6.35	-1.45	2
ch1:	10:40:25	2.85	2.55	2.8	3.45	5.25	4.45	-3.05	-12.85	-18.55	-19.3	-17.2	-16.9	-18.7	-15.95	-9.3	-5
ch1:	10:40:25	-3.1	-4.8	-11.6	-20.3	-27.6	-32.75	-32.95	-28.65	-22.15	-15.9	-12.6	-11	-7.75	-7.5	-10.7	-10.75
ch1:	10:40:25	-8.7	-6.25	-1.9	0.9	1.35	-0.85	-5.8	-7.95	-6.5	-9.65	-15.3	-17.6	-17	-13.2	-9.35	-8.25
ch1:	10:40:29	-0.9	-5.7	-12.5	-20.4	-24.6	-19.95	-12.2	-5	5.55	18.95	26.75	28.8	26.05	19.1	14.85	19.05
ch1:	10:40:29	21.3	14.5	2.55	-6.65	-9.2	-10.7	-14.95	-16.2	-15.3	-15.9	-14.6	-9.75	-4.85	-0.4	1.25	-0.3
ch1:	10:40:29	-3.3	-8.2	-16.25	-23.4	-28.9	-32.45	-32.4	-26.3	-18.45	-12.4	-8.3	-5.9	-6.85	-10.75	-16.6	-23.55
ch1:	10:40:29	-28.95	-30.75	-31.5	-32.15	-30.65	-27.3	-25.9	-26.15	-27	-25.85	-23.35	-19.15	-13.8	-10.95	-14.85	-20.7
ch1:	10:40:29	-25.15	-27.35	-25.1	-19.1	-10.85	-3.85	-5.4	-13.6	-20.6	-24.05	-24.65	-21.3	-14.95	-8.05	-4.35	-4.55
ch1:	10:40:29	-7.65	-14.6	-28.75	-45.15	-52.8	-44.55	-24.95	-4.9	9.85	19.65	23.05	22.05	21.15	17.9	9.25	-3.9
ch1:	10:40:29	-16.75	-25	-29.25	-30.85	-28.85	-24.55	-16	-3.15	6.3	11.7	12.7	6.25	0.1	2.85	8.7	13.95
ch1:	10:40:29	18.7	21.8	24.65	21.55	9.3	-1.6	-4.05	0	4.85	6.6	9.95	13.3	12.05	9.3	7.35	4.05
ch1:	10:40:29	3.4	6.15	8.25	9.15	9.55	9.85	10.1	8.35	8.35	11.15	11.4	6.85	0.7	-2.45	1.05	7.85
ch1:	10:40:29	14.75	19.85	19.25	15	12.65	12.7	14.7	14.3	7.25	0.95	-0.45	1.55	8.1	15.8	20.7	24.8
ch1:	10:40:29	26.3	22.4	17.05	12.35	8.1	5.4	2.9	-0.25	-2.4	-1.7	0.8	1.4	-1	-4	-6.9	-8.95
ch1:	10:40:29	-8.65	-6.15	-3.3	-0.4	2.9	5.6	8.05	8.9	5.85	-0.85	-8.45	-15.05	-16.55	-13.55	-13.3	-16.95
ch1:	10:40:29	-22.2	-26.15	-22.55	-15.1	-10	-7.4	-10.25	-16.2	-17.5	-17.2	-16.7	-11.5	-3.4	3.85	8.2	7.75
ch1:	10:40:29	5.05	3.85	3.3	3.85	3.85	-1.85	-10.85	-16.65	-18.85	-20.85	-24.15	-28.95	-32.25	-33.15	-32.85	-29.2
ch1:	10:40:29	-19.75	-10.1	-5.05	-3.8	-6.5	-13.35	-17.85	-14.5	-8.95	-11.15	-18.3	-21.8	-18.85	-13.8	-12.95	-13.6
ch1:	10:40:29	-8.75	-2.8	-2.2	-3.1	-2.1	2	8.15	10.05	4.85	0.2	-1.9	-0.25	5.8	10.1	10.3	10.6
ch1:	10:40:29	8.6	4.2	1.35	-1.8	-6.7	-9.45	-8.65	-3.8	4.8	13.4	17.9	18.9	19.1	19.5	18.75	15.55
ch1:	10:40:29	10.3	6.8	6.7	8.05	7.3	5.45	5.4	7.6	8.85	9.35	9.45	9.1	7.75	3.7	-0.8	-0.1
ch1:	10:40:29	4.9	8.85	8.35	4.35	1	0.4	0.45	-0.55	-3.35	-6.55	-7.75	-9.15	-11.25	-12	-10.6	-8.4
ch1:	10:40:29	-8.4	-11.4	-15.05	-18	-17.4	-11.1	-3.15	1	1.3	0.55	3.4	8.5	12.05	12.4	5.95	-3.4
ch1:	10:40:29	-6	-6.2	-5.65	1.65	9.95	12.6	11.75	5.3	-3.35	-4.2	2.5	10.65	18.75	24.15	26.05	27.9
ch1:	10:40:29	28.7	19.5	-2.8	-23.6	-30.5	-25.45	-17.4	-11.1	-8.3	-8.6	-13.15	-20.75	-28.3	-33.95	-33.95	-27.45
ch1:	10:40:29	-19.5	-9.55	3.2	10.85	10.65	6.7	-1.7	-12.3	-16.85	-11.65	0.65	13.55	22.2	25.8	25.85	23.95
ch1:	10:40:29	20.95	16.5	11.25	5.5	-1.4	-7.15	-9.7	-11.25	-13.9	-15.25	-13.45	-10.7	-7.3	-2.6	4.5	11.7
ch1:	10:40:32	2.05	-1.25	-7.8	-12.8	-13.4	-10.15	-7.3	-7.15	-6.4	-6.5	-8.35	-8.5	-7.85	-8	-5.9	-3.2
ch1:	10:40:32	-3.05	-4.8	-8.85	-12.9	-11.9	-7.9	-3.7	2.3	8.85	11.05	9.6	7.15	5	1.45	-4.7	-14.05
ch1:	10:40:32	-23	-27.45	-28.45	-29.7	-32.05	-35.2	-40.9	-45.65	-46.45	-45.9	-43.35	-36.4	-29.1	-24.75	-23.45	-23.95
ch1:	10:40:32	-21.95	-18.35	-17.6	-16.4	-11.45	-4.7	-2.1	-8.25	-20.75	-32.6	-35.6	-25.45	-8.5	6.15	14.9	15.85
ch1:	10:40:32	11.95	10.5	9.55	5.15	-3.6	-13.85	-21.7	-25.6	-25.7	-21.55	-16.2	-14.5	-15.15	-15.3	-13.6	-11.95
ch1:	10:40:32	-12.6	-14.25	-14.3	-13	-11.8	-11.3	-13.2	-15.95	-17.45	-15.9	-12.9	-10.2	-4.65	5.05	14.6	23.6
ch1:	10:40:32	32.3	37.25	34.65	28.65	21.6	14.3	6.8	-0.7	-8.45	-10.95	-8.45	-5.5	-0.65	5.15	5.7	5.25
ch1:	10:40:32	4.65	-0.8	-9.85	-16.8	-19.85	-18.35	-15.5	-12.9	-9.45	-5.85	-4.45	-4.85	-6.55	-8.45	-10.4	-11.9
ch1:	10:40:32	-10.95	-7.55	-3.05	3.25	5.95	2.25	-1.4	-1.65	-1.1	0	1.3	-0.65	-3.75	-5.65	-4.7	-0.5
ch1:	10:40:32	3.85	5.35	7.25	8.1	7.55	7.45	7.55	3.25	-2.55	-5.55	-3.3	0.95	3.75	3.65	2.05	-2.45
ch1:	10:40:32	-7.45	-9.7	-9.8	-10.55	-10.15	-7.7	-7.4	-9.1	-7.6	-4.15	-1.75	0.2	0.75	-1.5	-4.25	-5.8
ch1:	10:40:32	-6.25	-5	-1.7	2.9	9.6	16.5	18.8	16.5	11.55	2.75	-8.45	-17.65	-23.55	-25.15	-22.2	-18.8
ch1:	10:40:32	-16.3	-12.9	-10.85	-11.8	-13.4	-12.95	-14.2	-18.35	-21.9	-22.7	-21.15	-15.85	-9.75	-5.3	-3	-3.95
ch1:	10:40:32	-10.05	-18.75	-28.4	-34.6	-34.55	-32.15	-33.75	-39.55	-47.95	-56.05	-61.65	-65.25	-68.8	-71.55	-73.25	-72.15
ch1:	10:40:32	-68.3	-63.15	-57.75	-51.75	-48	-47.2	-46.75	-45.8	-45.45	-42.5	-36.8	-33.4	-35.2	-39.3	-40.5	-38.85
ch1:	10:40:32	-35.6	-27.9	-16	-5.25	1.85	3.85	0.45	-4.15	-8.1	-12.7	-14.05	-10.45	-4.35	0.85	1.75	-1.4
ch1:	10:40:32	-3.5	-1.35	3.9	9	10.5	11.45	17.75	27.85	32.7	26.3	12.45	3.2	2.5	6.7	12.9	19
ch1:	10:40:32	21.35	20.7	20.45	21.3	19.2	12.15	5.75	3.65	2.8	4.45	10.9	19.05	26.35	29.4	24.25	14
ch1:	10:40:32	3.75	-3.8	-5.75	-5.8	-10.05	-14	-13.4	-9.65	-5.85	-3.15	-0.25	3.05	2.8	1.85	3.55	4.95
ch1:	10:40:32	5.1	6.65	9.95	16.95	23.4	23.9	22.15	20.4	14.75	5.55	-6.15	-17.2	-22.05	-20.05	-12.4	0.3
ch1:	10:40:32	9.85	12.75	13	12.15	9.5	5.85	0.4	-0.95	6	17	25	30.3	34.1	36.6	36.55	31.8
ch1:	10:40:32	21.6	12.05	8.7	7.75	5.8	4.75	2	-5	-10.35	-12.45	-11.15	-5.4	-0.35	0.1	-0.1	2.2
ch1:	10:40:32	9.15	19.9	27.65	29.85	27.35	19.95	11.1	7.9	12.2	22.95	36.2	47.55	55.85	56.45	47.2	34.8
ch1:	10:40:32	25	13.2	0.15	-9.4	-16.1	-21.5	-24.2	-26.45	-30.5	-35	-36.3	-35.85	-36.75	-39.35	-41.3	-41.9
ch1:	10:40:35	-0.55	1.3	-2.6	-8.7	-16.35	-23.1	-25	-22.85	-18.85	-15.45	-11.8	-6.75	-2.2	-0.35	0.35	0.85
ch1:	10:40:35	-0.05	-0.4	1.4	2.75	2.65	2.15	0.4	-2.4	-2.7	1.1	4.15	5.7	6.65	8.7	11.55	14.3
ch1:	10:40:35	16.1	17.55	17.15	13.85	9.3	3.45	-2.4	-3.2	2.1	8.1	11.7	14.6	16.45	14.1	8.55	3.15
ch1:	10:40:35	-3.4	-13.25	-24.45	-32.25	-33.1	-29.7	-27.05	-25.4	-26.1	-29.65	-31.95	-32.45	-32.85	-33.35	-34	-33.6
ch1:	10:40:35	-28.8	-22.25	-18.4	-17.65	-16.4	-14.35	-10.05	-4.2	0.3	0.15	-4.85	-11.25	-13.65	-11.15	-6.5	-1.6
ch1:	10:40:35	4.75	9.8	8.45	1.35	-6.45	-13.75	-17.45	-16.4	-14.35	-10.1	-3.1	0.25	1.05	0.95	-2.4	-5.3
ch1:	10:40:35	-6.15	-8.4	-9.15	-5.6	1.9	10.9	15.9	14.7	10.25	6.15	4.4	0.25	-8.1	-13.15	-12.85	-10.65
ch1:	10:40:35	-8.05	-6.1	-5.35	-3.95	-2.65	1.9	9.8	13.3	7.75	-1.75	-9.9	-13.75	-12.1	-4.35	5.2	12.8
ch1:	10:40:35	19.55	23.8	21.8	16.5	9.65	0.9	-7.95	-15.2	-20.25	-22.6	-24.75	-26.3	-24.95	-21.85	-18.2	-13.8
ch1:	10:40:35	-12.2	-14.8	-19	-22.1	-20.1	-10	3.45	13.6	18.3	19.25	16.3	9.4	2	-2.2	0.4	11.1
ch1:	10:40:35	24.4	35.45	43.4	43.45	33.2	15.6	-6.1	-24.3	-33.15	-37.35	-37.55	-35.9	-37.2	-39.55	-40.35	-41
ch1:	10:40:35	-40.65	-41.15	-41.8	-38.85	-35.35	-33.55	-32.4	-34.4	-37.95	-37.1	-34.8	-32.2	-26.7	-21.2	-17	-12.65
ch1:	10:40:35	-12.85	-18.1	-20.55	-21.4	-24.45	-27.15	-26	-20.15	-12.5	-6.8	-2.15	1.55	-1.05	-9.85	-18.75	-22.35
ch1:	10:40:35	-20.45	-15.3	-7.6	2.15	10.3	17	18.95	14.4	7	-0.4	-8	-11.95	-11.35	-7.45	-2.75	0.25
ch1:	10:40:35	2.45	6.05	6.4	1.75	-5	-11.7	-16.2	-16.75	-15.85	-12.95	-6.55	1.25	9.6	16.7	18.3	14.05
ch1:	10:40:35	6.55	-0.15	-0.95	7.5	20.95	34.7	44.1	46	41.55	32.75	16.4	-5.4	-24.25	-32.95	-30.35	-18.7
ch1:	10:40:35	-4.35	9.1	19.4	25.35	26.9	25.95	22.6	18.9	14.4	7.9	2.3	1.05	3.95	10.1	15	18.9
ch1:	10:40:35	21.25	16.45	2.45	-11.3	-16.95	-11.25	0.25	9.75	15.65	21.6	23.95	18.7	9	-2.05	-13.05	-22.25
ch1:	10:40:35	-31.15	-40.25	-46.35	-48.25	-47.85	-46.85	-47.05	-48.1	-48.05	-46.85	-45.15	-44.55	-45.4	-45.1	-43.65	-42.85
ch1:	10:40:35	-41.55	-39.55	-37.75	-38.1	-41.05	-40.5	-36.7	-36.75	-38.7	-36.1	-33.25	-30.6	-24.85	-17.55	-11	-9.95
ch1:	10:40:35	-14.6	-17.2	-17.3	-18.05	-16.6	-14.4	-14.1	-14.55	-13.45	-11.05	-8	-5.75	-3.7	-1.95	1.9	7.25
ch1:	10:40:35	10.35	10.55	10.3	11.2	13.25	17.7	25.1	31.15	28.5	21.75	15.75	9.35	5.55	8.65	14.8	21.35
ch1:	10:40:35	30.6	39.35	44.2	46.05	46.05	40.9	28.5	15.85	10.7	11.65	15.4	22.35	31.8	41.05	48	49.2
ch1:	10:40:35	46.35	44.4	40.4	32.9	30.1	33.3	35.05	32.65	27.5	25.15	27.15	29.25	30.05	31.05	32.35	31.15
ch1:	10:40:38	-0.05	-13.1	-20.1	-16.85	-6.15	3.65	9.1	12.8	16.25	17.85	15.75	9.35	3.3	2.15	5.3	12.1
ch1:	10:40:38	20.6	23.95	21.5	17.45	13.35	8.5	3.45	-2.15	-5.15	-8.3	-10.05	-5.7	3.6	9.85	12.85	13
ch1:	10:40:38	10.15	3	-4.2	-9.25	-11.85	-11.2	-7.55	-3.95	0.55	2.85	-0.65	-7.15	-11.75	-11.85	-5.45	2.4
ch1:	10:40:38	8	11.75	10.8	7.05	8.95	10.05	5.3	1.3	2.85	6.15	11	16.95	21.55	23.4	23.75	20.55
ch1:	10:40:38	12.3	1.6	-8.9	-16.75	-15.8	-6.25	5.3	16.35	26.6	31.35	30.65	27.35	19.75	8.5	2.45	4.85
ch1:	10:40:38	11.7	17.65	19.9	17.95	13.8	9.2	8	9.5	10.3	9.15	6.45	1.9	-2.95	-9	-16.45	-21.5
ch1:	10:40:38	-21	-18.8	-16.65	-12.35	-6.85	-2.45	2.95	9.7	13.9	13.1	9.25	3.3	-4.6	-11.65	-15.15	-17.65
ch1:	10:40:38	-19.1	-15.95	-8.55	0.2	9.95	17.15	19.9	18	10.4	0.4	-5.85	-12.05	-21.3	-29.1	-32.65	-33.95
ch1:	10:40:38	-34.75	-35.55	-34.4	-29.6	-24.8	-23.25	-24.2	-24.6	-21.4	-15.25	-13.05	-17.6	-22.45	-23.55	-22.15	-20.6
ch1:	10:40:38	-19.65	-19.55	-19.65	-18.85	-16.85	-16.35	-15.05	-10.3	-6.3	-7.9	-12.55	-18.15	-19.75	-16.7	-15.25	-17.8
ch1:	10:40:38	-18.35	-13.3	-5.4	-1.1	-1.1	-2.55	-3.35	-1.85	2	6.15	10.95	16.05	18.8	20.2	22.4	23.2
ch1:	10:40:38	22.7	22.7	20.9	20.45	23.85	27	30.45	31.95	23.95	10.85	1.8	-2.5	-0.05	7.95	13.75	17.7
ch1:	10:40:38	22.75	25.75	22.6	13.75	2.8	-5.25	-10.4	-13.65	-16.25	-18.95	-20.85	-21.3	-22.85	-27.45	-33.2	-34.1
ch1:	10:40:38	-29.15	-21.4	-12.8	-3.85	2.4	4.2	2.15	-2.75	-9.85	-19.4	-32.8	-47.6	-54.05	-49.05	-44.25	-46.45
ch1:	10:40:38	-48.3	-46.2	-42.2	-36.6	-31.9	-29.7	-27.4	-22.85	-17.65	-14.9	-14.9	-13.35	-8.3	-4.2	-3.55	-3.25
ch1:	10:40:38	-0.55	4.65	11.1	16.35	18.8	17.7	12.75	4.8	-1.6	-4.1	-3.75	-1	4.45	9.35	12.7	16.65
ch1:	10:40:38	21.05	22.7	19.9	12.85	2.95	-5.85	-12.5	-16.4	-17.7	-17.85	-17.05	-12.8	-6.3	0.1	3.55	3.95
ch1:	10:40:38	4.45	3.2	-3.3	-11.3	-16.7	-20.8	-20.55	-17.1	-16.85	-16.9	-12.65	-10.1	-12.9	-17.2	-19.3	-17.85
ch1:	10:40:38	-13.75	-10.2	-8.35	-7.25	-7.25	-10.8	-16.85	-19.95	-17.95	-17.85	-23.15	-29.05	-33.8	-38.95	-41.45	-40.35
ch1:	10:40:38	-38.9	-37.35	-33.2	-26.5	-18.4	-10.55	-7.5	-8.55	-7.7	-3.85	-3.7	-7.35	-8.7	-5.95	-1.45	2.05
ch1:	10:40:38	3.75	5.1	4.75	2.3	2.1	5.55	11.05	19.45	29.4	37.85	38.65	31.4	21.1	11.8	4.75	4.25
ch1:	10:40:38	9.05	15.65	22	26.5	28.75	30	27.95	21.2	11.2	4.65	8.75	20.5	31.85	39.5	43.95	45.45
ch1:	10:40:38	42.6	33.7	22.95	17.6	17.75	22.85	33.05	43.45	48.8	51.25	48.6	38.45	25.6	14.35	5.95	3.75
ch1:	10:40:38	8.75	15.9	21.9	27.3	28.2	22.3	12.95	7.3	6.4	8.3	13.4	19.85	21.25	18.75	14.8	9.05
ch1:	10:40:41	-24.55	-31.8	-33.55	-31.55	-26.85	-21.2	-16.3	-12.2	-9.15	-8.7	-10.9	-17.45	-25.05	-27.75	-23.65	-15.95
ch1:	10:40:41	-5.75	4.9	11.7	10	2.45	-6.7	-18.25	-32.35	-43.7	-48.75	-49.6	-50.35	-51.15	-51	-50.4	-46.2
ch1:	10:40:41	-39.6	-37.4	-37.7	-37	-37	-38	-39.9	-42.9	-42.3	-35.95	-27.5	-23.2	-22.7	-20.15	-15.05	-14.5
ch1:	10:40:41	-16.9	-17.2	-15.25	-12.7	-9.35	-4.2	2.55	9.5	15.85	18.95	16	6.8	-6.05	-16.95	-21.2	-20.35
ch1:	10:40:41	-16.8	-12.55	-9	-4.9	-0.1	1.7	1.55	2.6	7.45	11.9	9.5	0.15	-7.3	-11.15	-10.2	-2.75
ch1:	10:40:41	7.55	14.4	15.65	14.55	15	17.8	21.45	25.4	29	32.65	32.8	27.75	23.55	22.7	18.55	8.1
ch1:	10:40:41	-4	-11.3	-9.6	0.1	11.45	20.6	25.85	26.3	22.4	18.55	16.7	13.3	6.7	0.65	-4.4	-12.15
ch1:	10:40:41	-20.15	-22.35	-19.95	-18.85	-18.45	-15.9	-14.65	-14.45	-14.6	-17.9	-20.4	-14	-0.1	14.1	24.2	28.2
ch1:	10:40:41	25.15	16.2	4.15	-7.1	-14.8	-18.35	-20.05	-21.8	-24.85	-27.6	-27.7	-29.35	-31.9	-31.7	-31.2	-32.4
ch1:	10:40:41	-30.05	-24.7	-17.8	-7.65	1.8	7.45	7.75	2.7	-3.3	-9.65	-16.3	-17.65	-14.25	-12.35	-9.75	-1.45
ch1:	10:40:41	11.3	22.15	23.85	17.6	7.8	-5.5	-18.45	-25.9	-29.5	-35.05	-42.3	-46.15	-43.55	-37.35	-32.4	-30.55
ch1:	10:40:41	-31.15	-32.7	-33.9	-33.8	-32.3	-31.55	-31.2	-29.15	-25.8	-23.5	-24.2	-26.55	-27.3	-26	-20.35	-13.05
ch1:	10:40:41	-8.05	-3.3	1.45	4.8	4.95	-4.3	-21.45	-34.9	-36.95	-29.7	-16.25	-0.7	17.55	34.75	46.7	53.4
ch1:	10:40:41	53.25	42.15	21.5	-0.1	-14.6	-16.6	-7.7	6.85	22.7	34.05	37.7	37.1	31.55	19.65	4.75	-9.45
ch1:	10:40:41	-23.3	-34.1	-41.5	-47.5	-52	-54.35	-54.05	-50.8	-45.45	-39.7	-36.25	-34.85	-32.15	-31.85	-35.2	-36.55
ch1:	10:40:41	-37.75	-40	-39.6	-35.8	-29.95	-23.3	-19.6	-15.25	-8.85	-4.3	-3.45	-3.85	-5.05	-4.2	-1.1	2.6
ch1:	10:40:41	6.15	11.1	16.15	21.7	23.25	14.15	-1.6	-10.3	-7.8	1.1	15.25	33	48.15	57.35	59.6	55.5
ch1:	10:40:41	47.35	35.1	16.55	-4.8	-22.75	-35.9	-44.9	-50.7	-56.15	-59.8	-60.95	-60	-57.9	-55.35	-53.8	-52.25
ch1:	10:40:41	-51.5	-52.05	-54.1	-56.45	-57.9	-60.1	-64.05	-63.95	-58.2	-50.8	-42.35	-37.15	-36.95	-37.45	-39.1	-43.4
ch1:	10:40:41	-45.8	-45.9	-44.7	-41.3	-37.95	-34.75	-33.55	-35.5	-35.5	-29.85	-20	-7.05	3.85	7.4	5.8	5.55
ch1:	10:40:41	8.25	8.1	3.5	-1.3	-5.15	-9.25	-11.2	-11.2	-9.35	-5.7	-2.75	-0.8	2.6	6.25	8	7.6
ch1:	10:40:41	8.3	13.8	22.5	28.2	28.85	26.45	23.25	21.4	23.1	24.6	21.55	15.2	8.95	7	15.4	30.65
ch1:	10:40:41	44.5	54.9	60.15	59.7	55.2	49.8	44.85	40.15	34.25	28.15	22.5	16.3	12.3	11.6	11.75	13.05
ch1:	10:40:41	16.3	18.9	18.5	17	15.2	15	18.95	23.4	22.5	17.95	13.35	11.05	12.35	15	16.25	16.1
ch1:	10:40:44	26.3	29.8	30.75	29.95	32.3	37.2	36.95	29.65	20.15	11.05	6.55	10.8	19.65	27.7	36.1	43.85
ch1:	10:40:44	45.65	40.35	30.55	19.9	11.2	3.6	-2.25	-4.95	-5.65	-5.4	-4.55	-5.65	-8.15	-12.85	-18.85	-20.9
ch1:	10:40:44	-19.25	-19.15	-16.45	-6.65	2.95	5.5	3.25	1.85	4.45	7	5.25	1.6	-1.15	-3.4	-4.1	-0.85
ch1:	10:40:44	5.6	11.6	15.8	18.3	15.6	6.15	-3.55	-11.35	-15.25	-13.75	-10.35	-8.15	-4.1	1.1	6.35	12.1
ch1:	10:40:44	19.05	21.35	13.3	-0.25	-8.25	-10.9	-11.45	-9.8	-7.55	-4.9	3.6	17.15	27.6	27.9	19.8	9.5
ch1:	10:40:44	1.15	-0.8	4.95	13	21.2	30.3	37.15	38.75	35.85	28.05	13.9	-3.05	-12.85	-12.45	-6.5	0.6
ch1:	10:40:44	7.95	14.85	18.75	18.7	18.65	17.65	12.85	9.55	10.95	12.9	15	17.9	18	12.65	1.6	-11.2
ch1:	10:40:44	-19.35	-20.05	-14.65	-6.4	2.1	11.45	19.45	22.6	22.3	18.35	8.45	-2.35	-8.95	-12.75	-15.3	-15.25
ch1:	10:40:44	-10.4	-2.05	5.2	8.05	6.15	2	-0.75	1.7	7.6	13.65	17.65	19.6	21.95	25.55	26	21.95
ch1:	10:40:44	16.35	10.65	5.65	3.75	3.4	5	10.65	15.4	16.25	17.6	19.55	18.45	13.6	8.35	6.5	7.05
ch1:	10:40:44	8.15	8.8	5.35	-3.35	-12.05	-20.5	-26.15	-24.15	-19	-15.65	-11.7	-7.85	-7.8	-9.9	-13.65	-20.2
ch1:	10:40:44	-23.95	-19.25	-10.95	-4.55	-0.2	1.4	-0.45	-3.05	-3.4	-3.25	-6.2	-12.8	-18.8	-23.45	-26.65	-24.8
ch1:	10:40:44	-17.65	-10.6	-5.25	-3.5	-7.85	-14.55	-18.65	-21.55	-22.25	-25.45	-35.55	-44.3	-45.25	-40.7	-33.6	-25.2
ch1:	10:40:44	-17.55	-13.7	-16.6	-23.7	-32.8	-38	-29.2	-12.7	-0.2	8.1	13.65	15.95	15.15	10.8	4.35	-7.85
ch1:	10:40:44	-25.3	-37.3	-39.7	-35.15	-22.6	-6.75	7.5	19.85	28.5	31.9	29.25	17.85	3	-9.2	-18.75	-25.35
ch1:	10:40:44	-28.75	-28.9	-22.1	-11.7	-3.85	2.4	4.9	0.95	-5.6	-14.5	-22.9	-23.3	-17.2	-9.2	0.55	5.85
ch1:	10:40:44	4.9	1.2	-7.35	-17.25	-20.75	-16.95	-5.75	8	14.8	15.1	14.05	9.05	-3.35	-19.6	-31.3	-33.8
ch1:	10:40:44	-30.1	-22.8	-12.05	0.45	11.05	15.4	14.7	14.15	11.9	4.5	-5	-14	-19.75	-20.45	-17.75	-12.8
ch1:	10:40:44	-7.1	-6.35	-10.7	-16	-21.95	-27.6	-29.25	-26.25	-20.75	-12.2	-4.95	-0.95	1.85	1.7	-2.9	-6.15
ch1:	10:40:44	-6.9	-7.7	-9.6	-10.9	-13.25	-16.6	-18.65	-18.05	-15.6	-10.7	-3.45	4.15	8.15	7.4	3.65	-2.2
ch1:	10:40:44	-8.4	-13.9	-20.6	-27.1	-28.4	-24.15	-13.95	0.6	11.3	14.55	13.4	11.6	9.5	5.7	1.3	-2.55
ch1:	10:40:44	-6.15	-7	-7.85	-13	-19.1	-21.3	-20.2	-16.8	-11.45	-6.1	-1.95	-0.4	-3.85	-10.4	-14	-14.15
ch1:	10:40:44	-13.95	-13.3	-10.95	-8.05	-5	-1.85	-1.15	-4	-7.85	-9.75	-8.75	-5.3	-1.8	2.15	8.45	15
ch1:	10:40:44	19.4	22.15	21.55	18.45	15.8	12.5	5.2	-2.9	-8.05	-9.9	-10.05	-8.85	-5.2	-0.65	3.1	7.75
ch1:	10:40:47	12.65	14.5	14	11.85	9.5	8.55	8.95	10.75	12.3	10	6.35	6.05	6.3	5.1	4.3	3.05
ch1:	10:40:47	2.35	3.85	5.3	5.9	8.05	10.8	10.3	3.75	-6.2	-11.1	-6.3	2.4	10.75	17.85	22.1	21.4
ch1:	10:40:47	16.55	4.65	-11.9	-24.75	-30.65	-29.05	-19	-5.2	6.15	11.15	11.8	11.75	7.75	-2.95	-15.65	-29.35
ch1:	10:40:47	-39.7	-38.45	-26.15	-7.25	14.75	31.95	38.7	35.25	22.6	5.6	-9.25	-17.5	-16.3	-9.65	-1.45	7.4
ch1:	10:40:47	15.65	20.05	21.45	21.45	18.4	10.7	2.95	-2.55	-6.25	-6.55	-5.85	-6.45	-5.6	-6.35	-11.65	-12.2
ch1:	10:40:47	-8.3	-6	-2.5	4.45	11.45	14	10.15	3.55	-3.35	-11.25	-17.7	-20.05	-18.6	-16.65	-15.65	-14.9
ch1:	10:40:47	-12.85	-13.1	-13.9	-17.25	-23.8	-24.75	-17.55	-13.8	-17.4	-24.6	-30.2	-31.05	-29.7	-27.4	-23.95	-25.7
ch1:	10:40:47	-29.7	-27.3	-23.35	-24.2	-20.85	-12.15	-2.75	6.15	13.4	14.7	10.45	2	-6.3	-10.8	-9.9	-5.35
ch1:	10:40:47	0.4	5.2	11.4	16.35	17.5	12.45	2.4	-7.75	-12.3	-13.4	-13.45	-14.45	-16.4	-15.7	-12.05	-11.15
ch1:	10:40:47	-11.05	-10.25	-10.3	-13	-14.65	-13.35	-10.2	-3.55	7.05	16.35	19.95	18.15	12.45	4.6	-4.15	-14.8
ch1:	10:40:47	-22.5	-22.2	-14	-3	5.7	9.5	11.15	13.9	16.6	18.25	18.3	12.25	0.95	-10.05	-19.1	-23.7
ch1:	10:40:47	-19.65	-9.8	0.35	7.1	8.7	5.8	-0.1	-5.4	-5.05	-3.45	-4.3	-6.8	-8.85	-10.55	-11.65	-13.2
ch1:	10:40:47	-13.1	-10.4	-6.05	-3.5	-5.4	-10.5	-17.25	-24.3	-26.3	-23.8	-20.45	-17.7	-15.25	-11.65	-9.55	-16.3
ch1:	10:40:47	-29.15	-36.8	-35.5	-27.25	-13.85	1.25	11.9	17.35	19	16.05	9.45	2.3	-7.45	-19.05	-28.4	-32.1
ch1:	10:40:47	-28.65	-20.1	-9.9	1.1	12.3	17.3	11.65	-3.65	-21.5	-33.55	-37.2	-35.1	-27.95	-17.9	-10.35	-6.2
ch1:	10:40:47	-5.95	-11.3	-20.55	-28.15	-30.1	-27.2	-23.35	-19.45	-13.25	-7.4	-5.25	-7.3	-11.05	-13.5	-12.5	-8.3
ch1:	10:40:47	-1.35	5.5	13.1	20.4	23	17.1	4.55	-7.9	-11.2	-9.75	-14.3	-22.4	-27.65	-28.4	-23.55	-14.8
ch1:	10:40:47	-7.05	-1.5	1.85	0.55	-5.05	-10.7	-14.4	-15.5	-14.7	-12.4	-7.9	-2.25	3.7	8.9	8.7	3.4
ch1:	10:40:47	-2.25	-6.4	-7.3	-3.55	0.7	3.75	6.95	9.05	7.35	3.55	-2.85	-13.15	-26.6	-37.4	-42.15	-44.05
ch1:	10:40:47	-47.35	-51.15	-52.2	-49.2	-46.15	-46	-46.85	-46.75	-46.25	-45.8	-44.4	-42.2	-36.2	-26.75	-18.8	-14.45
ch1:	10:40:47	-13.25	-16.1	-20.2	-22.75	-24.4	-22.3	-16.05	-9.95	-4.25	2	6.15	4.5	-3.2	-11.45	-16.95	-19.7
ch1:	10:40:47	-16.1	-6.95	1.9	9.35	15.05	18.3	17.8	11.5	1.75	-11.25	-28.5	-37.85	-33.75	-27.9	-23.3	-19.2
ch1:	10:40:47	-18.55	-17.95	-14.9	-13.45	-13.7	-14.15	-14.5	-14.05	-14.15	-13.8	-10.25	-5.45	1.1	10.1	16.85	19.7
ch1:	10:40:47	19.8	15.8	10.15	5.7	1.2	-3.1	-6.55	-10.95	-15.3	-17.5	-20.2	-25.15	-29.4	-31.4	-28.5	-20.65
ch1:	10:40:50	-13.9	-11.9	-12.15	-13.75	-17.7	-22.1	-23.5	-19	-11.1	-3.65	3.55	9.7	11.15	9.5	6.1	1.15
ch1:	10:40:50	-3.8	-5.3	-2.1	6.2	12.9	13.95	12.75	13.3	15.15	16.45	14.25	12	13.95	18.35	22.4	27
ch1:	10:40:50	30.45	31.65	31.6	28.85	23.6	21.5	21.25	20.6	20.6	21.4	19.75	14.7	9.65	11.4	19.4	29.55
ch1:	10:40:50	39.55	45.95	44.35	36.25	24.9	13.2	-0.8	-15.7	-25.95	-25.6	-13.1	7.55	28.6	44.7	52.3	51.15
ch1:	10:40:50	44.5	34.35	21.5	8.45	-3.35	-12.65	-18.75	-21.35	-18.15	-9.6	-1.7	2.5	2.7	-0.25	-4.85	-7.75
ch1:	10:40:50	-10.2	-12.25	-10.45	-3	5.55	13.65	18.4	15.8	7.85	1.65	-2.55	-7.15	-7.75	-1.7	8.1	17.75
ch1:	10:40:50	25.45	27.45	21.4	9.6	-0.3	-1.7	6.65	21.3	34.2	40.05	38	32.35	26.3	17.65	6.5	-3.9
ch1:	10:40:50	-12.75	-18.1	-15.85	-10.45	-4.95	-0.6	0.9	2.65	7.85	14.55	22.9	29.5	31.5	29	22.3	15.1
ch1:	10:40:50	13.55	16.7	24.55	34.2	36.65	30.45	21.9	11.9	1.95	-2.05	3.2	16.6	32.45	45.4	55.05	60.6
ch1:	10:40:50	59.6	51.55	40	28.95	19	10.1	3.95	1.3	-0.95	-4.15	-7.1	-6.6	-3.8	-2.4	-1.7	-0.6
ch1:	10:40:50	-1.35	-4.1	-8.3	-13.75	-20.4	-26.9	-27.9	-21.4	-11.85	-2.1	6.2	9.45	8.1	6.05	3.2	0.65
ch1:	10:40:50	-3.75	-11.95	-20.95	-26.3	-28.75	-28.05	-24.5	-19.3	-14.45	-11.15	-11.45	-13.4	-14.1	-12.25	-7.6	-1.95
ch1:	10:40:50	3.55	10.1	14.2	10.5	3.8	-2.45	-9.55	-17.85	-25.75	-33.75	-41	-43.8	-40.15	-32.9	-25.25	-18.4
ch1:	10:40:50	-14.4	-12.75	-11.75	-12.95	-17.55	-23.55	-28.1	-29.9	-25.7	-19.55	-15.1	-11.05	-6.75	-5.1	-6.2	-10.2
ch1:	10:40:50	-16.6	-21.1	-21.1	-15.75	-4.95	8	21.05	31.6	37.3	38.85	36.45	30.75	22.9	12.95	2.3	-6.1
ch1:	10:40:50	-11.45	-12.8	-10.9	-7.3	-1.8	2	2.25	0.95	-1.2	-4.25	-6.25	-7.7	-7.9	-6.4	-3.9	0.9
ch1:	10:40:50	9.05	15.05	11.85	-1.35	-14.5	-19.15	-16.95	-12.65	-9.45	-7.3	-3.25	-0.25	-1	-3.45	-7.7	-14.7
ch1:	10:40:50	-21.4	-20.7	-12.6	-3.2	2.05	3.05	3	4.95	8.35	10.85	10.8	4.65	-7.85	-21.25	-26.85	-21.15
ch1:	10:40:50	-7.9	6.4	18	24.9	25.4	18.5	7.35	-4.9	-15.7	-22.5	-25.5	-25.55	-23.45	-19.6	-15.95	-13.25
ch1:	10:40:50	-9.85	-4.9	-2.1	-0.7	1.1	0.6	-3.55	-6.25	-5.1	-0.1	6.25	10.3	10.8	9.6	5.55	-0.1
ch1:	10:40:50	-3.9	-2.75	3	10.35	18.35	27.35	29.15	20	5.95	-4.8	-7.65	-2.35	5.55	13.25	20.85	28.55
ch1:	10:40:50	33.45	34.45	30.2	21.7	7.3	-9.75	-23.65	-28.9	-26.25	-17.15	-7.1	2.8	11.4	16.4	17.5	16.75
ch1:	10:40:50	9.95	-0.2	-8.15	-12.75	-12.25	-3.8	6.75	15.15	19.7	20.4	16.95	11.05	2.15	-8.9	-19.35	-26.35
ch1:	10:40:50	-29.6	-30.9	-31.25	-31.35	-31.85	-32.1	-30.65	-29.2	-27.95	-27.6	-26.5	-25.5	-24.75	-22.8	-18.65	-14.5
ch1:	10:40:53	-8.85	-4.2	-2.75	-2.95	-3	-2.35	0	-0.05	-2.15	-5.1	-10.05	-12.35	-5.85	1.2	5	7.2
ch1:	10:40:53	8.4	7.5	3.25	-5.45	-13.65	-20	-24.95	-27.25	-26.45	-26.65	-27.6	-28.05	-28.55	-30.45	-31.4	-31.05
ch1:	10:40:53	-28.3	-23.15	-19	-16.35	-11.25	-8.45	-9.4	-10.2	-9.15	-8.85	-7.1	-5.5	-5.05	-5.25	-5.4	-4.15
ch1:	10:40:53	1.45	9.85	17.8	23.8	26.3	25.15	21.35	15	10.15	9.2	8.5	6.5	5.3	2.95	-1.5	-4.5
ch1:	10:40:53	-4.05	-3.8	-2.45	1.1	3.65	3.6	1.75	0	1.6	5.15	7	7.15	7.1	9.65	13.85	16.85
ch1:	10:40:53	19.65	22.2	20.75	15.75	9.25	4.8	6	12.15	20.55	29.2	34.35	34.7	30.05	16.65	2.05	-1.6
ch1:	10:40:53	6.5	19.1	29.25	33.25	31.75	25.8	15.8	6.1	1	-0.65	-3.3	-4.95	-2.15	3.65	9.3	13.75
ch1:	10:40:53	16.3	19.25	22.05	22.5	20.5	17.3	12	8.6	10.3	12.7	10.85	6.15	2.45	0.7	1.5	5.05
ch1:	10:40:53	8.65	9	7.1	2.75	-4.25	-10.8	-15.45	-16.35	-12.95	-10.5	-9.2	-6.9	-5.75	-4.75	-2.45	-3.25
ch1:	10:40:53	-6.8	-8.85	-10.85	-14.15	-20.2	-27.65	-32.1	-31.35	-27.25	-20.6	-13.55	-4.55	7.55	17.15	18.25	12.15
ch1:	10:40:53	1.4	-12.65	-24.95	-30.2	-27.15	-19.2	-11.3	-7.2	-5.05	-1.85	-0.1	-0.7	-1.8	-2.95	-5.25	-9.5
ch1:	10:40:53	-16.55	-25.85	-35.95	-41.6	-44.55	-46.35	-42.5	-33.5	-28.35	-27.6	-25.4	-21.3	-16.1	-8.8	-1.45	4.15
ch1:	10:40:53	8.1	9.35	5.4	-3.15	-13.15	-20.35	-25.85	-28.25	-23.75	-13.45	-4.75	2.65	10.05	12.7	8.25	1.1
ch1:	10:40:53	-7.9	-19.05	-30.25	-38.8	-45.7	-52.5	-56.9	-57.1	-55.7	-52.95	-48.45	-45.1	-43.3	-40.95	-37.8	-34.45
ch1:	10:40:53	-32.35	-30.65	-30.15	-31.55	-30.1	-21.55	-10.25	0.5	9	9.65	1.5	-10.8	-24.2	-31.95	-28.55	-17.25
ch1:	10:40:53	-2.85	12.05	25.35	36.2	41.15	37	26	10.85	-7.6	-23.25	-27.7	-22.5	-14.35	-2	13.4	25.2
ch1:	10:40:53	33.45	41.05	44.7	42.5	35.2	25.25	16.4	12.75	13.85	19.7	28.7	39	48.35	53.95	55.25	55.25
ch1:	10:40:53	52.2	43.4	31.2	20.85	14.15	12.05	12.95	13.25	10.3	5.5	2.6	3.25	5.95	9.2	10.45	7.4
ch1:	10:40:53	2.15	-3.8	-8.3	-8.15	-2.45	4.05	9.65	14	17.05	19.65	23.45	26.55	26.05	21.45	12.15	-0.45
ch1:	10:40:53	-12.95	-22.25	-24.2	-16.35	-5.4	3.9	10.4	12.2	8.6	-1.1	-14	-21.4	-21.85	-22.6	-22.8	-21.4
ch1:	10:40:53	-18.95	-14.5	-8.15	-3.95	-5	-9.1	-10.85	-9.5	-4.65	3.45	10.85	15.85	18.2	16.65	12.65	9.2
ch1:	10:40:53	4.4	-1.8	-8.05	-11.9	-12.2	-13.75	-19.75	-26.7	-33.3	-37.3	-37.4	-36.4	-30.9	-19.5	-12.3	-10.65
ch1:	10:40:53	-10.9	-17.95	-30.15	-38.7	-40.65	-33.05	-20.35	-11.5	-6.1	-2	-3.6	-11.1	-23.2	-36.95	-46.95	-48.25
ch1:	10:40:53	-41.65	-32.7	-26.35	-23.45	-26.2	-30.35	-34.2	-37.8	-38.7	-37.4	-36.2	-29.3	-16.95	-5.65	0.9	1.55
ch1:	10:40:56	-3	-6.15	-5.4	-3.7	-3.35	-3.25	1.7	11	17.15	17.85	13.35	6.35	3.45	5.25	4.25	0.1
ch1:	10:40:56	-4.75	-5.75	-1.1	6.75	12.1	15.2	17	16.6	10.7	0.8	-9.3	-13.65	-8.75	2.3	13.95	23.7
ch1:	10:40:56	27.65	24.7	20.4	17.95	16.3	15.45	13.8	13.4	15.7	19.4	23.7	29.5	31.65	27.65	19.4	13.45
ch1:	10:40:56	12.9	16.6	20.05	20.9	16.5	10.8	11	15.6	17.05	14.3	10.55	6.55	4.45	5.95	9.25	12.1
ch1:	10:40:56	12	9.9	9	8.3	6.6	6.55	7.5	5.9	4.95	6.9	8.9	10	12.35	14.8	15.5	15.2
ch1:	10:40:56	14.25	12.35	9.2	7.05	8.95	10.1	3.55	-9.5	-21.55	-27.15	-25.2	-22.6	-18.8	-7.45	2.9	6.95
ch1:	10:40:56	11.2	16.6	15.55	7.6	-1.6	-7.25	-11.7	-16	-15.65	-12.45	-12.25	-12.7	-12.55	-13.5	-13.35	-10.45
ch1:	10:40:56	-6	2.2	11.1	16.3	17.7	16.1	10.8	4.25	-2.35	-8.9	-14.7	-14.3	-7.1	1.8	7.45	11.5
ch1:	10:40:56	12.85	8	-3.25	-14.9	-27	-39.55	-50.45	-60.5	-69.55	-70.95	-64.75	-56.5	-50.55	-46.1	-41.15	-34.6
ch1:	10:40:56	-30.3	-27.05	-23.6	-20.7	-15.75	-4.5	7.2	10.6	5.3	-1.95	-7.05	-11.9	-16.7	-15.7	-8.4	0.65
ch1:	10:40:56	7.55	11.3	12.6	10.85	2.95	-7.4	-12.6	-8.3	3.95	16.9	25.8	33.55	38.8	39	36.9	32.1
ch1:	10:40:56	21.65	10.6	-1.1	-12.75	-15.45	-9.45	-4.65	-1.5	-0.8	-3.35	-6	-7.2	-7.8	-6.35	-6.35	-7.5
ch1:	10:40:56	-6.15	-0.15	6.95	10.9	12.05	13.55	12.4	5.6	-2.1	-5.55	-5.7	-0.45	7.95	14.95	20.8	27.75
ch1:	10:40:56	32	33.15	32	27.95	19.55	6.05	-11	-23.4	-25.6	-18.2	-5.65	7.1	15.05	16.55	13.15	6.4
ch1:	10:40:56	-5.75	-18.8	-25.2	-26.3	-24.6	-19.85	-13.7	-5.1	5.65	12.7	13.85	13.05	9.05	1.1	-7.65	-15.05
ch1:	10:40:56	-22.25	-25.55	-23.25	-18.75	-13.4	-8.9	-8.9	-12.05	-14.55	-16.9	-17.6	-15.65	-14.8	-13.85	-9.2	-1.45
ch1:	10:40:56	7.35	13.2	14.25	11.85	8.85	7.95	10.55	9.95	1.1	-8.8	-8.95	-1.15	8.8	19	27.3	30.3
ch1:	10:40:56	30.8	30.8	29.15	20.55	3.6	-10.85	-14.25	-10.8	-4.65	2.55	8.25	13.05	21.35	31.5	37.9	38
ch1:	10:40:56	37.25	36.8	33.1	25.95	17.1	4.5	-6.9	-12.85	-10.25	-1.05	10.1	19.05	24.9	26.45	25.5	21.6
ch1:	10:40:56	12.85	2	-6.4	-14.3	-21.85	-25.55	-25.1	-24.15	-22.45	-19.15	-15.55	-15.45	-16.05	-15.8	-12.7	-8.3
ch1:	10:40:56	-2.8	1.9	3.6	1.8	-0.3	-1.25	-4	-7.7	-9.45	-8.7	-5.65	-0.3	2.35	1.1	-1.9	-7.4
ch1:	10:40:56	-13.1	-15.4	-16.75	-17.4	-14.5	-10.85	-8.65	-7.6	-8.3	-11.9	-16	-18.05	-18.95	-20.05	-20	-18.45
ch1:	10:40:56	-15.05	-10.3	-7.45	-9	-13.15	-18.55	-22.75	-22.75	-21.8	-22.6	-19.65	-10.95	-1.65	5.15	7.8	6.6
ch1:	10:40:56	8.15	12	8.45	-3.6	-18.5	-33.5	-45.85	-50.6	-49.4	-49.05	-48.3	-38.85	-19.35	0.6	11.7	12.65
ch1:	10:40:59	24.65	21.6	12.7	2.3	-4.95	-9.05	-11.1	-11.2	-8.75	-2.05	4.1	5.75	9.4	17.55	23.8	25.05
ch1:	10:40:59	21.55	13.35	4.6	-0.8	-3.95	-6.3	-7.9	-8.65	-7.1	-1.9	4.2	3.9	-5.3	-16.45	-20.65	-15.15
ch1:	10:40:59	-4.6	4.8	11.75	18.05	23.05	25.05	24.25	17.85	3.2	-15.6	-28.55	-32.25	-29.65	-24.6	-19.05	-15.3
ch1:	10:40:59	-15.4	-17.45	-17.15	-14.65	-14.35	-19.3	-26.2	-30.4	-28.9	-23.8	-20.3	-20.3	-22.2	-23.05	-21.25	-20.45
ch1:	10:40:59	-23.7	-26.95	-25.15	-20.15	-14.9	-11.75	-11.7	-11.5	-6.55	-0.95	-0.85	-6.35	-11.5	-13.15	-11.6	-8.85
ch1:	10:40:59	-7.35	-9.7	-14.15	-17.7	-22	-27.4	-26.75	-22.7	-23.9	-27.5	-28.3	-28.8	-27.45	-21.45	-14.85	-13.15
ch1:	10:40:59	-15.2	-16.05	-14.8	-16.95	-21.1	-22.3	-21.05	-16.9	-10.95	-8.65	-8.75	-7.4	-8.55	-11.3	-13.05	-15.2
ch1:	10:40:59	-14.55	-11.45	-8.3	-4.35	-1.2	-0.2	-0.75	-5.6	-10.25	-6.35	2.2	10.35	19.55	27.1	31.5	32.05
ch1:	10:40:59	28.05	22.85	16.35	5.3	-7.1	-18.25	-28.75	-36.65	-38.9	-37.5	-36	-34.7	-32.15	-31.1	-31.9	-30.5
ch1:	10:40:59	-27.1	-25.05	-24.55	-26.9	-27.8	-24.55	-21.8	-21.5	-20.6	-18.8	-16.85	-16.45	-17.75	-15.05	-6.1	2.75
ch1:	10:40:59	7.9	9.35	8.5	5.35	1.85	-2	-6.75	-10.95	-12.95	-16.2	-21.55	-26.4	-27.3	-26.2	-24.4	-22.05
ch1:	10:40:59	-17	-12.15	-10.2	-9.7	-8.6	-6.4	-1.65	2.55	3.75	3.45	4.55	4.65	4.85	7.5	8.15	4.25
ch1:	10:40:59	0.95	0	3.05	11.8	20.3	23.35	23.7	21.15	15.05	5.85	-3	-7.4	-7.6	-4.85	3.8	15.3
ch1:	10:40:59	24.95	32.65	37.45	34.35	26.4	15	-0.55	-11.15	-7.8	3.95	17.8	31.35	39.7	41.6	40.55	34.15
ch1:	10:40:59	22	10.25	-0.65	-12.65	-21.2	-23.5	-20.05	-14.55	-12.4	-12.05	-8.95	-6.45	-5.55	-2.95	-1.5	-3.15
ch1:	10:40:59	-6.25	-10.5	-14.45	-13.3	-8.7	-4.75	-3.75	-5.95	-7.9	-5	-0.45	2.4	4.1	8.45	15.7	23.15
ch1:	10:40:59	25.9	22	13	5.35	0.65	-2.35	-2.9	0.5	8.9	19.3	26.3	31.45	35.3	32.35	23.8	15.65
ch1:	10:40:59	12.4	15.65	21.05	25.2	29	30.9	30.85	29.45	21.75	8.15	-4.55	-7.4	4.1	23.4	40.5	50.35
ch1:	10:40:59	51.1	44.65	34.05	22.3	15.25	13.8	15.95	19.35	18.95	14.35	10.2	6.7	4.3	3.75	3.65	2.5
ch1:	10:40:59	0.25	-3.3	-5.5	-4.3	1.1	8.3	16.75	24.8	29.8	30.6	29.5	27.35	24.9	22.3	20.75	21.6
ch1:	10:40:59	24.7	28	28.55	26	23.35	18.35	4.4	-14.7	-31.05	-39.4	-38.15	-31.75	-27.6	-25.3	-22.35	-21.3
ch1:	10:40:59	-21.85	-22.7	-27.75	-37.5	-49.65	-60.25	-62.55	-55.9	-46.35	-36.9	-31.75	-30.85	-29.05	-26.05	-23.95	-22.95
ch1:	10:40:59	-26.5	-30.65	-28.6	-20.65	-10.9	-2.4	3.15	2.6	-7.45	-20.6	-27.45	-27.95	-21.75	-9.85	1.75	11
ch1:	10:40:59	16.85	14.1	2	-14.9	-27.15	-27.5	-18.7	-6.6	3.9	7.85	5.7	-0.35	-7.15	-12.6	-17.75	-23.85
ch1:	10:41:02	-55.15	-57.05	-58.85	-58.05	-55.35	-52.95	-49.45	-45.55	-41.65	-38	-37.45	-37.85	-38.6	-41.8	-46.6	-49.1
ch1:	10:41:02	-48.6	-45.95	-43.05	-40.7	-37.85	-34.75	-34.25	-37.2	-42.85	-46.95	-46.7	-43.05	-39.75	-39.5	-41	-40.7
ch1:	10:41:02	-37.5	-34.9	-35.75	-36.3	-33.55	-29.1	-25.4	-21.55	-19.35	-19.75	-22.1	-25.3	-29.95	-34.1	-37.05	-36.1
ch1:	10:41:02	-32.25	-27.4	-23.15	-21	-20.85	-20.7	-19.35	-17	-14.4	-12.05	-9.15	-8.25	-10.35	-11.9	-11.95	-12.7
ch1:	10:41:02	-14.45	-16.4	-16.25	-13.05	-7.95	-2.7	2.15	7.1	12.2	15.6	16.25	12.8	5.2	-0.45	1.2	8.55
ch1:	10:41:02	19.25	29.35	33.7	32.65	32.25	34.25	36.9	37.85	37.15	36.65	37.85	40.65	45.65	50.1	50.1	46.9
ch1:	10:41:02	47.05	50.8	53.8	54.45	50.45	41.6	32.5	26.8	23.1	21.1	22.85	29	36.65	43.05	46.4	43.15
ch1:	10:41:02	31.5	20.2	16.75	19.85	27.25	37.8	46.5	50.05	50.6	48.15	42.05	34.1	25.35	16.3	10.25	9.1
ch1:	10:41:02	11.45	12.85	12.35	10.9	9.5	8.5	10.5	15.4	21.6	27.5	30.65	30.85	27.9	21.1	10.95	0.85
ch1:	10:41:02	-3	2.15	13.55	26.3	35.95	42	44.9	43.45	39	29.75	12.95	-3.95	-10.95	-9.55	-3.75	2.05
ch1:	10:41:02	5.7	7.25	7.9	6.3	2.2	-5.15	-10.85	-8.2	1.75	12.35	20.6	26.5	30.2	31.2	28.95	23.3
ch1:	10:41:02	15.55	7.55	2.6	3.05	7.95	12.7	19.05	28.9	39.35	46.3	49.85	48.75	39.6	22.75	8.9	3.75
ch1:	10:41:02	4.4	9.9	21.5	35.6	47.25	56.75	65.1	71.45	72.85	65.5	50.45	32.5	17	6.9	4.75	9.2
ch1:	10:41:02	16.4	22.8	26.75	30.6	36	39.8	39.05	34.25	26.2	17.95	16.1	21.4	28.25	34	39.75	45.45
ch1:	10:41:02	48.15	46.2	40.65	30.1	13.15	-5.25	-15.25	-12.25	-0.25	13.15	23	27.5	26.5	22.1	16.9	9.85
ch1:	10:41:02	-0.45	-11.9	-22.65	-30	-31.7	-30.55	-30.75	-32.35	-34.55	-34.95	-33.4	-30.15	-20.8	-8.45	-0.6	2.65
ch1:	10:41:02	5.15	4.3	-0.05	-5.15	-10.8	-15.95	-19.2	-20.25	-18.45	-12.45	-4.5	-0.4	-1	-2.1	-2.1	-3.85
ch1:	10:41:02	-7.7	-9.95	-7.45	-1.7	3.2	3.95	0.4	-5.2	-9.9	-14.35	-17.8	-17.25	-13.9	-12.8	-12.4	-7.95
ch1:	10:41:02	-1.65	2.45	4.7	4.3	0.5	-2.2	-2.35	-0.35	2.85	5.55	7.25	7.9	5.75	3.6	4	3.8
ch1:	10:41:02	0.6	-3.15	-6.15	-3.3	6.8	18	25.1	27.55	24.3	18.35	11.55	1.4	-10.7	-19.95	-24.9	-24.45
ch1:	10:41:02	-17.9	-9.9	-3.5	3.2	7.75	7.9	7.2	6.35	2.45	-2.55	-5.85	-7.5	-7.9	-6.15	-3.2	-0.6
ch1:	10:41:02	-0.8	-5.35	-12.4	-17.5	-19.15	-21.9	-25.3	-25.55	-26.35	-30.1	-31.65	-29.6	-26.5	-24.65	-27.1	-31.5
ch1:	10:41:02	-33.15	-34.4	-36.7	-37.85	-39.7	-41.85	-40.3	-36.15	-32.8	-28.35	-22.1	-15.25	-10.1	-9.4	-14.5	-24.5
ch1:	10:41:02	-35.65	-45.65	-52.75	-50.25	-38.9	-25	-11.65	-1.05	4.15	6.25	4.45	-3.25	-14.35	-28.5	-44.25	-55.15
ch1:	10:41:06	-33.45	-32.6	-34.15	-33.5	-31.5	-30.85	-32.75	-34.05	-32.05	-28.4	-26.7	-24.35	-19.95	-16.25	-13.35	-9.2
ch1:	10:41:06	-2.6	4.55	8.6	8.4	3.6	-4	-10.05	-13.8	-18.75	-23.75	-28.45	-34.4	-37.7	-37.3	-35.6	-32.5
ch1:	10:41:06	-30.15	-28.9	-25.5	-23.05	-22.75	-21.3	-18.7	-17	-14.5	-10.05	-5.8	-5.6	-7.7	-8.85	-8.85	-6.85
ch1:	10:41:06	-2.5	0.25	1.2	1.9	2.1	4.05	9.75	16.5	22.35	25.4	24.4	21.75	17.25	9.15	3.05	3.1
ch1:	10:41:06	6.3	10.4	15.75	20.6	25.8	30.15	31.7	29.6	24.05	17.05	13.7	11.8	10.55	13.05	17	19.85
ch1:	10:41:06	25.1	31.95	36.2	35.85	33.1	30.75	28.95	26.4	25.15	23.9	20.95	19.55	20.2	19.6	15.35	8.1
ch1:	10:41:06	2.05	0.7	4.5	12.9	20.15	21.4	20.05	16.65	10.5	9	12.95	15.75	16.35	17.3	18.85	18.8
ch1:	10:41:06	15.3	10.5	8.05	9.35	15.1	21.45	24.6	26.45	28.15	29.15	28.95	25.75	19.7	13.15	7.4	2.55
ch1:	10:41:06	-0.7	-3.45	-4.65	-3.35	-0.95	1.25	3.6	5.65	7	5.1	-0.7	-7	-11.3	-16.8	-21.2	-20.45
ch1:	10:41:06	-16.45	-13.4	-11.75	-12.65	-16.4	-21.1	-22.5	-18.35	-12.6	-8.35	-3.9	-1.1	-0.75	1.1	1.35	-6.95
ch1:	10:41:06	-20.55	-32.85	-39.95	-40.95	-37.55	-35.75	-37.45	-39.2	-38.7	-36.8	-32.5	-25.9	-19.4	-13.75	-8.6	-6.05
ch1:	10:41:06	-5.25	-6.7	-11.55	-17.3	-19.95	-18	-13.5	-7.65	-2.3	-2.3	-8.25	-15.35	-21	-25.8	-27.55	-22.25
ch1:	10:41:06	-10.35	2	10.15	15.15	18.5	19.15	17.55	14.05	7.55	0.6	-2.5	-4.1	-8.05	-11.05	-10.5	-8
ch1:	10:41:06	-4.1	0.9	6.65	11.9	16.85	20.15	19.5	13.85	7.25	2.3	-1.2	-5.1	-7.4	-5.05	1.7	7.6
ch1:	10:41:06	11.4	15.5	20.6	24.3	27.05	29.4	31.2	31.5	32.05	32.85	31.75	27.95	22.95	14.45	3.05	-6.65
ch1:	10:41:06	-9.75	-2.95	10.7	22.9	33	38.85	36.7	31.15	25.65	18.65	10.9	1.7	-9.6	-18.75	-24.7	-29.9
ch1:	10:41:06	-35.25	-37.3	-31.75	-22	-15.5	-13	-14.1	-19.45	-25.05	-27.3	-26.8	-23.75	-18.95	-14.5	-10.2	-8.2
ch1:	10:41:06	-13.05	-21.15	-27.6	-29.3	-25.15	-18.2	-10.7	-3.3	-0.15	-1.2	-4.15	-11.05	-18.45	-20.75	-21.55	-19.8
ch1:	10:41:06	-11.85	-1.3	7.25	16.2	23.4	23	14.4	1.95	-9.4	-16.25	-17.05	-15.7	-15.05	-13.75	-11.4	-7.55
ch1:	10:41:06	-3.2	0.1	1.8	3.6	4.75	3.05	-0.5	0.1	4.05	7	9.45	12.6	15.2	17	17.65	17.35
ch1:	10:41:06	15.5	11.7	6.95	-0.4	-10.25	-13.95	-6.7	3.85	15.25	26.7	34.9	37.6	36.95	31.1	20.9	8.25
ch1:	10:41:06	-5.85	-18.25	-25.45	-29.9	-34.4	-37.25	-35.85	-31.35	-25.5	-21.9	-22.05	-23.9	-25.1	-26.7	-26.7	-21.7
ch1:	10:41:06	-14	-9.65	-8.65	-8.75	-7.35	-2.9	3.15	8.7	12.3	12.65	13.05	15.5	17.4	17.1	13.7	4.5
ch1:	10:41:06	-6.25	-14.05	-17.7	-17.65	-17.45	-20.55	-23.15	-23.05	-22.55	-20.25	-13.85	-5.5	0.75	5.05	8	11.05
ch1:	10:41:09	23.2	18.15	13.8	9.7	5.3	1.05	-2.1	-5.15	-8.1	-8.2	-7.8	-9.25	-8.65	-0.15	12.95	24.05
ch1:	10:41:09	29.5	26.2	16	9.7	9.35	8.9	9.55	9.8	7.7	3.2	-6.9	-16.55	-16.95	-11.9	-4.15	5.95
ch1:	10:41:09	13.3	15.8	16.8	17.2	14.45	4.85	-7.15	-16.05	-21.05	-19.8	-9.45	4.95	19.35	29.25	30.05	24.85
ch1:	10:41:09	17.7	7.95	-2.85	-11.35	-19.6	-29.1	-36.1	-40.65	-45.05	-45.85	-39.9	-30.35	-20.6	-12.6	-8.1	-8.55
ch1:	10:41:09	-13.55	-20.45	-25.8	-26.5	-22.35	-16.8	-14.1	-11.85	-7.55	-7.1	-15.55	-25.6	-27.8	-21.6	-11.85	-2.5
ch1:	10:41:09	4.7	6	-2.8	-17.1	-30.65	-39.15	-40.95	-39.95	-40.2	-40.6	-39.4	-38.85	-40.75	-45.3	-50.75	-56.35
ch1:	10:41:09	-60.1	-59.05	-53.15	-47.8	-45.9	-44	-40.2	-38.45	-42.1	-47.25	-48.1	-42.5	-32.15	-21.4	-10.6	-2
ch1:	10:41:09	3.4	5.55	1.4	-10.6	-24.55	-37.35	-46.6	-47.75	-40.55	-27.95	-13.95	-2.1	8.45	16.65	17.5	11.05
ch1:	10:41:09	1.05	-8.6	-13.2	-13.1	-11.2	-7.85	-6.3	-6.75	-6.5	-5.45	-3.05	3.85	11.45	16.2	19.65	24.4
ch1:	10:41:09	27.75	26.4	22.2	18.9	14.1	7.8	4	5.6	10.95	19.2	29.75	40.45	44.3	39.6	30.15	18.85
ch1:	10:41:09	8.2	1.35	-2.1	-2.6	-3.05	-5.35	-8.65	-11.15	-12.35	-12.7	-14.1	-12.75	-6.65	1.5	9.5	14.9
ch1:	10:41:09	16.25	14.8	8.1	-3.05	-10.95	-13.55	-11.55	-2.1	8.75	17.45	25.05	32.15	35.35	34.1	27.8	20.15
ch1:	10:41:09	14.05	13.55	19.35	26.75	32.75	38	39.85	36.2	25.75	15.15	12.6	16	19.9	24.9	31.2	38.15
ch1:	10:41:09	41.3	39.3	37.1	36.15	32.3	27.8	23.5	18.4	13.6	9.75	5.9	3.65	6.1	12.8	19.75	26.35
ch1:	10:41:09	30.3	28.05	22.45	16.95	9.9	3.55	1.65	5.25	12.95	21.25	25.75	26.25	21.8	14.15	4.05	-8.55
ch1:	10:41:09	-18.7	-20.85	-17.75	-11.05	0.2	12.05	20.9	27.25	31.15	28.9	19.3	4.75	-8.35	-17	-22.05	-26.8
ch1:	10:41:09	-34.5	-43.5	-49.15	-50.35	-49.2	-47.65	-45.95	-43.45	-40.3	-38.4	-38.15	-34.8	-26.8	-20.1	-16.75	-15.2
ch1:	10:41:09	-15.15	-16.4	-18.45	-22.7	-28.15	-32.25	-29.25	-19.2	-8.15	-1.15	1.75	3.5	4.85	1.2	-5.75	-10.25
ch1:	10:41:09	-15.05	-22.75	-29.4	-32.5	-30.7	-26.9	-24.4	-22.2	-18.35	-15.1	-12.45	-11.6	-10.05	-3.4	6.95	13.2
ch1:	10:41:09	13.55	9.45	2.55	-4.1	-9.55	-14.25	-18.05	-19.4	-17.4	-12.7	-6.1	-0.15	1.15	-1.75	-3.15	-2.35
ch1:	10:41:09	-2.55	-7.6	-17.2	-24.65	-27.3	-28.9	-27.4	-22.25	-18.9	-17	-13.75	-9.95	-8.2	-7.65	-5.55	0.95
ch1:	10:41:09	9.1	17.2	25.35	29.3	27.4	22.55	14.35	4.1	-2.4	-4.55	-1.35	5.9	10	10.9	14.35	16.85
ch1:	10:41:09	17.7	17.8	12.5	6.45	4.2	4.4	8.45	15.2	20.8	28.15	33.4	33	32.05	30.4	28.85	32.9
ch1:	10:41:09	38.45	40.5	41.5	42.1	39.55	35.05	29.3	20.65	10.9	8.15	15.65	24.85	31.05	37.9	44.45	48.7
ch1:	10:41:12	29.65	29.2	26.65	23.5	17.85	11.4	6.4	7.1	12.1	15.9	18.75	20.65	18.75	15.05	8.3	-2.3
ch1:	10:41:12	-8.5	-5.2	3	12.05	16.05	15.4	13.95	10	2.9	-3.5	-12.85	-25.85	-37.2	-44.35	-47.9	-50.25
ch1:	10:41:12	-53.6	-55.35	-54.25	-51.15	-46.6	-43.45	-42.4	-41	-39.4	-38.5	-38.5	-40.7	-44.4	-47	-46.95	-44.7
ch1:	10:41:12	-43.45	-41.55	-35.45	-29.95	-29.75	-31.65	-36	-40.95	-41.3	-36.1	-27.7	-19.3	-12.9	-9.2	-7.85	-9.55
ch1:	10:41:12	-14.9	-20.05	-20.15	-18.05	-16.5	-14.3	-12.05	-10.35	-8.2	-9.2	-13.55	-13.85	-5.3	9.85	25.7	35.85
ch1:	10:41:12	38.75	35.15	27.05	16.1	2.9	-11.05	-19.45	-19.6	-18.1	-18.5	-17.9	-15.4	-13	-12.55	-16.05	-22.35
ch1:	10:41:12	-26.85	-26.35	-21.9	-16.15	-10.8	-6.7	-3.85	-1.9	-0.8	-0.55	-2.8	-8.5	-14.7	-17.55	-12.9	-2.7
ch1:	10:41:12	4.8	5.9	5.85	7.6	10.6	11.8	8.6	2.95	-2.55	-5.95	-5.2	-0.2	6.35	12.6	14.95	15.1
ch1:	10:41:12	15.25	12.1	5.65	0.2	-4.45	-10.4	-13.25	-6.25	7.15	20.5	32.1	39.2	39.8	36.85	32.75	29.4
ch1:	10:41:12	25.7	17.05	6.8	0.8	-1.95	-2.15	0.25	3.7	8.25	12.8	14.05	13.25	10.05	6.25	5.95	8.4
ch1:	10:41:12	11.35	16.05	20.15	20.65	17.9	12	5.1	0.95	0.85	4.3	7.95	7.25	4.85	4.7	4.1	0.2
ch1:	10:41:12	-2.7	-0.8	5.25	13.9	21.25	23.35	20.7	13.9	2.85	-11.3	-26.05	-35.25	-34.5	-29.3	-26	-25.25
ch1:	10:41:12	-27.45	-31.25	-35.1	-38.85	-39.85	-36.25	-28.85	-20.65	-14.4	-10.05	-6.2	-3.2	-1.5	-2.4	-4.65	-3.7
ch1:	10:41:12	-2.8	-3.85	-2.45	0.4	3.1	6.7	7.55	3.75	-0.25	-3.4	-7	-7.4	-0.05	12.55	22.7	28
ch1:	10:41:12	28.45	23.05	13.4	1.5	-13.1	-27.2	-37.75	-43.2	-42	-37.4	-30.45	-19.9	-12.05	-9.1	-6.8	-6.25
ch1:	10:41:12	-8.6	-10	-9.8	-7.9	-6.35	-7.05	-6.9	-6.2	-9.45	-14.4	-16.4	-10.85	0.85	10.6	18.35	28.25
ch1:	10:41:12	34.65	32.95	27.1	19.4	10.15	1.3	-5.45	-7.75	-8.25	-10.6	-12.5	-10	-5.7	-0.85	2.75	1.45
ch1:	10:41:12	-2.5	-3.25	-2.35	-1.35	0.95	3.2	1.15	-2.35	-1.4	1.45	3.9	11.9	19.9	19.3	16.4	15.35
ch1:	10:41:12	14.4	15.05	16.7	19.1	25.4	32.65	35.25	31.95	25.95	21.9	20.85	21.25	24.15	28	29.2	28.55
ch1:	10:41:12	26.85	25.1	25	22.55	15.45	8.8	4.3	3.95	10.3	22.1	34.35	42.3	41.4	37.6	34.2	28.9
ch1:	10:41:12	23.5	20.05	13.45	4.65	-2.65	-7.1	-9.3	-12.4	-14.95	-15.05	-16.45	-18.3	-17.15	-16.65	-16.7	-12.5
ch1:	10:41:12	-5.7	1.3	8.2	12.8	11.85	4.7	-3.65	-7.8	-7.4	-4.3	-0.4	2	2.25	3.35	7.25	11
ch1:	10:41:12	11	8.8	9.8	14.35	20.9	29.6	38.85	43	39.9	32.75	24.25	15.5	9.25	6.3	6.65	5.75
ch1:	10:41:12	1	-4.6	-9.05	-15.25	-18.45	-17.5	-16.8	-15.5	-8.8	2.2	13.75	21.65	24.65	24.2	21.75	15.1
ch1:	10:41:15	-18.5	-9.8	-4.75	-4.7	-5.6	-3.85	1.2	5.2	4.05	-0.05	-4.35	-8.8	-11.7	-10.65	-7.2	-4.05
ch1:	10:41:15	-4.75	-11.1	-14.05	-6.95	2.35	5.75	4.25	0.25	-4.7	-10.05	-15.55	-20.65	-26.7	-32.15	-30.05	-20.65
ch1:	10:41:15	-9.55	-0.65	2.45	2.35	4.05	5.05	1.75	-4.75	-12.75	-19.1	-23.15	-25.85	-25.6	-23.85	-24.95	-27.95
ch1:	10:41:15	-30.7	-31.1	-30.8	-32.55	-35.95	-36.75	-32.4	-23.95	-13.1	-4.65	-2.7	-5.3	-6.9	-7.7	-11.65	-18.2
ch1:	10:41:15	-23.75	-27.2	-28.3	-26.5	-21.5	-15.35	-14.05	-16.75	-17.8	-17.2	-17.15	-17.15	-18.7	-20.15	-17.65	-12.1
ch1:	10:41:15	-8	-11.05	-20.45	-28.65	-31	-26.7	-20.95	-17.45	-10.25	-0.7	3	2.35	0.25	-4.55	-10	-16.45
ch1:	10:41:15	-24.7	-30	-30.25	-25.05	-18.25	-15.65	-14.65	-11.5	-12.35	-16.95	-19.4	-21.15	-22.9	-19.6	-14.35	-11.8
ch1:	10:41:15	-8.75	-4.15	-2.35	-5.65	-12.9	-19	-20.65	-17	-7.45	5.15	14.25	16.4	11.7	6	3.25	3.2
ch1:	10:41:15	5.15	8.95	9.25	4.65	-1.2	-2.3	0.05	-0.35	-5.8	-9.7	-6	2.15	5.85	3.65	1.55	1.55
ch1:	10:41:15	3.35	7.5	12.2	12.4	7	-0.45	-4.15	-2.1	3.1	7.95	10.75	13.85	17.5	19.2	19.55	19.7
ch1:	10:41:15	17.55	13.4	11.2	11.35	13.25	14.6	14.3	13.55	14.45	17.8	22.75	24.7	22.45	18.35	13.3	8.65
ch1:	10:41:15	6.6	6.8	8.55	10.3	10.6	10	8.15	3.55	1.6	4.45	6.4	5.6	7	10	12.4	13.1
ch1:	10:41:15	8.85	-0.25	-10.05	-17.75	-17.45	-7.95	3.25	12.35	19	23	27.65	32	30.5	28.4	28.4	21.95
ch1:	10:41:15	9	-1.55	-7.2	-8.5	-6.35	-2.95	0.45	1.7	-1.8	-8.1	-14.05	-15.05	-8.35	-0.9	1.85	1.75
ch1:	10:41:15	-0.3	-3.9	-5.85	-7.05	-9.7	-14.25	-19.05	-19.5	-16.75	-16.65	-18	-18.7	-16.7	-10.5	-1.75	6.75
ch1:	10:41:15	8.85	1.4	-9.05	-18.9	-28.3	-30.85	-23.7	-10.4	3.1	10.7	13.25	11.55	3.35	-6.1	-12.45	-15.8
ch1:	10:41:15	-15.2	-14.1	-14.2	-12.55	-14.05	-19.2	-18.35	-14.25	-13.85	-13.15	-11.65	-11.2	-11.45	-12	-11.35	-8.55
ch1:	10:41:15	-3.15	4.8	10.1	7.4	-2.9	-18.55	-34.05	-41.95	-44.5	-45.9	-44.6	-38.1	-25.6	-11.75	-2.35	1.85
ch1:	10:41:15	0.1	-7.7	-17.05	-21.2	-17.4	-11.15	-8.85	-11.1	-14.95	-17.6	-18.9	-18.8	-15.15	-8.9	-5.3	-5.15
ch1:	10:41:15	-3	2.3	7	9	9.65	6.75	-2.15	-12.8	-19.4	-21.35	-19.2	-16	-15.4	-17.15	-19.5	-23.15
ch1:	10:41:15	-24.35	-20.05	-13.7	-10.95	-12.7	-14.85	-14	-12.7	-11.3	-7.95	-3.85	2.65	10.55	11.95	8.05	3.7
ch1:	10:41:15	-4.25	-16.45	-25.1	-24.65	-15.7	-4.6	4.2	9.65	12.4	12.1	7.6	-4.15	-19.7	-32.9	-40.3	-43.25
ch1:	10:41:15	-43.3	-42.75	-43.35	-44.55	-44.05	-42.45	-40.25	-37.55	-36.05	-33.35	-29.15	-29	-33.1	-35.1	-32.1	-28
ch1:	10:41:15	-25.7	-22.05	-16.2	-16.45	-22.8	-27.35	-29.7	-29.05	-22.7	-14.2	-7.15	-0.9	3.4	4.25	1.05	-5.5
ch1:	10:41:18	-39.25	-36.7	-35.05	-34.75	-36.75	-39.75	-42.55	-45.7	-49.05	-50.25	-46.5	-41.15	-36.9	-33.15	-29.45	-27.05
ch1:	10:41:18	-27.65	-34.7	-43.1	-45.75	-42.75	-38.55	-34.9	-32.45	-30.95	-29.4	-25.2	-19.95	-14.25	-9.2	-8.7	-12.3
ch1:	10:41:18	-13.85	-13.6	-9.9	-1.85	5.5	9.6	11.75	10.1	7.1	4.9	2.4	-0.5	-1.55	1.85	8.55	14.8
ch1:	10:41:18	21.7	31.45	40.85	45.7	43.55	37.25	32.45	28.9	23.5	14.6	5	3.15	12.55	26.55	39.7	52.35
ch1:	10:41:18	63.3	69.05	68.9	65.45	57	42.35	30.85	30.7	40.6	52.85	62.6	70.75	76	70.55	56.4	42.9
ch1:	10:41:18	34.1	30.2	32.55	38.4	45.95	52	54.25	54.3	51.85	44.35	33.1	23.6	21.15	26.05	35.9	47.8
ch1:	10:41:18	57.1	61.05	59.65	52.45	42.55	32.4	21.4	10.85	6.7	7.55	9.15	10.5	10.4	6.7	3.05	3.45
ch1:	10:41:18	3.25	0.4	-2.55	-6.75	-9.6	-5.45	2.9	11.5	20.35	25.9	25.15	15.45	-4.5	-25.05	-31.8	-20
ch1:	10:41:18	1.2	22.05	36.7	42.45	40.65	33.65	22.6	11.1	-1.6	-14.3	-24.95	-34.45	-43.95	-47.3	-44.55	-38.3
ch1:	10:41:18	-31.95	-28.65	-28.4	-26.9	-26.35	-26.9	-28.35	-30.15	-32.45	-32.9	-28.6	-22.3	-22.15	-25.3	-27.15	-29.05
ch1:	10:41:18	-32.85	-34.9	-30.9	-22.45	-18.4	-16.1	-10.85	-8.55	-10.05	-10.45	-12.9	-18.3	-21.45	-20.8	-19.35	-17.85
ch1:	10:41:18	-16.9	-16.25	-15.7	-16.8	-19.15	-20.15	-21.75	-25.5	-27.9	-27.95	-27.4	-22.65	-15.5	-11.2	-8.5	-3.4
ch1:	10:41:18	4.15	11.2	12.35	6.3	0.25	-2.2	-3.15	-4.65	-6.65	-9.3	-8.95	-2.45	8	18.6	28.5	33.3
ch1:	10:41:18	32.1	31.25	30.75	24.9	14.9	4.8	-3.6	-7	-4.3	3.35	14.3	25.85	35.75	46.2	54.15	50.95
ch1:	10:41:18	35.7	16.8	2.15	-7.85	-14.75	-14.1	-6.55	1.3	8.9	16.05	19.85	21.9	20.7	17.05	14.4	10.4
ch1:	10:41:18	3.4	-0.35	-0.1	2.2	7.75	15.4	23.45	28.35	28.25	25.45	21.8	18.3	14.85	12	11.75	11.85
ch1:	10:41:18	7.45	1.85	-1.75	-6.8	-12.5	-14.75	-12	-8.5	-6.35	-5.35	-6.8	-8.95	-7.25	-0.85	8.5	15.6
ch1:	10:41:18	15.65	11.55	7.05	0.8	-5.65	-8.35	-6.55	0.15	11.35	20.5	22.2	15.2	3.25	-4.8	-3	5.35
ch1:	10:41:18	16.7	27.4	31.05	26.7	21.65	14.9	6	0.65	-1.35	-6.05	-11.75	-15.15	-14.75	-9.75	-2.5	3.65
ch1:	10:41:18	9.95	15.65	17	12.4	3	-6.95	-7.35	2.5	12.65	19.2	22.45	19.95	14.7	7.2	-5.4	-18.3
ch1:	10:41:18	-25.5	-30.85	-34.95	-31.2	-19.9	-8	2.75	10.5	13.8	14.75	14.8	9.65	1	-8.6	-18.75	-23.75
ch1:	10:41:18	-20.9	-14.6	-6.65	2.9	10.5	14.5	14.05	8.65	2.7	-0.95	-3.05	-2.95	-3.3	-6.75	-9.75	-10.45
ch1:	10:41:18	-9	-3.4	2.75	4.6	4.85	4.85	1.5	-6.15	-14.3	-15.35	-8.5	-1.85	3.55	9.05	13.05	15.15
ch1:	10:41:18	16.65	14.85	4.7	-11.7	-24.1	-26.65	-19.95	-7.15	6.75	17.55	23.4	22.65	18.8	14.15	4.85	-5.75
ch1:	10:41:21	-4.8	3.15	9.45	11.6	12.35	13.75	10.15	1	-4	-2.15	4.6	14.1	19.75	19.8	18.85	14.7
ch1:	10:41:21	9.5	8.2	7.6	3.05	-6.75	-16.7	-17.5	-10.35	0.7	13.85	22.85	24.2	21.6	18.2	15.9	14
ch1:	10:41:21	8.8	2.5	0.25	2	6.05	10.7	13.2	12.05	6	-4.45	-12.35	-13.15	-7.5	4.3	19.15	27.4
ch1:	10:41:21	26.65	21.1	13.15	2.3	-7.65	-15	-19.2	-17.9	-14.2	-13.15	-14.35	-14.7	-14.25	-13.95	-12.9	-10.95
ch1:	10:41:21	-9.85	-11.25	-13.85	-16.25	-18.4	-20.9	-25.45	-32.05	-35.25	-31.15	-22.05	-12.55	-7.3	-5.9	-3.4	-1.75
ch1:	10:41:21	-4.25	-9	-14.85	-21.05	-22.55	-18.45	-11.15	-0.95	10.25	18.95	23.75	22.75	18	12.75	7.45	4.35
ch1:	10:41:21	4.15	4.15	5.25	10.05	14.35	16.8	20.15	23	23.75	23.85	21.35	15.85	10.85	8.4	5.55	1.55
ch1:	10:41:21	0.85	8.25	21.1	33.4	39.65	39.95	37.4	33	25.7	19.1	14.65	8.15	0.3	-0.95	5	14.15
ch1:	10:41:21	23.35	30.65	32.8	30.6	26.9	23.6	19.55	16.9	16.75	20.25	25.7	31.6	36	37.55	36.4	35.4
ch1:	10:41:21	31.25	21.2	7.5	-5.15	-15.1	-19.2	-19.45	-16.8	-10.45	-3.1	2.6	9.05	13.05	11.05	5.95	0.45
ch1:	10:41:21	-6.65	-11.7	-12.5	-10.65	-8.8	-5.25	-2	-1.6	-3.8	-7.55	-12.1	-14.45	-14.7	-12.3	-8.5	-4.85
ch1:	10:41:21	-0.35	6.85	11.75	10.2	2.75	-9.05	-22.4	-31.9	-34.6	-30.8	-24.35	-18.2	-13.4	-9.15	-7	-8.55
ch1:	10:41:21	-12.5	-13.15	-9.15	-3.3	0.9	3.35	6	8.45	6.9	0.7	-7.95	-15.1	-13.2	1.55	20.5	35.15
ch1:	10:41:21	42.9	43.15	37.85	31.1	22.55	11	-2.8	-16.9	-28.3	-34.7	-35.15	-25.9	-11.25	-0.4	4.5	4.85
ch1:	10:41:21	0.45	-3.25	-5.5	-11.4	-18.9	-21.95	-19.6	-11.95	-1.15	8.65	15.5	18.05	12.6	-0.05	-15.75	-27.75
ch1:	10:41:21	-29.1	-17.8	0.5	18.4	29.15	30.95	30.55	28.15	17.2	2.15	-7.1	-11.75	-11.95	-5.95	3.75	12.65
ch1:	10:41:21	17.35	19	19.7	16.05	7.1	-2.55	-11.1	-19	-25.2	-28.15	-26.9	-22.55	-19.45	-18.6	-18.9	-19.8
ch1:	10:41:21	-20.65	-20.7	-22.35	-24.05	-20.4	-12.95	-6.25	-0.9	3.65	4.05	-2.75	-14.55	-23.7	-28.2	-31.15	-29.95
ch1:	10:41:21	-21.75	-10.45	-1.3	3.3	2.8	0.05	-3.3	-10.15	-20.75	-29.45	-33.6	-35.2	-34.7	-33.3	-30.45	-26.65
ch1:	10:41:21	-22.15	-17.75	-14.75	-15.8	-20.05	-22.7	-20.5	-15.05	-9.05	-3.5	-0.45	0.1	-0.75	-1.25	1.85	7.75
ch1:	10:41:21	12.65	16.25	17.1	14.4	11.8	8.65	0.45	-9.8	-17.8	-24.4	-30.35	-31.7	-27.1	-20.35	-14.55	-8.6
ch1:	10:41:21	-3.3	-1.25	-1.7	-2.75	-5.6	-8.95	-11.4	-13.05	-12.1	-6.9	-3.65	-3.6	-4.25	-9.05	-17.35	-19.95
ch1:	10:41:21	-15	-6.85	2.15	14.25	25.9	31.15	28.8	21.15	8.05	-6.4	-21.5	-34.45	-40	-39.8	-38.55	-32.8
ch1:	10:41:21	-25.05	-20.95	-19.25	-17.1	-15.1	-12	-8.85	-7.25	-7.8	-9.55	-11.25	-11.25	-9.05	-5.25	-2.5	-0.25
ch1:	10:41:24	0.3	-4.1	-13.9	-23.35	-26.95	-23.35	-18.2	-11.9	-3.65	2.2	3.95	4.25	0.6	-7.2	-14.8	-18.9
ch1:	10:41:24	-19.95	-18.75	-15.6	-11.8	-9.7	-9.35	-10.2	-10.55	-9.6	-10.65	-13.85	-13.25	-10.05	-5.75	-0.25	4.65
ch1:	10:41:24	6.9	7.1	5.6	0.75	-8.45	-15.8	-17.55	-17.15	-14.8	-7.5	1.85	10.45	17.85	22.65	21.4	13.15
ch1:	10:41:24	1.45	-7.6	-12.25	-11.65	-7.8	0.2	10.9	18.6	20.5	20.45	19.45	16.35	11.2	3.6	-3.55	-7.85
ch1:	10:41:24	-11.4	-15.9	-20.7	-23.2	-23.2	-25.4	-28.25	-29.05	-29.2	-25	-19.1	-18.15	-19.85	-20.35	-19.75	-16.9
ch1:	10:41:24	-14.75	-15.1	-15.1	-14.75	-15.55	-15.7	-13.85	-8.6	0.7	10.6	17.85	22.15	24	21.85	12.7	-2.15
ch1:	10:41:24	-16.5	-24.4	-23.8	-17	-8	-0.5	3.1	7.15	12.25	12.05	8.65	4.5	-3	-9.4	-8.2	-0.55
ch1:	10:41:24	10.35	19.35	22.75	20.65	15.85	12.95	14.95	16.95	16.9	17.7	18.2	16.6	12.5	8	6.25	8.9
ch1:	10:41:24	14.9	23.45	32.8	41.5	48.85	52.95	52.1	46.3	36.4	24.8	11.75	-1.65	-14.1	-23.2	-24.95	-18.1
ch1:	10:41:24	-9.2	-0.3	7.75	13	15	13.1	7	-0.55	-9.15	-16.25	-15.5	-6.65	2.85	11.6	18.1	22.1
ch1:	10:41:24	22.85	19.85	11.1	-2	-12.8	-12	-2.35	10.55	24.25	35.55	40.5	41.5	38.5	31.05	20.8	8.3
ch1:	10:41:24	-4.35	-11.2	-13.9	-16.35	-14.9	-8.6	-1.35	6.05	12.9	16.9	16.15	12.45	6.6	-0.9	-4.25	-1.25
ch1:	10:41:24	3.2	6.95	7.8	4.65	1	-1.75	-4	-1.5	3.7	8.55	16.1	24.95	28.25	25.25	17.8	8.15
ch1:	10:41:24	-2.65	-10.25	-10	-3.95	1.8	7.15	12.1	13.1	10.75	8.15	5.8	5.3	7.85	13.5	19.75	21.1
ch1:	10:41:24	14.4	3.45	-5.45	-8.5	-6.35	-0.85	6.9	15.6	19.6	16.3	8.25	-0.75	-7.25	-7.05	1.15	11.75
ch1:	10:41:24	19.3	22.2	19.3	10.9	-1.8	-14.4	-19.25	-14.8	-5.75	4.65	13.45	19.3	22.45	19.25	11.35	4.3
ch1:	10:41:24	-1.3	-5.9	-7.7	-9.55	-11.7	-13.15	-13.15	-11.75	-9.75	-9.5	-10.7	-11.8	-9.05	-3.4	-0.35	-3.1
ch1:	10:41:24	-7.8	-10.4	-9.7	-12.2	-19.15	-21.15	-14.1	-4.1	4.9	9	3.95	-10.75	-30.05	-42.15	-36.25	-16.8
ch1:	10:41:24	5.4	25.4	41.5	50.1	50.1	46.45	42.7	36.2	24.15	9.15	-3.8	-10.2	-11.45	-13	-15.2	-15.5
ch1:	10:41:24	-14.2	-11.6	-8.4	-7.65	-10.7	-13.45	-13.25	-12.45	-13.1	-12.9	-11.35	-9.95	-9.05	-9.1	-11.3	-14.5
ch1:	10:41:24	-17.65	-18.85	-17.95	-16.25	-13.45	-10	-7.2	-2.95	0.3	-2.65	-12	-23.6	-30.6	-25.45	-9.6	8.25
ch1:	10:41:24	22.15	30.25	32.3	26.55	15.8	9.45	4	-10.15	-26.55	-36.7	-43.3	-48	-46.2	-37.2	-27.1	-20.75
ch1:	10:41:24	-19.05	-21.35	-26.9	-30.4	-30.45	-31.35	-32.1	-27.25	-21.9	-22.35	-27.75	-34.1	-36.4	-29.2	-16.05	-4.95
ch1:	10:41:24	2.6	7.8	11.15	12.15	10.95	8.5	6.05	3.85	1.7	-1.95	-4.6	-5.4	-8.2	-11.8	-8	-1.55
ch1:	10:41:27	1.2	1.1	0.35	-0.5	1.75	8.65	15.55	18.55	19.8	18.95	15.75	12.8	8.05	-1.4	-11	-14.9
ch1:	10:41:27	-9.85	2.6	17.65	31.9	41.9	44.05	41.75	37	30.7	25.05	18.8	8.45	-1.55	-6.5	-7.65	-5.4
ch1:	10:41:27	-2.75	-2.85	-0.05	6.85	8.85	4.6	0.05	-2.25	-2.75	-4.55	-8.9	-11.7	-11.95	-12.45	-13.15	-12.8
ch1:	10:41:27	-8.9	-2.45	6.55	17.25	25.8	27.9	24.25	15.55	5.65	-1.25	-5.6	-7.95	-5.2	1.35	4.75	3.6
ch1:	10:41:27	1.25	0.7	2.4	2.35	-2.35	-8.75	-13.45	-16.4	-16.9	-15.15	-13.45	-10.65	-6.2	-0.15	7.15	12.95
ch1:	10:41:27	13.8	10.7	7.05	4.65	2.65	-1.5	-6.35	-6.75	-1.25	6.7	13.3	17.95	20.6	20.1	14.55	3.2
ch1:	10:41:27	-11.25	-22.75	-24.1	-16.05	-2.45	10.45	16.65	14.75	6.95	-4.9	-13.65	-12.45	-3.1	8.55	20.7	29.95
ch1:	10:41:27	32.8	30	23.1	13.75	4.4	-6.8	-21.7	-34.65	-42.8	-48.55	-51.7	-51.45	-50.05	-48.8	-48.35	-46.7
ch1:	10:41:27	-44.1	-42	-40.9	-41.55	-45.3	-48.45	-47.95	-44.35	-40.25	-36.05	-31.35	-25.35	-20.65	-20.65	-22.85	-23.3
ch1:	10:41:27	-21.5	-17.75	-14.6	-15	-16.85	-18.05	-17.45	-14.45	-10.75	-8.05	-3.75	-0.6	-2.25	-5.3	-7.55	-9.55
ch1:	10:41:27	-10	-9.65	-10.8	-13.5	-17.25	-21.05	-22.6	-21.55	-19.85	-15.2	-9	-6.7	-8.1	-7.95	-6.3	-3.1
ch1:	10:41:27	0.3	2.4	2	0	-2.9	-5.9	-7.8	-6.3	-1.6	4.4	9.55	11.6	8	1.45	-4.95	-8.25
ch1:	10:41:27	-4.2	8.45	23.3	33.85	35.9	30.8	21.85	12	2.45	-5.1	-6.95	-4	-2.15	-3.7	-6.4	-9.3
ch1:	10:41:27	-12.65	-13.3	-8	-1.55	2.65	5.15	5.55	4.8	7.8	13.55	15.65	12.95	8.2	1.15	-6.45	-8.8
ch1:	10:41:27	-3.9	2.95	7.75	11.65	14.75	16.15	15.85	15	13.35	9.4	3.7	-3.45	-11.1	-16.75	-21.15	-27.15
ch1:	10:41:27	-33.55	-35.7	-34.1	-30.55	-25.5	-19.55	-13.4	-7.25	-3.6	-3.55	-4.1	-4.75	-6.1	-6.85	-6.1	-2
ch1:	10:41:27	4.6	9.8	12.7	14.2	14.75	12	1.9	-13	-27.95	-38	-34.4	-19.45	-4.4	7.45	16.5	21.15
ch1:	10:41:27	22.95	22.65	18.4	8.65	-7.65	-26.75	-41.9	-47.65	-42.95	-34	-24.75	-15.2	-8.1	-6.2	-10.55	-21.85
ch1:	10:41:27	-32.5	-33.55	-29.35	-23.8	-15.65	-7.35	-0.45	4.45	3.05	-3.1	-10.5	-19.8	-26.1	-26.35	-25.55	-23.35
ch1:	10:41:27	-17.1	-11.1	-5.4	2.8	8.35	8.1	2.1	-7.8	-17.65	-24.45	-24.25	-13.35	2.3	13.7	18.05	19.8
ch1:	10:41:27	20.55	17.15	5.35	-9.1	-19.15	-22.85	-22.55	-19.65	-15.2	-8.7	-3.2	-2.35	-4.4	-6.95	-11.25	-15.6
ch1:	10:41:27	-18.15	-19.45	-20.7	-23.45	-25.75	-23.85	-22.4	-23.65	-24.1	-24.8	-26.7	-27.65	-27.1	-22.95	-12.8	-1.25
ch1:	10:41:27	7.1	12.1	12.9	8.6	1.65	-6.25	-16.25	-26.85	-30.1	-23.15	-10.75	4.5	20.8	30.85	33	30.65
ch1:	10:41:27	22.65	8.6	-6.7	-19.15	-22.55	-13.25	4.05	20.25	28.65	27.55	21.3	11.85	0.35	-11.5	-21.15	-27.6
ch1:	10:41:30	-33.15	-42.15	-49.55	-52.1	-51.45	-48.9	-45.9	-45	-44.9	-42.85	-38.9	-35.5	-33.6	-31.05	-28.2	-27.8
ch1:	10:41:30	-26.95	-25.45	-27.65	-32.15	-34.6	-34.65	-32.25	-26.8	-19.75	-14.35	-10.7	-7.9	-8.8	-13.35	-18.75	-24.1
ch1:	10:41:30	-27.3	-26.5	-24.6	-19.65	-9.65	2.2	9.8	13.35	15.8	17.45	14.7	8.8	4.95	3.95	3.7	5.7
ch1:	10:41:30	9.5	11.6	12	10.45	7.15	2.6	-1.85	-5	-6.45	-8.4	-13.65	-21.25	-27.95	-30	-29.45	-28.55
ch1:	10:41:30	-26.55	-24.55	-23.75	-22.95	-21.45	-17.2	-9.3	-1.15	3.2	4.2	2.65	-1.45	-7.3	-13.85	-19.45	-20.25
ch1:	10:41:30	-14.3	-5.55	4.65	15.25	20.35	18.4	12.65	3.75	-6.5	-16.2	-21.6	-18.25	-10	-3.55	0.6	-0.1
ch1:	10:41:30	-6.7	-12.15	-14.6	-16.2	-14.4	-10.65	-8.5	-6.45	-3.3	1.6	7.15	10.15	10.65	8.15	2.8	-0.25
ch1:	10:41:30	0.9	2.35	4.5	9.8	16.2	19.4	18.8	18.05	16.25	8.05	-1.3	-3.4	-0.2	6.05	13.1	15.85
ch1:	10:41:30	13.4	9.15	5.1	1.45	-2.85	-7	-7.65	-5.35	-4.1	-4	-2.85	0.7	6.4	10.85	11.65	11.2
ch1:	10:41:30	10.6	9.45	7.4	5.4	6.1	9.1	9.85	6	0.75	-1	1.95	7.7	14.6	18.35	16.4	11.6
ch1:	10:41:30	5.15	-1.05	-3.45	-3.8	-3.35	1.05	7.5	15.25	21.95	24	21.65	15.15	4.35	-2.75	-2.15	1.2
ch1:	10:41:30	5.6	12.6	22.1	31.25	35	31.6	24.5	14.5	2.9	-6.7	-10.95	-10.05	-4.85	4.5	13.85	20.05
ch1:	10:41:30	24.25	26.9	27	25.15	23.5	20.75	13.95	4.3	-5.95	-16.8	-25.8	-29.25	-30.35	-31.1	-29.35	-28
ch1:	10:41:30	-28.3	-27.75	-26.25	-23.85	-20.95	-19.95	-18.95	-15.8	-13.8	-15.95	-18.45	-18.2	-15.05	-10.4	-4.65	1.45
ch1:	10:41:30	4.65	6	6.95	5.7	3.1	-0.65	-3.4	-3.1	-1.1	1.15	4	7.45	9.6	7.3	0.85	-5.85
ch1:	10:41:30	-9.8	-8.25	2.25	15.6	27	37.45	44.15	43.1	36.4	27	18.85	12.3	4.95	-3.1	-5.25	-1.65
ch1:	10:41:30	1.65	4.45	7.95	8.6	7.2	6	3.15	-1.4	-5.85	-8.5	-9.25	-6.65	-1.3	3.05	2.7	3.25
ch1:	10:41:30	12	25.45	33.4	31.85	25.1	18.2	12	2.75	-5	-0.9	12.15	23.65	33.15	42.8	50.1	50.85
ch1:	10:41:30	41.65	25.8	10.95	-1.15	-7.15	-1.15	13.9	30	40.2	42.65	39.6	32.4	20.9	7.4	-7.4	-24.25
ch1:	10:41:30	-40.2	-51.5	-56.95	-57.9	-55.45	-52.4	-52.1	-52.7	-53.55	-54.45	-53.2	-51.55	-54.6	-59.55	-63.05	-64.05
ch1:	10:41:30	-62.3	-59.35	-57.4	-53.9	-50.2	-47.85	-49.35	-55.5	-63.4	-66.85	-62.9	-54.3	-48.65	-44.7	-40.3	-38.9
ch1:	10:41:30	-41.2	-44.15	-48.5	-53.1	-55.25	-53.4	-47.45	-38.2	-30.35	-25.75	-23.4	-21.2	-20.6	-23.05	-29.55	-38.05
ch1:	10:41:30	-45.95	-49.55	-48.45	-44.5	-41.75	-38.95	-36.85	-35.1	-34.5	-35.4	-38.05	-38.9	-38.25	-36.55	-33.7	-31.55
ch1:	10:41:30	-31.95	-32.1	-29.6	-26.8	-25.1	-22.55	-18	-12.95	-7.8	-3.85	-3.55	-3.65	-2.65	-1.95	-0.85	0.3
ch1:	10:41:33	0.95	2.35	0.85	-2.6	-3.1	-1.95	-0.1	5	8.55	9.35	10.9	15.75	22.1	26.1	25.05	22.75
ch1:	10:41:33	21.85	21.9	23.25	26.55	28.35	27.4	26.15	27	26.8	28.6	34.9	42.55	46.45	47.45	45.85	44.45
ch1:	10:41:33	41.95	34.2	23.1	11.1	0.8	-2.55	2	11.7	22.4	32.45	39.35	43.05	44.05	44.2	42.5	38.5
ch1:	10:41:33	34.2	30.7	29	29.4	31.05	32.1	32.85	33.7	31	23.6	18.25	19.7	23.15	26.7	31.4	34.55
ch1:	10:41:33	36	36.85	35.25	32.4	30	24.15	16	11.6	10.75	12.45	16.4	19.2	17.5	14.85	12.2	7.55
ch1:	10:41:33	3.1	1.1	2.95	6.4	9.05	10.7	11.35	10.6	12	19	26	28.4	28.35	25.2	16.25	6.45
ch1:	10:41:33	3.85	8.1	16.25	26.8	38.55	48.1	51.9	48.75	39.8	29.55	20.2	11.15	1.35	-8.45	-16.65	-19.3
ch1:	10:41:33	-16.6	-12.05	-10.65	-15.85	-23.4	-28.7	-31.3	-30.35	-27.4	-27.2	-28.2	-25.8	-20.55	-16.25	-15.8	-19.05
ch1:	10:41:33	-22.35	-24.4	-23	-18.5	-15.6	-14.05	-11.9	-9.4	-6.2	-4.1	-3.7	-1.5	1.85	4.15	6.55	8.9
ch1:	10:41:33	10.7	10.95	6.95	-0.45	-4.75	-3.3	-0.45	-0.4	0.1	2.75	4.85	6.55	8.65	10.75	11.6	12.6
ch1:	10:41:33	14.45	16.05	18.7	23.45	28.9	31.15	26.4	17.9	11.35	4.7	-1.95	-3.85	0	8.1	19	25.85
ch1:	10:41:33	25	19.45	14.2	12.85	14.7	14.8	13.05	12.6	13.1	13.35	13.1	9.6	3.6	0.2	2.7	11.1
ch1:	10:41:33	20.2	23.75	22.55	20.9	19.05	16.45	13.1	7.65	-1.9	-11.1	-10.75	-0.55	9.95	18.25	22.35	23.1
ch1:	10:41:33	21.45	16.4	7.75	-0.9	-6.8	-5.85	2.05	13.8	27.25	36.4	35.15	27.6	14.9	-4.1	-19.35	-21
ch1:	10:41:33	-10.7	7.25	28.9	47.4	53.55	44.8	28.45	10.2	-3.4	-6.8	-4.1	-2.8	-1.25	4.05	10.9	14.3
ch1:	10:41:33	11.95	6.8	2.8	-1.15	-1.75	4.6	12.6	15.95	15.8	14.85	12	4.05	-2.65	-0.6	7.05	14.55
ch1:	10:41:33	20.95	23.75	24.6	26.9	26.55	20.05	9.8	-2.5	-11.15	-10.5	-3	3.7	6	7	8.5	4.6
ch1:	10:41:33	-4.1	-10.3	-12.9	-13.35	-6.05	6.85	10.45	2.7	-4.65	-9	-8.8	-3.75	-4	-10.5	-13.95	-13.2
ch1:	10:41:33	-12.05	-7.2	2.8	12.95	19.1	22	20.2	11.8	0.05	-11.5	-22.05	-27.45	-25.6	-18.9	-8.25	5.35
ch1:	10:41:33	16.6	21.75	17.75	7	-2.9	-7.8	-9.35	-9.45	-10.65	-14.5	-18.95	-22.9	-26.85	-28.4	-25.2	-17.55
ch1:	10:41:33	-8.4	-4.75	-12.65	-26.1	-32.1	-27.85	-20.5	-13.35	-7	-3.7	-7.35	-19.3	-33.1	-38.5	-31.75	-18.1
ch1:	10:41:33	-5.45	2.45	7.1	9.25	8.3	2.25	-7.9	-18.75	-25.95	-27	-20.9	-12.8	-8.45	-9.15	-9.4	-8.4
ch1:	10:41:33	-10.25	-9.3	-1.6	3.65	3.85	0.7	-8.2	-17.5	-18.15	-13.05	-6.35	2.85	11.65	18.05	23.6	24.5
ch1:	10:41:33	10.7	-15.55	-33.2	-32.15	-19.9	-3.25	12.35	19.95	19.6	13.7	4.45	-5	-16.85	-30.25	-40.85	-49.5
ch1:	10:41:36	-55.2	-54.45	-52.15	-51.85	-51.65	-52	-52.8	-51.2	-49.6	-48.2	-44.85	-43.65	-47.45	-50.7	-51.45	-53.55
ch1:	10:41:36	-57.85	-58.75	-55.25	-53.2	-53.05	-50	-44.15	-38.3	-33.3	-30.05	-26.8	-25.95	-30.35	-35.7	-39	-39.65
ch1:	10:41:36	-36.5	-31.9	-29.2	-28.25	-29.95	-33.7	-37.15	-42.5	-47.95	-46.2	-36.7	-26.15	-19.35	-15.2	-10.6	-6.95
ch1:	10:41:36	-5.9	-6.3	-8.3	-15.85	-25	-29.1	-25.8	-15.6	1.45	17.9	27.65	31.75	32.85	27.3	13.95	-3.1
ch1:	10:41:36	-17.7	-24.8	-21.65	-12.3	-0.1	12.45	22.45	24.85	18.75	8.2	0.9	-1.2	0.4	3	5.85	9.65
ch1:	10:41:36	14.85	15.55	9.45	-3.25	-16.3	-19.2	-5.7	15.4	31.5	39.5	41	32.7	18.1	2.45	-11	-15.25
ch1:	10:41:36	-5.55	7.7	15.75	16.75	11.9	6	1.5	-0.25	4.55	14.4	22.05	23.4	19.65	14.35	9.05	4.4
ch1:	10:41:36	2.1	1.25	2	7.05	13.6	16.35	16.6	15.2	10.9	7.6	6.4	3.55	-0.95	-1.25	3.5	10.4
ch1:	10:41:36	17.05	21.95	23.3	23.75	23.8	21.3	16.25	12.5	9.15	5.35	1.3	1.25	8.9	18.25	22.4	24.8
ch1:	10:41:36	27.35	25.55	16.45	4.35	-2.6	-0.4	7.9	16.3	21.15	25.4	29.55	28.8	20.5	6.75	-5.75	-10
ch1:	10:41:36	-9.85	-8.45	-3.9	1.1	6.2	10.95	7.4	-1.65	-6.55	-6.55	0.15	11.5	20.45	20.4	7.55	-12.5
ch1:	10:41:36	-24.85	-25	-16.4	-1.4	17.25	33.15	37.75	29.4	17.05	5.65	-3.6	-8.05	-5.1	2.85	14.35	26.8
ch1:	10:41:36	37.05	40.4	34.65	22.65	13.1	10.35	10.1	8.05	7.05	5.95	3.5	1.8	3.3	5.55	5.9	4.95
ch1:	10:41:36	7.7	12.6	16.45	18.35	18.95	15.95	8.35	-2.95	-12.55	-19.55	-21.8	-18.65	-12.75	-5.85	3.85	13.4
ch1:	10:41:36	19.45	19.95	17.6	16.7	14.55	3.85	-12.35	-23.65	-23.5	-13.9	-0.8	9.65	15.45	17.15	16.25	13.6
ch1:	10:41:36	10.15	5.4	-0.3	-5.85	-12.1	-20.4	-27.2	-30.5	-31.95	-31.65	-30.6	-30.7	-30.25	-28.55	-28.5	-30.9
ch1:	10:41:36	-32.7	-32.85	-31.75	-28.6	-23.7	-18.1	-14.45	-14.85	-18.4	-23.6	-30.35	-32.55	-24.8	-13.5	-7.15	-2.75
ch1:	10:41:36	-0.75	-3.9	-7.75	-8.2	-4.3	5	14	17.65	17.6	16.15	13.4	8.65	-1.2	-12.9	-20.6	-22.3
ch1:	10:41:36	-16.25	-7.35	-1.05	3.4	4.3	-0.3	-5.35	-4.25	2.85	11.35	15.35	14.85	13.1	10.75	7.85	8.8
ch1:	10:41:36	13.65	14.4	8.05	1.6	0.15	1.6	4.8	9.85	14.55	18.3	19.75	15.7	7.65	2.55	4.8	9.4
ch1:	10:41:36	10.35	12.35	17.45	22.75	27.95	27.9	17.3	4.25	-2.6	-2.5	-0.4	2.05	5.7	8.9	7.9	7.45
ch1:	10:41:36	12.65	19.05	23.3	24.75	20.8	13.05	5.2	-1.8	-7.25	-7.25	-0.3	11.35	22	27.6	25.4	17.8
ch1:	10:41:36	10.4	7.2	9.45	15.95	21	22.35	19	11	1.7	-4.65	-7.1	-6.05	-2.1	6.2	16.95	25.65
ch1:	10:41:36	29.85	28.9	23.35	15.8	6.95	-5	-15.25	-21.75	-27.05	-31.35	-34.25	-37.5	-41.55	-45.8	-49.25	-51.8
ch1:	10:41:39	-31.5	-30.7	-25.45	-16.4	-8.9	-5.2	-2.85	-0.75	-1.6	-7.9	-17.7	-26.95	-30.5	-26	-18.4	-12.4
ch1:	10:41:39	-8.7	-8.4	-12	-15.2	-18.35	-21.15	-21.35	-21.75	-20.9	-16.9	-16.05	-19.95	-24.3	-28.25	-28.6	-24.15
ch1:	10:41:39	-20.15	-16.05	-10.05	-6.1	-4.6	-6.9	-15.05	-24.6	-32.8	-39.45	-42.5	-41.15	-36.2	-27.6	-18.75	-9.75
ch1:	10:41:39	-2.4	1.05	1.75	-1	-10.8	-21.3	-28.75	-30.35	-25.45	-16.6	-5.6	5.9	10.45	7.75	3.35	0.55
ch1:	10:41:39	-1.9	-6.4	-10.15	-9	-5.65	-3.35	0.45	7.1	12.65	12.45	5.2	-2.9	-4.25	1.8	9.95	15.3
ch1:	10:41:39	15.7	11.9	8.6	6.3	0	-7.2	-9.95	-6.75	1.55	12.4	19.5	22.25	22.4	19.15	11.8	4.5
ch1:	10:41:39	-0.9	-4.3	-4.5	1.2	11.3	20.95	27.35	27.3	17.35	4.25	-3.2	-1.85	5.3	11.85	13.9	15.35
ch1:	10:41:39	17.4	18.65	18.5	12.7	1.6	-7.15	-8.6	-5.3	-0.25	3.1	4.65	5.8	3.35	-3.35	-8.5	-8.9
ch1:	10:41:39	-3.1	7.5	20.2	32.3	38.9	38.05	35.5	34.8	33	27.5	20	12.55	4.85	-2.9	-10.35	-18
ch1:	10:41:39	-24.45	-27.35	-29.1	-32.55	-34.9	-34.15	-30.2	-23.75	-16.7	-11.2	-7	-5.35	-7.35	-12	-19.15	-30.3
ch1:	10:41:39	-40.8	-44.4	-40.4	-30.7	-16.35	-2.1	9.5	16.45	16.2	6.05	-10.95	-25.6	-32.4	-34.1	-31.55	-26.15
ch1:	10:41:39	-19.45	-11.45	-4.15	-0.25	-2	-10.55	-19.25	-22.65	-23.45	-20.8	-14.55	-9.15	-4.9	-2.8	-2.35	-1.95
ch1:	10:41:39	-3.7	-9.3	-16	-22.85	-28.65	-31.65	-27.9	-14.4	-0.85	7.65	14.45	15.2	10.05	5	-4.25	-15.6
ch1:	10:41:39	-20.75	-22.1	-20.25	-14.2	-7.55	-0.9	5.45	8.25	8.95	9.3	7.65	2.2	-6.25	-14.1	-16.45	-11.6
ch1:	10:41:39	-5.25	-2.3	1.45	10.1	17.15	13.9	-1.35	-18.75	-28.2	-26.45	-14.2	5.9	26.1	42.35	53.15	52.75
ch1:	10:41:39	37.5	14.85	-4.95	-15.2	-15.65	-7.8	5.85	20.5	32.05	40.8	40.75	29.35	13.4	0.85	-5.8	-5.9
ch1:	10:41:39	-1.25	4.35	8.85	11.6	15.65	21.75	26.15	22.4	9.65	-5.9	-17.35	-20.55	-12.7	-1.6	7.15	17.7
ch1:	10:41:39	27.2	27.05	19.85	9.1	-2.25	-7.25	-4.8	0.8	6.85	9.8	12.7	18.45	16.75	3.3	-8.15	-12.65
ch1:	10:41:39	-12.85	-9.75	-3.55	4.2	10.6	11.2	8.3	0.25	-14.25	-26.45	-31.2	-33.2	-32.4	-28.6	-26.05	-24.15
ch1:	10:41:39	-21.05	-18.55	-17.75	-18.4	-17.95	-15.35	-11.4	-6.35	-2.7	-3.35	-5.45	-6.6	-6.6	-5.8	-4.4	-3.6
ch1:	10:41:39	-2.55	-0.55	0.3	-1.55	-3.8	-3.1	0.95	7.6	12.7	10.8	1.9	-8.65	-18.15	-25.55	-28.95	-31.25
ch1:	10:41:39	-36.65	-42.2	-44.85	-45.2	-44.85	-43.25	-40.85	-38.3	-35.7	-33.05	-31.95	-30.35	-27.35	-24.95	-24.95	-24.15
ch1:	10:41:39	-21.75	-19.75	-19.3	-19.2	-19.95	-21.15	-22.55	-22.9	-20.8	-15.75	-10.05	-6.95	-7.25	-8.6	-9.55	-10.4
ch1:	10:41:39	-9.35	-4.1	2.35	5.45	2.2	-5.2	-11.15	-10.45	-2.65	5.3	7.7	10.4	15.4	12.95	1.35	-9.95
ch1:	10:41:42	4.6	11.65	16.3	18.35	20.15	21.6	21.4	21.5	21.1	21.05	21.6	21.4	19.05	11.8	2.35	0.55
ch1:	10:41:42	4.75	11.7	21.15	30	35.8	36.35	26.2	10.5	-2.25	-8.25	-6.1	2.7	14.3	25.3	29.15	23.25
ch1:	10:41:42	13.1	3.4	-6.75	-15.2	-21.2	-24.7	-23.75	-17.35	-9.75	-1.6	7.45	12.2	6.5	-5.35	-18.2	-26.2
ch1:	10:41:42	-26.3	-20.2	-9.35	4.05	13.05	13.8	11.25	7.65	1.6	-5.6	-13.35	-20.95	-26.35	-28.3	-28	-25.55
ch1:	10:41:42	-22.75	-22.2	-22.7	-22.7	-24.65	-27.85	-31.8	-36.6	-36.85	-29.35	-18.75	-7.05	1.3	4.15	6.95	7.7
ch1:	10:41:42	0.55	-9.6	-17.2	-22.05	-23.9	-23.5	-23.25	-21.4	-15.45	-9.35	-7.5	-6.3	-5.45	-9.3	-16	-19.4
ch1:	10:41:42	-17.4	-9.1	0.6	7.05	9.85	10.75	10.55	7.75	1.8	-2.45	-4.15	-4.35	-1.15	6	14.25	21.65
ch1:	10:41:42	26.5	27.7	25.9	21.55	15.8	9.35	0.9	-9.45	-17.35	-18.7	-12.6	-1.1	10.15	15.6	16	17.25
ch1:	10:41:42	20.05	22.3	23.9	23.65	17.8	8.5	-0.3	-7.2	-12.5	-16.05	-18.25	-18.85	-16.25	-12.6	-10.15	-6.85
ch1:	10:41:42	-1.8	1.05	1.5	0.95	-1.2	-2.2	2.35	6.95	8.3	8.3	5.6	-0.3	-6.75	-14.45	-18.95	-18.95
ch1:	10:41:42	-21.1	-24.6	-21.8	-14.4	-4.35	6.45	15.35	22.1	24.2	19.5	12.65	6.45	2.25	0.9	2.5	4.55
ch1:	10:41:42	4.55	0.35	-4.5	-7.85	-10.75	-13.6	-14.35	-12.05	-6.75	1.35	11.5	19	20.95	17.1	6.95	-6.65
ch1:	10:41:42	-19.7	-34.6	-48.9	-54.4	-51.5	-45.95	-39.3	-34.35	-32.8	-32	-32	-32.85	-33.8	-36.55	-39.35	-40.15
ch1:	10:41:42	-37.65	-32.75	-27.9	-23.55	-21.85	-24.6	-26.25	-25.9	-28.95	-31	-29.6	-29.95	-30.5	-27.25	-19.3	-10.6
ch1:	10:41:42	-4.9	-3.95	-8.65	-15.6	-17.55	-15.15	-11.2	-3.9	1.6	1.5	-0.1	-4.35	-12.7	-20.25	-24.3	-21.25
ch1:	10:41:42	-10.55	1.5	10.9	18.4	23.8	28.3	30.45	27.05	19.15	10.05	-0.6	-10.85	-16.7	-18	-16.55	-10.65
ch1:	10:41:42	-0.45	10.3	17.6	18	11.75	5.1	0.65	0.65	5.4	10.1	14.05	19.15	19.9	11.75	-1.05	-11.35
ch1:	10:41:42	-10.8	0.1	13.65	24.85	31.3	31.15	25.4	16.3	5.2	-5.1	-13.45	-18.5	-20.7	-21.65	-22.9	-23.5
ch1:	10:41:42	-22.4	-18.8	-16.75	-17.55	-16.35	-13.1	-10.6	-7.5	-4.4	-1.85	3.6	9.9	11	7.25	0.9	-5.2
ch1:	10:41:42	-6.9	-2.65	5.5	15.8	23.55	27.25	30.45	31.95	27.3	16.95	3.6	-9.7	-20.65	-29.4	-35.9	-39.4
ch1:	10:41:42	-40.2	-37.05	-33.05	-32.8	-33.3	-33.9	-37.1	-39.3	-38.75	-37.75	-36.1	-33.4	-31.75	-32.65	-37.45	-45.2
ch1:	10:41:42	-49.95	-50	-46.8	-40.35	-33.5	-30.75	-29.9	-31.75	-40.15	-47.55	-42.8	-32.15	-24.35	-19.75	-16.9	-16.35
ch1:	10:41:42	-18.95	-23.2	-27.05	-29.85	-31.3	-32.6	-35.15	-36.7	-35.15	-31.35	-25.55	-19.6	-16.3	-14.9	-13.8	-11.9
ch1:	10:41:42	-11.55	-12.05	-11.2	-12.55	-16.55	-17.25	-14.25	-14	-15.2	-15.4	-14.15	-10.25	-4	1.8	7.55	12.95
ch1:	10:41:46	-4.8	-8.3	-0.3	14.3	28.55	37.8	40.85	38.95	33.2	24.1	13.35	2.4	-11.35	-28.05	-44.1	-55.25
ch1:	10:41:46	-60.7	-60.45	-56.5	-52.45	-50.65	-49.2	-46.8	-45.55	-45.45	-43.2	-40.6	-39.1	-35.6	-29.35	-23.9	-22.4
ch1:	10:41:46	-23.35	-23.85	-24.15	-25.05	-24.7	-22.25	-17.95	-10.45	-3	1.05	2.05	-2.1	-12.2	-19.8	-22.2	-19.95
ch1:	10:41:46	-9.85	6.2	16.85	21.1	20.5	12.6	3.1	-1.55	-5.8	-7.3	-1.7	2.75	2.6	3.4	3.45	1.2
ch1:	10:41:46	1.7	4.25	7.55	9.75	9.65	10.15	13.1	15.2	14.8	13.25	11.75	11.55	11.4	7.05	-3.75	-15.85
ch1:	10:41:46	-22	-20.8	-12.95	1.05	16.55	26	28.75	27.45	23.7	18.85	15.7	13.65	10.95	7.55	2.95	-1.25
ch1:	10:41:46	0.05	4.7	7.75	8.75	10.1	10.8	10.9	11.85	13.5	14.15	10.75	3.7	-0.95	-0.6	3	9.75
ch1:	10:41:46	18.15	22.9	24.95	27.55	28.1	26.1	21.8	12.4	2.05	-3.5	-5	-2.45	3.6	10.9	21.15	32.65
ch1:	10:41:46	40.3	42.75	40	32.8	24.8	20	20.55	24.95	29.95	31.4	24.7	12.2	0.9	-6.6	-7.2	-0.45
ch1:	10:41:46	8.4	15.8	22.1	27.25	31.2	29.95	23.6	15.15	7.35	4.1	5.15	5.1	3.8	3.3	5.75	11.6
ch1:	10:41:46	18.9	23.95	26.35	26.85	26.8	25.55	24.9	25.05	23.6	20.35	18.05	13.9	8.1	4.2	1.9	-0.3
ch1:	10:41:46	1	7.25	16.35	25.65	31.75	31.65	28.2	25.35	22.6	17.6	9.95	2.15	-0.6	-1.1	-4.9	-8.2
ch1:	10:41:46	-4.8	2.25	7.1	8.25	8.2	6.5	1.35	-5.5	-9.8	-11.15	-10.4	-10.3	-12.85	-16.25	-18	-16.55
ch1:	10:41:46	-10.8	-3.4	3.95	8.65	7.25	0.05	-11.6	-25.6	-35.35	-39.55	-37.85	-30.5	-23.1	-19.55	-17.7	-17.7
ch1:	10:41:46	-16.55	-12.65	-10.4	-10.45	-11.95	-17.3	-23	-26.7	-27.15	-24.05	-20.6	-17.5	-14.95	-17	-22.85	-26.05
ch1:	10:41:46	-24.7	-19.4	-11.15	-2.1	4.4	6.75	8.55	10.1	9.3	6.85	1.8	-3.2	-1.95	4.6	10.5	12.6
ch1:	10:41:46	12.65	11.65	8.15	0.7	-6.1	-5.55	3.05	12.15	16.05	14.1	10.8	9.65	6.95	1.2	-0.4	1.3
ch1:	10:41:46	2.4	4.7	10.85	17.5	20.55	17.7	8.7	-6.85	-20	-19	-8.7	2.15	12.45	18.8	21.2	23.55
ch1:	10:41:46	24.85	22.45	17.45	11.25	8.25	7.4	4.4	-0.6	-6.8	-12.05	-12.8	-9.7	-6.1	-2.95	-1.25	0.2
ch1:	10:41:46	2.8	7.6	11.7	11.6	7.8	1.5	-6.25	-10.95	-11	-10.95	-15.05	-19.45	-21.05	-19.25	-13.7	-7.1
ch1:	10:41:46	-2.05	3.4	7.75	8.65	10.05	11.6	6.95	-0.65	-5.4	-6.6	-5.55	-1.2	4.65	10.1	13.55	14.15
ch1:	10:41:46	9.1	1.65	-2.05	-0.4	2.9	2.2	-5.45	-12.55	-15.05	-14.45	-11	-11.3	-20.5	-27.45	-25.75	-18.55
ch1:	10:41:46	-5.85	9.35	19.6	23	18.9	11.35	6.55	6.35	9.05	14.1	18.35	21.05	22.1	16.5	3.65	-8.8
ch1:	10:41:46	-16.65	-17.6	-10.35	2.15	13.75	22.95	26.9	26.75	26.35	27.7	30	30.25	24.3	16.55	10.1	5.3
ch1:	10:41:49	9.6	5.5	1.3	-2.4	-3.45	-1.35	2.95	4.7	2.3	-0.55	-4.95	-13.25	-21.35	-28.7	-35.8	-39.3
ch1:	10:41:49	-35.2	-23.85	-10	1.6	10.3	14	10.55	2.6	-5.65	-11.7	-15	-18.1	-20.9	-19.8	-12.7	-4.35
ch1:	10:41:49	3.2	8.65	9	3.15	-2.8	-5.85	-8.25	-7.8	-1.35	6.95	13.4	17.75	19.05	16.6	12.75	7.2
ch1:	10:41:49	2.2	0	2	7.45	13.35	18.95	25.75	28.3	24.4	17.3	8.75	2.3	1.65	2.35	4.45	7.6
ch1:	10:41:49	10.65	16.85	25.75	27.85	21.5	11.1	0.9	-6.95	-10.45	-8.2	-3.25	1.5	6.75	10.35	11.1	10.5
ch1:	10:41:49	10.3	9.55	7.8	5.45	6.85	10.95	13.65	14.15	14.45	11.85	6.75	4.8	5.05	3.65	4.05	5.65
ch1:	10:41:49	7.15	11.9	15.8	14.05	9.65	2.8	-5.05	-8.05	-7	-8.15	-11.35	-11.7	-7.5	-4	-5.6	-10.9
ch1:	10:41:49	-15.35	-16.8	-14.25	-10.6	-9.05	-7.95	-4	3	11.25	16.6	13.95	5.45	-3.95	-10.75	-14.75	-16.05
ch1:	10:41:49	-13.45	-7.45	-3.45	-3.75	-6.65	-10.7	-14.4	-15.55	-14.75	-11.5	-6.95	-8.45	-17.25	-25.3	-28.4	-27.55
ch1:	10:41:49	-24.85	-22.35	-18.85	-12.65	-5.35	2.3	8.25	9.25	6.3	1.45	-3.55	-6.45	-8.1	-7.95	-2.9	4.85
ch1:	10:41:49	9.65	9.65	6.3	6.1	9.4	12.65	16.6	22	26.45	29.8	30.6	28.15	21.7	10.35	-0.65	-3.75
ch1:	10:41:49	0.45	8.3	16.1	20.5	21.6	20.65	17.4	11.4	2.7	-5	-7.45	-5.55	1.35	15.5	31.65	39.9
ch1:	10:41:49	38.65	33.1	25.75	18.25	11.6	4.15	-4.05	-9.4	-10.15	-8	-5.4	-4.45	-4.95	-6.2	-5.25	-1.15
ch1:	10:41:49	2.55	4.9	7.5	8.1	5.95	3.25	-0.75	-9.35	-24.15	-38.3	-41.5	-33.05	-18.35	-3.05	6.35	11.1
ch1:	10:41:49	15.5	15.7	6.85	-9.85	-26.55	-35.45	-34.3	-25.5	-12.05	1.35	12.2	21.2	27.6	27	20.2	9.85
ch1:	10:41:49	-1.1	-9.05	-13.2	-15.15	-13.9	-7.6	0.25	5.95	9.95	11.45	8.15	3.6	3.45	5.5	8.65	13.95
ch1:	10:41:49	18.7	19.8	17.55	10.75	2.4	-4.95	-11.15	-15.25	-14.85	-10.9	-5.15	1.5	8.75	14.35	12.6	2.95
ch1:	10:41:49	-5.85	-9.7	-11.6	-13.3	-14.35	-16.05	-17.7	-19.85	-23.8	-28.3	-30	-28	-22.85	-16.1	-8.3	-0.3
ch1:	10:41:49	4.2	4.8	1.05	-9.55	-25.65	-38.3	-41.85	-37.65	-29.25	-18.2	-7.95	-2.6	0.35	4.1	5.35	0.6
ch1:	10:41:49	-7.4	-17.45	-28.45	-34.95	-33.9	-27.85	-19.45	-12.15	-6.4	-2.6	-3.35	-6.75	-11.1	-19.25	-28.6	-33.25
ch1:	10:41:49	-34.4	-34.15	-30.7	-25.55	-20.85	-17.15	-15.45	-15.25	-15.5	-17.3	-17.9	-13.9	-5.95	3.1	13.75	20.35
ch1:	10:41:49	17.4	5.75	-8.45	-18.15	-19.35	-13.5	-4.7	1.65	6.25	13.5	19.05	14.7	6.45	0.6	-4.35	-7.25
ch1:	10:41:49	-5.6	-1.45	3.05	8.85	16.1	20.55	19.2	15.75	12.55	11.15	15.35	22.4	27.75	32.35	31.45	22.3
ch1:	10:41:49	15	13.3	12	13.35	18.45	21.75	22.55	20.1	14.3	8.05	3.1	-1.3	-4	-4.65	-4.45	-5.5
ch1:	10:41:52	0.6	-4.4	-12.65	-18.95	-21.6	-20.1	-13.55	-4.45	1.85	4.6	3	-3.9	-13.85	-21.45	-24.7	-23.5
ch1:	10:41:52	-18.3	-9.85	0.3	7.25	5	-0.8	0.5	5.2	9.05	14.65	21.75	26.5	25.8	13.15	-8.4	-26.75
ch1:	10:41:52	-33.25	-25.1	-7.9	6.45	11.45	9.65	5.4	-0.25	-7.75	-16.55	-24.95	-31.8	-35.3	-39.05	-43.95	-47.9
ch1:	10:41:52	-49.85	-50.1	-49.65	-49.85	-51.3	-53.95	-57.4	-58.1	-56.85	-54	-46.1	-38.1	-36.2	-38.6	-41.85	-43.95
ch1:	10:41:52	-43.85	-44.3	-44.45	-39.05	-28.35	-16.3	-11.55	-20.15	-32.55	-36.25	-30.8	-20.25	-8.85	-1.85	0.8	5.15
ch1:	10:41:52	11.3	13.8	10.05	3.15	-4.55	-11.35	-14.4	-13.45	-11.6	-10.1	-6.6	0.3	9.6	14.25	7.9	-3.9
ch1:	10:41:52	-7.95	-0.95	9.6	17.4	21.3	23.5	22.85	19.2	13.1	4.05	-7.7	-19.2	-27.85	-35.3	-40.3	-41.95
ch1:	10:41:52	-43.1	-45.05	-44.3	-40.95	-38.5	-36.1	-32.55	-29.9	-29.4	-29.85	-28.9	-27.3	-28.75	-31.6	-31.4	-27.8
ch1:	10:41:52	-23.5	-20.7	-20.75	-21.1	-18.7	-15.4	-14.3	-16.05	-18.45	-19.85	-20.6	-20.4	-18.25	-13.95	-6.5	0.85
ch1:	10:41:52	2.8	-0.3	-4.35	-7.65	-8.15	-7.85	-9.05	-7.3	-0.9	6.05	13.15	17.5	15.3	10.3	4.5	-1.75
ch1:	10:41:52	-5.5	-4.75	-0.05	6.6	10.35	11.45	12.45	11.1	8.15	7.15	6.25	5.6	7.5	8.95	8.25	8.6
ch1:	10:41:52	9	9.5	8.6	5.2	4.75	11.15	18.1	21.3	23.4	24.7	22.95	18.4	14.9	12.35	5.05	-5.4
ch1:	10:41:52	-10.6	-12.3	-12.7	-8.9	-4.35	-4.2	-6.85	-8.5	-6.35	-4.1	-5.6	-4.6	0.75	4.05	5.1	6.7
ch1:	10:41:52	7.15	3.85	-4.3	-13.05	-15.4	-11.95	-5.3	1.8	6.95	9.25	8.1	0.15	-7.8	-9.6	-9.65	-10.25
ch1:	10:41:52	-6.8	0.4	9	15.65	18.15	16.65	12.1	4.15	-3.5	-8.7	-12.2	-13.35	-12.85	-15.2	-18.1	-20.3
ch1:	10:41:52	-23.35	-24.8	-23.5	-23.6	-23.65	-22	-20.55	-17.65	-13.3	-13.15	-16.25	-18.75	-20.05	-21.1	-22.35	-22.95
ch1:	10:41:52	-22.15	-24.1	-26.85	-25.3	-19.05	-12.05	-7.25	-5.2	-5	-8.35	-15.3	-20.6	-23.8	-26.75	-29.3	-31.85
ch1:	10:41:52	-34.55	-35.9	-36.45	-36.65	-36.65	-37	-36.9	-35.35	-35.5	-35.5	-31.7	-27.2	-26.15	-25.55	-22.75	-19.6
ch1:	10:41:52	-18.05	-16.8	-15.45	-12.9	-11.1	-11.25	-11.8	-11.7	-11.75	-8.8	-2.6	1.05	0.85	0.75	2	6.1
ch1:	10:41:52	12.55	20.2	26.95	29.6	28.55	27.5	26.6	24.5	21.35	17.1	12.55	8.9	5.6	0.7	-4.5	-4.9
ch1:	10:41:52	-1.45	1.1	2.25	1.6	-1.35	-3.25	-2.95	0.05	4.2	6.65	7.7	8.85	9.8	10.35	6.55	-3.65
ch1:	10:41:52	-13.1	-13.15	-2.95	11.6	25.4	36.9	44	45.65	44	40.45	34.35	25.7	14.05	2.5	-4.9	-7.25
ch1:	10:41:52	-6	-3.4	-2.75	-3.15	-2.55	-3.25	-4.5	-3.35	-1.5	1.8	6.75	9.1	7.6	6	6.05	7.2
ch1:	10:41:52	5.8	2.15	-2.15	-6.95	-7.3	0.35	11.5	22.6	31.1	35.15	35.1	30.85	23.8	16.9	10.75	4.6
ch1:	10:41:55	34.9	32.1	26.2	19.65	13.25	5.7	0.3	-0.9	2.5	10.55	20.7	29.15	36	39.7	40.1	37.55
ch1:	10:41:55	28.9	13.6	1.1	-1.15	5	14.75	20.95	20	18.25	18.65	16.6	12.3	8.75	6.4	6	7.1
ch1:	10:41:55	7.6	7.65	9.45	12.6	12.3	7.9	6.65	8.15	7.25	5.7	6.7	9.1	15	21	23.55	24.55
ch1:	10:41:55	25.05	20.7	11.85	2.05	-4.35	-7.25	-6.65	-3.65	0.2	1.05	-1.25	-7.15	-13.9	-17.1	-14.85	-11.45
ch1:	10:41:55	-6.5	-0.7	3.2	4	2.2	-5.05	-13.85	-18.55	-19.05	-19.35	-17.4	-13.55	-8.35	-3.25	0.9	1.3
ch1:	10:41:55	-1.7	-7.4	-13	-13.25	-7.3	0.5	8.75	15.25	16.85	14.35	10.8	5.85	-0.6	-7.85	-14.55	-19
ch1:	10:41:55	-21.2	-23.8	-25.65	-26.7	-28.65	-30.9	-31.6	-33.7	-35.3	-33.35	-29.05	-25.1	-21.7	-17.9	-13.65	-13.7
ch1:	10:41:55	-19.55	-24.85	-28.25	-29.5	-26.05	-18.4	-11.2	-6.7	-6.65	-11.7	-20.15	-27.75	-31.7	-30.35	-24.75	-13.75
ch1:	10:41:55	-0.65	7.95	10.65	9.3	1.7	-8.55	-13.2	-9.8	-1.55	9.25	15.8	14.95	8.35	2.05	3.65	13.3
ch1:	10:41:55	23.55	33.2	41.3	42.8	39.5	33.9	25.8	17.95	12.7	9.45	10.3	16.6	24.9	30.5	33	31.7
ch1:	10:41:55	25.7	18.1	12.1	8	5.25	5.7	10.05	17.15	24.75	30.1	31	27.15	20.2	11.65	2.65	-4.55
ch1:	10:41:55	-7.5	-5.95	-0.15	10.35	22.6	32.15	38.5	41.15	38.45	34.25	28.25	16.9	6	4.2	10.1	20.7
ch1:	10:41:55	31.8	40.5	46.5	49.2	47.3	41.85	30.55	14.3	2.3	-1.5	-5.85	-13.6	-18.75	-19.6	-18.4	-14.85
ch1:	10:41:55	-7.6	1.35	7.45	8.9	7.55	3.95	-2.45	-9.15	-15.35	-22.6	-28.3	-28.05	-25.6	-21.5	-13.1	-4.1
ch1:	10:41:55	0.5	2.5	3.95	4.25	3.2	1.75	-0.75	-5	-8.85	-11.8	-12.9	-11.4	-10.1	-11.05	-12.15	-11.7
ch1:	10:41:55	-8.9	-5.5	-6.7	-12.2	-16.4	-18.65	-19.9	-18.5	-15.1	-14.45	-17.05	-18.2	-17.4	-16.15	-14.9	-15.35
ch1:	10:41:55	-16.15	-14.6	-14.4	-17.95	-22.95	-27.7	-27.15	-18.85	-7.05	4.95	12.6	12.65	10.9	9.1	1.95	-9.7
ch1:	10:41:55	-20.35	-27.2	-29.45	-27.2	-20.25	-13.05	-10	-11.5	-15.05	-16.15	-12.85	-8.7	-5.25	-2.05	-0.05	0.35
ch1:	10:41:55	-1.95	-9.9	-20.5	-29.3	-31	-21.1	-3.95	11.7	24.8	35.7	39.8	36.5	28.65	15.4	-5.85	-30.7
ch1:	10:41:55	-45.65	-47.1	-42.75	-34.9	-24.85	-15.95	-8.2	-3.1	-2.85	-4.9	-7.7	-11.5	-15.35	-17.25	-16.1	-13.6
ch1:	10:41:55	-10.8	-7.75	-6.35	-6.15	-5.4	-7.7	-12.6	-14.15	-12.45	-10.95	-9.35	-8.15	-8.65	-9.5	-9	-9.15
ch1:	10:41:55	-11.15	-12.1	-10.5	-7.8	-2.05	6.3	10.45	9.35	7.75	7.4	7.3	10	12.25	8.8	3.3	0.8
ch1:	10:41:55	2.1	9.55	23	39.25	53.1	58.3	51.7	36.3	16.9	-0.3	-12.9	-23.15	-31.7	-36.35	-38.35	-36.75
ch1:	10:41:55	-30.85	-24	-20.2	-20.65	-24.5	-27.95	-29.1	-28.7	-26.35	-24.85	-26	-28.65	-32.5	-37.1	-39.5	-39.5
ch1:	10:41:58	-37.75	-41.6	-44.5	-44.95	-41.75	-33.25	-22.85	-14.9	-11.45	-9.75	-9.55	-12.3	-15.15	-17.75	-22.15	-25
ch1:	10:41:58	-23.9	-18.8	-10.05	-1.6	2.95	3.4	-1.2	-8.2	-13.5	-18.45	-20.35	-16.4	-10	-5.25	-2.55	1.65
ch1:	10:41:58	8.6	12.45	9	2.6	-1.55	-2.05	-0.55	1.8	5	5.85	2.95	-1.4	-4.75	-5.65	-3.55	1.45
ch1:	10:41:58	9.2	18.05	28.8	35.05	27.05	9.55	-3.7	-5.85	2.15	11.1	14.95	16.35	14.25	6.3	-0.45	-3.9
ch1:	10:41:58	-6.05	-7.8	-8.95	-7.4	2.2	15.5	23.4	22.2	15.8	11.4	10.25	8.1	5.4	6.85	9.35	8.95
ch1:	10:41:58	8.75	11.4	14.3	20.3	29.7	37.65	41.4	40.75	35.65	27.15	16.5	5.2	-2.4	-0.85	7.65	15.35
ch1:	10:41:58	21.35	25.8	24.9	18.85	11	2.55	-5.2	-9.7	-11.2	-9.75	-6.45	-3.35	-0.85	2.4	5.5	8.6
ch1:	10:41:58	11.3	12.3	12.55	14.9	19.55	24.25	25.05	21.6	18.35	15.35	8.95	5.5	10.55	19.3	26.15	31.15
ch1:	10:41:58	32.25	29.55	26.55	24.8	20.25	15.05	12.95	14.2	15.5	14.15	8	-0.95	-10.15	-16.55	-17.55	-14.75
ch1:	10:41:58	-11.05	-5.5	0.4	5.2	10.25	11.65	2.35	-10.55	-16.75	-16.5	-12.15	-4.55	2.85	7.05	6.6	2.6
ch1:	10:41:58	-2.9	-11.05	-19.35	-20.05	-12.05	0.35	14	24.15	27.1	23.9	16.75	8.35	-0.15	-10.5	-21.35	-29.45
ch1:	10:41:58	-33.65	-34.55	-34.95	-35.85	-35.35	-32.95	-31.8	-33.2	-35.4	-35.5	-35.15	-36.85	-37.9	-36.65	-34.95	-33
ch1:	10:41:58	-30.6	-32.3	-38.35	-42.2	-41.4	-39.25	-37.1	-33.75	-27.4	-18.95	-12.6	-8.2	-6.25	-9.4	-13.25	-14.7
ch1:	10:41:58	-20.35	-31.75	-41.65	-43.85	-34.9	-17.3	0.5	14.9	25.4	29.3	28.45	25.95	17.7	4.1	-6.95	-10.75
ch1:	10:41:58	-7.8	0.05	9.1	17.15	23.1	22.8	17.35	14.6	15.05	15.15	15.25	12.6	7.1	2.35	-1	-3.85
ch1:	10:41:58	-8.25	-13.25	-15.15	-13.6	-11.95	-10.7	-9.85	-9.55	-8.35	-5.35	-0.05	7.45	13.8	15.1	12.85	11.05
ch1:	10:41:58	9.4	7.85	8.95	12.75	18.6	22.95	23.9	23.65	22.9	18.7	12.8	9.8	11.7	16.75	21.85	28.3
ch1:	10:41:58	34.3	34.15	27.35	17.4	6.05	-4.8	-11.5	-11.45	-4.9	6.2	19.25	30.25	38.15	42.25	41.2	32.2
ch1:	10:41:58	15.25	-5.95	-24.8	-36.1	-37.55	-30.65	-21.4	-13.25	-7.4	-5.15	-3.75	-2.6	-4.35	-6.55	-7.7	-8
ch1:	10:41:58	-5	-1.75	-2.75	-8.55	-15.35	-18.15	-16.05	-13.3	-11.75	-11.9	-12.45	-11.2	-6.55	-1.45	2.1	1.5
ch1:	10:41:58	-0.8	-3.15	-5.6	-6.8	-6.85	-8.8	-10.5	-10.75	-10.05	-9.3	-6.7	0.55	10.65	16.7	16.8	13
ch1:	10:41:58	4.35	-8	-17.25	-20.45	-17.45	-10.15	-0.65	7.95	13.5	13.15	7.1	-0.2	-5.15	-8.5	-9.55	-9.4
ch1:	10:41:58	-6.55	-0.9	4.8	8.5	10.6	10.25	8.05	2.55	-3.8	-7.4	-8.4	-9.15	-6.65	-1.45	3.15	6.55
ch1:	10:41:58	10.6	13.4	11.25	4.45	-1.55	-5.15	-8.5	-9.95	-7.65	-4.15	-1.55	-0.05	-2.5	-9.8	-13	-7.85
ch1:	10:42:01	4.05	6.5	7.35	6.75	4.95	1.3	0.9	4.8	9.75	11.6	7.65	-2.8	-14.45	-19.4	-15.2	-8
ch1:	10:42:01	-3.5	-2.55	-1.15	1.75	7.35	14.1	16.75	14.4	10.25	4.35	-2.6	-8.35	-11.15	-12.3	-13.2	-14.45
ch1:	10:42:01	-15.45	-16.3	-16.6	-18.75	-19.8	-16.75	-10.6	-1.45	7.2	5.4	-5.75	-16.45	-22.55	-23.9	-20.6	-16.9
ch1:	10:42:01	-14.85	-12.75	-9.15	-5.7	-5.2	-5.05	-1.15	3.6	7.55	10.95	11.85	9.05	3.35	-2	-3.15	-1.65
ch1:	10:42:01	0.15	2.8	8.2	13.5	15.95	16.65	18.2	15.65	5.25	-8.1	-16.3	-16.25	-7.8	4.85	17.15	25.3
ch1:	10:42:01	28	24.25	15.25	5.15	-3.55	-10.6	-15.55	-18.9	-23	-27.3	-31.75	-35.6	-36.65	-36.2	-37.75	-38
ch1:	10:42:01	-33.85	-29.05	-27.75	-29.3	-31.75	-33.85	-35.1	-32.85	-27.7	-22.55	-18.35	-12.95	-9.55	-8.6	-7.4	-7.25
ch1:	10:42:01	-11.25	-15	-18.65	-25	-29.65	-25.65	-17.5	-10.95	-5.1	1.3	3.3	0.6	-3.9	-6.75	-6.75	-6.8
ch1:	10:42:01	-10.1	-11.6	-7.95	-2.9	1.4	4.9	3.9	-0.35	-4.15	-5.55	-5.45	-4.65	-5.4	-9.4	-15.25	-17.9
ch1:	10:42:01	-16.75	-14	-9.75	-5.4	-1	5.15	9.8	6.3	-5.2	-15.85	-20.9	-19	-11.4	-1	9.15	20.3
ch1:	10:42:01	30.3	34.85	30.7	18.05	1.35	-10.5	-13.05	-7.65	3.65	16.75	23.95	24.9	23.2	18.8	11.65	5.3
ch1:	10:42:01	2	3	8.5	13.5	13.25	8.1	1.1	-1.2	4.8	14.15	19.25	19.15	14.25	5.2	-5.95	-14.45
ch1:	10:42:01	-13.8	-3.5	9.9	23	34.35	39.5	37.05	31.55	23.55	13.15	3.65	-3.7	-9.25	-9.95	-5.9	0.75
ch1:	10:42:01	9.35	16.75	19.05	18.8	19.2	18.9	15.95	11.15	5.45	2.95	5.8	10.85	13.75	14.15	12.8	10.25
ch1:	10:42:01	5.2	-0.4	-2.05	4	15.1	23.65	25.35	21.7	14.05	6	0.6	-6	-14.7	-20.05	-19.95	-16.4
ch1:	10:42:01	-8.3	1.6	8.85	13.8	18.55	22.6	24.1	17.75	0	-22.05	-37	-40.7	-34.25	-21.95	-9.85	-1.55
ch1:	10:42:01	2.5	2.75	-0.95	-8.2	-15.5	-21.25	-25.6	-29.45	-30.05	-25.25	-18.6	-12.25	-2.85	7.65	15.35	21.5
ch1:	10:42:01	23.05	15.6	2.85	-8.75	-15.1	-15.15	-10.8	-3.45	4	8.15	10	9.6	6.35	4	5.55	8.65
ch1:	10:42:01	15.85	25.65	34.85	44.15	49.95	41.9	23.15	7.65	0.5	2.75	16.2	33.75	45.3	48.9	47.1	39.3
ch1:	10:42:01	26.15	9.85	-5.6	-15.6	-21.45	-24.7	-25.15	-25.05	-25.4	-24.75	-23.1	-18.6	-13.7	-12.85	-13.95	-13.25
ch1:	10:42:01	-12.1	-9.1	-4.15	-0.75	0.1	-3.25	-9.65	-12.5	-9.4	-4.4	0.75	8.25	16.7	22.85	25.3	22.35
ch1:	10:42:01	15.15	6.5	-4.3	-16.8	-25.45	-29.05	-28.35	-25.45	-25.7	-26.8	-24.3	-19.75	-14.8	-10.4	-7	-5.25
ch1:	10:42:01	-9.85	-17.05	-16.35	-10.75	-3.7	4.55	7.2	4.6	1.85	-4.45	-13.8	-20.6	-22.85	-17.55	-4.4	9.75
ch1:	10:42:01	20.45	27.15	26.7	19.75	12.8	7.05	0.05	-6.5	-10.15	-11.3	-9.2	-4.2	-0.45	0.85	-0.3	-3.55
ch1:	10:42:04	-6.7	-8.85	-9.25	-6.75	-3.7	-3.15	-4.55	-6.75	-6.9	-3.6	0.95	4.8	6.55	4.3	-2.3	-10.9
ch1:	10:42:04	-17.4	-16.65	-8.85	-0.2	5	5.45	1.55	-1.6	-1.85	-3.85	-7.7	-10.1	-11.5	-10.4	-7.8	-6.35
ch1:	10:42:04	-4.65	-2.3	-2.7	-4	-1.95	1.55	3.1	1.05	-3.9	-8.65	-12.4	-11.8	-6.75	-0.25	6.1	13.25
ch1:	10:42:04	18.2	20.4	19	13.15	5.6	-0.05	-4	-6.55	-8.1	-7.05	-3.5	2	7.85	12.25	13.5	12.4
ch1:	10:42:04	5.55	-6.75	-15.35	-14.6	-11.75	-13.35	-15.4	-12.4	-5.7	-1	-2.1	-7	-13.9	-19.55	-19.65	-11.25
ch1:	10:42:04	0.1	7.1	7.15	2.9	-0.55	-3.15	-7.4	-10.7	-12.2	-12	-11.15	-11.1	-10	-5.8	-5.65	-11.15
ch1:	10:42:04	-16.4	-18	-14.85	-10	-8.25	-8.1	-9.75	-13.55	-13.8	-9.9	-5.3	-1.95	-1.6	-5.9	-13.95	-21.4
ch1:	10:42:04	-23.15	-20.65	-18.9	-14.9	-7.6	0.35	10.05	17.3	19.45	21.1	18.55	9.5	2.65	-0.25	-1.25	-0.45
ch1:	10:42:04	-2.5	-5.9	-5.15	-4.5	-1.8	6.15	10.4	7	2.5	0.05	1.55	3.55	3.25	4.1	7.75	11.85
ch1:	10:42:04	16.75	17.9	13.65	7.05	0.25	-5.5	-9.45	-12.5	-12.3	-9.9	-6.05	-0.3	7.4	13.55	16.7	19.35
ch1:	10:42:04	24.2	27.05	24.4	20.25	17.35	14.55	10.75	4.9	-0.95	-3.5	-1.9	1.6	3.4	3.15	4.6	5.85
ch1:	10:42:04	7.05	7.85	1.8	-10.05	-17.05	-18.35	-18.8	-18.25	-19.4	-23.95	-29.9	-38	-45	-48.8	-50.85	-52.35
ch1:	10:42:04	-53.55	-54.15	-48.75	-40.6	-36.35	-34.05	-30.3	-27.95	-25.5	-20.8	-13.2	-7.25	-8.75	-15.6	-20.35	-23.1
ch1:	10:42:04	-24.2	-23.05	-20.2	-16.95	-14	-11.2	-8.55	-8.5	-10.8	-9.9	-3.45	2.75	5.05	3	0.4	-2.5
ch1:	10:42:04	-3.8	-2	1.35	5.05	9.5	8.85	3.4	-1.25	-4.2	-7.7	-11	-12.35	-8.55	1.35	13.4	19.4
ch1:	10:42:04	18.1	15.25	12.35	5.35	-3.1	-8.95	-11.45	-9.8	-6.85	-4.5	0.6	7.75	10	2.1	-11.4	-19.35
ch1:	10:42:04	-17.3	-11.15	-5.25	-1.5	-0.5	1.05	0.95	-4.85	-13.8	-19.45	-20.2	-17.95	-13.85	-7.85	-2.6	1
ch1:	10:42:04	2.85	2.6	-1.65	-11.05	-19.8	-20.35	-15.4	-11.1	-6.25	0.85	5.9	3.95	-4.4	-10.7	-9	-4
ch1:	10:42:04	0.25	3.2	-0.4	-13.15	-28.95	-36.15	-29.95	-16.1	-2.75	7.8	15.45	19.55	18.85	13.8	7.95	1.25
ch1:	10:42:04	-9.3	-20	-28.2	-32.5	-32.9	-32.35	-31.25	-28.55	-28.05	-29.2	-29.7	-28.1	-22.95	-18.6	-18.1	-13.65
ch1:	10:42:04	-7.15	-7.15	-9.6	-9.8	-5.55	3.45	10.35	8.05	1.05	-6.85	-14.9	-18.4	-12.1	0.1	13.2	22.55
ch1:	10:42:04	26.6	27.65	25.3	16.85	8.65	5.45	3.7	-1.4	-10.2	-19.95	-26.6	-30.5	-32.15	-33.15	-32.15	-25.75
ch1:	10:42:04	-18.05	-12.3	-6.35	-2.95	-3	-2	0.55	5.05	12.85	18.55	18.35	16.5	16.9	17.8	17.8	18.35
ch1:	10:42:04	22.05	27.4	29.45	28.75	30.55	32.45	31.85	31.5	29.7	24.85	19.5	13.7	7.7	4.7	3.75	7.15
ch1:	10:42:07	14.75	21.15	25.35	29.15	30.5	30.35	29.6	24.25	13.7	5.65	2.4	2.2	6.05	13.25	18.9	24.05
ch1:	10:42:07	27.55	26.3	17.7	4.6	-5.95	-9.15	-7.55	-3.3	3.95	15.25	25.6	28.05	25.65	24.4	23.25	21.15
ch1:	10:42:07	19.2	17.75	16.85	15.4	14.45	14.5	13.35	10.95	10.05	10	10.35	10.85	10.55	11.25	10.9	6.3
ch1:	10:42:07	-0.25	-5.65	-5.4	1.25	8.75	14.95	20.25	23.45	22.75	15.85	5.55	-1.15	-4.95	-7.55	-9.3	-14.8
ch1:	10:42:07	-22.85	-28	-30.2	-29.15	-24.85	-18.8	-13.5	-12.2	-12.8	-11.15	-10.35	-7.55	-1.4	1.2	-1.35	-5.25
ch1:	10:42:07	-10	-11.9	-8.35	-3.2	2.4	6.6	7.55	4.75	-2.85	-13.2	-19.6	-20.3	-16.35	-8.5	-0.15	5.6
ch1:	10:42:07	7	4.1	0.6	-2.2	-6.95	-11.95	-14	-16.55	-23.05	-32.1	-41.35	-47.35	-49.1	-48.95	-47.3	-43.7
ch1:	10:42:07	-39.4	-34.3	-26.75	-19.5	-18.65	-22.9	-27.4	-29.8	-30.3	-28.35	-25.85	-22.55	-18.35	-16.95	-18.7	-19.5
ch1:	10:42:07	-17.35	-12.85	-6.5	-1.55	-1.7	-8.9	-18.1	-20.45	-12.6	-1.05	10.65	19.6	21.6	16.6	13.15	11
ch1:	10:42:07	3.75	-6.95	-13.35	-16.25	-19.35	-20.25	-14.45	-5.65	-0.3	-0.55	-2.75	-5.3	-8.4	-13.5	-17	-12.6
ch1:	10:42:07	0.4	13.55	21.1	23.2	23.1	22.7	22.4	20.15	15.15	6.5	-3.25	-7.7	-5.7	-2.3	2.15	6.8
ch1:	10:42:07	9.85	10.35	9.6	8.8	6.75	1.35	-6.3	-16	-24.7	-29.2	-29.45	-23.8	-11.6	-0.2	7.2	9.5
ch1:	10:42:07	6.5	2.9	-0.25	-3.3	-3.75	-1.55	1.55	5.1	6.8	6.6	4.35	-1.15	-4.1	-0.05	9.65	22.7
ch1:	10:42:07	34.9	41.75	41.7	35.05	25.8	14.95	0.35	-14.3	-21.8	-22.25	-18.5	-12.45	-6	-2.55	-4.6	-7.25
ch1:	10:42:07	-5.8	-5.05	-6.7	-4.7	2.65	9.9	14.05	15.6	16	15.35	10.8	0.75	-10.7	-18.5	-18.8	-12.3
ch1:	10:42:07	-3.65	4.35	11.55	14.2	13.4	12.6	6.6	-4.2	-10	-9.25	-7.65	-6.75	-8.8	-15.95	-25.8	-34.35
ch1:	10:42:07	-38.9	-40.8	-40.85	-40	-38.1	-31.7	-21.65	-11.65	0.2	8.95	7.6	0.9	-4.6	-7.45	-6.75	-4.3
ch1:	10:42:07	-0.5	5.95	11.95	15.95	15.25	5.85	-7.7	-14.4	-13.7	-9.75	-3.15	4.75	12.95	19.85	23.75	22.8
ch1:	10:42:07	16.4	4.75	-8.85	-20.4	-30	-39.8	-46	-44.95	-40.2	-33.55	-24.85	-16.85	-12.05	-7.9	-4.7	-4.55
ch1:	10:42:07	-5.6	-7.45	-11.9	-16.2	-16.4	-12.5	-7.1	-4.3	-5.05	-5.3	-3.95	-3.85	-4.1	-3	0.25	6
ch1:	10:42:07	9.25	8.05	7.15	8.75	11.15	13.85	15.75	17	15.95	10.3	1.85	-7.15	-13.95	-14.1	-6.25	4.9
ch1:	10:42:07	15.95	25.6	34.2	40.55	37.7	26.55	19.75	20	21.45	22.75	23.95	23	20.15	14.5	5.85	-3
ch1:	10:42:07	-6	-2.1	3.85	7	6.8	4.25	2.35	0.2	-5.4	-11.55	-13.4	-14.05	-14.75	-18.2	-26.2	-35.55
ch1:	10:42:07	-42.35	-45.25	-42.3	-37.4	-35	-34	-33.4	-32.65	-31.6	-31.6	-32.65	-33.65	-33.7	-29.7	-22.2	-15.75
ch1:	10:42:10	-15.05	-20	-25.4	-27.65	-27.35	-22.15	-10.3	-0.35	2.15	-0.35	-3.7	-6.2	-7.35	-5.75	-2.6	-0.6
ch1:	10:42:10	0.6	0.15	-3.35	-4.15	-0.7	2.9	7.75	12.75	13.05	10.2	4.5	-4.75	-10.4	-11.15	-8.25	1.25
ch1:	10:42:10	12.7	20.7	27.1	29.15	22.75	11.7	-1.6	-10.05	-8.8	-0.95	8	17.5	22.75	23.25	26.45	35.35
ch1:	10:42:10	38.15	27.45	9.45	-5.4	-12.75	-14.15	-14.6	-14.6	-13.4	-10.5	-8.65	-10.1	-11.3	-7.3	-0.55	10.9
ch1:	10:42:10	25.35	33.55	32.15	27.25	24.3	24.9	26.1	27.1	29.5	32	32.65	30.95	28.55	26.35	21.6	16.6
ch1:	10:42:10	17.2	23.6	32.15	39.2	42.3	42.95	40.6	35.6	29.65	18.6	4.7	-4.55	-10.05	-14.1	-15.25	-15.65
ch1:	10:42:10	-16.85	-19.3	-22.1	-21.6	-17.55	-14.75	-15.35	-20.4	-26.8	-27.25	-22.55	-17.9	-15.5	-16.65	-18.7	-20.3
ch1:	10:42:10	-23.9	-26.6	-23.1	-18.65	-16.2	-14.2	-12.8	-13.1	-12.7	-14.35	-19.95	-26.65	-29.8	-29.6	-23.8	-11.5
ch1:	10:42:10	2.6	14.05	23.3	27.15	23.65	15.8	7.05	-0.5	-5.3	-8.6	-9.95	-11.7	-13.25	-10.35	-4.25	1.55
ch1:	10:42:10	7.05	9.8	10.75	13.6	16	15.75	14.5	10.05	2.8	-3.85	-7.8	-3.75	9.95	25.25	36.3	42.8
ch1:	10:42:10	43.35	38.8	31.6	23.95	16	6.25	-4.55	-10.7	-10.55	-5.95	0.1	3.7	2.7	2.9	7.4	13.35
ch1:	10:42:10	18.75	20.85	16.8	8.8	2.65	2.25	5.05	8.55	10.3	11.7	14.05	18.05	21.55	22.4	17.95	10.55
ch1:	10:42:10	3.65	-1.15	-3.85	-3.6	4.1	19.7	32.9	37	35.5	30.45	22.5	14.95	7.85	1.35	-0.9	1.55
ch1:	10:42:10	7.4	16.15	25.65	31.1	29.65	23.55	13.65	-1.9	-18.25	-26.15	-23.95	-17.25	-9.6	-1.1	8.6	18.8
ch1:	10:42:10	27.6	31.65	28.9	20.6	12	7.05	6.95	7.35	6.05	4.7	7.95	14.75	22	26	22.75	13.35
ch1:	10:42:10	6.75	6.75	12.5	20.4	26.25	29.1	33.15	35.4	33.05	26.5	16.1	4.7	-0.3	1.05	8.3	15.85
ch1:	10:42:10	19.8	21	19.4	15.1	13.6	13.2	10.3	5.5	3.35	4.2	4.6	3.65	5.45	8.35	10.45	12.15
ch1:	10:42:10	11.05	9.1	9.95	11.7	13.2	14.75	15.4	13.1	8.9	4.9	0.1	-6.9	-11.55	-6.95	5.05	17.65
ch1:	10:42:10	25.7	26.05	17.5	6.2	1.65	3.8	7.4	9.75	9.05	5.95	0.8	-7.6	-14.35	-15.15	-12.75	-11
ch1:	10:42:10	-11.7	-13.85	-14.3	-15.05	-18	-19.95	-19	-17.4	-18.2	-21.6	-22.9	-22.05	-22.75	-27.45	-36	-43.15
ch1:	10:42:10	-45.2	-45.85	-43.75	-36.4	-30.15	-24.1	-15.15	-9.25	-9.15	-12.3	-17.9	-26.15	-33.2	-31	-22.65	-18.65
ch1:	10:42:10	-16.5	-11.1	-6.75	-7.05	-11.95	-20.15	-26.85	-29.45	-26.75	-17.25	-4.55	5.6	8.8	6.3	2.1	-4.15
ch1:	10:42:10	-14.1	-23	-24.8	-19.8	-12.6	-6.95	-2.95	-2.5	-7.85	-15.7	-22.35	-23.55	-15.15	-2.4	6.4	9.95
ch1:	10:42:10	7.75	-1.65	-14.9	-23.35	-21.65	-13.7	-4.1	8.1	18.65	23.5	23.75	19.7	13.1	10.1	10.25	9.95
ch1:	10:42:13	8.6	6.35	5.9	8.45	10.7	14.15	20.25	24.7	23.4	14.8	-0.1	-14.55	-22.85	-20.4	-8.9	3.5
ch1:	10:42:13	10	11.75	12.55	14.3	15.05	12.3	8.7	11	19.5	29.25	39	46.45	44.35	32.45	15.6	-0.45
ch1:	10:42:13	-9.3	-10.2	-5.9	3.4	14.95	25.55	29.25	21.8	11.9	7.1	3.45	2.5	6.95	9.75	9.85	9.15
ch1:	10:42:13	6.1	2.1	2.95	6.95	8.2	5.55	3.85	4.9	10.1	16.95	21.15	22.1	19.2	11.35	3.7	2.85
ch1:	10:42:13	8.4	14.15	16.55	18.45	22.5	23.8	18.35	8.25	-0.1	-4.1	-4.85	-3.15	2	7.95	13.2	15.55
ch1:	10:42:13	14.45	11.6	5.75	-2.35	-6.05	-3.4	1.95	8.8	15.2	15.75	12.35	10.9	8.4	1.65	-4.7	-10.1
ch1:	10:42:13	-13.8	-9.2	3	15.35	21.5	22.1	19.45	10.55	-3.55	-13.45	-14.55	-6.8	6.55	18.95	26.8	32.4
ch1:	10:42:13	29.65	13.4	-7.95	-20.7	-20.65	-14.25	-9.75	-8.1	-9.1	-11.1	-12.05	-11.6	-11.8	-13	-13.7	-13.5
ch1:	10:42:13	-11.6	-5.05	3.45	9	9.85	4.45	-6.1	-16.95	-26.6	-31.5	-29.65	-23.95	-16.1	-6.8	-2.05	-4.1
ch1:	10:42:13	-13.55	-27.4	-34.15	-29.7	-21.5	-11.9	-3.4	-1	-2	-3.55	-7.05	-10.75	-14.15	-19.6	-27.65	-36.65
ch1:	10:42:13	-44.3	-48.95	-53.6	-59.25	-62.55	-60.45	-55.3	-50.4	-48.6	-48.45	-46.35	-41.65	-41	-43.85	-43.85	-42.15
ch1:	10:42:13	-42.95	-41.7	-36.05	-30.45	-27.5	-26.1	-23.05	-16.1	-8.9	-3.65	-3.8	-13.15	-27.95	-36.85	-36.5	-28.55
ch1:	10:42:13	-15.7	-4	3.25	8.25	10.7	10.4	8.3	4.3	-2.75	-8.2	-10.05	-12.5	-13.2	-10.15	-9.65	-12.15
ch1:	10:42:13	-13.05	-12.3	-8.95	-2.55	4.6	10.9	11.15	2.1	-8.35	-11.85	-9.45	-4.85	3.85	15.75	27.3	37.15
ch1:	10:42:13	40.15	31.6	19.4	9.1	-0.55	-5.55	-2.5	3.65	9.6	13.6	15.6	15.55	15.3	18.55	21.05	15.45
ch1:	10:42:13	7.25	2.25	-0.2	-0.9	0.9	5.35	10.35	13.85	15.1	13.05	9.7	7.6	3.15	-2.75	-0.2	8.05
ch1:	10:42:13	15.9	21.45	23.45	23.5	21.65	15.1	6.55	-2.05	-12.5	-19.3	-18.6	-13.95	-6.1	0.9	4.55	8.7
ch1:	10:42:13	12	9.55	1	-6.6	-5.95	2.65	12.15	20.35	26.45	25.95	16.55	3.7	-8.3	-18.2	-24.65	-24.55
ch1:	10:42:13	-20	-17.15	-15.9	-12.55	-9.25	-8.15	-9	-12.3	-16.25	-19.2	-23.9	-28.6	-28.35	-23.85	-17.45	-8.9
ch1:	10:42:13	-2.7	-0.5	0.15	-4.3	-16	-28.3	-35.25	-33.85	-25.85	-15.85	-5.9	2.35	5.85	4.95	1.4	-5.65
ch1:	10:42:13	-16.45	-27.4	-33.4	-32.7	-27.9	-19.5	-8.8	0.65	5.4	3.25	-4.8	-11.45	-13.65	-14.35	-14.5	-11.9
ch1:	10:42:13	-4.45	4.9	12.5	17.2	17.4	12.15	5.45	1.7	-0.65	-6.75	-17	-27.6	-36.3	-41.3	-39.45	-33.4
ch1:	10:42:13	-27.25	-20.7	-15.1	-14.45	-18.2	-24.25	-28.35	-27.25	-21.1	-12.95	-3.8	2.95	4.2	-0.85	-7.7	-13.35
ch1:	10:42:13	-16.8	-15	-7.65	2.2	12.1	15.8	13.25	12.25	11.65	6.4	-1.4	-8.25	-9.6	-5.05	-0.95	0.5
ch1:	10:42:16	2.5	-7.1	-12.05	-14.8	-13.85	-6.6	3	7.8	6.65	1.65	-2.85	-5.45	-7.4	-9.3	-9.75	-9.55
ch1:	10:42:16	-6.6	-1.65	0.95	0.65	0.2	-0.4	-3.15	-7.05	-8.7	-5.8	-0.45	5.9	11.95	14.05	11.75	7.85
ch1:	10:42:16	1.85	-6.45	-14.95	-19.95	-18.15	-9.6	0	8.7	16.2	22.4	24.6	20.4	12.85	6.7	1.45	-2.3
ch1:	10:42:16	-5.55	-12.65	-21.3	-26.65	-30.4	-29.55	-20.85	-10.5	-7	-10	-14.3	-17.55	-21.7	-23.9	-24.75	-26.4
ch1:	10:42:16	-25.35	-20.35	-19	-20.3	-18.95	-15.15	-11.1	-7.55	-6.7	-9	-16.85	-29.3	-39.05	-36.85	-24.25	-7.15
ch1:	10:42:16	7.7	16.4	18.7	16.85	9.25	-0.95	-11.15	-20.9	-29.5	-34.1	-36.95	-39	-38.4	-36.45	-36.75	-40.45
ch1:	10:42:16	-46.15	-51.2	-52.4	-47.9	-42.05	-39.1	-40.05	-40.8	-40.5	-42.2	-45.95	-48.65	-50.6	-51.4	-50.7	-48.55
ch1:	10:42:16	-44.7	-41	-41.05	-42.45	-45.3	-50.3	-53.45	-54.8	-57.25	-59.1	-62.05	-65.85	-66.7	-65.15	-64.95	-63.75
ch1:	10:42:16	-63.3	-62.4	-58.35	-53.95	-52.6	-50.65	-46.25	-39.8	-33.8	-29.55	-28.85	-31.6	-35.45	-37.65	-37.6	-35.1
ch1:	10:42:16	-30.1	-24.25	-19.95	-16.6	-14.3	-18	-27.15	-35.4	-40.15	-36.8	-23.7	-10.3	-1.2	6.9	12.6	15.25
ch1:	10:42:16	16.95	15.05	7.35	-0.55	-2.6	2.25	10.55	19	26.05	30.6	31.5	26.75	16.9	7.9	6.05	13.4
ch1:	10:42:16	26.35	38.9	48.75	56.25	59.75	57.65	51.7	41.5	27.3	12.15	-0.2	-5.75	-2.6	3.1	7.7	15.8
ch1:	10:42:16	25.5	30.05	30.1	28.3	25.5	21.7	15.45	9.05	6.95	10.65	18.5	27.3	34.25	37.5	33.75	22.65
ch1:	10:42:16	10.35	3.6	5.8	17.6	33.15	47.05	56.4	58.75	53.25	42.15	29.35	18.25	10.9	5.9	-0.95	-6.85
ch1:	10:42:16	-6.9	-3.2	0.1	-0.15	-5	-9.45	-11.15	-12.75	-14.5	-15.25	-16.25	-14.2	-6	3.7	8.95	8.9
ch1:	10:42:16	5.1	0.45	-0.6	4.4	11.85	19.6	25.6	29.1	31.1	31.7	29.3	24.15	17.55	11.4	6.3	2.25
ch1:	10:42:16	0.4	2.1	8.9	17.6	23.55	25.95	24.45	17.35	9.75	5	-0.8	-7.15	-7.35	0.4	12.05	22.35
ch1:	10:42:16	30.35	36.6	39.15	35.4	28.45	21.25	14.55	9.65	7.9	9.25	10.6	8.9	5.55	4.1	4.75	2.95
ch1:	10:42:16	-4.75	-16.7	-25.65	-26.75	-21.2	-13.35	-6.65	-2.3	2.8	9	13.85	18.65	19.95	13.75	4.25	-1.7
ch1:	10:42:16	-4.45	-3.15	3.15	11.4	20.2	27.05	29.7	27.25	19.4	8.6	0.1	-2	3	12.25	20.5	25.75
ch1:	10:42:16	30.25	34.65	35.1	27.35	12.9	1.55	1.85	9.05	15.5	20.95	24.4	23.6	20.35	15.8	7.4	-2.6
ch1:	10:42:16	-7.9	-8.2	-8.5	-12.5	-19.55	-26.1	-29	-28.75	-27.75	-26.1	-24.2	-23.2	-23.35	-24.15	-26.7	-28.85
ch1:	10:42:16	-30	-31.2	-29.75	-24.65	-23	-26.15	-28.55	-26.25	-20.3	-13.65	-8.45	-3.35	-0.15	-0.25	-2.1	-9.25
ch1:	10:42:16	-22.2	-33.55	-38.75	-36.75	-32.75	-31.55	-33.65	-37.35	-40.9	-39.55	-34.55	-28.75	-24.2	-23.05	-24.85	-26
ch1:	10:42:19	2.15	3.05	4.7	7.2	7.8	6.15	1.75	-4.9	-12.55	-18.05	-16.95	-8.95	0.7	9.85	18.9	25.45
ch1:	10:42:19	27.15	23.5	15.4	3.2	-10.6	-18.4	-17.55	-9.9	1.75	13.15	21.2	26.2	27.4	26.3	19.4	6.15
ch1:	10:42:19	-7.4	-21.1	-35	-41.75	-44.2	-47.1	-48.8	-48.7	-45.35	-39	-35.2	-34.2	-36.6	-41.85	-43.1	-38.85
ch1:	10:42:19	-33.8	-27.85	-23.5	-22.75	-23.85	-26.35	-29.5	-30.1	-28.55	-25.55	-20.55	-14.2	-9.1	-5.35	-3.9	-6.15
ch1:	10:42:19	-10.75	-15	-16.05	-13.6	-8.6	1	13.55	21.35	21.25	15.95	7.35	-2	-8	-9.8	-10.2	-10.9
ch1:	10:42:19	-7.65	1.8	10.75	15	17.3	16.4	12.65	8.8	7.2	7.65	9.1	10.25	10.85	10.8	9.95	6.5
ch1:	10:42:19	4.4	8.05	13.7	15.5	15	14.9	16.8	20.55	23.3	22.55	16.45	4.85	-5.3	-8.75	-7	-2.75
ch1:	10:42:19	3.65	11.75	19.15	20.9	18.5	15.05	12.6	10.55	10.85	13.05	14.55	13.4	13.6	15.3	16.5	17.55
ch1:	10:42:19	19.6	19.2	14.4	5.35	-2.15	-4.1	-2.85	-3.35	-5.25	-5.9	-2.25	3.85	5.95	-0.1	-7.35	-12.2
ch1:	10:42:19	-14.9	-14.6	-12.25	-9.25	-2.7	3.8	3.4	-3.2	-11.65	-16.85	-16.4	-12.15	-6.3	-1.85	-3.55	-8.75
ch1:	10:42:19	-11.75	-11.05	-9.85	-11.4	-15.05	-18.85	-23.4	-28.2	-30.2	-29.2	-26.6	-24.75	-21.45	-13.95	-6.5	-2.75
ch1:	10:42:19	-1.4	-1.25	-5.05	-11.45	-16.55	-18.75	-21.8	-24.4	-21.25	-11.7	-2.25	3.1	5.5	5.6	2.35	-3.05
ch1:	10:42:19	-10.5	-16.5	-17.55	-17.5	-18.05	-16.8	-13.5	-6.85	3.6	14.8	25.05	33.9	39.75	40.85	35.6	26.45
ch1:	10:42:19	18.7	13.1	8.55	6.1	6.55	8.05	10.5	13.3	16.3	19.65	21.95	20.1	16.05	12.1	5.8	-2.8
ch1:	10:42:19	-9.55	-12.25	-11.5	-8.4	-4.25	-1.75	-1.8	-1.85	-1	-2.6	-4.2	-1.65	3.85	11.15	20.65	28.25
ch1:	10:42:19	31.1	31.2	29.5	23.05	13.3	5.8	6.2	11.75	18.85	27.5	33.55	33	31.15	27.65	20.2	12.4
ch1:	10:42:19	11.6	19.55	31.9	40.4	42.95	38.5	29.1	16.6	4.15	-0.95	5.05	12.1	17.1	21.8	25.05	25.95
ch1:	10:42:19	23.5	17.2	11.8	7.75	4.8	4.9	6	4.65	4.55	2	-2.65	-5.5	-5.1	-0.55	2.5	-1.35
ch1:	10:42:19	-5.45	-6.55	-6.25	-1.8	5	9.5	16.8	27.2	35.35	38.15	32.65	21.9	14.7	7.1	-3.55	-13
ch1:	10:42:19	-19.1	-19.1	-11.3	-2.65	3.25	8.1	8.5	3.05	-5.95	-16.2	-24.05	-29.1	-32.8	-32.4	-25.1	-14.8
ch1:	10:42:19	-8.1	-4.75	-2.85	-3.6	-7.35	-9.35	-6.15	-2.45	-3.8	-8.2	-8.75	-7	-5.9	-5.25	-3.5	-3
ch1:	10:42:19	-6.95	-15.65	-23.9	-28.25	-28.55	-23.6	-15.15	-6.15	0.8	2.9	1.45	-1	-6.1	-16.35	-29.4	-42.35
ch1:	10:42:19	-52.25	-57.85	-61.35	-63.15	-61.05	-58.15	-58.25	-61.2	-67.2	-73.4	-76	-76.85	-75.5	-70.15	-65.2	-64.3
ch1:	10:42:19	-64.75	-64.15	-62.3	-59.3	-55.6	-52.05	-51.1	-52.65	-52.6	-50.7	-49.4	-48.2	-48.3	-50.55	-52.3	-53
ch1:	10:42:23	-26.2	-27.6	-24.1	-22.1	-22.55	-19.25	-15.25	-14.45	-17.85	-24	-27.7	-27.4	-24.8	-18.35	-10.5	-3.8
ch1:	10:42:23	2.5	5.6	6.05	6.6	3.85	1.15	4.8	11.3	16.95	22.55	27.25	31.6	35.95	38.2	40.35	43.9
ch1:	10:42:23	44.7	42.35	38.75	33.7	29.75	28.95	28.35	28.6	30.65	31.35	30.5	30.1	29.25	29.4	31.55	31.4
ch1:	10:42:23	25.5	15.25	6.1	3.15	6.2	10.6	14.85	20.7	26.25	27.9	25.1	16.75	3.65	-7.8	-15.65	-19.7
ch1:	10:42:23	-17.7	-13.3	-6.95	4.9	15.8	20.15	18.7	10.25	-1.6	-8	-7.75	-3.45	3.45	10.9	18.05	24.3
ch1:	10:42:23	27.75	28.15	24.3	16.4	6.8	-3.05	-11.45	-15.95	-19.2	-21.6	-20.35	-17.95	-15.65	-11.1	-7.85	-8.6
ch1:	10:42:23	-9.85	-11.15	-14.05	-15.65	-15.65	-14.8	-11.85	-8.3	-6.5	-8.2	-10.8	-11.15	-11.35	-12.4	-9.6	-1.45
ch1:	10:42:23	10.05	22.35	30.45	30.75	27.6	22.9	16.85	8.35	-2.35	-12.5	-17.7	-18.05	-14	-7.45	-2.55	-2.25
ch1:	10:42:23	-5.85	-12.7	-18.75	-20.9	-21.65	-22.2	-19.9	-13.4	-5.5	0.35	2.8	4.2	6.1	6.1	2.45	-2.3
ch1:	10:42:23	-5.6	-6	-3.85	1.15	6.7	11.05	14.55	18.05	19.35	18.1	16.25	11.8	4.6	-0.9	-2.55	0.85
ch1:	10:42:23	7.6	13.5	15.45	14.35	12.85	11.15	7.5	6.15	8.9	12.05	16.3	21.6	22.45	19.6	14.95	8.95
ch1:	10:42:23	3.45	1.3	2.45	3.15	-0.85	-4	-3.35	-0.8	3.35	6.8	9.15	14.4	20.95	23.45	20.65	15.25
ch1:	10:42:23	12.55	14.2	15.05	14.1	15.55	20.25	25.35	25.8	19.75	8.6	-5.55	-17.5	-21.1	-14.8	-3.95	5.25
ch1:	10:42:23	12.3	17.9	18.95	18.2	18.95	14.15	0.4	-12.55	-18.35	-16.65	-10.8	-8.15	-8.1	-5.95	-5.25	-6.95
ch1:	10:42:23	-12.05	-21.2	-26.65	-20.6	-8.6	4.65	17.05	25.15	26.3	22.85	18.25	9.1	-7.65	-21.35	-25.65	-26.05
ch1:	10:42:23	-27.65	-31.3	-35.2	-37.1	-39	-42.35	-43.9	-45.3	-47.55	-47.55	-46.95	-47.05	-46.05	-42.5	-37.7	-30.65
ch1:	10:42:23	-23.55	-18.35	-15.85	-17.15	-21.65	-25.05	-25.3	-21.35	-15.8	-15.7	-23.05	-31.45	-38.8	-45.3	-47.85	-46.4
ch1:	10:42:23	-43.75	-39.45	-34.65	-33.9	-36.6	-38.6	-38.85	-37.9	-35.65	-32.65	-31.65	-31.95	-30.35	-26.5	-21.2	-16.45
ch1:	10:42:23	-14.85	-15.2	-17.45	-20.9	-20.55	-18.4	-16.7	-11.95	-6.85	-5.15	-1.3	5.55	9.4	9.7	10.55	14.3
ch1:	10:42:23	16.6	13.45	9.15	7.1	8.05	11.4	17.4	23.85	27.6	26.8	23.4	18.2	14.5	15.7	22.55	33.55
ch1:	10:42:23	43.2	45.5	44.7	44.8	41.15	32.5	26.05	22.15	23.45	32.5	43.25	48.9	47.75	38.1	21.45	5.9
ch1:	10:42:23	0.1	3.4	11.6	20.5	26.85	28.6	28.45	26.9	20.55	8.75	-3.85	-13.3	-17.35	-20.5	-22.9	-20.7
ch1:	10:42:23	-13.8	-6.35	-1.45	0.75	1	-0.35	0.3	4.9	10.2	12.9	14.25	12.2	8.65	5.9	2.75	0.95
ch1:	10:42:23	1.2	3.55	10.1	18.35	26.25	35.55	43.7	47.85	49.6	45.85	36.55	26.35	15.35	4.3	-2.25	-4.9
ch1:	10:42:26	-12.85	-10.6	-10.1	-8.45	-6	-4	-1.3	1.25	4.4	6.65	7.9	6.6	1.05	-7.95	-16.5	-19.85
ch1:	10:42:26	-16.1	-9.55	-4.5	-0.8	1.65	2.35	1.45	-0.2	-2.1	-4.55	-8.25	-12.6	-17.6	-19.55	-14.8	-7.05
ch1:	10:42:26	-0.7	5.65	9.6	9	6.8	3.8	-2.9	-12.1	-19.8	-19.7	-11.35	1.2	11.6	18.2	22.75	25.45
ch1:	10:42:26	22.8	18.7	15	8.55	0.45	-4.7	-6.05	-2.95	3	9.55	15.45	18.3	18.2	18.55	16.2	9.1
ch1:	10:42:26	-1.05	-10.95	-16.15	-15	-12.7	-8.25	-0.7	6.75	11.3	12.5	8.25	2.3	-1.45	-3	-2.85	0.5
ch1:	10:42:26	5.6	11.05	15.9	20.05	20.1	15.25	9.6	6.95	2.8	-2.9	-4.2	2.95	14.35	27.25	38.9	44.2
ch1:	10:42:26	41.45	34.95	28.25	22.5	14.05	2.05	-11.5	-22.45	-30.4	-34.55	-33.95	-31.4	-29.85	-27	-21.95	-17.7
ch1:	10:42:26	-14.9	-15.2	-18.55	-20.2	-18.65	-14.45	-6.85	0.95	4.5	3.85	-4.1	-18.7	-29.45	-27.55	-13.8	3.4
ch1:	10:42:26	18.15	27.5	30.9	30.55	26.9	20.15	13.35	4.9	-7.65	-21.15	-31.1	-38.4	-44.15	-47.95	-48.85	-49.7
ch1:	10:42:26	-50.55	-51.1	-50.85	-49.15	-46.3	-43.1	-40.8	-40.55	-40.35	-38.2	-37.35	-37.7	-36.6	-36.55	-36.95	-35.7
ch1:	10:42:26	-33.85	-30.9	-23.95	-17.85	-17.2	-19.6	-20.1	-19.45	-21.65	-27.6	-32.15	-29.35	-20.8	-11.5	-1.8	8.7
ch1:	10:42:26	18.95	26.25	28.85	26.2	18.65	10.1	2	-4.35	-3.25	6.75	17.2	24.35	28.75	28.7	25.85	23.85
ch1:	10:42:26	22.1	18.7	11.35	4.5	5.45	11.5	18.45	27.8	35.75	38.6	37.95	35.2	31.95	27.35	18.55	8.4
ch1:	10:42:26	2.3	2.5	7.85	15.15	23.95	34.6	42.15	45.6	45.8	41.55	33.8	22.95	10.5	2.55	1.7	5.4
ch1:	10:42:26	11.35	18.65	25.95	31.2	32.75	31.25	26.35	18.2	9.9	5.5	7.05	14.3	24.95	36.05	46.1	54.2
ch1:	10:42:26	57.75	56.65	53.7	47.8	35.6	21.2	9.85	7.55	14.85	22.7	26.3	27.3	27.55	28.8	29.25	27
ch1:	10:42:26	21.9	14.55	8.4	6.7	9.85	16.75	24.75	31.65	37.9	41.15	38.75	30.75	16.65	2.25	-2.25	5.65
ch1:	10:42:26	19.2	32.5	41.5	44.65	43.05	40.2	35	24.95	13.25	4.6	0.15	1.3	4.05	2.7	-2	-5.15
ch1:	10:42:26	-4.25	-1.4	-2.9	-7.4	-7.65	-1.15	7.45	16	23.75	26.75	22.2	14.75	6.95	-1.5	-9.15	-15.7
ch1:	10:42:26	-19.9	-19.35	-16.2	-9.4	2.9	14.55	21.2	23.05	18.2	11.1	7.35	3.85	-0.5	-2.45	-1.8	-1
ch1:	10:42:26	-1.15	-0.8	-1.25	-4.3	-5.8	-2.6	3.65	12.15	18	16.15	11.55	6.45	-1.05	-8.75	-13.3	-12.85
ch1:	10:42:26	-4.75	7.45	15.85	19.5	21.5	22.1	20.1	12.75	1	-8.8	-13.5	-13.75	-11.75	-13.35	-19.8	-24.85
ch1:	10:42:26	-26.6	-29.35	-30.75	-26.8	-18.9	-10.75	-5.4	-1.7	4.35	11.15	13.95	9.65	0.8	-9.9	-21.4	-29.45
ch1:	10:42:26	-27.3	-16.3	-2.6	8.2	13.65	14.25	10.75	2.95	-5.95	-16.75	-29	-38.15	-43.2	-47.35	-46	-40.85
ch1:	10:42:29	-23.6	-23.05	-21.95	-18.4	-14.3	-11.95	-10.05	-6.85	-1.7	2.55	3.25	-0.75	-8.7	-16.5	-18.7	-15.05
ch1:	10:42:29	-8.8	-1.95	3.55	7.4	9.7	9.35	5.9	-1.1	-11.15	-20.25	-25.8	-28.5	-26	-16.45	-4.05	6.4
ch1:	10:42:29	14.25	21.45	27.7	27.95	21.55	14.45	7.95	-0.7	-7.15	-5.85	0.7	8.75	16.85	19.75	18.9	18.8
ch1:	10:42:29	16.65	11.15	7.6	6.55	7.95	12.7	19.8	28.5	35	34.95	30.1	20	4.65	-9.4	-12.3	0.65
ch1:	10:42:29	25.15	48	61.9	67.75	69.3	67.5	60.5	47	31.95	19.35	9.9	5.45	9.95	20.65	30.7	37.85
ch1:	10:42:29	42.65	44.6	43.85	38.3	28.95	19.1	9.4	1.9	0.4	1.05	-0.2	-0.25	1.9	4.35	7.9	10.95
ch1:	10:42:29	10.9	8.15	4.45	-1.35	-7.5	-10	-8.5	-2.3	7.1	16.1	21.8	22.4	16.05	7.45	0.1	-7.1
ch1:	10:42:29	-14.65	-19.8	-20.95	-19.05	-16.8	-12.85	-6.6	-1.45	-0.5	-2.4	-5.3	-9.35	-14.1	-16.6	-15.4	-10.05
ch1:	10:42:29	-2.85	2.6	4.6	5.85	6.35	4.65	1	-2.95	-7.65	-10.4	-10	-8.35	-7.25	-4.8	-1.3	3.4
ch1:	10:42:29	7.4	8.1	6.5	4.05	-0.4	-4.4	-5.5	-3.55	-0.4	2.95	4.6	4.7	3.9	2.9	1.75	2.7
ch1:	10:42:29	6.65	10.9	10.3	5.6	4.55	9.45	13.6	15.15	15.4	11.85	5.7	-0.3	-8.35	-15.65	-16.4	-12.8
ch1:	10:42:29	-9.85	-8.9	-8.05	-4.55	0	2.35	-1.1	-10.7	-20.3	-23.9	-20.5	-11.1	-2.35	2.6	7.2	9.95
ch1:	10:42:29	6.15	-2.35	-11.25	-14.9	-13.15	-11.95	-12.1	-10.55	-8.25	-7.3	-7.35	-8.3	-10.05	-12.55	-14.85	-16.5
ch1:	10:42:29	-16.15	-13.8	-11.05	-8.15	-3.3	0.85	1.15	-2.65	-9.45	-16.75	-21.25	-22.65	-21.55	-16.45	-6	7.25
ch1:	10:42:29	18.8	25.4	27.3	27.1	26.25	23.85	19.15	11.2	-0.4	-13.25	-18.95	-13.1	-0.3	13.95	26.65	32.15
ch1:	10:42:29	29.75	23.15	12.75	-1.4	-15.2	-25.8	-33.45	-39	-44.1	-49.9	-55.65	-57.6	-55.75	-53.15	-51.6	-51.2
ch1:	10:42:29	-50.35	-45.75	-38.15	-30.55	-23.75	-20.4	-20.85	-21.7	-23.05	-26.4	-30.15	-33.25	-35.55	-33	-21.75	-5.5
ch1:	10:42:29	6.65	11.1	7.8	-1.15	-8.3	-13.1	-22.65	-32.9	-37.8	-37.6	-28.55	-12.85	-0.45	7.7	11.05	5.85
ch1:	10:42:29	-1.75	-8.45	-19.5	-33.6	-45.05	-50.65	-46.1	-32.3	-18.55	-6.75	4	12.05	17.55	21.9	21.15	16.2
ch1:	10:42:29	9.05	-0.3	-8.9	-10.9	-8.9	-7	-6.5	-7	-7.8	-10	-10	-1.25	12.45	24.1	32.45	36.05
ch1:	10:42:29	33.9	30.6	23.05	11.15	0.6	-9.25	-18.65	-23.4	-24.95	-23.9	-18.65	-11.35	-6.35	-3.4	-0.65	0.85
ch1:	10:42:29	-0.25	-3.2	-6.2	-6.7	-3.7	0.7	6.25	11.75	15.7	15.4	5.95	-9	-18.15	-17.25	-8.65	5.1
ch1:	10:42:29	17.4	21.4	19.25	12.45	1.35	-10.7	-20.35	-27.8	-33.45	-40.6	-47.4	-49.75	-47.35	-42.65	-36.9	-29.55
ch1:	10:42:29	-23.8	-24.5	-28	-30.45	-32.75	-33.6	-32.3	-31.15	-27.7	-21.3	-12.9	-1.1	9.85	13.75	13.5	12.05
ch1:	10:42:32	-23.3	-8.85	6.1	16.9	22.85	22.2	16.5	8.8	0.5	-7.6	-8.45	-0.2	11.25	23.2	33.25	37.1
ch1:	10:42:32	36.5	34.05	30.5	24.6	17	9.95	5.55	3.9	5.45	9.8	17.15	23.65	24.6	20.25	12.7	6.05
ch1:	10:42:32	5.5	8.95	13.65	17.7	19.8	21.15	21	17.4	14.3	11.7	7.45	3.4	2.6	5.6	10.45	11.9
ch1:	10:42:32	10.9	10.2	9.8	10.3	11.25	12.4	15.65	18.25	18.3	17.3	11.35	0.5	-7.95	-7.6	1.3	12.55
ch1:	10:42:32	21.55	27.7	32.55	33.6	27.05	13.95	-1.55	-16.65	-23.2	-12.75	7.15	25.3	38.15	42.4	39.25	33.75
ch1:	10:42:32	24.7	7.7	-13.9	-30.3	-35.9	-32	-22.75	-12.45	-5.1	-3.25	-6.25	-12.2	-18.65	-26.1	-34.45	-38.9
ch1:	10:42:32	-35.45	-26.6	-15.05	-3.2	4.2	5.75	5.9	3.25	-4.2	-13.8	-23.85	-32.45	-34.55	-30.35	-25.5	-22.05
ch1:	10:42:32	-18	-13.35	-9.6	-10.4	-14.45	-19.25	-24.95	-30.05	-30.7	-29.5	-27.85	-23.5	-17.55	-13.05	-9.3	-7
ch1:	10:42:32	-7.5	-9.05	-11.8	-15.35	-18.15	-17.45	-10.3	-0.05	9.2	15.45	15.9	10.8	-1.45	-17.55	-26	-22.8
ch1:	10:42:32	-12.8	1.2	13.9	21.5	24.05	20.75	12.95	5.4	-1.75	-9.1	-15.75	-22.3	-29.7	-35.65	-36.8	-33.5
ch1:	10:42:32	-30	-26.1	-21.45	-18.3	-17.85	-20.9	-23.6	-22.9	-19.75	-14.95	-9.75	-10.15	-16.2	-23	-25.3	-20.8
ch1:	10:42:32	-12.25	-2.5	7.55	15.9	20.85	20.05	13.3	3.15	-8.65	-22.15	-33.45	-39.8	-41.9	-39.6	-32.95	-22.55
ch1:	10:42:32	-13.7	-9.2	-4.9	0	0.25	-2.05	-5.4	-7.4	-3.85	5.15	16.1	25.65	28.9	23.8	9.3	-11.8
ch1:	10:42:32	-25.1	-22.65	-9.35	9.15	25.55	35	38.8	36.05	24.6	8	-6.8	-14.4	-14.75	-9.95	-2.7	4.3
ch1:	10:42:32	9.7	12.35	12.7	12.9	9.8	-0.85	-15.25	-23.7	-18.6	-5.45	7.3	17.95	26.2	28.6	25.75	18.4
ch1:	10:42:32	5.8	-7.85	-16	-13.55	-3.1	9.25	20.7	28.65	29.25	20.95	3.9	-16.25	-29.3	-31.55	-23.6	-6.65
ch1:	10:42:32	13.7	29.9	38.8	38.6	28.35	12.6	-1.2	-10.25	-12.55	-6.65	2.95	14.55	27.35	37.95	42.45	38.5
ch1:	10:42:32	27.5	14.85	1.9	-8.65	-11.1	-5.25	4.25	13.5	17.75	15.15	9.95	3.75	-4.65	-13.5	-19.25	-19.6
ch1:	10:42:32	-14.1	-4.95	4.25	13.7	20.95	20.6	11	-3.85	-14.25	-13.2	-2.7	11.35	24.3	32.7	34.7	29.95
ch1:	10:42:32	19.35	7.4	-3.2	-9.95	-8.65	-1.6	6.15	13.75	19.8	23.5	26.85	28.45	24.45	15.05	1.85	-13.4
ch1:	10:42:32	-24.75	-27.55	-25.2	-22.7	-19.65	-13.2	-6.25	-1.9	2.6	8.05	8.75	0.9	-8.9	-10.95	-3.9	6.6
ch1:	10:42:32	16.25	21.5	19	8.95	-9.5	-29.85	-37.65	-29.55	-15.8	0.35	14.35	18.9	14.9	7.6	-1.7	-11.5
ch1:	10:42:32	-23.15	-36.3	-44.2	-45.75	-44.1	-36.5	-25.95	-20.4	-18.95	-16.75	-16.05	-15.55	-13.65	-13.7	-16.1	-16.8
ch1:	10:42:32	-16.85	-15	-10.45	-5.7	-3.85	-4.5	-6.2	-9.8	-16.15	-22.35	-26.1	-27.3	-26.45	-22.2	-14.75	-6.95
ch1:	10:42:35	-4.6	-7.35	-7.35	-4.1	-3.15	-5.6	-6.05	-3.45	-0.95	3	6.55	5.25	-0.3	-5.85	-8.25	-8.35
ch1:	10:42:35	-7.95	-4.1	3.7	12.15	21.5	29.3	29.2	22	11.9	-1.55	-14.5	-19.35	-16.35	-12.05	-7.9	0.1
ch1:	10:42:35	9.95	18.05	24.4	26.95	25.5	21.5	15.1	9.75	6.4	2.25	-1.55	-4.65	-6.55	-4.8	-3.75	-4.3
ch1:	10:42:35	-2.45	-2.15	-4.1	-4.6	-3.9	-0.2	8.55	17.2	23.55	25.85	23	18.25	13.2	7.5	3.75	2.9
ch1:	10:42:35	3.75	4.5	5.2	5.4	4.2	3.5	6.05	10.9	17.7	27.9	38.6	45.65	46.85	44.4	36.55	20.75
ch1:	10:42:35	2.95	-4.85	1.9	19.15	36.85	46.65	49.5	47.8	42.1	34.55	23.6	9.5	-3.05	-12.2	-21.15	-29.6
ch1:	10:42:35	-34.65	-35.65	-34.15	-30.4	-24.8	-17.5	-10.65	-6.75	-5.95	-6.8	-9.45	-12.25	-14.7	-16.4	-17.35	-19.85
ch1:	10:42:35	-25.4	-30.45	-35.6	-40.05	-41.9	-41.15	-34.7	-20	-2.65	8.3	7.45	-0.7	-9.75	-19.65	-30.65	-41.1
ch1:	10:42:35	-52.9	-64.6	-70.95	-69.9	-66.1	-66.1	-66.85	-64.55	-63.7	-63.9	-61.1	-58.9	-60.05	-64.45	-71.65	-78.05
ch1:	10:42:35	-79.55	-77	-72.05	-66.4	-61.4	-59.3	-61.4	-63.65	-66.9	-71.1	-70.05	-62.3	-54.1	-45.8	-37.8	-33
ch1:	10:42:35	-32.7	-36.05	-44.6	-52.25	-50.9	-44.1	-38.7	-32.75	-26.55	-21.3	-17.5	-15.75	-15.3	-17.1	-26.15	-35.2
ch1:	10:42:35	-35	-27.2	-17	-6	1.9	5.65	6.1	2.65	-3.45	-6.75	-6.8	-6.7	-6.3	-4.45	-2.85	0.05
ch1:	10:42:35	4.6	7.3	7.8	5.95	0.3	-6.65	-11	-11.75	-8.2	-2.05	2.6	6.1	8.1	7.15	2.45	-5.2
ch1:	10:42:35	-13.35	-19.35	-20.7	-16.15	-6.75	4.75	13.7	15.55	9.55	2	-3.45	-9.6	-18.5	-27	-33.8	-38
ch1:	10:42:35	-40.8	-40.3	-35.2	-26.9	-20.35	-17.3	-18.4	-20.75	-22.55	-20	-11.7	-2.1	3.45	4.85	-1.05	-10.05
ch1:	10:42:35	-16.75	-23.1	-29.1	-27.55	-22.15	-16.15	-9.8	-4.25	-1.1	2.1	1.7	-1.9	-8.75	-19.7	-30.25	-32.25
ch1:	10:42:35	-25.35	-12.15	2.1	11.9	16.75	19.85	21.2	21.45	19.2	15.65	10.9	4	-2	0.35	9.8	19.85
ch1:	10:42:35	27.8	32.95	32.4	29.45	24.3	13.1	-2.3	-12.95	-14.05	-4.5	10.95	24.5	35	41.7	42.25	38.05
ch1:	10:42:35	31.2	21.7	10	-2.05	-12.1	-19.75	-23.3	-21.3	-12.15	2.8	16.35	21.45	20.5	17.15	14.7	13.8
ch1:	10:42:35	9.55	3.05	0.7	2.35	6.65	10.05	8.95	7.25	6.4	5.95	9.7	16.25	21.2	26.5	31.5	34.4
ch1:	10:42:35	33.35	24.35	10.55	1.55	1.85	10.1	20.7	28.05	32.9	38.45	41.9	37.85	26.4	13.75	3.15	-3.2
ch1:	10:42:35	-3.8	-1.2	1.85	7.5	14.95	20.95	24.6	23.6	16.95	8.45	1.25	-2.5	-1.55	2.45	8.45	15.55
ch1:	10:42:35	19.95	21.8	24.2	24.45	21.05	15.4	8.45	2.25	-0.95	-1.05	0.95	4.65	8.25	10.6	12.1	12.8
ch1:	10:42:35	9.8	0.3	-13.9	-23	-20.6	-10.05	3.75	16.9	26.85	34.65	39.2	37.4	29.35	19.7	11.9	4.6
ch1:	10:42:38	-3.95	6.4	12.6	15.45	14.8	9.6	0.2	-10.3	-21	-30.75	-36.3	-35.3	-29.1	-21.85	-16.6	-13.6
ch1:	10:42:38	-14.5	-18.9	-22.9	-24.55	-25.15	-27.25	-31.05	-34.05	-33.6	-28.75	-21.25	-13.25	-5.45	-0.55	-1.85	-8
ch1:	10:42:38	-14.9	-21.2	-26.4	-31.9	-38.05	-42.95	-44.65	-42.5	-33.85	-20.45	-8.55	-0.55	5.65	9.8	10.05	8.75
ch1:	10:42:38	10.35	10.4	6.05	2.9	3.1	2.25	1.65	1.55	1.6	6.3	16.2	23.95	27.3	29.3	28.95	22.15
ch1:	10:42:38	12.55	7.25	10.6	20.6	32.65	40.4	43.05	41.1	34.35	25.4	17.3	7.2	-2.7	-5.25	0.35	6
ch1:	10:42:38	11.25	18.6	25.1	26.2	23.25	17.95	12.4	8.75	7.05	6.25	6.45	8.15	11.55	15.35	19.25	21.5
ch1:	10:42:38	20.9	16.4	7.85	0.25	0.35	6.15	13.85	20.5	23.1	22	18.15	10.75	2.75	-4.75	-11.6	-16.55
ch1:	10:42:38	-18.95	-15.55	-4.4	3.7	4.55	1.95	-2.6	-5.5	-5.85	-7.55	-6.85	-2.6	1.3	6.5	12.1	13.75
ch1:	10:42:38	12	2.5	-13.3	-24.55	-25.3	-15.65	-1.65	7.45	12.4	15	11.4	3.95	-4.1	-13.45	-22.75	-28.1
ch1:	10:42:38	-29.55	-29.65	-28.05	-22.6	-17.9	-17.45	-17.15	-14.75	-14.95	-18.7	-24.6	-31.35	-34.8	-32.15	-24.35	-12.1
ch1:	10:42:38	2	13.45	17	6.75	-11.2	-23	-24.4	-17.25	-4.05	8.75	17.15	21.65	24.1	23.1	15.95	2.55
ch1:	10:42:38	-12.95	-28.6	-38.8	-37.7	-28	-15.55	-4.05	0.85	0.55	0.4	-1.65	-8.05	-14.6	-22.3	-30.8	-30.15
ch1:	10:42:38	-19.55	-9.3	0.1	10.8	18.55	21	16.45	5.25	-5.6	-12.4	-14.3	-9.15	-0.55	6.25	10.35	13
ch1:	10:42:38	17.55	19.4	10.15	-7.5	-21.95	-24.4	-13.25	4.3	20.45	31.5	36.25	35.05	31.65	23.85	10.95	-2.25
ch1:	10:42:38	-10.35	-12.8	-9.45	-0.85	9.1	18	25.25	26.55	18.6	6.85	-0.25	-1.25	2.65	10.05	16.55	20.2
ch1:	10:42:38	21.8	20	14.6	8.85	3.3	-0.05	0.95	2.25	1.45	1.75	3.8	6.6	6.35	0.15	-7.9	-13.65
ch1:	10:42:38	-15.7	-11.35	-1	11.4	20.2	22.15	16.6	5.8	-7.6	-18.4	-22.4	-19	-14.55	-11.2	-4.4	4.35
ch1:	10:42:38	9.15	9	2.45	-7.55	-16.3	-20.1	-14.8	-2.5	7.2	12.55	15	15.5	14.7	8.25	-5.2	-17.3
ch1:	10:42:38	-20.4	-12.9	-2.85	3.85	10.9	15.85	14.6	9.65	0.5	-11.85	-20.45	-23.85	-22.15	-14.15	-2.35	9.75
ch1:	10:42:38	19.6	24.45	26.2	23.45	13.05	-2.6	-15.15	-20.2	-20.25	-14.8	-1.95	14	27.1	32.7	29.75	21.15
ch1:	10:42:38	10.2	-3.15	-16.8	-28.5	-35.85	-37.7	-38.6	-43.7	-49.8	-52.15	-50.45	-45.45	-40.4	-38.4	-38.3	-38.7
ch1:	10:42:38	-38.45	-35.3	-30.6	-24.75	-17.9	-14.35	-16.7	-19.9	-22.25	-23.5	-21.85	-18.35	-16.2	-17.8	-22.35	-24.2
ch1:	10:42:38	-21.6	-14.55	-4.8	2.95	8.45	13.1	12.9	8.65	2.45	-6.95	-16.85	-24.7	-33.9	-41.95	-45	-44.1
ch1:	10:42:38	-41.1	-38.55	-37	-33.7	-30.2	-30.75	-34.9	-38.65	-39.2	-39.4	-39.85	-37.75	-33.5	-30.1	-25.4	-22.2
ch1:	10:42:41	-21.75	-21.85	-21.8	-23.4	-23.95	-21.65	-18.3	-17.85	-19.2	-22.2	-28.95	-39.2	-42.2	-33.5	-20.35	-8.5
ch1:	10:42:41	3.65	14.8	22.7	25	20.95	12.9	4.45	-4.55	-12.25	-17.55	-17.05	-9.9	1.65	12.4	19.55	22.35
ch1:	10:42:41	19.95	11	-1.05	-13.85	-24.35	-23.4	-7.05	15.15	34.6	46.95	49.6	45	35.65	22	6.5	-4.9
ch1:	10:42:41	-7.65	-2.55	4.3	11.65	18.95	23.4	21.8	12.45	-3.1	-17.5	-25.3	-25.4	-18.95	-9.9	-1.85	4.35
ch1:	10:42:41	9	12.9	13.5	8.55	0.55	-5.45	-8.45	-8.65	-6.15	-1.05	4.8	10.6	15.3	17.55	15.15	6.3
ch1:	10:42:41	-5.15	-9.9	-7.2	-2	6.1	16.35	23.85	28.9	32.65	30.9	24.4	16.65	8.7	1.75	-3.9	-8.65
ch1:	10:42:41	-9.45	-7.2	-5.05	-0.5	5.15	9.75	11	7.75	-0.6	-11.45	-21.5	-23.55	-15.35	-1.25	10.1	13.95
ch1:	10:42:41	12	9.85	6.85	1.4	-4.6	-8.2	-12.65	-19.45	-20.95	-14.8	-7.1	1.9	10.85	16.7	20.15	22.45
ch1:	10:42:41	21.75	19.2	10.1	-5.65	-19	-22.6	-19	-13.85	-8.35	-1.7	3.25	4	3.25	0.95	-3.15	-4.95
ch1:	10:42:41	-2.25	4.9	15.7	24.9	28.25	26.65	23.25	20.55	15.25	4.5	-9.95	-22.1	-22.9	-11.7	3.2	15.95
ch1:	10:42:41	23.9	24	19.25	12.4	4.05	-4.35	-11.55	-18.05	-21.2	-21.75	-20.85	-18.95	-16.85	-16.85	-17.95	-19.65
ch1:	10:42:41	-22.8	-25.6	-24.05	-19.55	-13.65	-7.25	-4.55	-6	-3.75	2	4.65	1	-4.7	-5.75	1.35	12.1
ch1:	10:42:41	19.9	22.2	21.4	17.8	13.1	8.9	3.25	-1.45	-3.55	-5.45	-3.85	2.4	4.8	1.8	-1.8	-6.15
ch1:	10:42:41	-10.8	-11.5	-6.8	0.5	7.7	14.65	21	25.9	28.9	28.65	23.2	15.15	7	-3.55	-14.5	-20
ch1:	10:42:41	-18.6	-11.8	-3.55	1.95	5.65	8.15	7.85	5.55	1.4	-4.3	-7.6	-8.15	-7.95	-9.15	-12.4	-12.75
ch1:	10:42:41	-9.3	-5.05	-0.2	3.2	1.7	-1.1	-2.7	-6	-10.2	-13.15	-15.3	-16.6	-14.7	-12.55	-16.9	-25.8
ch1:	10:42:41	-29.3	-28.6	-26.2	-20.8	-15.8	-14.45	-13.05	-13.6	-16.5	-17	-14.6	-12.05	-10.65	-14.15	-19.8	-21.15
ch1:	10:42:41	-18.75	-15.05	-8.3	-0.15	5.6	7.7	8.65	8.05	3.85	0.2	3.2	12.35	23.05	31.55	37.6	39.5
ch1:	10:42:41	36.95	30.7	19.2	0.85	-16.85	-22.45	-12.95	4.85	22.85	34.85	39.85	37.95	27.25	10.8	-5.55	-21.45
ch1:	10:42:41	-37	-47.8	-52.4	-53.5	-52.9	-51.65	-50.95	-51.6	-50.5	-46.35	-42.4	-39.05	-35.1	-33.55	-34.85	-35.75
ch1:	10:42:41	-33.55	-29.9	-27.75	-27.45	-26.15	-22.45	-20.25	-22.55	-26.95	-32.15	-36.55	-35.4	-27.9	-19.2	-12.2	-8.1
ch1:	10:42:41	-8.1	-11.65	-18.1	-26	-31.5	-33.3	-31	-26.6	-23.05	-19	-13.15	-7.45	-2.45	0.85	0.85	-2.8
ch1:	10:42:41	-9.5	-14.1	-11.2	-1.35	8.7	17.55	23.55	23	16.6	9.5	1.6	-6.1	-9.35	-8.25	-6.15	-3.35
ch1:	10:42:41	1	6.75	10.95	13.4	14	12.2	10.4	12.4	16.5	17.6	13.7	11.1	12.55	14.35	14	13.35
ch1:	10:42:44	10.25	7.35	7.4	4.45	-4.45	-10.6	-9.35	-1.65	9.2	19.4	24.3	24.7	19.3	9.3	-2.15	-12.7
ch1:	10:42:44	-24.1	-35.65	-47.15	-55.8	-60.55	-60.25	-57.65	-54.85	-54.2	-53.95	-52.95	-50.45	-47.75	-45.6	-43.5	-41.5
ch1:	10:42:44	-37.7	-31	-25.8	-22.85	-20.65	-21	-23.4	-25.25	-27.65	-30.25	-31.2	-29.65	-25.25	-17.15	-7.7	0.95
ch1:	10:42:44	6.95	10.85	10.85	6.15	-1.7	-7.3	-5.05	3.3	14.3	26.5	35.7	41.6	48.15	49.55	41.1	29.85
ch1:	10:42:44	21.2	17.9	21.85	31.35	43.45	54.7	61.35	63.35	61	53.15	42.55	34.85	33.5	36	36.45	32.2
ch1:	10:42:44	27.65	25.95	25.25	24.9	27.2	27.9	25.35	24	24.6	26.7	33.4	41.1	43.85	43.95	45.2	45.45
ch1:	10:42:44	40.85	34.4	29.65	24.2	19.75	18.65	20.25	25.1	32.05	34.1	31.6	28.25	24.45	18.85	12.95	10.8
ch1:	10:42:44	13.65	15.45	14.85	15.65	14	8.75	5.75	5.5	4.9	4.4	4.75	6.35	8.95	11.55	12	10.65
ch1:	10:42:44	11	14.5	18.5	22.05	24.9	26	26.95	25.3	16.95	7.3	0.15	-6.95	-10.2	-6.15	-0.45	4.2
ch1:	10:42:44	6.3	6.9	9.6	14.7	17.75	18.25	17.55	15.2	9.35	1.4	-3.1	-2.35	1.45	4.45	6.65	10.3
ch1:	10:42:44	13.45	13.1	11.3	10.75	11	11.35	9.8	5.3	-1.05	-8.95	-17.1	-18.7	-10.55	4	19.05	29.7
ch1:	10:42:44	33.5	30.45	23.35	14.45	8.3	6.8	6.7	5.05	4.25	3.4	0.3	-4.85	-9.7	-14	-15.85	-13.75
ch1:	10:42:44	-9.25	-3.05	3.4	5.55	3.45	0.95	-2.4	-8.5	-12.7	-15.1	-17.85	-19.9	-19.7	-17.6	-11.65	-1.15
ch1:	10:42:44	10.1	16.1	15.35	11.8	7.65	1.5	-2.6	-3.45	-3.2	-5.45	-9.7	-11.15	-6.4	2.6	12.9	17.8
ch1:	10:42:44	14.2	7.2	2.15	-1.25	-0.8	0.7	2	4.9	9.75	12.75	14.15	12.55	6.15	-1.95	-6.85	-8.55
ch1:	10:42:44	-6.45	-2.95	-2.3	-3.05	0.1	4.2	6.65	6	1.7	-4.9	-8.65	-7.5	-2.25	4.6	12.8	17.35
ch1:	10:42:44	14.5	8.25	2.9	-3.25	-8.7	-12.15	-12.85	-10.05	-5.7	-2.8	-1.05	0	1.9	4	4.8	2.6
ch1:	10:42:44	-4	-14.5	-24.35	-30.7	-31.85	-29.05	-24.45	-18.85	-11.6	-3.65	2.35	2.25	-3	-7.4	-9.1	-8.3
ch1:	10:42:44	-3.4	2.8	6.4	8.95	13.35	15.35	13.95	12.85	12.8	11.25	8	2.05	-4.5	-8.05	-10.45	-13.3
ch1:	10:42:44	-15.15	-16.75	-18.4	-20	-24.65	-29.75	-33.25	-37.15	-41.3	-43.15	-44.5	-46.15	-45.8	-43.9	-42.2	-39.55
ch1:	10:42:44	-35.75	-33.65	-34	-34.15	-34.9	-35.3	-35.25	-37.55	-42.3	-43.9	-40.35	-33.85	-28	-23	-20.9	-22.8
ch1:	10:42:44	-28.6	-36.15	-43.4	-46.25	-43.1	-35.25	-26.95	-19.9	-12.2	-5.45	-4.25	-5.7	-7.35	-13.65	-25.3	-35.65
ch1:	10:42:44	-40.1	-38	-32.55	-24.9	-15.7	-7.1	-2.85	-1.95	-1.55	-1.8	-8.5	-21.15	-31.85	-37.15	-38.2	-33.45
ch1:	10:42:44	-24.2	-13.35	-1.55	9.15	12.55	9.75	4.25	-1.65	-5.75	-5.35	-5.5	-6.6	-4.35	-0.15	3.05	6.6
ch1:	10:42:47	8.25	8.15	5.7	0.75	-6	-8.6	-3.5	5.7	14	19.85	23.2	24.5	21.65	13.65	5.95	2.85
ch1:	10:42:47	-0.05	-3.75	-2.75	4.8	15.75	26.65	33.55	34.15	32.1	29.95	26.2	21.2	15.1	9.55	7.35	7.1
ch1:	10:42:47	7.45	10	12.5	13.45	15.95	20.25	22.65	19.5	14.9	13.5	12.25	10.4	12	13.6	11.95	11.5
ch1:	10:42:47	8.75	0.45	-11.55	-20.55	-22.75	-19	-13.9	-9.3	-7.55	-9.9	-13.9	-17.45	-21.5	-23.5	-23.65	-24.55
ch1:	10:42:47	-23.5	-18.9	-11.85	-4	1.1	2	3.1	3.4	0.5	-4.4	-10.85	-16.5	-18	-17.85	-19.85	-21.8
ch1:	10:42:47	-22.3	-20.6	-16.8	-13.65	-14.55	-18.1	-17.55	-12.65	-7	-3	-0.4	1.15	3.5	5.1	4.5	1.55
ch1:	10:42:47	-3.75	-10.75	-17.25	-19	-12.2	0.3	11.3	18.45	20.15	17.85	15.5	13.05	6.6	-2.2	-10.6	-15.35
ch1:	10:42:47	-12.8	-6.1	-2.2	-1.5	-2.05	-4.65	-7.1	-9.65	-14.15	-18.35	-21.15	-22.95	-23.55	-23.95	-21.3	-13.2
ch1:	10:42:47	-4.75	1.55	6.1	8.55	11.2	12.15	6.75	-1.6	-6.5	-6.75	-1.35	7.95	18.3	27.1	32.7	33.3
ch1:	10:42:47	28.2	18.45	9.15	1.65	-4.35	-9.05	-9.8	-7.7	-5.1	-0.15	7.5	10.3	5.05	-4.15	-12.55	-14.45
ch1:	10:42:47	-6.15	6.95	19.2	28.85	36.15	39.65	37.3	27.15	14.15	4.5	0.6	1.6	5.85	9.8	9.95	6.65
ch1:	10:42:47	3.35	1	-1.5	-2.85	-1	5.55	13.95	19.4	19.8	16.6	8.25	-5.3	-20.8	-32.5	-34.4	-23
ch1:	10:42:47	-4.65	10.65	20.9	26.1	24.9	21.8	17.85	11.15	2.5	-7.2	-18.2	-25.05	-28.8	-30.4	-28	-24.6
ch1:	10:42:47	-23.35	-23.25	-26.55	-27.5	-22.95	-22.7	-27.15	-27.05	-25.95	-25.65	-25.1	-25.05	-23.3	-18	-14.1	-11.8
ch1:	10:42:47	-12.25	-14.2	-14.3	-10.3	-2.6	6.15	10.6	11.25	9	4.05	-1.15	-6.05	-13	-18.15	-20.35	-19.8
ch1:	10:42:47	-17.3	-16.35	-17.25	-16.05	-14.1	-11.45	-6.6	-2.95	-3.3	-5.45	-7	-6.45	-4.3	-0.65	3.95	7.45
ch1:	10:42:47	7	5	6	10.7	16.1	19.6	23.65	27.5	25.55	16.6	7.2	0.05	-2.65	4.15	16.5	26.3
ch1:	10:42:47	33.15	35.35	29.5	20.05	13.15	9	8	7.35	6	2.85	-3.5	-8.15	-6.75	-4.05	-1.85	-0.45
ch1:	10:42:47	-1.05	-3.25	-1.55	2	4.7	6.15	8.15	9.05	7.5	8.05	14.5	20.1	19.9	16.85	14.4	10.05
ch1:	10:42:47	2.35	-6.5	-12	-12.55	-8.7	-1.95	8.25	21.45	35.05	44.65	47.05	42.3	32.35	18.05	3.8	-5.35
ch1:	10:42:47	-7.95	-3.15	7.8	17.35	21.1	19.4	14.65	12.3	15.95	22.25	24.3	18.85	7.2	-7.25	-20.45	-25.8
ch1:	10:42:47	-21.6	-11.8	-1.4	5	6.05	3.95	-0.6	-1.65	2.75	7.8	11.65	14.65	16.05	18.9	22	19.4
ch1:	10:42:47	10.25	0.15	-8.4	-11.85	-8.65	-1.6	5.25	11.7	17	21.6	21.85	12.85	-1.45	-11.1	-13.15	-10.1
ch1:	10:42:47	-4.5	2.8	10.5	16.5	18.4	14.7	6.45	-0.35	-2.2	-3.6	-6.85	-9.25	-8.7	-7.55	-7.05	-5.65
ch1:	10:42:50	-4.8	-4.6	-1.1	5.85	12.8	18.75	21.6	21.15	17.75	6.35	-7.75	-13.9	-11.45	-3.6	9.9	25.35
ch1:	10:42:50	36.8	40.25	33.55	18.6	4.45	-4.9	-10.85	-12.7	-9.5	-5.75	-2.55	-0.95	-2.7	-7.95	-14	-22.45
ch1:	10:42:50	-33.25	-40.55	-38.4	-29.25	-17.55	-6.5	2.95	9.5	10.85	4.15	-8.6	-22.1	-29.65	-25.4	-11.05	3.6
ch1:	10:42:50	14.35	20.25	17.65	7.85	-4.65	-19.8	-34.35	-43.45	-48.3	-52.2	-56	-60.45	-62.65	-61.15	-59.65	-58.1
ch1:	10:42:50	-52.85	-44.5	-35.65	-30.1	-27.85	-27.05	-27.95	-29.55	-27.75	-24.3	-21.3	-21.6	-24.2	-24.05	-19.75	-14.1
ch1:	10:42:50	-7.35	-2.75	-0.75	2.5	3.45	-3.5	-9.65	-7.8	1.1	11.55	18.05	18.25	15.15	7.85	-2.45	-12.15
ch1:	10:42:50	-19.2	-22.65	-21.45	-19.1	-17.1	-14.3	-11.65	-9.7	-7	-6.9	-9.2	-10.55	-12.7	-13.85	-10.4	-4.45
ch1:	10:42:50	3.45	10.15	8.7	-2.35	-13.8	-18	-14	-3.1	11.7	21.7	21.4	16.25	10.35	4.3	-0.55	-5.05
ch1:	10:42:50	-8.85	-10.35	-9.65	-5.15	-0.25	0.85	2.5	5.3	7.55	11.25	15.3	15.65	13.25	11.85	11.9	10.1
ch1:	10:42:50	5.5	3.35	4.85	6.25	6.8	8.6	12.25	16.35	17.5	15.9	12.6	10.5	12.45	18.4	23.55	25.55
ch1:	10:42:50	27	27.4	22.85	16.7	11.8	4.5	-3.45	-5.75	-2.2	5.2	15.9	26.25	31.2	32.15	34.15	37.8
ch1:	10:42:50	35.75	24.85	11.2	0.3	-9.7	-18.3	-20.55	-15.6	-5.15	8.35	19.6	26.85	31.15	28.35	17.7	9.1
ch1:	10:42:50	6.3	7.15	9.45	10.6	11.2	14.65	16.6	13.05	7.95	2.65	-3.9	-6.45	-0.55	12.15	26.25	33.5
ch1:	10:42:50	28.35	17.2	4.8	-8.05	-18.55	-24.55	-27.8	-27.95	-24.75	-21.15	-19.55	-18.35	-17.85	-19.35	-24.45	-29.85
ch1:	10:42:50	-30.15	-24.95	-18.5	-13.6	-10.05	-5.5	-1.9	-3.3	-7.35	-8.95	-11.8	-18.05	-21.2	-18.9	-16.35	-16.2
ch1:	10:42:50	-17.05	-17.85	-18.55	-18.2	-17.55	-21.25	-28.6	-31.6	-28.7	-24.7	-17.6	-6.85	2.45	7.65	11.3	11.2
ch1:	10:42:50	2.35	-13.45	-26.25	-30.45	-26.75	-16.4	-3.15	7.75	14.15	15.3	10.85	0.5	-10.4	-18.2	-25.9	-31.1
ch1:	10:42:50	-25.7	-14.15	-4.55	3.2	10.1	14.65	13.05	4.9	-2.75	-7.6	-8.15	-1.2	9.65	20.2	30.15	34.65
ch1:	10:42:50	31.9	20.55	3.5	-6.75	-4.3	3.5	10.05	14.6	18.25	21.75	20.5	15.5	11.8	8	1.55	-2.5
ch1:	10:42:50	1.65	13	22.9	28.25	27.95	17.95	0.05	-12.1	-10.55	-1.9	3.75	5.05	3.1	1.15	4.7	11
ch1:	10:42:50	10.9	4.05	-5.1	-11.95	-15.55	-17.8	-15.25	-5.15	3.2	10.1	20.15	25.45	20.8	11.55	-1.4	-16.5
ch1:	10:42:50	-26.5	-27.6	-22.15	-12.55	-3.4	3.85	11.35	18.95	22.2	20.75	15.1	6.5	-2.05	-9.25	-13.2	-11.1
ch1:	10:42:50	-6.2	-2.65	-1.75	-3.8	-5	-4.5	-4.9	-5.25	-5.1	-8.1	-13.55	-16.45	-12.1	-3.05	3.8	5.7
ch1:	10:42:50	1.2	-9.25	-17.25	-17.15	-17	-20.5	-20.5	-13.8	-6.05	0.5	7.6	13.5	13.85	13.45	14.15	9.95
ch1:	10:42:53	9.65	5.5	1.45	-4.95	-10.7	-11.1	-9.2	-7.5	-3.1	6.1	16.65	21.25	18.25	10.2	0.1	-8.85
ch1:	10:42:53	-11.8	-11.8	-14.05	-18.4	-21.05	-20.55	-15.6	-8.05	-2.65	-0.65	2.5	6.65	6	-0.65	-8.25	-13.95
ch1:	10:42:53	-16.55	-16	-14.1	-12.8	-10.85	-10.45	-13.1	-18.9	-26.7	-34.45	-35.7	-29.35	-17.05	-2.6	7.95	10.65
ch1:	10:42:53	7.2	-0.8	-10.6	-22.1	-33.1	-40.9	-45.1	-47.65	-47.7	-45.55	-39.9	-33.55	-29.4	-25.4	-20.35	-19.9
ch1:	10:42:53	-23.55	-25.6	-22.95	-18.25	-12.9	-7.65	-3.05	-0.7	-1.3	-6.2	-15.75	-24.7	-25.9	-18.4	-7.45	1.8
ch1:	10:42:53	6.95	6.6	3	-2.85	-13.05	-22.85	-26.3	-27.65	-30	-30.45	-29.85	-29.5	-28.9	-29.8	-31.7	-34.7
ch1:	10:42:53	-38.8	-39.9	-36.9	-35.15	-36.15	-39.2	-39.95	-35.95	-30.1	-25.2	-22.1	-20.2	-16.9	-14	-13.1	-10.6
ch1:	10:42:53	-6.25	-3.05	-0.15	0.25	-4.55	-10.8	-12.2	-8.3	0.05	11.3	21.35	27	29.3	27.15	20.4	12.2
ch1:	10:42:53	2.85	-6.15	-11.85	-15	-16.25	-12.2	-4.75	2.6	8.15	9.15	7.1	5.7	3.8	1.15	0.9	1.2
ch1:	10:42:53	-0.35	-2.05	-1.55	1.1	6.45	14.65	23.3	29	31.6	28.25	17.9	6.05	-2.75	-7.8	-8.9	-5.1
ch1:	10:42:53	3.15	12.4	19.65	23.6	21.9	16	11.8	9.05	5.05	2.15	3.05	9.2	17.3	21.2	21.85	20.9
ch1:	10:42:53	17.6	13.55	10.2	9.9	13.7	18.6	21.7	22.4	20.7	18.8	16.1	14	15.5	17.05	15.35	13.65
ch1:	10:42:53	13.95	13.05	8.5	3.85	4.65	9.65	15.15	19	20.2	18.2	12.35	3.4	-5.15	-12.65	-20.15	-23.25
ch1:	10:42:53	-18.55	-8.85	0.7	7.75	11	8.6	2.4	0.65	3.85	7.75	11.9	17.3	22.85	27.1	24.45	14.75
ch1:	10:42:53	3.9	-5.6	-12.9	-13.9	-11	-5.75	1.85	9.75	16.05	21.55	23.75	19.6	9.65	-4.1	-17.2	-22.55
ch1:	10:42:53	-19.9	-14	-6.6	1.8	7.2	9.4	11.85	13.1	10.8	7.5	3.3	-2.15	-5.9	-7.3	-10.6	-14.65
ch1:	10:42:53	-16.25	-15.8	-14.9	-13.7	-14.05	-15.5	-15.8	-14.95	-11.8	-5.1	1.15	4.55	3.6	-5	-18.6	-26.75
ch1:	10:42:53	-25.45	-18.55	-8.25	4.5	15.15	18.75	15.65	7.3	-6.2	-24.65	-41.8	-50.2	-47.45	-37.7	-23.9	-10.95
ch1:	10:42:53	-2.05	2.95	6.3	6.85	-0.2	-16.75	-31.35	-36.2	-33.35	-26.35	-14.75	-1.65	7.55	9.85	7.65	1.55
ch1:	10:42:53	-6.35	-8.35	-3.55	3.25	11.3	17.65	18.75	14.65	6.65	-1.65	-7.15	-10.4	-9.3	-3.25	7.3	20.45
ch1:	10:42:53	32.15	37.95	36.15	26.3	11.15	-5.9	-21.35	-29.3	-28	-21.25	-11.3	-0.15	9.55	14.35	14.45	16.55
ch1:	10:42:53	19.65	15.95	8.15	2.6	0.35	3.15	8.55	11.2	13.5	14.15	12.65	12.2	11.05	6.4	1.55	-0.5
ch1:	10:42:53	-1	0.5	5.1	11.15	13.05	9.55	3.85	-1.05	-4.55	-5.65	-4.85	-3.3	-1.35	1.5	3.1	2.55
ch1:	10:42:53	1.15	-0.25	0.05	0.6	-3.05	-8.35	-10.25	-9.75	-6	0.8	5.15	6.3	6.25	5.4	4.2	2.75
ch1:	10:42:56	-14.35	-9.1	-5.65	-3.4	-0.4	2.6	2.7	-1.45	-7.65	-11.15	-10.3	-6.45	3.5	16.1	23.35	26.25
ch1:	10:42:56	27.6	26.05	19.9	7.75	-6.55	-19.45	-31.15	-38.7	-40.9	-43.2	-48.45	-53.55	-54.85	-51.1	-43.65	-35.4
ch1:	10:42:56	-30.85	-32.55	-37.85	-42.5	-44.45	-43.6	-39.2	-33.9	-30.9	-31.05	-32.4	-33.6	-33.8	-36.65	-43	-46.55
ch1:	10:42:56	-44.65	-40.25	-33.9	-28.85	-27.05	-26.75	-27.4	-28.7	-29.4	-29.85	-28.9	-27.65	-25.6	-19.85	-14.15	-13.3
ch1:	10:42:56	-15.6	-18.2	-23.55	-32.15	-39.45	-37.45	-26.75	-15.25	-6.8	0.45	5.35	3.5	-5.55	-14.45	-20.2	-22.2
ch1:	10:42:56	-16.75	-2.25	12.15	22.15	28.65	34	38.05	39.7	35.3	25.4	13.75	3.1	-5.95	-13	-18.05	-18.5
ch1:	10:42:56	-16.15	-14.15	-12.85	-10.1	-6.45	-2.9	-1.4	0.05	2.4	5.8	9.5	12.45	14.5	17.7	18.6	17.15
ch1:	10:42:56	14.45	5.9	-6.35	-12.45	-11.85	-7.65	-0.55	4.75	6.35	6.15	3.5	0.9	-0.65	-4.4	-8.15	-9.55
ch1:	10:42:56	-11.5	-12.55	-11.45	-8.4	-5.85	-4.25	-2.55	-2.1	-3.25	-2	2.25	4.5	4.2	6.55	13.25	21.65
ch1:	10:42:56	26.5	23.7	13.55	1.8	-6.2	-11.15	-12.7	-8.85	-1.2	7.15	14.2	18.2	16.35	9.65	1.2	-7.7
ch1:	10:42:56	-15.85	-22.6	-28.9	-33.95	-35.6	-32.5	-26.15	-21.85	-21.05	-21.5	-20.15	-18.3	-18.3	-20	-20.75	-20.45
ch1:	10:42:56	-19.95	-19.05	-16.95	-14.5	-13.9	-13.15	-10.65	-7.55	-3.1	0.55	0.15	-0.9	-0.75	-0.1	2.7	7.45
ch1:	10:42:56	11.45	11.6	7.3	0.75	-7.05	-14.85	-17.9	-15.05	-6.8	4.3	11.65	10.6	5.55	1.4	-1.25	-5.05
ch1:	10:42:56	-10.1	-14.8	-15.4	-9.15	3.1	17.9	28.8	30	24.85	17.25	7.6	-0.5	-1.65	0.45	2.2	3.15
ch1:	10:42:56	5.5	8.85	9.05	5.95	2.3	-0.55	3.5	16.05	26.65	30.7	29.15	21.1	11.25	5.4	1.1	-2.15
ch1:	10:42:56	1.15	10.45	20.65	29.85	35.05	34.95	31.8	25.95	16.4	7.65	0.35	-4.75	-5.6	-4.35	-2.45	0.9
ch1:	10:42:56	3	3.4	4.95	7.3	6.3	0.8	-6.85	-14.3	-19.05	-18.35	-15.2	-12.9	-10.15	-7.3	-8.65	-14.5
ch1:	10:42:56	-22.05	-25.45	-21.25	-10.6	2.15	12.6	17.15	18.95	20.65	20.1	11.15	-4.6	-20.3	-29.9	-30.45	-20.7
ch1:	10:42:56	-7.9	1.6	8.2	10.55	7.45	2.85	-0.75	-4.25	-9.35	-15	-20.1	-23.9	-22	-12.65	-1.65	8.65
ch1:	10:42:56	20.05	29.55	33.2	33.4	32.15	26.8	15.9	3.75	-5.95	-10.1	-7.25	-0.1	6.6	10.3	11.2	12.95
ch1:	10:42:56	16.3	19.7	24.15	27.7	26	20.6	12.3	1.2	-8.8	-17.4	-24.1	-21.95	-11.3	-0.15	7.25	11.45
ch1:	10:42:56	14.1	13.9	7.9	-1.25	-9.65	-13.3	-9.8	-5.35	-4.45	-3.3	-2.7	-4.25	-6.6	-9.75	-12.3	-11.55
ch1:	10:42:56	-8.1	-1.5	7.1	14.45	19.7	21.4	17.3	12.25	7.3	0	-8.35	-13.25	-13.15	-9.2	-4.2	0.4
ch1:	10:42:56	3.55	3.2	1.55	0.25	-1.1	-3.8	-6.2	-8	-9	-11.3	-15.4	-15.85	-10.85	-5	-2.7	-5.7
ch1:	10:43:00	-3.5	-4.5	-5.3	-5.35	-2.6	0.65	0.4	-1.35	0.9	5.25	5.85	4.4	5.55	9.95	13.95	12.85
ch1:	10:43:00	7.4	4.4	2.5	-4.95	-12.1	-13.25	-7.2	3.6	13.15	17.95	17.3	11.15	0.25	-12.75	-23.1	-28.95
ch1:	10:43:00	-32.45	-35.25	-37.45	-40.05	-43.1	-48.9	-58.6	-66.3	-68.9	-66.6	-59.3	-51.7	-47.1	-45.75	-46.85	-49.5
ch1:	10:43:00	-52.25	-55.65	-56.15	-52	-44.75	-35.5	-28.05	-24.75	-22.75	-22.2	-23.5	-24	-24.05	-26.25	-28.3	-28
ch1:	10:43:00	-24.5	-16.5	-8.3	-4	-3.9	-8.4	-13.6	-14.85	-14.45	-13.6	-11.55	-8.85	-4.4	0.8	2.5	-2.2
ch1:	10:43:00	-12.3	-23.6	-29.45	-26.7	-16.65	-5.85	-1.65	-4.3	-8.1	-9.4	-9.6	-11.4	-14.7	-17.3	-15.9	-9.55
ch1:	10:43:00	0.2	11.45	21.4	27.25	27.8	24.1	15.2	1.3	-12.15	-17.85	-16.3	-9.95	1.95	16.4	28.6	37.3
ch1:	10:43:00	41.2	39.8	34.2	24	11.75	2.4	-2.55	-2.25	2.45	9.05	15.7	21.65	26.95	28.65	24.95	18.85
ch1:	10:43:00	15.2	17.35	25.95	35.9	41.65	41.95	38.8	33.9	27.45	20.6	15.45	11.55	9.55	10.7	15.1	22.2
ch1:	10:43:00	29.3	34.7	38.45	38.05	32.95	23.8	10.2	-3.25	-12.2	-17.45	-19.3	-17.35	-13.65	-11.55	-13.5	-17.5
ch1:	10:43:00	-18.65	-17.15	-15.15	-14.55	-15.25	-14.7	-14.45	-18.65	-24.4	-24.7	-21.25	-15.45	-7.35	-0.35	3	3
ch1:	10:43:00	-1.6	-8.8	-13.5	-12.55	-6.95	3.15	13.95	21.4	22.55	17	6.55	-2.8	-6.75	-5.8	-0.65	7.45
ch1:	10:43:00	12.95	14.8	15.5	18.45	23.8	30.15	34.4	38.1	39.95	37.6	33.85	28.5	17.5	7.85	5.8	6.75
ch1:	10:43:00	8.85	13.75	17.6	19.3	21.4	22.5	19.2	12.75	7.3	10.95	21.45	31.1	35.8	36.95	33.35	23.2
ch1:	10:43:00	11.4	3	-4.05	-9.9	-10.65	-6.65	1.1	11.95	19.6	21.5	20.15	15.55	8.25	-0.7	-9.8	-15.9
ch1:	10:43:00	-16	-14.55	-14.5	-10.6	-3.8	-0.5	-2.15	-7.35	-15.7	-20.25	-17	-10.6	-1.45	9.75	16.15	13.05
ch1:	10:43:00	4.85	-2.45	-6.6	-6.95	-3.15	2.85	5.85	3.8	-0.5	-5.35	-10.5	-13.4	-11.35	-4	5.3	11.35
ch1:	10:43:00	14.15	16.35	17.25	15.2	9.25	-1.85	-12.3	-16.45	-16.3	-16.15	-15.75	-15.05	-13.25	-9.85	-3.85	1.9
ch1:	10:43:00	2.5	-0.95	-3.7	-5.2	-5.55	-5.45	-4.55	0.95	8.5	11.9	13.1	12.3	7	1.65	0.8	1.05
ch1:	10:43:00	1.75	6.55	15.6	23.6	27.4	28.25	28.7	28.1	23.6	12.85	1.3	-6.6	-13.7	-19.1	-17.2	-11.55
ch1:	10:43:00	-6.1	-0.3	3.9	6.95	11.3	13.05	9	1.1	-6.5	-9.5	-5.85	0.45	3.55	3.35	1.95	-0.65
ch1:	10:43:00	-5.6	-11.85	-16.3	-14.9	-8.8	-0.6	7.85	14.5	17.2	18.05	16.45	12.5	6.65	-0.6	-7.05	-7.55
ch1:	10:43:00	-3.8	-0.1	6.2	14.45	16.6	11.1	2.7	-4.7	-7.1	-1.9	4.75	9.85	12.05	7.45	-1.7	-7.35
ch1:	10:43:00	-7.8	-2	7.15	15.9	23.75	29.1	29.3	27	21.8	13.9	6.6	0.2	-6.5	-10.4	-11.15	-10.85
ch1:	10:43:03	-8.35	-9.45	-10.75	-11.55	-8.8	-0.7	8.5	15.1	18.45	18.5	14.15	5.2	-7.75	-22.25	-28.35	-22.65
ch1:	10:43:03	-10.85	3.2	15.35	19.7	18.75	16.4	9.5	-1.2	-10	-15.1	-18.55	-21.9	-22.45	-20.5	-21.2	-23.75
ch1:	10:43:03	-23.65	-21.7	-19.85	-17.3	-14.25	-9	-4.1	-2.65	-4.4	-13.3	-29.4	-39	-35.7	-26.5	-13.65	0.1
ch1:	10:43:03	9.6	14.5	15.8	11.15	-0.25	-14.45	-28.8	-40.5	-44.95	-43.45	-39.45	-35.15	-33.1	-33.05	-33.05	-33.15
ch1:	10:43:03	-33.4	-30.8	-28.15	-28.95	-29.65	-27.95	-27.35	-25.9	-22.25	-19.05	-17.45	-18.3	-21.25	-22.05	-19.05	-13
ch1:	10:43:03	-5.85	-3.75	-9.55	-19.95	-26	-21.55	-9.75	2.6	12	14.7	6.5	-13.65	-33.8	-40.4	-31.3	-12.55
ch1:	10:43:03	9.45	27.9	41.35	48.05	47.65	42.35	27.6	3.2	-16.25	-28.55	-36.65	-35	-25.55	-16	-6.6	-0.5
ch1:	10:43:03	2.3	5.65	8.7	12.8	19.4	24.75	24.8	17.95	10.05	8.05	9.95	10.25	10.95	14.85	23.1	32.55
ch1:	10:43:03	37.55	36.8	30.85	20.1	6.65	-6.25	-12.4	-4.35	12.4	27.3	39.55	48.95	51.65	49.1	43.1	33.9
ch1:	10:43:03	23.7	13.6	4.5	-1.6	-5.35	-6.95	-6.1	-2.55	2.25	5.65	7.75	12.25	17.6	19.3	16.1	10.2
ch1:	10:43:03	4.8	6.9	14.35	22.2	28.7	32.4	31.6	21.75	0.5	-17.5	-19.05	-9.9	4.2	22.6	36.4	40.2
ch1:	10:43:03	37.6	30.5	18.8	5.2	-10	-26.6	-41.8	-51.7	-55.9	-56.6	-56.6	-53.2	-49.95	-52.3	-55.35	-55.3
ch1:	10:43:03	-56.75	-58.85	-58.4	-58.7	-61.15	-59.15	-50.35	-41.15	-37.9	-39.35	-38.9	-34.7	-31.65	-32.25	-31.9	-28.4
ch1:	10:43:03	-24.4	-23.55	-25.5	-24.05	-15.85	-6.75	-2.25	-2.6	-6.25	-9.6	-10.75	-9.45	-6.4	-4.85	-6.5	-9.95
ch1:	10:43:03	-11.85	-9.1	-5.6	-3.05	2.35	7.55	7	2.45	-4.25	-10.1	-12.6	-14.2	-13.65	-7.25	2.1	7.6
ch1:	10:43:03	5.35	-1.25	-3	3.05	12.45	20.9	24.55	22.15	16.75	10.25	1.5	-13.25	-30.85	-40.65	-40.3	-34.15
ch1:	10:43:03	-22.5	-8.05	4.05	13.7	17.7	16.05	12.2	4.15	-6.65	-12.3	-13.85	-14.1	-11.5	-6.95	-2.55	0.85
ch1:	10:43:03	-0.15	-9.45	-24.8	-33.5	-29.1	-17.9	-4.65	10.85	21.95	25.9	26.15	23.05	14.35	4.25	-6.25	-16.3
ch1:	10:43:03	-22.7	-22.9	-20.15	-15.95	-10.75	-5.7	-1.75	3.55	9	9.9	5.05	-0.35	-0.55	6.7	17.55	27.65
ch1:	10:43:03	35.7	41.35	41.65	35.5	23.3	8.2	-2.05	1.05	13.1	24	29.9	33.15	34.35	35.5	37.05	37.05
ch1:	10:43:03	33.25	23.75	12.45	9.4	13.45	17.8	21.95	25.9	27.05	25.5	23	20.5	16.35	12.1	12.9	18.8
ch1:	10:43:03	25.95	32.9	37.95	39.2	35.8	29.45	23.1	16.05	6.95	2	6.8	18.45	31.15	40.35	44.2	41.65
ch1:	10:43:03	33.25	22.5	10.4	-3.6	-16.9	-25.25	-29.05	-31.4	-31.85	-31.35	-33.25	-33	-28.8	-27.35	-28.05	-27.65
ch1:	10:43:03	-28.65	-27.1	-22	-20.75	-23.7	-24.5	-22.55	-18.5	-14.3	-12.6	-13.55	-13.6	-12.4	-13.35	-15.8	-16.6
ch1:	10:43:06	-20	-14.25	-7.4	0.45	6.8	6.85	2.6	-1.8	-4.9	-4.25	-0.15	5.15	5.7	1.45	0.65	4.2
ch1:	10:43:06	4.7	5.1	8.8	14.2	16.9	13.4	4.15	-3.4	-7.7	-9	-6.7	-1.25	5.75	14	20.8	23.6
ch1:	10:43:06	22.95	20.75	16.85	11.75	5.4	-6.95	-24.1	-33.85	-30.75	-19	-4.55	7.5	14.9	17.1	12.75	4.2
ch1:	10:43:06	-6.9	-19.5	-30.55	-35.45	-34.35	-31.75	-30.6	-30.85	-33.5	-38.65	-42.2	-42.4	-39.9	-33.95	-27.95	-24.4
ch1:	10:43:06	-21.65	-18.2	-18.55	-26.75	-34.45	-34.85	-32.95	-29.9	-24.3	-19.4	-15.05	-10.4	-11.95	-18.8	-25.2	-27
ch1:	10:43:06	-22.25	-13.55	-5.8	-1.3	-1.5	-4.4	-5.95	-5.95	-4.75	-3.3	-4.6	-6.7	-7.1	-8.55	-13.5	-20.5
ch1:	10:43:06	-25.65	-24.25	-17.65	-10.9	-6.25	-3.15	-4.1	-8.35	-10.5	-8.85	-7.5	-10.7	-16.9	-16.75	-9.9	-6.05
ch1:	10:43:06	-6.05	-5.7	-5.3	-5.65	-5.3	-4.15	-2.8	-4	-9.3	-14.6	-16.55	-15.95	-16.25	-14.7	-7.25	4.75
ch1:	10:43:06	16.8	25.1	27.05	21.65	8.05	-8.85	-21.7	-24.8	-18.55	-8.3	0.8	8.65	14.1	15.65	15	10.25
ch1:	10:43:06	-0.25	-9.85	-13.3	-6.2	7.95	21.6	31.15	37.85	40.45	35.8	22.1	8.3	4.4	7.15	12.7	20.75
ch1:	10:43:06	28.05	31.65	27.45	14.55	0.8	-7.4	-5.7	5.1	18.55	29.9	35.95	36.25	33.05	29.4	23.55	13.95
ch1:	10:43:06	4.25	0.55	2.6	7.45	12.7	17.65	23.35	27	24.45	21.5	20.75	17.55	11.6	5.45	-1.35	-6.45
ch1:	10:43:06	-8.1	-8.3	-4.95	4.25	12.3	15.45	13.7	2.35	-16.95	-32.1	-36.8	-30.4	-19.3	-10.65	-1.65	7.4
ch1:	10:43:06	9.85	3.6	-10.25	-23.3	-24.35	-15.95	-2.8	11.9	21.5	25.35	23.95	14.25	-0.95	-14.45	-21.65	-20.35
ch1:	10:43:06	-14.6	-12	-12.55	-11.55	-8.05	-4.15	-2.85	-6.3	-9.15	-4.25	3.7	4.9	2.35	1.55	0.55	-2.5
ch1:	10:43:06	-4.1	-5.65	-10.5	-16.15	-18.2	-15.9	-12.6	-9.7	-7.45	-6.25	-4.8	-3.35	-6.45	-10.65	-8.6	-4
ch1:	10:43:06	-1.3	2.55	8.7	13.2	15	13.35	6.95	-1.4	-9	-14.4	-13.95	-6	2.25	2.6	-6.45	-21.25
ch1:	10:43:06	-34.05	-37	-27.55	-14.75	-5.05	-0.25	-1.15	-5.05	-9.8	-17.1	-25.2	-32	-39.8	-49.25	-56.8	-62.3
ch1:	10:43:06	-68.6	-73.7	-74.1	-69.95	-65.45	-61.9	-58.8	-55.55	-50	-45.25	-44.1	-42.95	-40.9	-38.85	-38.7	-41.3
ch1:	10:43:06	-43.95	-42.4	-35.95	-26.15	-18.55	-15.3	-13.15	-11.85	-11.95	-9.85	-6	-3.15	-2.8	-4.85	-9.2	-14.1
ch1:	10:43:06	-17.1	-17.95	-14.4	-6	3.75	9.05	8.55	5.35	1.95	-1.3	-3.65	-4.45	-4.7	-5.2	-5.5	-5.85
ch1:	10:43:06	-4.95	-1	3.7	8.55	15.95	21.85	20.15	10.2	-3.5	-16.8	-24.25	-22.2	-11.65	3.15	15.4	19.45
ch1:	10:43:06	16.1	10.6	2.8	-4.4	-3.1	3.75	8.9	10.85	10.4	9.05	8	4.2	-1.8	-3.3	-0.25	2.65
ch1:	10:43:06	1.1	-3	-7.25	-12.6	-17.8	-19.45	-14.95	-1.5	15.25	20.45	13.35	3.05	-13.3	-35.75	-51.05	-47.25
ch1:	10:43:09	0.95	-12.65	-25.05	-30.4	-27.15	-13.6	5.05	20.65	27.15	25.9	22.6	17.7	11.75	7.35	3.65	-1.6
ch1:	10:43:09	-5.95	-5.25	2.05	11.65	15.6	12.9	8.85	2.1	-6.9	-10.4	-7.55	-3.15	1	4.5	8.15	9.45
ch1:	10:43:09	0.15	-14.4	-22.2	-22.1	-15.7	-6.55	0.15	2.4	-4.55	-20.4	-29.25	-24.75	-12	5.1	20.85	29.65
ch1:	10:43:09	31.05	24.8	15.75	7.15	-1.95	-10.85	-18.4	-23.55	-22.4	-18.65	-18.05	-18.45	-16.05	-13.35	-13.75	-17.95
ch1:	10:43:09	-19.8	-16.35	-12.4	-11.8	-9.75	-6.6	-7.95	-12.65	-15.05	-18.15	-24.3	-25.4	-16.75	-4.15	5.1	7.55
ch1:	10:43:09	5	-0.7	-8.4	-15.85	-19.1	-15.4	-5.55	3.4	6.85	6.25	5	3.45	-1.7	-9.9	-16.95	-21.4
ch1:	10:43:09	-24.85	-27.55	-26.1	-17.1	-5.45	3	9	12.25	10.9	6.75	1.35	-2.25	-0.9	2.65	4.5	5.25
ch1:	10:43:09	5.55	6.65	7.35	3.35	-1.85	-3.95	-8.05	-9.45	-3.8	4.35	9.45	7.95	-2.6	-12.05	-10.5	0.7
ch1:	10:43:09	10.55	17.15	23.25	25.85	23.9	23.15	18	2.5	-14.15	-19.5	-10.95	6.55	24.3	36.65	41.45	40.8
ch1:	10:43:09	36	26.7	12.55	-3.15	-15.8	-22.95	-27.4	-30.55	-29.75	-27.05	-25.9	-23.85	-21.5	-20.85	-19.9	-17.7
ch1:	10:43:09	-16.6	-17.35	-17.95	-18.6	-19.25	-17.25	-11.85	-6.9	-8.1	-16.3	-26.8	-32.7	-28.55	-14.15	2.95	15.2
ch1:	10:43:09	23.2	27.7	25.6	14.15	-0.3	-8.85	-10.3	-6.95	0.15	7.35	12.75	18.95	26.4	30.25	25.75	11.85
ch1:	10:43:09	-5.2	-18.85	-23.1	-16.4	-6.25	2.8	13.7	22.05	22.95	19.8	15.25	7.85	-0.1	-4.85	-7.25	-8.8
ch1:	10:43:09	-9.25	-10.55	-11.25	-6.2	2.35	6.9	6.85	3.25	-2.65	-7.75	-12.5	-19.95	-26.7	-27.75	-21.65	-10.4
ch1:	10:43:09	1.4	8.75	9.8	10.75	14.5	13.95	5.1	-5.7	-15.85	-23.35	-26.9	-27.6	-26.65	-25.6	-26.6	-25.35
ch1:	10:43:09	-21.9	-20.1	-18.25	-15.95	-15.6	-14.9	-12.7	-12.25	-14.5	-17.5	-20.8	-19.65	-12.45	-3.75	-0.05	0.25
ch1:	10:43:09	0.85	1.35	0.6	0.4	-1.85	-10.85	-22.1	-28.6	-29.95	-26.55	-16.7	-4.05	6.05	12.05	13.9	9.3
ch1:	10:43:09	1.85	-5.3	-10.9	-12.2	-10.9	-10.15	-6.8	-0.05	5.1	6.2	2.25	-2.55	-1	5.05	11.05	12.4
ch1:	10:43:09	3.4	-11.45	-20.75	-19.85	-9.95	2.9	12.7	18.05	20.85	22.85	23.6	21.1	13.75	1.95	-11.35	-20.9
ch1:	10:43:09	-22.2	-15.4	-7.2	-1.4	4.25	8.9	9.3	6.15	-1.45	-9.3	-11.4	-10.35	-7.75	-0.05	9.75	16.6
ch1:	10:43:09	18.2	11.55	-4.15	-22.1	-32.9	-27.85	-11.85	5.65	20.45	30.7	32.1	27.55	19.85	12.4	7.25	3
ch1:	10:43:09	-4.5	-9.25	-8.1	-5.55	-7.7	-14.4	-21.65	-25.2	-22.55	-12.2	2.65	15.75	22.55	21.6	12.05	0
ch1:	10:43:09	-10.55	-19.4	-26	-30.75	-36.45	-38.65	-32.05	-20.6	-10	-0.85	5.1	7	3.75	-1.6	-6.7	-14.55
ch1:	10:43:09	-25.2	-31.3	-30.2	-23.8	-12.35	2.1	13.05	17.15	11.3	-1	-11.9	-16.7	-16.45	-10.75	-2.85	2.45
ch1:	10:43:12	-29.75	-26.6	-25.05	-22.65	-19.2	-18.55	-21.9	-26	-25.85	-21	-14.35	-7.1	-0.75	-1.65	-9.55	-17.45
ch1:	10:43:12	-20.85	-19	-16.6	-17.3	-14.85	-10.25	-7.85	-4.35	-1.25	0.05	1.6	-2.15	-13.25	-23.55	-29.55	-29.15
ch1:	10:43:12	-23.15	-16.2	-8.6	-3.35	-6.1	-12.9	-16.55	-14.15	-6.25	2.2	7.65	8.15	6	5.5	6.1	4.25
ch1:	10:43:12	0.6	-3.5	-5	-0.5	6.95	13.5	18.05	18.85	16.75	12.2	3.7	-7.8	-18.1	-25.15	-31.05	-37.7
ch1:	10:43:12	-43.15	-44.05	-41.55	-40.15	-41	-40	-36.1	-33.35	-30.15	-23.15	-18.2	-19.75	-22.5	-24.05	-28	-30.85
ch1:	10:43:12	-27.3	-20.9	-15.2	-8.9	-4.65	-2.65	-2.5	-6.3	-10.5	-9.45	-5.8	-2.7	2	8.25	10.95	8.35
ch1:	10:43:12	6.05	12.15	23.5	29.75	28	25.7	24.3	20.1	13.7	5.25	-4.9	-5.4	4.95	15.25	20.05	21.3
ch1:	10:43:12	21.65	23.85	22.85	15.7	6.85	-0.55	-5.7	-3.4	5.65	14.65	20.3	24.75	29.2	31.7	31.2	26.1
ch1:	10:43:12	18.15	11.85	10.95	14.3	18.6	21.15	23.9	26.5	27.6	25.5	17.75	4.65	-4.15	-5.5	-0.15	9.35
ch1:	10:43:12	17.95	22.6	24.05	23.3	24.05	24.3	17.8	7.45	1.6	0.95	4.35	9.2	12.15	10.8	9.4	11.9
ch1:	10:43:12	18.1	23.6	25.2	19.05	8.6	3	6.75	15.65	23	25.1	26.6	30.1	29.95	20.95	4.5	-10.25
ch1:	10:43:12	-14.6	-10	-2.3	5.15	12.15	19.05	22.95	22.55	20.8	15.85	6.9	-3.75	-15.35	-26.4	-32.6	-35.8
ch1:	10:43:12	-38.6	-37.3	-32	-24.05	-14.25	-6.15	-1.3	3.4	7.9	9.5	5.95	-2.1	-9.95	-13.7	-13.5	-13.85
ch1:	10:43:12	-13.7	-6.4	5.65	12.2	15.1	20.5	26.75	29.1	24.25	12.1	-3.4	-17.05	-25.35	-29.05	-26.6	-18.65
ch1:	10:43:12	-11.3	-8.9	-9.9	-13.5	-19	-25.3	-28.65	-29.2	-29.7	-28	-20.65	-12.45	-7	-3.45	-0.1	1.15
ch1:	10:43:12	-3.65	-12.9	-18.3	-15.4	-6.2	2.4	6.7	7.55	6.75	3.85	-0.3	-4.3	-7.2	-10.3	-16.95	-27.2
ch1:	10:43:12	-36.45	-42.45	-45.85	-48.55	-49.65	-47.75	-45.05	-42.4	-38.1	-33.9	-31	-29.45	-30.85	-33.7	-34.4	-33.5
ch1:	10:43:12	-32.4	-31.4	-31.2	-32.1	-30.95	-25.35	-16.6	-10.4	-9.75	-11.4	-13.95	-18.9	-25.8	-30.75	-32.55	-34.4
ch1:	10:43:12	-38.2	-40.65	-39.6	-36.75	-31.85	-26.95	-25.7	-25.2	-21.95	-18.1	-15.55	-12.15	-10.05	-10.1	-12.2	-15.6
ch1:	10:43:12	-17.75	-15.5	-10.25	-3.1	5.35	11.7	14.65	15.15	10.75	0.8	-8.3	-12.1	-11.55	-8.1	-1.55	5.55
ch1:	10:43:12	9.15	8.7	5.85	1.45	-4.75	-12.2	-20.4	-27.2	-32.4	-37.2	-42.5	-47.9	-50.9	-47.95	-42.15	-36.4
ch1:	10:43:12	-30.85	-28.15	-28.05	-28.1	-27.45	-24.75	-20.9	-19.15	-19	-18.5	-19.5	-18.8	-13.65	-7.45	-4.65	-4.25
ch1:	10:43:12	-5.75	-7.45	-6.95	-4.5	-2.9	-1.5	1.6	5.15	7.5	8.9	12	16.1	20.3	23.55	23.85	16.6
ch1:	10:43:12	4	-8.8	-15.45	-10.75	0.9	11	17.6	21	20.65	17.85	13.8	7.1	-0.45	-3.15	-0.9	2.8
ch1:	10:43:15	58.7	54.65	44.65	33.1	22.55	13.3	5.4	-0.35	-3.5	-2.3	1.5	5.8	9.05	11.45	12.5	10.5
ch1:	10:43:15	6.5	2.3	-2.6	-5.1	-1.35	4.5	6.8	7.5	8.35	7.15	2.95	-2.5	-4.15	-0.45	3.85	6.4
ch1:	10:43:15	9.3	12.3	14.35	15.4	15.55	13.4	7.55	2.35	1.95	4.2	5.5	2.8	-2.8	-7.65	-7.1	0.7
ch1:	10:43:15	12.45	22.8	29.15	27.75	18	10.25	9.9	12.8	15.1	16.5	16.45	15.95	16.35	19	22.85	24.45
ch1:	10:43:15	23.45	22.95	23.35	22.25	19.35	15.6	11.45	5.45	0.2	-2.85	-3.6	-0.95	3	4.45	5	6.05
ch1:	10:43:15	6.4	7.3	10.15	12.5	10.9	3.5	-5.05	-7.75	-3.65	5.3	15.55	22.6	27.15	30.6	31.65	29.65
ch1:	10:43:15	24.1	14.15	3.7	-2.35	-6.95	-14.05	-19.05	-16.75	-10.7	-2.4	7.65	15.9	21.2	21.85	14.5	4.2
ch1:	10:43:15	-4.45	-9.4	-5.55	6.6	21.45	34.7	40.2	37.05	30.55	16.4	-5.1	-18.9	-18.5	-9.8	0.8	9.15
ch1:	10:43:15	14.55	18.45	18.8	11.55	-2.15	-18.05	-32.75	-45.55	-53.15	-55.9	-56.25	-52.95	-48.25	-48.15	-47.45	-44.15
ch1:	10:43:15	-44.15	-47.5	-49.35	-50.75	-48.65	-43.8	-41.2	-41.65	-43.05	-42.2	-38.85	-37.2	-37.15	-37.35	-37.55	-37.15
ch1:	10:43:15	-33.35	-26.3	-20.45	-18.45	-16.9	-16.35	-17.2	-14.7	-9.45	-9.3	-14.25	-17	-15.05	-10.35	-4.6	0.5
ch1:	10:43:15	4.35	7.45	9.8	7.6	2.3	-4.45	-12.3	-18.05	-18.75	-15.35	-10.6	-6.65	-2.6	3.15	8.55	11.8
ch1:	10:43:15	12.4	10.15	6.15	2.75	1.45	1.3	-2.9	-9.4	-13.95	-14.75	-12.05	-5.7	3.75	15.2	24.75	29.3
ch1:	10:43:15	29.5	25.2	16	5.8	-2.4	-9.45	-15.1	-16.75	-17.25	-18.45	-17.15	-15.1	-15.5	-15.25	-14.3	-13
ch1:	10:43:15	-9.7	-6.25	-4.95	-5.25	-6	-5.65	-4.6	-4.65	-7.05	-9.95	-9.15	-6.15	-9.7	-16.95	-18.75	-15.55
ch1:	10:43:15	-12.6	-10	-6.45	-2.75	0.8	3.65	3.35	1.1	-0.75	-5.7	-14.7	-20.55	-19.9	-15	-9.2	-6.45
ch1:	10:43:15	-6.75	-6.85	-6.25	-4.95	-1.55	2.6	5.7	9.4	13.4	15.1	13	8.75	5.55	6.35	10.75	16.35
ch1:	10:43:15	20.9	19.5	10.8	2.45	0.9	3.5	8.5	15.7	22.2	28.95	36.4	36.9	27	13.25	0.2	-9
ch1:	10:43:15	-13.65	-16.65	-18.2	-16.65	-11.2	-3.7	1.1	1.9	3	4.95	3.95	1.3	0.3	2.15	6.45	10.9
ch1:	10:43:15	13.05	14.25	13.9	13.25	12.5	8.6	0.85	-5	-7.55	-5.4	3.75	17.3	30.05	40.3	47.25	53.35
ch1:	10:43:15	55.9	47.35	27.3	5.6	-10.05	-16.45	-13.6	-3.95	7	16.95	26.15	33.1	35.1	33.3	29.1	21.4
ch1:	10:43:15	10.15	-0.15	-6.85	-11.55	-14.1	-13.75	-11.35	-7.8	-3.1	1.75	3.65	2.2	0.45	-0.6	-1.1	-0.65
ch1:	10:43:15	0.75	3.85	5.45	1.25	-6.35	-11.85	-14	-11.85	-6.65	-1.25	4.35	11.3	16.25	17.55	13.8	5.05
ch1:	10:43:15	-5.85	-13.35	-16.4	-17.65	-19.5	-19.1	-16.55	-11.7	-4.9	-0.55	-2.45	-8.45	-17.3	-24.55	-25.85	-21.5
ch1:	10:43:18	-13.9	-6.2	-1.1	5	12.15	13.9	9.6	2.65	-4.1	-6.85	-6.95	-8.9	-11.2	-11.7	-12.05	-11.05
ch1:	10:43:18	-8.9	-8.15	-10.6	-14.65	-14.45	-7.85	-1.25	1.35	1.4	1.15	3.8	8.7	8.9	3.05	-3.2	-8.3
ch1:	10:43:18	-9.9	-4.8	3.85	14.25	25.65	32.85	32.1	26.9	19.35	10.05	5.4	6.65	8.5	9.8	12.75	15.1
ch1:	10:43:18	15.9	15.2	10.9	4.8	3.2	6.15	9.65	12.4	16.25	20.85	23	19.85	14.35	9.2	4.55	3.75
ch1:	10:43:18	7	10.65	14.6	20.3	24.75	28	30.5	30.95	31	29.55	22.35	13.85	8.7	7.25	9.25	10.75
ch1:	10:43:18	10.5	12.2	16.35	18.95	19.95	19.6	17.95	14.95	11.55	8.85	9.25	10.2	8.1	4.3	2.85	3.75
ch1:	10:43:18	6.35	9.55	10.2	6.8	-1.3	-15.15	-26.25	-26.4	-19.15	-9.9	0.85	10.5	18.3	24.35	28.55	30.75
ch1:	10:43:18	27.8	15.5	-3.85	-21.85	-29.25	-25.95	-17.55	-9.4	-1.35	7.45	15.7	22.7	26.2	24.25	17.9	6.35
ch1:	10:43:18	-8.7	-22.1	-30.1	-31.55	-27.4	-21.1	-12.2	-1.9	4.45	5.95	6.5	8.4	14.05	21.2	26.45	31.6
ch1:	10:43:18	37.7	42.7	42.7	35	21.15	5.8	-6.65	-10.1	-6.1	0.1	7	14.6	19.85	22.65	20.7	10.3
ch1:	10:43:18	-4.35	-12	-13.35	-13.6	-11.45	-6.2	-0.65	4.7	8.05	9.35	8.55	2.9	-4.85	-12.55	-22.95	-34.75
ch1:	10:43:18	-45.05	-50.75	-49.95	-48.55	-49.65	-47.25	-44.45	-46.55	-49.2	-51	-54	-54.65	-53.9	-53.2	-49.35	-42.55
ch1:	10:43:18	-38.05	-37.7	-41.75	-47.35	-49.9	-47.4	-43.2	-39.2	-38.1	-39.05	-38.8	-39.2	-43.5	-47.6	-48.15	-44.75
ch1:	10:43:18	-38.5	-33	-29.25	-26.45	-27.5	-31.2	-32.55	-32.2	-33	-34.85	-34.7	-30.65	-24.5	-20.85	-17.75	-12.5
ch1:	10:43:18	-9.6	-10	-10.9	-15.05	-22.05	-27.45	-29.25	-24.4	-13.25	-1.75	9.7	19.85	24.8	24.85	21.95	16.6
ch1:	10:43:18	13.05	10.3	6.8	5.2	5.3	5.75	8.75	10.3	9.85	11.8	14.95	15.7	13.55	6.75	-2.05	-6.65
ch1:	10:43:18	-2.85	7.2	19	27.95	34	34.9	30.15	23.25	14.05	0.95	-7.15	-2.6	9.35	21.35	31.85	39.45
ch1:	10:43:18	43.15	42.7	38.6	29.95	17.55	5.6	0.4	1.65	7.75	17.8	29.15	39.45	45.3	42.05	35.65	33.85
ch1:	10:43:18	35	35.65	34.75	30.5	25.7	23.5	23.8	23.35	21.05	17.95	15.4	14.4	17.4	23.85	31	34.45
ch1:	10:43:18	32.3	25.45	16.3	5.2	-4.7	-8.35	-6.05	-2.2	4	13.2	18.7	20	20.35	17.95	13.1	5.8
ch1:	10:43:18	-1.5	-4.35	-5.8	-9.15	-7.95	-5.05	-4.65	-5.3	-9.15	-17.5	-23.15	-22.9	-17.6	-9.4	-2.75	1.15
ch1:	10:43:18	4.8	7.8	9.05	8.15	5.2	2.4	1.35	-0.55	-3.75	-2.55	3.15	6.35	6.45	5.9	7.35	11.55
ch1:	10:43:18	13.95	12.15	10.15	9.15	8.75	6.85	0.6	-6.55	-9.6	-8.75	-5.35	0.45	6.5	11.85	17.15	19
ch1:	10:43:18	17.8	17.15	16.25	14.85	13.95	10.5	4.3	-0.1	-1.3	0.5	5.8	11.25	13.75	13.7	11.75	9.65
ch1:	10:43:21	8.3	5.8	1.25	-4.85	-9.45	-9.15	-5.85	-4.2	-3.7	-3.25	-2.65	-2.05	-1.8	-0.9	0.6	0.8
ch1:	10:43:21	-1.55	-4.7	-7.2	-8.2	-5.7	0.25	5.4	6.65	6.05	4	-1.05	-5.2	-7.7	-11.65	-13.8	-11.25
ch1:	10:43:21	-4.8	3.1	8.05	9.25	9	2.7	-6.1	-6.8	-3.25	-4.65	-9.55	-13.45	-14.45	-15.35	-17.65	-19.4
ch1:	10:43:21	-20.95	-22.8	-22.85	-23.05	-25.95	-29.5	-31.55	-28.15	-16.7	-5.65	-2.15	-6.3	-15.2	-22.35	-22.25	-19.35
ch1:	10:43:21	-16.25	-12.2	-8.85	-7.3	-4.4	0.95	4.65	2.05	-6.5	-15.3	-18.9	-16.55	-8.05	2.45	9.5	11.6
ch1:	10:43:21	11.75	8.85	2.15	-7.65	-16.3	-17.9	-12.7	-8.7	-7.55	-5.15	-1.4	3.9	10.75	13.9	13.8	10.6
ch1:	10:43:21	1.9	-7.3	-10.75	-13.2	-16.8	-20.8	-24.7	-24.6	-17.9	-9.5	-1.65	7.4	15.8	16.9	10.85	5.65
ch1:	10:43:21	3.3	-1.2	-8.5	-12.5	-10.3	-9.45	-14.85	-17.15	-12.05	-6.4	-3	1.3	6.95	12.9	16.1	14.25
ch1:	10:43:21	9.25	2.6	-7.15	-17.55	-22.4	-16.5	-1.8	14.65	28.3	35.65	32.7	25.9	23.2	20.4	11.65	1.25
ch1:	10:43:21	-5.75	-8.75	-6.9	-0.15	8.5	15.8	18.3	15.55	6.65	-7.2	-19.35	-25.2	-26.4	-23.3	-17.85	-14.25
ch1:	10:43:21	-11.7	-7.7	-3.8	-2.9	-5.35	-11.25	-18.5	-24.2	-26.85	-24.25	-17.25	-9.15	-5.1	-6.6	-12.45	-22
ch1:	10:43:21	-31.95	-33.75	-25.15	-13.15	-2.45	5.65	10.9	10.85	1.7	-15.65	-31.25	-38.55	-37.8	-29.55	-14.75	3.6
ch1:	10:43:21	23.9	41.6	49.2	39.25	12.8	-17.65	-37.35	-42.05	-34.65	-21.25	-7.95	2.1	7.6	9.15	11.15	10.5
ch1:	10:43:21	-1.15	-19.45	-31.8	-35.75	-33.75	-26.5	-15.7	-6.9	-3.95	-4.75	-8.95	-18.15	-30.05	-38.65	-40.15	-35.55
ch1:	10:43:21	-28.05	-19.15	-9.45	-4.7	-7.9	-19.35	-36.7	-47.9	-45.35	-38.05	-28.75	-17.1	-8.3	-3.1	1.15	3.65
ch1:	10:43:21	4.65	2.7	-4.9	-15.25	-28.3	-41.3	-46.35	-45.55	-43.45	-39.2	-33.75	-29.15	-23.75	-17.45	-11.85	-6.4
ch1:	10:43:21	-1.85	-3.2	-13.65	-23.85	-26.4	-29.5	-35.3	-32.95	-21.65	-6.75	8.2	20.4	30.75	35.9	30.95	18.95
ch1:	10:43:21	2.05	-16.05	-25.15	-24.05	-18.8	-12.25	-7	-2.5	1.2	0.05	-2.45	-3.1	-4.15	-6.1	-6.5	-5.35
ch1:	10:43:21	-2.55	-0.8	0.45	4.75	9.65	10	7.05	3.1	1.7	3	3.75	4.6	5	-0.85	-11.8	-20.35
ch1:	10:43:21	-19.4	-6.35	13.05	29.1	41	46.85	42.5	31.25	19.75	11.45	5.55	-1.4	-8.2	-13.1	-16.5	-16.55
ch1:	10:43:21	-13	-10.7	-7.35	-3.95	-6.2	-14.45	-23	-26.75	-24.2	-19	-12.4	-4.7	0.3	0.05	-3.1	-6.85
ch1:	10:43:21	-9.8	-9.8	-5.65	-0.6	2.9	4.2	4.5	2.65	-1.8	-8.95	-18.45	-28.1	-34.65	-39.15	-42.9	-43.95
ch1:	10:43:21	-40.7	-34.9	-28.9	-23.2	-17.95	-15.1	-12.8	-7.05	-2.8	-6.65	-13.3	-17.8	-19.4	-15.8	-11.8	-12.2
ch1:	10:43:21	-12.7	-11.75	-9.8	-2.05	11.35	26.1	37.15	39.75	32.85	17.75	-3.65	-22.3	-29.4	-26	-19.35	-10.65
ch1:	10:43:24	4.25	21.35	34.75	43	43.3	35.35	24.15	11.5	-1.35	-8.75	-10.9	-7.55	2.15	11.7	16.75	21.05
ch1:	10:43:24	23.65	21.6	15.6	7.05	-0.75	-5.7	-12.25	-20.05	-23.2	-21.45	-16.15	-8.4	-3.1	-2.15	-3.5	-8.2
ch1:	10:43:24	-16.1	-22.05	-24.85	-24.05	-18.45	-10.85	-4.05	2.45	6.55	6.2	3.45	-0.2	-4.65	-6.35	-4.8	-2.1
ch1:	10:43:24	2.05	8.25	13.95	15.9	14.55	10.75	4.15	-7.35	-17.95	-18.75	-11.65	-1.6	10.4	18.25	20.45	21.35
ch1:	10:43:24	21.4	18.3	11.85	2.1	-7.25	-14.4	-21.55	-28.1	-34.4	-41.1	-45.1	-46.2	-46.85	-48.35	-49.2	-45.6
ch1:	10:43:24	-39.7	-34.35	-28.5	-24.5	-23.95	-23.15	-19.15	-14.05	-12.25	-15.3	-17.5	-17.05	-19.05	-24.7	-31.15	-35.3
ch1:	10:43:24	-35.4	-31.05	-20.5	-3.55	13.1	24	30.1	33.7	32.35	25.55	15.5	3.75	-7.1	-15.25	-17.55	-11.05
ch1:	10:43:24	1.35	13.9	24.95	33.2	37.1	38.65	38.35	36.15	33.2	31.1	32.1	36.95	41.7	44.9	43.95	39.95
ch1:	10:43:24	36.55	30.95	20.75	13	9.75	10.9	18.4	26.9	32.5	36.2	37.5	35.4	29.95	21.25	10.4	0.2
ch1:	10:43:24	-5.1	-5.6	-4.75	-1.05	4.5	9.05	13.75	15.85	14.1	13.8	13.9	7.1	-4.85	-14.85	-19.5	-20.6
ch1:	10:43:24	-18.1	-10.55	-2	3.3	7.9	10.45	5.3	-6.45	-16	-20.75	-22.05	-19.15	-12.75	-4.55	3.65	6.95
ch1:	10:43:24	3.5	-4.45	-15.15	-24.2	-26.1	-20.3	-9.45	-0.25	4.95	7.85	4.6	-4.4	-10.1	-11.05	-10.2	-8.65
ch1:	10:43:24	-8.9	-9.7	-7.75	-6.25	-6.9	-8.55	-10.85	-14.55	-17.55	-18.5	-17.95	-17.6	-18.45	-21.2	-22.95	-18.7
ch1:	10:43:24	-9.45	-0.95	2.8	1.9	0.3	-0.6	-3.7	-7.25	-7.15	-3.3	2.9	7.45	6.9	4.35	2.9	1.15
ch1:	10:43:24	-2.15	-5.3	-6.15	-5.05	-5.7	-8.6	-11.85	-12.55	-8.9	-2.65	0.95	0.4	-0.05	2.25	4.5	4.55
ch1:	10:43:24	2.2	1.8	4.2	7.8	11.55	14.85	16.45	16.75	13.15	1.9	-11.4	-15.3	-8.4	1.65	9.6	16.1
ch1:	10:43:24	21.2	22.75	19.1	13.85	7.65	1.05	-5.75	-14.1	-22.55	-26.5	-27.35	-26.15	-25.55	-28.9	-33.45	-35.8
ch1:	10:43:24	-37.9	-37.4	-32.9	-25.75	-17.65	-9.9	-2.65	3.85	5.5	-0.1	-10.6	-20.55	-24.95	-23.2	-15.15	-1.1
ch1:	10:43:24	10.55	14.5	16.45	18.5	18.1	13.1	4.6	-3.9	-8.5	-9.3	-5.65	-0.6	2.3	3.5	4.45	1.55
ch1:	10:43:24	-3.75	-7.4	-10.1	-14.65	-17.95	-19.1	-21.5	-25.95	-29.9	-32.7	-32.85	-31.5	-31.25	-31.45	-28.7	-24.05
ch1:	10:43:24	-19.35	-16.05	-13.4	-12.75	-14.75	-15.2	-10.8	-6.05	-1.9	2.95	5.1	4.5	4.3	0.8	-4.4	-3.95
ch1:	10:43:24	1.6	8.8	16.75	21.3	20.4	16.25	9.2	-0.2	-9.8	-13.4	-6.65	4.75	14.05	21.05	24.1	23.3
ch1:	10:43:24	19.75	11.6	0.3	-9.65	-18.55	-24.05	-23.4	-21.55	-20.65	-18.1	-17	-17.1	-14.9	-12.25	-11.25	-10.5
ch1:	10:43:24	-10.7	-8.15	-1.35	5.3	9.1	10.4	7.2	-0.05	-5.05	-3	2.5	6.8	9.5	11.55	14.15	17.2
ch1:	10:43:27	17.1	13.55	10	8.95	9.55	8.4	3.95	-0.7	-1.75	2.45	9.85	15.85	18.9	18.7	16.6	14.95
ch1:	10:43:27	13.95	12.6	9.6	3.5	-2	-2.3	4.45	17.9	31.8	38.75	39.6	38.05	33.65	24.9	14.6	4.9
ch1:	10:43:27	-5.65	-17.25	-27.4	-33.6	-34.35	-32.35	-31.5	-32.35	-34	-35.05	-32.7	-30.55	-32.05	-31	-25.55	-20.95
ch1:	10:43:27	-17.35	-16.95	-22.1	-24.7	-22.4	-22.1	-22.1	-19.65	-19.45	-23.6	-26.95	-26.5	-20.7	-10.7	-1.75	1.25
ch1:	10:43:27	-0.2	-5.15	-12.2	-20.05	-27.55	-32.4	-26.3	-12.75	-0.15	9.3	15.8	17.85	14.7	4.1	-10.65	-26.3
ch1:	10:43:27	-40.05	-47.25	-45.95	-41.2	-36.4	-37	-43.3	-51.75	-61.6	-71.65	-74.7	-70.85	-63.25	-53.7	-45.9	-43.5
ch1:	10:43:27	-44.8	-45.9	-43.55	-42.6	-43.5	-42.15	-39.95	-38.5	-34.75	-30.75	-27.8	-26.1	-26.15	-25.4	-22.4	-20.65
ch1:	10:43:27	-20.55	-18.7	-13.95	-7.85	-1.2	5.45	11.7	14	11.75	7.1	1.8	-2.5	-4.45	-7.65	-10.55	-8.25
ch1:	10:43:27	-4.15	-1.55	3.4	9.15	11.15	10.65	8.1	1.55	-7.9	-14.45	-16.15	-13.85	-6.85	3.15	10.75	14.8
ch1:	10:43:27	16.05	16.6	19	21.1	20.05	17.75	15.65	13.55	11.65	11.1	12.5	16.55	22.65	27.45	26.45	21.55
ch1:	10:43:27	16	11.2	8.1	5.65	3.45	3.85	6.2	5.2	0.2	-1.85	4.05	14.65	21.95	21.5	16.35	8.9
ch1:	10:43:27	-2.15	-15	-25.25	-32.55	-35.7	-32.15	-26	-21.65	-20.45	-21.15	-21.3	-19.4	-14.75	-10.75	-10	-9.95
ch1:	10:43:27	-9.35	-12.35	-21.25	-34.4	-46.5	-49.3	-44.2	-37.6	-30.5	-21.6	-13.25	-9.45	-11.85	-18.2	-24.4	-29.35
ch1:	10:43:27	-35.8	-43.65	-50.5	-53.3	-48.1	-42.05	-40.55	-37.1	-33.1	-32.95	-32	-32.85	-36	-35.4	-32.35	-26.35
ch1:	10:43:27	-14.4	-2.6	5.2	8.35	5.65	0.25	-6.25	-15.85	-26.1	-33.15	-32.45	-19.6	-0.35	18.15	33.6	42.75
ch1:	10:43:27	43.6	38.8	27.55	12.05	-3.45	-14.9	-22.2	-27.7	-33.95	-40.7	-45.55	-45.55	-40.85	-33.5	-25.55	-19.95
ch1:	10:43:27	-19	-20.8	-23.25	-25.5	-28.6	-33.7	-36.3	-32.8	-26.65	-20.8	-17	-15.6	-15.4	-14.6	-11.9	-8.9
ch1:	10:43:27	-8.55	-9.45	-8.1	-7.35	-10.6	-13.15	-12.75	-14.25	-18.7	-20.65	-14.35	-2.45	7.6	14.15	20.85	29.85
ch1:	10:43:27	37.45	39.55	37.3	31.75	19.8	7.5	4.4	5.95	9.5	17	23.1	23.6	21.95	17.35	11.8	7.2
ch1:	10:43:27	2.2	-2.25	-3.9	-2.45	4.95	16.65	28.05	36.25	38.85	37.5	34.35	27.65	18.4	11.4	8.15	9.2
ch1:	10:43:27	12.8	17.6	24	28.4	28.6	26.1	21.05	13.55	6.35	2.95	5.15	10.95	17.75	24.75	31.85	36
ch1:	10:43:27	35.85	32.45	27.25	21.7	14.45	7.1	4.1	6.25	13	24.8	37.5	45.55	47.9	44.85	38.65	32
ch1:	10:43:27	27.35	20.5	10.2	0.55	-2.45	2.85	15.7	27.9	34.75	35.8	31.6	21.65	10.65	0.05	-3.95	3.75
ch1:	10:43:27	18.25	29.65	35.65	35.6	29.25	19.3	8.75	-3.4	-13.55	-20.5	-30.05	-41	-45.7	-47.6	-49.75	-50.45
ch1:	10:43:30	-51.1	-54.05	-54.45	-53.3	-53.5	-53.15	-47.85	-40.05	-33.15	-26.65	-23.3	-26	-32.7	-43.25	-53.05	-55.9
ch1:	10:43:30	-52.9	-47.2	-39.4	-33.4	-28.6	-23.35	-20.6	-24.75	-35	-45.5	-49.05	-48.35	-45.8	-42.4	-37.85	-32.8
ch1:	10:43:30	-27.05	-22.15	-21.4	-28.9	-40.15	-44.35	-35.8	-19.75	-2.5	12.4	23.7	29	26.95	15.55	-0.55	-11.1
ch1:	10:43:30	-11.3	-4	7.8	20.3	31.1	36.7	31.35	12.6	-9.5	-20.1	-15.75	-3.85	8.6	18.1	23.25	23.3
ch1:	10:43:30	18.2	8.65	-2.1	-10.1	-16.4	-24.7	-34.2	-41.75	-45.5	-47.7	-50.15	-51.65	-51.6	-49.85	-46.65	-43.75
ch1:	10:43:30	-42.5	-41.85	-40.95	-39.7	-39.6	-41.9	-44.05	-44.5	-42.55	-36.1	-28.2	-24.75	-24.55	-28.9	-37.85	-44.5
ch1:	10:43:30	-45.85	-43.9	-37.5	-28.6	-19.6	-11.45	-5.55	-2.45	-1.7	-5.3	-13.5	-23.7	-30.2	-28.05	-19.3	-10.85
ch1:	10:43:30	-6.45	-2.6	1.95	4.1	4.55	6.4	5.7	-1.15	-10.25	-15.25	-11.05	0.5	10.1	16.65	24.9	34.2
ch1:	10:43:30	39.55	39	32.85	22	7.3	-4.9	-9.1	-4.7	8	24.7	37.25	44.65	49.3	51.3	50.25	45.3
ch1:	10:43:30	37.55	28.4	16.5	3.75	-3.4	-4.45	-0.65	6.35	13.05	17.25	17.8	14.4	8.95	5.8	9.25	17.85
ch1:	10:43:30	25.2	30.7	33.65	33	31.4	29.5	23.55	17.45	14.45	16.3	25.9	40.8	52.35	57.9	59.6	58.1
ch1:	10:43:30	52.2	43.6	33.5	24.1	17.8	16	16.85	20.45	23.1	24.8	26.9	31.05	32.25	28.3	22.8	19.3
ch1:	10:43:30	15.65	13.9	18	26.15	34.65	41.3	42.8	37.9	29.6	23.45	20.75	18.55	15.95	15.55	15.8	15.65
ch1:	10:43:30	15.7	15.35	12.55	9.1	6.05	4.1	2.5	1.65	4.9	11.8	14.35	12.35	11.25	9.1	5.2	2.85
ch1:	10:43:30	2.35	3.85	5.85	7.95	13.55	21.5	26.9	27.8	19.85	2.65	-15.7	-25.95	-23.65	-10.1	4.15	15.85
ch1:	10:43:30	28.35	37.2	38.65	35.6	27.85	18.7	9.95	-0.6	-9.7	-16.1	-22.35	-26.05	-24.75	-21.3	-19.7	-21.25
ch1:	10:43:30	-25.25	-28	-26.3	-21.8	-19.05	-17	-12.65	-10.45	-12	-12.95	-15.45	-19.7	-19.4	-16	-12.15	-5.35
ch1:	10:43:30	-1.15	-4.8	-12.75	-19.55	-19.55	-12.2	-4.55	2.2	8.25	11.1	11.65	12.2	13.2	13.5	5.45	-8.85
ch1:	10:43:30	-19.75	-23.75	-19.35	-8.2	-3.25	-3.9	-0.05	8.5	13.1	7.1	-6.05	-14.1	-11.3	-1.1	10.25	20.4
ch1:	10:43:30	31.3	41.15	40.5	30.5	15.65	-1.95	-13.05	-11.9	-2	13.5	28.65	37.55	40	36.6	29.8	23.8
ch1:	10:43:30	15.85	5.85	-1.15	-7	-15.2	-23.9	-32	-40.7	-45.75	-43.65	-38.55	-34.5	-32.3	-32	-34.65	-38.35
ch1:	10:43:30	-37.8	-33.1	-30.3	-28.6	-23.9	-18.4	-17.75	-23.4	-30.15	-33.5	-36.05	-40.65	-40.9	-30.05	-12.85	1.5
ch1:	10:43:30	6.5	3.7	-1.75	-8.95	-19.35	-27.15	-24.85	-16.1	-4.85	6.5	12.75	15.75	21.15	24.5	19.45	7.7
ch1:	10:43:30	-5.2	-10.45	-8.65	-5.95	1.25	11.2	14.75	15.25	15.15	11.15	5.8	5.8	12	20.5	25.6	25.1
ch1:	10:43:33	14.25	22.5	28.85	32.05	34.05	34.25	32.9	30.5	22.55	9.7	1.15	-2.6	-6.5	-8	-6.35	-3.5
ch1:	10:43:33	1.35	7.8	13.25	16.55	16.6	14.35	13.15	12.9	10.45	6.4	2.5	0.55	-2.15	-6.8	-9.1	-8.05
ch1:	10:43:33	-3.3	4.9	10.8	12.2	13.55	16.4	18.35	18.95	16.3	11.45	6.1	2.35	-0.15	-2.6	-2.85	1.4
ch1:	10:43:33	4.35	3.35	-1.5	-9.8	-18	-23.95	-30.25	-31.85	-25.55	-19.35	-15.9	-11	-5.45	-0.6	4.2	9.9
ch1:	10:43:33	11.65	4.6	-7.45	-18.95	-28.3	-33.6	-35.45	-33.1	-26.75	-16.6	-4	7.35	11.75	11.95	10	7
ch1:	10:43:33	6.9	7.2	1.35	-7.05	-12.85	-13.6	-9.85	-4.25	2.4	10.25	15.35	16.85	20	24.75	23.15	13.25
ch1:	10:43:33	-0.75	-14.05	-21.75	-22.05	-16.7	-10.8	-7.2	-4.2	-0.8	0.1	1.45	8.1	18.35	24.4	20.65	9.2
ch1:	10:43:33	-5.05	-18.1	-23.45	-20.8	-15.5	-11.2	-5.55	1.45	5.8	6.45	8	10.75	12.15	13.15	10.05	2.85
ch1:	10:43:33	0.15	4.4	11.35	16.4	15.2	10.1	5.65	-2.8	-10.35	-7.25	0.15	4.2	8.3	11.7	11.85	9.6
ch1:	10:43:33	6.2	3.45	3.1	3.45	3.75	4.35	4.95	2.8	-0.6	-2.15	-3.65	-4.35	-2.4	-1.1	0.45	5.7
ch1:	10:43:33	10.35	12.1	12.55	12.1	10.05	4.4	-3.6	-8.5	-11	-10.35	-3.65	5.55	12.6	15.75	13.3	7.3
ch1:	10:43:33	-0.4	-8.9	-12.45	-11.9	-13.75	-20	-28.4	-33.6	-29.55	-20.05	-12	-7.2	-5.55	-6.85	-7.45	-7.55
ch1:	10:43:33	-10.4	-16.35	-21.35	-22.95	-23.75	-26.4	-29.5	-32.75	-35.2	-35.55	-33.8	-30.65	-21.45	-7.25	4.85	9.8
ch1:	10:43:33	6.5	-2.95	-13.05	-22.5	-28.85	-29.05	-23.6	-16.8	-10.95	-9.15	-8	-3.05	5.35	11.5	13.7	12.05
ch1:	10:43:33	9.6	5.7	0.05	-4	-5.2	-7.35	-13.5	-22.3	-26.55	-23.9	-18.05	-12.25	-7.85	-5.15	-2.5	0.35
ch1:	10:43:33	0.7	-1.2	-4.1	-8.9	-15.05	-18.4	-19.6	-20.6	-17.5	-10.55	-3.15	5.05	12	14.55	14.5	13.95
ch1:	10:43:33	10.65	4.3	-3.95	-11.95	-18.6	-22.2	-20.3	-13.1	-3.95	2.8	4.3	2.35	0.95	1.4	1.65	0.7
ch1:	10:43:33	-0.1	0.45	1	0.75	-0.85	-1.9	-0.75	1.1	2.15	2.8	2.2	0.4	-3.5	-6.05	-0.95	7.45
ch1:	10:43:33	12.65	16.95	18.7	16.55	13.3	7.85	0.95	-3.1	-6.55	-11.05	-15.1	-16.05	-14.25	-13.6	-15.2	-15.35
ch1:	10:43:33	-16.3	-18.6	-18.85	-17.8	-16.3	-12.45	-6.6	0.5	4.85	6.3	7.15	2.55	-11.35	-25.1	-29.75	-25.1
ch1:	10:43:33	-16.05	-7.2	-2.2	-0.6	0.15	4.15	7.25	5.3	1.3	-2.8	-9	-14.3	-16.75	-17.5	-17.5	-17.65
ch1:	10:43:33	-19.75	-22.95	-25.95	-27.7	-26.7	-21.85	-15.4	-8.95	-4.4	-2.95	-3.75	-6.4	-13.6	-20.35	-21.6	-19.3
ch1:	10:43:33	-12.25	3.6	22.5	35.95	39.05	35.25	28.8	17.6	0.15	-16.9	-25.7	-23.45	-13.2	-1.6	7.8	13.1
ch1:	10:43:33	12.5	9.5	5.6	-1.05	-8.15	-10.55	-6.95	0.35	7.6	12.95	16.05	15.8	12.65	9.5	4.4	-3.9
ch1:	10:43:36	-31.15	-30.4	-28.9	-28.25	-27.75	-26.75	-21.8	-11.65	-2.45	2.9	5.65	6	4.65	2	-2.85	-7.2
ch1:	10:43:36	-13.2	-24.25	-35.4	-37.9	-32.35	-22	-11.45	-5.05	-2.6	-1.8	-3	-5.45	-10.85	-19.45	-25.15	-25.1
ch1:	10:43:36	-20.25	-8.5	6.25	17.05	21.65	19.65	13.25	6.25	-4.5	-18.4	-29.5	-35.2	-35.65	-32.35	-26.8	-19.3
ch1:	10:43:36	-10.4	-1	6	7	4.9	2.5	-5.4	-19.9	-32	-34.15	-27.45	-16.2	-1.4	11.1	16.85	18.55
ch1:	10:43:36	16.45	8.05	-4.15	-16.75	-27.6	-33.1	-30.75	-20.6	-4.85	9.9	20.35	26.05	26.15	18	5.2	-5.15
ch1:	10:43:36	-9.35	-6.8	1.45	12.4	24.05	33.65	38.85	38.9	32.7	19.9	7.15	1.95	2.7	4.8	8.25	14.85
ch1:	10:43:36	23.8	31.65	35.1	33.3	29.35	23.35	13.35	1.85	-4.15	-2.55	3.1	10.05	17.05	22.45	23.7	19.1
ch1:	10:43:36	11.95	6.55	7.1	16	27.75	34.5	34.8	31.45	29.55	30.4	29.85	24.1	13.5	1.4	-6.85	-4.35
ch1:	10:43:36	9.4	26.3	37.45	40.9	37.45	30.5	22.05	12.65	4.6	3.4	6.7	10.25	13.85	16.6	14.4	7.05
ch1:	10:43:36	-1.05	-5.8	-3.95	5.15	18.05	30.35	32.95	19.9	2.65	-3.85	-1.5	5.65	16.2	26.2	34.6	36.3
ch1:	10:43:36	23	-2.25	-23.5	-26.65	-12.8	6.35	24.2	36.5	39.3	34.15	24.65	11.1	-3.9	-18.45	-27.6	-28.75
ch1:	10:43:36	-26.6	-27.6	-30.2	-31.65	-29.55	-24.7	-19.35	-15.05	-13.25	-14.7	-17.6	-18.5	-14.25	-8.05	-3.55	-2.9
ch1:	10:43:36	-6.6	-13.1	-19.45	-22.5	-18.1	-11.25	-8.2	-6.6	-4.25	-3.55	-4.05	-8	-17.65	-25	-23.45	-15.25
ch1:	10:43:36	-3.6	5.3	5.1	-2.55	-11.8	-15	-8.85	3.85	17.35	28.35	34.8	36.7	36.65	36.6	32.35	20.7
ch1:	10:43:36	5.15	-11.8	-28.05	-34.8	-30	-21.8	-13.45	-3.45	6.45	14.1	17.4	15.25	7.4	-2.3	-8.65	-9.5
ch1:	10:43:36	-8.15	-8.4	-10.6	-10.2	-3.8	4.7	11.75	14.9	11.2	1.85	-8.1	-17	-21.1	-14.35	-0.8	11.4
ch1:	10:43:36	19	19.7	11.05	-2.7	-18.8	-34.65	-46	-49.7	-44.85	-32.25	-15.6	1.8	17.65	28.75	33.4	29.95
ch1:	10:43:36	17.55	0.4	-14.4	-21.65	-20.5	-12.75	-0.95	10.7	19.1	21	14.35	3.8	-8.8	-22.55	-30.8	-28.95
ch1:	10:43:36	-20.45	-10	-3.3	-1.5	-0.2	0.9	-1.25	-8.15	-16.6	-23.05	-23.85	-16.4	-0.9	14.3	19.65	11.6
ch1:	10:43:36	-2.6	-13	-14.35	-5.55	8.45	18.55	23.2	24.2	19.4	9.1	-4.6	-19.05	-25.8	-20.55	-10.85	-1.45
ch1:	10:43:36	7	12.25	15.7	18.5	17.05	10.9	4.75	0.65	-2.75	-7.6	-13.7	-15.85	-14.65	-14.3	-14.5	-10.75
ch1:	10:43:36	-2.55	8.1	15.1	18.25	19.55	22.05	24.7	23.9	19.15	14.75	11.5	10	10.9	11.65	12	13.1
ch1:	10:43:36	14.7	18.25	22.75	26.45	27.3	23.15	16	12.2	9.9	8.7	8.7	6.65	5.35	11.7	21.3	26.45
ch1:	10:43:36	24	14.3	0.35	-12.35	-17.95	-10.25	8.4	28.8	40.35	40.8	38.75	36.45	28.7	19.6	9.45	-2.75
ch1:	10:43:40	25.5	17.25	7.7	-4.95	-16	-18.35	-15.5	-11.4	-8.65	-6.4	-4.15	-4.5	-9.5	-13.3	-15.9	-20.45
ch1:	10:43:40	-23.75	-26	-28.75	-29.05	-25.45	-19.95	-13.4	-5.35	-0.15	-0.85	-8.3	-19.8	-27.9	-25.45	-16	-6.75
ch1:	10:43:40	-0.9	1.4	2.05	0.8	-4.35	-11.5	-19.05	-25.15	-26	-20.15	-11.55	-2.9	4.75	9	9.3	4.5
ch1:	10:43:40	-6.4	-21	-32.95	-36.35	-30.85	-21.15	-10.2	-1.95	3.65	5.15	-2.75	-18.3	-28.8	-30.05	-25	-17.1
ch1:	10:43:40	-8.5	0	9.15	14.45	17.05	16.4	7.8	-6.1	-19.2	-31.95	-43.3	-50.5	-52.3	-49.85	-45.45	-38.85
ch1:	10:43:40	-28.15	-18.9	-16.45	-20.15	-27.3	-34.15	-37.2	-37.45	-37.35	-36.85	-34	-29.25	-23.95	-20.6	-23.75	-30.9
ch1:	10:43:40	-33	-28.35	-22.95	-18	-12.55	-7.7	-5.8	-8.35	-17.05	-27.95	-32.4	-28.7	-22.5	-14	-5.3	-0.95
ch1:	10:43:40	-1.85	-5.85	-13.65	-25.45	-39.3	-49.1	-47.55	-34.55	-16.1	2.55	14	16.05	11.95	5.15	-3.4	-13.4
ch1:	10:43:40	-24.1	-35.4	-48.4	-60	-65.95	-66.85	-65.25	-63.8	-63.7	-61.65	-59.45	-61.55	-65.15	-63.75	-58	-51.85
ch1:	10:43:40	-49.15	-49.45	-49.2	-47.55	-45.2	-40.9	-37.25	-36.7	-36.55	-34.65	-32.9	-34	-36.95	-38.75	-36.2	-27.2
ch1:	10:43:40	-15.95	-8.4	-7	-11.65	-20.8	-31.1	-39.7	-45.9	-47.85	-40.8	-23.9	-3.75	12.75	23.4	27	25.9
ch1:	10:43:40	22.25	13	-1.4	-15	-22.25	-22.15	-13.35	0.75	15	23.5	24	19.5	13.4	7.2	2.3	-1.55
ch1:	10:43:40	-6.9	-13.35	-18.25	-22.5	-24.9	-24.6	-22.5	-19.2	-17.6	-20.85	-25.05	-28.7	-30.4	-27.55	-20.75	-12.6
ch1:	10:43:40	-4.9	-0.1	3.15	4.9	4.5	3.4	3.45	2.05	1.35	4	8.6	13.25	19.3	25.75	30.35	34
ch1:	10:43:40	38.2	39.3	35.2	25.45	14.5	6.15	-0.05	-5.65	-7.55	-6	-1.1	7.85	16.5	21.4	25.15	29.65
ch1:	10:43:40	32.75	34.25	36.4	38.2	34.3	25.6	19.7	16.6	13.75	13.2	17.35	22.4	24.6	23.25	18.3	12.85
ch1:	10:43:40	10.75	11.6	11.15	9.05	6.85	5	1.5	-2.65	-6.75	-8.95	-8.1	-4.1	-0.8	0.15	-2	-5
ch1:	10:43:40	-7.3	-9.75	-10.25	-7.25	-1.35	5.4	8.35	6.1	3.45	-0.45	-7.95	-14.5	-15.8	-15.1	-13	-7.5
ch1:	10:43:40	-1.3	4.65	9.65	9.8	5.35	1.85	4.1	12.75	22.95	29.5	30.9	28.5	25.35	20.75	12.5	2.35
ch1:	10:43:40	-5.2	-9.3	-11.75	-16.3	-24.8	-36	-44.7	-48.4	-50.05	-51.7	-50.5	-45.85	-39.3	-34.1	-34.3	-37.65
ch1:	10:43:40	-37.3	-33.35	-29.95	-25.5	-18.6	-11.9	-11.45	-18.8	-28.7	-34.8	-33	-22.9	-7.85	4.05	7.3	4.55
ch1:	10:43:40	0.65	-4.15	-9.65	-16.45	-24.4	-31.15	-34.6	-36.75	-38.4	-39.05	-37.55	-34.15	-30.45	-26.3	-22.65	-21.6
ch1:	10:43:40	-21.55	-22.05	-23.6	-26.9	-29.55	-27.8	-24.8	-24.2	-22.05	-17.85	-15.7	-14.9	-13.8	-13.6	-16.3	-23.2
ch1:	10:43:40	-29.85	-29.75	-20.2	-4.5	10.4	20.5	25.3	20.4	9.05	-1.1	-10.95	-20.6	-23.4	-22.25	-22.1	-18.75
ch1:	10:43:43	27.6	25.7	20.95	12.75	2.15	-6.05	-8.8	-5.8	5.75	20.65	32.4	39.5	43.1	39.35	28.5	14.4
ch1:	10:43:43	0.9	-11.1	-17.75	-19.15	-19.15	-18.8	-16.5	-14.1	-9.75	-3.95	0	1.85	2.15	1.85	2.5	0.3
ch1:	10:43:43	-3.7	-3.5	0.6	3	5.25	7.9	8.55	5.8	0.6	-5	-6.1	-0.3	10.55	19.8	24.45	25.9
ch1:	10:43:43	25.05	21.75	17.9	14.2	9	2.05	-4.25	-9.2	-9.85	-5.9	-2.1	-1.7	-4.05	-7.45	-9.8	-12.15
ch1:	10:43:43	-13.95	-15.35	-18.95	-22.85	-21.35	-16.5	-12.25	-9.65	-8.65	-8.05	-4.8	0	0.85	-5.4	-13.45	-17.1
ch1:	10:43:43	-17.25	-14.25	-9.6	-6.35	-4.2	-3.2	-5.9	-8.5	-9	-10.9	-17.05	-26.25	-34.95	-41.15	-45.9	-50
ch1:	10:43:43	-53.85	-57.7	-61	-63.45	-66.45	-70.85	-73.75	-73.35	-71.7	-69.2	-63.15	-54.65	-48	-43	-38.15	-34.9
ch1:	10:43:43	-34.4	-37.7	-43.5	-47.8	-48.15	-43.65	-34.65	-24.6	-18.55	-16.55	-17	-20.1	-24.15	-26.6	-30.05	-34
ch1:	10:43:43	-31.3	-23.65	-17.05	-12.2	-9.3	-8.55	-10.65	-16.85	-26.15	-32.45	-29	-18.15	-6.85	2.65	11.7	19.45
ch1:	10:43:43	24.5	26.05	22.95	17.35	11.35	2.75	-7.2	-13.55	-15.4	-14.55	-12.15	-9.55	-6.8	-4.25	-3.65	-4.6
ch1:	10:43:43	-6.9	-13.2	-18.05	-12.95	-2.3	7.45	16.5	25.75	30.9	29.85	23.3	17.25	15.55	16.65	20.15	25.1
ch1:	10:43:43	29.8	33.9	38.25	39.5	37.8	36.7	34.75	29.55	22.95	19	20.65	25.4	26.95	25.7	25.8	28.3
ch1:	10:43:43	28.85	24.3	16.5	10.15	4.75	-0.2	-4.3	-5.8	-5.8	-6.6	-6.8	-6.15	-10.5	-21.45	-31.2	-33.2
ch1:	10:43:43	-28.95	-22.4	-15.2	-5.75	3.25	8.6	5.4	-5.4	-16.85	-22.65	-23.1	-18.25	-11.9	-7.4	-4.1	-0.35
ch1:	10:43:43	3.65	7.9	8.55	2.6	-6.15	-12.8	-12.8	-5.2	5.8	14.8	17.45	14.5	9.9	6.35	3.25	-1.1
ch1:	10:43:43	-9.3	-15.2	-13.05	-5.5	0.15	1.8	3.35	5.5	3.1	-2.5	-6.05	-8.65	-11.3	-11.65	-9.8	-4.35
ch1:	10:43:43	4.75	13.15	20.4	27.55	29.85	25.05	13.35	-2.45	-12.5	-12.75	-7.45	1.7	12	19	23.4	23.7
ch1:	10:43:43	19.7	13.35	3.95	-7.2	-16.8	-22.6	-20.75	-12.9	-2.75	8.55	16.7	18.9	16.45	9.05	0.5	-4.05
ch1:	10:43:43	-6.75	-8.2	-7.7	-8	-9.85	-13.7	-16.25	-13.75	-9.15	-7.75	-11.95	-20.35	-27	-26	-17.15	-4.85
ch1:	10:43:43	6.05	14.45	21.25	24	22.25	18.75	12.9	3.6	-5.85	-10.4	-10.05	-5.4	4.95	18.45	28.7	34.05
ch1:	10:43:43	35.05	32.7	27.35	18.05	3.75	-13.3	-27.55	-33.7	-31	-24.35	-20.7	-21.9	-23.6	-24.8	-26.75	-25.8
ch1:	10:43:43	-23.15	-23.6	-29.3	-38.45	-42.35	-35.5	-24.35	-13.6	-3.95	1.3	2.4	3.75	4	-1.3	-9.7	-18.15
ch1:	10:43:43	-25.65	-30	-30.15	-28.65	-27.55	-24.85	-18	-10.05	-6.55	-8.35	-14.15	-21.95	-25.15	-21.9	-17.3	-10.25
ch1:	10:43:43	-3.9	-4.6	-7.4	-12.5	-22.85	-27.7	-21.25	-9.85	1.4	7.8	9.2	8.85	3.15	-8.05	-17	-22.55
ch1:	10:43:46	-37.4	-34.1	-34.7	-36.75	-39.25	-42.3	-42.8	-37.55	-28.75	-21.3	-17.25	-16.55	-18.9	-22.4	-23.05	-18.3
ch1:	10:43:46	-12.55	-10.8	-13.65	-18.1	-22.45	-25.15	-25.25	-22.8	-19.6	-17.25	-13.7	-9.6	-6.75	-2.35	4.4	9.6
ch1:	10:43:46	14.15	18.9	22.3	21.25	14.7	6.5	3.4	3.85	6.45	12.15	19.35	22.8	21.2	17.25	13.55	8.4
ch1:	10:43:46	5.35	8.15	13.95	20.1	25	24.15	17.4	8.3	-0.05	-7.1	-14.05	-21.6	-27	-30.25	-31	-31.65
ch1:	10:43:46	-35.3	-38.7	-38.7	-36.65	-33.3	-31.55	-34.05	-36.95	-36.3	-31.8	-25.8	-22.55	-23	-23.1	-20.85	-17.7
ch1:	10:43:46	-14.55	-13.1	-12.95	-13.7	-13.65	-15.05	-20.25	-26.4	-27.1	-23.35	-16.5	-7	2.05	5.75	5.95	5.7
ch1:	10:43:46	4.1	-0.95	-6.85	-13.3	-20.25	-22.45	-16.15	-5.85	3.6	10.5	15.95	20.55	22.6	19.35	12.8	5.4
ch1:	10:43:46	-4.85	-15.5	-17.95	-11.5	-2.55	6.85	18.95	32.95	44.6	50.05	49.45	44.95	36.5	25.25	11.6	-5.1
ch1:	10:43:46	-21.4	-31.95	-34.55	-31.85	-26.45	-19.1	-11.35	-2.95	5.7	9.1	4.35	-2	-5.65	-6	-3.55	-0.15
ch1:	10:43:46	3.65	8.05	7.35	1.4	-3.65	-5.9	-5.95	-2	4.1	10.3	16	19.4	17.5	11.05	4.85	9.15
ch1:	10:43:46	21.7	31.45	36.9	40.05	34.65	23.7	14.15	6.85	1.2	-2	-3.15	2	11.1	20.45	26.4	25.9
ch1:	10:43:46	19.4	11.3	2.5	-3.45	-2.55	3.75	13.65	24.4	31.1	35.3	38.55	36.65	29.55	20.85	9.6	-0.95
ch1:	10:43:46	-4.65	-1.35	5.9	16.2	26.4	33.5	37.85	38.25	32.2	21.2	7.65	-9.1	-23.45	-25.85	-16.1	-0.6
ch1:	10:43:46	17.2	32.9	40.1	39.1	33.25	21.25	2.85	-14.55	-21.5	-17.4	-9.25	-1.15	7.6	15.4	19.5	20.8
ch1:	10:43:46	20.3	17.8	15.95	14.5	13.1	16.85	25	29.4	29.75	26.4	17.15	4.3	-8.2	-15.3	-11.3	-0.55
ch1:	10:43:46	6.55	8.4	10.35	15.45	20.3	21.2	19.8	14.95	5.35	-3.6	-4.65	0.5	6.45	8.95	8.85	9.2
ch1:	10:43:46	9.2	5.15	0.5	-3.7	-8.45	-10.85	-7.25	-1.15	1.65	-0.1	-3	-7.2	-11.8	-12.8	-10.15	-5.4
ch1:	10:43:46	4.6	16.55	22.55	20.75	15.95	8.8	1.2	-4.4	-6.95	-7.15	-5.65	-6.3	-6.25	-1.35	5.6	9.55
ch1:	10:43:46	11.1	11.25	12.15	15.5	22.05	27.2	27.15	23.15	18.9	12.2	2.85	-5.15	-5.45	2.15	11.4	18.75
ch1:	10:43:46	26.2	31.5	31.7	24.7	14.2	4.75	-3.3	-7.4	-3.8	0.3	-0.15	-3.65	-6.6	-7.7	-7.75	-8.3
ch1:	10:43:46	-8.1	-8.9	-10.5	-11.95	-13.35	-12.5	-3.95	8.5	14.9	12.5	6.85	1.15	-4.35	-8.7	-11.9	-15.55
ch1:	10:43:46	-19.2	-18.55	-10.25	1.9	11.6	15.4	14.5	10.25	0.1	-12.5	-20.6	-26.85	-32.45	-30.3	-21.85	-15.05
ch1:	10:43:46	-9.7	-0.85	9.75	14.4	8.25	-5.45	-21.85	-32.95	-32.1	-24.45	-16.15	-6.6	0.55	4.05	6.25	4.9
ch1:	10:43:46	-4.95	-19.65	-32.75	-38	-33.45	-21.25	-6	8.05	16.8	17.35	10.3	0.85	-10.55	-21.6	-27.6	-27.2
ch1:	10:43:49	52.55	50.45	41.35	29.55	21.15	15.65	9.65	1.2	-5.65	-7.7	-8.7	-10.5	-8.4	-4.6	-1.95	-0.4
ch1:	10:43:49	-2.1	-3.5	-0.5	1	-2.1	-7.15	-12.7	-18.95	-23.95	-24.2	-16.75	-7.45	-2.5	-2.35	-5.2	-6.15
ch1:	10:43:49	-1.95	1.4	1.15	-0.25	-2.25	-5.65	-9.05	-11.6	-11.05	-11.6	-15.9	-15.95	-9.15	-3	-0.1	3.5
ch1:	10:43:49	9.7	13.65	12.15	8.25	3.7	-3.05	-10.35	-15.7	-17.55	-17.75	-18.05	-15.2	-10.35	-10.3	-16	-21.75
ch1:	10:43:49	-24.1	-24.35	-24.75	-21.5	-14.55	-9.7	-9.3	-12.4	-19.45	-27.15	-29.7	-22.2	-7.15	6.55	14.15	16.05
ch1:	10:43:49	11.95	2.95	-8.8	-19.25	-21.95	-18.75	-15.65	-10.9	-2.4	7.75	13.5	11.65	4.35	-7.05	-19.4	-23.3
ch1:	10:43:49	-15.65	-4.15	5.7	12.5	15	12.3	5.8	-2.55	-10.35	-17.2	-22.55	-25.9	-26.2	-23.5	-21.5	-21.7
ch1:	10:43:49	-21.5	-21.4	-23.5	-26.75	-27.95	-27.75	-26.35	-24.6	-23.7	-24.5	-27.25	-27.45	-19.6	-8.7	-1.7	2.45
ch1:	10:43:49	5.75	3.2	-4.85	-13.3	-19.3	-21.1	-13.45	1.15	14.45	21.85	24.9	24.55	21	16.05	13.85	16.7
ch1:	10:43:49	24.1	31.75	34.35	29.25	19.1	4.6	-11.15	-16.8	-7.6	6.4	21	37.8	52.6	58.95	55.75	44.95
ch1:	10:43:49	29.75	13.45	0.55	-5.5	-5.65	-2.4	4.15	11.6	16.95	19.65	18.5	12.55	4.5	-1.05	-4.75	-12.05
ch1:	10:43:49	-18.25	-15.1	-4.75	2.7	4.4	2.7	-0.5	-5.9	-12.15	-16.3	-16.2	-13.25	-10.9	-11.15	-12	-10.65
ch1:	10:43:49	-9.35	-11.9	-16.45	-19.45	-20	-18.65	-14.5	-7.3	0.9	6.75	10.45	10.3	4.4	-4.8	-13.65	-20.9
ch1:	10:43:49	-20.2	-9.7	5.4	21.05	33.8	36.95	29.6	15.9	-1	-17.15	-28.05	-32.5	-31.15	-26.2	-20.25	-15.25
ch1:	10:43:49	-14.05	-15.55	-15.7	-14.9	-11.4	-5.9	-5.75	-11.15	-10.6	-4.25	0.35	2.05	2	0.05	-3.75	-11.3
ch1:	10:43:49	-17.4	-15.95	-11.1	-6.05	-0.65	3.65	8.2	12.7	13.45	5.9	-7.55	-17.45	-17.5	-12.25	-3.75	9.1
ch1:	10:43:49	22.4	30.35	30.5	25.25	21.15	17.5	11.3	5	2.15	-0.25	-2	-2.15	-1.4	1.05	6	8.9
ch1:	10:43:49	7.7	2.35	-6.05	-15.85	-24.35	-29.4	-26.35	-16.65	-4.75	4.4	9.6	10.55	10.4	4.3	-6.5	-12.75
ch1:	10:43:49	-11	-5.5	2.8	12.65	23.15	31.25	32.15	25.55	16.4	4.9	-8	-19.65	-22.4	-13	3.45	19.85
ch1:	10:43:49	32.15	37.9	40.9	40.5	29	11.15	0.75	-1.8	2.45	13.75	25.75	33.75	37.55	33.8	26.3	18.75
ch1:	10:43:49	9.35	0.55	-1.75	0.6	6.95	16.6	23.75	25.75	22.85	12.25	-3.05	-17.25	-23.85	-18.7	-5.7	6.6
ch1:	10:43:49	14.9	18.8	19.85	16.75	6.7	-6.5	-14	-15	-12.7	-7.3	0.25	6.15	6.35	0.9	-6.3	-11
ch1:	10:43:49	-13.25	-13.75	-10.6	-2.4	5.8	11.7	14.25	9.85	-1.55	-9.7	-11.2	-8.45	-1.85	5.45	8.2	8.35
ch1:	10:43:49	9.7	9.4	4.85	0.95	2.55	7.35	11.5	14.7	14.85	7.05	-2.95	-7.6	-9.3	-10.7	-12.05	-12.5
ch1:	10:43:52	13.75	9.65	6.5	5.15	3.3	-6.2	-18.15	-23.2	-23.3	-21.95	-19.7	-17.5	-15.55	-13.55	-10.05	-7.95
ch1:	10:43:52	-11.6	-16.4	-17.5	-18.75	-19.35	-17.2	-13.3	-6.85	2.55	6.6	3.1	-2.1	-4.8	-4.55	-2.1	1.4
ch1:	10:43:52	3.95	1.85	-4	-11.4	-18.35	-21.25	-17.4	-9.6	0.2	10.25	18.95	24.85	26.2	21.45	13.25	4.9
ch1:	10:43:52	-2.65	-9.95	-14.7	-15.8	-12.8	-10.4	-10.6	-7.95	0.55	10.5	16.75	17.9	14.6	8.65	0.35	-10.4
ch1:	10:43:52	-22.4	-32.75	-40.65	-45.6	-47.5	-49.85	-54.15	-57.7	-61	-65	-64.8	-58.85	-51.25	-46.25	-47.5	-53.35
ch1:	10:43:52	-57	-56.65	-55.25	-51.95	-49.05	-48.75	-46.95	-42.6	-40.2	-38.75	-36.2	-34.15	-33	-31.85	-31.3	-30.3
ch1:	10:43:52	-28.85	-27.45	-28.05	-32.15	-38.7	-41.55	-37.3	-28.7	-19.85	-11.75	-3.65	3.4	5.7	3.2	-1.85	-9.1
ch1:	10:43:52	-15.85	-17.7	-15.9	-13.45	-10.95	-7.05	-1.05	1.25	-2.45	-6	-5.15	0.25	9.1	15.4	19.3	20.1
ch1:	10:43:52	11.7	-1.7	-8.85	-7.1	3.4	19.2	34.05	42.65	44.5	41.5	34.2	22	7.65	-5.3	-12.8	-15.7
ch1:	10:43:52	-17.75	-18.35	-15.45	-8.8	0.15	8.4	14.4	17.8	16.7	12.9	10.95	9.65	8.15	7.95	8.8	8.85
ch1:	10:43:52	8.7	10.85	13.8	15.9	20.85	26.35	24.1	13.8	3.65	-1	0.8	5.7	13.4	23.5	30.35	30
ch1:	10:43:52	21.1	7.2	-4.1	-7.25	-4.15	2.8	11.75	17.3	16.6	14.4	10.2	2.25	-4.75	-9.35	-14.45	-18.95
ch1:	10:43:52	-23.45	-27.85	-29.55	-28.1	-25.55	-21.5	-14.75	-7.6	-7.35	-14.95	-24.7	-32.2	-34.3	-31.7	-29.9	-26.6
ch1:	10:43:52	-20.25	-13.4	-9.4	-10.8	-15.05	-16.95	-17.6	-16.55	-11	-5.55	-4.75	-6.5	-9.15	-12.05	-15.55	-19.55
ch1:	10:43:52	-25.05	-33.85	-40.8	-39.35	-32.8	-24.55	-17.1	-14.65	-16.35	-19.5	-22.95	-26	-30.1	-35.3	-37.05	-36
ch1:	10:43:52	-35	-34.55	-34.4	-34.15	-33.1	-32.95	-33.2	-30.95	-25.7	-20.75	-17.55	-14.55	-12.15	-12.65	-16.4	-19.2
ch1:	10:43:52	-15.35	-5.1	3.85	6.35	4.15	1.8	-0.4	-3.2	-2.25	4.85	13.75	19.9	21.65	18.35	12	6.8
ch1:	10:43:52	4.7	3.5	3.95	7.5	12.5	16.6	18.3	16.7	13.95	10.65	5.85	2.7	1.45	0.65	0.75	3.75
ch1:	10:43:52	9.75	15.5	17.5	18.7	20.05	17.45	13.65	11.7	10.55	9.65	9.5	6.25	-0.4	-9.35	-16.3	-11.8
ch1:	10:43:52	4.85	22.95	35.55	42.1	41	33.35	21.7	7.35	-9.15	-25.35	-35.15	-33.1	-23.55	-16.1	-13.1	-15.15
ch1:	10:43:52	-24.3	-33.55	-35.6	-35.05	-34.5	-29.35	-22	-15.05	-7.9	-5.45	-8.7	-11.6	-14.4	-20.15	-27.4	-33.8
ch1:	10:43:52	-36.25	-29.85	-14.5	6.65	27.75	44.45	55.95	59.6	56.35	48.8	37	25.55	15.65	3.15	-7.8	-11.05
ch1:	10:43:52	-12.05	-11.3	-7.2	-2.35	-0.9	-2.1	-3.7	-2	1.2	5.95	12.25	17.55	19.5	20.15	18	14.35
ch1:	10:43:52	11.6	10.85	9.05	6.85	7.35	11.85	17	23.65	31.4	36.2	36.85	36.75	34.7	27.9	19.2	12.8
ch1:	10:43:55	0.3	2.9	4.9	7.85	9.75	8.3	1.6	-8	-15.85	-16.55	-9.3	-1.2	3.7	8.35	13.65	19.1
ch1:	10:43:55	22.65	21.6	15	3.8	-7.5	-14.05	-13.35	-8.5	-3	1.3	4.45	3.8	-0.3	-3.3	-2.55	0.2
ch1:	10:43:55	2.1	2.9	5.9	10.95	11.35	7.1	1.3	-6.55	-12	-13.9	-18.85	-27.2	-34.45	-41.4	-50.3	-59.9
ch1:	10:43:55	-65.8	-67.35	-66.5	-63.45	-58.7	-54.9	-52.1	-50.45	-47.25	-43	-40.35	-38.55	-37.9	-42.9	-47.1	-44.25
ch1:	10:43:55	-39.55	-33.35	-22.8	-15.15	-13.2	-15.75	-20.2	-25.4	-30.4	-36.45	-43.35	-45.15	-38.5	-27.85	-15.7	-4.25
ch1:	10:43:55	2.65	4.85	1.95	-4.2	-6.95	-11.05	-19.3	-19.95	-12.9	-5.55	1.7	5.9	5.05	3.95	4	1.65
ch1:	10:43:55	-2.2	-3.9	-1.4	3.2	6.45	6.65	4.4	3.85	5.4	6.75	10.4	15.45	17.2	16.15	15.6	16.55
ch1:	10:43:55	18.5	20.45	20.75	20	21.4	24.55	27.4	27.7	23.7	17	12.5	9.05	5.15	5.2	9	11.95
ch1:	10:43:55	15.4	23.3	27.45	22.3	15.6	10.6	3.45	1	3.35	3.6	1.95	3.9	10.55	20.35	28.35	34.1
ch1:	10:43:55	38.9	39.7	34.8	25.95	15.4	6.9	-0.6	-7.85	-10.85	-9.25	-6.2	-0.55	3.95	5.4	6.7	8.2
ch1:	10:43:55	6.15	5.35	9.45	16.3	20.9	23.6	24	20.85	10.1	-4.1	-13.65	-16.2	-15.75	-13.9	-10.2	-3.5
ch1:	10:43:55	5.1	14.25	19.75	19.95	16.25	11.65	4.6	-3.9	-12.5	-16.75	-19	-20.9	-19.6	-14.05	-8.4	-3.75
ch1:	10:43:55	-3.6	-4.95	-3.3	-1.45	0.7	6.2	11.8	14.85	10.05	-1.9	-10.15	-9.05	-2.55	6	13.75	19.7
ch1:	10:43:55	20.7	14.6	4.95	-3	-5	1	9	17.65	25.15	27	28.5	31.8	28	16.05	2.2	-8.95
ch1:	10:43:55	-12.45	-8.75	0	12.6	23.75	27.9	25.05	17.85	7.9	-2.8	-10.1	-10.75	-7	-1.75	2.8	4.35
ch1:	10:43:55	4.3	3.2	0.15	-5.2	-10.95	-17.05	-23.95	-29.45	-27.9	-20.55	-11.85	-3.55	3.75	8.2	7.9	2.9
ch1:	10:43:55	-2.5	-5.2	-3.4	2.95	10.85	18.5	24.7	28.4	27.9	20.6	9.1	-0.6	-7.55	-12.9	-14.45	-12.05
ch1:	10:43:55	-8.5	-5.4	-3.35	-2.3	-2.1	-1.3	0.15	-0.3	-1.1	2.4	6.3	6.75	3.65	-2.6	-9.35	-14.3
ch1:	10:43:55	-17.9	-20.85	-23.95	-24.8	-21.25	-16.4	-11.3	-6.1	-4.7	-6.85	-10.55	-17.2	-24.15	-24.6	-18.5	-9.65
ch1:	10:43:55	-0.8	6.15	10.1	9.05	2	-5.05	-6.35	-5.55	-5.45	-2.15	3.7	7.75	7.7	1.2	-8.15	-15.4
ch1:	10:43:55	-23.7	-29.8	-25.6	-13.25	-0.8	6.95	7.4	4.6	2.95	-0.8	-10.25	-20.55	-24.75	-22.9	-17.5	-9.55
ch1:	10:43:55	-2.45	0.5	-1.7	-8.3	-14.3	-16.75	-18.35	-18.25	-13.6	-4.5	6.05	10.1	6.2	4.35	3.2	-2.55
ch1:	10:43:55	-6.8	-8.05	-10.1	-11.75	-13.1	-15.05	-11.65	-1.8	10.75	22.4	31	36.15	37.1	33.2	25.6	13.2
ch1:	10:43:55	-2.3	-15.35	-22.3	-22.05	-15.7	-5.75	5.3	14.45	21.3	25	22.85	15.8	8.25	0.1	-6.2	-7.05
ch1:	10:43:58	-7.45	-8.4	-5.45	-0.05	2.7	1.55	-3.35	-9.6	-14.05	-13.1	-7.95	-3.95	-3.95	-5.5	-8.8	-10.15
ch1:	10:43:58	-6.85	-2.75	-0.7	1.25	4.25	5.8	4.65	-0.55	-8.5	-13.9	-15.25	-13.65	-9.65	-2.05	5.4	9.4
ch1:	10:43:58	11.6	12.95	8.35	-2.1	-13.55	-21.9	-23.15	-13.9	-2.55	6.45	17.1	29	35.8	33.75	20.55	2.3
ch1:	10:43:58	-8.95	-8.75	-1.8	7.9	17.25	21.75	20.65	21.95	24.5	18.75	4.85	-8.7	-17.45	-16.25	-7.85	-1.2
ch1:	10:43:58	2.1	4.45	5.3	4.35	1.85	-3	-8.65	-14.95	-21.5	-27.85	-33.3	-34.75	-31.05	-24.85	-19.8	-17.2
ch1:	10:43:58	-16.3	-15	-14.3	-13.65	-13.3	-15.3	-18.75	-19.55	-19.85	-18.85	-13.95	-8.35	-4.85	-0.05	5.15	8.1
ch1:	10:43:58	8.85	7.4	3.6	-1.35	-6.3	-8.2	-8.35	-8.6	-6.6	-3.2	-5	-9.3	-12.45	-15.6	-14.15	-5.5
ch1:	10:43:58	2.5	5.9	4.8	-0.2	-5.95	-7.35	-1.95	8.3	15.85	19.8	23.1	23.4	16.1	2.5	-10.15	-14.15
ch1:	10:43:58	-9.4	1.55	12.8	19	22.25	21.6	10.95	-4.65	-16.45	-20.2	-13.9	1.4	18.7	33.15	40.9	42.45
ch1:	10:43:58	39.6	30.85	17.15	3.95	-4.55	-7.1	-3.1	9.65	24.35	32.05	36.35	40.85	40.75	34.4	22.75	7.4
ch1:	10:43:58	-4.65	-8.4	-3.1	10.1	25.6	36.45	41.2	42.8	40.3	30.8	15.55	-1.55	-14.4	-15.1	-6.3	3.2
ch1:	10:43:58	11.4	19.55	24.15	23.85	22.25	19.15	11.9	1.6	-4.85	-4.15	0	4.05	6.55	6.5	3.05	0.7
ch1:	10:43:58	1.95	6.6	12.45	16.1	16.15	15.8	14.5	12.1	10.85	9.2	5.9	5.15	5.85	4.25	0.2	-3.2
ch1:	10:43:58	-2.4	3.4	11.25	18.15	23.8	26.45	23.35	16.15	11.85	12.05	12.25	11.35	9.9	10.65	15.35	19.25
ch1:	10:43:58	18.65	16.1	13.8	12.15	9.2	2.75	-1	2.25	6.8	11.95	15.1	11.5	6.05	4.25	6.25	14.35
ch1:	10:43:58	23.55	27.5	28.9	26.45	11.35	-8.65	-19.85	-19.85	-10.8	4.7	21.45	35.4	44.25	48.4	46.1	31.3
ch1:	10:43:58	5.45	-18.35	-30.25	-29.05	-17.75	-2.95	13.15	26.7	31.1	27.35	21.25	15.95	11	2.95	-8.75	-21.4
ch1:	10:43:58	-31.45	-35.1	-32.65	-29.8	-28.05	-25	-21.4	-18.05	-17.15	-18.9	-19.6	-19.45	-21.05	-21.5	-19.3	-17.85
ch1:	10:43:58	-19.4	-22.5	-25.85	-28.25	-27.25	-20.5	-7.85	6.9	16	15.6	10.1	6.6	4.65	0.15	-6.8	-14.2
ch1:	10:43:58	-21.75	-25.1	-21	-13.9	-10.1	-7.95	-5.5	-5.2	-8	-14.9	-23.85	-27.1	-23.15	-15.35	-7.2	-0.3
ch1:	10:43:58	3.75	3.75	-4.55	-20.55	-37.5	-47.1	-45.75	-34.55	-21.35	-13.95	-12.85	-12.1	-11.1	-11.15	-9.3	-6.85
ch1:	10:43:58	-9.1	-14.05	-17.9	-18.3	-10.45	1.6	11.25	17.4	19.95	17.7	11.15	2.7	-1.7	0.65	6.4	11.75
ch1:	10:43:58	14.9	15.9	15	10.95	1.8	-9.05	-9.6	3.7	20.35	30.65	34.05	30.6	22.05	11.65	0.75	-11.5
ch1:	10:43:58	-26.05	-38.85	-46.4	-50.9	-51.95	-46.9	-40.25	-36.5	-33.8	-32.8	-32.3	-29.7	-29.6	-33.05	-33.8	-33.05
ch1:	10:44:01	-33.55	-30.9	-25.15	-23.85	-23.75	-23.5	-27.9	-34.75	-38.8	-41.1	-38.2	-28.4	-15.6	-3.4	3.45	3.85
ch1:	10:44:01	0.95	-7.9	-22.6	-34.2	-35.15	-28.75	-20.55	-14.7	-10.05	-5	0	3.4	4.85	1.35	-8	-19.85
ch1:	10:44:01	-30.8	-39.7	-41.9	-34.3	-22.75	-12.8	-6.1	-3.65	-1.25	5.1	9.65	10.5	7.2	-2.25	-12.55	-14.9
ch1:	10:44:01	-10.7	-1.85	9.75	18.3	21.2	22	17.35	5.7	-6.35	-10.1	-6.5	1.9	11.7	20.45	26.55	29.95
ch1:	10:44:01	28.2	20.05	8.25	-1.7	-11	-16.9	-15.05	-10.1	-8.3	-7.65	-9.05	-11.25	-11.45	-11.1	-10.55	-7.45
ch1:	10:44:01	-4.85	-2.6	2.7	10.2	18.15	25.3	30.35	34.4	34.8	26.3	14.85	10.7	14.25	22	31.2	37.45
ch1:	10:44:01	36.3	28.3	21.1	16.7	13.45	16.95	28.6	37.1	38.5	37.55	33.5	25.75	17.05	7.65	1.7	2.8
ch1:	10:44:01	11	23.5	34.45	40.05	41.35	35.65	24.95	13.7	3.05	-4.35	-3.45	5.4	16.65	26.85	36.3	42.6
ch1:	10:44:01	40.6	31.25	17.4	0.55	-16.5	-32.1	-46.7	-55.8	-56.35	-53.75	-50.85	-46.4	-41.25	-35.8	-29	-23
ch1:	10:44:01	-20.4	-21.9	-25.3	-26.65	-23.85	-19.5	-14.6	-11.35	-9.2	-8	-8.8	-10.95	-10.2	-5.9	0.35	5.2
ch1:	10:44:01	5.45	5.25	8.25	10.3	10.2	10.95	9.5	5	0.3	-1.7	-1.1	-2.7	-8.25	-11.35	-10.4	-6.45
ch1:	10:44:01	-1.1	4.1	7.65	9.65	8	6.2	8.05	12.4	16.25	18.55	17.4	10.75	-1.4	-15.2	-22.45	-17.75
ch1:	10:44:01	-5.2	10.7	26.9	37.05	37.35	32.4	26.4	19.65	11.4	3.55	0.2	1.1	4.6	11.75	20.75	28
ch1:	10:44:01	31.45	28.4	18.5	6.95	-3.25	-9.15	-8.65	-3.1	6	17.65	29.1	37.6	39.75	32.6	17.65	3.55
ch1:	10:44:01	-3.55	-1.95	7.75	21.8	33.9	42.85	48.1	48.1	45.9	43.95	37.2	26.95	18	12.5	12.2	17.9
ch1:	10:44:01	26.8	35.9	41.25	40.8	34.2	22.7	8.9	-4.15	-15.05	-18.85	-13.05	-2.2	11.5	27.15	38.55	39.8
ch1:	10:44:01	29	11.1	-4.4	-9.3	-2.25	10.95	22.75	30.15	32.45	31.15	29.9	26.65	21.35	17.85	14.8	10.8
ch1:	10:44:01	6.4	-0.05	-5.75	-6.95	-6	-5.5	-5.2	-7.85	-10.9	-10.45	-7.75	-2.95	3.55	6.65	3	-4.15
ch1:	10:44:01	-8.9	-9.05	-8.7	-8.9	-7.15	-3.85	-1.45	-0.8	-2.25	-3.4	-4.95	-6.55	-7.45	-10.6	-17.35	-25.35
ch1:	10:44:01	-32.8	-37.1	-35.35	-30.3	-25.25	-20.1	-15.25	-13.25	-13.2	-12.35	-8.15	-4.25	-3.8	-5.8	-6.65	-5.4
ch1:	10:44:01	-3.35	-2.85	-2.45	-2	0	5.7	14.05	20.65	22.25	16.15	6.7	-1.3	-6.35	-6.85	-0.85	6.05
ch1:	10:44:01	11.65	19	28.35	34.4	33.85	25	11.3	-2.7	-13.65	-19.4	-14.95	-2.05	10.45	16.8	19.8	18.95
ch1:	10:44:01	15.25	11.65	8.2	2.95	-4.4	-14.1	-24.6	-35.05	-42	-41.95	-36.05	-29.95	-25.85	-23.1	-17.8	-12.15
ch1:	10:44:01	-12.55	-18.1	-22.95	-23.85	-20	-12.95	-6.9	-4.75	-5.2	-7.4	-11.85	-18.2	-22.65	-24.25	-23.15	-19.35
ch1:	10:44:04	-14.6	-10.8	-7.9	-5.65	-4.7	-5.95	-9.5	-16.25	-25.3	-30.1	-28	-21.85	-11.9	0.55	11.5	19.1
ch1:	10:44:04	19.15	9.2	-6.65	-22.55	-31.65	-31.2	-24.9	-13.65	1	10.55	13	12.35	9.05	1.4	-8.8	-18
ch1:	10:44:04	-22.4	-21.6	-15	-4	7.25	16.85	24.05	28.35	28.55	22.85	12.6	0.65	-5.65	-2.3	4.2	6
ch1:	10:44:04	4.25	1.4	0.85	5.8	11.2	10.8	5.35	-1.5	-6	-9.4	-15.4	-18.05	-11.05	0.6	11.05	18.15
ch1:	10:44:04	20.25	19.05	13.75	1.45	-12.75	-24.85	-34.05	-35.7	-26.8	-13.95	-3.35	3.6	5.75	1.5	-7.3	-17.9
ch1:	10:44:04	-26.15	-28.45	-24	-17.3	-9.65	-1.9	0.4	-2.35	-6.4	-12.25	-19	-24.8	-29.65	-34.55	-41.55	-49.7
ch1:	10:44:04	-53.55	-54.2	-55.3	-54.45	-52.45	-49.9	-43.6	-34.7	-25.2	-20.4	-23.45	-29.4	-34.25	-38.65	-41	-38.85
ch1:	10:44:04	-30.5	-17.65	-5.25	4.65	9.5	6.55	-1.55	-12.05	-23	-29.45	-28.25	-21.75	-13.4	-9.25	-9.8	-12.05
ch1:	10:44:04	-14.95	-17.3	-17.65	-17.05	-18.6	-22.65	-24.4	-20.9	-13.9	-6.85	-2.65	0.2	4.7	7.95	6.7	1.15
ch1:	10:44:04	-8	-16.7	-21.05	-21.75	-19.3	-12.2	-3.1	4.05	7.55	7.5	5.55	0.75	-5.1	-5.75	-0.4	6.7
ch1:	10:44:04	12.4	16.55	19.7	23.3	25.75	24.35	16.5	7.45	1.05	-3.7	-8.35	-10.65	-10.6	-8.8	-5.4	-1.5
ch1:	10:44:04	-0.15	-0.3	-0.45	1.1	4.8	9.45	10.35	4.55	-3.3	-6.05	-4.3	-0.65	4.9	9.3	8.6	7.6
ch1:	10:44:04	7.65	3.55	-4.3	-8.55	-5.95	1.75	9.15	13.9	14.15	12.45	12.8	12.75	8.4	4.5	5.1	6.3
ch1:	10:44:04	4.85	1.75	0.1	1.45	4.6	9.8	16.35	21.8	24.7	25.7	25.1	23.45	20.3	15.4	12.5	14.1
ch1:	10:44:04	18.55	23.15	26.2	28	29.1	27.75	22.55	17.35	17.7	21.3	22.8	21.65	20.95	20.35	18.05	13.2
ch1:	10:44:04	4.55	-6.8	-16.55	-24	-30.3	-33.9	-34.7	-35.05	-35.3	-37.55	-40.65	-41.35	-39.05	-36.7	-35.3	-34.8
ch1:	10:44:04	-34.25	-33.85	-31.45	-25.75	-19	-15.4	-14.4	-13.55	-10.3	-9	-17.85	-30.9	-33	-24.4	-13.95	-4.85
ch1:	10:44:04	3.8	9.2	10.7	8.2	1.95	-7.95	-20.15	-33.3	-41.15	-41.95	-35.9	-26.1	-19	-16.5	-16.3	-19.7
ch1:	10:44:04	-22.25	-19.75	-17.15	-17.85	-17.5	-15.85	-14.3	-12.5	-9.65	-5.6	-1.6	-0.1	-1.35	-6.25	-8.65	-3.95
ch1:	10:44:04	1.55	3.05	5.3	5.75	1.65	-1.35	-1.45	-2.75	-6.6	-12.15	-16.85	-16.65	-11.35	-2.4	7.75	14.9
ch1:	10:44:04	18.6	19.5	18.6	16.45	11.65	4.1	-1.6	-0.5	7.95	19.35	29.45	35.6	35.45	31.45	28.6	26.05
ch1:	10:44:04	21.9	16.85	13.6	15.4	18.05	15.3	10.5	8.1	6.75	6.15	6.9	6.9	4.55	0.3	-2.85	-4
ch1:	10:44:04	-2.8	1.4	8.6	18.15	27.9	33.05	30.7	18.55	-2.75	-18.95	-19.3	-8.9	5.8	20.6	30.95	38.05
ch1:	10:44:04	41.25	38.7	31.85	19.55	3.45	-6.95	-11.55	-16.3	-22.25	-28.55	-34.4	-36.9	-34.2	-26.65	-20.25	-16.45
ch1:	10:44:07	-11.35	-7.5	-7.85	-7.6	-4.65	-0.45	2	1.65	0.2	0.55	0.85	0.7	0.15	0.65	3.4	7.45
ch1:	10:44:07	10.55	11.9	10.8	8.2	3	-4.45	-10.75	-12.7	-9.85	-2.7	5.5	10.15	10.45	10.15	8.25	1.05
ch1:	10:44:07	-8.6	-12.7	-8.8	2.85	16.4	24.45	26.65	26.5	19.9	6.25	-10.05	-22.45	-26.25	-22.05	-15.85	-9.7
ch1:	10:44:07	-4.4	0.85	6.6	14.2	20.9	19.25	8.4	-1.65	-5.3	-0.35	11.65	22.7	27.3	26.5	20.6	12.95
ch1:	10:44:07	7	4.55	5.3	7.55	11.15	15.65	18.2	20.4	23.05	25.05	25.75	24.25	22.2	20.35	13.35	2.65
ch1:	10:44:07	-7.15	-12.95	-9.7	2.9	13.4	17.9	19.3	18.2	12.8	4.35	-2	-1.85	1.35	4.3	7.05	10.5
ch1:	10:44:07	10.85	8.7	5.55	-2.25	-13.15	-18.55	-17.8	-12.8	-4.1	7.25	21.85	35.65	41.3	41	32.35	15.25
ch1:	10:44:07	-3.05	-17.15	-25.95	-24.15	-13.05	0.85	13.05	23.05	29.3	31.25	30.05	26.1	15.45	-0.4	-14.8	-22
ch1:	10:44:07	-22.5	-18.4	-12.3	-5.4	-0.05	5.95	11.8	14.4	11.7	5	-4.95	-13.25	-16.65	-12.65	-2.6	10.3
ch1:	10:44:07	22	26.3	19.75	9.2	-0.65	-10.5	-14.7	-7.85	6.25	18.6	25.45	27.8	25.6	17.45	3.85	-9.5
ch1:	10:44:07	-15.45	-13.2	-10.8	-8.05	-1.25	5.3	7.4	5.2	1.25	-1.45	-3.2	-5.05	-6.45	-6.65	-5.2	-3.75
ch1:	10:44:07	-3.95	-5.2	-4.7	-0.15	4.9	6.45	7.55	9.95	9.5	5	-1.8	-7.85	-11.8	-14.35	-14.05	-9.9
ch1:	10:44:07	-3.9	3.3	9.45	9.75	4.25	-7.75	-23.25	-33.8	-36.85	-36.5	-32.65	-25.95	-19.35	-12.9	-8.4	-6.1
ch1:	10:44:07	-5	-6.15	-11.1	-15.95	-19.2	-20.9	-21	-17.25	-12	-8.7	-7.35	-4.7	-3.15	-7.75	-17.6	-29
ch1:	10:44:07	-38.7	-39.75	-31.2	-17.65	-0.7	13.55	17	13.7	9.1	2.65	-4.95	-10.8	-15.4	-21.25	-27.15	-28.3
ch1:	10:44:07	-25.45	-20.6	-13.8	-7.1	-1	2.6	-0.1	-6.45	-14.1	-22.35	-23.3	-16.05	-7.4	2.1	11.4	14.2
ch1:	10:44:07	11.1	5.65	-3.3	-13.9	-22.45	-24.7	-17.4	-4.3	6.85	12.85	16.7	21.1	24.5	22.25	16.5	9.75
ch1:	10:44:07	1.9	-6.4	-14.25	-16.85	-8.8	2.95	12.6	20.8	26.6	27.85	26.7	23.8	18.8	10.1	-0.2	-10.3
ch1:	10:44:07	-20.15	-27.2	-26.5	-21.95	-16.35	-10.45	-6.6	-5	-3.3	-4.9	-9.5	-9.85	0.5	14.9	24.9	27.55
ch1:	10:44:07	25.7	21.3	15.05	5.95	-1.7	-6.3	-8.05	-4.8	5.35	16.55	25.45	32.3	37.5	34.25	15.95	-13.3
ch1:	10:44:07	-35.6	-39.05	-23.9	-0.85	18.35	28.85	31.05	27.3	22.25	14.8	2.45	-9.8	-17.5	-21.45	-21.55	-20.55
ch1:	10:44:07	-20.4	-21.15	-23.2	-26.25	-28.4	-30.75	-33.5	-34.9	-34.75	-32.9	-29.9	-28.9	-30.05	-32.75	-35.9	-37.95
ch1:	10:44:07	-37	-35.15	-32.95	-29.4	-26.45	-26.9	-29.55	-32.25	-35.65	-36.6	-32.75	-28.2	-26.1	-24.5	-22	-18.9
ch1:	10:44:07	-18.3	-23.15	-30	-33.3	-31	-24.5	-15.95	-6.35	1.7	4.75	3	0.35	-4.5	-12.55	-21.05	-28.15
ch1:	10:44:10	30.3	28.8	23.2	12.2	-1.05	-12.15	-14.2	-4.2	15.3	35.55	47.15	47.8	44.35	39.1	27.85	9.75
ch1:	10:44:10	-8.15	-18.7	-21.75	-18.05	-9.1	-0.55	4.95	7.35	6.35	3.85	2.45	0.6	-0.5	-0.45	-1.25	-2.7
ch1:	10:44:10	-3.7	-3.55	2.9	12.45	19.1	23.5	24.75	20.4	13.35	5.2	-1.2	-2.9	-0.8	5.2	12.45	17.2
ch1:	10:44:10	21.6	25.55	25.45	21.35	14.15	6.15	2.15	3.4	9.25	19.45	30.9	41.1	45.5	40.4	26.95	10
ch1:	10:44:10	-2.9	-8	-8.5	-5.55	-1.75	1.1	4.05	8.8	14.55	21.3	25.55	25.3	21.65	13.95	3.6	-2.9
ch1:	10:44:10	-4.4	-2.95	-1.85	-0.55	1.45	4.95	8.75	13.05	16	15.75	14.05	11.6	6.4	2.55	4.15	10.3
ch1:	10:44:10	16.05	20.05	21.85	20.9	17.55	13.8	8.1	1.25	-0.1	6.85	16.25	22.7	25.7	26.55	26.25	24.5
ch1:	10:44:10	22.5	20.8	18.7	13.25	3.45	-2.95	1.4	13.5	25.85	32.7	33.7	32.9	30.55	23.25	12.9	6.05
ch1:	10:44:10	6.45	13.35	23.1	31.65	35.3	33.85	28.2	20.65	13.45	5.4	-2.55	-7.55	-10.35	-13.15	-14.35	-16.05
ch1:	10:44:10	-19.3	-20.3	-18.5	-14.4	-9.8	-7.7	-9.35	-11.7	-14.7	-17.85	-21.2	-22.85	-19.95	-16.55	-17.85	-18.85
ch1:	10:44:10	-16.55	-13.65	-11.65	-12.15	-19.05	-28.55	-30.85	-23.15	-15.1	-13.05	-13.9	-14.2	-15.2	-14.95	-13.5	-13.5
ch1:	10:44:10	-14.8	-16.95	-22.15	-30.55	-40.6	-47.7	-50.35	-50.5	-49.65	-46.65	-44	-43.8	-43.05	-40.55	-38.85	-37.9
ch1:	10:44:10	-37.2	-37.15	-37.3	-36.5	-35.75	-34	-32.15	-28.6	-24	-21.05	-17.4	-11.55	-7.6	-5.1	-3.25	-4.95
ch1:	10:44:10	-10.85	-19.65	-28.05	-32.15	-33.2	-33	-30.35	-22.95	-14.6	-7.45	-1.75	3.4	7.25	9.55	7.85	3.9
ch1:	10:44:10	2.7	4.7	6.9	7.95	7.2	6.15	6.9	8.7	8.75	5.6	-0.5	-6.75	-10.15	-7.6	-2.35	1.4
ch1:	10:44:10	7	16.45	22.75	25.35	24.95	20.2	14.2	11.7	6.4	-5.15	-15.3	-16.7	-11.75	-3.1	7	15.3
ch1:	10:44:10	21	24.55	23.7	18.65	11.65	6.3	4.75	6.15	7.65	10.35	15.7	21.3	22.75	21.75	20.25	18.45
ch1:	10:44:10	16.9	16.55	16.85	18.25	19	16.3	9.55	2.75	-0.05	2.45	7.2	13	16.95	18.1	17.45	16.25
ch1:	10:44:10	12.15	3.45	-9.1	-17.2	-14.15	-0.1	17.85	32.75	41	41.55	34.95	26.2	15.45	0.6	-12.45	-18.4
ch1:	10:44:10	-19.3	-17.35	-15.9	-15.8	-13.25	-8.35	-2.3	3	2	-0.45	2.7	8.15	12.2	17.05	21.15	21.4
ch1:	10:44:10	17.05	8.25	-1.2	-3.15	4.5	18.9	35.25	46.6	48.6	42.15	28.8	13.25	1.3	-5.55	-7.35	-3.7
ch1:	10:44:10	3.75	13.7	22.1	25.75	26.35	25.05	21.15	16	11.25	8.35	10.3	16.2	22.65	28.2	34.35	38.75
ch1:	10:44:10	37.7	30.7	21.1	13.35	9.45	7.55	4.15	-0.95	-6.4	-13	-18.8	-20.3	-17.45	-12.1	-5.55	-2.35
ch1:	10:44:10	-3.35	-5.1	-6.65	-7.4	-5.6	-1.6	2.05	2.95	-0.2	-5.65	-11.1	-17.8	-25.1	-25.5	-12.25	9.15
ch1:	10:44:13	-18.8	-19.85	-24.1	-28.75	-27.9	-19.85	-7.65	5.3	14.85	20.6	20.7	9.15	-10.6	-24.2	-25.8	-19.65
ch1:	10:44:13	-9.75	3.9	20.35	35.5	44.55	49.7	51.65	46.45	32.45	15.5	3.1	-3.2	-5.05	-4.35	-1.55	2.65
ch1:	10:44:13	8.6	15.65	20.95	22.25	20.2	15.15	5.9	-4.65	-12.75	-15.4	-11.7	-3.1	4.95	10.05	11.1	8.9
ch1:	10:44:13	4.95	1.25	-1.3	-2.15	-3.4	-3.85	-1.8	2.15	7.3	11.3	10.35	8.45	6.4	3.3	3.25	9.4
ch1:	10:44:13	17.25	25.3	32.4	36.6	35.6	26.5	12.3	2.3	0.7	7.3	19.3	30.65	36.1	35.7	32.85	29.1
ch1:	10:44:13	21.75	13.65	8.55	6	6.15	9.15	9.2	6.7	5.4	1.65	-7.95	-14.25	-9.85	0.2	7.4	11.25
ch1:	10:44:13	14.45	15.45	11.95	4.65	-4.3	-12.1	-14.7	-11.05	-3.75	0.65	0.15	-2	-3.55	-6.2	-11.25	-15.15
ch1:	10:44:13	-14.75	-10.25	-4.1	2.05	7.05	10.3	12.05	10.3	2.2	-12.35	-26.55	-31.15	-23.05	-9.95	3.5	17.45
ch1:	10:44:13	26.35	26.05	18	5.75	-6.5	-16.05	-24.65	-31.45	-36.55	-40.5	-40.85	-34.35	-25.05	-17.8	-13.35	-8.25
ch1:	10:44:13	-4.05	-3.3	-6.75	-14.25	-22.35	-24.6	-21.1	-15.05	-9.15	-5.9	-5.4	-6.15	-9.3	-10.35	-7.8	-5.45
ch1:	10:44:13	-3.7	1.85	6.75	9.65	11.35	11.25	9.35	9.15	8.55	3.7	-6.15	-14.5	-17.4	-14.75	-9.5	-2.5
ch1:	10:44:13	4.5	9.35	8.8	6	5.6	5.15	-1.3	-9.65	-13.15	-8.9	-1.4	5.75	12.3	16.75	15.1	12.15
ch1:	10:44:13	11.65	10.65	5.6	-1.3	-8.6	-11.5	-8.3	-1.9	6.35	14.5	16.3	10.7	3.2	-2.1	-5.1	-3.35
ch1:	10:44:13	5.25	17.5	25.05	25.75	21.45	15.65	9.3	0.95	-8.7	-15.4	-19.05	-17.95	-11.55	-3.25	1.75	2.45
ch1:	10:44:13	0.15	-4.5	-11	-14.65	-16.6	-18.5	-16.2	-10	-8.15	-12.05	-18.25	-22.7	-22	-20.1	-21.45	-20.85
ch1:	10:44:13	-18.25	-15.95	-14.5	-12.2	-8.95	-5	-3.75	-5.4	-6.9	-4	5	13.6	16	17.15	16.95	11.2
ch1:	10:44:13	0.4	-10.8	-19.45	-24.85	-27.6	-24.45	-15.05	-5.65	-1.2	-1.85	-5.35	-10.05	-18.3	-26.8	-30.5	-30.5
ch1:	10:44:13	-26.25	-19.9	-15.3	-8.7	1.1	9.1	12.7	11	3.25	-7.55	-19.55	-28.7	-27.25	-17.15	-7.35	-2
ch1:	10:44:13	1.3	4.5	5.35	3.35	3.05	5.9	5.15	-1.5	-9.2	-17.25	-23.25	-22.2	-13.65	-3.35	4.35	7.45
ch1:	10:44:13	5.55	-3.35	-16.05	-22.8	-21.75	-19.7	-13	-1.85	6.55	8.45	3.95	-3.6	-8.9	-14.85	-22	-24.55
ch1:	10:44:13	-23.85	-26.8	-31.75	-35.75	-36.15	-33.7	-31.9	-31.9	-34.15	-37.25	-35.95	-32.5	-31.55	-29	-22.45	-15.75
ch1:	10:44:13	-12.55	-14.4	-21.05	-28.2	-30.7	-28.1	-24.55	-24.65	-27.4	-27.2	-24.65	-23.7	-20.9	-15.15	-10.1	-6.7
ch1:	10:44:13	-5.7	-10.95	-20.55	-31.7	-41.95	-46.25	-41.3	-29.6	-16.1	-7.7	-3.55	-0.3	-4.35	-15.1	-21.5	-24.9
ch1:	10:44:13	-30.35	-33.2	-29.8	-23.3	-14.2	-4	2.8	0.15	-12.9	-28.1	-35.4	-33.6	-23.65	-9.85	2.1	8.15
ch1:	10:44:17	-19.25	-26.15	-29.05	-28	-25.45	-22.6	-17.45	-9.35	-1.25	-0.75	-8.55	-19.15	-25.5	-20.95	-6.2	7.4
ch1:	10:44:17	13	12.45	7.75	1.3	-0.15	4.05	10.15	15.3	16.6	14.3	13	11.1	6.7	2.7	5.1	12.8
ch1:	10:44:17	20	23.25	21.85	16.35	10.3	9.2	12.65	17.1	21.9	28.2	29.8	19.05	0.45	-13.7	-16.9	-7.95
ch1:	10:44:17	7.95	21.35	27.6	29.55	30.25	29.1	24.85	17.8	9.85	2.05	-3.3	-9.6	-20.45	-30.4	-34.65	-34.55
ch1:	10:44:17	-33.15	-31.6	-30.35	-27.55	-24.6	-23.05	-23.05	-24.5	-25.4	-22.9	-19.5	-15.95	-9.3	-2.85	-1.2	-3.55
ch1:	10:44:17	-9.7	-22.25	-35.2	-37.65	-28.8	-14.25	-0.3	10.05	15.9	15.55	8.55	1.6	-6	-16.95	-25.65	-27.25
ch1:	10:44:17	-26.55	-27.25	-29.3	-26.55	-17.95	-10.1	-7.4	-8.75	-15.55	-24.75	-30.55	-27.55	-16.45	-5.4	3.35	11.55
ch1:	10:44:17	14.45	9.5	-0.9	-11.25	-14.45	-7.4	1.3	7.45	12.8	17.5	21	22.5	19.6	12.9	5.2	-2.95
ch1:	10:44:17	-8.4	-8.5	-5.8	-0.1	6.35	9.2	7.25	4.15	1.1	-2.15	-5.95	-7.45	-5.25	-0.3	4.85	7.3
ch1:	10:44:17	6.3	5	3.9	3.6	4.8	8.05	12.6	16.4	17.15	17.2	18.8	19.75	21.05	24.2	25.1	20.6
ch1:	10:44:17	15.25	14.85	15.2	11.4	8	8.7	10.75	13.2	15.55	14.65	11.55	8.85	8.05	8.4	10.6	14.15
ch1:	10:44:17	15.65	13.15	9.4	6.95	5.5	4.85	5.65	9.3	13.15	14.9	15.85	14.8	13.8	17.45	21.15	20.15
ch1:	10:44:17	16.35	12.3	9.05	7.65	8.8	12.5	16.15	16.3	12.05	7.4	8.55	12.45	11.85	9.1	8.9	9.55
ch1:	10:44:17	9.25	8.55	8.35	8.75	9.75	9.95	7.1	2.7	1.8	8.25	18.45	23.45	22.1	19.25	13.15	4.65
ch1:	10:44:17	1.25	4.35	10.55	16.05	19.95	25.5	31.1	32.5	27.95	18.9	8	-1.25	-8.4	-10.25	-4.15	3.85
ch1:	10:44:17	8	9.5	7.5	2.45	-3.65	-7.4	-6.3	-1.45	2.05	2.4	1.95	1.85	-0.1	-2.45	-2.65	-1.9
ch1:	10:44:17	-3.6	-7.9	-11.8	-12.35	-11.5	-7.85	-1.35	5.1	8.7	10.8	9.55	3.9	-3.25	-8.6	-13.85	-17.65
ch1:	10:44:17	-17.95	-15.95	-12.8	-6.75	-1.1	-0.35	-1.15	1.85	4.45	4.85	4.95	0.85	-10.4	-19.35	-19.85	-16.8
ch1:	10:44:17	-14.7	-12.3	-7.6	-0.4	7	10.1	5.5	-3.4	-10.1	-14.35	-17.6	-17.9	-14.9	-9.2	0	8.4
ch1:	10:44:17	11.05	11.35	13.25	13.1	8.7	4.6	1.45	-0.85	-3.15	-6.65	-9.2	-9.8	-9.15	-5.55	1.75	7.7
ch1:	10:44:17	8.8	5.75	1.85	-1.4	-5.1	-5.7	-1.05	3.85	4.4	0	-5.7	-8.1	-9	-10.8	-11.7	-10.5
ch1:	10:44:17	-6.4	-1.35	-0.75	-6.95	-17.35	-26.1	-30.45	-32.9	-31.2	-25.3	-18.9	-10	1.35	8.7	11.9	9.35
ch1:	10:44:17	-2.1	-16.3	-25.4	-27.55	-21.75	-12.85	-5.45	-2.85	-6.4	-12.25	-14.6	-13.7	-8.75	-1.7	2.7	5.05
ch1:	10:44:17	7.85	6.3	1.45	-3.55	-10.75	-21.15	-29.1	-32.5	-28.95	-20.45	-13.4	-10.55	-7.65	-5.2	-5.05	-6.7
ch1:	10:44:20	-9.55	0.3	5.15	3.75	1.25	-4	-13.2	-22.4	-32	-43.4	-51	-55.2	-59.75	-62.95	-64.3	-63.9
ch1:	10:44:20	-60.95	-59.8	-61.25	-61.25	-60.5	-58.55	-53.95	-49.45	-47.8	-45.6	-40.15	-34.05	-30.75	-28.55	-27.65	-28.35
ch1:	10:44:20	-28.85	-31.15	-36.85	-40	-38.05	-33.6	-28.2	-23.1	-21.3	-20.1	-19.15	-21.4	-26.2	-27.7	-27.05	-24.15
ch1:	10:44:20	-19.25	-15.5	-12.6	-7.7	-4.2	-3.25	-5.2	-12.6	-21.45	-26.7	-33.1	-38.7	-39.1	-35.95	-29.6	-18.1
ch1:	10:44:20	-7.05	-0.55	0.1	-4	-8.2	-9.1	-8.65	-6.7	-1.05	6.25	9.45	8.5	5.45	0.65	-3.7	-2.7
ch1:	10:44:20	2.15	8.15	15.25	20.75	21.25	20.45	18.8	11.7	2.4	-1.05	-2.2	-3.05	-1	3.95	8.1	12.25
ch1:	10:44:20	15.35	15.5	12.95	8.5	2.7	-1.9	-3.75	-3	0.65	4.35	3.35	0.6	-0.5	-1.5	-3.85	-4.35
ch1:	10:44:20	-2.5	0.8	3.55	5.9	7.2	4.4	-3.1	-8.3	-10.15	-10.55	-7.1	0.4	8.1	15.05	20.6	25.15
ch1:	10:44:20	23.75	12.6	-2.15	-11.6	-11.15	0.7	14.05	21.5	26.85	29.1	22.6	12.1	-0.3	-13.7	-19.4	-13.75
ch1:	10:44:20	-2.6	9.4	21.25	27.7	28.25	24.2	11.75	-6.85	-15.7	-9.15	6.3	24.05	34.45	32.7	25.3	16.35
ch1:	10:44:20	10.8	15.2	20.45	14.85	4	-4.55	-6.5	-1.3	3.25	1.2	-5.05	-12.5	-13.7	-3.55	12	24.4
ch1:	10:44:20	31.2	32.7	31	28.2	25.55	20.5	12.8	7.05	3.45	2.1	6.2	14.65	22.5	28.85	32.6	32
ch1:	10:44:20	27.15	21.6	15.95	11.45	9.95	10.9	11.55	10.65	7.8	8.95	18.5	31.4	40.05	41.4	34.7	26.3
ch1:	10:44:20	18.75	9.5	1.8	2.25	11	24.15	35.15	42.15	46	46.9	43.4	40.1	37.25	31.4	20.45	7.65
ch1:	10:44:20	-2.8	-9.6	-15.35	-19.6	-20.15	-17.9	-14.2	-10.25	-8.6	-8	-7.05	-8.7	-13.25	-17.15	-20.35	-21.85
ch1:	10:44:20	-20.9	-17.6	-13.2	-9.95	-9.5	-12.6	-16.45	-14.95	-8.05	-1.5	2.3	3.9	0.95	-6	-13.9	-20.8
ch1:	10:44:20	-22.65	-19.8	-15.9	-10.55	-2.2	7.1	14.6	12.35	-2.5	-16.9	-20.7	-15.05	-3.5	9.2	17.9	21.65
ch1:	10:44:20	21.8	20.6	18.3	13.9	8.1	2.25	-3.95	-8.75	-11.5	-15.8	-21.65	-25.05	-24.65	-23.4	-21.3	-15.7
ch1:	10:44:20	-11.75	-12.3	-12.1	-10.85	-9.35	-3.6	1.85	-0.45	-5.7	-7.8	-6.05	-0.6	5.6	8.75	10.25	13.25
ch1:	10:44:20	13.95	9.9	5.65	4.45	5.45	7.6	6.5	0.85	-1.5	-0.35	-1.6	-3.25	-0.95	4.15	10.4	16.05
ch1:	10:44:20	24.1	33.6	37	35.95	35.55	32.3	25.6	19.4	14.35	14.45	17.5	13	3.15	-1.2	0.35	2.4
ch1:	10:44:20	2.2	0.9	0.85	-0.8	-4.65	-6.95	-7.8	-5.55	2.6	13.4	23.05	31.8	36	32.75	24.2	12.9
ch1:	10:44:20	0.7	-7.05	-7	-1.1	5.55	9.85	11.45	10.75	9.35	6.05	-0.15	-5.95	-8.8	-7.05	-0.2	6.9
ch1:	10:44:20	10.6	11.7	8.85	1.2	-8.05	-14.65	-14.75	-9.45	-3.2	4.55	12.2	16.4	16.9	13.6	6.1	-2.85
ch1:	10:44:23	-19.85	-8.9	3.9	13.8	21.3	23.5	17.4	4.05	-9.9	-14.7	-8.05	2.65	14	24	28.2	24.7
ch1:	10:44:23	14	0.45	-7.15	-8.65	-4.75	3.75	12.8	18.95	21.55	17.85	13.4	14.4	17.65	16.75	10.05	0.8
ch1:	10:44:23	-5.2	-8.4	-10.6	-10.5	-6.25	-1.7	1.65	4.9	8.7	10.4	9.75	8.1	7.7	10.25	15.7	21.45
ch1:	10:44:23	27.85	30.45	25.4	13.95	1.8	-8.75	-16.2	-17.1	-10.5	1.1	13.6	23.2	29	28.7	22.05	13.5
ch1:	10:44:23	6.7	-0.25	-6.5	-8.95	-9.7	-11.55	-9.35	-1.25	4.25	4.75	6.7	9.05	7.85	4.7	1.75	-3.1
ch1:	10:44:23	-11.8	-19.95	-22.25	-19.15	-13.15	-6.8	-4.45	-6.05	-8	-8.7	-7.25	-5.9	-7.8	-13.6	-19.85	-24.3
ch1:	10:44:23	-26.5	-26.1	-24.55	-24.35	-24.05	-22.5	-25.55	-32.1	-35.05	-34.85	-33.55	-28.5	-20.9	-12.55	-6.9	-11.25
ch1:	10:44:23	-21.05	-22.7	-16.1	-6.9	2.55	8.45	7.15	0.95	-8.45	-18.35	-23.7	-26.85	-32.5	-37.45	-39.25	-39.1
ch1:	10:44:23	-35.6	-30.35	-27.15	-25.55	-25.95	-31.45	-38.9	-39.15	-28.9	-14.45	-3.4	-0.95	-7.45	-16.25	-22.35	-23.75
ch1:	10:44:23	-17.35	-7.95	-3.35	-2.4	-3.45	-4.85	-2.5	0.7	-1.65	-10.45	-24.2	-34.4	-33.45	-26.95	-20.45	-13.4
ch1:	10:44:23	-8.8	-9.05	-14.35	-20.1	-20.8	-17.4	-14.55	-11.45	-7.4	-3.2	-2.35	-5.65	-12.15	-20.5	-24.25	-17.3
ch1:	10:44:23	-5.35	3.25	4.7	-1.5	-9.55	-16.6	-23.8	-26.75	-25.55	-23.85	-16.5	-3.65	5.25	10.75	14.15	12.9
ch1:	10:44:23	6.8	-1.2	-9.85	-15.65	-15.85	-13.4	-13.95	-16.75	-19	-18.4	-14.1	-9.65	-9.65	-11	-12.95	-18.4
ch1:	10:44:23	-25.15	-29.65	-27.1	-17.35	-7.65	-2.8	-3.55	-9.1	-15.65	-19.5	-18.2	-14.25	-13.6	-16.1	-16.9	-16.9
ch1:	10:44:23	-18	-17.95	-18.65	-20.75	-20.05	-17.3	-16.35	-13.9	-7.9	-0.4	4.8	4.9	0.25	-7.15	-16.2	-21.8
ch1:	10:44:23	-22.65	-23	-22.4	-17.8	-11.2	-3.8	3.7	7	5.3	2.75	0.7	-3.1	-9.15	-13.95	-17.7	-20.2
ch1:	10:44:23	-19.6	-15.6	-9.1	-1.35	2.95	5.7	8.25	6.95	1.4	-5.65	-14.55	-19.65	-17.1	-10.2	-2.45	4.95
ch1:	10:44:23	9.65	11.85	11.4	6.65	1.5	2.15	6.1	10.15	12.45	11.65	6.55	0.25	-3.65	-3.6	-0.45	3.05
ch1:	10:44:23	5.4	5.5	3.65	1.95	-1.6	-9.55	-18.7	-25.75	-29.8	-28.15	-19.4	-6.1	5.45	9.5	7.4	2.7
ch1:	10:44:23	-1.45	-1.4	0	-1.65	-2.85	-1.15	0.3	2.1	4.3	4.95	4.85	2.8	-0.55	-0.5	2.5	2.1
ch1:	10:44:23	-2.95	-5.45	0.7	10.45	18.95	26	28.45	25.15	18.9	12.6	8.95	8.75	4.7	-4.8	-12.2	-12.95
ch1:	10:44:23	-7.75	1.35	6.65	6.6	7.9	10	6.85	0.65	-4.15	-7.05	-10.3	-14.65	-16.35	-12.65	-7.75	-7.25
ch1:	10:44:23	-11.85	-13.65	-9.9	-4.65	-2.45	-3.4	-5.5	-3.25	0.55	3.65	7.5	7.6	2.25	-1.55	-5.05	-11.3
ch1:	10:44:23	-15.1	-15.7	-13.2	-5.4	0.7	0.55	-1.55	-3.2	-4.75	-6.6	-8.25	-6.65	-2.25	3.25	9.4	15.5
ch1:	10:44:26	-5.5	0.35	6.45	11.2	15.6	17.8	18.6	21	22.45	19.8	16.75	14.55	12.55	8.55	6	8.85
ch1:	10:44:26	14.95	17.8	18.45	16	10.3	3.75	-2.3	-9.25	-14.55	-15.75	-12.2	-5.5	2.05	8.45	11.65	12.95
ch1:	10:44:26	15.4	13.05	5.55	-0.75	-2.9	0.45	7.85	12.35	14.7	18.45	21.7	21.7	18.5	12.5	5.95	-3
ch1:	10:44:26	-14.35	-22.05	-24.65	-21.45	-10.45	3.05	12.5	15.65	13.75	8.7	1.2	-8.8	-17.05	-19.1	-16	-12.75
ch1:	10:44:26	-9.5	-4.7	-2.9	-5.25	-7.75	-11.8	-18.2	-23.75	-26.95	-27.55	-26.1	-20.55	-10.4	-4.85	-6.4	-8.25
ch1:	10:44:26	-10.1	-11.5	-8.7	-3.35	1.25	2.55	-0.45	-6.3	-13.75	-23.35	-30.9	-32.05	-26.75	-18.15	-10.3	-5.95
ch1:	10:44:26	-3.85	-1.3	0.65	-1.75	-8.7	-20.45	-33.8	-40.05	-34	-21.35	-9.55	0.6	10.9	14.35	9.35	3.7
ch1:	10:44:26	-1.7	-8.8	-12.4	-11.75	-10.9	-10.6	-9.2	-4.85	-0.25	2	1.85	-1	-4.3	-4.2	-1.2	1.65
ch1:	10:44:26	3.6	4.05	1.95	-2	-5.15	-3.2	6.35	20.3	28.5	25.8	17.9	10.25	3.5	1.75	1.4	-3.05
ch1:	10:44:26	-9.5	-14.75	-17.3	-16.05	-15.5	-17.9	-16.5	-9.55	-5.1	-5.7	-6.9	-5.9	-4.65	-5.15	-8.05	-13.2
ch1:	10:44:26	-19.4	-21.7	-13.55	2	13.35	15.7	11.95	6	1.35	-4	-12.2	-19.05	-21.4	-20.15	-15.5	-9
ch1:	10:44:26	-1.5	3.3	2	0.2	1.1	0.25	-2.9	-9.75	-20.55	-24.05	-15.9	-4.15	5.55	8.6	5.45	0.25
ch1:	10:44:26	-7.65	-17.75	-23.65	-22.95	-18.25	-15.75	-16.05	-13.85	-8.75	-3.9	2.2	3.95	-3.6	-14.45	-23.75	-30.75
ch1:	10:44:26	-33.05	-29.4	-21.4	-9.45	3	9.4	9.6	7.4	2.45	-5.4	-14.8	-24.45	-29.7	-28.75	-23.2	-13.75
ch1:	10:44:26	-3.35	2	2.55	3.25	5.55	4.3	-2.95	-12.75	-20.7	-24.15	-22.5	-18.6	-14.3	-12	-13.6	-15.55
ch1:	10:44:26	-16.15	-16.65	-16.85	-17.15	-18.05	-18.5	-18.85	-18.45	-17.4	-18.45	-20.85	-23.75	-26.1	-24.65	-18.75	-10.15
ch1:	10:44:26	-1.8	3.25	4.7	5.2	6.1	6.2	0.3	-11.5	-22.1	-25.05	-20.9	-15.4	-11.95	-8.6	-7.1	-11.2
ch1:	10:44:26	-17.65	-19.5	-14.95	-8.2	-1.15	4.8	5.45	1.1	0.4	2.05	-1.5	-2.65	2.25	0.75	-7.3	-7.85
ch1:	10:44:26	-0.85	5.35	11.4	17.6	22.8	23.6	14.35	-2.5	-15.2	-18.1	-14.7	-12.55	-15.1	-19.25	-23.1	-24.6
ch1:	10:44:26	-20.5	-14.05	-10.35	-8	-3.7	2.1	5.55	6.65	7.95	8.45	4.25	-2.45	-8.45	-12.75	-15.45	-16
ch1:	10:44:26	-12.8	-4.15	7.25	15.75	20.5	23.3	22.5	17.05	6.8	-3.75	-11.2	-16.7	-19.5	-18.9	-20.45	-23.45
ch1:	10:44:26	-25.55	-26	-20.2	-9.7	-4.55	-4.3	-4.65	-5.55	-5.3	-4.4	-4.9	-6.4	-10.85	-17.1	-21.45	-21.7
ch1:	10:44:26	-17.25	-6.8	4.3	9.2	9.05	8.15	3.65	-5.8	-15.25	-21.35	-22.55	-19	-13.65	-8.65	-3.1	1.75
ch1:	10:44:26	3.45	1.15	-1.65	-1.05	1.35	2.85	4.55	5.5	5.75	4.9	0.55	-7	-11.75	-11.7	-10.05	-6.65
ch1:	10:44:29	-9.1	-12	-14.45	-12.9	-7.45	-3.95	-3.35	-2.35	-2.7	-5.35	-8.8	-16.2	-23.9	-23.25	-13.7	-0.55
ch1:	10:44:29	9.45	13.7	12.4	3.95	-7.85	-15.95	-22.65	-30.65	-34.8	-30.45	-16.5	1.75	16.25	23.2	21.45	13.6
ch1:	10:44:29	4.65	-6.15	-13.85	-13.05	-7.45	0	7.9	12.35	12.05	7.4	3.75	8.15	17.15	22.8	25.8	27.65
ch1:	10:44:29	25.7	20.75	15.15	8.6	2.15	-1	-1.5	-1.85	-3.65	-4.9	-3.1	-1.2	-4.05	-10.35	-16	-19.8
ch1:	10:44:29	-20.8	-17.9	-13.6	-8.85	-3.45	2.9	7.7	9.35	6.85	-1.3	-12.85	-18.35	-16.45	-12.75	-6.7	4.55
ch1:	10:44:29	15.4	21.3	21.45	17.7	10.85	0.8	-10.95	-20.55	-28.1	-35.25	-41.7	-45.65	-48.85	-54.05	-59.2	-60.55
ch1:	10:44:29	-61.5	-62.7	-64.5	-67.7	-69.9	-67	-61.4	-56.45	-56.1	-58.65	-60.65	-62.65	-66.45	-69.2	-70.65	-67.35
ch1:	10:44:29	-58.8	-49.55	-43.25	-39.75	-41.05	-44.9	-47.3	-48.1	-49	-48.65	-47.65	-47.25	-46.1	-41.15	-34.65	-29.05
ch1:	10:44:29	-23.25	-19.9	-20.3	-22.2	-25.35	-27.6	-26.1	-22.35	-16.45	-9.75	-5.05	-1.2	3	6.4	8.7	4.95
ch1:	10:44:29	-2.9	-5.5	-3.3	-0.6	3.8	9.3	14.35	17.75	18.55	18.35	18.75	19.7	20.7	18.25	12.4	9.3
ch1:	10:44:29	7.9	6.4	4.95	2.7	4.85	11.55	15.9	16.35	17.45	19.75	21	18.55	11.95	5.25	3.6	7.45
ch1:	10:44:29	11	11.45	9.65	6.3	4.25	3.3	0.45	0.45	6.3	11.05	15.5	22.45	26.4	24.75	20.95	16.45
ch1:	10:44:29	13.35	9.4	2.5	-2.2	1.25	11.6	22.8	28	27.85	26.05	20.45	13.35	11.55	16.65	24.6	29.6
ch1:	10:44:29	28.6	24.5	18.35	10.5	2.5	-4.1	-2.95	5.7	11.7	11.4	7.65	0.7	-6.45	-10	-11.05	-8.65
ch1:	10:44:29	-4.05	-2.1	-1.5	1.7	3.15	1.05	1.85	8.75	16.3	16.6	10.6	4.3	1.55	0.15	-2.75	-4.4
ch1:	10:44:29	-1.9	-0.15	-5.1	-10.65	-11.6	-9.65	-6.7	-5.2	-5.8	-3.8	4.3	14.95	20.95	17.95	6.9	-5.05
ch1:	10:44:29	-13	-19.55	-25.3	-26.25	-21.15	-14.2	-8.5	-8.35	-13.5	-19.1	-22.8	-26.55	-28.05	-23.2	-13.1	-2.45
ch1:	10:44:29	3.9	4.05	-1.65	-11.7	-22.6	-29.6	-29.25	-22.2	-12.15	-3.85	0.7	-0.4	-6.75	-16.05	-24.8	-32.9
ch1:	10:44:29	-39.95	-41.05	-36.4	-30.25	-23.65	-18.65	-18.85	-21.8	-23.85	-22.7	-20.15	-19.7	-19.1	-15.5	-11.75	-7
ch1:	10:44:29	-0.65	5.9	12.95	17.85	18.4	17.4	13.85	7.25	2.9	1.2	-0.7	-3.7	-7.7	-11.15	-14	-16.2
ch1:	10:44:29	-16.5	-17.05	-19.55	-21.1	-21.4	-22	-21.5	-19.6	-16.45	-14.6	-14.35	-14.85	-15.35	-15.7	-14.5	-11.65
ch1:	10:44:29	-7.8	-4.2	-1.5	-2.6	-8.05	-11.2	-8.1	-3	1.35	4.25	7.4	14.95	23	26.2	26.85	21.65
ch1:	10:44:29	10.95	2.85	-2.05	-2.7	4.6	13.75	21.15	29.15	36.4	41.85	46.25	48	47.75	47.5	45.25	39.1
ch1:	10:44:29	31.2	23.7	18.15	14.65	13.3	15.05	21.1	28.1	31.8	33.8	36.55	37.75	37.5	36.8	35	31.85
ch1:	10:44:32	-14.5	-14.65	-16.3	-21.15	-27.9	-32.95	-36.6	-39.95	-40.8	-40.65	-41.35	-40.55	-36.6	-30.05	-23.8	-21.15
ch1:	10:44:32	-22.85	-29.2	-36.5	-39.6	-39.65	-40.15	-39	-33.5	-24.45	-12.35	-1.8	1.2	-1.65	-7.75	-17.75	-30.9
ch1:	10:44:32	-40.2	-42.65	-39.9	-34.25	-27.85	-21.9	-14.8	-9.8	-11.7	-17.4	-21	-22.9	-22.45	-19.4	-18.7	-21.1
ch1:	10:44:32	-21.75	-22.25	-22.65	-19.35	-12.95	-6.6	0.3	3.3	-0.55	-8.15	-19.7	-32.65	-37.55	-32.35	-25.2	-19.3
ch1:	10:44:32	-13.25	-8.6	-5.55	-0.5	6.4	13.95	17.65	13.85	3.3	-7.2	-12.65	-11.7	-5.85	2.75	11	18.5
ch1:	10:44:32	24.6	24.8	17.65	11.85	6.85	-3.45	-15.75	-23.1	-23.55	-18.4	-13.05	-9.65	-4.55	0.45	2.95	4.6
ch1:	10:44:32	4.85	4	2.75	-1	-6	-7.55	-6.7	-5.25	-2.95	-0.85	1.4	5.15	6.75	4.6	-1.5	-9.3
[truncated: 12,033 more rows]
