# Supplementary material for: Wavelet transform-based mode decomposition for EEG signals under general anesthesia
Source: PeerJ. 2024 Nov 15;12:e18518. doi: 10.7717/peerj.18518 (PMC11572389; doi:10.7717/peerj.18518)
Supplement: Supplemental Information 5 [file peerj-12-18518-s005.zip › Supplementary_File14_EEG_data_10cases_EME30min/Case_05_EME30min.tsv]

Ch	Time	ch[0]	ch[1]	ch[2]	ch[3]	ch[4]	ch[5]	ch[6]	ch[7]	ch[8]	ch[9]	ch[10]	ch[11]	ch[12]	ch[13]	ch[14]	ch[15]
ch1:	16:36:35	13.25	14.15	15.5	13.95	12.75	11.85	9.35	7.4	7.8	7.35	6.75	5.75	5.75	6.8	5.3	2.35
ch1:	16:36:35	1.9	1.85	-0.85	-3.05	-2.8	-1.2	1.9	0.8	-1.45	0.3	3.6	4.4	6.1	5	5.3	7.4
ch1:	16:36:35	9.05	9.4	8	9.45	13.4	12.9	11.9	13	8.25	2.9	1.5	1.05	4.8	8.25	7.7	6.7
ch1:	16:36:35	6.4	8.5	13.3	14.3	16.8	21.65	20.1	14.6	8.85	-0.5	-8.25	-9.65	-6	-1.45	-1.05	-1.7
ch1:	16:36:35	-0.95	-0.75	-3.15	-6.05	-7.95	-8.65	-8.35	-5.7	-4.1	-4.95	-4.4	-2.7	0.25	4	6.95	5.6
ch1:	16:36:35	3.15	2.9	5.2	3.9	1.35	-1.3	-3	-1.45	1	3.35	8.25	12.2	16	20.3	18.7	11.95
ch1:	16:36:35	7.75	6.5	10.15	14.95	17.05	16.85	14.75	12.45	10.05	7.7	7.8	10.5	13.5	17.45	21.5	23.6
ch1:	16:36:35	26	25.05	19.35	11.75	6.6	5.7	9.15	14	16.9	20.2	24.75	26.75	27.35	26.15	21.65	15.8
ch1:	16:36:35	12	10	8.4	6.2	6.3	7.95	7.9	7.85	8.65	5.2	1.7	-0.6	-4.35	-5.65	-4.45	-4.75
ch1:	16:36:35	-5.1	-6.1	-8.1	-8.5	-7.9	-9.5	-8.55	-6.85	-6.9	-5.65	-3.75	-1.7	1.05	2.3	1.45	1.3
ch1:	16:36:35	2.9	6.05	9.6	11.55	13.05	14.45	17	18	14.9	12.8	14.55	13.9	11.2	10.55	12.45	13.55
ch1:	16:36:35	14.75	15.7	17.25	17.55	17.05	16.4	16.35	14.9	13.9	12.85	13	13.8	15.35	18.2	19.1	18.05
ch1:	16:36:35	20.3	23.3	22.4	20.1	17.35	15	12	7	6.5	9.15	9.7	9.25	8.35	6.45	5.85	7.95
ch1:	16:36:35	11	12.45	10.8	7.95	6.75	6.4	4.75	2.7	4.35	10.35	14.25	13.2	9.45	5.5	1.7	-1.3
ch1:	16:36:35	-4.7	-4.05	0	1.35	2.75	3.2	0.3	0.55	3.85	5.6	7	6.05	3.3	2.75	3.7	4.05
ch1:	16:36:35	4.1	5.05	9.5	12.65	13.1	15.05	15.65	13.35	12.85	13.25	12.65	12.85	14.7	18.25	18.9	18.15
ch1:	16:36:35	19.2	20.3	19.05	18.85	19.8	19.3	17.8	16.2	16.1	18.5	19	18.25	19.8	19.3	17.85	14.8
ch1:	16:36:35	10.85	9.2	8.1	6.95	9.05	10.8	10.75	11.3	10.3	7.25	3.05	-1.75	-1.45	1.55	0.05	-0.6
ch1:	16:36:35	-0.3	-2.45	-4.75	-7	-8.05	-3.95	-0.8	-1	-1.95	-4.15	-6.85	-5.8	-4.7	-3.5	-1.05	1.15
ch1:	16:36:35	4	5.35	4.1	1.75	-0.55	-2.3	-2.85	-4	-5.8	-3.45	0.55	2.9	4.75	4.15	2.15	1.3
ch1:	16:36:35	1.65	1.45	0.05	-1.3	-3.05	-4.6	-7.75	-11.95	-12.85	-12.85	-14.8	-16.25	-14.7	-13.45	-12.35	-10.45
ch1:	16:36:35	-10.85	-12.1	-10.3	-10.15	-12.35	-13.5	-11.4	-10.1	-8.45	-5.75	-4.7	-4.6	-4.35	-6.4	-7.25	-4.1
ch1:	16:36:35	-3	-3.85	-0.85	0.45	-0.05	0.85	0.8	-0.7	-1.95	-2.25	-0.55	-1.15	-1.2	0.55	1.95	2.75
ch1:	16:36:35	4.3	4.8	5.65	6.45	6.85	7.8	8.55	8.3	10.85	12.85	12.2	11.45	10.6	10.6	14.2	19.1
ch1:	16:36:38	19.35	18.05	18.6	17.3	14.4	11.9	10.5	10.4	12.4	12.45	9.75	9.2	11.6	11.2	8.45	5.85
ch1:	16:36:38	3.75	2.1	4.2	6.1	10.05	13.75	13.25	13.75	15.65	13.75	12.35	11.85	9.15	6.3	4.2	4.55
ch1:	16:36:38	7.9	11.3	13	10.7	7.55	8.5	11.4	14.05	15.9	14.25	12.9	13.6	12.1	11.25	11.35	9.75
ch1:	16:36:38	9.6	11.25	13.9	15.3	14.75	14.5	16.65	21.15	22.5	19.6	17.1	16	13.4	11.6	9.45	8.9
ch1:	16:36:38	13.45	16.25	15.25	14.4	12.6	11.2	9.3	4.6	2.9	4.85	4.6	3.45	3.35	2.65	2.1	4.05
ch1:	16:36:38	5.45	6.3	8.4	11.25	14	18.15	20.85	18.6	14.05	12.3	12.55	13.55	12.35	12.15	14.5	16.9
ch1:	16:36:38	16.45	17.55	17.55	16.05	15	15	14.55	13.2	11.15	11.4	13.3	13.7	11.85	9	8.8	11.35
ch1:	16:36:38	14.5	18.7	22.45	25.8	27.05	22.15	17.3	18.05	18.35	16	13.05	10.15	10.3	10.8	10.2	14.7
ch1:	16:36:38	20.85	24.5	26.7	29.5	29.2	27.9	25.95	24.6	24.85	25	24.85	24.6	22.1	18.45	17.65	18.1
ch1:	16:36:38	15.45	12.35	8.75	6.75	7.1	4.1	-1.4	-3.45	-5.3	-6.15	-5.7	-6.1	-6.45	-6.15	-7.4	-7.55
ch1:	16:36:38	-8.35	-11.65	-15.5	-18.75	-18.3	-16.4	-17.95	-20.45	-20.7	-18.4	-15.9	-15.25	-13.55	-11.8	-12.05	-10.5
ch1:	16:36:38	-10	-13.7	-14.2	-11.75	-14.5	-17.35	-16.6	-14.95	-14.25	-13.65	-11.85	-10.9	-11.2	-13.2	-16.45	-16.8
ch1:	16:36:38	-15.4	-14.15	-12.45	-11.6	-11.25	-9.6	-8.75	-8.35	-5.8	-5	-8.2	-11.3	-11.15	-8.8	-8	-8.15
ch1:	16:36:38	-5.15	-3.05	-2.35	-2.3	-4.9	-8.5	-7.95	-8.15	-9.6	-9.6	-6.75	-5.2	-6.05	-3.55	-0.65	-2.55
ch1:	16:36:38	-4.65	-3.6	-2.7	-2.65	-3.75	-4.1	-2.8	-2.65	-1.1	2.45	4.25	4.8	5.65	3.15	3.45	6.15
ch1:	16:36:38	4.6	3.9	5.85	6.2	7.3	7.95	8.1	7.65	5.65	4.7	6.3	8.35	9.25	8.6	8.95	11.8
ch1:	16:36:38	15.05	16.25	14.35	14.45	18.85	20.65	20.05	17.4	12.9	10.3	12.45	12.9	12.9	14.15	16.7	18.55
ch1:	16:36:38	18.9	17.95	16.6	13.95	12.65	13.05	13.65	15.85	17.85	16.25	16.65	17.15	15.4	14.7	12.7	10.4
ch1:	16:36:38	10.1	9.35	10.05	11.5	8.05	5.25	7	7.25	4.7	0.9	-2.9	-5.55	-7	-7.6	-6.95	-7.55
ch1:	16:36:38	-8.7	-9.25	-10.9	-11.55	-10.3	-9	-5.95	-3.95	-3.85	-3.65	-2.45	-0.6	0.8	0.2	0.85	2.35
ch1:	16:36:38	3.8	4.35	4.15	5.85	9.25	10.5	10.35	9.3	7.7	7.05	7.85	7.5	7.55	8.9	7.85	6.25
ch1:	16:36:38	7.55	8.95	8.65	7.65	8.05	8.65	6.65	4.4	5	4.8	2.75	0.8	-0.5	0.05	2.6	4.1
ch1:	16:36:38	1.5	-0.8	-0.75	-3.1	-6.3	-4.4	-1.3	0.35	-1.4	-4.05	-3.35	-2.95	-4.05	-6.65	-9.45	-10.7
ch1:	16:36:38	-10.15	-9.85	-7.85	-6	-5.1	-4.55	-2.4	-0.85	1.25	4.35	5.75	6.05	4.85	4.6	4.35	3.95
ch1:	16:36:41	4.2	4.3	4.6	6.7	8.8	11.8	13.05	12.55	15.6	18.1	17.45	14.45	11.9	12.8	17.8	19.7
ch1:	16:36:41	17.6	17.35	19.75	21.4	19.5	15.5	12.65	10.95	10.45	13.1	13.8	12.45	13.05	16.7	18.85	16.95
ch1:	16:36:41	14.1	12.05	10.45	10.8	12.5	10.8	9.2	9.85	10.8	10.8	12.25	12.85	10.15	6.1	4.5	5.3
ch1:	16:36:41	7.15	8.05	10.25	13.95	15.25	14.25	15.05	16.4	14	11.65	11.3	8.55	5.7	3.95	-0.25	-2.1
ch1:	16:36:41	-0.6	1.4	2.5	2.5	0.65	-0.85	-0.75	-1.9	-5.15	-6.9	-5.15	-2.6	-3	-4.2	-3.25	-3.4
ch1:	16:36:41	-4.65	-5.4	-8.15	-11.65	-11.1	-11.5	-15.6	-18.15	-20.65	-22.25	-21.15	-19.9	-19.05	-17.8	-17.2	-15.6
ch1:	16:36:41	-15.75	-17.45	-18.65	-16.05	-13.9	-12.8	-14.1	-15.9	-14.5	-12.95	-15.2	-16.95	-17.85	-16.9	-15.75	-14.35
ch1:	16:36:41	-13.15	-11.25	-10.65	-10.05	-11.1	-13.3	-12.95	-7.9	-1.75	3	4.3	5.75	6	5.7	6.25	8.35
ch1:	16:36:41	11.15	15.15	18.1	17.95	14.9	12.6	13.2	14.65	13.95	13.3	15.35	16	14.5	14.55	13.05	10.75
ch1:	16:36:41	10.65	11.25	11.7	11.75	8.8	5.55	3.95	4.05	4.7	4.95	7.4	11.55	12.55	13.25	15.35	15.45
ch1:	16:36:41	14.3	14.95	14	13.1	13.4	12.85	12.65	11.65	8.65	7.65	10.65	13.3	13	12.35	15.1	20.35
ch1:	16:36:41	24.25	24.25	25.1	25.95	24.75	22.35	19.05	17	17.45	17.4	16.95	16.3	14.5	15.35	17.8	19.3
ch1:	16:36:41	18.95	17.8	16.75	17.75	14.4	9.1	7.3	6	3.4	3.6	5.55	6.8	7.65	7.2	5.2	2.35
ch1:	16:36:41	-1.25	-1.45	-0.25	-0.8	-2.3	-4.7	-5.65	-3.75	-2.6	-2.2	-1.05	-1.3	-3.95	-5.65	-6.8	-7.1
ch1:	16:36:41	-4.1	-0.8	1.05	1.3	1.6	2.85	4.7	6.5	8.45	6.45	0.7	-3.7	-3.05	-3.05	-5.15	-6.2
ch1:	16:36:41	-5	-3.15	-1	-1.2	-1.7	-3.05	-3.9	-2.35	-0.7	-0.4	1.9	3.05	3.3	4	2.95	1.85
ch1:	16:36:41	3.05	3.3	4.7	6.55	6.55	7.95	11.75	12.9	12.4	10.9	11.35	14.05	17.2	18.35	19.95	21.2
ch1:	16:36:41	22.15	19.75	17.45	20	23.8	23.5	23	23.65	24.4	23.75	23.3	21.55	18.15	15.8	15.2	15.2
ch1:	16:36:41	14.25	10.8	9.25	9.7	9.05	7.85	8.1	7.55	6.05	3.45	3.4	4.05	3.35	1.95	3.5	5.25
ch1:	16:36:41	5.95	7	7	6.35	5.9	4.65	3.2	3.15	3.45	1.85	-0.2	-0.4	-0.5	-1.3	0.85	2.1
ch1:	16:36:41	1.55	2.05	2.1	0.7	-0.65	-2.35	-0.85	3	7.65	9.3	6.65	4.8	5.15	4.2	3.75	5.45
ch1:	16:36:41	7.7	9.1	9.9	10.2	12.35	14.85	14.65	10.75	4.45	2.1	5	7.65	10.45	12.55	12.5	14.35
ch1:	16:36:41	17.15	17.6	13.25	6.95	2.6	1.45	-0.1	-2.2	-3.2	-3.65	-0.55	4.25	5.9	5.05	2.3	-1.45
ch1:	16:36:41	-2.55	-3.15	-5.5	-5.8	-3.35	-3.3	-5.15	-6.7	-7.65	-8.35	-10.2	-11.95	-14.3	-15.85	-14.35	-10
ch1:	16:36:44	1.85	1.8	3.2	4.15	2.7	-0.3	-2.55	-3.55	-2.15	-2.4	-5.05	-6.7	-6.35	-4.9	-2.5	-3.4
ch1:	16:36:44	-5.55	-4.4	-3.2	-3.55	-2.85	-2.8	-3.9	-5.05	-5.55	-7.1	-7.8	-8.75	-7.25	-4.8	-5.45	-6
ch1:	16:36:44	-2.1	0.35	0.8	1.7	1.1	-3.7	-7.3	-10.3	-12	-8.1	-4.3	-1.85	3.6	5.4	4.7	6.4
ch1:	16:36:44	7.55	4.5	-0.7	-6.7	-10	-12.7	-14.05	-13	-12.1	-12.15	-11.1	-12.3	-12.2	-9.45	-6.65	-3.4
ch1:	16:36:44	2.2	1.55	-3.1	-4.2	-4.75	-7.05	-7.05	-3.8	-0.4	1.95	2.6	1.25	1	-0.35	-4.15	-6.55
ch1:	16:36:44	-7.1	-6.25	0.35	4.2	1.8	1.05	0.95	-3.45	-4.7	-3.55	-4.35	-3.4	-0.3	2.55	5.25	5.4
ch1:	16:36:44	3.7	2.45	3.8	8.05	12.45	11.7	7.4	4.4	1.85	-0.75	-1.35	1.4	3.7	4	2.15	-0.25
ch1:	16:36:44	1.15	4.45	2.95	-0.85	-2.9	-1.5	2.75	9.5	15	18.9	21.45	22.05	20.95	20.15	19.9	21.55
ch1:	16:36:44	23.3	24	23.8	21.45	19.45	18.5	17.85	16.85	15.55	14.45	13	12.4	12.6	13.25	13.1	14.65
ch1:	16:36:44	16.15	14.9	14.05	13.45	11.5	10.75	10.5	8.05	5.75	5.8	5.8	3.9	1.95	1.1	3.05	5.7
ch1:	16:36:44	9.45	11.45	10.95	8.4	6.55	6.95	6	4.65	5.5	7	9.35	11.55	10.7	11.65	13.9	14.7
ch1:	16:36:44	13.35	9.5	6.2	7.3	6.7	3.85	3.8	4	4.8	7.8	11.45	14.85	17.6	18.35	18.55	19.2
ch1:	16:36:44	15.75	10.95	8.65	6.2	2.75	2.7	2.25	0.25	-0.4	2	5.45	5.2	0.75	-2.5	-1	1.75
ch1:	16:36:44	2.7	2.75	3.35	2.3	2.2	4.65	7.5	7.9	8.05	9.25	11.75	12.55	12.15	12	13.25	15.75
ch1:	16:36:44	17.45	15.85	13.2	9.85	8	9.3	11.9	13.9	17.75	19.7	19.6	18.55	14.25	6.1	1.05	-0.4
ch1:	16:36:44	-1.2	0.6	4.8	7.05	7.1	8.05	6.9	3.5	1.25	-0.55	1.3	3.2	5.1	7.6	8.85	5.75
ch1:	16:36:44	2.3	-0.3	-1	1.3	5.2	5.8	5.35	4.95	7.45	10.35	8.05	3.25	0.05	-1.5	-0.1	2.4
ch1:	16:36:44	1.95	2.4	5.05	6.1	9.55	12.75	11.45	8.35	7.7	7	5.5	5	5.95	8.7	12.1	12.2
ch1:	16:36:44	11.1	9.15	8.45	11.1	14.15	14.25	11.35	9.55	10.25	10.7	9.6	9.75	12.95	14.1	8.5	2.35
ch1:	16:36:44	1.05	2.45	3.85	3.2	3.8	5.35	3.6	-0.35	-0.9	-2.2	-2.7	1.45	2.55	-1.3	-2.15	1.5
ch1:	16:36:44	5	7.15	9.05	7.6	2.25	-1.5	-1.95	-1.25	-0.3	-0.7	-2.1	-0.5	0.45	-0.6	-1.75	-2.1
ch1:	16:36:44	-4.45	-7.85	-9.8	-9.9	-7.9	-5.45	-4.7	-3.75	-1.55	-3.1	-5.95	-5.55	-4.7	-3.1	-2.95	-4.35
ch1:	16:36:44	-4.4	-4.8	-4.65	-4.45	-8.2	-12.6	-12.1	-11.25	-11.95	-9.85	-8	-6.9	-8.2	-9.9	-8.9	-5.75
ch1:	16:36:44	-3.15	-3.35	-5.5	-7.15	-8	-7.55	-5	-3.3	-1.35	0.75	2.2	2.45	-0.3	-5.3	-6.8	-7
ch1:	16:36:47	-1.85	-2.35	-1.8	-0.45	-1.25	-3.15	-3.35	-2.65	0.55	4.95	5.8	2.4	0.6	0.2	-0.2	0.95
ch1:	16:36:47	1.3	1.5	3.25	4.8	7.6	11.9	14.05	16.4	19.55	20.8	20.15	18.65	17.25	18.2	19.45	22.3
ch1:	16:36:47	24.05	22.25	21.7	23.6	22	18.05	15.2	15.9	19.95	22.8	23.2	21.5	19.2	17	15.9	15.3
ch1:	16:36:47	13.05	11.35	11.55	13.05	14.8	15.3	15.75	17.75	19.2	18.45	15.4	9.5	3.55	1.8	0.35	-0.55
ch1:	16:36:47	0.85	2.9	5.05	6.4	3.6	0.85	-0.55	-1.1	-1.45	-4.55	-9.35	-11.8	-13.95	-14.85	-13.5	-12.8
ch1:	16:36:47	-10.55	-7.1	-5.85	-5.5	-7.85	-11	-9.9	-5.75	-4.75	-2.35	0.95	1.45	3.1	5.2	4.35	4.85
ch1:	16:36:47	6.2	6.5	9.1	9.85	7.45	6.65	7.5	6	3	0.7	1.15	3.5	6.85	10.35	12.35	13.2
ch1:	16:36:47	13.9	13.6	11.25	7.6	5.85	6.55	6.65	6.1	4.25	2	0.1	-0.1	2.1	1.7	0.65	3.55
ch1:	16:36:47	6.85	7.1	6.1	3.4	0.7	-0.05	-1.4	-1.75	1.1	2.65	1.65	1.3	1.3	-0.3	0.15	0.55
ch1:	16:36:47	1.2	2	2.15	2.65	6.95	9.7	8.1	5.2	3.7	3.95	5.95	6.6	5.3	3.25	2.95	6
ch1:	16:36:47	10	9.2	6.65	5.1	2.4	0.8	1.25	-0.5	-1.75	-1.2	-0.65	-1.75	-4.15	-6.3	-1.95	5.9
ch1:	16:36:47	11.85	14.25	12.4	10.6	10	9.15	9.5	11	12.3	16.15	20.4	22.1	21.9	18.65	14.45	13.95
ch1:	16:36:47	12.5	8.95	6.15	7.3	11.35	13.85	13.55	13.3	13	14.05	16.7	17.5	15.2	13.8	16.85	24.65
ch1:	16:36:47	30.3	30.35	29.8	29.55	27.6	26.6	25.1	24.5	24.7	25.45	25.85	24.95	22.6	23.1	25.2	27.45
ch1:	16:36:47	29.55	28.9	25.8	25.3	24.7	23.35	21.1	20.55	21.45	22.15	21.4	21.6	22.95	25.15	29.05	28.9
ch1:	16:36:47	20.7	13.85	8.7	4.9	4.4	7	9.25	14.6	21.05	23.8	21.1	15.15	8.95	7.15	8.8	11.7
ch1:	16:36:47	16.45	21	21.65	20.7	19.6	18.7	20.2	19.35	17.2	20.1	21.55	18.25	18.15	18.65	16.95	14.65
ch1:	16:36:47	14.5	14	12.65	9.65	7.8	6	7	12.55	14.9	12.3	12.25	11.3	9	10.15	10.45	8.8
ch1:	16:36:47	10.9	11.8	11.45	11.2	10.35	10.05	15	18.95	17.9	12.1	7	4.6	5.8	7.95	9.7	8.65
ch1:	16:36:47	8.4	8.85	8.15	3.35	-1.25	-2.6	-3.1	-2.85	-0.55	-0.25	-1.95	-3.05	-2.8	-1	0.95	0.5
ch1:	16:36:47	0.35	3.6	6.1	4.4	2.3	2.55	5.65	8.05	8.3	10	12.25	11.45	10.95	10.9	8.1	5.3
ch1:	16:36:47	5.35	6.3	7.8	10.1	11.4	9.85	9.8	9.85	6.75	3.6	1.95	1.3	1.9	0.75	-1.9	-2.6
ch1:	16:36:47	-3.2	-3.4	-3.4	-4.95	-5.5	-3.4	-1.6	0.35	0.55	0.25	1.7	2.2	1.4	2.45	2.5	0.55
ch1:	16:36:47	0.75	0.7	-1.85	-3.05	-1.7	1.2	2.5	1.35	0.1	1.65	1.25	-0.1	1.25	2.3	1.9	3.8
ch1:	16:36:50	-2.5	-5.15	-7.5	-6.1	-1.95	1.65	6.1	8.9	7.1	8.15	10.3	8.95	4.65	1.3	0.4	1.55
ch1:	16:36:50	1.9	2.05	3.95	4	1.25	0.1	1.5	2.7	2.75	1.4	-0.2	1.15	3.35	5	5.5	4.1
ch1:	16:36:50	1.85	-3.55	-9.65	-11.2	-11.45	-13.25	-12.65	-11.15	-12	-12.2	-13.15	-15.75	-17.9	-17.9	-15.5	-10.95
ch1:	16:36:50	-5.65	-2	-1.2	-1.1	0.25	3.85	7.65	9.9	10.2	10.2	11.3	12.25	9.4	5.9	6.85	8.8
ch1:	16:36:50	8.1	7.35	7.25	8.1	9.7	10.2	9.95	10.65	9.6	7.1	6.25	7.25	7.8	11.2	16.25	19.35
ch1:	16:36:50	19.95	18.95	18.75	17.8	15.75	13.15	10.75	8.6	8.55	10.25	11.6	10.05	6.35	4.55	8.7	13.2
ch1:	16:36:50	14.3	15.7	17.25	16.45	14.1	11.5	9.2	12.2	15.2	15.2	13.65	11.85	11.95	14.05	12.25	8.2
ch1:	16:36:50	5	5.7	8.9	9.2	3.95	0	-2.2	-4.45	-5.95	-5.65	-4.45	-1.1	1.3	2.35	2.75	1.15
ch1:	16:36:50	-1.65	-3.95	-7.55	-8.35	-5.05	-1.35	3.55	7.05	7.65	9.15	8.4	4.45	1.4	2.35	5.15	7.65
ch1:	16:36:50	9.45	12.2	11.7	6.75	3.2	1.3	-0.2	2.55	6.95	9.65	9.35	6.7	4.2	2.7	1.25	2.65
ch1:	16:36:50	6.7	9.55	10.4	9.35	10.4	13.55	11.2	9	10.05	9.05	4.95	2.55	2.45	3.2	2.95	2.25
ch1:	16:36:50	1.25	0.65	0.55	-0.6	-3	-2.7	0.05	2.55	3.35	2.2	1.25	0.75	1.6	4.3	6.15	5.55
ch1:	16:36:50	4.25	3.55	3.05	-0.25	-2.95	-2.4	-1.4	-2.85	-3.35	-0.4	4.2	9.35	14.1	17.3	16.6	13.7
ch1:	16:36:50	11.75	9.6	8.75	9.9	10.65	11.1	11.75	9.55	6.85	6.25	5.5	3.75	2.6	-0.15	-1	0.85
ch1:	16:36:50	2.45	1.85	2.4	3	0.85	-1.05	-1.3	-1.4	-0.05	4.05	7.9	10.8	12.75	13.8	15.15	15.45
ch1:	16:36:50	12.2	10.55	11.6	11.9	11.4	11.5	12.1	13.45	11.45	6.35	1.8	-0.2	-0.4	-0.15	-1.8	-3.15
ch1:	16:36:50	-4.45	-6.8	-10.15	-13.05	-14.9	-16.1	-16.45	-14.8	-13.2	-11.9	-9.9	-10.1	-10.6	-9.8	-9.7	-10
ch1:	16:36:50	-8.85	-7.55	-5.8	-4.6	-3.1	0.4	1.9	2.1	3.4	1.6	-0.6	1	3.5	7.45	10.35	5.45
ch1:	16:36:50	1.75	2.85	5.05	9.1	12.2	12.3	13	12.2	12	16.45	16.9	15.15	14.45	12.65	10.55	7.85
ch1:	16:36:50	5.15	5.1	2.35	-2.2	-2.6	-3.3	-3.65	-1.75	-1.45	-2.95	-2.75	-1.45	1.4	1.4	0.95	1.6
ch1:	16:36:50	3.1	4.65	5.7	5	4.7	4.1	2.55	3.15	2.9	2.2	0.4	-0.75	1.3	2.4	1.9	2.15
ch1:	16:36:50	1.6	-0.85	1.25	6.25	10	10.2	11.75	13.9	13.8	11.3	10.25	10.8	13.35	13.55	12.8	13.7
ch1:	16:36:50	15.35	15.55	17.7	19.9	19.9	18.5	17.6	15.9	15.1	16.35	17.95	18.65	16.5	13.8	14.9	14
ch1:	16:36:50	10.15	7.8	5.4	3.25	5.6	9.05	10.4	10.65	10.2	9.75	9.15	7.5	5.9	4.65	4.45	3.15
ch1:	16:36:53	-14.4	-12.95	-11.8	-10.2	-10.6	-11.5	-10.65	-9.9	-8	-5.05	-5.4	-6.5	-3.95	-0.2	1.35	0.55
ch1:	16:36:53	0.8	4.05	6.85	8.35	6.85	3.75	3.05	4.75	3.85	1.55	1.2	2.9	1.35	0.25	1.7	2.05
ch1:	16:36:53	4.5	9.9	10.95	10.1	9.1	5.6	4.8	7.35	8.15	7.8	7.25	8.05	8.8	7.4	7.9	7.15
ch1:	16:36:53	2.35	-0.25	0.45	2.65	5.1	4.5	5.6	10.2	12.35	11.5	8.05	2.75	1.95	3	3.7	4.65
ch1:	16:36:53	3.55	4.55	7.4	9.45	13.5	14.9	14.1	15.4	15.85	16.1	17.55	15.2	14.95	16.55	13.05	10.8
ch1:	16:36:53	12.3	12.4	16.55	19.8	20.5	22.05	21.8	19.85	20.7	21.4	21.55	22.7	22.8	22.45	22.4	20.8
ch1:	16:36:53	18.9	16.55	16.25	18.15	18.85	16.95	17.75	18.15	16.35	15.2	13.2	9.35	7.15	5.95	5.5	3.3
ch1:	16:36:53	0.3	-0.15	1.35	3.75	7.4	7.25	4.7	2.25	-1.25	-2.55	-0.5	-0.3	-1.25	-1.1	-2	-3.75
ch1:	16:36:53	-5.55	-5.7	-2	1.1	2.4	5.3	9.6	11.2	9.15	4.15	0.5	-0.95	0.2	3.05	7.6	10.45
ch1:	16:36:53	12.6	14.75	15.85	12.8	6.3	3.05	3.65	2.85	3.8	7.75	8.85	10.8	15.7	16.75	13.45	9.9
ch1:	16:36:53	6.95	2.4	-0.6	-0.1	3.15	5.3	6.25	5.5	7.25	9.55	7.25	5.4	5.45	6.7	11.1	14.1
ch1:	16:36:53	13.1	12.25	8.45	5.25	8.15	13.75	17.55	17.2	12.45	9.95	8.85	5.45	5.75	7.8	10.25	15.9
ch1:	16:36:53	17.4	13.45	9.95	6.6	4.5	2.7	-1.5	-3.25	-2.25	-1	1.2	-1.25	-7.5	-9.15	-8.35	-7.35
ch1:	16:36:53	-6.75	-9.95	-9.35	-1.95	3.55	4.3	3.95	0.85	-3.4	-3.95	-5.45	-9.1	-11.5	-12.2	-13.65	-13.3
ch1:	16:36:53	-12.05	-7.75	-2.4	-0.85	1.15	4.75	6.5	8.15	10.55	11	14.05	16.6	15.65	13.1	11.25	12.1
ch1:	16:36:53	14.45	14.75	14	15.5	17.6	14.85	10.25	11.6	16.3	18.85	20.4	20	16.15	14.05	12.8	12.2
ch1:	16:36:53	11.5	11.25	11.8	12.3	13.55	14.6	12.8	9.25	8.55	11.8	14.6	13.9	12.3	11.2	10.3	10.3
ch1:	16:36:53	8.6	9	11.45	12.1	13	14.95	14.15	12.05	7.8	3.95	2.9	2.8	3.45	5.75	6.05	9.05
ch1:	16:36:53	13.3	14.25	14.55	15.45	14.95	14.2	11.85	9.1	10	13.65	17.6	19.3	20.25	21.6	20.6	18.45
ch1:	16:36:53	14.7	10	7.1	5.75	5.3	7.65	8.7	8.25	9.25	10.5	11.1	10.55	9	7.45	4.35	2.75
ch1:	16:36:53	3.65	4.25	4.2	4.35	4.35	5.45	4.5	1.65	0.7	1.9	5.45	8.1	7.65	7.75	8.1	7.25
ch1:	16:36:53	5.9	1.35	-2.55	-1.65	-1.55	-1.45	-0.35	-1.95	-6.25	-6.75	-3.1	-2.35	-5.4	-6.05	-6.3	-8.6
ch1:	16:36:53	-10.25	-10.4	-9.85	-8.4	-7.95	-7	-7.35	-11.35	-14.9	-16.8	-16.35	-13.85	-11.6	-10.35	-9.25	-8.5
ch1:	16:36:53	-5.55	-4.1	-5.45	-6.2	-5.4	-4	-4.5	-5.7	-3.05	1.4	3.1	3	2.9	2.3	1.85	2.95
ch1:	16:36:57	-6.2	-9.6	-9.55	-9.25	-7.8	-5.25	-6.15	-8.05	-8.45	-8.95	-8.15	-5.35	-4.45	-4.5	-6.2	-6.5
ch1:	16:36:57	-2.55	-0.9	-2.75	-3.15	-1.45	4.15	9.9	10.35	10.05	12.25	11.7	9.1	7.75	6.7	6.6	7.9
ch1:	16:36:57	8.8	11.15	13.65	13.95	13.9	14.5	13.75	12.9	12.8	14.55	16.55	15.25	13.8	13.75	11.9	9.5
ch1:	16:36:57	8.5	8.75	9.15	10.85	14.8	15.1	13.35	13.3	14.6	15.15	13.05	9.6	8.3	10.7	14.2	18.75
ch1:	16:36:57	22.55	23.7	24	25.5	27.15	26.15	21.95	17.3	14.15	13.75	12.75	12.9	16	18.6	18.1	16.3
ch1:	16:36:57	14.75	14.05	13.8	13.85	15.9	17.9	17.5	16.2	14.1	11.25	9.75	7.85	6.85	8.55	11.8	14.45
ch1:	16:36:57	15.7	15.2	12.2	10.25	10.4	9.8	10.55	13.6	16.2	16.65	15.1	14.25	15.6	18.5	21.35	22.3
ch1:	16:36:57	20.7	19.75	17.95	13.7	9.5	8	7.9	8.75	11.15	14.3	18.15	19.25	17.85	16.8	14.45	10.2
ch1:	16:36:57	11.75	15.6	18	20.7	22.45	23.95	23.85	19.45	15.3	13.1	12.1	16.1	20.5	21.1	22.55	22.5
ch1:	16:36:57	19.1	16.85	14.15	12.15	13.1	14.25	15.25	17.8	20.2	20.05	18.3	15.4	10.95	7.2	7.3	5.95
ch1:	16:36:57	4.9	6	5.65	6.9	7.3	1.65	-3.8	-3.95	-0.6	4.25	5.8	5.05	5	3.25	2.35	0.6
ch1:	16:36:57	-2.65	-3.15	-3.6	-5.35	-5.8	-7.45	-8.65	-5.1	-1.75	-0.6	1.7	2.75	3.35	1.3	-2.1	-2.85
ch1:	16:36:57	-2.6	-3.75	-0.8	3.1	2.5	0.3	1.85	4.15	6.65	8.55	8.65	8.5	9.8	8.6	6.75	5.15
ch1:	16:36:57	3.95	3.5	5.15	6.45	8.25	8.85	7.25	6.25	6.6	4.8	5.65	7.15	7.05	6.15	6.55	4.8
ch1:	16:36:57	3.15	2	2.7	5.45	7.55	8.95	10.45	9.5	7.75	7.05	7.15	7.75	7.25	6.85	5.85	4.1
ch1:	16:36:57	4.45	9.55	13.45	12.25	10.85	11.95	10.3	5.7	1.5	-0.65	0.45	6.65	12.55	13.15	12.95	12.55
ch1:	16:36:57	10.45	8.45	7.85	8.55	8.15	7.15	7.8	9.9	9.9	9.4	9.6	6.8	2.85	1.15	-0.1	1.8
ch1:	16:36:57	6	5.85	3.65	4.1	4.5	5.55	7.25	6	6.8	8.2	8.95	11.4	12.85	11.5	9.6	7
ch1:	16:36:57	7.5	10.15	9.45	9.15	11.1	9.25	6.15	2.35	-1.9	-1.95	0.35	1.65	4.9	6.45	5.85	6.4
ch1:	16:36:57	7.7	7.8	5.75	-0.6	-3.25	-0.6	2.65	6.5	11.35	13.85	13.4	11.65	13.45	13.15	8.85	6.8
ch1:	16:36:57	9.35	13	18.55	24.55	29.1	31.9	32.6	32.8	32.8	29.35	22.55	16.85	12.95	12.45	14.8	17.6
ch1:	16:36:57	19.95	23.05	24.7	27.1	29.6	28.05	27.7	28.45	24.3	22.25	24.8	24.95	26.85	29.25	28.1	26.5
ch1:	16:36:57	23.1	17.1	12.65	8.95	8.65	12.9	15.5	17.75	21.75	22.85	21.3	18.05	11.05	5.15	3.1	1.75
ch1:	16:36:57	1.25	3.8	5	1.35	-1.65	-3.4	-4.75	-3.6	-1.25	1.95	5.6	8.85	9.9	9.2	7.9	6.9
ch1:	16:37:00	5.4	3.5	1.6	2.2	2.5	0.05	-2.3	-2.35	-2	-3.9	-3.65	-1.8	0.05	1.1	-0.1	-2.3
ch1:	16:37:00	-0.15	1.5	-1.4	-4.15	-4.8	-6.6	-6.9	-4.4	-3.5	-2.1	0.15	0.2	0.95	2.4	0.55	0.5
ch1:	16:37:00	2.4	3.15	2.2	-0.3	-0.7	1.4	1.45	0.6	0.8	-0.05	-1.6	-2.3	-3.2	-6.65	-9	-8.6
ch1:	16:37:00	-7.05	-5.6	-5.75	-6.6	-5.75	-4.2	-3.7	-1.7	-2.7	-5.3	-6.45	-5.95	-3.65	-0.65	0.35	2.8
ch1:	16:37:00	6.6	11.1	13.7	13.7	11.5	10.9	10.2	10	8.15	5.55	5.5	7.5	10.5	13.6	15.7	17.05
ch1:	16:37:00	15.6	14.05	14.25	13.85	10.8	8.6	6	2.1	-2.85	-3.35	1	4.45	3.7	2.65	2.8	2.3
ch1:	16:37:00	0.65	-1.85	-5.7	-8.7	-9.9	-8.8	-4.95	-1.3	0.25	-0.15	-4.25	-8.2	-8.6	-10.15	-9.6	-7.25
ch1:	16:37:00	-7.1	-5.85	-2.5	-2.05	-3.75	-4.6	-5.65	-5.15	-1.1	5.7	12.05	15.2	17.15	16.85	16.95	17.75
ch1:	16:37:00	18.2	20	22.1	20.4	17.65	14.9	14.7	18.1	20.7	19.3	17.45	14.45	12.75	11.55	12.1	15.7
ch1:	16:37:00	19.85	20.9	19.9	16.9	13.8	11.45	11.55	13.5	12.4	9.85	9.4	9	8.5	6	3.2	2.9
ch1:	16:37:00	2.9	2.25	3	0.45	-2.35	-2.85	-3.8	-5.85	-7.9	-11.05	-11.4	-9.85	-6.95	-6.75	-9.3	-9.9
ch1:	16:37:00	-10.4	-14.35	-16.9	-18.25	-17.1	-11.1	-5.9	-2.8	0.7	0.2	-0.55	0.85	-0.15	-2	0.5	1.35
ch1:	16:37:00	0.65	3.25	4.2	1.55	-0.2	-0.2	0.15	-2.15	-5.8	-7.4	-7.5	-6.9	-4.3	-2.95	-2.05	-3.75
ch1:	16:37:00	-5.45	-2.7	-2.25	-6.3	-8.05	-7.25	-6.95	-6.95	-6.25	-5.05	-3.1	0.05	3.05	3.1	3.4	3.55
ch1:	16:37:00	1.9	5.8	9.7	7.45	7.55	10.2	11.4	12.25	12.9	12.75	12.3	9.4	8.65	7.3	5.4	6.35
ch1:	16:37:00	7	6.75	7.8	7.4	6.15	5.95	5.35	4.5	2	-1.15	-3.4	-3.7	-2	-0.55	0.4	2.1
ch1:	16:37:00	4.35	6.35	7.45	7.65	6.3	2.15	-3.1	-6.35	-8.5	-7.75	-4.1	-0.85	4.85	10.35	13.55	14.85
ch1:	16:37:00	10.85	4.6	1.2	-4.15	-10.05	-12.5	-13.05	-8.45	-2.05	0.45	3	3.85	1.5	0.85	2.95	5.6
ch1:	16:37:00	6.25	5.4	6.4	8.7	12.6	15.35	14.3	14.2	14.45	11.95	11.2	11.7	11.65	14	15.55	13.8
ch1:	16:37:00	15.5	17.05	16.15	14.9	13.2	11.4	12.3	13.75	14.3	14.8	14.5	13.05	13.95	16.9	17.15	16.95
ch1:	16:37:00	17.95	18.4	19.55	16.5	10.5	7.9	6.7	4.7	7.8	10.4	9	8.75	9.15	9.65	10.35	7.85
ch1:	16:37:00	4.3	2.3	0.05	-1.8	-3.05	-5.3	-6.4	-5.85	-8.15	-10.35	-10.25	-11.05	-11.8	-10.65	-11.25	-12.15
ch1:	16:37:00	-11.4	-11.75	-9.7	-8.85	-9.85	-11.1	-12.2	-14.45	-13.75	-14.1	-15.85	-17.4	-16.8	-15.35	-13	-11.9
ch1:	16:37:00	-11.85	-12.85	-11.95	-12.2	-13.35	-11.8	-9.35	-9.55	-6.75	-4.7	-6.1	-5.5	-3.35	-2.25	0	0.9
ch1:	16:37:03	4.75	0.35	-2.7	-3.25	-1.65	0.3	2.05	3.35	5.65	7.6	7.6	6.85	4.8	1.25	-1.55	-3.9
ch1:	16:37:03	-3.2	0.65	1.85	0.15	-0.4	-0.25	-1.6	-2.75	-3.9	-4.45	-4.2	-5.35	-8.05	-8.55	-8.65	-7.8
ch1:	16:37:03	-5.2	-4.25	-5.15	-4.15	-3.85	-4.55	-4.05	-6.05	-8.75	-6.65	-5.95	-7.4	-10.25	-12.85	-12.95	-9.9
ch1:	16:37:03	-8.95	-8.8	-10.3	-12.25	-12.55	-9.4	-4.2	-0.85	-1.15	-1.7	-0.95	-1.4	-5.05	-6.85	-8.6	-9.9
ch1:	16:37:03	-7.6	-4.95	-5.5	-4.65	-5.75	-7.15	-4.6	-1.5	-1.75	-1.6	-2	-0.3	3.1	4.85	3.2	4.55
ch1:	16:37:03	8	9.15	6.35	5	2.75	0.95	3.45	5.05	2.95	2.2	1.7	1.55	1.35	-1.15	-1.7	1.85
ch1:	16:37:03	2.35	1.45	-0.2	-1.3	-0.25	2.05	3.3	3.3	2.45	2.65	1.65	1.55	3.4	3.85	3.6	6.6
ch1:	16:37:03	7.3	7.7	7.9	7.3	6.15	4.75	3.2	3.85	5.15	6.1	7.1	8.8	10.9	11.95	12.75	14.45
ch1:	16:37:03	12.95	8.9	5	4.55	6.9	9.25	11.4	13.1	13.9	15.6	15.95	13.6	11.45	7.95	4.4	4.15
ch1:	16:37:03	5.45	7.65	9.1	7.85	8.35	11.2	11.3	8.6	4.1	0.9	4.95	10.6	10.95	8.5	6.2	5.9
ch1:	16:37:03	7.8	7.15	2.95	1.3	1.15	1.55	0.3	-1.6	-1.35	-0.45	-0.65	-0.8	-2.1	-4.3	-4.55	-2.2
ch1:	16:37:03	-0.75	-1.05	-1.7	-2.2	-1.85	-1.2	-1.4	-3.3	-4.5	-5.1	-5.35	-7.9	-8.75	-6.2	-4.5	-3.9
ch1:	16:37:03	-2.25	-4.6	-7	-4.2	-1.5	-0.7	1.3	2.9	4.4	5.8	5	4.65	5.45	7.55	10.2	12.55
ch1:	16:37:03	13.15	16.1	19.6	20.45	20.15	18.75	17.35	18.6	19	16.8	17.3	17.75	16.35	16	18.4	21.4
ch1:	16:37:03	23.15	21.25	18.9	16.65	15.1	14.85	16.8	17.1	17.4	20.4	22.65	20	15.65	10.9	8.15	7.2
ch1:	16:37:03	5.05	5.15	8.55	9.7	11.55	13.25	11.65	10	9.05	5.4	3.7	2.6	3.45	6.4	8.75	10.25
ch1:	16:37:03	10.35	6.6	1.3	-2.3	-3.05	-2.45	-1.75	1.1	3.9	5.05	8.35	9.95	8.9	10.15	9.15	5.1
ch1:	16:37:03	1.75	-3.6	-9.05	-8.6	-4.55	0.65	5.15	4.2	1.6	1.45	3.8	6	6.6	4.15	3	5.85
ch1:	16:37:03	8.4	8.05	6.8	4.15	1.25	-0.15	-1.05	1.95	7.55	9.85	9.95	7.9	5.75	8.4	10.25	8.55
ch1:	16:37:03	9.4	9.05	8.95	12.1	12.25	10.4	10.95	10	10.2	11.1	10	8.75	7.2	5.5	7.85	9.35
ch1:	16:37:03	9.25	9.35	6.25	4.45	7.35	10.1	10.25	6.7	3.3	5.3	9.45	12.3	14.95	15.6	15.8	15.35
ch1:	16:37:03	13.4	10.9	8.55	4.7	2	2.8	9.05	14.55	16.35	18	17.5	14.2	11.65	6.3	1.25	-0.3
ch1:	16:37:03	1.05	3.6	7.55	8.1	7.45	7.5	8.2	7.6	4.2	-2	-7.25	-8.35	-3.75	0.55	1.6	3.85
ch1:	16:37:03	5	5.55	7.45	5.7	2	-0.25	-2.35	-2.35	-0.4	-1.6	0.05	3.15	5.65	8.15	7.7	4.6
ch1:	16:37:06	3.7	2.65	1.2	-2.1	-5.25	-6.65	-5.05	-3.7	-1.2	3.65	6.15	5.35	2.95	0.25	0.6	1.9
ch1:	16:37:06	2.15	3.2	4.05	5.45	7.05	5.35	1.95	1.15	1.75	2.7	2.2	0.85	3.4	6.5	9.65	11.25
ch1:	16:37:06	8.35	5.4	3.95	2.9	5.45	10.3	13.05	16.45	16.95	14.55	15.95	15.6	13.05	13.6	14.35	14.7
ch1:	16:37:06	17.2	16.85	14.05	12.25	10.3	9.9	11.8	14.65	19.15	22.6	24.15	27.6	28.25	27.4	25.6	21.55
ch1:	16:37:06	17.65	15.7	14.75	16.35	16.15	16.15	19.75	21.8	19.85	17.6	12.8	7.15	5.3	7.95	12.5	14.9
ch1:	16:37:06	15.65	19.15	23.3	23.2	17.6	12.5	10	8.55	9.1	11.75	13.75	16.15	19.4	20.4	17.9	12.55
ch1:	16:37:06	6	2.65	4.5	6.8	8.7	13.4	16.55	15.1	12.4	7.55	3.6	4.95	5.8	6.6	7.1	4.5
ch1:	16:37:06	3.45	6.65	4.45	-0.8	-3.2	-2.85	-0.15	3.75	6.8	9.7	11.15	9.95	5	-0.65	-4.4	-4.9
ch1:	16:37:06	-3.35	-1	0.25	0.85	0.4	0.05	-2	-5.05	-4.9	-5.65	-8.6	-9.95	-10.65	-11.9	-11.35	-12.4
ch1:	16:37:06	-12.25	-9.15	-8	-7.65	-8	-11.3	-14.3	-14.65	-13.4	-10.15	-8.95	-8.55	-9.1	-9.5	-8.85	-8.6
ch1:	16:37:06	-11.2	-12.4	-14.7	-16.4	-13.2	-9.4	-8.55	-7.15	-4.55	1.35	4.9	3.8	2.6	3.3	5.15	6.05
ch1:	16:37:06	3.2	1.8	3	6.05	11.5	18.1	21.3	21.9	20.9	19.05	17.65	13.55	7.95	5.7	8.85	14.55
ch1:	16:37:06	20.2	26.6	30.1	31.65	34	32.05	25.4	21.25	18.95	18.95	19.65	18	18.8	21.2	19.45	18.65
ch1:	16:37:06	18.15	13.2	9.6	9.1	10.25	12	12.1	12	10.85	7.9	8.25	10.5	10.25	11.75	14.55	14.35
ch1:	16:37:06	14.4	12.65	9.2	10.5	12.65	10	8.1	5.15	1.7	1.1	2.35	3.8	3.35	-2.1	-4.65	-2.65
ch1:	16:37:06	-0.8	1.1	0.85	-0.85	-0.55	-0.95	-0.95	4.5	7.2	7.35	10.8	13.2	13.1	11.55	7	3.45
ch1:	16:37:06	4.6	5.9	8.15	10.15	7.4	4.05	4.45	5.1	5.75	4.8	1.6	-0.1	0.1	-1.15	-1.1	-0.85
ch1:	16:37:06	-1.85	-1.55	0.25	2	2.9	2.15	1.4	1.75	1.85	3.15	2.1	-1.2	-3.4	-5.6	-7.4	-5.95
ch1:	16:37:06	-7.45	-10.15	-10	-11.9	-14.2	-11.75	-11.05	-10.45	-7.4	-6.8	-9	-9.7	-10.15	-8.95	-9.45	-10.7
ch1:	16:37:06	-8.8	-6.25	-6.3	-3.8	-0.25	3.5	4.8	2.65	0.95	1.2	-1.05	0.45	4.6	5.45	4.75	6.75
ch1:	16:37:06	8.1	9.95	10.9	13.95	17.35	18.7	18.3	17.7	16.95	18.8	21	22.6	26.3	28.65	28.95	30.4
ch1:	16:37:06	31.25	29.4	26.4	24.6	24.05	23.05	23.1	26.45	26.85	25.25	21.45	18.7	18.8	19.65	16.6	19.35
ch1:	16:37:06	22.25	22.35	23.45	24.45	23.95	26.35	27.2	26.5	26.55	26.3	25.55	24.25	22.85	20.45	15.85	14.1
ch1:	16:37:06	13	11.1	7.9	3.5	-0.5	0.9	1.1	-0.8	-1.7	-4.05	-6.4	-5.6	-5.15	-2.4	0.1	-1.4
ch1:	16:37:09	-2.4	-3.2	-6.3	-6.35	-6.15	-9.25	-9.25	-4.35	-0.6	-0.25	-1.85	-2.8	-3.7	-5.9	-8.5	-7.7
ch1:	16:37:09	-6.75	-5.55	-1.25	2.65	2.35	3.7	5.1	5	5.9	5	3.05	5.8	6.9	5.4	6.05	6.3
ch1:	16:37:09	5	6.5	6.5	3.55	2.05	1.2	0.15	0.2	0.15	-2.3	-1.55	-0.65	-1.7	-3.2	-4.45	-5.2
ch1:	16:37:09	-3.55	-3.75	-3.1	-2.3	-4.3	-4.2	-1.55	-1.05	-0.9	-1.2	-1.45	-0.65	-2.25	-4.15	-2.7	-1.75
ch1:	16:37:09	-1.2	1.5	4.6	6.15	8.45	9.2	9.05	10.45	14.15	15.15	10.95	6.9	7.85	7.9	5.35	5.4
ch1:	16:37:09	3.8	3	4.45	3.55	3.95	7.3	5.2	2.2	6.4	10.7	11.75	9.3	6.7	7.7	9.4	9.55
ch1:	16:37:09	11.7	9.75	6.75	8.4	9.15	9.45	11.2	10	8.6	7.85	7.35	9	11	12.2	16.65	19.05
ch1:	16:37:09	17.75	15.7	15.25	15.75	17.25	18.35	18.55	16.45	15.6	17.1	16	13.8	13.45	14.65	16.3	14.85
ch1:	16:37:09	11.4	9.35	6.7	4.25	4.05	3.55	3.85	1.8	0.3	2.5	1.25	-2.9	-1.3	-0.75	-0.45	0.35
ch1:	16:37:09	-0.85	-0.25	1.05	-2.5	-5.45	-8.65	-10.7	-6.7	-2	-1.05	0.1	0.75	3.25	4.95	1.4	-4.65
ch1:	16:37:09	-8.5	-8.8	-6	-6.45	-7.85	-6.05	-6.95	-9.85	-7.15	-1.7	0.15	-1.8	-4	-3.7	-1.6	-0.25
ch1:	16:37:09	0.6	0.2	-1	-1.15	1.5	3.9	4.2	4.2	4.3	6.5	8.4	7.3	5.7	5.65	3.8	3.4
ch1:	16:37:09	4.65	0.6	-2.55	-1.45	-1.6	-3.9	-2.85	0.05	3.45	1.75	-0.35	4.2	10.5	13.2	16.65	18.7
ch1:	16:37:09	17.65	14.8	10.25	7.65	6.75	3.65	1.35	3.1	5.65	8.35	8.7	5.25	1.4	-1.15	-3.8	-3.3
ch1:	16:37:09	-0.35	0.9	3.75	7.05	6.7	3.75	3.95	3.95	3.6	4.95	6.45	8.45	9.8	7.5	4.95	1.45
ch1:	16:37:09	-3.2	-4.45	-1.25	1.8	4.35	5.05	5.85	5.45	4.85	5.15	7.15	8.2	7.2	7.7	9.45	8.45
ch1:	16:37:09	7.1	7.3	6.85	4.9	4.1	3.15	5	4.95	3.5	2.9	3.65	4.05	4.15	1.65	-1.85	-3.9
ch1:	16:37:09	-3.5	-1.05	2.25	5.4	7.95	6.95	3.55	-0.5	-3.1	-2.2	0.05	0.8	0.85	1.65	4.45	4.7
ch1:	16:37:09	3.4	3.3	1.4	-1.7	0.95	2.65	2.5	3.3	2.15	0	1.4	1.35	0.8	0.45	-1.2	-2.95
ch1:	16:37:09	-1.75	-0.15	-0.2	0.8	2.85	1.8	2.05	6.1	8.85	9.85	9	4.35	3.55	6.4	6.3	5.75
ch1:	16:37:09	5.5	5.2	5.5	3.65	1.5	2.15	2.45	3.85	3.85	1.5	1.2	2.05	4.5	8.1	8.95	8.55
ch1:	16:37:09	8.5	6.85	8.75	11.8	9.85	8.7	10.45	13.55	17.85	23.3	26.05	26.85	29	32.3	32.5	29.2
ch1:	16:37:09	25.8	22.65	19.55	18.05	18.85	21.35	23.5	25.2	24.6	23.05	23	22	19.25	17.6	16.9	16.45
ch1:	16:37:09	17.7	20.9	23.65	24.75	25.2	25.1	24.3	22.95	18.85	14.55	9.35	1.85	-2.7	-1.85	-2.35	-2.8
ch1:	16:37:12	0.25	4	7.1	6.45	2.45	-0.75	-3.1	-3.4	-0.5	0.3	-0.35	1.4	1.6	1	-1.25	-6.1
ch1:	16:37:12	-9.45	-8.85	-6.7	-4.3	-2.2	0.7	3.25	1.55	-2.65	-2.25	-2.2	-4.85	-7.05	-9.8	-15.3	-15.5
ch1:	16:37:12	-12	-10.85	-8.9	-7.85	-7.95	-6.6	-5.5	-4.25	-1.75	-2.4	-2.45	0.2	1.75	3.45	4.9	1.7
ch1:	16:37:12	-0.1	2.4	4.75	2.6	-2.8	-6.25	-3.7	3.85	8.7	8.8	7.5	7.45	8.85	12.9	13.55	12.2
ch1:	16:37:12	13.3	13.9	13.1	11.35	10.75	10.15	8.6	8.35	10.7	10.75	7.2	3.8	2.85	4.8	5.7	7
ch1:	16:37:12	7.7	7.35	6.75	6.15	5.9	8.7	10.15	10.8	12.05	12.15	10.15	11.6	13.15	13.35	11	9.4
ch1:	16:37:12	8.3	8.85	10.25	10.2	4.7	-1.15	-1.65	1.95	5.2	8.5	10.15	11.45	13.65	14.6	9.5	5.5
ch1:	16:37:12	5.05	4.7	5.6	9.35	11.8	11.45	7.75	3.95	3.3	5.45	8.85	12.05	11.1	7.3	3.45	3.5
ch1:	16:37:12	8.55	14.2	18.55	22.2	23.35	23.75	24.8	24.75	23.4	18.45	14.35	16.3	18.2	18.1	17.2	15.75
ch1:	16:37:12	15.7	18.2	20.3	22.15	21.9	17.95	12.45	8.4	8.85	10.25	10.4	12.35	14.6	17.6	19.9	18.45
ch1:	16:37:12	14.9	13.15	10.3	6.45	3.6	2.35	3.35	4.75	5.9	6	3.35	-0.85	-0.75	3.6	7.45	7
ch1:	16:37:12	4.95	6	9.35	9.6	6.35	4.2	1.4	-1.9	-3.1	-3.3	-1.5	4.2	7.75	9.55	11.35	10.3
ch1:	16:37:12	6.6	4	1.95	-0.2	-1.65	-0.9	3.45	5.85	6.65	5.1	1.8	-1.9	-4.65	-5.45	-2.7	0.5
ch1:	16:37:12	5.15	12.1	16.4	15.55	8.4	-2.3	-9.15	-10.45	-6.75	-0.6	6.6	12.8	16.65	18.35	20.65	21.35
ch1:	16:37:12	17.55	11.15	4.5	-3.3	-9	-10.45	-8.3	-2.95	2.05	2.35	4.85	8.3	5.1	1.1	2.45	2.35
ch1:	16:37:12	0.9	0.4	-0.9	-4.1	-6.7	-6.55	-5.75	-7.5	-9.25	-10.6	-12.2	-12.5	-14.2	-13.9	-10.2	-7.6
ch1:	16:37:12	-4.95	-1.35	-1.65	-5.7	-11.5	-16.9	-16.7	-13.9	-11.1	-7.75	-2.65	1.5	4.35	0.65	-6.3	-7.2
ch1:	16:37:12	-3.65	-3.6	-5.7	-6.65	-8.95	-12.45	-16.3	-17.85	-16	-12.75	-10.85	-9.4	-7	-3.05	-0.35	-2.4
ch1:	16:37:12	-2.8	-0.55	-0.5	-3.65	-4.95	-4.75	0.5	8.5	14	15.45	15.3	13.55	10.1	5	-0.1	-1.25
ch1:	16:37:12	-0.25	0.15	2.7	7.5	8.65	8.2	9.35	8.6	6.35	3.65	0.65	-3.45	-6.45	-6.8	-3.3	-0.8
ch1:	16:37:12	-0.15	0.8	4.35	6.3	6.9	7.55	3.65	-2.45	-5.85	-7.15	-4	2.75	7.75	11.65	15.35	16.25
ch1:	16:37:12	14.55	9.55	3.6	2.25	3.95	7.8	15.2	19.2	20.5	21.15	16.9	9.9	3.4	-1.3	0.2	6.4
ch1:	16:37:12	12.4	18.5	20.05	16.65	13.55	11.8	10.7	10.9	12.8	14.2	15.6	16.85	15.45	11.3	8.55	5.85
ch1:	16:37:12	5.15	6.2	4.85	2.4	1.85	2.4	6.55	8.6	5	2.5	1.15	-0.3	2.95	8.7	13.25	16.85
ch1:	16:37:15	17.55	15.65	9.7	4.25	2.65	1.95	2.35	4.3	3.25	2.7	4.7	7.35	11.45	13.7	12.35	11.05
ch1:	16:37:15	7.9	5.6	3.9	0.3	-0.7	1.4	2.4	4	3.35	3.15	4	0.55	-2.05	1.2	1.05	1.75
ch1:	16:37:15	5.45	8.6	11.3	9.45	3.75	1.9	0.5	-1.15	0.15	-2.1	-4.1	-1.6	1.6	6.05	9.35	8.8
ch1:	16:37:15	9.3	9.25	6.4	5.9	5.6	6.25	8.4	11.2	12.05	11.1	9.7	10.25	10.05	10.05	10.95	10.85
ch1:	16:37:15	10.6	9.6	8.6	11.6	13.75	12	11.75	13.75	16.4	19.15	20.1	19.4	16.75	15.05	15.8	16.65
ch1:	16:37:15	17	19	20.4	19.25	16.05	12.35	10.9	9.75	8.25	7.9	9.2	12.6	15.95	17.7	19.1	17.2
ch1:	16:37:15	13.9	12.9	8.75	3.05	3.1	5.1	7.85	12.4	13.2	12.7	11.8	8.05	5.55	7.3	13.55	21.3
ch1:	16:37:15	23.95	23.6	22.75	17.15	8.25	3.05	1.5	5.25	11.6	17.55	21.45	23.1	20.05	15.75	13.6	10.45
ch1:	16:37:15	6.65	7.85	11	13.25	16.35	16.35	12.9	10.1	10.5	12.8	13.15	12.3	12.25	11.5	9.35	7.15
ch1:	16:37:15	2.3	0.75	3.95	6.45	7.6	8.8	7.7	5.9	3.1	2.45	2.95	3.15	2.75	1.4	-1.5	-2
ch1:	16:37:15	-4.95	-9.15	-9.25	-9.25	-11.15	-9.05	-7.55	-7.1	-6.6	-7.4	-6.35	-2.15	-1.1	-1.8	-4.05	-6.35
ch1:	16:37:15	-6.05	-5.9	-8.5	-9.65	-10.85	-10.35	-8.8	-8.75	-7.65	-4.8	-4.45	-2.7	-2.55	-4.85	-6.1	-7.75
ch1:	16:37:15	-10.6	-9.25	-8.1	-6.75	-6.55	-10.25	-11.85	-11.75	-15.85	-18	-15.8	-13.35	-12.5	-12.4	-12.2	-11.7
ch1:	16:37:15	-12.6	-8.95	-3.6	-2.35	-2.5	-3.25	-3	-0.95	-0.75	-1.05	1.9	6.1	7.75	8.3	9.85	12.95
ch1:	16:37:15	15.4	17.5	17.05	15.3	13.2	12.2	14.45	15.8	14.7	14.25	13.55	14.7	18.45	18.55	17.45	18.3
ch1:	16:37:15	18.5	20.25	20.8	18.8	18.3	18.45	18.15	18.95	17	14.6	14.9	15.55	17.55	18.6	15.85	16.6
ch1:	16:37:15	17.45	15.4	14.7	15.25	14.5	11.05	9.15	8.25	7.45	5.75	4.75	5.2	8.15	10.6	9.25	7.05
ch1:	16:37:15	5.25	2.2	-1.25	-2.1	1.45	6.2	11.8	15.05	12.65	8.95	7.3	3.8	-1.15	-5.6	-6.4	-2.1
ch1:	16:37:15	4.3	8.7	10.55	9.6	7.75	5.45	0.75	-5.55	-8.7	-8.35	-6.65	-6.25	-6.3	-8.5	-12.15	-13.75
ch1:	16:37:15	-13.35	-14.25	-15.75	-15.65	-14.4	-12.4	-10.7	-10	-8.35	-8.35	-7.75	-4.25	-3.15	-3.2	-1.7	-1.3
ch1:	16:37:15	-0.4	-0.5	-2.05	-1	0.25	-2.3	-3.2	-2.95	-2.7	-1.2	-0.85	-3.15	-4.4	-5.2	-7.8	-7.4
ch1:	16:37:15	-4.85	-5.05	-7.05	-6.05	-5.55	-5.45	-6.65	-8.4	-8.95	-7.9	-9.35	-13.15	-16.85	-18.2	-15.9	-13.65
ch1:	16:37:15	-13.9	-14.7	-14.9	-15.2	-13.55	-11	-10.1	-10.65	-12.3	-14.45	-13.1	-13.7	-16.1	-16.5	-15.3	-11.85
ch1:	16:37:15	-7.45	-6.65	-6.75	-5.3	-5.9	-5.7	-4.95	-6	-7.95	-7.15	-3.3	2.85	8	9.4	7.8	6.45
ch1:	16:37:18	6.8	8	10.2	10.85	8.65	7.95	9.75	9.95	7.4	3.95	3.45	0.7	-2.9	-1.8	2.9	5.5
ch1:	16:37:18	5.6	2.7	1.05	3.1	5.05	7.6	8.45	8.35	10.85	15.35	20.45	24.95	25.85	24.7	25.65	28.05
ch1:	16:37:18	28.1	25.2	22.1	21.15	21	22.9	24.8	23.55	20.9	22.25	24.35	22.25	17.7	15.1	12.9	10.5
ch1:	16:37:18	9.75	9.15	8.7	9.15	9.25	9.2	7.4	6	7.9	7.45	5.3	6.35	9.1	11.75	13.6	10.25
ch1:	16:37:18	10.55	14.25	15.15	16.45	18.9	21.5	24.5	20.85	18.75	24.7	26.65	23.8	23.95	21.65	21.3	21.9
ch1:	16:37:18	18.55	17.55	18	14.9	14.55	19.05	23.3	26.85	30.2	34.9	38.65	39.65	41.55	41.3	36.25	31.5
ch1:	16:37:18	24.65	15.75	10.4	6.95	3.5	0.05	-4.15	-6	-4.75	-4.1	-4.15	-6.15	-9.45	-12.1	-11.45	-11.05
ch1:	16:37:18	-12.5	-13.15	-10.25	-4.75	-1.15	-0.15	-0.15	-1	-3.2	-3.1	-2.45	-2.5	-1.9	-4.9	-7.15	-5.85
ch1:	16:37:18	-6.4	-6.85	-6.9	-12.1	-13.85	-9.15	-8.3	-10.75	-10.55	-9.9	-6.6	-4.55	-5.3	-5.7	-5	-4.05
ch1:	16:37:18	-1.7	1.45	5.15	5.6	2.65	3.1	5.9	7.75	10.3	12.5	12.85	13.25	14.5	14.55	13.55	13.45
ch1:	16:37:18	16.25	18	19.3	23.05	25.3	23.5	22.6	19.05	13.8	11.9	13.5	16.75	19.3	18.35	18.2	18.85
ch1:	16:37:18	18.2	19.45	20	19.75	23.1	25.95	22.45	20.25	21.6	21.8	21.05	19.4	16.8	14.1	14.15	17.5
ch1:	16:37:18	20.85	22.95	25.95	27.25	29.35	30.95	27.55	23.7	25.45	29.75	33.1	33.1	30.1	28.15	27.55	24.2
ch1:	16:37:18	21.15	22.15	25.15	29.45	30.85	28.75	26.6	25.1	25.55	27.65	25.1	19.85	18.85	20.3	21.85	20.4
ch1:	16:37:18	18.05	14.65	10.1	6.45	4.3	0.25	-1.4	0.3	4.1	9.3	13.85	13.5	13.2	14.3	15.05	13.15
ch1:	16:37:18	10.65	7.65	4.85	4.15	4.4	3.55	3.2	3.55	5.7	7.7	6.3	4.75	6.6	7.8	8.75	9.75
ch1:	16:37:18	10.25	10.35	11.25	11.2	10.7	7.8	5.8	5.4	4.2	4.15	6.3	5.4	5.7	8.45	8.25	5.5
ch1:	16:37:18	2.7	-2.9	-7.05	-8.1	-8.9	-7.55	-5.6	-7.1	-7.55	-8.4	-11	-11.3	-10.85	-12.75	-15.45	-17.05
ch1:	16:37:18	-15.6	-14.05	-15.95	-15.95	-12.85	-10.4	-8.95	-10.6	-12.6	-9.3	-4.35	-2.3	-2.6	-5.2	-8.75	-11.7
ch1:	16:37:18	-11.8	-8.85	-6.4	-2.9	2.85	5.35	5.45	1.75	-3.9	-4.9	-0.3	4.95	8.2	7.85	8.45	14.45
ch1:	16:37:18	19.35	19.85	18.35	15.95	16.5	15.6	12.3	11.3	13.35	15.8	15.75	12.55	13	15.05	14.1	15.6
ch1:	16:37:18	17.8	16	15.15	17.65	18.95	18.7	18.6	20.15	19.4	18.3	20.25	21.2	20.95	23.9	24.15	19.65
ch1:	16:37:18	18.5	19	19.55	21.35	23.9	22.8	20.85	20.6	20.75	19.9	19.2	17.65	16.05	15.05	13.95	14.35
ch1:	16:37:18	17.05	16.75	11.05	6.7	5.8	4.95	3.5	3.75	7.35	10.85	11.85	11.3	9.85	7.4	6.7	7.85
ch1:	16:37:21	11.85	11.1	10.55	11.55	12.5	11.4	9.95	8.7	8.95	8.75	8.05	8.15	7.95	8.25	10.65	11.7
ch1:	16:37:21	13.8	15.45	12.45	8.15	3.45	-1.25	-1.65	-1.95	-0.3	5.05	6.6	2.6	1.55	0.3	-2.25	-5.3
ch1:	16:37:21	-7.75	-7.1	-6.15	-4.15	-1.6	-2.5	-3.65	0.55	3.9	4.7	6.4	5.5	4	4.8	6.05	6.15
ch1:	16:37:21	6.85	5.45	4.7	6.4	6.1	4.9	6.2	4.6	3.5	3.5	0.75	-0.95	-0.05	0.65	2.25	1.9
ch1:	16:37:21	-0.35	-0.15	1.2	2.2	3.4	5.2	7.8	9.9	11.15	11.35	10.15	9.05	10.95	11.65	13.2	14.35
ch1:	16:37:21	15.5	18.6	21.2	19.6	16.7	13.9	12.05	11.2	11.5	13.65	19.8	24.85	27	27.4	25.15	20.85
ch1:	16:37:21	19.45	20.3	18.6	16.25	16	15.2	13.75	10.4	5.2	2	1.05	2.55	5.15	6.75	8.5	9.65
ch1:	16:37:21	11.1	12.65	13	12.85	13.15	11.55	11.75	13.2	12.05	10.8	12.25	12.3	11.55	9.2	4.65	0.45
ch1:	16:37:21	-1.3	-1.9	-0.3	3.85	6.05	7.2	8.05	7.15	7.05	5.85	3.25	5.45	8.2	5.85	4.5	4.8
ch1:	16:37:21	4.8	6.45	6.1	3.05	4.4	7.85	9.9	10.35	10.6	10.6	10.45	8.1	5.2	4.55	5.7	8.25
ch1:	16:37:21	11	11.95	12.65	11.4	8.05	7.1	8.65	9.2	10.65	11.8	13	13.45	12.9	12.5	12.9	11.55
ch1:	16:37:21	10.8	12.65	14.95	14.7	13.55	11.9	9.5	6.8	6.15	8	11.35	13.15	14.4	16.4	16.15	15.4
ch1:	16:37:21	16	14.7	11.05	7.75	4.75	4.45	6.15	7.85	9.05	10.35	9.25	6.65	5.55	5.5	4.9	4.45
ch1:	16:37:21	4.6	3.65	0.35	-0.35	3.55	5.65	3.5	2.15	2.85	4.7	6.35	4.7	3.3	2.6	1.25	2.35
ch1:	16:37:21	4	4	2.85	1.1	-0.7	-1.3	-4.2	-4.8	0.3	4.85	4.55	6.05	8.15	6.8	3.15	-1.6
ch1:	16:37:21	-5.95	-4.9	-2.55	-0.7	1.35	3.5	4.3	3.45	4.7	8.85	10.35	9.1	8.8	10.2	11.7	11
ch1:	16:37:21	10.1	13.3	15.55	14.9	12.8	12.25	11.55	10.85	11.4	11.15	9.8	10.6	12.25	11.55	12.9	14
ch1:	16:37:21	13.4	12.15	10.15	8.45	8.5	9.1	10.8	11.85	9.8	8.35	8.65	6.85	5.05	4.1	4.8	6.15
ch1:	16:37:21	6	5.6	5.85	6.25	4.45	3.2	3.75	5.95	8.4	6.55	4	4.15	4.3	1.9	0.65	-1.15
ch1:	16:37:21	-0.8	2	4.9	7.55	7.65	5.25	2.55	-1.3	-4.75	-6.65	-9.5	-11.5	-12.4	-14.75	-14.3	-12.15
ch1:	16:37:21	-12	-12.2	-10.6	-7.8	-7.55	-10.65	-14.45	-16.7	-15.4	-11.7	-12.8	-16.25	-16.2	-14.2	-11.1	-9.75
ch1:	16:37:21	-10.35	-8.75	-7.75	-8.8	-9.15	-11.25	-11.25	-8.65	-8.1	-6.9	-4.65	-4.8	-3.2	-3.2	-6.1	-6.3
ch1:	16:37:21	-6.25	-6.3	-3.8	-2.4	-1.95	-2.9	-5.4	-3.8	-2.1	-2	2.45	4.65	1.75	1.75	3.95	2.75
ch1:	16:37:21	3.2	2.65	1.85	1.7	0.55	-1.65	-2	-3.75	-5.95	-4.35	-2.9	-2.1	0.25	3.85	6.25	5.1
ch1:	16:37:24	14.05	15.05	15.35	13.75	13.2	11.65	8.25	8.1	13	18.8	20.95	19.25	16.45	16.5	19.7	23.35
ch1:	16:37:24	24.2	22.75	20.65	19.6	20.4	19	16.6	13.8	7.6	3.25	5.05	8.9	10	10.25	8.95	8.6
ch1:	16:37:24	8.45	6.6	6.2	5	5.3	10.1	11.4	10.55	13.2	13.2	9.2	7.75	5.15	0.4	-0.4	-0.4
ch1:	16:37:24	0.9	7.25	12.25	13.55	12.7	10.2	9.4	9.2	7.85	10.65	17.2	22	25.35	27.35	24.15	21
ch1:	16:37:24	19.95	17.25	12.75	7.55	5.7	6.55	10.05	16.45	22.95	25.65	25.8	22.75	16.2	11.05	9.75	12.55
ch1:	16:37:24	16.95	19.2	22.65	24.75	21	17.2	15.8	14.15	13.75	15.7	16.4	14.85	12.5	8.8	4.55	0.95
ch1:	16:37:24	-1.4	-2.85	-0.8	1.05	0.15	0.25	1.05	0.45	-0.05	-1.25	-2.25	-0.05	1.25	0.25	0.15	2.75
ch1:	16:37:24	3.75	4.3	3.6	0.55	-1.95	-1.7	-0.1	0.6	0.35	0.65	-0.2	-2.45	-4.35	-5.15	-3.9	-0.5
ch1:	16:37:24	0.75	-0.35	0.6	0.15	-2.05	-2.1	-1.55	-2.45	-2	-1.1	-1.6	-1.9	-2.55	-4.55	-6.4	-6.95
ch1:	16:37:24	-9.15	-12.4	-13.85	-11.65	-7.15	-3.1	-2.65	-3.75	-4	-4.35	-3.95	-3.45	-5	-6.75	-6.8	-5.9
ch1:	16:37:24	-6.35	-7.85	-8.2	-7.05	-4.45	-2.55	-2.5	-2.5	-2.75	-1.95	-2.75	-6.6	-6.4	-3.15	-2.35	-0.95
ch1:	16:37:24	-0.65	-2.35	-1.95	-1.35	-1.95	-0.25	-0.75	-3.1	-3.3	-4.6	-3.7	0.4	2.35	3.2	3.4	3.1
ch1:	16:37:24	4.85	6.2	7.25	9.55	9.05	4.75	3.45	4.45	5.4	5.05	3.35	1.95	1.2	1.65	4.55	10.05
ch1:	16:37:24	14.7	17.15	17.85	18.25	16.55	16.85	18.1	14.05	9.25	10.4	13.55	17.6	21.55	20.3	17.7	16.75
ch1:	16:37:24	12.7	9.6	9.75	10.95	14.4	19.4	21.95	22.95	21.55	17.25	10.9	9.55	11.7	11	8.05	7.35
ch1:	16:37:24	5.95	6.9	7.45	5.7	6.4	7.85	6.85	6.5	4.25	0.85	0.95	2.55	3.3	2.7	0.9	0.95
ch1:	16:37:24	2.55	3.65	5.6	8.75	8.95	6.8	6.65	8.55	7.95	6.05	3.2	-1.5	-5.35	-6.65	-5.9	-2.1
ch1:	16:37:24	-1.25	-0.3	1.3	-0.6	-4	-4.45	-2.9	-0.05	-0.4	-2.05	0.6	3.25	4.4	6.65	7.45	10
ch1:	16:37:24	15.45	18.4	17.05	13.2	10.85	13.2	17.5	20.6	20.9	19.6	18.05	17.95	17.65	16.4	14.7	15.65
ch1:	16:37:24	19.25	20.5	17.5	15.8	14.05	13.05	12.7	9.6	6.7	7.4	8.85	10.85	12.7	11.75	10.3	8.1
ch1:	16:37:24	3.75	0.7	-3.95	-8	-7.8	-7.35	-5.7	-3.45	-3.8	-4.45	-5.95	-7.2	-6.65	-8.65	-12.2	-11.85
ch1:	16:37:24	-11.35	-10.55	-8.75	-6.75	-6.5	-9.55	-14.45	-16.65	-15.85	-13	-10.1	-7	-3.6	-5.35	-10.3	-14.65
ch1:	16:37:24	-18.85	-19.4	-17.05	-16.4	-12.5	-8.3	-7.95	-8.8	-10.15	-14.15	-17	-18.4	-17.95	-16.4	-15.05	-12.45
ch1:	16:37:24	-10.45	-7.5	-2.4	-2.75	-4.6	-5	-8.55	-13.6	-13.3	-13.6	-13.2	-11.45	-9.3	-5.65	-2.75	-3.6
ch1:	16:37:27	-5.35	-4.6	-7.25	-9.1	-7.85	-8.65	-9.55	-6.9	-3.05	-0.85	-0.95	-2.3	-4.1	-6.95	-10.8	-10.5
ch1:	16:37:27	-7.7	-5.8	-4.1	0.7	4.35	3.65	2.9	3.5	2.75	0.15	-1.45	-0.9	-2	-0.7	3.7	7.4
ch1:	16:37:27	8.05	9.05	9.05	8.85	8.3	8.5	8.5	9	10.25	11.45	11.45	10.75	11.5	13.95	16.55	19
ch1:	16:37:27	21.3	20.2	19.25	20.9	19.6	17.15	16.8	15.3	12.9	13.4	12.95	13.75	15.9	16.25	15.8	15.4
ch1:	16:37:27	13.2	13.8	16.5	18	17.65	16	15.6	16.85	16.1	11.45	8.4	9.75	11.4	11.5	11.75	12.45
ch1:	16:37:27	11.45	12.6	15.75	15.8	13.1	11.35	10.65	12.2	13.8	11.6	10.35	12.65	13.2	12.45	11.6	8.7
ch1:	16:37:27	6	6.9	7	5.65	3.85	3.45	2.15	1.25	0.5	-1	-4.2	-6.9	-6.75	-2.35	0.35	-0.5
ch1:	16:37:27	-1.9	-4.05	-5.8	-3.85	-3.35	-3.95	-3.65	-3.75	-2.9	-0.05	0.2	1.25	1.5	0.4	0	0.85
ch1:	16:37:27	1.4	2.75	1.4	-1.65	-5.75	-9.3	-9.45	-5.05	0.8	2.95	0.1	-0.9	0.25	0.2	-0.2	-2.25
ch1:	16:37:27	-3.55	0.05	3.45	6.95	11.55	11.45	9.85	10.5	6.85	4.65	4.15	1.45	0.4	3.25	4.35	5.75
ch1:	16:37:27	8.85	12.8	12.9	10.65	9.9	8.8	7.8	6.75	4.25	4.3	4.3	-0.4	-1.65	-0.7	0.8	4.35
ch1:	16:37:27	6.75	7.5	13.1	16.1	14.95	12.1	8.2	7.55	10.6	11.4	12.1	13.5	14.4	11.85	7.1	6.15
ch1:	16:37:27	6.2	2.7	2.5	5.3	8.6	12.35	13.65	12.15	14.1	17.55	19.85	18.5	17.45	19.15	20.1	19.5
ch1:	16:37:27	19.6	18.2	17.6	18.5	19.95	20.35	19.2	18.5	19.05	18.95	19.05	18.2	16.6	19.1	22.95	21.85
ch1:	16:37:27	21.8	23.8	23	21.05	20.45	21.95	23.55	24.1	24.65	25.3	25.85	24.2	20.6	15	12.6	13.5
ch1:	16:37:27	13.3	11.6	8.7	5.3	3.4	2.25	1.6	2.1	2.85	3.95	8	10.1	9.05	8.95	8.5	7.2
ch1:	16:37:27	7	6.15	5.3	6.15	5.45	5.05	6.05	5.45	5.3	5.05	2	-1.55	-2.6	-3.95	-3.5	-4.9
ch1:	16:37:27	-7.35	-5.45	-1.7	-0.7	0	-0.55	-2.35	-2.85	-3.9	-4.85	-3.7	-2.8	-1.8	0.5	1.5	2.9
ch1:	16:37:27	3.8	1.35	0.45	0.1	-2.15	-1.15	-0.3	-3.65	-4.2	-2.7	-1.4	1.8	4.5	5.05	8.05	9.3
ch1:	16:37:27	9.1	11	11.25	8.15	8.3	9.85	8.45	9.8	14.55	15.25	13.65	14.3	14.6	12.7	11.15	11.5
ch1:	16:37:27	11.25	10.25	9.6	9.25	10	12.55	13.85	13.25	14.35	14.3	13.6	14.25	16	17.75	20.7	22.4
ch1:	16:37:27	23.65	25.75	28.55	29.9	29.65	26.15	22.5	19.2	15.4	15.9	19	18.8	20.7	23.75	22.1	19.95
ch1:	16:37:27	21.15	22.4	23.85	25.2	25.55	25	24.6	25.1	26.05	22.75	16.25	11.85	12.5	12.4	11.35	11.25
ch1:	16:37:27	11.45	11.95	10.95	6.7	4.35	4.3	4.15	4.15	3.65	3.45	4.35	3.95	6.45	10.45	11.35	9.95
ch1:	16:37:30	-7.05	-6.65	-6.2	-6.1	-6.7	-8	-8.35	-8.45	-8.95	-8.15	-7.9	-9	-7.25	-6.3	-5.4	-4.65
ch1:	16:37:30	-5.35	-3.4	-0.1	0.45	3.8	9.3	12.4	15.45	17.65	16.35	14.5	13.3	12.3	11.65	14.65	18.5
ch1:	16:37:30	20.15	20.15	17.15	14.65	16.55	17.75	16.7	17.15	15.9	15.35	15.6	12.35	10.1	8.7	5.55	6.45
ch1:	16:37:30	6.1	2.7	1	0.25	0	3.55	5.25	5.7	3.95	1.85	0.05	-1.95	-3.25	-4.2	-5.4	-3.55
ch1:	16:37:30	-0.45	1.9	5.2	5.7	4.9	5.85	6.2	6.3	4.55	1.55	1.4	3.3	5.15	8.8	9.55	8.25
ch1:	16:37:30	8.55	9.4	9.15	8.9	9.85	10.6	10.7	12.9	16.05	16.05	14.45	11	5.8	6	11.4	13.9
ch1:	16:37:30	13.2	12	11.4	10.4	9.9	7.8	4.15	3.35	2.95	2.15	4.75	9.2	11.95	14.7	15.05	12.05
ch1:	16:37:30	7.7	2.95	0.75	0.05	0.1	1.95	5.2	6.35	5.05	1.55	0.7	-0.05	-2.1	-0.7	1.55	0.55
ch1:	16:37:30	-1.1	-2.7	-2.75	-2.55	-3.75	-5.55	-5.7	-6.35	-5.9	-6.8	-9	-9.35	-9.4	-8.95	-6.8	-5.85
ch1:	16:37:30	-5.25	-5.3	-5.95	-7.8	-9.35	-11.25	-10.55	-8.55	-7	-6.6	-3.15	1.9	4.45	3.7	1.35	-0.95
ch1:	16:37:30	-0.8	-1.5	-4.2	-6.95	-7.15	-6.6	-7.2	-6.65	-3.85	-2.75	-3.65	-5	-3.95	-0.1	-0.9	-4.9
ch1:	16:37:30	-8.65	-12.1	-14.1	-15.75	-16.5	-14.4	-10.65	-7.6	-6.1	-6.15	-6.2	-7.35	-9.3	-9.65	-11.75	-14.5
ch1:	16:37:30	-14.95	-15.05	-13.05	-10.8	-11.15	-8.6	-5.2	-3.8	-1.55	-1.6	-4.9	-5.3	-5.5	-5.2	-2.55	-1.8
ch1:	16:37:30	-0.15	3.1	5.15	4.2	3.8	4.5	6.4	6.4	9.2	11.15	9.05	7.65	7.7	6.6	8.55	10.35
ch1:	16:37:30	10.25	11	11.45	11.2	13.65	12.55	8.55	5.4	4.3	6	9.8	12.9	15.25	17.7	21.15	21
ch1:	16:37:30	17.2	12.95	10.45	9.45	11.2	12.1	13.25	14.65	15.6	16.2	15.2	9.4	3.9	2.25	4.05	7
ch1:	16:37:30	8.8	10.75	13.65	13.6	12.35	10.7	7.35	5.6	6.2	6.4	6.1	8.15	11.35	13.85	14.65	13
ch1:	16:37:30	12.35	12.45	13.15	15.6	17.45	17.9	19.1	19.05	17.85	18.3	18.7	18.2	19.9	22.5	24.8	25.8
ch1:	16:37:30	25.85	26	23.15	17.05	14.05	14.5	16.85	19.75	20.65	20.75	21.9	22.55	20.85	16.15	8.8	2.6
ch1:	16:37:30	-2.95	-4.15	1.1	7.3	13.75	20.9	25.15	26.55	25.55	23.4	23.35	24	21.4	14.7	6.15	-3.95
ch1:	16:37:30	-12.7	-18.4	-20.2	-20.15	-18.35	-15.85	-17.65	-18.3	-16.4	-16.5	-18.6	-20	-20.5	-19.35	-18.5	-17.05
ch1:	16:37:30	-14.5	-14.6	-17	-18.15	-16.85	-14.25	-12.6	-10.9	-8.55	-8.8	-10.95	-10.4	-9.05	-10.8	-12.9	-10.45
ch1:	16:37:30	-6.05	-2.85	-0.15	0.6	-2.4	-6.8	-7.3	-4.75	-3.6	-0.45	4	3.45	0.5	-2.7	-4.45	-3.75
ch1:	16:37:30	-2.55	-3.1	-2	-0.1	-0.5	-3.55	-4.3	-3.1	-1.75	0.45	2.7	4.4	7.7	8.65	7.55	9.15
ch1:	16:37:34	14.4	13.75	14	14.9	13.85	12.05	9.8	7.1	6.15	5.6	5.3	3.1	0.1	-1.6	-2.15	-1.8
ch1:	16:37:34	-0.35	-0.9	-1.9	0.1	0.7	-0.1	-0.25	-1.65	0.85	8.7	9.55	4.35	0.8	-0.2	0.05	1.75
ch1:	16:37:34	0.95	-0.3	1	2.2	5.65	8.65	8.45	10.05	10.2	7.9	8.35	10	8.3	7.9	7.95	6.9
ch1:	16:37:34	6.8	6.1	3.7	4.6	6.2	7.4	7.55	7.15	6.7	7.7	6.5	5	5.85	7.7	10.7	13.7
ch1:	16:37:34	11.95	9.65	8.2	8.95	12.2	13.45	12.8	14.65	13.7	10.75	9.95	8.05	6.65	9.35	12.4	17.95
ch1:	16:37:34	22.65	23.85	24.75	23.7	20.25	18.1	14.05	10.5	9.95	11.3	11.8	10.25	6.5	2.65	-2.45	-4.2
ch1:	16:37:34	-5	-5.55	-4.2	-2.75	-2.05	-0.35	-0.85	-1.35	0.3	-2.25	-5.55	-5.35	-5.3	-5.75	-3.5	-0.1
ch1:	16:37:34	3.1	4.95	6.35	6.95	4.3	1.75	2.25	1.15	0.25	1.2	0.75	1.4	3.35	1.85	-0.05	-1
ch1:	16:37:34	-0.95	-0.05	0.15	-1.3	0.1	1.55	3.05	3.95	4.3	3.4	1.45	-0.25	-1.5	-4.1	-4.15	0.95
ch1:	16:37:34	7.35	15.5	22.65	25.6	26.65	25.3	18.9	11.1	3.6	-1.25	-0.65	-0.2	1.8	5.95	8	10.55
ch1:	16:37:34	14.75	15.4	14.1	10.15	7.25	8.75	10.8	12.5	17.95	21.5	22.05	24	24.05	20.15	17.05	15.8
ch1:	16:37:34	17	17.4	15.85	13.8	10.2	8.4	10.35	10.9	9.9	7.25	4.55	6.9	10.75	10.2	7.05	3.2
ch1:	16:37:34	-0.9	-3.6	-5.05	-6.7	-8.35	-8.95	-8.05	-8.75	-11.85	-13.7	-13.4	-13.2	-12.05	-14	-18.1	-16.9
ch1:	16:37:34	-13.6	-11.5	-11.3	-10.6	-8.25	-6.05	-7.05	-6.4	-4	-3	-5.4	-8.25	-9.95	-9.2	-8.2	-6.75
ch1:	16:37:34	-4.4	-4.85	-8.15	-10	-9.6	-7.95	-5.75	-3.85	-1.85	-1.3	-1.8	-3.2	-5.25	-6.15	-3.35	2.1
ch1:	16:37:34	4.15	3.7	2.65	1.95	0.8	-1.4	-2.8	-0.05	3.35	3.25	-1	-2.7	-0.15	4.05	8.7	11.7
ch1:	16:37:34	12.3	12.65	13.3	13.2	13.25	14.4	17.4	23.7	28.25	28.6	29.1	32.05	34.8	34.6	28.65	21.25
ch1:	16:37:34	15.6	13.35	14.75	17	20.25	24.7	27.8	30.35	31.05	28.9	27.3	25.7	23.9	23.85	22.55	20.4
ch1:	16:37:34	19.95	19.05	19.8	22.1	23	23.2	22.7	18.55	12.4	10.65	14.75	17	16.25	15.3	14.25	15.45
ch1:	16:37:34	17.95	18	18.65	20.75	18.85	15.55	15.6	18.3	22.3	26	28	28.6	26.5	22.95	18.85	15.7
ch1:	16:37:34	14.6	14.55	17.65	20.3	20.2	17.8	14.1	8.3	4.85	4.25	4.25	3.4	3.75	3.9	2.6	-0.4
ch1:	16:37:34	-4.45	-8.5	-11.25	-14.35	-15.65	-17.15	-20.2	-20.8	-17.5	-17.1	-18.75	-19.15	-19.55	-19.9	-20.9	-23.05
ch1:	16:37:34	-24.1	-24.4	-22.95	-21.45	-23.45	-25.5	-24.4	-23.45	-23.9	-24.1	-24.5	-21.25	-15.7	-13.35	-14.45	-15.75
ch1:	16:37:34	-16.5	-15.4	-13.3	-12.05	-10.85	-10.15	-9.2	-6.65	-5.5	-5.5	-6	-7.05	-5.9	-3	-2.6	0.15
ch1:	16:37:37	-1.95	0.15	1.6	2.9	3.2	2.55	2.55	3.35	5.35	7.2	7.8	7.55	7.35	7.15	6.4	4.35
ch1:	16:37:37	2.7	1.35	2.9	3.95	3.95	4.05	2.3	-0.25	1.05	1.4	2.9	7.3	9.2	11.8	13.25	9.85
ch1:	16:37:37	5.6	5.7	6.1	4.25	2.4	0.8	0.1	1.35	5.2	9.15	13.15	17.3	17.5	14.95	12	5.95
ch1:	16:37:37	-0.1	-4.4	-7.4	-5.7	0.65	4.5	7.5	8.95	9.2	11.1	11.85	13.6	16.15	17.2	19.9	21.4
ch1:	16:37:37	19.85	21.45	22.4	21.9	24.05	27.95	30.6	31.9	29.85	27.9	26.25	22.9	17.75	13.35	13.45	18
ch1:	16:37:37	20.4	24.35	28.65	29.9	30.15	28.7	23.6	18.1	15.25	15.4	18.75	22.05	22.9	22.6	19.95	17.4
ch1:	16:37:37	15.85	15.45	15.6	13.1	10.65	9.3	6.4	1.95	-0.45	0.2	1.45	1.35	0.7	0.3	0.2	0.55
ch1:	16:37:37	-0.4	-3.15	-4.3	-3.55	-3.35	-4.45	-4.2	-3.75	-5	-4.95	-3.75	-3.7	-4.7	-4.3	-1.5	-0.15
ch1:	16:37:37	-2.85	-4.55	-3.25	0.05	1.6	-0.7	-4.25	-5.4	-4.25	-5.55	-7.8	-8.7	-7.85	-4.95	0.2	1.75
ch1:	16:37:37	3	6	8.65	7.05	4.45	1.55	1.75	5.65	7.25	7.65	9.1	7.25	6.4	6.45	2.9	1
ch1:	16:37:37	2.55	4.75	6.1	5.75	5.7	7.8	10.85	11.7	11.4	9.7	7	3.9	2.25	4.05	6.15	5.95
ch1:	16:37:37	6.85	5.3	4.9	6.7	5.9	2.25	0.25	-0.45	-1.2	-0.75	1.2	-0.7	-3.9	-2.55	0.4	0.3
ch1:	16:37:37	-1.55	-2.6	-0.3	3.85	6.65	7.3	8.55	9.3	8	6.05	5.1	4.3	3.8	3.15	5	7.25
ch1:	16:37:37	6.6	5.95	7.2	8.2	7.5	6.7	7.2	8.05	8.3	6	-0.25	-4.35	-5.2	-4.85	-4.7	-4.35
ch1:	16:37:37	-3.15	-1	-0.6	-1.85	-0.55	0.4	-0.15	1.85	3.05	1.45	1.1	2.95	4.9	5	5.5	7.35
ch1:	16:37:37	7.3	6.7	8.6	11.5	13	12.35	12.05	14.2	16.05	17.8	19.3	18.6	16.8	16.35	16.3	15.95
ch1:	16:37:37	14.5	13.8	15.45	16.05	12.75	10.85	13.65	19.65	22.2	22	22.75	21.75	18.85	15.8	10.85	7.4
ch1:	16:37:37	8.05	8.35	9.15	13.8	18	20.95	22.4	20.9	19.05	18.75	17.2	14.15	10.55	8.7	7.35	7.7
ch1:	16:37:37	9.4	10.95	13.05	14.8	11.8	7.15	2.85	-0.15	1	2.15	1.2	1.65	2.1	0.05	-1.2	-2.1
ch1:	16:37:37	-2.05	0.6	1.45	-1.25	-1.15	1.55	3.55	3.15	2.95	2.2	1.05	2.1	3.95	3.85	3.95	4.2
ch1:	16:37:37	2.7	-0.15	-3.2	-5.2	-2.65	0.3	0.85	1.4	1.2	-0.65	0.2	3.3	4.2	4.7	6.4	6.5
ch1:	16:37:37	7.2	9.6	11.05	8.1	6.4	7.45	7.45	7.5	8.1	6.8	5.7	4.6	1.85	0.15	-1.15	-3.4
ch1:	16:37:37	-4.55	-3.4	-3.95	-5	-4.45	-3.5	-2.45	-3.5	-3.15	-0.35	0.1	-4.45	-10	-12	-10.95	-8.55
ch1:	16:37:37	-4.9	-5.25	-8.8	-8.85	-7.65	-10.3	-9.85	-5.4	-4.8	-4.55	-3.25	-3.3	-4.95	-4.85	-3.15	-1.85
ch1:	16:37:40	-5.5	-8.8	-7	-4.5	-3.6	-2	-1.25	-1.4	-1.05	-1.35	-0.5	4.55	7.95	9	9.95	11
ch1:	16:37:40	10.25	7.65	4.5	6.05	9.15	8.8	8.45	11.8	13.6	12.3	9.85	6.4	3.5	1.65	0.65	2.3
ch1:	16:37:40	4	4.35	4.45	4.9	4.35	3.7	1.6	1.1	2.65	5.75	6.95	6.95	6.8	9.55	10.65	10.65
ch1:	16:37:40	9.75	5.75	1	2.2	3.8	4.5	6	6.05	5	5.7	5.7	6.1	5.5	1.15	-2.2	-1.1
ch1:	16:37:40	0.35	0.25	0.45	3.05	6.8	9.65	7.7	5.1	4.75	6.6	9.4	13	15.75	17.65	17.15	12.05
ch1:	16:37:40	7.95	10.3	12.35	14.25	16.7	18.1	18.85	17.95	13.3	10.1	9.7	8.85	5.25	-1.35	-5.1	-1.85
ch1:	16:37:40	1.25	1.1	1.7	5.35	7.45	6.05	1.95	-1.15	-2.7	-2.65	-2.3	-2.1	-0.3	3.9	7.25	7.25
ch1:	16:37:40	2.7	-0.7	-1.55	-1.7	-1.3	-1.65	-2.65	-2.45	-2.1	-2.3	-0.05	3.2	4.25	2.4	0	-1.2
ch1:	16:37:40	-2.8	-0.8	5.2	7.2	5.6	6	7.1	10.45	12.7	11.45	10.4	10.35	9.4	10.7	11.75	11.95
ch1:	16:37:40	12.95	14.4	15.05	14.9	14.75	18.05	20.35	17.95	17.4	16.95	14.95	14.6	14.45	14.1	17.95	21.65
ch1:	16:37:40	21.65	19.4	16.75	15.35	16.45	15.45	12	10	9.05	9.05	8.85	6.2	2.35	3.4	8.9	12
ch1:	16:37:40	10.85	8.55	6.4	4.85	3.8	2.15	3.25	5.35	5.8	5.85	8.55	10.2	11.25	10.1	6.9	4.6
ch1:	16:37:40	3.2	2.35	4.85	6.85	7.7	9.6	9.7	8.4	8.05	9.15	12.75	18.1	20.15	16.6	13.05	13.7
ch1:	16:37:40	15.35	16.4	16.8	14.65	11.35	9.35	8.8	9.05	8.75	8.15	12.25	14.25	9.15	5.55	4.7	1.4
ch1:	16:37:40	-1.5	-1.9	0	2.5	3.1	2.4	3.5	5.2	3	-0.5	0.55	2.65	-0.35	-6.35	-8	-4
ch1:	16:37:40	1.5	1.9	1.8	5.25	8.85	9.15	4.75	-1.05	-2.2	-1.05	-1.5	-2.2	-1	0.1	0.7	-1.4
ch1:	16:37:40	-4.85	-7.5	-11.85	-14.4	-14.35	-13.4	-10.4	-7.1	-4.8	-4	-7.15	-11.65	-14.6	-16.05	-14.9	-11.55
ch1:	16:37:40	-9.55	-10.05	-10.25	-11.7	-12.45	-11.6	-9.05	-7.1	-5.9	-4.75	-1.15	0.45	-2.55	-7.9	-11.1	-11.3
ch1:	16:37:40	-10.95	-11.85	-13.05	-14	-13.85	-11.5	-8.7	-3.3	4.2	8.2	11.65	15.2	14.6	15.1	15	11.85
ch1:	16:37:40	10.7	10.7	9.95	11.45	13.6	14.8	17.4	17.1	16.2	17.15	16.45	14.45	15.25	19.55	21.35	19.1
ch1:	16:37:40	17.55	18.35	19	18.95	17.4	17.7	21.3	25.7	30	34.4	37.75	37.5	34.35	30.6	23.95	17.8
ch1:	16:37:40	16.1	15.45	15.05	18.5	22.25	24.9	27.9	28.85	29.65	27.85	20.45	14.8	12.75	9.9	7.9	7.1
ch1:	16:37:40	6.5	9.85	15.55	17.75	17.1	13.75	9.85	9.45	11.5	12.4	13.2	15.15	16.45	14.5	10.35	6
ch1:	16:37:40	3	3.05	7.4	12.2	14.6	17	19.45	17.2	15.2	11.3	1.8	-6.6	-9.5	-11.45	-10.65	-6.65
ch1:	16:37:43	-9.75	-9.25	-9.1	-8.1	-5.95	-2.65	1.8	2.3	-0.45	-2.9	-7.1	-10.2	-7	-2.7	-0.7	-0.05
ch1:	16:37:43	0.55	0.15	-1.2	-2.95	-4.75	-6.55	-6.9	-4.8	-3.4	-2.25	0.65	4.2	7.55	8.4	4.75	0.95
ch1:	16:37:43	-0.6	-1	-1.55	-0.55	1.7	3.8	5.55	6.2	6.85	6	5.45	7.45	9.55	11.6	12.9	14.85
ch1:	16:37:43	16.1	14.1	11.7	12	14.15	15.4	15.25	15.95	17.15	18.3	18.75	17.65	15.3	14.6	15.6	16.45
ch1:	16:37:43	18.4	19.1	19.35	21.95	24.55	24.15	22.8	21.9	22.05	21.5	18.55	15.3	14.6	14.7	15.75	16.3
ch1:	16:37:43	16.7	16.7	15.8	16.15	17.05	14.3	11.3	10.8	11.7	13.05	14.3	16.1	18.8	19.5	18.1	15.15
ch1:	16:37:43	11.95	7.95	5.3	7.2	11.1	12.05	13.65	14.6	11.6	9.7	9.45	5.25	2.7	3.9	5.25	6.85
ch1:	16:37:43	8.2	9	10	10.4	10.5	10.5	8.9	8.45	10.25	10.85	9.55	11.55	15.4	18.85	20.55	17.45
ch1:	16:37:43	12.2	6.4	2.25	2.85	6.5	6.55	5.95	6.4	4.7	1.25	-1.25	-2.7	-1.8	-1.1	-0.3	1.75
ch1:	16:37:43	3.55	5.05	6.95	6.1	1.85	-1.3	-2.7	-1.75	0.7	-0.9	-0.8	5.75	8.45	0.6	-7.1	-10.85
ch1:	16:37:43	-12.95	-11.15	-5.55	-1.95	1.55	5.2	9.6	14.25	16.3	14.85	13.35	12	12.1	13.45	16.1	20.25
ch1:	16:37:43	25.2	28.75	28.9	26.1	24.75	24.85	23.25	19.75	19.25	19.3	20.3	21	20.85	20.65	24.75	30.2
ch1:	16:37:43	32.25	30.6	29.45	28.75	27.3	23.1	19.2	18	19.6	20.8	20.9	21.2	22.15	21.35	19.05	18.3
ch1:	16:37:43	17.8	15.85	14.3	14.7	15.95	16.55	14.75	15.3	17	15.35	14.7	14.85	10.2	5.65	6.2	7.1
ch1:	16:37:43	5.95	5.35	3.85	1.7	-0.85	-4.3	-4.8	-1.05	0.45	-1.65	-4.9	-8.95	-11.15	-9.9	-7.95	-7.35
ch1:	16:37:43	-8.75	-8.8	-8.1	-7.75	-6.35	-4.1	-1.5	-1.4	-4.05	-6.3	-6.1	-5.2	-3.9	-2.5	-1.75	-3.45
ch1:	16:37:43	-8.4	-11.2	-9.95	-10.05	-9.75	-9.95	-12.4	-12.5	-11.8	-14.5	-15.55	-13.65	-15	-18.25	-20.6	-22.55
ch1:	16:37:43	-21.85	-18.2	-13.95	-11.9	-11.7	-10.5	-10.45	-10	-9.25	-10.5	-10.15	-4.95	-1.35	-1.6	-2.65	-3.85
ch1:	16:37:43	-4.4	-4.65	-5.1	-3	0.35	1.35	0.9	0.9	-1.25	-3.5	-1.55	1.55	2.95	4.6	2.9	0.5
ch1:	16:37:43	0.7	3.05	3.6	3.2	3.2	6.45	9.7	11.6	12.1	14.6	15.4	12.7	10.9	9.4	6.35	6.2
ch1:	16:37:43	8.9	10.7	14.25	14.85	11.75	13.45	17.25	17.25	15.65	17.1	17.45	15.2	13.15	13.1	15	17.8
ch1:	16:37:43	19.35	20.5	22.05	23.5	24.4	23.45	20.05	17.95	16.25	11.75	7.15	3.75	2.35	6.9	10.05	9.3
ch1:	16:37:43	10.4	11.8	11.15	10	8.95	10.55	12.25	12.5	12.05	11.45	11.5	13.65	15.25	17.2	19.45	18.3
ch1:	16:37:43	17.1	16.3	10.7	3.3	0.1	-0.45	0.3	0.95	1.45	1.05	1.05	2.3	1.35	-2.8	-3.4	-3.15
ch1:	16:37:46	-3.3	-2.3	-1.35	-1.2	2.9	8.15	9.95	6.6	0.8	-4.25	-5.95	-7	-7.25	-7.3	-6.25	-3.9
ch1:	16:37:46	-0.2	3.75	6.75	7.15	5.9	3.4	0.1	-3.15	-3.4	-4.45	-6.8	-9.45	-9.55	-8.8	-7.75	-7.9
ch1:	16:37:46	-6.15	-2.45	2.55	5	5.75	5.25	5.05	2.4	0.7	-2	-5.2	-6.75	-7.35	-6.95	-0.7	7.3
ch1:	16:37:46	9.9	9.9	10.15	9.9	9.45	6.3	3.55	3.35	4.6	4.9	5.2	4.65	5.05	4	0.05	-2.8
ch1:	16:37:46	-2.4	-3	-2.45	1.05	3.2	1.05	0.35	2.95	1.35	-1.95	-0.85	-0.35	0	1.85	-0.9	-1.75
ch1:	16:37:46	2.6	6.7	5.45	2.5	1.15	2.35	1.05	-0.95	-0.25	-1.4	-2.2	-1.2	-1.2	-0.95	-1.6	-3.5
ch1:	16:37:46	-4.9	-2.65	1.05	3.1	2.4	2.05	4.3	7.05	6.3	3.4	3.1	5.25	4.8	3.65	3	3.95
ch1:	16:37:46	6	6.45	2.7	-4.05	-7.6	-7.7	-8.9	-8.55	-5.4	-2.1	0.55	1.55	-0.35	-4.15	-5.7	-8.55
ch1:	16:37:46	-9.85	-7.45	-5.35	-4.2	-3.4	-3.15	-3.4	-5	-6.6	-7.4	-7	-6.35	-3.7	-1.8	-0.7	-0.55
ch1:	16:37:46	-3.25	-7.35	-8.1	-6.3	-3.95	-3.45	-6.45	-9.75	-8.45	-5.6	-2.1	-0.25	1.4	4.05	5.75	5.2
ch1:	16:37:46	7.1	7	3.2	0.1	0.05	-0.3	0.3	2.05	3.2	6.15	11.8	12.65	6.9	-0.6	-4.2	0.45
ch1:	16:37:46	8.25	10.65	10.9	12.15	10.45	8.25	7.85	6.4	4.85	4.7	5.55	3.95	0.9	-0.65	0.7	-1.2
ch1:	16:37:46	-3.1	-2.1	-2.55	-3.45	-0.05	3.2	3.95	4.8	4.75	3.95	3.85	5.65	8.15	8.85	9.95	13.35
ch1:	16:37:46	16.55	19	21.7	22.8	22.95	20.95	19.05	21.15	24.85	27.4	27.8	27.2	27.95	29.45	30.85	30.5
ch1:	16:37:46	27.1	24.6	23.95	23.45	25.6	25.8	23.05	23.75	25.9	24.7	21.85	19.8	20.35	22.85	25.35	26.7
ch1:	16:37:46	28.5	28.35	24.25	21.35	20.45	17.05	15.45	15.1	13.5	13.4	13.6	11.65	11.2	9.1	5.3	1.75
ch1:	16:37:46	-0.95	-2.5	-2.55	-2.05	-1.5	-1.1	0.9	3.7	3.25	2.75	4.95	5.05	3.1	2.45	1.7	1.05
ch1:	16:37:46	0.55	-3.2	-5.45	-2.25	3.35	5.9	4.75	2.2	-2	-6.5	-6.5	-6.15	-8.9	-10.8	-7.8	-5.65
ch1:	16:37:46	-5.05	-3.55	-4.25	-4.4	-0.4	3.65	4.3	4.35	1.55	-0.65	0.35	0.1	-0.85	1.45	3.1	5.3
ch1:	16:37:46	7.05	6.3	4.45	3	3.65	7.5	8.65	5.95	2.8	1.05	2	4.3	3.8	2.8	4.95	7.25
ch1:	16:37:46	7.75	8.45	9.2	11.7	15.35	18.55	19.05	18.95	18	15.8	12.1	9.85	12.7	15.75	15	14.35
ch1:	16:37:46	11.7	7.55	7.25	9.15	9.8	9.75	9.9	10.05	11	10.05	8.5	7.7	7.1	7.8	9.45	11.15
ch1:	16:37:46	13.55	16.1	18.15	19.45	18.85	17.2	16.55	14.85	13.3	12.95	12.55	12.35	13.4	17.9	22.15	20.7
ch1:	16:37:46	18.3	18.1	16.6	15.1	12.85	9.1	7.6	7.35	6.75	8.6	13.05	16.7	16.25	12.7	13.75	15.8
ch1:	16:37:49	14.45	14.1	15.1	15.85	18.4	18.7	16.6	13.65	10.4	9.3	10.9	15.55	18.85	17.5	16.9	17.5
ch1:	16:37:49	14.7	11.65	8.35	5.15	6.9	6.05	3.7	5.35	5.4	3.8	4.05	0.55	0.15	3.9	5.05	4.55
ch1:	16:37:49	4.75	3.2	1.1	-0.85	-1.25	1.5	1.9	2.25	2.3	-0.2	-0.95	0.6	0.75	0.95	-1.8	-5.6
ch1:	16:37:49	-5.1	-4.9	-5.65	-5.3	-6.05	-5.7	-3.05	-1.15	-0.8	-2.3	-2.5	0.45	1.05	-0.4	-0.2	0.25
ch1:	16:37:49	-1.75	-1.75	-0.6	0	1.8	5.7	9.8	10.25	6.9	4.25	1.6	0	-0.2	-0.65	-0.35	0.4
ch1:	16:37:49	2.1	4.35	4.9	7.3	11.8	12.05	10.8	8.65	2.75	-2.95	-4.3	-4	-0.15	3.85	4.5	4.9
ch1:	16:37:49	5.6	4.3	2.05	-0.25	-1.65	-0.55	-0.75	0.05	4.55	8.15	8.4	7.9	6	3.45	1.9	1.35
ch1:	16:37:49	-0.8	-3.45	-0.95	4.05	9	13.25	14.65	14.7	15.85	13.1	6.8	2.3	0.85	0.2	1.2	1.3
ch1:	16:37:49	2.85	6.15	7.35	7.05	9.35	12	11.45	8.75	8.5	9.25	11.35	12.4	9.55	11.05	15.85	14.3
ch1:	16:37:49	10.9	6.75	5.15	6.9	7.25	5	5.7	4.05	0.6	-0.15	0.35	2.2	4.55	2.95	2.95	4.95
ch1:	16:37:49	4.7	4.7	5.25	4.25	5.65	8.7	9.1	7.4	5.5	6.2	6.55	4.2	3.85	5.8	5.1	4.45
ch1:	16:37:49	6.3	6	2.7	1.3	2.95	5.2	6.75	7	6.65	8.85	14.9	18.15	15.3	13.4	14.55	16.05
ch1:	16:37:49	14.75	12.65	12.05	13.5	14.9	15.75	15.7	16.15	16.8	15.95	11.9	10.15	13.5	18.65	21.3	20.45
ch1:	16:37:49	18.5	16.2	13.75	11.7	8.9	7.05	6.8	7.75	10.1	12.3	13.85	11.8	8.4	6.95	5.3	3.75
ch1:	16:37:49	5	6.5	6.8	5.05	1.2	-2.45	-6.3	-9.15	-8.25	-6.35	-4.4	-1.55	1.35	2.5	3.9	6.75
ch1:	16:37:49	8.8	7.45	4.5	0.55	-1.7	0.25	3.8	2.25	1.6	2.6	3.15	3.25	2.4	-0.05	1.1	2.75
ch1:	16:37:49	2.85	4.9	7.35	5.9	2.65	2.45	3.1	5.2	9.6	14.1	15.75	12.35	10.35	11.75	11.65	10.1
ch1:	16:37:49	9.2	5.85	5.85	8	10.4	13.25	16.1	16.45	16.6	15.8	13.35	9.4	5.6	7.5	11.95	14.2
ch1:	16:37:49	15.55	15.55	14.05	14.2	14.6	12.1	9.05	7.65	7.75	7.35	3.8	-2.35	-5.55	-6.25	-5.3	-3.6
ch1:	16:37:49	0.8	6.35	11.7	17.35	21.85	21.5	19	16.2	12.4	9.05	5.55	1.35	-0.15	1.65	4.65	5.7
ch1:	16:37:49	5.6	6.6	8.2	5.95	2.2	-1.95	-3.9	-2.3	2.15	8.15	11.25	9.5	6.85	5.05	1.55	-2.25
ch1:	16:37:49	-3.45	-1.45	2.75	7.55	10.6	9.6	6.3	2.15	-0.4	0.05	0.5	0.4	2.8	5.35	7.7	11.9
ch1:	16:37:49	12.6	8.35	4.05	-0.2	-2.95	-1.45	0.9	3.75	8.35	9.75	6.4	2.95	1.05	-1.35	-4.95	-7.45
ch1:	16:37:49	-4.4	-0.2	4.3	7.85	8.5	8.15	6.45	2	-1.7	-3.25	-5.35	-5.1	-1.1	0.4	-1.1	-3.3
ch1:	16:37:52	-4.6	-4.85	-7	-8.25	-5.4	-2.1	-0.35	0.6	1.15	-0.35	-0.2	1.8	2.9	2.9	3.4	2.4
ch1:	16:37:52	2.75	2.7	1.3	1.75	4	2.65	0.75	0.7	-0.6	-1.85	-1.7	-2.05	-1.85	1.3	4.35	4.45
ch1:	16:37:52	3.75	3.9	2.2	2	2.95	4.55	6.1	6.05	5.45	6	6.15	6.15	8.3	8.35	5.85	3.5
ch1:	16:37:52	2.1	3	6.1	5.9	5.55	6.45	7.1	8.15	8.05	5.45	4.15	3.95	4.7	6.7	5.4	2.7
ch1:	16:37:52	2.5	1.65	-1.1	-1.95	-1.35	0.45	4.85	8.35	8.25	5.4	2.9	3.95	6.85	10	15.95	20.8
ch1:	16:37:52	24.85	26.8	22.5	16.55	14.9	16	18.1	18.7	20.15	24.1	24.95	23.25	24	22.5	19.15	19.35
ch1:	16:37:52	17.9	15.15	15.2	16.65	18.6	21.15	22.05	23.05	25.9	26.9	26.4	25.45	21.45	16	13.1	11.75
ch1:	16:37:52	12.55	13.6	11.8	8.65	7.05	3.8	1.35	1.85	3.75	8.65	14	15.7	15.35	14.05	11.75	8.8
ch1:	16:37:52	5.15	5.05	8.1	7.65	7.6	8	6.2	5.1	4.3	0.4	-1.65	-2.8	-4.3	-4.7	-3.25	-0.55
ch1:	16:37:52	1.6	-1	-3.4	-0.85	1.8	-0.6	-4.4	-5.35	-4.25	-2.8	-1.55	0.35	0.05	-2.4	-4.4	-4.85
ch1:	16:37:52	-3.5	-2.1	-1.05	0.15	1.75	1.35	0.85	1	0.7	-0.05	-2.25	-5.1	-7.35	-8	-4.75	-2.25
ch1:	16:37:52	-3.25	-3.2	-1.25	0.95	3.7	3.9	5.05	7.7	6.95	5.8	3.95	1.8	0.65	0.1	1.25	2.05
ch1:	16:37:52	-0.5	-1.2	-0.55	-2.5	-0.9	3.65	7.35	10.7	10.75	9.45	9.1	4.95	-0.05	-1.4	-1.45	-0.3
ch1:	16:37:52	2.05	1.65	2.75	5.6	7.7	9.45	7.2	2.3	1.35	4.7	5.4	5	4.8	5.55	8.95	13
ch1:	16:37:52	15.95	18.75	19.4	18.65	22.3	25.8	26.5	26.3	24.45	20.8	16.3	13.35	14.05	14.75	16.3	19.35
ch1:	16:37:52	21.85	23.6	24.75	24.45	22.85	19.45	17.25	17.75	17.8	18.75	21.65	22.35	21.15	19.15	13.5	7.35
ch1:	16:37:52	4.55	6.35	14.1	20.85	22.1	22.35	18.5	11.25	7.7	6.95	7.1	10.7	14.15	15.75	17.95	16.15
ch1:	16:37:52	10.8	7.25	6.6	7.1	5.75	4	3.75	2.95	-0.15	-2.5	-4.6	-3.9	0.9	5.95	8.9	9.8
ch1:	16:37:52	5.55	0.85	-1.55	-1.55	-1	0.05	-0.6	-1.6	-1.3	-0.7	-1.15	-3.6	-5.3	-6.05	-9.55	-13.05
ch1:	16:37:52	-11.45	-8.1	-5.25	-4	-5.15	-5.1	-4.4	-4.9	-6.1	-8.6	-14.45	-18.6	-19.4	-21	-21	-18.45
ch1:	16:37:52	-18.05	-19.05	-21.25	-22.6	-21.6	-19.35	-17.6	-15.75	-16.6	-17.7	-15.3	-13.6	-13.2	-9.25	-3.15	1.25
ch1:	16:37:52	4.5	5.65	3.2	2.45	3.1	3.55	5.1	3.85	1.45	1.05	0.6	-0.35	-1.55	-3	-2.45	-0.8
ch1:	16:37:52	0.3	-0.55	-3.65	-6.7	-7.25	-7.2	-5.2	-2.4	-1.15	0.3	4.3	6.7	8.75	8.55	5.1	3.4
ch1:	16:37:52	4.85	6.3	7.4	8.35	9.7	9.35	5.85	4.95	5.05	5.2	6.6	8.65	9.6	11.65	11.8	9.9
ch1:	16:37:55	8.05	7.05	8.25	10.25	9.5	8.8	10.3	11.45	12.35	10.65	7.65	6.55	4.85	2.55	1.35	0
ch1:	16:37:55	-0.7	0.45	-0.05	-3.1	-6.15	-5.4	-3.6	-1.6	0.35	1.35	2.2	5	6.55	6.05	6.15	7.1
ch1:	16:37:55	7.2	6.05	4.65	4.9	7.55	10.55	10.95	7.75	4.1	4.25	9.05	14	16.45	17.15	17	15.8
ch1:	16:37:55	14.35	12.25	9.25	6.6	7.6	9.3	8.6	5.6	4.5	7.4	9	7.95	6.85	3.2	0.75	1.85
ch1:	16:37:55	2.95	3.6	5.9	8.2	8.55	6.3	3.65	4.55	4.95	3.5	4.55	6.5	7.45	8.05	7.4	5.1
ch1:	16:37:55	5.65	7.45	8.25	7.25	5.55	7.8	13.05	15.45	10.95	6.25	6.75	7.5	5.9	4.15	5.85	8.55
ch1:	16:37:55	8.5	8.7	11.3	11.15	8.05	5.85	6.65	8.2	8.3	5.25	3.15	4.3	6.3	5	3.45	6.85
ch1:	16:37:55	13.05	15.3	14.35	13.8	12.65	13	10.3	3.5	-0.85	-1.05	-1.45	-0.15	1.45	1.15	2.9	4.7
ch1:	16:37:55	3.4	-1.45	-6.45	-8.05	-6.55	-6.2	-7.4	-10.15	-11.5	-11.65	-12.2	-12.95	-13.4	-13.95	-12.9	-10.65
ch1:	16:37:55	-10	-9.4	-7.65	-7.45	-7.95	-9.1	-10.45	-9.05	-7.4	-6.9	-6.6	-7.3	-7.7	-6.3	-2	1.9
ch1:	16:37:55	2.95	2.25	2.2	0.5	1.45	6.6	9.55	11.6	14.3	13.75	13.6	13.4	11.8	11.35	12.5	13
ch1:	16:37:55	15.4	17.95	18.65	20.65	23.05	25.35	29.75	34	35.8	35.95	34.35	32.6	30.9	27.8	25.5	24.5
ch1:	16:37:55	22.45	20.3	18.6	16	15.8	16.05	14.95	15.3	18.05	20.8	22	20.75	16.05	12.25	10.5	10.2
ch1:	16:37:55	8.45	6.25	7.15	9	9.15	9	7.2	5.85	7.8	9.65	11.8	16.7	17.8	15.8	15.15	12.95
ch1:	16:37:55	10.75	10.4	10.9	12.15	13.95	15	13.95	11.45	10.45	9.1	7.3	6.95	8.5	9.35	8.6	6.1
ch1:	16:37:55	3.65	5.15	7.25	6.65	3.8	0.45	-1.7	-2.55	-2.95	-5.2	-9.05	-12.2	-14.25	-15.4	-17.65	-20.55
ch1:	16:37:55	-22.6	-24.75	-24.9	-23.55	-21.85	-20.15	-17.95	-19.35	-20.8	-19.85	-19.4	-17.5	-14.9	-12.85	-11.05	-10.5
ch1:	16:37:55	-9.85	-7.15	-5.9	-5.45	-4.4	-5.3	-8.55	-9.05	-6.7	-4.4	-2.65	1.25	6.3	8.75	10.55	11.95
ch1:	16:37:55	10.2	7.6	6.8	6.8	6.65	7.55	9.9	11.6	12.4	12.4	12.25	10.25	7.2	6.5	6.55	5.7
ch1:	16:37:55	5.55	5.45	6.25	8.95	9.9	10.65	12.8	12	11.85	12.75	11.85	11.4	10.8	10.7	12.25	13.35
ch1:	16:37:55	13.85	14.8	14.75	13.25	14.5	14.75	14.45	14.85	13.35	9.8	7.9	7.5	8	8.1	8	6.6
ch1:	16:37:55	3.75	0	-3.8	-6.2	-4.9	-0.7	-0.25	-2.9	-4.95	-5.45	-4.2	-5.7	-8.75	-9.45	-8.15	-6.8
ch1:	16:37:55	-5.35	-4	-2.65	-2.4	-6.35	-9.85	-8.2	-7.05	-6.8	-7	-7.65	-6.25	-4.8	-4.15	-3.5	-3.35
ch1:	16:37:55	-3.75	-2.35	-2.2	-4.75	-8.4	-11.85	-12.65	-10.4	-9.05	-10.1	-10.95	-10.6	-9.7	-8	-5.5	-4.6
ch1:	16:37:58	-5.15	-7.8	-9.95	-9.35	-8.1	-7.6	-5.75	-1.85	2.45	5.35	4.95	1.8	-3.25	-6.6	-5.6	-2.15
ch1:	16:37:58	-1	0	4.5	10.6	11.35	9.9	9.55	9.3	9.45	9.6	8.5	8.7	10.2	11.95	14.05	14.1
ch1:	16:37:58	13.9	13.75	12.2	11.25	9.65	6.65	4.8	4.2	4.55	7.3	10.15	10.55	10.75	11.9	12.85	13.6
ch1:	16:37:58	12.4	9.8	8.05	7.6	10.2	12.45	12.9	12.65	11.8	11.15	13	14.8	14.65	12.65	11.95	15.2
ch1:	16:37:58	19.2	18.95	15.95	10.65	7.2	8.6	11.85	12.35	11.65	10.45	7.8	5.35	2.65	-1.1	-0.9	1.1
ch1:	16:37:58	3.55	6.1	7.95	10.35	9.4	5.85	5.55	5.75	4.1	4.9	6.55	7.15	7.25	6.2	6.15	7
ch1:	16:37:58	6.35	7.95	8.6	4.65	4	6.95	7.95	7.2	4.55	3.15	3.9	1.7	-2.4	-2.45	-0.9	1.1
ch1:	16:37:58	3.05	3.3	3.85	4.95	5.75	4.25	0.2	-1.55	-0.75	1.2	2.4	1.75	1.85	1.85	0.8	0.3
ch1:	16:37:58	0.65	-0.1	-0.8	-0.55	1.55	2.3	-0.05	-1.2	2.2	6.55	8.45	8.85	7.45	4.1	0.4	-0.25
ch1:	16:37:58	1.35	3.2	5.5	8.9	12.55	13.3	10.75	6.35	3.2	2.75	2.95	4.45	7.55	6.25	3.1	1.4
ch1:	16:37:58	0.05	-0.4	2.1	6.05	10.9	11.85	10.15	11.7	14.35	15.75	13.45	8.35	5.35	6.7	8.15	7.8
ch1:	16:37:58	4.55	0.15	-0.5	1.6	1.55	0.55	2.75	5.65	6.65	8.6	10.45	9.75	9	7.55	6.05	5.5
ch1:	16:37:58	7.5	9.65	10.6	8.25	5.25	3.3	3.75	10.45	16.1	16.2	15.8	16.65	17.25	17.85	19.1	20.45
ch1:	16:37:58	20.2	18.2	17.6	18.75	19.45	19	19.55	19.95	18.55	17.3	16.85	15.35	15.75	15.7	12.85	10.3
ch1:	16:37:58	9.8	9.5	9	6.9	3.25	1.3	0.7	0.35	-0.25	0.85	2.15	1.55	2.05	3.4	3.55	4.95
ch1:	16:37:58	6.9	7.85	11.4	15.3	14.7	12.05	10.4	8.75	8.4	10	12.4	15.5	17.75	16.65	13	8.6
ch1:	16:37:58	4.25	3.15	4.4	3.7	1.5	0.4	0.5	0.65	-2.15	-4.9	-6.35	-5.85	-4.85	-4.9	-6.05	-5.25
ch1:	16:37:58	-4.1	-3.05	-2.8	-3.1	-2.85	-1.5	-0.05	2.95	4.75	2.4	-0.2	0.35	1.7	1.45	0.05	-2.05
ch1:	16:37:58	-0.45	3.5	4.8	4.7	6	6.55	6	5	5.75	6.8	5.05	4.6	6.25	6.05	3.2	2.9
ch1:	16:37:58	3.6	3.8	5.2	8.3	10.2	10.45	11	10.6	10.65	12.75	14.9	16.65	14.3	9.85	6.8	3.45
ch1:	16:37:58	0.35	0.75	2.45	4.25	3.8	0.75	0.75	3.15	4.6	6.15	6.5	6.95	7	6.65	7.95	9.5
ch1:	16:37:58	11.05	13.15	12.9	9.25	6.8	4.5	4.1	6.4	8.1	9	12.15	16.55	18.65	19.4	18.85	15.75
ch1:	16:37:58	14.25	15.05	16.15	19.15	23.4	25.8	27.6	29.2	28.9	26.75	21.4	16.35	12.4	9.65	9.1	9.05
ch1:	16:37:58	8.95	10.85	10.8	9.55	8.85	7.55	6.75	6.15	5.95	5.75	5.1	4.05	3.8	3.25	4.85	6
ch1:	16:38:01	-0.95	-1	-1.4	-0.6	-0.7	0.4	2.7	2.8	3.35	6.8	10.15	8.8	8.4	10.6	13.55	14.9
ch1:	16:38:01	15.15	13	9.8	7.9	8.05	10.15	13.9	14.9	13.9	14.9	15.9	15.25	13.15	11.4	12.45	15.05
ch1:	16:38:01	17.75	21.25	25.1	27.5	29.5	29.25	27.25	27.15	27.3	25.7	26.25	27.6	31.45	33.35	32.5	30.15
ch1:	16:38:01	26.3	22.45	21.45	21.25	20	19.45	15.7	10	6.05	3.95	3.3	3.35	1.3	0.3	0.4	1.5
ch1:	16:38:01	3.2	4.6	6.15	7.55	6.3	2.55	1.2	-0.55	-2.45	-4	-5.45	-5.85	-4.1	-0.1	2.9	2.65
ch1:	16:38:01	-0.05	-2.45	-4.1	-5.2	-4	-0.95	-1	-2.55	-3.5	-4.75	-5.2	-4.35	-2.15	3.1	5.95	2.1
ch1:	16:38:01	-0.65	-2.05	-4.45	-5.15	-5.85	-6.8	-6.45	-5.4	-3.65	-3.5	-7.6	-12.2	-15.55	-16.5	-14	-11.3
ch1:	16:38:01	-8.75	-3.85	-1.85	-1.75	-0.5	0.75	1.85	1.5	-0.5	-2.25	-3.5	-4.8	-5.1	-3.25	-1.9	-1.05
ch1:	16:38:01	-2.3	-4.1	-5.85	-7.15	-5.05	-2.85	-1.2	-0.05	-0.1	-0.35	0.1	-0.3	0.15	-0.55	-1.6	-1.35
ch1:	16:38:01	-0.7	-1.3	0.9	2.85	5.5	10.45	12.75	13	10.2	4.2	0.15	0.35	2	5.1	7.45	5.9
ch1:	16:38:01	4.95	3.7	0.15	-3.85	-2.95	2.8	8.2	8.15	8.4	9.2	8.75	8.5	9.3	7.85	6	5.75
ch1:	16:38:01	4.4	3.6	4.7	4.95	3.1	1.5	-0.95	-3.65	-5.9	-6.65	-5.85	-4.35	-2.5	1.35	6.15	7.4
ch1:	16:38:01	7.8	9.9	11.65	11	9.2	7.5	5.35	2.95	3.95	7.05	8.1	8.75	9.6	9.2	9.35	8.2
ch1:	16:38:01	5.25	4.5	6.1	6.4	6.2	6.9	7.85	8.35	7.35	6.5	5.9	5.15	4.3	1.95	-0.1	-0.55
ch1:	16:38:01	-1	-0.65	1.2	3.75	6.7	7.65	4.8	2.55	3.3	5.25	6.15	8	10	9.4	6.65	2
ch1:	16:38:01	-1.15	-0.05	0.85	3.35	8.9	12.3	12.55	11.85	7.85	1.85	-3.1	-5.25	-6.6	-5.65	-2.1	1.15
ch1:	16:38:01	3.2	5.7	7.65	8.05	9.1	9.6	7.8	4.15	-0.15	-3.4	-1.4	3.8	9.4	15.15	19.75	22.35
ch1:	16:38:01	23.05	23.1	23.55	24.2	24.1	22.85	21.7	21.9	21.15	18.45	13.5	9.55	10	15.35	20.1	21.7
ch1:	16:38:01	22.75	23.35	23.65	23.25	25.1	27.15	26.75	27.35	30	29.5	26.1	23.45	23.3	24.6	24.1	22.95
ch1:	16:38:01	23.45	24.15	24.1	25.1	23.75	18.55	10.85	4.05	1.95	2.9	4.55	6.85	10	14.2	16.35	14.5
ch1:	16:38:01	13.85	14.9	10.45	1.45	-4.8	-11.55	-15.15	-12.7	-10.95	-10.65	-8.4	-6.65	-5.2	-2.9	-0.15	2.35
ch1:	16:38:01	3.35	3.85	3.25	-0.25	-2.1	-0.15	1.9	3.95	5.55	7.2	11.6	15.45	13.55	11.1	12.4	12.1
ch1:	16:38:01	10.85	10.25	8.25	7.2	8.6	8.35	8.5	8.05	6.25	4.95	7.4	10.15	10.45	10.8	11.7	9.5
ch1:	16:38:01	5.45	3.8	3.35	3.85	4.9	7.3	12.35	16.5	18.65	20.4	18.35	14	11.2	8.45	4.8	2.2
ch1:	16:38:04	1.05	1.35	-1.5	-6.45	-8.3	-6.4	-2.4	0.5	1.8	1	-2.6	-6.3	-7.05	-7.05	-4.3	0.25
ch1:	16:38:04	3.4	5.5	8.2	10.55	14	13.95	11	8.25	6.6	4.9	1.4	-4.25	-6.8	-6.85	-5.85	-3.25
ch1:	16:38:04	-2.65	-2.15	0.95	3.7	4.05	2.45	1	0.55	0.9	1.1	2.85	4.1	6.85	10.45	11.6	10.8
ch1:	16:38:04	9.7	11	13.65	14.4	15.3	17.25	16.45	14.15	13.8	13.6	10.2	1.9	-5.65	-5.9	-4	-2.6
ch1:	16:38:04	1.45	7.3	11.8	10.6	6.45	4.75	2.95	-1	-1.35	-2.5	-7.45	-7.25	-0.7	1.75	1.25	1
ch1:	16:38:04	0.25	0.65	2.2	-0.25	-1.3	2.55	5.6	4.75	0.9	-2.05	-1.2	0.7	1.6	5.7	8.4	7.9
ch1:	16:38:04	6.8	6.15	2.65	1.05	3.2	6.95	9.25	10.45	11.75	11.5	8.4	5.05	4.15	3.65	3.3	5.05
ch1:	16:38:04	8.7	8.35	6.75	7.2	8.7	8.45	7.7	8.45	12.1	14.35	13.15	9.5	6.05	3.65	4.05	5.9
ch1:	16:38:04	5.45	3.95	5.15	8.15	11	14.5	12.05	5.8	0.9	-1.95	-5.05	-5.85	-4.75	-2.1	-2.9	-6.25
ch1:	16:38:04	-7.5	-6.2	-4.05	-3.8	-6.55	-8.55	-9.25	-10.85	-12.45	-13.85	-14.75	-10.9	-7.15	-7.85	-8.9	-6.1
ch1:	16:38:04	-4.4	-7.9	-10.05	-7.5	-7.3	-8.8	-7.9	-6.2	-4.4	0.45	4.95	5.75	4.85	6.15	11.05	14.15
ch1:	16:38:04	14.5	13.75	12.95	12.2	10.25	7.95	6.2	4.75	3	2.85	5.15	8.45	10.8	12.55	12.05	13.05
ch1:	16:38:04	16.15	15.85	12.7	13.15	15.45	15.45	14.15	14.2	14.95	16.35	20.25	25.25	27.15	26.1	25.45	24.9
ch1:	16:38:04	26.4	27.95	26.45	23.3	21.25	18.9	17.15	17.2	17.1	14.9	12.95	15.25	18.4	19.55	19.15	16.8
ch1:	16:38:04	13.55	14.8	19.2	23.35	26.3	26.75	24.2	24.7	23.95	17.8	11.2	8.95	8.6	9.6	8.35	3.25
ch1:	16:38:04	1.65	3.4	2.6	0.9	-0.3	-1.85	-0.95	1.7	2.3	1.3	0.3	-0.25	-0.45	-1.35	-3.15	-5.1
ch1:	16:38:04	-7.5	-9.6	-10.45	-10.2	-9.6	-9	-9.35	-9.2	-9.75	-11.85	-11.5	-10.7	-11.65	-11.2	-9.15	-6.1
ch1:	16:38:04	-0.45	3.9	5.6	6.25	6	4.6	1.8	-3.9	-10.4	-12.85	-12.45	-10.4	-6.55	-0.85	3	4.55
ch1:	16:38:04	4.9	4.1	3.65	0.9	-3.9	-6.45	-5.2	-3.4	0.85	7.8	12.7	11.65	9.25	6.8	1.8	0.1
ch1:	16:38:04	1.8	3.85	9.2	12.65	14.05	15.95	14.9	13.15	14.75	17.35	19.8	19.15	14.6	12.45	8.8	4.15
ch1:	16:38:04	4.2	4.65	6.15	9.1	9.15	10.7	9.7	3.5	0.75	-0.6	-4.6	-4.35	-0.15	3	4.3	1.95
ch1:	16:38:04	-0.3	1.3	1.9	-2.55	-5.75	-7.25	-7.15	-2.95	2.35	3.75	4	3.85	4.6	8.35	8.35	6.2
ch1:	16:38:04	5.1	4.5	6.95	9.8	8.35	5	3.6	2.3	3.65	5.2	4.7	3.9	1.3	-0.95	1.2	4.15
ch1:	16:38:04	4.3	2.05	0.05	-0.7	0.3	2.1	2.35	2.3	1.7	-0.5	-1.55	-2.2	-3.9	-0.45	3.95	7.35
ch1:	16:38:07	4.95	4.25	1.8	0.6	-0.55	-2.2	-1	1.1	0.7	-1.15	-3.4	-4.15	-4.7	-4.15	-4.35	-3.9
ch1:	16:38:07	-2.8	-3.2	-4.6	-3.45	-3.5	-5.75	-4.7	-3	-2.1	-0.7	-0.05	-0.15	-0.55	-1.15	-0.65	0.65
ch1:	16:38:07	0.95	1.65	1.2	-1.45	-2.25	-2.05	-2.5	-3	-2.85	-2.1	-1.35	-1.3	1.25	4.8	6.05	5.95
ch1:	16:38:07	3.7	1.55	-0.15	-1.45	-1.25	-1.5	-1.2	3.65	8.55	11.3	13.7	13.8	12.6	10.75	9.35	9.2
ch1:	16:38:07	8.2	9.15	12.1	9.95	7.8	11.15	13.05	14.2	15	15.1	18.55	20.55	19.85	23.05	23.15	18.75
ch1:	16:38:07	16.65	15.4	13.05	12.95	13.65	12.65	11.5	9.75	9.55	9.7	11.2	10.6	8.3	3.85	-0.65	-3.15
ch1:	16:38:07	-5.7	-9.05	-9.25	-7.15	-5.2	-2.55	-2.35	-3	-2	-0.9	-0.8	-1.15	-2.55	-2.7	-2.05	-2.95
ch1:	16:38:07	-4.4	-4.3	-2.6	-1.6	-0.55	1.65	2.7	4.5	5.15	1.95	1.75	3.2	0	-1.35	0.5	1.7
ch1:	16:38:07	5.7	7.4	5	5.6	4.9	2.55	1.7	-0.95	-1.5	2.8	6.1	8.4	11.55	10.9	8.2	5.45
ch1:	16:38:07	4.15	4.35	1.95	2.8	11.6	16.35	11.2	4.6	0	-2.45	-1.25	-0.3	0.35	1.2	0.85	0.6
ch1:	16:38:07	5.15	10.15	12.45	14.75	16.8	17.45	16.85	16.4	17.3	18.8	19.85	20.1	18.75	15.5	10.8	7.85
ch1:	16:38:07	8.7	10.05	12.95	18.3	24.45	31.05	35.3	34.4	32.55	31.15	31	30	28.9	30.45	36.05	39.5
ch1:	16:38:07	41.3	40.15	35.45	31.45	31.3	31.1	30	29.4	27.25	24.35	22.65	21.6	22.1	24.4	21.7	17
ch1:	16:38:07	15.8	14.1	11.1	10.25	7.9	5.95	7.85	8.3	8.35	10.9	12.75	11.85	8.85	5.4	5.7	5.4
ch1:	16:38:07	2.2	-0.35	-3.05	-6.55	-7.2	-6.25	-5	-2.3	-2.35	-4.4	-7.2	-11.1	-12.3	-10.4	-8.95	-6.6
ch1:	16:38:07	-4.7	-4.05	-3.15	-2.5	-3.85	-4.95	-1.15	4.45	7.55	10.9	15.4	15.05	13.25	13.25	9.5	4.75
ch1:	16:38:07	4	4.05	5.8	8.95	10.15	11.55	10.45	4.85	1.2	2	1.4	3.1	5.85	8.5	12.15	12.3
ch1:	16:38:07	9.7	5.9	2.05	2.6	6.8	7.85	8.3	8.55	6.35	4.95	5.85	6.3	7.6	7.5	5.4	4.95
ch1:	16:38:07	6.4	9.75	10.65	9.4	7.85	5.3	2.5	3.45	3.05	0.8	2.25	4.05	6.65	10.8	11.6	10.75
ch1:	16:38:07	9.95	7.65	7.4	8.25	8.95	9.35	8.4	7.65	10.65	12.35	10.85	9.2	8.75	9.1	8.7	8.25
ch1:	16:38:07	10.25	11.85	14.1	15.9	14.65	14.3	17.4	17.3	15.9	15.3	13.05	12.4	12.95	11.85	14.6	16.6
ch1:	16:38:07	13.65	11.55	11.85	11.6	10.1	8.05	8.25	6.8	4	4	5.9	5.65	6.9	7.9	10.4	14
ch1:	16:38:07	15.35	17.25	18.95	16.6	15	16.5	16.6	14.2	10.85	7.9	7.5	9.5	9.4	7.5	5.2	5.25
ch1:	16:38:07	7.35	8.15	5.25	2.75	2.3	1.6	1.65	2	1.9	1.95	1	0	-0.55	-1.85	-0.8	2.55
ch1:	16:38:10	-3.35	-2.65	-1	-1.15	0.25	3.6	6.5	7.35	6.05	4.8	2.95	0.2	0.2	3.35	5.45	7.75
ch1:	16:38:10	10.5	10.25	6.1	2.1	0.2	0.2	-0.75	-0.55	4.15	11.55	17.85	21.75	19.45	15.35	13.4	13.2
ch1:	16:38:10	15.85	15.95	12.95	12.8	14.35	11.95	9.15	6.35	6.05	6.1	3.95	4.1	6.3	6.45	5.95	6.2
ch1:	16:38:10	5.55	4	1.1	-0.3	2.1	4.35	5.35	5.5	5.4	6.2	8.15	10	10.7	9.8	9	9
ch1:	16:38:10	7.3	2.1	-2.3	-3.45	-1.45	0.5	4.4	8.9	9.85	8.3	5.3	1.85	-0.1	0.6	2.85	6.3
ch1:	16:38:10	11.35	14.3	14.65	15.75	14.65	10.45	7.2	7.55	9.2	8.9	5.45	4.95	9.4	12.4	13.05	13.15
ch1:	16:38:10	9.95	7.15	4.15	-0.45	-1.95	-0.55	-0.55	-0.35	4.45	8.45	9.05	6.8	2.05	-3.35	-4.9	-2
ch1:	16:38:10	1.65	3.55	5.2	8.55	11.25	13.95	17	17.65	15.05	12.35	8	3.4	-1.4	-6.75	-9.2	-9.5
ch1:	16:38:10	-10.95	-11.9	-9.8	-6.15	0.55	5.95	9.7	16.7	23.75	27.25	28.15	26.6	24.6	24.05	20.15	16.2
ch1:	16:38:10	15.65	14.65	13.9	16.9	15.95	13	14.1	17	18.4	17.9	15	10.9	8.35	5.6	3.3	2.5
ch1:	16:38:10	3.45	7.5	11.9	11.5	7.65	5.3	5	5.8	5.9	5.65	7.5	10.5	9.65	7.7	7.5	8.15
ch1:	16:38:10	8.95	9.35	7.9	6.6	8.15	10.45	13	14.35	11.1	9.15	7.85	4.85	2.55	0.1	-1.3	2.1
ch1:	16:38:10	6.7	9	8	2.2	-2.1	-3.05	-6.95	-9.55	-6.8	-3.75	-2.8	-3.05	-4.1	-3.45	-3.4	-3.35
ch1:	16:38:10	-1.4	-1.75	-7.45	-14.75	-21.8	-26.65	-28.7	-28.7	-26	-22.7	-20.5	-18.05	-16.6	-13.8	-10.7	-8.65
ch1:	16:38:10	-6.5	-5.7	-4.25	-0.9	0.55	1.6	4.3	1.2	-3	-1.75	1.4	6.05	9.85	10.1	12	14.35
ch1:	16:38:10	14.45	13.65	10.9	8.15	7.3	7	6.9	8.2	9.9	12.55	14.65	16.6	16.4	13.65	11.65	10.2
ch1:	16:38:10	7.15	3.55	3.15	7.1	11.3	11.4	10.95	9.1	6.85	7.5	9.4	9.8	8.95	7.1	8	10.85
ch1:	16:38:10	11	7.65	7.3	11.5	14	12.8	10.5	8.25	6.05	6.4	7.1	6.25	6	7.15	10	11.95
ch1:	16:38:10	12.85	14.3	14.5	15.3	16.85	16.5	13.2	9.2	8.25	9.65	9.2	9.5	12.95	14.8	14.95	15.4
ch1:	16:38:10	13.75	13.75	14.75	13.7	11.35	8.35	3.75	0.95	0.1	-1.05	0.4	4.4	8.4	11.85	15	15.85
ch1:	16:38:10	15.2	12.05	7.5	2	-5	-10.95	-12.85	-13.15	-12.45	-10.05	-7.6	-7.95	-9.65	-8.45	-5.65	-6.1
ch1:	16:38:10	-6.8	-6.35	-7.6	-7.45	-6	-4.95	-3.65	-3.85	-3.05	0.45	2.05	3.95	8.2	10.5	11.7	11.45
ch1:	16:38:10	9.75	9	9.7	8.6	6.7	4.45	4.25	6.1	7.65	9.7	10	6.35	5.1	6.95	6.25	5.05
ch1:	16:38:10	3.45	-0.9	-3	-3.55	-6.05	-4.9	-2.7	-1.85	-1.3	-2.75	-2.5	0.4	0.55	0.9	4	6.2
ch1:	16:38:14	7.45	8.05	6.45	6.15	8.55	10.3	11.85	12.6	11.5	10.55	8.85	8.5	7.05	2.1	0.5	0.95
ch1:	16:38:14	-0.45	-0.95	0.05	-0.8	-0.45	0.35	-0.85	-1.95	-2.95	-2.1	0.2	0.4	-0.65	-0.7	-1.05	-0.25
ch1:	16:38:14	1.3	0.7	-1.4	-1.5	-3.85	-5.6	-5.75	-7.35	-7	-3.3	-1.55	-0.05	1.65	0.75	1.1	3
ch1:	16:38:14	2.3	-0.1	-1.3	-0.6	3.25	5.4	3.35	1.1	-0.15	-0.35	-1.95	-2.7	-0.95	0.55	-0.05	-0.2
ch1:	16:38:14	-1.15	-3.3	-4.05	-4	-2.85	-1.3	-2.45	-2.9	-1.85	-0.65	0.5	0.25	-1.25	-0.75	-0.9	-3
ch1:	16:38:14	-2.75	-0.7	-0.3	-0.7	-1.45	-2.25	-2.6	-3.95	-4.6	-1.5	0.2	0.7	3.7	7.85	8.55	8.6
ch1:	16:38:14	8.6	7	6.5	4.9	1.8	1.1	2.25	5.25	8.75	9.05	7.05	6.05	6.2	6.25	6.95	6.5
ch1:	16:38:14	6.9	8.25	9.5	6.7	1.4	1.2	7	8.9	7.75	9.7	12.45	13.1	15.05	17.1	16.7	13.55
ch1:	16:38:14	9.75	7.7	5.65	1.1	-0.8	0.85	4.35	5.55	3.7	-0.2	-4.7	-7.7	-5.35	-4.45	-7.1	-9.55
ch1:	16:38:14	-9.8	-8.4	-4.95	-4.9	-5.95	-6.25	-6.8	-5.35	-3.8	-3.95	-2.75	-1.1	0.15	0.2	-0.45	0.35
ch1:	16:38:14	0.35	1.5	5.15	8.25	8.2	7.7	4.1	-0.5	-2.2	-2.6	-1.25	-0.2	0.5	2.7	6.15	9.85
ch1:	16:38:14	10.35	7.15	5.15	4.05	1.7	1.85	4.6	9.25	13.8	17.65	19.3	17.3	13.3	12.2	13.35	16.05
ch1:	16:38:14	18.4	17.8	16.55	16.95	15.15	12.85	11.15	11.7	14.35	17.25	19.3	19.3	18.85	19.65	22.3	23.8
ch1:	16:38:14	23.25	22.85	22.05	21.6	22.8	23.75	23.1	26.1	30.05	30.35	27.9	23	15.75	10.1	6.55	4.75
ch1:	16:38:14	3.75	4.15	6.95	9.65	8.6	5.65	2.4	0.4	0.7	-1	-6	-10.05	-13.15	-12.35	-8.3	-7.5
ch1:	16:38:14	-4.65	0.75	1	-2.05	-5.25	-11.85	-17.1	-17.85	-16.5	-12.85	-11.85	-12.3	-13.1	-15.95	-16.2	-16.2
ch1:	16:38:14	-16.45	-12.5	-6.25	0.25	6.4	8.4	8.5	10.05	9.55	8.1	6.2	2.4	1.05	2.25	8.05	15.2
ch1:	16:38:14	20.95	24.65	26.8	24.65	22.7	20.5	16.35	15.45	18.95	22.45	26.4	32.1	38.9	44.95	48.15	47.35
ch1:	16:38:14	43.95	40.35	35.1	28.05	23.85	22.65	22.55	23.65	24.3	24.15	26.05	28.85	30.85	29.35	26.15	22.65
ch1:	16:38:14	21.8	22.3	23.65	25.3	26.55	24.65	22	24.7	29.9	31.15	30.6	30.75	29.3	28.1	25.9	22.5
ch1:	16:38:14	20.65	18.25	15.75	15.8	16.7	21.4	25.85	26.7	26.5	22.4	16.4	15.15	15.9	15.85	16.15	13.35
ch1:	16:38:14	11.25	11	7.85	6.8	8	5.55	6.75	10.65	11.65	13.05	13.3	10.55	9.9	11.65	12.8	11.75
ch1:	16:38:14	7.55	8	12.1	13.7	13.3	11.35	7.7	6.4	6.15	3.3	1.9	3.05	5.35	8.6	10.15	8.9
ch1:	16:38:14	6.4	2.55	-3	-7.3	-10.1	-11.35	-11.5	-11.45	-11.4	-11.75	-15	-18.8	-21.35	-23.2	-26.25	-28.45
ch1:	16:38:17	-9.75	-6.15	-4.05	-2.95	-2.4	-1.75	-1.45	1.15	3.9	4.05	5.35	7.45	7.15	6.75	5.2	4.55
ch1:	16:38:17	5.35	7.7	11.55	15.85	18.65	21.9	27.3	30	31.4	31.9	30.3	27.75	25	22.45	22.85	22.75
ch1:	16:38:17	22.3	25.6	29.15	28.55	25.35	21.7	16.85	13.05	11.4	11.15	10.3	11.9	16.7	19.55	20.85	21.55
ch1:	16:38:17	21	23.3	24.2	19.8	18	16.95	13.35	11.1	8.8	4.5	3.2	3	2.5	1.65	0.35	0.95
ch1:	16:38:17	1.2	0.55	0.6	-0.2	-2.25	-1.85	-0.1	0.45	2	5.6	7.2	6.1	3.8	1.15	-2.2	-3.7
ch1:	16:38:17	-2.85	-2.75	-5.2	-8.05	-10.2	-13.45	-16.75	-19.6	-21.35	-23.15	-23.2	-22.75	-24.9	-29.3	-31.05	-30.1
ch1:	16:38:17	-28.65	-27.75	-27.7	-27.2	-26.2	-24.2	-21.75	-19.7	-18.75	-19.4	-19.95	-19.4	-19.55	-19.45	-17.85	-16.9
ch1:	16:38:17	-17.1	-17.65	-17.2	-16.45	-14.45	-13.35	-16	-16.35	-13.4	-12.65	-10.55	-6.65	-6.4	-4.8	-1.3	-0.55
ch1:	16:38:17	-0.95	-0.65	0.25	2.25	4.6	6.2	8.55	12.55	16.3	16.55	17.3	20.15	20.15	15.9	8.2	2.55
ch1:	16:38:17	2.85	6.7	10.75	14.8	15.35	13.65	13.1	13.2	14.25	14.45	13.35	12.25	10.45	4.45	0.05	-1.75
ch1:	16:38:17	-3.75	-8	-11.45	-11.4	-9.6	-8.55	-5.95	-4.2	-4.6	-5.85	-7.75	-7.35	-6.75	-7.05	-5.5	-2.55
ch1:	16:38:17	-0.1	2.65	5.6	6.2	5.85	5	3.75	1.55	0.45	0.6	1.5	2.55	4.55	5.45	6.3	6.95
ch1:	16:38:17	8.2	10	12.65	14.05	15.55	15.95	15.4	16.6	19.05	21.25	21.85	21.7	23.15	24.85	27.6	30.6
ch1:	16:38:17	30.9	29.85	30.4	31.25	30.35	25.2	19.85	16.75	17.05	18.15	18.15	18.95	21.45	22.8	22.65	19.35
ch1:	16:38:17	13.2	8.45	7.15	6.55	5.2	2.1	1.25	3.2	4	6.95	10	7.5	3.35	0	-1.7	-0.7
ch1:	16:38:17	0	0.4	2.05	0.25	2.1	7.05	8.4	8.25	7.15	4.45	4.8	6	4.2	4.25	8.15	10.7
ch1:	16:38:17	10.2	9.75	9.4	8.9	9.6	11	8.55	4.5	4.3	5.05	4.1	3.75	3.8	1.9	3.25	4.4
ch1:	16:38:17	2.15	-0.85	-3.2	-5.05	-3.5	-4.05	-6.8	-6.8	-4.75	-3.45	-2.2	-1.4	-0.1	0.55	-1.35	-4.65
ch1:	16:38:17	-7.2	-12.75	-16.6	-13.25	-6.75	-2	1.9	3.55	4.55	6.85	7.9	5.2	0.55	-0.6	3.2	3.2
ch1:	16:38:17	-0.3	-1.05	0.9	2.55	0.7	-5.1	-7.6	-4.5	-1.3	0.6	2.45	3.9	4.8	4.95	5.6	4.45
ch1:	16:38:17	-0.85	-4.45	-2.15	0.7	1.4	4.55	7.05	6.85	5.75	5.4	4.65	2.25	0.7	2.45	3.45	1.85
ch1:	16:38:17	0.3	-0.6	-2.5	-5	-7.1	-6.5	-4.4	-5.2	-5.1	-3.35	-2.65	-5.05	-7.75	-9.55	-7.9	-6.7
ch1:	16:38:17	-7.5	-7.65	-6.8	-8.3	-11.6	-12.6	-10.4	-7.45	-5.05	-3.15	-4.9	-7.75	-9.95	-12.4	-14.3	-12.8
ch1:	16:38:17	-9	-6.95	-5.35	-3.2	-1.85	-2	-0.5	-0.1	0.25	3.7	8.5	13.65	18.55	18.45	16.3	15.55
ch1:	16:38:20	6.45	5.95	7.15	6.9	10.5	16.7	18.15	17.35	18.3	16.6	14.2	14.8	15.1	14.15	13.05	12.1
ch1:	16:38:20	13.15	14.35	12.55	9.9	9.15	9.95	10.75	10.35	9.9	11.3	14.7	15.85	14.9	14.55	13.35	9.85
ch1:	16:38:20	8.55	8	7.45	5.75	4.2	6.65	9.6	8.1	8.4	9.7	10.35	11.3	11.25	9.05	9.05	7.8
ch1:	16:38:20	7.05	7.45	9.4	9.65	8.7	8.8	8.65	4.6	0.25	-0.65	-0.05	0.85	1.95	4.75	7.4	7.75
ch1:	16:38:20	10.5	12	8.85	7.05	7.15	5.9	6.9	7.25	6.3	6.3	6.75	7.1	7.1	5.2	3.55	4.15
ch1:	16:38:20	6.8	9.85	11.35	10.9	8.1	5.1	3.2	2.05	1.3	1.9	0.55	0.45	0.7	-1.4	-2	1.45
ch1:	16:38:20	4.9	9.05	14.15	17.05	17.3	15.65	15.65	14.85	12.35	12.35	12.85	12.65	14.25	13.9	10.55	7.5
ch1:	16:38:20	2.5	0.1	-1.75	-3.75	-1	1.25	-2.35	-4.95	-5.9	-6.2	-7.3	-10.3	-9	-3.35	-1.45	0.2
ch1:	16:38:20	1.35	1	3.05	4.7	5.1	4.1	1.15	0.25	2.4	3.55	5.2	6.7	4.35	2.7	3.8	7.9
ch1:	16:38:20	9.7	9.55	8.5	6.5	5.75	7.05	6.65	6.8	8.5	10.55	12.6	11.55	9.9	10.8	10.05	6.15
ch1:	16:38:20	1.25	-1.35	-1.3	-1.2	-2.05	-3.6	-6.35	-7.8	-6.75	-5.75	-6.1	-8	-9.45	-9.65	-11	-9.65
ch1:	16:38:20	-9.35	-13.15	-13.7	-12.2	-14.5	-13.25	-8.25	-5.6	-2.5	-1.5	-2.7	-2.2	-2.75	-3.75	-3.7	-5.7
ch1:	16:38:20	-6.5	-5.85	-5.65	-1.9	1.2	0.3	0.15	-0.1	0.7	1.5	-2.6	-6	-4.2	-2.75	0.2	2.1
ch1:	16:38:20	-0.25	2.2	7.05	10.35	15.35	18.7	16.8	15.9	13.7	12.25	12.75	13.4	14.25	13.5	9.8	11.8
ch1:	16:38:20	16.65	17.55	14.75	12.4	14.3	17.55	16.75	15.3	19.05	22.25	23.05	22.5	19.05	12.35	9.15	9.6
ch1:	16:38:20	7.2	3.6	3.45	4.4	3.85	5.5	6.2	6.1	6.4	7.25	11.5	15.75	17.7	20.4	23.25	22.75
ch1:	16:38:20	21.65	20.3	19.5	20.7	20.5	18.05	15.95	13.65	12.1	9.85	8.1	7.95	5.6	3.85	4.7	4.05
ch1:	16:38:20	2.5	1.4	-0.5	-0.9	-1.8	-2.6	2.5	8.4	9.8	9.15	6.8	4.9	6.6	5.05	2.35	2.7
ch1:	16:38:20	3.6	4.2	7.25	11.05	11.45	7.9	5.05	4.75	5	3.65	2.85	5.3	8.5	7.7	5	2.45
ch1:	16:38:20	0.9	1.65	1.05	-1.65	-2.85	-3.95	-4.7	-3.5	-3.9	-4.4	-2.7	-2.4	-1.15	0.5	-0.95	1.05
ch1:	16:38:20	6.35	6.45	6.9	8.7	8.05	7.2	7.2	5.7	3.45	0.1	-2.4	-1.8	-0.6	-0.15	1.2	3.15
ch1:	16:38:20	4.3	3.3	2.25	3	2.9	4.1	5.05	4.95	6.85	9.55	9.45	10.6	14.45	15.85	15.2	16.15
ch1:	16:38:20	16.45	15.65	17.7	21.1	22.6	22	22.75	24.1	23.85	22.4	20.85	18.55	18.65	20.15	19.4	17.9
ch1:	16:38:20	16.3	14.2	13.15	12	9.1	9.1	11.45	13.35	12.15	12	15.9	18.6	18.6	19.65	19.9	18.4
ch1:	16:38:23	2.45	3.9	5.35	8.05	9.9	9.1	8.95	10.1	8.4	4.9	1.3	-0.05	3.35	5.2	5.45	7.35
ch1:	16:38:23	9.5	11.8	13.3	10.2	6.25	5.5	5.6	5.1	5.35	4.35	2.55	1.75	1.4	0.35	-1.95	-3.7
ch1:	16:38:23	-5.75	-5.95	-4.5	-2.65	1	3.4	3	3.05	1.35	-2.2	-3.45	-4.05	-3.35	-0.85	1.7	3.75
ch1:	16:38:23	5.6	5.55	1.5	-4.65	-7.45	-7.6	-6.75	-5.2	-5.25	-6	-2.7	2	1.95	0.4	2.1	2.3
ch1:	16:38:23	-2.7	-6	-5.35	-4.05	-5	-5.3	-5.55	-7.85	-10.6	-10.95	-11.1	-12.3	-13.1	-11.95	-9.6	-9.55
ch1:	16:38:23	-12.9	-14.45	-14.2	-14.1	-13.3	-13.65	-12.8	-9.45	-4.85	-3.15	-3.55	-3.9	-4.15	-4.2	-4.75	-4.9
ch1:	16:38:23	-5.25	-4.85	-3.8	-3.6	-3.9	-3.45	-3.8	-4.45	-6.4	-10.15	-9.8	-4.9	-0.65	-1.25	-4.3	-6.9
ch1:	16:38:23	-6.6	-5.35	-4.2	-3.65	-4.75	-7.8	-10.9	-14.75	-14.85	-12.25	-13.05	-13.35	-10.95	-9.1	-8.1	-7.3
ch1:	16:38:23	-6.7	-6.45	-5.65	-4.8	-5.7	-6.3	-5.3	-5.6	-6.5	-5.15	-4.8	-4.65	-5.05	-5.8	-8.2	-10.05
ch1:	16:38:23	-9.7	-6.95	-5.5	-4.15	-2.95	-3.65	-4	-1.45	0	0.85	4.4	10.35	15.05	15.1	9.1	5
ch1:	16:38:23	5.1	6.7	7.95	8.3	7.7	8.75	10.55	9.3	3.75	1.2	0.85	0.75	1.8	3.15	3.2	6.8
ch1:	16:38:23	10.6	9.85	7.95	7.2	7.35	7.5	8.8	9.25	6.25	3.3	2.45	3.7	3.45	3.95	4.5	6.35
ch1:	16:38:23	8	8.6	8.4	7.85	7.05	9.75	12.2	11.2	11.5	12.6	10.9	10.3	9.05	6.75	6.6	7.7
ch1:	16:38:23	8.75	8.9	6.55	4.85	8.15	9.55	7.7	7.2	6.5	4.75	4.65	6.2	7.05	7.4	6.3	3.85
ch1:	16:38:23	1.7	5.75	10.8	11.9	11.95	10.75	8.05	8.25	10	10.85	12.6	11.65	7.9	7.8	7.7	4.8
ch1:	16:38:23	1.95	-0.4	-1.05	-0.8	-0.55	-0.75	-1.8	-1.05	3.7	6.5	3.55	-0.8	-3.05	-3.5	-5.55	-7.05
ch1:	16:38:23	-7.35	-5.4	-3.25	0	1.15	0.2	-0.35	-1.15	-3.45	-6.9	-9.55	-9.65	-7.3	-4.85	-4.25	-4.55
ch1:	16:38:23	-2	2.2	5.85	9.2	10.2	8.9	7.8	7.55	6.2	3.85	2.1	1.85	2.15	3.15	5.8	7.95
ch1:	16:38:23	8.25	13.1	17.5	19.05	20.3	20.3	17.45	13.85	9.9	6.25	2.7	-0.6	-0.65	1.8	4.7	9.35
ch1:	16:38:23	11.3	9.55	8.1	5.95	2.2	0.4	-0.35	0.65	2.8	4.35	9.1	15.3	16.95	17.35	18.5	19.45
ch1:	16:38:23	17.75	14.2	14.05	14.1	14.55	19.35	22	20.65	19	18.4	22.1	25.85	22.2	16.8	15.5	15.05
ch1:	16:38:23	15.5	14.95	13.65	13.4	12.4	13.05	11.5	7.2	7.45	9.15	8.65	7.75	5.75	3.5	5.1	6.25
ch1:	16:38:23	6.5	7.85	9.5	9.9	9.2	7.75	5.05	0.35	-0.1	0.85	0.7	2.4	4.65	4.3	5.45	7.45
ch1:	16:38:23	9.95	9.85	8.3	6.7	9.45	12.5	13.95	12.85	12	10.1	7.8	6.5	5.1	2.65	1.4	0.2
ch1:	16:38:26	0.65	1.35	2.45	4.95	3.45	-1	-1.25	-1.2	-3.8	-6.15	-7.2	-5.3	-1.15	-0.05	1.1	2.2
ch1:	16:38:26	0.65	-2.15	-4.45	-7.1	-6.5	-3.9	-0.15	2.45	2.8	4	4.6	2	-1	-4.2	-7.6	-7.7
ch1:	16:38:26	-7.95	-8.1	-7.95	-11.3	-14.65	-15.1	-16.7	-18.5	-18.75	-20	-19.85	-19.1	-17.4	-11.5	-4.85	-3.2
ch1:	16:38:26	-3.95	-4	-5.5	-7.2	-6.4	-6.5	-7.7	-6.7	-4.05	0	4.3	5.35	3.95	5	7.7	8.4
ch1:	16:38:26	5.9	3.7	3.4	3.4	4.75	6.85	7.3	8.65	12.3	14.45	14.1	12.85	13.05	13.75	15.05	13.45
ch1:	16:38:26	13.4	16.65	19.65	19	18.1	18.8	21.3	20.2	17.3	17.65	17.85	17.65	20.2	20.95	20.3	22.45
ch1:	16:38:26	24.55	24.55	23	18.8	16.25	15.4	14.7	13.45	12.15	11.75	12.6	12.85	14.25	15.8	16.2	13.3
ch1:	16:38:26	11.85	12.5	12.8	14.35	18.05	20.35	21.05	22.6	23.85	25.1	25.7	26.15	26.05	25.05	25.9	26.5
ch1:	16:38:26	23.35	21.05	21.45	22.6	22.35	20.05	21.15	24.25	23.95	22.2	19.2	16.55	16.7	16.45	15.9	16.85
ch1:	16:38:26	15.65	13.95	14.9	15.55	16.4	16.7	16.7	20.3	22.8	23.45	22	18.6	16.5	18.2	18.25	16.85
ch1:	16:38:26	14.75	13.8	13.05	11.85	10.1	9.45	8.6	8.85	7.5	3.5	-1.05	-1.6	0.6	4.95	11.2	14.85
ch1:	16:38:26	15.35	15.75	13.2	8.8	4.8	1.5	-2.45	-6.4	-8.3	-4.75	-1.45	-1.2	-2.7	-3	-2.3	-2.4
ch1:	16:38:26	-4.25	-4.6	-3.55	-1.5	-0.8	1	3.9	5.2	4	4.45	6.05	8.15	7.9	6.45	5.15	2.8
ch1:	16:38:26	-1.9	-4.5	-4.85	-4.2	-3.85	-5.1	-8.25	-6.15	-2.1	-1.35	-2.4	-1.3	-1.65	-0.45	0.6	-1
ch1:	16:38:26	-2.9	-0.95	-0.5	0.15	1	1.35	-0.6	-1.5	-0.7	2.4	2.25	0.9	1.3	1.35	-2.35	-3.4
ch1:	16:38:26	-1.95	-0.5	0.5	0.6	-1.95	-1.65	-0.85	-1.1	-0.75	-0.05	-3.3	-5.1	-5.05	-4.45	-3.25	-0.95
ch1:	16:38:26	1	2.85	3.45	3.25	1.75	2.1	3.65	3.1	3.55	4.4	1.4	-1.1	2.15	6.4	8.45	11.2
ch1:	16:38:26	13.3	14.05	14.35	12.6	11.05	9	4.8	3.4	4.85	4.85	5.1	8.7	11.6	10.85	10.5	11.3
ch1:	16:38:26	8.55	5.4	4.05	4.95	7.75	11.15	10.7	6.55	4.35	4.55	4.7	5.55	6.95	7.55	8.55	11.3
ch1:	16:38:26	13.35	12.7	13.35	14.75	14.65	15.65	15.65	8.7	3.25	4.05	6.95	9.55	11.85	13.75	13.1	10.55
ch1:	16:38:26	7.85	6.65	9.65	15.45	18.05	14.95	12.45	13.85	15.15	15.35	15.05	13.25	14.3	17.55	19.15	18.55
ch1:	16:38:26	16.65	15.85	16	15.05	12.45	9.35	5.3	0.3	-0.8	0.05	-2	-4.75	-4.95	-3.75	-4.2	-4.95
ch1:	16:38:26	-3.2	-1.9	0.25	3.95	6.75	7.45	7.7	5.95	3.45	-1.35	-6.5	-9.9	-11.6	-12.2	-9.6	-9
ch1:	16:38:26	-7.85	-4.25	-1.25	2.6	5.1	4.8	4.1	2.05	-1.8	-2.5	-1.75	0.1	2.9	5.75	8.25	9.85
ch1:	16:38:29	11.1	15.45	17.95	19.6	20.3	17.45	13.4	9.9	6.55	6.9	9.35	12.35	16.25	18.75	21.8	24.4
ch1:	16:38:29	24.25	23.25	22.05	19.55	17.6	15.85	15.35	17.2	19.3	21.75	22	18.95	15.85	14.9	15.1	16.1
ch1:	16:38:29	16.1	14.55	13.9	17.6	20.3	19.55	18.85	17.65	14	12.45	10.4	7.55	9.8	13.8	14.65	14.15
ch1:	16:38:29	13.1	12.75	14.15	13.2	11.2	9.75	6.95	4.1	1.6	-1.65	-4.25	-3.2	2.15	6.85	9.5	11.7
ch1:	16:38:29	12.05	9.65	7.95	4.6	-1.5	-5.95	-5.15	-2.35	2.55	6.8	9.3	10.6	9.55	4.8	0.45	-4.05
ch1:	16:38:29	-3.55	2.25	8.05	12	16.05	16.25	15.7	16.15	16.9	16.1	10.75	4.55	2.35	2.1	2.65	2.75
ch1:	16:38:29	1.15	-1.45	-4.3	-8.5	-10.9	-13.05	-13.9	-11.9	-8.2	-4	1.45	4.1	5.8	4.35	-0.55	-5.25
ch1:	16:38:29	-8.55	-12.7	-14.15	-13.4	-12.1	-11.75	-11.1	-10.4	-11.4	-11.45	-10.25	-11.5	-11.5	-8.4	-4.85	-0.9
ch1:	16:38:29	1.2	-0.05	-1.95	-3	-3.55	-5.8	-6.4	-3.1	-0.3	1.65	3.4	2.25	0.4	0.45	1.2	0.6
ch1:	16:38:29	-1.9	-1.85	2.1	6.1	10.05	11.1	7.7	8.1	10.75	10.3	8.5	5.9	2.6	5.5	11.65	16.5
ch1:	16:38:29	17.5	16.15	17.05	19.05	17.35	13.65	9.9	8.3	8.65	7.25	6.8	8.1	8.75	10.45	12.75	11.1
ch1:	16:38:29	7.85	4.35	0.65	0.1	1.7	3.35	2.85	3.1	4.7	6.35	7.85	9.75	9	8.5	10.2	10.3
ch1:	16:38:29	8.55	6.4	3.2	0.25	-0.6	1	3.45	4.65	2.95	0.9	0.1	-0.1	0.15	1.25	3.8	7.55
ch1:	16:38:29	10.1	10.3	8.95	7.25	7.65	10	10.3	10.1	9.4	11.25	15.65	15.95	12.2	11.1	11.4	12.2
ch1:	16:38:29	12.5	9.95	7.8	7.9	7.7	9.7	12.4	12.65	13.3	14.4	13.05	13.85	17.55	18.95	20.45	21.55
ch1:	16:38:29	21.6	18.8	14.1	11	11.65	13.6	16.8	21.3	24.05	25.1	23.5	18.25	14.2	12.9	12.05	9.5
ch1:	16:38:29	5.5	2.9	4.35	7.95	7.4	3.15	1.3	2.2	3.9	6.8	8.05	9.55	9.9	5.8	2.35	0.45
ch1:	16:38:29	-1.2	0.4	3.3	2.75	2.55	3.85	5.75	6.55	5.9	5.75	6.15	6.1	6.05	7.35	9.05	9.65
ch1:	16:38:29	10.55	11.8	13.35	11.2	6.7	4.45	2.8	1.6	0.85	-1.25	0	3.25	4.9	7.45	10	7.7
ch1:	16:38:29	6.55	6.8	4.1	3	3.5	4.45	6.95	9	8.15	8.85	9.95	8.65	4.5	1.5	0.45	1.15
ch1:	16:38:29	3.7	6.9	6.35	2	-1.55	-4.35	-5.7	-5.7	-5.6	-4.45	-0.6	1.65	0.35	-1.35	-1.45	-2.7
ch1:	16:38:29	-3.3	-0.75	0.9	-0.7	-1.85	-4.55	-7.4	-7.55	-5.95	-4.95	-4.4	-3.95	-2.95	-1.7	-1.35	-0.35
ch1:	16:38:29	0.25	-0.25	-1.55	-5.15	-6.3	-2.55	2.35	5.5	6.55	6.5	6.6	6.05	6.15	8.95	10.55	9.55
ch1:	16:38:29	9.4	8.2	5.85	5.8	9	12.65	14.9	15.55	16.75	18.25	17.7	16.1	12.6	10.4	11.3	12.8
ch1:	16:38:32	14.4	17.6	18.65	19.15	21.45	22.1	20	14.85	7.85	2.7	0.5	0.95	3.2	5.4	9.1	12.35
ch1:	16:38:32	13.9	12.1	8.4	5.5	4.05	2	1	0.85	-0.6	-1.05	0.4	4.65	9.55	13.6	14.55	14.2
ch1:	16:38:32	13.1	10.8	6.85	2.1	-1.7	-4.15	-5.25	-3.65	-0.8	-0.7	-1.75	0.05	2.25	1.75	0.15	-0.1
ch1:	16:38:32	2.4	2.75	-1.05	-7.7	-13.55	-15.45	-14.3	-10.95	-6.55	-3.05	-2.65	-2.35	-2.4	-4.7	-8.05	-8.75
ch1:	16:38:32	-5.75	-3.85	-1.5	2.6	4.2	2.3	-0.75	-2.9	-5.1	-6.7	-4	3.4	9.25	12.95	14.8	13.2
ch1:	16:38:32	12.55	11.9	9.05	11.85	18.5	22.75	25.55	25.8	20.4	17.15	16.8	17.55	17.7	17.15	14.9	14.8
ch1:	16:38:32	20.1	24.2	21.9	17.85	15.85	15.45	15.6	14.9	13.25	11.35	9.7	7.85	5.95	7.15	9.1	9.1
ch1:	16:38:32	10.55	12.25	8.6	5	4.35	4.4	5.9	8.15	7.95	10	12.2	14.25	17.55	19.3	16.65	13.7
ch1:	16:38:32	9.9	6.7	7.45	9.65	13	15.8	14.25	13.65	15.25	15.4	13.95	10.25	4.7	3.15	3.25	3.75
ch1:	16:38:32	5.35	5.95	9.4	15.6	19.2	20	18.85	17.2	16.4	15.7	15.6	15	11.75	9.45	10.75	12.75
ch1:	16:38:32	13.9	14.55	13.6	12.65	13.3	15.35	17.4	16.9	13.75	12.05	13.05	13.5	11.05	8.5	9.75	13.2
ch1:	16:38:32	13.7	10.95	8.45	6.4	4.8	4	1.45	0.45	2.7	5.55	5.8	5.9	5.6	4.7	2.45	2.15
ch1:	16:38:32	3.2	2.95	2.45	2.4	2.2	1.35	0	0.45	1.9	1.25	0.2	-1	-0.25	1.25	1.15	0.55
ch1:	16:38:32	-1.5	-2.6	0.55	2.75	0.7	-0.6	0.95	2.4	1.1	-2.7	-2.95	-1.2	-2.8	-2.75	0.95	3.15
ch1:	16:38:32	4.05	4	0.75	-4.35	-8.15	-8.25	-5.8	-2	0.85	4.95	8.4	8.6	5.1	1.5	0.45	-0.4
ch1:	16:38:32	-1.7	-1.8	-2.25	-0.95	1.7	3.3	1.25	-1.85	-3.35	-2.85	-3.8	-5.75	-7.45	-7.55	-5.8	-3.3
ch1:	16:38:32	-2.5	-3.7	-7.7	-11	-9.5	-9.25	-10.75	-11.1	-11.1	-13.6	-12.4	-10.1	-8.4	-7.5	-5.25	-5.6
ch1:	16:38:32	-8.85	-12.85	-12.6	-11.9	-12.8	-12.35	-8.85	-5.1	-1.05	-0.6	-4.05	-7.1	-7.4	-7	-6.85	-7.4
ch1:	16:38:32	-6.05	-4.2	-2.55	-1.9	-2	-1.95	2.35	6.95	8.65	7.35	6.8	4.6	3.7	1.85	2.45	7.45
ch1:	16:38:32	12.55	11.55	10.85	9.2	4.1	0.4	-0.55	-2.35	0.05	3.25	6.15	9.95	11.95	13	18.25	19
ch1:	16:38:32	16.4	16.2	18.15	18.45	18.8	16.6	15.25	13.4	12.6	12.5	13.25	12.1	13.55	15.65	13.9	9.35
ch1:	16:38:32	7.55	8.4	10.8	14.85	17.05	16.05	18.25	20.25	18	16.3	15.3	12.75	12.1	14.05	17.5	19.75
ch1:	16:38:32	22.75	26	27.45	27.05	27.1	24.4	20.15	17	15.35	13.3	13.5	16.1	20.35	23.75	26.2	25.7
ch1:	16:38:32	23.2	19.35	15.7	11.65	9.3	10.35	13	15.75	18.65	19.75	18.65	16.5	13.75	10.5	8.25	8.1
ch1:	16:38:35	10.5	12.7	12.95	13.75	16.05	17.4	18.55	19.3	17.7	14.25	11.2	9.45	9.95	10.35	9.05	8.7
ch1:	16:38:35	9.1	9.6	10.3	8.8	4.95	2.9	2.8	1.8	0.9	0.35	1.2	2.95	2.5	1	0.85	2.2
ch1:	16:38:35	2.15	-0.55	-3.5	-3.6	-2.5	-5.4	-7.15	-4.55	-2.3	-3.05	-4.1	-5.65	-5.05	-3.95	-3.6	-2.3
ch1:	16:38:35	-1.65	-4.6	-7.1	-8.7	-8.3	-4.65	-1.2	-1.95	-2.9	-3.5	-2.3	-1.15	0.6	2.3	3.1	2.55
ch1:	16:38:35	0.55	-1.65	-1.15	0.4	2.85	4.7	5.5	5.85	6.5	3	1.25	0.3	-1.45	-0.8	2.3	5.1
ch1:	16:38:35	8.5	10.75	10.4	9.25	10.7	12.05	10.6	10.05	11.85	12.25	13.15	12.9	11.35	9.6	7.8	6.95
ch1:	16:38:35	8.7	8.7	8.15	9.75	9.55	5.7	2.25	0.7	1.75	2.7	2.95	2.45	5.3	8.1	7.8	6.65
ch1:	16:38:35	5.9	1.65	-3.25	-7.65	-10.25	-9.5	-9.05	-7.75	-5.65	-7.1	-9	-7.9	-7.2	-6.2	-3.75	0.2
ch1:	16:38:35	4.7	3.9	1.3	2	1.6	0.1	1.4	2.35	5.2	7.9	6.85	4.25	3.05	1.7	2.75	4.1
ch1:	16:38:35	3.7	1.9	-0.35	-4.1	-5.85	-1.6	1.25	-0.15	1.75	5.15	5.65	6.15	5	4.15	6.2	4.3
ch1:	16:38:35	2.4	4.55	5.45	2.65	1.15	-1.5	-1	3.35	4.3	-0.1	0.4	2.15	-0.4	-3.8	-3.5	-0.9
ch1:	16:38:35	2.55	-0.4	-5.45	-5.3	-2.85	-0.05	3.05	-0.4	-4.3	-2.85	-2.85	-0.05	5.9	5.6	2.6	4.3
ch1:	16:38:35	6.15	5.2	2.5	0	0.2	-0.05	-0.1	2.15	2.45	1.05	2.2	4.85	6.95	7.7	6.3	3.5
ch1:	16:38:35	1.4	2.05	4.85	7.4	7.9	7.2	7	8.45	9.45	8.7	9.5	9.7	6.95	5.95	8.5	9.8
ch1:	16:38:35	9.05	7.05	6.7	7.4	6.95	6.5	5.85	4.6	5.85	7.35	9.05	12.2	13.85	14.85	16.8	16.1
ch1:	16:38:35	15.35	17.15	17.35	18.35	21.1	19.4	16.5	16.1	15.05	14.7	16.4	14.25	11.3	13.15	16.65	16.9
ch1:	16:38:35	16.8	18.1	17.8	16.65	17.05	14.9	12.4	11.6	11.2	10.9	12.1	15	19.95	20.75	18.25	17.25
ch1:	16:38:35	15.6	12.5	11.5	11.4	12.5	12.05	10.8	12.55	14.1	13.05	12.75	10.2	9.2	12.65	14.55	11.85
ch1:	16:38:35	9.85	7.8	4.55	1.8	1.85	1.8	1.9	4.15	7	7.9	8.15	6.3	5.8	6.05	3.15	1.7
ch1:	16:38:35	3.55	4.2	7.05	10	9.7	10.35	9.1	5.2	5.65	7	6.85	6.7	5.75	5.55	9.25	10.85
ch1:	16:38:35	9.9	10.15	9.8	7.9	7.9	6.7	5.7	3.55	3	3.95	4.4	4.5	7.45	8.65	7.65	5.3
ch1:	16:38:35	-0.65	-7.25	-10.95	-10.85	-7.6	-5.2	-2.9	2.15	5.8	5.75	4.35	0.5	-4.25	-6.7	-8.35	-6.6
ch1:	16:38:35	-2.1	0.3	3.55	6.5	3.7	2.5	3.85	1.25	-0.7	-0.95	-1.35	2.2	4.95	3.1	2.85	3.9
ch1:	16:38:35	4.5	4.9	3.1	3.35	5.15	4.15	3.45	6.9	11.25	14.95	12.25	8.75	9.5	11.1	11.85	16.1
ch1:	16:38:38	19.6	20.35	20.3	19.9	17.65	15.1	12.85	13.45	13.7	12	12	15.5	18.95	19.5	17.4	17.55
ch1:	16:38:38	18.8	18.4	19.25	18.4	15.3	16.25	18.05	18	18.95	19.65	18.25	18.2	16.65	15.6	16.2	14.2
ch1:	16:38:38	14.25	16.15	15.2	14.15	13.55	12.7	13.65	16	13.85	10.95	9.3	10.75	13.55	16	17.4	17.4
ch1:	16:38:38	15.2	12.9	11	12.45	13.75	14.3	15.5	14.85	10.9	7.25	3.5	0.8	2.25	3.35	3.7	3.85
ch1:	16:38:38	1.95	1.1	2.2	-0.35	-2.8	-2.5	-3.8	-4.2	-3.8	-5.5	-8.5	-10.1	-10.35	-9.85	-12.65	-15.8
ch1:	16:38:38	-13.2	-9.95	-8.9	-7.15	-6.25	-7.85	-9.85	-11.8	-10.2	-7.25	-7.75	-7.3	-5.25	-7	-7.5	-3.6
ch1:	16:38:38	-1.6	-1.25	-1.9	-0.45	2.9	4.4	3.15	3.4	4.15	6.4	9.3	11.65	13.15	12.7	11.4	11.85
ch1:	16:38:38	13.15	12.2	10.45	9.3	8.7	7.75	8.75	9.85	7.9	4.1	1.9	2.95	4.45	4.1	5.15	7.45
ch1:	16:38:38	7.7	8.2	6.4	5.15	5.8	6.05	5.15	5.9	5.45	4.5	5.95	9.2	10	7.2	5.45	5.95
ch1:	16:38:38	5.85	7.15	6.85	7.7	10.5	9.75	9	10.75	9.75	8.35	9.95	9.8	10.75	12.9	13.1	13.2
ch1:	16:38:38	12.55	10.1	7.45	6.45	6.85	7.9	10.3	11.65	10.95	10.45	7.45	2.35	-0.65	-1.85	-1.25	2.95
ch1:	16:38:38	6.3	6.6	5.05	5.4	8	7.5	3.7	2.3	3	4.85	7.3	5.4	3.2	4.95	6.55	5.6
ch1:	16:38:38	4.7	7.15	8.85	7.8	3.7	3.25	9	13.45	11.3	9.85	11.45	12.15	10.65	7.65	3.85	3.9
ch1:	16:38:38	4.1	3.6	3.95	3.5	-0.6	-4.95	-7.2	-6.55	-2.15	3.6	5.75	7.25	7.45	4.5	2.65	3.8
ch1:	16:38:38	4.15	5.35	6.5	7.25	9.15	9.8	8.4	6.7	2.8	-0.45	-4.4	-8.7	-7.75	-5.25	-6.05	-4.65
ch1:	16:38:38	-4.15	-5.2	-4.55	-4.4	-5.65	-3.15	0.4	1.15	2.85	1.75	-0.8	-1.65	-2.15	-1.55	0.9	2.1
ch1:	16:38:38	2.95	1.7	-3.1	-6.15	-7.3	-7.2	-5.45	-3.9	-0.9	3.4	6.4	8.2	8.55	4.25	0.3	-0.85
ch1:	16:38:38	-3.05	-5.7	-5.1	-2.95	-0.15	0.85	2.1	1.95	-0.8	-4.8	-5.95	-7.2	-7.15	-4.95	-3.45	-3.05
ch1:	16:38:38	-0.65	1.35	2.25	5.6	6.6	4.65	3.6	2.5	2.3	5.15	5.3	4.05	6.1	6.7	3.95	2.8
ch1:	16:38:38	2.7	3.1	4.7	4.5	4.2	5.7	5.9	4.2	3.7	3.55	5.15	6.15	5.25	6.65	7.3	5.3
ch1:	16:38:38	5.1	6.15	4.15	3.2	3.35	5.9	8.55	8.55	7.85	6.9	2.4	3.55	8.15	5.8	2.95	4.7
ch1:	16:38:38	4	1.7	1.1	1.85	1.65	1.75	1.3	0.9	1	3.65	6.2	6.05	1.9	-1	-0.45	0.8
ch1:	16:38:38	-0.3	-0.65	-0.6	-1.35	-3.8	-6	-4.45	-1.5	-0.8	1.65	4.65	4.55	2.8	2.75	4.2	2.5
ch1:	16:38:38	-0.45	0.25	3.55	3.55	1.4	1.2	3.6	4.45	3.9	1.6	1.2	2.75	4.1	2.95	3.2	4.25
ch1:	16:38:41	17.1	16.4	16.85	15.25	15.05	15.5	16.05	15.7	15.1	15.4	18.2	19.6	17.95	16.65	16.95	16
ch1:	16:38:41	14.3	13.3	12.1	11.55	12.35	12.3	11.45	10.3	8.5	7.35	7.6	7.25	7.45	6.65	5.75	5.1
ch1:	16:38:41	2.9	1.25	2.4	3.5	2.3	0.8	0.9	1.5	0.95	0.35	1.45	4	6.65	7.15	6.8	7.8
ch1:	16:38:41	8.35	6.8	4.1	0.45	-0.35	5.35	13.6	19.95	20.2	17.7	16.7	15.1	11.4	9.15	9.4	12
ch1:	16:38:41	16.7	19.15	20.55	22.05	19.15	17.15	18.55	16.3	14.35	17.2	20.15	19.9	19.05	20.1	21.8	22.65
ch1:	16:38:41	20.35	15.35	9.75	5.75	3.65	4.45	5.9	6.3	7.4	8	7.4	8.35	8.45	5.2	0.55	-3.4
ch1:	16:38:41	-7.25	-9.35	-10.65	-9.85	-4.55	1.15	2.6	3.1	3	1.9	0.95	-0.2	1.2	5.4	7.05	5.4
ch1:	16:38:41	4.5	4.4	3.8	3.3	3.4	5.9	7.15	7.8	9.25	6.2	0.2	-0.65	0.65	2.8	4.55	6.95
ch1:	16:38:41	10.05	10.7	9.3	7.45	7.1	7.8	7	7.45	11.2	11.1	10.45	11.65	9.6	6.55	7.7	9.65
ch1:	16:38:41	11.85	13.8	11.05	8.15	7.05	6.55	4.9	1.7	1.75	5	4.65	3.7	5.05	6.8	9.6	12.45
ch1:	16:38:41	12.65	10.55	8.25	7.7	9.3	7.95	5.25	4.05	4.95	7.35	8.55	6.3	6.7	10.2	13	16.35
ch1:	16:38:41	19.45	18.95	16.4	12.4	9.4	8.35	4.9	2.8	6.4	11.85	13.7	13.7	11.85	9.75	8.25	4.05
ch1:	16:38:41	-2.85	-10.9	-16.95	-17.35	-12.95	-7.9	-2.95	-0.35	-0.15	-2.8	-6.9	-8.8	-7.05	-5.4	-5.7	-8
ch1:	16:38:41	-8.65	-5.2	-2.7	-1.4	0.3	-0.35	-0.55	1.5	1.5	1.2	3.5	6.2	9.15	11.15	9.65	8.55
ch1:	16:38:41	8.4	5.6	3.2	3.2	3.1	2.25	1.3	1.15	2.25	4.05	5.2	7.2	9.15	10.35	10.1	10.5
ch1:	16:38:41	9.65	8.75	7.3	5.8	6.15	7.45	5.95	6	6.8	7.8	6.3	1.9	0.85	5.55	8.75	7.75
ch1:	16:38:41	5.05	2.7	2.95	6.6	7.7	5.75	3.9	3.95	6.05	5.55	1.3	-0.8	-0.4	0.8	-1.3	-4.6
ch1:	16:38:41	-7.05	-7.75	-8.3	-7.3	-4.95	-2.85	-4.3	-5.9	-5.9	-4.45	-3.8	-4.2	-3	0.5	0.9	-0.35
ch1:	16:38:41	0.4	-0.6	-1.4	1.2	1.9	0.6	1.4	0.4	-1.8	-0.95	1.8	7.7	11.6	12.1	11.4	11.95
ch1:	16:38:41	14.05	14.9	10.15	7.25	7	6.85	7.3	7.3	6.8	8	5.15	0.1	-2.65	-4.5	-4.05	0.6
ch1:	16:38:41	2.35	3.7	3.65	-3.45	-8	-6.3	-5.9	-6.2	-5.2	-5.15	-6.15	-6.65	-7.55	-6.05	-2.75	-0.6
ch1:	16:38:41	-0.75	1.4	5.2	6	4.6	3.85	2.2	-0.4	-0.6	1.2	0.9	-0.2	1.2	3.4	3.4	3.85
ch1:	16:38:41	4.25	2.85	2.45	2.2	1	2.25	5.2	8.05	11.3	11.6	11.65	11.9	10.75	9.45	8.35	6.6
ch1:	16:38:41	6.8	7.7	6.75	7.4	9.7	12.2	15.75	17.4	15.9	14.65	14.75	15.3	14.4	12.6	13.05	13.6
ch1:	16:38:44	17	17.45	13.6	9.4	4.6	2.15	1.2	-1	-1.45	-0.45	2.95	8.5	13.3	15.55	17.8	17.5
ch1:	16:38:44	16.85	13.25	4.55	-2.9	-4.3	-4.3	-4.4	-2.55	1.5	4.7	6.45	7.5	10.4	11.85	8.7	7.9
ch1:	16:38:44	8.9	7.8	7.2	6.65	4.95	4.85	4.6	5.05	6.7	6.75	4.4	1.8	0.25	1.1	1.9	-1.05
ch1:	16:38:44	-3.8	-4.45	-4.25	-5.35	-7.2	-8.3	-7.1	-5.05	-3.55	-3.3	-2.85	-2.95	-5.1	-8.65	-7.95	-2.35
ch1:	16:38:44	1.65	2.15	2.4	5.45	4.55	-2.75	-5.8	-3	-1.1	-0.05	2.1	3.65	4.1	2.25	-1.1	-2.9
ch1:	16:38:44	-4.5	-7.35	-7.45	-4.8	-2.9	-0.6	1.95	5.6	10.4	12.8	11.45	10.65	9.7	8.9	8.65	7.9
ch1:	16:38:44	4.2	0.75	-0.25	0	0.65	2.5	4.85	6.5	6.4	7.3	8.75	8.8	7.55	5.35	4.6	6.35
ch1:	16:38:44	8.75	10.9	12.1	10.1	6.05	4	3	2	3.85	3.65	2.3	7.25	12.3	11.05	8.3	6.6
ch1:	16:38:44	1.7	-3.95	-5.7	-3.95	-2.65	-0.65	2.3	4.45	3.8	1.1	-2.2	-5.25	-7.6	-10.75	-13.15	-13.25
ch1:	16:38:44	-11.2	-9.45	-5.85	-1.3	-1	-4.7	-8.3	-12.4	-13.6	-13.8	-15.25	-16.25	-13.95	-10.95	-8.8	-6.65
ch1:	16:38:44	-3.7	-2.65	-4.7	-7.25	-9.9	-13.3	-11.85	-8.5	-8.5	-6.7	-2.15	-1	0	0.95	1.2	4.75
ch1:	16:38:44	10.6	11.55	11.1	9.45	6	4.1	1.85	-1.7	-3.7	-6	-3.2	3.1	4.6	5.75	8.4	7.15
ch1:	16:38:44	5.3	6.8	6.95	5.7	8.2	12.55	14.65	13.85	11.9	9.6	7.2	4.55	1.8	1.3	3.4	5.8
ch1:	16:38:44	9.5	10.95	8.35	2.7	-2.1	-3.45	-0.6	2.95	5.75	7.65	7	6.55	8.6	9.65	10.1	10
ch1:	16:38:44	8.45	8.35	7.7	7.65	9.85	11.95	11.4	11.6	12.9	11.8	9.5	9.45	11.45	12.55	12.15	12.8
ch1:	16:38:44	15.9	17.95	19.95	21.4	20.95	19	19.65	19.9	18.25	14.55	11.3	9.95	9.05	8.15	8	4.45
ch1:	16:38:44	0.25	0	2	3.85	6.25	6.55	4.55	3	3.85	4.4	3.55	2	3.35	6.4	6.4	3.25
ch1:	16:38:44	1.1	-0.8	-4.2	-8.3	-11.6	-13.65	-13.1	-10.4	-5.75	-1.55	0.85	1.05	-0.3	-0.95	-2	-2.8
ch1:	16:38:44	-2.5	-4.3	-7.05	-5.45	-0.65	4.25	8.5	9.95	9.6	9.65	11.35	13	11.75	5.5	2.05	2
ch1:	16:38:44	1.05	0.5	4.1	7.7	8.95	9.1	9.15	6.85	5.5	3.2	1.15	-0.35	-2.5	-3.4	-1.8	0.45
ch1:	16:38:44	2.1	3.85	4.95	5.6	6.4	6.15	5.7	4.45	3.85	3.7	3.75	3.3	3.85	6.65	10.25	11.3
ch1:	16:38:44	10.65	8.75	7.25	4.85	4	3.15	2.2	1.35	1.35	1.9	2.7	1.1	-2.2	-5.1	-3.95	-2.4
ch1:	16:38:44	-1.9	-1.6	-1.05	-0.55	3.1	6.55	4.45	0.55	0.4	-0.75	-1	-2.4	-4.85	-7.15	-7.4	-11.3
ch1:	16:38:44	-15.3	-14.85	-12.25	-9	-4.2	-1.2	-0.8	-2.6	-5.25	-7.7	-9.35	-10.45	-10.65	-8.3	-5.5	-4.7
ch1:	16:38:47	-5.15	-3	2.05	6.5	9.35	9.6	7.75	5.55	1.75	-5.3	-7.9	-3.55	0.6	2.45	4.8	4.65
ch1:	16:38:47	4.15	5	2.55	0.25	1.95	4.2	4.75	6.05	8.45	12.65	16.55	16.75	15.05	13	11.5	10.7
ch1:	16:38:47	8.85	6.45	6.55	7.85	10.15	13.05	15.7	17.8	18.95	15.8	11.4	8.95	5.5	1.45	-0.55	-3.15
ch1:	16:38:47	-5.65	-5.6	-4.5	-3.7	-5.45	-10.3	-10.2	-6.6	-6.2	-7.6	-8.85	-9.4	-7.75	-6.25	-6.85	-5.8
ch1:	16:38:47	-4.75	-6.05	-5.45	-4.65	-3.35	-2.8	-4.55	-3.65	-0.55	-3.3	-7.55	-10.65	-13.8	-12.05	-9.1	-9.55
ch1:	16:38:47	-10.25	-11.65	-13.6	-10.8	-6.85	-6.5	-5.75	-5.6	-5.85	-4.85	-4.9	-6.75	-5.35	-4.3	-7.45	-9.9
ch1:	16:38:47	-9.7	-8.4	-2.6	2.45	4.85	8.4	11.6	12.3	12.3	5.35	-2.35	-2.8	-0.95	2.65	7.7	9.9
ch1:	16:38:47	13.85	21.15	25.35	26.65	26.6	22.75	18.85	15.7	12.05	9.8	10.85	13.05	15.6	17.55	19.6	19.8
ch1:	16:38:47	19.5	21.1	22.95	22.4	24.3	26.3	25.8	25.15	26.75	26.25	25.55	23.95	20	18.6	20.95	23.45
ch1:	16:38:47	24.2	24.6	25.5	29.2	34.6	35.75	33.65	28.75	20.6	11.65	6.8	4.45	5.2	8.2	12.15	16.2
ch1:	16:38:47	18.8	18.05	17.45	18.25	19.05	15.9	10.45	7.7	6.8	5.35	3.8	3.1	4.6	7.15	7.3	7.75
ch1:	16:38:47	7.4	6.05	6.2	5.2	3.65	3.25	1.8	0.8	4.1	4.9	2.85	1.5	0.8	-0.85	-2.8	-6.4
ch1:	16:38:47	-10.15	-10.3	-6	-3.1	-1.45	-4.2	-8.75	-9.8	-7.45	-5.7	-2.8	-3.1	-6.5	-9.8	-12.35	-15.05
ch1:	16:38:47	-17.4	-20.35	-18.75	-12.75	-9.65	-10.4	-9	-5.45	-3.9	-4.2	-6.45	-10.35	-10.85	-9.25	-8.8	-9.65
ch1:	16:38:47	-10.1	-8.4	-5.05	-1.95	0.35	1.5	1.75	1.3	0.25	-1.95	-3.2	-3	-4.25	-3.25	-0.2	1.2
ch1:	16:38:47	1.35	0.7	-0.3	2.45	5.2	6.7	9.95	11.8	9.85	9.05	9.8	10	13.15	13.65	11.2	9.55
ch1:	16:38:47	8.8	8.05	8.7	9.8	11.7	13.1	13.25	15.85	17.35	15.4	15.1	16.2	16.9	15.7	11.6	11
ch1:	16:38:47	13.05	12.4	10	9.95	12.2	14.95	19.1	23.4	23.35	20.3	19.95	20.1	17.4	14.3	12.1	11.3
ch1:	16:38:47	12.2	12.4	14.15	17.2	18.3	15.7	11.65	9.9	11.4	13.6	14.1	12.5	9.1	8.2	10.7	12.75
ch1:	16:38:47	12.8	10.95	7.25	4.95	4.85	4.85	5.3	6.85	6.55	2.5	-1.3	-3.85	-5.7	-4.25	-2.8	-2.9
ch1:	16:38:47	-1.75	-1.75	-4.35	-5.95	-7.05	-10	-11.85	-11.7	-11.4	-7.95	-7.2	-9.4	-10.05	-7.1	-7.3	-9.2
ch1:	16:38:47	-9.9	-9.7	-10.15	-8.6	-7.55	-8.4	-7.85	-7.95	-9.3	-11.25	-16.25	-21.1	-20.25	-16.25	-10.4	-4.95
ch1:	16:38:47	-3.35	-1.85	-1.55	-6.65	-8.75	-5.1	-0.1	4.8	8.7	13.1	18	21.1	20.6	18.25	13.4	8
ch1:	16:38:47	5.4	7.3	11.8	14.75	14.45	13.55	10.35	5.3	1.15	-2.65	-7.4	-8.5	-6	-3.45	-2.55	-0.75
ch1:	16:38:51	-1.75	-2.55	-5.4	-5	-4.2	-4.2	-2.65	-1.5	-1.75	0.1	2.45	3.55	4.25	5.8	8.85	13.7
ch1:	16:38:51	19.85	24.85	25.95	23.95	20.15	13.15	8.3	6.1	6.4	8.95	11.95	13.6	12.3	9.45	8.25	6.7
ch1:	16:38:51	3.4	1.45	-1.25	-4.75	-5.25	-3.4	1.1	6.4	10.25	14.8	20.05	21.35	19.45	15.5	10.8	5.8
ch1:	16:38:51	-0.3	-6.9	-12.6	-15.8	-15.7	-11.55	-10.5	-14.4	-16.35	-16.25	-16.35	-15.65	-16.4	-17.4	-16.95	-16.25
ch1:	16:38:51	-19.05	-24.6	-31.85	-37	-37.45	-34.9	-30.85	-27.85	-27	-25.45	-22	-18.35	-16.75	-15.9	-11.05	-5.05
ch1:	16:38:51	-0.5	2.25	3.25	4.7	7.9	9.4	8.25	7.75	7.65	8.25	9.2	7.85	6.35	4.3	2.65	3.45
ch1:	16:38:51	2.55	2.75	7.15	10.5	10.1	10.05	8.95	6.45	6.45	6	7.45	10.05	10.8	11.8	12.5	11.05
ch1:	16:38:51	9.2	9.15	10.3	11.85	10.4	9.8	11.1	13.2	17.05	20.55	18.15	14.65	11.9	11.9	15.8	20.85
ch1:	16:38:51	24.95	29.3	30.7	28.75	23.95	18.05	12.35	8.3	8.25	10.55	10.25	9.9	11.45	11.7	10.65	10.85
ch1:	16:38:51	11	7.45	2.05	-1.75	-0.4	5.1	10	12.95	15.1	14.7	14.95	18.2	21.55	20.85	18.4	17.05
ch1:	16:38:51	17.7	20.7	22.35	22.8	23.75	24.65	24.2	21.25	17	16.35	18.8	21.65	22.15	18.35	13.2	12.45
ch1:	16:38:51	14.15	13.5	14.85	17.6	18.45	20.45	21.85	20.15	20.65	24	26.2	25.95	20.85	16.8	18	18.6
ch1:	16:38:51	18.85	18.65	16.6	16.65	17.9	15.45	13	10.75	9.3	11.4	14	13.3	11.85	7.45	3.7	2.85
ch1:	16:38:51	1.75	-1.85	-3.5	-4	-5.35	-5.65	-5.25	-2.35	1.8	2.5	-0.1	-1.5	-3.25	-5.4	-6.4	-5.25
ch1:	16:38:51	-4	-3.35	-1.7	-0.65	-0.4	-0.05	-1.05	-5.45	-9.75	-9.75	-9.3	-11.25	-9.75	-5.8	-5.1	-4.3
ch1:	16:38:51	-2.35	-3.75	-3.2	-2.5	-5.8	-6.85	-5.65	-4.6	-1.8	0.55	3.45	7.7	7.6	7.9	11.1	11.95
ch1:	16:38:51	12.3	13.15	12.6	13.3	12.65	8.6	7.3	9.55	8.9	5.7	1.1	-2.6	-0.85	3.7	6	6.45
ch1:	16:38:51	6.3	6.8	7.15	4.9	2.2	3.45	4.15	3.1	2.4	1.85	3.85	8.45	10.45	10.25	9.15	8.25
ch1:	16:38:51	10.05	11.65	10.65	11.3	11.95	12.45	14.4	13.75	14.45	20.05	25.65	28.65	29.4	28.35	27.15	26.25
ch1:	16:38:51	24.7	22.9	23.6	25.05	28	29.85	31.65	34.2	34.95	34.15	32.95	30.65	27.25	25.7	25.5	28.05
ch1:	16:38:51	30.05	28.65	27	25.4	20.85	14.95	11.35	9	7.05	7.4	9.05	10.5	13	13.15	11.3	7.65
ch1:	16:38:51	0.9	-6.6	-10.8	-12.25	-10.8	-8.4	-7.6	-4.75	-0.15	0	-5.4	-10.1	-14.4	-16.6	-16.7	-13.75
ch1:	16:38:51	-9.25	-5.75	-4.9	-3.2	-0.5	-2.3	-5.85	-9.35	-11.6	-9.9	-7.05	-5.15	-1.8	3.3	7.45	12.15
ch1:	16:38:51	14.55	12.5	6.25	-0.1	-2.25	-2.35	-1.25	4.65	13.15	21.55	25.95	24.55	20.85	17.95	12.15	5.15
ch1:	16:38:54	12.7	9.6	8.75	7	5.85	4.9	4.55	5.85	8.6	9.45	9.7	11.55	12.25	13.5	16.05	17.3
ch1:	16:38:54	14.05	8	2.05	-1.2	-0.65	-0.55	-0.4	3.05	6.6	8.65	12.05	11.55	5.85	-1.05	-7.05	-12.45
ch1:	16:38:54	-15.7	-16.9	-16.2	-14.15	-11.3	-8.9	-6.55	-5.65	-4.55	-3.3	-2.75	-4.15	-4.6	-1.4	1.9	4.15
ch1:	16:38:54	6.15	5.45	1.15	-1.85	-2.45	-3.6	-2.4	-0.7	-0.15	1.1	1.25	0.1	-1.3	-2.95	-6.9	-10.25
ch1:	16:38:54	-10.85	-9.75	-7.3	-5.65	-5.35	-5.15	-5.6	-4.7	-5.05	-6.75	-7.75	-7.2	-8.15	-6.65	-3.25	-2.25
ch1:	16:38:54	-2.9	-2.1	-0.25	2.1	3.55	1.5	-1.8	-4.35	-4.85	-3.35	-1.35	-1	-0.65	-0.4	-2.1	-2.35
ch1:	16:38:54	-2.3	-3	-3.5	-4.95	-5	0.2	5.45	8.5	8.95	10.45	13.05	14.35	11.95	13.2	13.8	11.55
ch1:	16:38:54	11.5	13.35	15	16.8	16.95	17.25	19.2	22	23.5	24.25	22.95	19.95	17.75	18.35	16.4	15.2
ch1:	16:38:54	16.05	16.55	18.65	20.7	17.45	13.7	10.6	7.7	5.25	3.6	3.7	7.35	10.3	15	19.55	20.6
ch1:	16:38:54	19.55	19.05	16.35	10.55	4.75	1.5	-0.1	0.15	-0.65	-0.65	2.4	5.3	5.25	4.8	3.6	1.35
ch1:	16:38:54	-1.25	-3.85	-4.2	-1.75	0.45	2.5	3.35	4.05	3.3	-1.9	-6.5	-5.75	-4.6	-2.85	-0.6	0.15
ch1:	16:38:54	1.3	4.15	3.4	-0.95	-5.55	-11.25	-13.85	-13.1	-14.55	-18.55	-20.5	-20.7	-19.6	-17.5	-17.2	-16.7
ch1:	16:38:54	-14.5	-15.25	-16.4	-15.95	-14.3	-11.25	-8.7	-7.4	-6.35	-4	-1.2	4.55	9.45	10.5	10.4	11
ch1:	16:38:54	12.85	13.1	9.9	9.75	14.6	15.65	12.9	10.75	9.3	11.15	16.55	18.55	18.05	18.3	19.85	20.85
ch1:	16:38:54	21.45	23.25	23.2	21.1	21.45	21.55	21.15	23.55	25.15	25.65	23.15	18.7	18.05	19	16.1	15.25
ch1:	16:38:54	17.9	21.25	24.1	24.15	19.65	12.15	7.85	9	11.85	13.7	17.05	20.15	18.65	14.8	10.95	7
ch1:	16:38:54	5.55	4.8	5.95	8.3	5.8	1.55	2.9	6.8	6.8	7.15	8.35	6.8	3.75	3.4	3.35	1.95
ch1:	16:38:54	2.9	7.25	10.15	10.25	10.35	9.9	8.6	5.8	1	-3.15	-3.45	-1.3	1.25	4.7	9.2	11.65
ch1:	16:38:54	12.1	13	10.45	6.4	6.7	8.95	12.25	16.3	16.85	17	17.1	14.35	13.2	15.1	16	17.8
ch1:	16:38:54	18.35	17.3	22	28	28.85	29.7	29.85	26.3	22	18.6	14.1	9.95	9.25	10.85	12.9	16.75
ch1:	16:38:54	19.5	18.1	16.15	17.55	16.65	11.6	8.3	9.3	9.05	10.45	13.4	12.45	11.05	9.5	5.1	4.9
ch1:	16:38:54	6.7	5.15	4.95	7.75	9.55	8.9	5.85	3.8	5.7	4.75	2.7	1.75	0.1	0.8	2.6	2.5
ch1:	16:38:54	3.6	5.4	5.05	3.15	-0.05	-3.45	-3.05	0.3	-0.9	-4.3	-4.7	-5.3	-6.6	-5.35	-4.8	-5.9
ch1:	16:38:54	-5.95	-6.55	-4.75	-0.75	-1.1	-1.85	-1.45	-1.6	-1	-2.45	-6	-5.75	-3.3	-3.65	-3	-1.75
ch1:	16:38:57	-5.3	-3.5	-3.7	-6.8	-9.25	-8.85	-6.3	-3.1	-1.9	-2.3	-1.2	-0.9	-0.8	-0.3	-0.05	1.3
ch1:	16:38:57	4.75	6.35	6.05	4.1	0.5	-1.25	-1.45	-1.95	-1.9	-3.15	-5.8	-3.7	-1.05	-0.3	3.95	8.85
ch1:	16:38:57	10.2	9.55	5.3	0.25	-1.05	-1.55	0.3	5.6	11	14	12.9	5.95	2.2	3.2	5.05	10.7
ch1:	16:38:57	15.5	15.3	14.75	12.75	9.35	7.45	7	9.3	10.4	8.6	8.75	12.15	14.3	14.55	13.05	12.2
ch1:	16:38:57	12.05	10	8.8	8.25	6.95	5.95	5.2	1.95	2.25	4.3	5.55	7.45	8.4	6.3	5.4	3.75
ch1:	16:38:57	1.1	-0.3	-1.4	-0.15	3	1.75	-0.6	-0.5	-0.45	-2.35	-4.95	-6.7	-8.45	-10.7	-9.8	-5
ch1:	16:38:57	-1.45	1.85	6.15	5.9	4.95	5.15	2.9	1.3	0.75	-0.2	1.45	5.6	9.8	11.5	10.75	10.65
ch1:	16:38:57	11.5	12.6	12.3	10.25	8.6	7	6.1	6.8	6.6	4.3	3.85	7.35	12.7	14.05	9.4	4.15
ch1:	16:38:57	2.05	0.65	-1.1	-3	-0.85	3.35	7.6	10.1	8.3	1.85	-2.85	-7.45	-9.55	-8.25	-3.95	1.15
ch1:	16:38:57	6.45	10	11.85	9.5	6.7	5.4	5.95	7.65	11.45	14.65	15.55	14.9	14.15	13	13.15	13
ch1:	16:38:57	12.6	13.8	13.75	10.7	11.15	10.65	8.8	9.2	11.55	14	17.8	17.75	14	9.75	8.25	9.85
ch1:	16:38:57	13	15.2	15.5	13.3	9	6.3	4.45	0.05	-4.1	-4.95	-2.05	5	11.5	14.7	16.45	14.4
ch1:	16:38:57	9.2	6.4	5.2	3.65	5.75	10	12.15	12.3	9.6	5.4	3.35	3.05	3.1	6.45	9.1	10.1
ch1:	16:38:57	11.55	11.15	8.15	6.1	4.7	5.9	8.25	7.85	6.3	4.95	4.3	5.85	6.8	6.45	5.25	2.75
ch1:	16:38:57	2.65	3.45	1.3	-1.25	-1.65	-1.1	0.25	0	-1.9	-3.75	-5.15	-5.8	-6.05	-7.5	-8.4	-7.25
ch1:	16:38:57	-4.85	-5.05	-7.25	-7.5	-9.55	-12.3	-12.8	-11.8	-10.5	-5.75	-2.35	-3.05	-8.1	-13.75	-14.05	-10.9
ch1:	16:38:57	-9.1	-8.7	-9.1	-9.2	-6.1	-3.85	-3.6	-3.55	-2.8	-3.15	-0.9	0.9	2.85	5.4	6.25	6.2
ch1:	16:38:57	8.95	8.9	7.5	7.35	7.2	8.35	9.8	7.35	5.4	7.4	12.5	14.7	11.7	7.8	11.45	17.8
ch1:	16:38:57	18.9	18.8	20.1	17.9	16.1	17.4	17.9	16.15	14.45	14.65	18.3	18.45	16.05	16.35	17.95	18.35
ch1:	16:38:57	18.6	18.45	16.95	16.2	16.1	14.25	9.9	9.15	12.9	15.8	13.35	9.6	9.1	11.35	9.95	8.05
ch1:	16:38:57	6.05	2.1	0.25	1.45	3.35	6.5	8.9	9.15	11.05	12.45	10	5.6	-0.05	-4.2	-3.9	-3.4
ch1:	16:38:57	-3.85	2.25	9.15	11.5	13.05	16.15	17.75	15.9	11.9	10	9.85	7	3.55	1.9	1.3	1.65
ch1:	16:38:57	2.3	2.75	2.8	3.45	5	4.7	3.8	3.8	3.55	5.4	8.5	10.1	10.65	9.7	6.95	8.1
ch1:	16:38:57	10.2	9.85	10.4	12.45	12.65	13.2	13.55	11.45	8.05	6.1	6	9	13.35	16.85	21.75	26.95
ch1:	16:39:00	15.8	19.9	23.25	25.85	27	25.35	22.4	20.2	19.05	17.95	14.25	11.55	13.55	15.95	15.25	11.2
ch1:	16:39:00	6.95	2.9	1.05	-0.2	-1.65	0.2	6.4	12.1	16.4	17.35	13.85	9.8	8.25	7.35	8.15	11.2
ch1:	16:39:00	14.35	16	16.5	15.95	11.75	10.3	13.55	12.7	10.15	13.9	15.65	14.1	15.9	14.75	11.95	10.7
ch1:	16:39:00	8.7	7.9	8.6	6.35	6.15	10.35	13.95	16	18.2	18.5	16.9	13.7	9.65	5.4	3.25	1.7
ch1:	16:39:00	0.25	0.1	0.6	1	2.65	2.9	1.4	2	2.45	1.8	-0.9	-3.15	-2.7	0.75	2.8	4.25
ch1:	16:39:00	7.85	10.05	10.55	11.05	10	7.6	4.15	1.4	1.35	3.35	4.65	6.3	5.9	3.5	5.4	5.15
ch1:	16:39:00	1.7	2.2	2.8	3.5	6.4	9.05	11.05	13.25	11.85	10.9	11.85	13.6	13.8	15.05	20.3	25.3
ch1:	16:39:00	25.65	23.2	23.2	25.65	26.1	24.4	25.8	26.45	23.65	23.5	23.6	21.35	20.35	19.85	22.25	25.55
ch1:	16:39:00	23.7	22.2	23.75	24.6	26.15	28.25	27.2	26.7	23.45	18.2	13.75	11.8	11.7	12.2	12.2	13.25
ch1:	16:39:00	16.75	18.6	18.9	17.65	14.15	9.5	6.55	5.35	5.25	6.2	7.75	9.8	12.75	15.65	17.6	16.8
ch1:	16:39:00	15.45	13.2	9.95	10.25	11.1	8.7	8.15	10.8	12.85	13.6	13.75	12.75	11.25	8.1	6.4	5.35
ch1:	16:39:00	5.85	5.35	4.35	4.85	5.55	4.1	3.35	1.95	1.95	1.45	0.1	0.05	0.1	-1.9	-1.45	-1.35
ch1:	16:39:00	-4.2	-5.6	-5.65	-6.85	-5.9	-4.9	-5.2	-4.3	-3.4	-4.5	-7.4	-11	-13.2	-13.7	-13.45	-11.75
ch1:	16:39:00	-7.1	-2.15	2.45	3.2	-2.75	-7.2	-3.65	1	2.7	1.25	-0.95	-1.25	-0.4	1.45	5.5	7.7
ch1:	16:39:00	7	8.15	9.7	9.75	8.55	7.8	7.75	6.85	5.4	5.45	5.15	4.5	5.1	5.5	7.3	10.6
ch1:	16:39:00	10.55	9.95	10.8	9	5.6	4.65	4.05	5.5	8.65	10.35	10.5	9.8	9.45	11.75	12.2	11.55
ch1:	16:39:00	13.65	14.75	13.6	14.85	16.4	18.05	19.5	17.25	15.9	18.3	18.7	17.3	15.95	14.95	14.7	14.4
ch1:	16:39:00	13.15	14	16.6	16.55	18.65	19.3	14.85	10.3	9	8.25	7.7	6.65	4.95	2.6	2.3	3.7
ch1:	16:39:00	4.9	4.2	1.15	0.05	-0.5	-4.35	-6.65	-2.3	1.45	2.65	2.85	2.6	5	8.1	9.1	11.6
ch1:	16:39:00	10.8	7.55	9.9	12.8	12.3	11.3	11.85	12.45	12.65	13.2	14.8	15.45	15.4	16.6	14.5	11.55
ch1:	16:39:00	11.75	12.3	13.9	15.85	13.5	10.6	11	12.2	12.6	9.75	4.6	4.4	7.85	9.55	9.3	5.75
ch1:	16:39:00	1.9	-0.15	-1.95	-1.95	1.2	3.6	5.3	6.35	4.35	2.2	3.4	3.15	-0.25	-3.05	-5.2	-7.2
ch1:	16:39:00	-8.65	-8.65	-8	-8.85	-12.3	-14.85	-15.95	-18.8	-20.35	-17.2	-15.85	-17.05	-14.45	-12.9	-15.1	-14.65
ch1:	16:39:00	-13	-12.7	-10.25	-10.65	-12.9	-12.9	-12.55	-12.15	-8.1	-5.2	-4.75	-6.2	-8.1	-8.85	-9.1	-10.75
ch1:	16:39:03	-10.5	-7.25	-3.6	-1.85	-3.7	-6	-5.4	-4.6	-6.15	-6.1	-4.9	-3.7	-1.55	-1.85	-2.95	-3.6
ch1:	16:39:03	-3.85	-2.35	-1.95	-4.9	-5.35	-4.65	-4.85	-1.75	0.7	3.4	6.9	2.8	-3.2	-3.4	-2.8	-1.15
ch1:	16:39:03	1.1	0.8	-1.95	-6.6	-7.7	-2.85	0.15	0.95	3.25	4.4	4.7	3.5	-0.3	-1.8	-2.5	-5.75
ch1:	16:39:03	-5.25	-0.7	1	1.15	2.7	4.75	7.65	8.8	5.4	2.5	1.45	1.5	3.2	6.15	8.8	10.45
ch1:	16:39:03	11.8	13.2	12.5	12.05	13.75	14.15	12	12.75	15	16.4	18.55	20.6	19.3	20.05	22.85	21.7
ch1:	16:39:03	19.75	19.1	17.45	17.95	21.75	23.55	25.65	28.55	29.15	28.6	27.6	24.25	18.75	15.15	16.2	19.15
ch1:	16:39:03	18	14.05	13.9	17	16.55	13.65	13.4	13.95	11.8	9.4	9.8	10.65	7.55	5.65	6.9	4.1
ch1:	16:39:03	-0.65	-3.4	-3.7	-3.35	-2.35	-1.95	-2.65	-5.65	-7.9	-8.2	-7.5	-6.55	-6.75	-8.35	-8.25	-10.65
ch1:	16:39:03	-12.3	-11.05	-11.5	-11	-6.5	-4.5	-5	-3.8	-5.45	-9.7	-10.25	-11.35	-14.35	-13.95	-11	-8.75
ch1:	16:39:03	-5.3	-4.1	-2.95	1.55	4.1	1.7	2.45	5.25	5.1	3.5	1	-3.25	-3.7	1.1	5.4	7.4
ch1:	16:39:03	9.55	9.55	7.55	6.25	5.05	5.3	6.25	6.65	7.35	8.1	8.85	6.6	3.6	2.55	5.1	8.7
ch1:	16:39:03	10.95	9.15	8.25	9.9	10.35	10.1	7.85	3.75	2.75	5.15	7	8.1	9.6	11.5	12.65	12.8
ch1:	16:39:03	10.45	4.9	2.2	6.7	11.8	15.25	17.05	17.3	16.9	15.75	14.45	13	10.85	10.1	11.85	13.3
ch1:	16:39:03	14.8	15.6	12.7	8.8	7.15	6.4	6.85	7.4	8.55	8.3	7.1	8.25	11.4	11.85	12.7	13.8
ch1:	16:39:03	12.15	8.85	6.85	6.25	7.25	5.85	2.7	0.95	-0.25	0.75	4.2	4.5	4.05	4.35	2.8	-0.8
ch1:	16:39:03	-2.65	-4.7	-5.05	-3.75	-4	-4.8	-4.45	-4.9	-5.8	-3.75	-1.05	-0.65	-2.55	-5.85	-8.95	-10.35
ch1:	16:39:03	-10.6	-9.25	-7.5	-4.85	-2.7	-2.6	-4.9	-7.3	-9.1	-8.1	-6.35	-5.8	-3.95	-3.7	-3.4	-0.8
ch1:	16:39:03	1.4	2.65	5	5.3	3.5	1.95	2.1	3.25	3.7	2.4	3.4	5.25	6.2	7.95	9.45	9.1
ch1:	16:39:03	10.95	13.05	11.95	12.6	14.7	16.45	19.3	19.75	17.55	17.25	15.15	11.3	11.1	12.85	13.85	11.55
ch1:	16:39:03	8.3	7.45	10.35	12.9	13.35	12.65	13.4	14.6	14.85	15.85	16.65	15.5	14.05	11.85	11.95	14.5
ch1:	16:39:03	15.8	13.9	14.85	19.4	18.2	11.3	6.9	5.35	4.5	4.65	3.85	2	0.8	-2.6	-4.5	-3.25
ch1:	16:39:03	-0.95	-0.75	-2.3	-3	-2.55	-3.1	-2.85	-2.45	-4.25	-6.1	-7.5	-9.05	-7.65	-6.25	-5.55	-5.1
ch1:	16:39:03	-3.8	-3.15	-4	-4.55	-5.25	-5.15	-2.45	1.45	3.25	3.9	4.65	3.55	2.2	1.6	2.5	2.3
ch1:	16:39:03	3.1	6.1	8.95	8.55	4.25	-1.15	-3.55	-3.7	-2.7	0.65	2.85	3.25	3.6	3.65	2.9	1.05
ch1:	16:39:06	-0.9	2.8	7.5	9.05	10.65	10.75	7.2	4.55	2.8	0.95	-0.4	1.4	8.1	14.15	16.5	17.35
ch1:	16:39:06	17	12.65	8.1	8.05	14.75	25	29.45	26.55	25.35	26.9	25.5	22.85	21.25	21	23.9	26.65
ch1:	16:39:06	24.1	20.9	18.75	18.95	20.2	20.15	17.65	16.2	15.3	14.65	14.25	12.7	13.15	16.35	20.35	25.55
ch1:	16:39:06	29.45	28.65	28.75	29.55	24.85	19.6	18.6	18.4	19.05	19.3	18.2	16.5	14.05	10.5	7.5	3.9
ch1:	16:39:06	-1.1	-4.5	-3.1	2.2	4.4	5.45	8.6	8.1	8	9.15	7.55	4.9	4.85	7	8.9	7.95
ch1:	16:39:06	6.75	7.4	5.75	4.35	5	3.8	2.75	2.05	0.75	0	-1	-3.2	-4	-3.8	-5.3	-7.8
ch1:	16:39:06	-8.95	-8.2	-5.1	-2.7	-5.05	-7.8	-9	-10.2	-8.65	-6.1	-3	1.55	5.05	4.6	3.5	1.6
ch1:	16:39:06	0.45	2.7	5.7	6.45	6.55	8.3	12.55	15.15	14.3	11.05	10.65	11.95	11.95	14.5	16.5	16.05
ch1:	16:39:06	15.55	15.7	14.55	13.6	12	11.2	12.25	12.6	13.15	14.2	14.5	16.75	15.9	10.6	5.55	2.3
ch1:	16:39:06	1.95	5.4	10.65	14.3	15.5	14.75	12.65	7.95	3.3	1.45	2.35	5.65	8.6	9.9	6.95	1.1
ch1:	16:39:06	-3.5	-3.35	-1.7	-0.35	1.1	2.25	2.5	4.55	5.75	6.85	10.15	12.35	11.95	12.3	11.7	13.35
ch1:	16:39:06	15.8	17.25	17.9	16.1	12.8	13	13.75	14.95	19.55	23.55	22.65	21.9	22.3	23.7	22.55	21.65
ch1:	16:39:06	21.6	20.45	17.95	15.15	10.3	7.6	7.25	8.4	9.3	7.65	3.9	-0.2	-4.6	-3.05	1.6	1.75
ch1:	16:39:06	3.3	5.15	4.3	3.6	2.45	0.3	2.35	3.75	0.75	0.9	2.05	0.3	-0.95	0.05	-0.25	2.2
ch1:	16:39:06	2.25	0.85	2.3	3.65	3.15	2.95	1.6	1.2	4.25	5.2	4.45	3.6	3.8	5.65	6.05	5.35
ch1:	16:39:06	5.95	6.35	8.15	8.7	5.8	6.05	9.2	10.7	12.6	13.6	14.35	15.85	16.9	19.55	19.7	15.9
ch1:	16:39:06	17.25	21.5	23.3	23.85	19.55	15.4	17.45	18.75	19.1	18.85	17.55	21.1	26.55	27.75	29.65	30.55
ch1:	16:39:06	29.15	28.2	26.85	26.95	30.2	29.15	24.7	22.45	23.9	25.55	25.4	24.05	22.7	23.85	26.1	27.7
ch1:	16:39:06	27.7	26.85	26.5	27.15	23.3	18.9	19.3	19.35	19.1	20.1	18.2	17.05	18	17.4	16.55	16.25
ch1:	16:39:06	13.55	10.7	9.8	13.45	18.85	19.75	18.65	16.7	10.05	4.4	1.05	0.1	3.45	6.75	7	8.55
ch1:	16:39:06	9.15	8.4	8.55	9.7	9.3	6.5	3.7	3.8	3.6	3.25	1.4	-2.15	-6.15	-11.75	-14.45	-12.85
ch1:	16:39:06	-11.05	-10.75	-10.15	-11.55	-11.3	-13.05	-17.05	-15.6	-14.05	-15.95	-15.45	-14	-14.3	-11.3	-7.6	-4.05
ch1:	16:39:06	-4.65	-8.25	-8.55	-4.1	-1.85	-2.8	-7.15	-7.9	-2.65	1.35	2.05	4.7	6.9	6	4.05	3.75
ch1:	16:39:06	2.75	-2.3	-7.8	-8.55	-5.2	-2.05	0	2.35	5.5	8.35	6.8	3.25	-1.15	-4.25	-4.65	-1.85
ch1:	16:39:09	2.45	5.55	7.85	10.65	13.45	14.2	12.25	7.75	4.1	1.8	1.2	3.85	6.1	6.35	6.15	6.1
ch1:	16:39:09	8.45	11.05	11.5	11.2	10.9	10.8	10.7	8.1	5.9	7.05	10.45	15.5	18.45	18.55	19.65	19.95
ch1:	16:39:09	18.95	18.8	17	17.05	18.2	14.05	9.1	6.9	6.1	7.35	8.95	8.8	8.95	7.75	7.3	9.3
ch1:	16:39:09	8.25	5.7	7.85	12.15	14.85	15.4	11.8	5.15	1.15	0.2	2.35	7.1	11.35	14.8	20.1	24.75
ch1:	16:39:09	23.4	18.6	13.1	6.45	3.2	3.55	6	10.25	14.85	18.4	20.15	18.85	18.25	18.05	13.7	7.1
ch1:	16:39:09	0.9	-4.1	-4.65	-2	0.6	5.35	10.3	12.65	14.65	15.15	12.95	6.65	-1.6	-7.9	-10.65	-12.2
ch1:	16:39:09	-14.25	-12.3	-7.5	-3.9	-2.7	-1.65	-2.45	-4.8	-8.35	-13.1	-16	-18	-18.3	-18.1	-17.4	-15.05
ch1:	16:39:09	-12.85	-12.7	-10.25	-8.5	-9.5	-9.55	-8.45	-7.8	-7.25	-7.55	-7.55	-7.1	-8.4	-9.35	-9.45	-8.7
ch1:	16:39:09	-6.7	-5.5	-4.8	-4.3	-5.5	-7.45	-8.45	-7.4	-1.85	3.65	8.7	12.45	11.8	6.85	2.4	-2.2
ch1:	16:39:09	-2.5	-0.6	1.55	4.7	7.15	8.9	10.6	9.05	7.2	6.55	4.75	2.45	1.05	-1.35	-2.8	-2.95
ch1:	16:39:09	-1.35	0.7	1.9	3.8	9.5	12.8	9.1	4.75	4.05	5.7	10.55	14.2	14.1	11.25	9.2	7.2
ch1:	16:39:09	7.2	8.05	9.4	11.4	14.2	16.35	17.65	18.45	18.55	17	12.95	11.15	14.15	17.55	18.35	18.15
ch1:	16:39:09	19.35	19.6	18.5	18.4	17.3	13.6	11.3	11.85	12.5	9.2	6.9	9.65	12.15	11.55	11.05	9.5
ch1:	16:39:09	7.65	7.2	7.25	6.35	5.4	3.7	2.65	3.45	4.3	6.5	8.75	7.35	6.15	5.1	0.95	-0.55
ch1:	16:39:09	1.8	2.1	0.9	0.4	1.1	4.5	8.3	6.8	4.95	7.35	10.4	12.85	14.65	12.05	9.35	5.15
ch1:	16:39:09	0.4	-1.9	-1.65	-1	-1.55	-1.15	1.9	5.8	6.45	7.05	7	1.8	-6.45	-12.4	-15.35	-15.4
ch1:	16:39:09	-12.35	-8.65	-5.7	-2.6	-1.1	-1.35	-2.95	-7.2	-9.2	-9.25	-6.95	-2.85	0.65	1.3	0.75	-1.85
ch1:	16:39:09	-2.25	-1.9	-3.65	-4.6	-1.15	0.95	2.1	2.6	2.1	1.8	2.7	3.1	4.15	4.6	6.65	11.1
ch1:	16:39:09	13.8	14.45	17.2	17.4	18.55	27.4	33.95	32.1	30.1	30.05	30.15	27.9	23.95	17.35	12.6	8.6
ch1:	16:39:09	2.6	-2.1	-1.7	0.95	6.25	13	19.4	25.7	30.5	31.15	29.65	26	19.1	11.7	7.25	4.65
ch1:	16:39:09	2.55	1.9	2.35	0.6	-1.25	-1.8	0.95	3.65	6.3	7.6	7.65	5.35	3.85	1.3	-0.8	0.05
ch1:	16:39:09	2.2	4.6	9	10.5	11.65	12.25	9.4	1.95	-6.05	-11.1	-12.7	-15.7	-16.7	-13.05	-8.65	-5.2
ch1:	16:39:09	-2.35	-1.05	0.05	1.95	4.35	3.2	0.6	-1.65	-0.65	5.6	16	22.7	25.7	27.3	27.45	25.2
ch1:	16:39:09	20.25	15.65	13.35	10.65	11.2	14.2	19.85	24.6	21.75	13.4	7.75	4.7	3.35	3.65	2.8	3.2
ch1:	16:39:12	3.7	4.8	6.95	9.9	14.9	19.45	20.4	20.35	21.9	23.5	23.15	19	14.25	9.8	6.1	6.8
ch1:	16:39:12	7.85	6.55	5.8	5.5	6.55	9.3	9.75	8.15	7.15	7.5	9	8.6	8.5	9.1	5.3	4.05
ch1:	16:39:12	3.7	-0.15	-1.05	2.4	3.2	1.4	-1.9	-5.05	-4.5	-5	-7.05	-9.6	-12.3	-13.4	-11.8	-9.9
ch1:	16:39:12	-10.7	-10.9	-10.5	-12.3	-16.1	-18.8	-22.5	-25.45	-29.35	-31.75	-27.5	-20.25	-17.6	-16.95	-14.8	-8.45
ch1:	16:39:12	-5.1	-6.3	-3.5	0.85	0.25	1.3	2.85	2.4	4.8	4.8	1.55	2.25	2.55	3.1	6.65	8.15
ch1:	16:39:12	8.75	10.15	8.45	4.95	-0.05	-3.9	-2.65	-0.45	0.3	1.05	2.9	7.3	10.45	9.5	7.85	8.3
ch1:	16:39:12	7.1	2.75	-2.85	-5.25	-4.75	-1.35	2.7	2.45	1.75	3.35	2	0.15	-1.5	-7.25	-11.7	-10.7
ch1:	16:39:12	-6.7	-1.95	-0.1	-0.8	1.65	4.05	4	3.7	1.7	-0.15	-0.25	2.4	5.25	7.6	7.65	7.1
ch1:	16:39:12	7	8.75	7.6	2.85	0.95	4.55	8.3	5.8	2.8	3.55	5.1	5.7	5.95	5	2.95	2.25
ch1:	16:39:12	2.6	2.5	1.65	0.95	2.1	5.25	9.05	10.55	8.95	3.9	-2.55	-5.5	-7.7	-8.8	-6.4	-1.8
ch1:	16:39:12	3.45	9.15	11.8	12.15	11.2	9.7	8	3.9	1.35	2.4	2.95	4.2	6.15	7.25	10.4	10.05
ch1:	16:39:12	6.35	5.55	3.9	1.45	2.1	1.5	2.4	5.95	8.4	9.85	8.95	9.9	13.9	10.55	4	4.1
ch1:	16:39:12	5.4	7.8	10.6	6.55	1.4	-2	-4.4	-2.35	-1.3	-2.6	1.15	3.4	3.55	5.75	8.4	12.6
ch1:	16:39:12	16.95	17.3	17.2	14.95	10.4	9.35	9.25	7.3	6.45	7.3	9.3	12.15	12.3	11.25	11.55	13.15
ch1:	16:39:12	14.35	13.95	13.7	13	11.6	9.9	7.85	5.4	4.4	5.9	9.45	12.35	15.2	16.8	15.65	13.6
ch1:	16:39:12	12.8	12.3	13.25	12.3	10.55	12.75	15.15	17.35	20.85	21.15	17.9	14.4	8.1	4.35	5.8	6.15
ch1:	16:39:12	7.7	11.35	13.45	14.1	13.65	9.7	4.3	-0.4	-1.9	-3	-2.6	-0.3	0.7	0.65	2.2	2.7
ch1:	16:39:12	1.05	-3.75	-8.65	-8.85	-4.75	-1.5	3.35	9.15	10.3	8.65	7.2	7.35	7.25	5.45	3.55	5.15
ch1:	16:39:12	4.75	0.1	-3.2	-4.55	-3.7	-3.05	-5.5	-7.45	-6.95	-6.75	-5.65	-4.4	-2.8	-1.4	-3.6	-7.05
ch1:	16:39:12	-7.7	-9.15	-9.45	-9.1	-9.3	-7.4	-5.35	-5.2	-2.7	-2.75	-3.6	-0.2	1.8	2.5	3.55	1.5
ch1:	16:39:12	1.3	6.15	11.15	14.35	15.3	13.7	13.8	15.2	16.7	20.1	22.8	23.85	25.25	26.2	25.6	26.6
ch1:	16:39:12	26.8	25.5	26.2	27	25.95	25.1	24.85	22.15	17.7	15.55	16.5	18	16.45	13.05	11.9	13.05
ch1:	16:39:12	14.05	16	16.15	15.7	17.85	18.5	17.6	16.65	14.4	12.15	12.5	12.8	13.05	12.85	13.95	16.3
ch1:	16:39:12	17.55	16.6	14	6.65	0.55	0.85	3.05	4.15	6.55	10.1	15.45	19.55	20.6	21.9	19.7	13.75
ch1:	16:39:15	3.05	3.6	4.55	3.95	3.1	2.8	2.5	2.65	3.95	5.45	5.8	6	4.35	1.65	-0.5	-1.35
ch1:	16:39:15	-1.8	-3.2	-6.25	-9.8	-13	-13	-8.65	-5.55	-2.9	-0.3	-0.25	-2.6	-6.75	-11	-13.05	-15.05
ch1:	16:39:15	-14.05	-7.6	-1.55	4	8.35	8.3	6.85	6.05	2.8	-1.15	-2.75	-0.5	3.75	5.95	7.7	9.25
ch1:	16:39:15	5.65	1.05	-0.8	-2	-0.9	2.3	5.15	8.05	10.2	11.9	13.45	11.3	7.2	3.5	2.5	6.65
ch1:	16:39:15	12.2	16.9	21	23.55	24.85	25.6	22.7	16.55	13.2	13.3	13.8	20.15	29.55	31.75	29.1	25.15
ch1:	16:39:15	20.05	17.4	14.5	10.35	10.6	12.5	16.3	22.05	23.45	21.35	18.5	13.4	13.05	17.75	17.8	15.15
ch1:	16:39:15	13.4	13.45	13.45	11.15	8.1	8.95	9.1	9.95	12.25	11.8	9.8	9.25	7.8	4.9	1.85	-1.4
ch1:	16:39:15	-4	-5.35	-8.6	-10.8	-11	-11.2	-12.65	-16.5	-18.25	-16.25	-15	-14.95	-14.05	-15.7	-16.85	-16.7
ch1:	16:39:15	-17	-16.35	-13.65	-9.35	-3.35	1.4	3.7	3.65	2.35	1.1	0.4	2.55	5.8	5.05	2.4	3
ch1:	16:39:15	5.1	5.7	3.6	3.8	9.05	13.65	16.25	16.75	14.7	14.1	15.45	13.7	11.25	6.75	1.75	1.3
ch1:	16:39:15	2.7	4.6	7.1	7.25	4.1	0.6	0.2	2.5	3	2.6	2.95	-0.05	-3.45	-1.65	-0.45	-2.35
ch1:	16:39:15	-1.85	-1.85	-4.45	-5.95	-4.8	-4.05	-1.95	-1.6	-2.35	-3.15	-5.7	-10.45	-11.75	-9.75	-5.25	-2.1
ch1:	16:39:15	-0.35	1.4	1.85	-0.95	-1.95	-0.55	-0.45	-0.8	-1.2	-0.6	3.4	8.7	11.1	11.3	9.9	8.1
ch1:	16:39:15	5.55	2.5	1.15	3	6.1	8.35	11.1	11.5	11.45	12.1	14.3	17.2	17.05	13.5	13	13.8
ch1:	16:39:15	14.65	17.3	19.05	17.25	13.6	10.05	8.45	5.9	3.35	4.65	8.5	10.9	9.05	6.9	5.65	3.1
ch1:	16:39:15	2.1	3.85	4.5	3.8	2.05	0.1	2.4	4.75	4.65	3.4	-1.15	-4.45	-2.95	-1.45	-0.1	2.25
ch1:	16:39:15	1.75	2	2.55	0.45	0.55	4.55	6.3	5.3	4.4	2.6	0.55	0.15	-0.95	-1.55	-1.75	-1
ch1:	16:39:15	3.1	6.9	8.7	11.2	12.8	11.4	9.95	7.45	5.35	6.75	9.8	13.9	16	15.95	16.6	15.95
ch1:	16:39:15	13.95	12.2	8.85	5.65	6.75	10.5	15.7	17.05	13.85	13.4	13.85	11.15	8.85	8	9.55	13.95
ch1:	16:39:15	17.85	18.1	16.15	13.5	12.8	13.5	16.8	19.85	22	23.95	27	26.3	21.8	18.95	19.15	21.4
ch1:	16:39:15	26.65	29.8	28.8	30.15	33.1	33.8	33.8	31.35	27.25	22.55	18.3	18.1	19	18.5	18.25	17.65
ch1:	16:39:15	15.3	14.5	16.2	17.7	18.2	17.1	16.25	14.7	13.25	14.3	17.1	18.15	18.95	19.05	17.2	14.65
ch1:	16:39:15	13.6	10.85	8.15	7.25	6.05	2.6	-1	-3.95	-5.7	-5.05	-5.05	-4.35	-2.45	-3.55	-5.15	-4
ch1:	16:39:15	-4.2	-5.7	-8.4	-11.5	-11.95	-11.7	-11.8	-11.65	-10.3	-10.45	-13.95	-17.95	-19.15	-20.15	-19.55	-14.25
ch1:	16:39:18	-7.7	-6.55	-2.2	-0.25	0.55	2.05	4.15	6.05	7.55	7.1	5.3	5.95	6.45	3.7	2.95	5.7
ch1:	16:39:18	7.3	6.7	7.55	9	8.2	3.75	-0.55	-1.25	-0.75	-0.85	-1.35	-1.45	2	7.7	10.7	11.5
ch1:	16:39:18	10.6	10.3	10.8	7.75	4.7	7.6	10.05	8.45	6	2.25	0.95	2.8	6	11.25	16.9	19.45
ch1:	16:39:18	20.35	20.8	18.8	19	23.7	24.3	17.4	11.55	9.15	10.45	12.4	13.55	16.15	19.7	22.3	25.95
ch1:	16:39:18	28.8	29.65	28.55	21.25	15.75	17.3	19.8	20.1	17	11.1	7.3	3.95	0.35	-0.1	2.25	5
ch1:	16:39:18	7.15	9.65	10.5	8.55	4.7	1.55	-1.2	-2.05	-1.35	-3.25	-6.05	-6.95	-5.2	-1.4	3.4	8.05
ch1:	16:39:18	11.95	10.1	5.65	6.25	12	14.65	16.7	18.9	20.1	20	17.25	11.3	8.75	8.9	7.8	9.05
ch1:	16:39:18	10.45	7.8	6.9	6.9	4.9	0.6	-3.95	-5.35	-4.3	-1.6	1.2	1.25	0.3	-0.15	-2.1	-3.85
ch1:	16:39:18	-2.9	-2.2	0.85	6.45	8.2	7.55	7.2	4.65	2.55	1.35	-3.85	-9.55	-11.4	-13	-13.5	-12.5
ch1:	16:39:18	-12.5	-12.25	-12.2	-12.75	-12.25	-13.7	-15.75	-16.35	-14.8	-10.05	-6.7	-8.8	-12.7	-13.85	-14.6	-12.7
ch1:	16:39:18	-10.8	-10.05	-7.65	-5.25	-3.1	-0.75	-0.95	-2.6	-4.75	-7.85	-8.3	-3.65	0.95	3.75	4.15	3.15
ch1:	16:39:18	3.75	4.7	5.45	6.65	4.45	3.5	5.75	8.3	9.4	10.65	12.1	13.25	11.55	7.5	6	8.8
ch1:	16:39:18	12.6	16.45	18.15	17.2	15.7	12.85	10.25	7.5	4.5	2.6	5.6	9.25	10.6	12.55	13.4	12.25
ch1:	16:39:18	10.45	9.15	6.65	3.9	1	-3.85	-6.2	-5.1	-4.55	-2.2	1.2	3.15	4.55	4.5	1.5	-0.55
ch1:	16:39:18	-0.7	-3.7	-6.3	-5.6	-4.65	-2.85	-1.25	-3.75	-4.9	-4.4	-5.8	-5.75	-5.1	-7.9	-8.25	-1.3
ch1:	16:39:18	8.05	12.5	10.35	7.85	7.85	6.1	3.45	3.85	6.6	8.25	10.2	13.1	15.8	19	23.45	25.15
ch1:	16:39:18	22.5	16.65	10.8	5.35	4.6	6.8	8.5	7.3	10	14.9	18	18.8	21	22.45	23.95	24.4
ch1:	16:39:18	23.5	23.8	25.3	24	23.7	25.9	26.9	29.35	34.2	36.2	37.75	37.75	35.3	31.85	24.6	14.5
ch1:	16:39:18	7.1	0.05	-5.2	-5.6	-2.65	-1.8	-3.55	-6.6	-5.55	-4.15	-5	-6.65	-9.8	-12.9	-15.7	-19.25
ch1:	16:39:18	-18.9	-16.5	-16.1	-13	-11.85	-16.4	-19.2	-16.7	-13.15	-10.95	-11.2	-12.55	-13.8	-16	-18.45	-19.95
ch1:	16:39:18	-21.25	-20.25	-17.85	-16.75	-17.75	-20.25	-21.95	-19.9	-16.75	-15.9	-14.4	-11.6	-10.45	-12.05	-16.35	-18.2
ch1:	16:39:18	-15.65	-13.05	-13.35	-14.4	-15.6	-16.65	-17.45	-17.2	-15.05	-10.35	-8.15	-6.65	-4.55	-4.65	-5.35	-4.1
ch1:	16:39:18	-4.1	-3.4	-1.35	1.6	5.55	10.95	15.85	19	19.85	21.95	25.05	24.5	22.55	22.65	20.05	19.1
ch1:	16:39:18	20.2	19.25	16.95	17.15	16.85	17.25	16.4	16	17.6	18.85	18.2	17.4	14.4	13.45	14	11.55
ch1:	16:39:21	10.9	8.95	6.5	4.45	3.05	1.95	0	1.15	6.25	10.85	12.5	9.75	6.9	8.7	10.65	9.75
ch1:	16:39:21	9.75	11.3	12.8	14	14.5	15.55	16.25	15.85	18.5	18.45	16.05	17.5	20.15	21.3	20.8	18.35
ch1:	16:39:21	18.4	20.6	20.65	18.05	15.35	13.75	11.85	8.7	5.95	7.6	9.65	11	13.55	14.2	13.65	12.75
ch1:	16:39:21	11.9	10.8	10.65	8.05	6	5.25	5.05	5.05	5.2	4.1	3.15	3	3.65	3.25	2.75	3.75
ch1:	16:39:21	4.85	5.3	5.1	4.95	4.05	2.95	0.5	-0.2	1.55	1.7	1.5	2.65	3	3.95	6.6	7.6
ch1:	16:39:21	6.05	4.9	6	7.95	9.9	11.05	9.1	8.05	11.35	15.4	17.4	20.25	20.95	19.55	16.75	12.2
ch1:	16:39:21	8.9	6.55	4.45	4.65	4.45	3.5	2.9	2.1	0.35	0.6	1.5	-1.05	-4.7	-6.05	-4.95	-3.9
ch1:	16:39:21	-2.5	-2.55	-0.3	4.95	8.8	8.75	8.5	8.25	6.4	4.25	3.55	4.25	5	5.05	3.8	1.55
ch1:	16:39:21	-0.45	-0.2	0.55	-0.55	-2.35	-3.5	-3.9	-2.4	-3.25	-4.8	-3.9	-1.5	1	3.1	3.4	0.1
ch1:	16:39:21	-6	-10.15	-9.35	-8.1	-7.8	-5.1	-2.5	-2.5	-2.65	-2.35	-2.8	-3	-2.05	-1.55	-2.35	-1.95
ch1:	16:39:21	-2.15	-5.2	-4.55	0.6	4.2	3.95	1.8	-1	-2.35	-5.1	-7.6	-8.35	-7.5	-5.2	-2.85	-1.25
ch1:	16:39:21	0.95	-0.6	-3.05	-5.6	-8.5	-9.25	-8	-7.45	-4.9	-1.15	1.35	3.55	6.7	6.15	4.35	4.6
ch1:	16:39:21	7.55	9.25	8	7.15	6.3	2.75	0.75	0.55	0.8	3	5.95	8.3	12.45	16.45	19.25	21.45
ch1:	16:39:21	22.1	16.65	11.2	9.9	11.65	15.05	18.65	20.5	23.55	24.9	25.4	24.45	22.3	20	20.25	19.45
ch1:	16:39:21	17.25	16.7	17.25	15.45	12.75	12.95	15.5	18.6	19.3	17.4	18.1	19.85	19.9	20.1	22.65	25.25
ch1:	16:39:21	28.95	31.25	29.35	25.1	21.15	18.5	19.65	22.8	24.7	26.35	28.05	28.95	27.2	24.15	22.05	21.7
ch1:	16:39:21	23	25.8	27	27.95	29.25	30.35	29.3	26.6	23.4	19.75	16.75	12.4	8.35	7.3	6.65	5.05
ch1:	16:39:21	3.6	2.5	3.3	6.8	9.35	6.7	0.9	-2.1	-5.1	-6.55	-4.5	-2.1	-2.25	-1.4	-2.15	-4.05
ch1:	16:39:21	-3.25	-0.9	-1.35	-2.05	-3.2	-4.95	-6.4	-5.4	-3.65	-2.7	-2.85	-1.6	0.8	1.3	0.9	1.1
ch1:	16:39:21	2.15	3.9	5.75	7.45	9.55	11.2	10.65	6.05	0.95	-0.7	1.25	5.65	7.25	5.3	4.4	5.85
ch1:	16:39:21	7	5.7	2.2	1	1.3	2.85	2.45	-0.95	-0.9	1.5	-0.15	-2	-0.3	-0.55	-2.45	-1.95
ch1:	16:39:21	-2.2	-4.85	-9	-10.5	-7.75	-6.15	-3.35	1.4	1.45	0.6	1.25	0.6	0.9	2.45	1.7	0.8
ch1:	16:39:21	-1.2	-1.35	2.1	3.75	0.85	-0.85	-1.05	0.85	2.65	2.45	1.9	1.25	0.5	1.65	1.55	-0.05
ch1:	16:39:21	-0.65	-2.1	-2.55	0.15	2.85	7	10.5	8.05	4.7	7.9	9.8	7.8	6.1	6	5.6	6.25
ch1:	16:39:24	8.8	8.6	7	6.65	8.55	9.4	9.05	9.15	9.6	10.7	8.1	3.85	0.95	1.45	5	7.95
ch1:	16:39:24	8.55	9.5	8.75	7.55	4.65	-0.3	-2.7	-1.55	-1.95	0.45	6.9	12.35	15.3	17.05	18.25	18.55
ch1:	16:39:24	15.35	11.35	7.95	4.1	3.7	5.35	5	7.9	10.45	8.75	7.7	8.45	6.75	4.5	-0.45	-2.45
ch1:	16:39:24	-1.55	-0.8	0.55	2.15	2.15	2.15	2.5	3.3	3.9	1.5	-4.15	-6.75	-5.65	-5.65	-5.55	-3.55
ch1:	16:39:24	-1.45	-1.7	-0.6	1.6	2.4	3.4	2.5	0.3	-0.2	1.45	3.7	5.6	4.85	3.65	3.35	5
ch1:	16:39:24	8.4	10.15	7	4.75	1.9	-1.95	-1.5	-0.55	-0.5	5.15	13.7	18.4	17.05	11.55	6.3	2.6
ch1:	16:39:24	-0.5	-0.1	4.05	7.2	10.5	12.2	13.35	15.35	13.25	10.45	12.75	13.75	12.8	14.6	14.4	12.25
ch1:	16:39:24	13.25	12.45	9.3	7.4	5.25	4.4	5.6	6.8	9.1	10	8.75	7.45	7.95	6.3	5.25	4.8
ch1:	16:39:24	2.15	0.7	3.65	5.25	6.15	5	3.25	2.5	5.15	3.75	-0.7	-3.15	-3.5	-3.6	-2.4	-2.85
ch1:	16:39:24	-3.7	-2.6	-0.1	0	-0.05	-2	-2.05	0	1.1	0.2	1.35	1.45	3.05	6.45	10.75	14.2
ch1:	16:39:24	16.9	16.7	16.05	16	14.45	11.65	9.35	7.3	7.7	7.85	8.3	11.45	17.15	19.75	17.9	16.8
ch1:	16:39:24	17.2	15.65	13.35	13.05	15.3	16.3	17.85	21.75	24.6	22.65	20.55	19.4	19.2	19.55	18.15	14.15
ch1:	16:39:24	11.8	11.4	13.65	16.65	19.25	21.7	23.9	22.1	17.75	13.85	9.05	4.4	2.7	2.9	5.4	10.8
ch1:	16:39:24	14.2	15.65	14.5	11.05	9	7.6	4.4	0.9	-2	-2.3	1.1	1.9	0.85	0.95	2.05	4.25
ch1:	16:39:24	5.6	3.5	2.25	4.05	6.1	7.05	7.8	5.7	0.15	-3	-2.2	2.15	6.8	8.6	7.9	8.65
ch1:	16:39:24	8.5	6.95	8.2	11.9	12.1	10.55	11.7	15.9	17.15	14.75	15.3	16.75	15.3	14.6	16.7	18.45
ch1:	16:39:24	16.7	14.1	12.95	12.95	11.35	8.85	9.85	12.9	12.4	11	12.5	15.05	17.2	19	17.8	17.4
ch1:	16:39:24	20	22.6	21.05	18.3	16.3	15.9	16.85	18.9	18.9	19.4	22.95	24.35	23.7	24.85	25.05	22
ch1:	16:39:24	18.6	14	7.8	2.75	0.45	1.35	3.6	6.8	11.45	12.85	10.9	8.9	6.05	3.5	3.4	5.55
ch1:	16:39:24	8.65	10.5	9.5	8.9	10.8	11.95	8.15	2.65	-1.45	-3.55	-2.5	0.05	0.35	0.25	2.05	2.55
ch1:	16:39:24	0	-2.45	-2.2	-0.2	1.2	-0.2	-3.45	-5	-4.25	-1.9	-0.15	-0.25	-2.55	-4.25	-5.8	-7.6
ch1:	16:39:24	-10.25	-10.3	-6.95	-1.5	0.7	-0.2	-0.55	1.35	-1.05	-4.2	-1.15	1.85	2.25	5	7.5	10.7
ch1:	16:39:24	14.45	13.8	11.65	10.35	9.95	11.4	11.6	11.65	13.9	14.95	13.6	12.2	7.35	4.1	3.1	2.2
ch1:	16:39:24	3.75	6.25	6.35	8.2	13.4	19.25	21.15	17.85	13.85	11.05	10.85	12.25	10.2	7.25	6.35	6.2
ch1:	16:39:28	-5.75	-5.25	-3.75	-3.85	-5.15	-6.55	-8.3	-9.05	-8.5	-7.9	-8.75	-10.1	-10.35	-11	-11.55	-9.7
ch1:	16:39:28	-7.4	-7.25	-8.95	-8.4	-6.1	-4.15	-4.1	-3.3	-0.65	3.1	5.5	6.8	8.3	9.3	9.1	11.6
ch1:	16:39:28	12.7	11.45	10.65	11.3	12.85	15.65	16.2	16.05	19.9	21.25	17.45	14.3	13.6	12.6	13	11.35
ch1:	16:39:28	10.25	12.65	14.15	13.35	14.7	14.5	13.25	13.25	12.85	12.35	11.55	10.65	11.2	9.9	8.1	7.7
ch1:	16:39:28	6.15	5.1	5.95	6.05	4.5	2.05	-0.3	-0.85	-0.3	-0.55	-0.7	-0.7	-0.55	-2.75	-2.75	-1.05
ch1:	16:39:28	-1.45	-4.45	-5.4	-4.15	-0.8	1.6	1.5	1.1	2.55	3.6	5.35	6.5	3.75	-0.05	-0.15	3.3
ch1:	16:39:28	7.55	10.9	12.65	12.7	13.25	12.9	10.95	9.05	8.9	8.7	9.35	9.9	10.9	11.95	13.6	12.85
ch1:	16:39:28	10.65	9.55	9.45	9	7.7	7.4	5.6	3.55	4.1	3.95	2.25	0.8	-0.85	-1.05	0.45	3.7
ch1:	16:39:28	7.95	11.8	15	14.95	10.85	6.15	3	-0.85	-3.35	-3.8	-2.55	-0.7	0.2	-0.5	0.3	0.7
ch1:	16:39:28	0.85	0.2	-3.6	-7.75	-11.15	-14.8	-17.35	-16.9	-16.3	-13.1	-10.4	-13.1	-18.65	-21.45	-22.65	-19.5
ch1:	16:39:28	-16.7	-15.85	-14.1	-9.4	-6.15	-5.65	-4.65	-0.9	1.55	2.85	4.85	5.1	2.6	-1.75	-3.85	-2.1
ch1:	16:39:28	0.65	-0.3	-1.45	-1.7	-4.3	-8.5	-9.55	-12.1	-14.3	-13.65	-11.5	-8.2	-5.3	-4.2	-2.9	-3.8
ch1:	16:39:28	-5.6	-6.8	-9.55	-13.95	-12.65	-7.45	-5.45	-4.4	-3.55	-2.15	0.8	1.05	-0.1	-1.6	-3.9	-5.45
ch1:	16:39:28	-3.2	-0.75	-0.15	1.05	1.5	2.2	1.5	-2.75	-5	-3.9	-3.4	-1.3	-0.8	-4.6	-5.6	-3.9
ch1:	16:39:28	-2.85	-1.35	0.4	0.8	1.15	0.75	1	3.3	5.45	4.6	5	6	6.4	8.8	12.85	15.05
ch1:	16:39:28	15	11.45	8.45	9.3	11.4	12.25	11.8	11.65	13.25	11.5	6.65	6.95	9.6	11	13.4	14.7
ch1:	16:39:28	13.6	14.6	14.5	12.7	14.75	18.15	19.95	20.7	20.45	20	20.2	18	17.75	19.65	22.3	25
ch1:	16:39:28	24.7	21.2	20.6	21.65	22.35	22.05	19.15	16.7	18.15	20.05	21.55	21.65	19.15	17.95	19.3	19.95
ch1:	16:39:28	20.1	21	23.2	25.75	26.5	25.75	22.75	17.3	15	15.8	15.05	13.1	11.35	8.9	7.85	7.1
ch1:	16:39:28	5.35	4.8	6.7	9	7.75	7	8.3	8.65	8.7	7.35	4.75	4.85	5.25	4.75	4.55	4.3
ch1:	16:39:28	4.3	6.1	6.9	7.05	7.65	7.15	6.95	8.85	9.2	6.45	5.2	6.6	8.4	5.9	4.15	6.4
ch1:	16:39:28	8.7	9.2	10.1	9.5	7.3	6.8	7.9	7.45	5.65	5.55	6.15	7.5	9.95	10.65	10.95	13.1
ch1:	16:39:28	15.5	16.4	14.9	12.8	11.75	11.7	11.4	10.15	9.4	9.65	11.7	13.85	14.3	14.2	14.55	17.05
ch1:	16:39:28	18.35	15.65	13.05	15.3	17.3	16.1	12.35	9.85	8.75	11.15	14.65	16.8	16.2	14.35	11.2	7.65
ch1:	16:39:31	11.85	8.65	5.4	3.45	4.15	6.15	4.7	0.55	-0.1	2.95	3.85	4.55	4.65	4.25	5	5.1
ch1:	16:39:31	4.5	0.95	-4.35	-4.05	-0.5	1.5	3.45	4.8	4.9	8.5	13.4	12.25	8.35	2.6	-1.85	-4.75
ch1:	16:39:31	-6.3	-6.25	-4.75	-5.4	-6.45	-8.6	-12.4	-12.8	-11.15	-8.65	-4.35	0	4.65	8.2	6.3	1.65
ch1:	16:39:31	-3.4	-8.4	-8.55	-7	-7.35	-7.65	-6.95	-5.9	-2.45	-0.3	-1.3	-5.05	-8.4	-9.2	-8.1	-9.05
ch1:	16:39:31	-8.7	-8.1	-7.1	-4.1	0.3	3.45	2.15	-0.9	-2.45	-1.75	-1.25	-2.3	-1.8	0.7	2.8	6.35
ch1:	16:39:31	10.55	10.35	7.8	8.65	10.1	9.55	9.7	11.3	11.45	10.45	9.85	9.4	9.95	8.65	5.6	6.15
ch1:	16:39:31	10.3	12.45	13.3	14	12.15	11.2	13.25	12.95	9.4	5.1	1.45	2	4.65	6.75	7.25	6.5
ch1:	16:39:31	5.8	5.65	5.45	6.5	6.25	5.9	7.15	7.8	7.15	5.9	3.05	0.25	2.45	5	4.5	3.75
ch1:	16:39:31	3.5	4.35	4.65	2.1	0.55	-0.6	-3.05	-2.95	-1.95	-2.05	-1.7	-2.5	-1.45	2.95	3.4	2.05
ch1:	16:39:31	4.1	4.45	2.45	2.3	3.55	4.25	3.05	-0.8	-2.85	-2.4	-0.45	3.55	5.95	3.55	-0.65	-2.2
ch1:	16:39:31	-0.8	-1.15	-4.2	-3.05	1.2	4.6	5.25	1.95	-3.75	-4.2	-1.3	0.05	0.85	1.95	2.15	1.3
ch1:	16:39:31	0.2	0.35	0.4	-0.8	-0.1	3.6	5	5.05	7.05	8.95	9.7	10	11.45	12.05	9.25	6.3
ch1:	16:39:31	7.05	7.25	3.15	1.7	2.85	3.9	4.35	5.25	5.85	6.2	1.75	-4.35	-7.55	-6.65	-6.6	-6.35
ch1:	16:39:31	-4.55	-0.35	4.25	7.1	6.15	3.95	1.9	1.9	3.75	4.3	0.3	-6.3	-9.5	-5.65	0.8	4.25
ch1:	16:39:31	4.15	0.75	-3.6	-4.5	-5.4	-6.65	-6.6	-5.95	-5.05	-3.2	-4.65	-5.65	-5.7	-6.1	-5.65	-4.65
ch1:	16:39:31	-6.55	-8.65	-9	-6.6	-4.85	-6.1	-6.7	-3.8	-1.25	-0.3	-0.2	-0.55	-0.05	0.2	0.8	0.9
ch1:	16:39:31	1	2.65	2.35	-1.6	-1.85	4.9	8.6	10	11.4	10.9	9.6	7.35	2.9	-0.5	-2.15	-4.1
ch1:	16:39:31	-3.85	-0.2	2.25	1.75	-0.8	-3.7	-2.8	0.45	0.8	0.6	1.75	0.8	0.25	1.05	0.3	-0.75
ch1:	16:39:31	-3.65	-6.2	-4.05	-1.25	-1.1	-1.6	-1.9	-1.25	-1.6	-4.45	-6.45	-5.8	-5.6	-8.35	-10	-9.35
ch1:	16:39:31	-8.75	-7.5	-5.15	-4.8	-3.6	0.1	1.65	1.2	3.1	6.2	8.75	8.4	7.55	6.1	5.45	5.65
ch1:	16:39:31	8.55	10.4	10.35	10.7	11.05	8.65	10.6	14.2	12.25	7.4	4	0.85	1.7	3.9	4.5	4.6
ch1:	16:39:31	3.5	1.55	1.9	0.9	-2.35	-5.1	-5.25	-7.5	-9.45	-9.4	-7.15	-5.25	-2.45	-0.35	1.2	2.3
ch1:	16:39:31	3.05	1.55	0.75	2.2	2.55	1.4	4.45	7.15	8.5	11.25	15.05	19.85	24.6	24.95	23.05	20.7
ch1:	16:39:31	18.2	17.55	18.15	19.75	23.15	24.4	23.65	23.9	26.55	27.65	27.1	25.5	22.3	18.95	22.35	27.7
ch1:	16:39:34	17.65	20.3	19.65	17.55	17.3	15.15	12.4	8.2	3.7	1.95	2.45	0.1	-3.25	-6.7	-8.8	-7.7
ch1:	16:39:34	-5.7	-6.05	-5	-3.4	-5.4	-9.3	-12.65	-14.95	-15	-12.5	-10.3	-6.9	-3.5	-2.2	-0.45	-3
ch1:	16:39:34	-9.1	-11.55	-13.25	-15.1	-13.25	-10.85	-8.45	-4.45	-1.5	-1.8	-1.25	-1.5	-2.35	-2.6	-3.05	-2.55
ch1:	16:39:34	0.9	3.85	4.4	3.5	3.05	4.85	7.25	11.1	14.2	12.75	12.75	16.55	17.3	14.95	13.6	14
ch1:	16:39:34	18.35	22.6	22.7	22.85	23.9	22.85	21.2	18.7	16.8	17.55	21.8	23.85	23.4	21.25	18.4	15.7
ch1:	16:39:34	13.3	12.65	12.95	11.85	9.25	8.55	8.05	7.9	8.35	7.5	5.65	4.2	-0.35	-5.05	-5.95	-4.1
ch1:	16:39:34	-2.6	-3.6	-5.9	-5.15	-2.35	-2.3	-2.8	-1.65	0.8	2.5	3.8	3.5	2.85	1.55	1.25	1.45
ch1:	16:39:34	-0.4	-1.2	0.85	-0.5	-3.3	-1.8	-1.1	-0.25	0.85	-2.1	-4.95	-6.2	-6.8	-6.3	-5.6	-5.35
ch1:	16:39:34	-3.6	-0.35	1.45	1.1	0.5	-0.65	-2.85	-2.8	-0.95	-0.75	0.4	0.35	-2	-2.4	-1.5	-0.4
ch1:	16:39:34	0.35	1.85	2.95	3.25	2.05	1.85	0.5	-0.95	-0.3	1.15	1.55	2.65	3	4.85	8.3	10.8
ch1:	16:39:34	11.35	9.2	7.3	7.95	8.35	7.6	6.85	6.8	8.7	11	9.85	8.2	7.5	6.2	5.45	3.55
ch1:	16:39:34	1.05	1.8	1.9	1.15	1.65	0.55	-1.4	-2.25	-3.9	-2.6	-0.4	-0.3	-0.05	0.8	0.5	2.5
ch1:	16:39:34	3.4	5.05	10.25	10.95	6.55	2.95	-0.35	1.15	11.4	20.4	19.75	15.5	12.1	6.65	2.1	1.8
ch1:	16:39:34	1.8	3.6	8.2	12.7	17.45	22.1	22.85	23.5	25.05	24.85	22.8	18.8	11.05	4.05	-0.9	-3.35
ch1:	16:39:34	-4.35	-3.7	-0.85	3.65	6.5	5.45	3.25	0.2	-3.15	-4.05	-1.95	-0.4	0.9	0.7	-0.65	0.95
ch1:	16:39:34	1.3	-1.55	-1.6	-1.85	-3.8	-5.65	-8.65	-8.65	-7.05	-9.05	-9.5	-8.15	-9.9	-8.95	-6.5	-7
ch1:	16:39:34	-7.2	-4.65	-0.25	2.95	2	1.55	2.4	1.6	2	2.25	2.25	3.05	1.8	-0.4	-0.3	-2.1
ch1:	16:39:34	-6.35	-6.9	-4.6	-1.8	2.15	5.8	6.35	5.1	1.7	-4.15	-8.85	-12.4	-16.35	-19.05	-20.65	-21.65
ch1:	16:39:34	-20.45	-21.4	-23.75	-24.3	-26.6	-30.15	-32.4	-33.7	-32.75	-30.7	-27.7	-25.65	-25.25	-25.5	-24.25	-23.65
ch1:	16:39:34	-25.65	-29.3	-31.95	-32.75	-30.25	-24.55	-21.3	-19.85	-15.65	-12.9	-14.25	-17.75	-20.9	-20.1	-16.3	-11.7
ch1:	16:39:34	-5.3	-1.65	-1.45	-3.25	-6.95	-12.5	-14.55	-11.65	-5.5	1.15	6.05	10.7	13.1	9.7	4.95	2.6
ch1:	16:39:34	1.6	2.4	6.05	9.15	11.15	11.5	6.9	1.45	0.65	4.15	7.05	7.55	8.85	10.85	12.05	11.8
ch1:	16:39:34	11.3	9.15	7.75	5.8	4.4	5.8	7.6	6.35	6.25	5.05	1.3	-0.15	2.35	3.1	2.85	4.2
ch1:	16:39:34	4.7	2.75	0.5	0.9	2.3	2.4	1.7	2.1	3.2	5.4	6.1	5.2	4.5	6.8	8.9	7.9
ch1:	16:39:37	9.5	9.4	11.45	12.6	13.95	12.75	6.35	1.95	1.45	3.7	6.75	8.05	7.4	7.6	6.45	4.3
ch1:	16:39:37	3.9	7.15	9.95	11.9	12.7	12.05	13.5	19.1	23.65	25.25	25	26.8	31.35	34.65	31.7	27.1
ch1:	16:39:37	24.85	24.65	24.1	24.55	26.85	31.6	33.95	35.1	34.6	31.9	28.95	29.05	28.8	28.4	27.3	26.95
ch1:	16:39:37	26.35	26.1	28.2	31.5	32.45	33	33.05	31.8	30.55	29.15	28.7	30.7	33	35.35	36	36.4
ch1:	16:39:37	35.95	32.2	26	23	23.5	27.5	30.7	29.45	25.5	23.6	20.3	16.4	14.95	14.75	12.25	9.7
ch1:	16:39:37	10.15	11.5	13.15	13.2	10.2	8.4	8.5	7.55	7.9	9.85	10.75	10.75	11.15	10.2	5.85	2.95
ch1:	16:39:37	4.95	8.05	8.65	7.15	5.2	4.25	4.05	2.6	-1.45	-3.05	-3.1	-2.5	-0.45	1.45	1.85	3.2
ch1:	16:39:37	4.65	3.8	4.3	6.2	8	9.75	9.6	9.05	10.3	10.2	9.4	10.2	11.75	11.65	11.3	12.55
ch1:	16:39:37	14.4	13.8	14.75	18.85	19.35	18	17.9	16.75	15.9	16.8	16.9	15.85	13.65	13.45	14.15	13.5
ch1:	16:39:37	10.15	4.15	0.65	-0.65	-0.7	1.75	7.65	12.35	15.65	19.45	21.5	21.6	21.45	19	14.25	10.55
ch1:	16:39:37	10.15	11.3	11.75	12.8	15.95	18.8	18.4	15.75	12.05	9.05	9.15	9.05	7.5	7.45	9.95	10.8
ch1:	16:39:37	12.3	12.7	11.05	11.75	14.7	15	14.8	12.55	11.75	14.6	14.5	8.7	4.9	3.9	2.95	3.5
ch1:	16:39:37	6.05	6.7	6.95	10.05	11.7	7.7	3.7	3.2	4.65	4	2.95	4.15	4.6	3.65	7.35	10.65
ch1:	16:39:37	10.1	7.3	2.75	-3.65	-6.55	-7.15	-3.9	0.25	4.3	9.75	11.75	6.45	-0.05	-4.8	-5.25	-2.8
ch1:	16:39:37	-0.7	1.1	5.45	7.9	7.15	4.55	1.5	2	6.8	11.25	13.55	14.1	14.05	12.15	7.6	5
ch1:	16:39:37	3.8	2.25	4.35	8.2	10.35	13.55	17.15	19.45	22.3	21.5	20.95	23.75	25.1	25.75	26.05	23
ch1:	16:39:37	20.3	19.1	17.95	15.75	15.45	16.9	17.4	17.6	18.15	16.35	11.3	6.9	4.85	6.3	9.35	11.45
ch1:	16:39:37	15.35	19.1	22	24.25	24.7	23.85	23.55	23.4	22.85	22.75	23.4	26.2	29.35	30.2	28	28.1
ch1:	16:39:37	30	30.6	29.25	28.4	25.9	21.85	19.95	20.75	21.1	21.45	21.7	21.7	23.15	24.05	21	19.25
ch1:	16:39:37	18.8	17	16.7	15.55	12.6	13.05	17.65	21.35	23.15	21.95	20.15	19.45	18.9	18.45	17.2	14.1
ch1:	16:39:37	12.55	11.15	9.9	9.4	8.5	4.95	1.45	-1.45	-3.95	-4.15	-2.95	-1.95	-0.85	-0.65	-1.6	-3.15
ch1:	16:39:37	-5.5	-8.1	-6.1	-4.15	-4.7	-5.95	-6.9	-7.15	-7	-8.5	-8.5	-7.9	-8.35	-7.9	-8.1	-8.7
ch1:	16:39:37	-9.15	-9.15	-9.55	-10.05	-11.2	-9.15	-5.55	-3.85	-3.35	-2.1	-0.3	0.2	0.6	2.2	3.15	5.65
ch1:	16:39:37	11.7	14.3	17	22.9	23.85	19.55	17.45	16.65	18	17.5	12.95	8.8	8	9.6	10.75	9
ch1:	16:39:40	7.35	8.8	9.1	6.85	6.45	8.55	11.8	13.8	13.95	12.4	10.5	8.85	9.3	11.65	13.65	13.55
ch1:	16:39:40	13.75	12.35	10.85	10.6	10.9	11.05	10.7	7.8	6.2	3.35	-0.45	-0.7	2.85	5.7	6.4	2.85
ch1:	16:39:40	1.35	4.65	5.55	5.75	6.55	5.3	3.55	1.45	-1.5	-2.75	-2.85	-3.8	-3.15	-3.05	-3.55	-1.9
ch1:	16:39:40	1.35	1.45	1.55	2.05	-0.1	-2.4	-2.5	-3.8	-1.6	2	0.95	-1.05	-3	-5	-4.45	-6.1
ch1:	16:39:40	-8.15	-5.9	-5.1	-3.6	-1.7	-1.65	-0.05	2.1	-1.55	-4.45	-6.6	-9.15	-8.35	-6.2	-4.15	-0.6
ch1:	16:39:40	0.75	0.2	-1.05	-2.95	-4.2	-5.4	-6.85	-5.35	-2.4	0.3	3	4.35	5.85	8.9	8.4	4
ch1:	16:39:40	2.35	3.45	4.45	6.8	6.95	5.7	4.55	3.05	3.55	6.05	3.1	2.25	5.65	8.8	12.7	14.6
ch1:	16:39:40	14.1	15.85	16.5	15.9	14.4	11	10.4	12.6	9.15	6	5.9	6.75	6.65	5.05	3.45	5.5
ch1:	16:39:40	6.5	6.85	7.45	7.95	6.6	5.5	5.45	7.15	8.7	9.25	8.7	8.45	9.1	9.7	8.05	5.4
ch1:	16:39:40	2	-1.25	-4.45	-5.8	-6.7	-6.45	-6.15	-5.9	-4.7	-5.15	-7.8	-6.55	-6.1	-6	-2.75	-1.9
ch1:	16:39:40	-3.7	-1.6	0.75	0.7	-0.75	-3	-3.8	-2.6	-3	-1.55	2.5	4.05	2.6	0.8	-2.35	-4.8
ch1:	16:39:40	-5.1	-4.15	0.6	6	6.35	6.15	9	10.45	9.75	9.15	9.75	11.8	12.65	11.2	9.35	8.55
ch1:	16:39:40	9.3	11.5	11.75	10.25	8	6.5	6.45	7.55	7.5	7.95	10.15	11.15	9.9	8.75	9.45	10.65
ch1:	16:39:40	12.1	13.15	13.05	11.7	12.15	9.6	5.3	4.95	6.1	6.75	9.1	12.45	16.1	18.65	16.15	13.4
ch1:	16:39:40	14.2	16.85	19.3	18.95	18.65	19.35	18.75	19.6	19.25	16.2	13.9	14.85	15.75	16.1	15.5	14.75
ch1:	16:39:40	12.6	10.55	9.35	6.35	3.4	2.6	3.6	8.3	10.9	9.1	8	7.35	7	9.3	9.4	9.35
ch1:	16:39:40	9.2	6.4	7.85	12.65	10.65	9.6	11.75	12.55	13.15	12.5	7.95	7.05	6.65	6.75	9.35	9.95
ch1:	16:39:40	7.85	7.15	7.75	6.95	5.35	3.4	5	10.6	16.05	20.85	25.3	28.65	28.8	26.65	21.95	15.95
ch1:	16:39:40	9.9	5.85	4.25	4.3	6.8	13.3	19.55	23	22.9	20.75	20.55	21.4	20.4	17.9	15.95	14.95
ch1:	16:39:40	13.65	12.65	12.1	9.95	7.9	5.8	1.55	-1.4	-3.5	-9.55	-14.5	-15.95	-14.2	-8.05	-3.75	-2.95
ch1:	16:39:40	-1.8	-0.8	-0.95	-3.05	-5.5	-5.7	-5.1	-7.65	-11.75	-15.35	-17.7	-16.65	-13.95	-10.3	-5.7	-3.9
ch1:	16:39:40	-3.4	-3.75	-3.5	-0.95	2.45	4.6	6.15	4.75	0.85	-2.5	-6.95	-9.25	-7.75	-6.65	-5.45	-2.15
ch1:	16:39:40	0.95	6.2	9.95	11.15	9.3	4.55	-2.7	-4.35	0.95	12.75	24.4	25.1	22.75	27.05	30.7	26.7
ch1:	16:39:40	18.4	12.5	12.9	15.4	19.3	24.65	27.75	31.05	33.5	31.2	27.6	24.9	23.4	25.65	25.65	26.6
ch1:	16:39:43	30.1	27.15	20.8	18.3	15	14.05	15.8	13.9	10.8	9.85	10.95	14.95	16.05	15	16.1	17.2
ch1:	16:39:43	16.6	15.3	15.9	18.7	19.1	16.95	14.25	12.1	10.75	11.65	12.9	13.85	13.1	12.7	11.65	11.55
ch1:	16:39:43	13.6	14.45	13.7	12.55	8.55	7.6	10.6	8.85	4.8	4.15	6.55	11.15	13.2	11.45	10.75	7.65
ch1:	16:39:43	3.8	3.45	1.75	-1.95	-2.05	-2.05	-1.6	-2.2	-2.95	-1.7	-0.3	-0.45	-0.05	-0.8	-3.85	-5.65
ch1:	16:39:43	-6.4	-7	-5.6	-2.85	0.4	2.25	0.45	-0.9	-0.7	-2.2	-1.5	-0.75	-3.35	-4.55	-3	-2.9
ch1:	16:39:43	-3.6	-6.8	-8.7	-6.95	-2.55	-0.35	1.9	4.3	5.95	6.35	7	6.2	3.7	1.65	1.3	0.25
ch1:	16:39:43	1.75	6.25	7.5	8.2	8.2	4.95	2	-0.7	-2.5	-2.7	-1.5	-1.2	-0.3	-1.95	-5.7	-6.95
ch1:	16:39:43	-5.55	-5.1	-4	-4.85	-8	-10.1	-8.9	-7.7	-7.45	-7.95	-7	-5.35	-4.6	-3.25	-0.3	3
ch1:	16:39:43	4.25	3.05	-0.6	-2.8	-2.85	-1	0.45	2.85	6.15	8	8.45	6.55	4.4	6.25	10.65	11.4
ch1:	16:39:43	9.6	7.8	6.5	7.3	8.45	9.3	10.85	11.25	10.65	10.85	13.35	16.75	17.25	15.7	16.35	18.05
ch1:	16:39:43	19.35	21.45	22.05	20.7	20.55	21.2	22.1	22.45	21.6	20.95	20.8	19.65	16.65	13.55	13.3	12.9
ch1:	16:39:43	10.5	10.9	14.2	16.5	18.1	15.15	7.7	0.9	-2.8	-2.95	-1.35	-0.65	1.7	3.9	2.7	0.7
ch1:	16:39:43	-3.35	-6.95	-7.15	-5.2	-1.3	4.3	3.95	-1.6	-7.15	-9.95	-10.4	-9	-5.3	-0.25	3.95	5.9
ch1:	16:39:43	5.45	3.15	2.95	2.75	1.7	1.4	1.75	1.5	2.4	4.95	7.3	7.7	5.4	3.8	3.35	2
ch1:	16:39:43	-0.65	0.1	2.15	2.75	1.4	1.75	4.4	5.35	1.2	-3.15	-5.85	-6.7	-4	0.35	2.95	4.3
ch1:	16:39:43	2.55	0.2	0.75	1.6	1.4	1.2	-1.15	-1	1.8	3.25	1.85	0.25	-1.9	-1	-0.85	-2.25
ch1:	16:39:43	-3.95	-6.8	-10.1	-10.05	-8.25	-4.1	-2.05	-2.1	1.65	6.55	5.4	3.25	3.75	3.55	0.65	-1.5
ch1:	16:39:43	-1.75	2.2	7.9	9.9	9.75	10.9	11.15	13.45	16.7	15.55	13.35	14.45	15.1	17.05	15.5	10.95
ch1:	16:39:43	9.75	12.25	15	18.65	20.05	20.4	22.1	23.9	23.75	19.8	15.4	12.95	12.35	14.3	15.35	14.8
ch1:	16:39:43	15.75	14.5	10.95	8.7	7.05	6.8	7.85	6.95	7.3	7.9	5.2	4.3	3.9	3.05	2.2	-0.75
ch1:	16:39:43	-3.8	-1.9	0.6	1.7	1.8	-0.1	-1.2	0.2	-0.6	-3.5	-4.85	-6	-5.3	-4.65	-6.95	-5.35
ch1:	16:39:43	-1.3	-1.25	-0.05	1.8	-0.9	-3.85	-4.4	-4.15	-1.65	-0.9	-0.25	3.05	4.15	1.8	-1.65	-5.05
ch1:	16:39:43	-5.45	-4.65	-2.35	0.35	1.2	1.6	2.5	1.65	2.35	2.5	1.65	3.25	4.9	5.35	6.55	3.35
ch1:	16:39:43	1.15	3.7	3.1	-0.05	0.85	0.4	-2.45	-3.4	-1.6	1.45	3.45	2.3	2.3	3.7	4.2	4.65
ch1:	16:39:46	3.05	-0.1	0.7	5	6.45	7.4	10.3	14.05	16.5	15.2	12.4	12	12.2	10.7	11.85	15.6
ch1:	16:39:46	18.05	14.6	11.7	10.6	10.1	9.25	9.2	8.2	8.5	8.9	10.1	11.25	9.4	7.15	7.75	7.5
ch1:	16:39:46	5.5	5.05	5.3	6.85	8.6	9.55	10.7	12.5	11.9	10.65	11.45	12.95	13.3	11.5	10.55	11
ch1:	16:39:46	12.95	14.8	13.8	12.2	12.5	12.8	12.5	13.65	14	13.8	13.7	14.5	16.85	18.95	17.55	16.5
ch1:	16:39:46	16.9	16.35	12.15	7.85	7.05	6.8	1.45	-2.2	1.75	6.65	8.1	10.8	12.05	11.4	10.8	10.3
ch1:	16:39:46	11.6	13	10.65	9	9.1	7.9	8.05	10.05	9	7.45	8.95	9.65	7.7	6.4	4.45	0.55
ch1:	16:39:46	-2.35	-3.9	-5.15	-4.2	-3.6	-4.35	-1	1.85	1.5	3.05	5.05	2.2	1.1	1.75	-0.35	-2.05
ch1:	16:39:46	-3.55	-6.45	-5.8	-2.2	3.15	9.15	12.1	11.75	12.05	10.25	6.55	5.95	6.35	6.45	9.95	12
ch1:	16:39:46	11.2	11.05	8.2	2.3	2.2	4.95	4.8	2.55	1.85	4.25	4.4	0.1	-1.75	-0.9	-1.35	-1.6
ch1:	16:39:46	-0.95	-1.1	-1.65	-3.25	-3.3	1.5	3.55	2.4	2.15	-0.55	-5.1	-6.4	-7	-5.55	-3.15	-3.05
ch1:	16:39:46	-3.9	-2.2	-1.7	-0.95	-0.15	0.15	0.7	0.85	0.6	0.85	-0.45	-2.9	-3.55	-4.55	-3.25	0.75
ch1:	16:39:46	3.6	5.15	6.6	8.25	12.9	15.85	13.45	13	14.5	14.65	15.85	16.85	16.65	17.05	17	16.7
ch1:	16:39:46	14.75	12.3	12.6	14.2	12.95	13.6	14	12.8	12.7	12.55	11.9	11.25	10.15	9.35	7.45	3.75
ch1:	16:39:46	4	7.8	12.3	16	19.25	20.35	17.1	11.35	8.1	5.65	4.8	4.8	3.1	4.35	7.1	9.3
ch1:	16:39:46	12.1	11.15	7.65	9.2	8.5	5.8	5.4	6.2	7.3	10.4	11.3	11.9	10.4	5.8	4.15	5.35
ch1:	16:39:46	3.8	2.45	2.9	4.75	3.4	0.7	-0.7	0.15	-0.6	0	1.85	6.25	9.15	10.05	7.25	6.45
ch1:	16:39:46	7.55	10.85	12.35	12.2	8.1	4.6	3.9	6.2	9.05	13.7	15.3	14.5	12.95	12.15	11.25	12.2
ch1:	16:39:46	11	8.45	5.7	6.4	8.75	8.95	7.25	9.7	10.7	11.3	13.35	13.65	9.75	9.15	6.45	3.4
ch1:	16:39:46	2.4	2	1.45	3.25	4.05	6.65	6.75	1.6	-1.6	-1.2	-0.4	2.3	2.65	0.85	-0.25	-1.2
ch1:	16:39:46	-0.8	0.35	0	1.5	2.9	2.75	5.7	9.4	9.2	11.65	13.55	12.15	11.2	10.65	9.65	11
ch1:	16:39:46	11.35	12	11.75	9.15	8.95	10.3	7.75	5.9	7.35	7.05	5.95	7.55	9.45	11.75	14.55	16.45
ch1:	16:39:46	17.55	15.7	10.9	9.35	12.5	15.35	15.25	11.75	11.3	11.85	10.1	9.95	11.05	10	10.15	11.95
ch1:	16:39:46	12.65	13.8	12.7	8.35	7.1	11.1	13.7	13	10.35	9.75	9.65	8.55	7.45	6.25	6.6	11.1
ch1:	16:39:46	18.3	22.25	22.3	18.45	12.9	10.1	8.65	7.65	7.6	5.45	4.1	8.25	10.8	10.65	11.2	11.05
ch1:	16:39:49	10.65	7.75	2.4	-0.25	0.1	-0.7	-1.05	0.1	2.95	5.8	8.4	10.1	8	3.4	0.65	0.3
ch1:	16:39:49	2.25	6.45	8.95	9.35	9.1	9.35	7.15	2.95	0.35	-0.15	-1.45	-2.35	-4.4	-5.8	-3.55	-0.5
ch1:	16:39:49	1.1	0.7	-3	-7.15	-11.35	-16.25	-15.8	-11.9	-11.6	-11.45	-8.05	-3.1	-0.15	-1.7	-4.55	-4.95
ch1:	16:39:49	-2.5	0.85	1.75	0.6	2.6	5.55	6.15	5.55	2.3	1.1	2.3	2.2	3.2	5.8	5.55	4.65
ch1:	16:39:49	6.2	7.7	6.55	5.35	4.05	3.55	2.85	0.3	-0.85	1.9	8.3	12.55	9.4	5.6	7.5	10.7
ch1:	16:39:49	15.55	21.55	23.4	22.35	20.2	17.4	17.45	16.9	17.35	21.5	20.5	16.3	14.85	12.95	11.7	14.7
ch1:	16:39:49	15.6	15.8	16.6	14.95	12.2	10.35	6.85	3.9	3	4.85	6.95	9.5	10.3	8.85	9.7	11.2
ch1:	16:39:49	10.15	5.75	0.45	-0.6	4.9	8.25	6.75	3.6	1.8	-1.3	-2.7	-2.45	-3.35	-6.3	-6.8	-4
ch1:	16:39:49	3.5	11	13.6	13.8	14	10.6	6.65	2.5	-1.85	-2.3	-1.4	-1.8	1.25	3.8	4.85	5.6
ch1:	16:39:49	4.15	1.8	-0.1	-3.55	-3.8	-0.65	1.9	6.2	8.7	8.45	9.8	13.05	16.05	18.4	16.3	13
ch1:	16:39:49	9.7	8.2	8.6	8.45	9.95	14.35	16.7	18.45	19.9	16.85	14.35	12.25	10.45	12.5	12.2	6.8
ch1:	16:39:49	4.15	2.95	3.2	4.1	3.15	4	7.4	8	8.4	8.05	5.25	3.85	4.6	4.7	5.65	7
ch1:	16:39:49	8.15	10.4	11.85	12.65	12.9	12	10.35	7.4	4.15	3.5	5.55	8.7	11.65	13.25	13.95	14.35
ch1:	16:39:49	11.8	8	5.15	4.75	5.5	9.05	14.15	19	19.2	14.95	9.85	5.7	2.6	2.55	1.65	-0.4
ch1:	16:39:49	0.55	5.25	9.75	11.6	10.9	8.65	6.45	3.75	4.55	5.05	3.55	2.6	2.3	1.8	4.25	4.55
ch1:	16:39:49	4.8	7.95	10.15	10.75	12.9	13.75	14.05	13.05	7	3.05	4.7	4.9	5.45	7.4	6.85	7.85
ch1:	16:39:49	10.85	8.75	5.85	5.3	2.9	2.5	3.65	0.65	-0.9	-0.35	-1.6	-3.75	-5.2	-6.95	-6.15	-5.75
ch1:	16:39:49	-5.05	-4.95	-6.6	-5.45	-2.95	-2.1	1.85	4.85	3	1.65	0.85	2.05	5.6	5.7	4.05	3.8
ch1:	16:39:49	-0.9	-5.9	-8.95	-10.2	-7.5	-3.45	-2.5	-0.15	-0.3	-4.7	-7.7	-7.95	-6.05	-3.45	-1.65	1.5
ch1:	16:39:49	4.75	3.7	2.1	1.85	-0.75	-1.7	-1.4	-1.1	2.1	6.25	6.85	7.65	6.9	3.25	2.5	1.9
ch1:	16:39:49	0.05	1.65	2.1	0.3	-3	-6.4	-7.95	-4.65	-0.05	6.05	10.2	13.05	15.25	15.4	13.2	10.55
ch1:	16:39:49	6.9	4.8	3.55	3.45	6.05	8.8	12.35	16.8	19.05	19.9	18.5	14.2	10.7	5.15	-0.8	-2
ch1:	16:39:49	-2	-1.55	1.55	6.45	14.05	20.85	21.85	21.1	17.15	11.15	7.3	3.95	2.5	3.6	3.75	2.95
ch1:	16:39:49	4.4	3.25	1.35	1.2	2.3	3.8	3.5	3.4	5.6	7.3	7.45	8.95	8.6	5.65	4.25	2.05
ch1:	16:39:52	-17.45	-17.65	-16.6	-13.2	-12.55	-13.85	-15.5	-18	-19.3	-15.9	-12.9	-11.7	-12.95	-15.75	-17.2	-18.4
ch1:	16:39:52	-20.3	-19.6	-18.1	-16.55	-15.85	-14.25	-12.3	-10.05	-6.9	-4.4	-3.6	-3.35	-4.55	-6.35	-4.4	-2.35
ch1:	16:39:52	-2.7	-1.7	-0.6	0.5	1.85	1.2	-1.3	-1.55	-0.7	0.9	1	-1.7	-5.15	-4.8	-5.35	-6.7
ch1:	16:39:52	-7.25	-8	-10.05	-11.05	-10.6	-7.9	-5.15	-4.3	-3.15	-2.5	-2.4	-3.25	-3.4	-4.1	-7.25	-9.85
ch1:	16:39:52	-8.3	-7.3	-7	-3.8	-2.8	-3.1	-3.55	-3.3	0.4	3.7	2.95	2.75	2.1	0.35	0.8	0.1
ch1:	16:39:52	-1.4	-2.75	-4.65	-5.85	-5.55	-6.75	-8.35	-10.85	-12.45	-11.95	-11.65	-10.75	-8.5	-8.35	-7.1	-4.85
ch1:	16:39:52	-4.3	-2.9	-0.3	0.8	0.5	0.7	2.85	5.85	7.9	10.05	10.9	8.85	9.1	9.95	8.75	6.6
ch1:	16:39:52	5.55	6.05	7.45	9.1	11.45	13.35	14.5	15.05	13.95	13.15	12.7	10.5	9.6	9.45	7.5	5
ch1:	16:39:52	3.85	4.95	7.7	7.95	7.35	6.95	4.3	2.9	1.55	2.1	5.9	7.05	6.5	8.45	7.85	4.75
ch1:	16:39:52	2.35	0.15	0.4	0.1	-1	-0.3	-0.35	-0.4	1.45	0.8	-0.85	-1.05	-0.75	1.15	1.9	0.5
ch1:	16:39:52	3	5.15	4.5	2.4	1.6	2.8	3.6	2.05	2.8	5.05	4.3	3.45	3.15	2.5	2.65	2.75
ch1:	16:39:52	1.9	1.75	1.85	0.1	-3.05	-3.45	0.65	5.7	4.95	2.45	2.85	1.65	1.75	5.7	8.45	6.6
ch1:	16:39:52	4.4	2.35	3.15	3.35	2.8	3.05	3.95	5.05	6.8	8.35	8.6	9.3	10.05	11.15	9.15	4
ch1:	16:39:52	-0.05	0	1.4	2.05	4.4	5.4	5.15	7.2	8.75	7.35	6.9	5.85	3.7	2.5	1.6	0.75
ch1:	16:39:52	2.95	4.8	6.9	9.7	10.05	9.25	10.15	12.65	15.95	17.95	16.6	14.5	14.75	16.2	16.2	16.45
ch1:	16:39:52	17.2	17.25	19.45	22.65	24	23.55	24.4	21.65	13.9	4.6	-2.85	-6.95	-7.95	-7.1	-6	-3.65
ch1:	16:39:52	-0.2	3.5	6.45	7.2	6.85	5.8	5.05	4.1	3.1	3.7	4.35	5.75	8.3	9.4	10.1	11.7
ch1:	16:39:52	11.1	7.45	3.65	1.4	0.5	-0.55	-0.85	0.9	1.8	1.35	2.05	1.3	-1.45	-1.1	0.35	2
ch1:	16:39:52	1.65	-0.55	-1.35	0.65	4.65	7.6	7.35	5.05	3.55	2.2	1.75	3.55	3.9	3.75	3.3	5.55
ch1:	16:39:52	7.6	5.35	3.85	4.05	2	0.85	1.75	2.35	4.45	6.65	7.7	7.8	4.8	1.3	1.1	-0.15
ch1:	16:39:52	0.3	5.95	13.1	14.2	13.2	13.3	13.55	10.55	9	8.65	7.55	10.1	14.05	14.7	14.3	13.65
ch1:	16:39:52	10.5	7.85	4.45	3.25	7.4	9.1	9.45	12.2	12.7	10.1	5.85	0.65	-1.7	-2	-0.8	3.3
ch1:	16:39:52	5.95	6.3	5.35	2.2	1.4	1.1	-1.8	-3.15	-3.25	-3.3	-0.55	3.75	3.65	2.95	4.5	7.5
ch1:	16:39:52	8.3	8.6	8.55	7.05	6.1	3.9	0.85	-0.4	0.1	1.8	5.4	7.5	8.4	10.7	13.2	15
ch1:	16:39:55	2.65	0.75	4.6	9.25	11.5	14.05	14.6	15.9	19.1	19.65	19.7	17.85	11.8	10	10.9	10.65
ch1:	16:39:55	11.85	10.5	6.55	3.5	-1.95	-4.75	-4	-3.8	-3.55	-3.75	-3.9	1	5.9	7	5.75	1.85
ch1:	16:39:55	-2.3	-2.7	-1.6	3.55	10.25	11.7	6.4	1.35	-0.5	-0.7	2	7.05	10.85	12.35	15.2	18.65
ch1:	16:39:55	19.95	18.7	17.8	16.05	13.9	13.7	13.65	14.65	16.3	17.1	16.95	15.2	12.1	13.75	17.55	19.3
ch1:	16:39:55	21.85	23.4	22.5	21.25	18.95	16.5	15.55	14	13.3	15	18.1	19.9	19.9	18.6	18.5	17.25
ch1:	16:39:55	15.15	12.65	9.35	4.75	3.35	6.35	6.45	6.25	8.4	9.4	11.25	14.5	14.05	15.85	17.4	13.55
ch1:	16:39:55	10.15	8.5	5.9	5.6	5.3	6.25	9.9	10.1	10.15	9.65	6.35	6.2	7.55	5.8	6.15	5.2
ch1:	16:39:55	5.1	9.6	10.55	9.9	10.5	8.7	8.1	11.7	11.9	9.45	5.2	2.2	3.25	3.6	2.1	1.55
ch1:	16:39:55	0.8	3.1	9	11.65	11.95	9.7	5.85	4.6	3.75	4.2	8.6	13.3	15.25	16.35	17.2	20.25
ch1:	16:39:55	24.25	26.5	27.25	24.8	19.75	17.9	19.45	18.65	15.7	12.4	8.85	6.1	4.4	3.2	-0.1	-4.85
ch1:	16:39:55	-7.05	-6.05	-7.25	-5.5	0.35	4.3	3.15	-0.25	-4.05	-6.95	-7.05	-7	-8.65	-10.9	-10.7	-8.95
ch1:	16:39:55	-10.3	-12.3	-12.05	-11.25	-11.15	-11.7	-11.75	-8.9	-5.05	-0.95	-0.1	1.8	5.8	9.25	10.1	12.95
ch1:	16:39:55	15.8	17.45	18.8	18.75	18.6	22.8	25.95	26.6	27.85	25.8	21.05	20.35	19.9	20.6	25.15	29
ch1:	16:39:55	31.7	36.55	40.9	43.6	42.4	38.4	35.75	36.4	35	33.15	35.15	36.9	35.6	34.6	32.25	28.4
ch1:	16:39:55	26.6	27.5	28.3	29.3	29.65	32.05	32.6	28.5	24.3	20.3	15.4	11.85	8	4.65	5.5	5.85
ch1:	16:39:55	6.45	9.75	12.15	13	14.35	15.05	13.75	7.75	0.05	-4.3	-8.2	-11.55	-12.65	-12	-8.6	-4.15
ch1:	16:39:55	-2.8	-2.8	-1.95	-1.4	0.3	2	1.5	1.05	1.05	4.3	9.85	10.1	8.5	8.8	9.65	10.5
ch1:	16:39:55	10.05	7.75	8.35	10.2	11.05	12.2	9.85	8.35	9.5	8.45	7.1	6.05	4.8	10.35	19.05	21.25
ch1:	16:39:55	22.7	24.8	24.7	23.5	22.4	21	20.3	17.4	13.55	11.9	14.5	17.35	15.65	13.2	12.85	10.85
ch1:	16:39:55	10.15	12.5	11.75	7.65	3.5	1.4	-1.3	-2.95	-2.4	-1.8	-4.05	-6.85	-9.85	-12.8	-13.5	-13.55
ch1:	16:39:55	-12.7	-10.8	-9.85	-10.85	-11.3	-11.6	-10.2	-7.35	-7.5	-8.15	-5.25	-3	-2.45	-0.25	2.7	4.8
ch1:	16:39:55	5.6	6.15	6.65	4.6	3.75	4.7	3.7	3.6	4	1.9	0	-0.35	-0.8	4.5	11.35	16.95
ch1:	16:39:55	19.3	18.6	16.5	15.1	12.9	12.9	12.35	11.35	11.55	10.15	10.2	13.7	15.1	12.9	9.95	5.3
ch1:	16:39:55	3.45	2.9	0.1	-1.85	-2.65	-4	-2.8	0	3.4	7.15	7.35	7.2	8.5	8.3	6.1	4.3
ch1:	16:39:58	-12.95	-12.3	-9.95	-3.15	3.2	5.45	3.75	0.6	-1.65	-1.15	-0.8	-1.55	-2.65	-3.05	-4.1	-6.2
ch1:	16:39:58	-9.9	-12.25	-11.75	-10	-7.45	-4.4	-1.8	-1.55	-2.9	-7.05	-10.45	-10.65	-7.4	-5.6	-5.5	-4.75
ch1:	16:39:58	-2.15	-1.35	-3.6	-7.8	-14.8	-21.05	-24.65	-26.45	-27.7	-24.2	-18.35	-14.8	-14.55	-15.15	-15.45	-17.2
ch1:	16:39:58	-19.85	-20.9	-19.75	-15.55	-12.9	-11.4	-6.75	-4.25	-7.25	-9.7	-11.1	-11.3	-8.45	-7.4	-7.5	-5.6
ch1:	16:39:58	-2.35	2.4	5.4	3.75	3.2	5.55	7.45	9.05	7.8	6.1	5.65	3.95	3.6	6.55	8.7	10.2
ch1:	16:39:58	10.2	11.8	19.5	24.4	22.65	19.4	15.05	9.15	5.75	5.4	7.75	11.1	16.9	23.6	26.15	23.05
ch1:	16:39:58	18.15	12.75	9.3	6.85	3.65	4.25	7.45	8.35	10.15	12.45	13.3	14.35	14.7	15.4	15.85	13.65
ch1:	16:39:58	11.95	11.15	7.3	5.85	9.3	13.9	19	21.5	20.4	18.7	16.1	12.5	8.8	4.1	2.6	6.05
ch1:	16:39:58	10.3	11.95	10.45	8.85	9.05	9.8	10.6	9.3	5.55	4.75	4.15	3.85	5.3	6.35	8.6	13.35
ch1:	16:39:58	14.6	15.85	16.65	13.35	9.9	6.4	3.3	3.8	2.75	0.5	2.5	5.2	7.6	9.9	6.35	3.25
ch1:	16:39:58	2.8	1.8	2.25	5.4	5.95	6.25	7.25	7.95	6.4	2.95	1.2	2	3.6	7.1	9.75	10.9
ch1:	16:39:58	10.35	7.7	4.25	5.7	11.25	16.75	18.95	19.95	20.95	19.85	17.9	19.1	19.55	17.9	16.35	14.55
ch1:	16:39:58	13.5	15.15	15.95	14.25	11.4	8.8	7.3	7.4	8.2	11.4	14.25	12.75	7.45	3.7	3.15	3.3
ch1:	16:39:58	2.4	-1.25	-5	-6.1	-4.65	-3.7	-5.35	-9.8	-8.45	-2.8	-1.25	-3.65	-4.55	-6.05	-7.55	-8.15
ch1:	16:39:58	-9	-7.4	-4.35	-5.3	-7.05	-6.9	-6.3	-4.65	-3.25	-4.6	-6.15	-6.35	-5.3	-5.45	-6.35	-6.35
ch1:	16:39:58	-4.25	-4.55	-6.4	-6.7	-4.9	-4	-5.8	-8.7	-6.9	-5.05	-6.45	-7.7	-7.8	-7.05	-3.2	-2.75
ch1:	16:39:58	-4.5	-7.4	-11.1	-10.25	-8.1	-12.65	-15.3	-13.9	-13	-12.5	-15.4	-18.35	-15.55	-13.8	-12.6	-8.5
ch1:	16:39:58	-6.6	-4.75	-3.05	-3.45	-1	0.75	-1.2	-1.15	-1.5	-4.75	-7.35	-8.9	-6	-1.7	2.45	7.15
ch1:	16:39:58	9.4	6.8	6.95	7.75	5.05	3	1.6	-1.35	-2.45	-2.95	-3.05	-2.7	-2.45	-1.85	-1.15	-0.95
ch1:	16:39:58	-0.85	-1.1	-1.55	-2.05	-2.45	-1.8	-1.65	-1.6	-2.6	-4.8	-4.5	-1.3	2.5	6.85	13.3	17.4
ch1:	16:39:58	18.7	18.85	17.15	13.85	12.3	11.8	11.6	13	13.4	12.3	12.8	14.9	17.4	22.7	27.7	29.95
ch1:	16:39:58	29.75	27.45	24.05	20.8	19.4	21	23	22.6	24.9	26.85	26.5	23.75	21.65	20.4	20.45	18.9
ch1:	16:39:58	19.55	19.15	16.8	16.8	14.5	10	8.45	9.7	12.1	15.4	18.85	23.15	22.45	19.55	17.65	12.75
ch1:	16:39:58	6.4	3.1	2.4	8.3	16.25	17.6	17.3	18.9	20.25	21.65	21.95	20.65	19.55	17.3	15.25	16.05
ch1:	16:40:01	-1.9	-0.05	-1.8	-3.5	-4.8	-5.9	-5.25	-7.15	-10.55	-10.95	-10.35	-10	-9.05	-9.85	-10.4	-10.15
ch1:	16:40:01	-10.7	-7.6	-4.7	-4	-3.9	-6.65	-9.8	-8.85	-7.15	-5.3	-3.9	-5.65	-7.3	-8.3	-9.7	-8.65
ch1:	16:40:01	-7.6	-8.5	-9.05	-9.8	-8.15	-4.2	-5.05	-7.3	-4.4	-1.55	-1.7	-2.9	-3.05	-0.05	2.15	1.6
ch1:	16:40:01	2.1	2.75	2.2	2.35	2.25	1.05	1.6	4.4	9.75	15.1	14.45	10.2	8.9	12.7	14.75	11.85
ch1:	16:40:01	7.8	5.7	5.15	6.8	9.05	12.85	17.5	17.75	14.45	12.65	11.35	10.1	11	12.35	12.5	12.65
ch1:	16:40:01	13.65	12.9	7.65	3.35	0.6	-2.1	-4.05	-2.95	-2.9	-1.8	-1.05	-3.5	-3.95	3.35	9.55	9
ch1:	16:40:01	7	6.35	6.7	7.5	5.9	2.55	3	4.85	6.75	8.9	5.9	0.25	1.05	1.5	-2.65	-5.5
ch1:	16:40:01	-3.65	1.1	3.05	-0.4	-2.6	-1.15	-1.75	-1.15	0.8	-0.7	-3.65	-4.15	-2.4	-2.95	-5.7	-6.25
ch1:	16:40:01	-6.55	-6.55	-4.7	-2.25	-0.6	0.2	0.3	0.6	-2.25	-6.1	-5.6	-3.3	-1.4	-0.8	0.5	3.25
ch1:	16:40:01	8.4	10.75	12.1	13.55	14.4	13.35	12.05	12.2	13.3	13.75	13.75	13.5	14.75	16.35	15.25	11.7
ch1:	16:40:01	10.25	13.7	17.15	18.1	16.25	11.75	8.35	8.55	8.6	7	6.2	6	8.25	10.2	8.9	5.5
ch1:	16:40:01	1.7	-1.3	-2.35	-2.25	-0.95	1.55	2.75	2.7	-0.1	-3.6	-5.45	-6.15	-6.35	-5.7	-6.55	-7.15
ch1:	16:40:01	-4.85	-2.45	-2.65	-4.95	-7.1	-7.95	-8.65	-11	-11.9	-9.1	-5.1	-3.5	-2.85	-1.35	-1.35	-3.45
ch1:	16:40:01	-6.35	-8.5	-10.5	-9.25	-7.4	-6.1	-2.3	3.3	4.6	2.65	-0.65	-2.65	-1.3	1.4	2.25	4.15
ch1:	16:40:01	6.1	6.1	5.85	6.75	6.7	6.7	7.15	7.35	3.75	-2.4	-3.95	-1.25	4.8	12.15	16	16.05
ch1:	16:40:01	16.05	13.45	10.2	8.5	5.45	5.25	8.05	7.5	6.5	10.3	15.2	16.65	15	12.65	11.8	13
ch1:	16:40:01	13.35	11.4	9.75	11.2	15.55	19.3	18.5	17.05	15.5	13.35	14.2	16.05	15.8	17.4	19.5	18.25
ch1:	16:40:01	18.35	18.55	17.3	17.7	19.65	23.3	26.15	26.05	26.75	27.8	27.15	26.6	26.5	25.65	25.1	23.75
ch1:	16:40:01	22.95	23.05	23.2	23.65	22.8	21.4	18.95	13.7	11.1	12.2	12.2	12.45	13.85	12.35	12.85	14.5
ch1:	16:40:01	11.45	5.75	0.25	-5.35	-7.65	-7.15	-6.2	-3.45	-1.8	-1.35	0.15	1.4	1.5	0.75	-0.05	0.95
ch1:	16:40:01	0.05	-3.35	-3.15	-4.6	-6.25	-5.85	-6.7	-7	-3.85	-2.65	-0.7	-1	-4.8	-4.7	-3.85	-3.95
ch1:	16:40:01	1.4	2.9	0.3	-0.55	-3.65	-5	-3.75	-5.75	-4.7	-2	-4.05	-1.45	2.3	1.45	3.75	7
ch1:	16:40:01	6.2	3.5	-5	-12.6	-13	-10.2	-7.5	-5.15	-2.25	3.7	9.95	11.3	8.75	3.55	-0.7	-1.45
ch1:	16:40:01	-0.65	2	6.05	8.45	9.4	7.5	4.05	5	7.2	6.65	5	5.65	6.15	8.75	11.45	13.05
ch1:	16:40:05	19.6	18.85	16.1	14.7	14.95	15.2	15.7	17.05	17.4	17.6	19	23.05	26.4	25.3	21.95	19.5
ch1:	16:40:05	18.15	18.9	20.35	19.4	17.1	15.8	17.55	20.65	18.75	15.55	17.15	20.75	21.8	19.7	16.4	14.1
ch1:	16:40:05	14.4	17.5	20.5	19.95	20.75	23.1	24.65	26.8	27.15	20.9	15.4	11.95	9.9	9.7	11.45	13.4
ch1:	16:40:05	14.9	14.95	15.55	16.05	14.8	13.2	14.05	17.65	19.7	16.5	12.55	11.25	10.25	9.2	10.35	10.35
ch1:	16:40:05	10.55	10.15	8.45	7.6	7.5	5.05	1.4	-0.5	0.45	6.25	13.55	15.45	14.15	11.5	6.45	1.25
ch1:	16:40:05	-3.35	-5.55	-5.25	-7.5	-11.8	-13.1	-13.05	-11.7	-9.45	-8.85	-6.05	-4.4	-7.35	-9.7	-8.8	-9.35
ch1:	16:40:05	-7.1	-4.95	-6.15	-5.65	-5.6	-6.6	-6.25	-4.2	-4.45	-3.45	-0.55	3.05	5	6.45	5.8	5.35
ch1:	16:40:05	4.65	3.35	3.35	6.55	8.05	8.3	8.1	8.1	7.8	5.55	3.45	1.8	0.3	0.15	0.65	2.55
ch1:	16:40:05	5.6	5.15	4.2	8.1	9.75	8.85	7.25	6.35	7.65	11.4	13.1	14.35	16.1	16.6	16.7	18.45
ch1:	16:40:05	18.65	18.75	21.3	21.35	18.5	17	15.25	13.95	12.4	8.15	6.7	7.55	6.95	9.25	11.45	10.4
ch1:	16:40:05	13.3	18.05	20.75	23.85	21.4	17	17.5	16.25	14.1	13.2	11.85	15.7	21.35	22.05	21.9	17.5
ch1:	16:40:05	9.35	5.4	4.15	3.85	7.25	8.9	10.9	13.1	10.6	6.15	3.7	1	2.4	3.75	3.8	4.9
ch1:	16:40:05	5.55	6.45	10.05	10.9	10.25	9.7	8.45	7.25	5.8	3.5	3.55	1.25	-1.6	-0.55	1.75	2.8
ch1:	16:40:05	5.8	7.95	9.45	10.1	8.45	7.05	9.15	10.5	11.05	9.3	7.55	8.2	8.75	8.35	8.65	5.95
ch1:	16:40:05	4	5.4	6.85	9.35	13.8	15.15	14.3	12.4	10.2	9.25	7.2	5.45	7.1	11.4	16.85	19.4
ch1:	16:40:05	17.4	16.8	15.2	12	8.2	1.8	-1.35	0.8	1.85	4.2	7.75	9.5	13.6	15.15	11.5	8.55
ch1:	16:40:05	5.9	5.7	11	14.1	16.25	19.05	18.05	16.5	16.85	19.2	22.05	22.55	20.05	19.4	16.6	13.55
ch1:	16:40:05	10.95	7.45	7.15	11.95	15.45	17.8	18.7	12.05	3.4	-1.7	-4.75	-7.85	-8.15	-7.5	-5.45	-4
ch1:	16:40:05	-4.15	-4	-2.75	-2.35	-1.4	-2.65	-6.55	-8.6	-9.9	-9.9	-7.5	-6.45	-6.35	-1.4	3.95	6.35
ch1:	16:40:05	5	-0.7	-4.95	-5.4	-2.95	1.65	3.1	0.15	-0.05	-0.95	-2.1	-1.45	-5.45	-13.25	-16.7	-17.9
ch1:	16:40:05	-16	-10.7	-7.4	-5.5	-4.1	-4.4	-5.65	-10.3	-18.3	-22.25	-22.15	-18.7	-15.6	-15.3	-12.15	-8.55
ch1:	16:40:05	-10.75	-14.85	-18.85	-23.55	-20.85	-14	-10.25	-7.5	-6.7	-9.7	-10.2	-9.65	-9.6	-7.3	-3.9	-1.1
ch1:	16:40:05	2.25	5.55	8.75	7.25	2.6	-0.05	0.75	2.7	5.8	8.45	9.65	11.5	14.45	17.45	16.7	13.35
ch1:	16:40:05	8.8	4.55	3.4	4.45	5.15	5.15	6.65	9.85	10.9	9.9	9.6	10.25	11.6	11.7	8.5	8.35
ch1:	16:40:08	9.1	7.65	8.35	10.1	7.95	5.4	8	10.3	11.85	14.15	16.6	17.85	16.2	13.2	9.4	4.5
ch1:	16:40:08	2.2	2.8	5.85	7	5.35	2.7	3.95	6.4	5	2.1	0.65	1.45	5.45	8.1	4.55	2.1
ch1:	16:40:08	1.9	0.4	-0.25	-2.55	-5.25	-4	-2.1	-0.9	1	2	2.55	0.85	-5.75	-9.5	-9.3	-8.2
ch1:	16:40:08	-7.35	-8.35	-6.7	-3.55	-3.75	-3.95	-3.75	-6.95	-9.1	-7.85	-8.6	-6.25	-2.75	-2.3	-3.7	-4.2
ch1:	16:40:08	-5.55	-5.25	-3.7	-5.6	-7.9	-7.05	-6.5	-4.85	-2.25	-2.05	-1.6	2.75	5.45	5.95	5.45	4.4
ch1:	16:40:08	4	1.25	-4.4	-7.15	-8.8	-11.6	-10.85	-6.55	-6.3	-6.3	-5	-4.05	-1.15	3.55	5.35	6.65
ch1:	16:40:08	7.9	8.05	8.4	7.4	4.75	3.1	4.4	6.65	6.1	3.05	1.4	1.65	2.3	2.55	-0.35	-1.85
ch1:	16:40:08	-2	-2.85	-2.65	-3.7	-5.15	-4.6	-6.5	-7.15	-6.3	-8	-7.25	-2.9	-2.8	-4.1	-3.85	-2.85
ch1:	16:40:08	0	1.55	2.25	2	-2.35	-6.9	-8.45	-8.1	-5.8	-4.85	-6.3	-4.7	-2.1	-2.55	-3.95	-8
ch1:	16:40:08	-8.1	-2.5	0.4	0.55	3.1	3.9	3.3	2	-0.6	-0.7	-0.95	-0.7	2.9	6.95	8	8.85
ch1:	16:40:08	7.4	5.1	3.65	4.15	5.15	4.25	2.35	0.5	0.7	4.05	8.25	9.05	9.8	8.25	6.3	4.2
ch1:	16:40:08	1.3	-1.1	-4	-6.45	-3.05	2.85	7.4	13.3	13.4	8.95	6.35	3.65	1.4	1.95	-0.35	-1.05
ch1:	16:40:08	4.05	8.4	9.75	9.6	11.8	14.95	14.25	14.35	17.5	18.05	19.75	22.35	18.3	12.85	8.55	6.05
ch1:	16:40:08	7.35	9.95	11.65	14.45	11.25	5.75	3.45	1.35	0.4	3.9	6.85	9	9.1	5.5	4.65	5.55
ch1:	16:40:08	5.6	5.55	2	-3.65	-4.1	-0.05	3.75	8.25	10.75	13.3	14.65	11.3	7.9	6.3	4.35	2.55
ch1:	16:40:08	2.7	5.85	11.7	13	10.05	7.85	7.3	6.35	3.45	1.8	3.05	4.95	7.55	12.8	14.1	11.9
ch1:	16:40:08	6.75	3.4	3.25	3.8	5	8.95	11.75	15.05	17.1	12.45	8.55	8.55	8.4	9.2	10.25	8.5
ch1:	16:40:08	8.7	7.75	5.5	4.15	2.35	1.95	2.55	2.55	4.9	8.7	9.65	11.6	12.25	11.15	9.95	8.55
ch1:	16:40:08	9.35	12.15	14.05	16.5	21.1	24.6	25.2	22.4	20.15	20.8	20.55	17.9	15.65	14.6	15.55	16.15
ch1:	16:40:08	14.9	13.6	11.65	11.45	12.6	10.35	10.7	15.2	17.45	17.6	15.35	9.75	4.35	2.65	4.35	6.75
ch1:	16:40:08	6.1	6.4	6.8	4.15	4.05	2.05	-5.15	-8.35	-8.15	-7.6	-4.85	-2.7	-0.1	4.65	6.6	3.6
ch1:	16:40:08	-1.85	-8.05	-11.55	-11.6	-9.35	-5.15	-2.15	-2.4	-6.2	-7	-4.6	-5.6	-9.25	-10.35	-9.65	-6.9
ch1:	16:40:08	-3.9	-2.05	0.75	1.6	1.25	3.55	3.65	1.7	3.15	5.6	6.25	6.5	5.1	2.55	-0.45	-1.95
ch1:	16:40:08	-0.55	0.5	0.6	2.3	4.3	5.85	4.35	2	1.85	-0.05	-3.55	-3.1	-2.25	-1.9	-1.45	-2.6
ch1:	16:40:11	1.75	-1.1	-0.45	2.7	4.3	2.15	1.6	1.55	-2.35	-4.05	-4.35	-5.8	-3.35	0.7	-0.25	0.05
ch1:	16:40:11	0.65	-0.1	-2.65	-6.6	-7.4	-2.4	-0.2	-0.25	0.7	-1.35	-4.35	-2.55	1.05	2.8	4.7	6.6
ch1:	16:40:11	6.9	4.65	2.6	3.65	4.3	4.1	8.25	14.5	19.7	22.9	24.1	25.7	25.4	21.9	18.6	15.85
ch1:	16:40:11	11.65	8.45	7.4	11.15	17.95	22.5	25.75	25.8	20.55	14.75	8.4	1.35	2.35	6.35	7.2	10.9
ch1:	16:40:11	15.55	14.65	10.45	4.7	0.1	-1.05	-1	1.85	4.85	3.85	2.65	4.1	3.4	3.35	1.9	0.75
ch1:	16:40:11	4	7.05	7.25	9.8	9.95	9	8.15	1.5	-5.85	-5.55	-3.25	-1.45	-1.25	-1.05	2.5	5.3
ch1:	16:40:11	2.75	0.45	-1.8	-5.35	-7.55	-6.25	-4.3	-1.75	1.25	4.95	5.75	5.25	3.45	-1.25	-6.6	-7.35
ch1:	16:40:11	-6.45	-3.45	0.9	3.1	3.05	3.85	3.5	2.25	-1.55	-5.5	-8.1	-10.8	-11.35	-4.8	1.15	2.25
ch1:	16:40:11	1.55	-1.05	-3.7	-4.15	-7.55	-8.3	-3.25	0.8	3.25	7.1	3.85	-1.6	-1.6	0.8	1.95	2.2
ch1:	16:40:11	0.4	-0.9	-2.45	-5.5	-6.1	-4.65	-1.85	-0.15	-0.65	-1.1	-0.95	-3.35	-5.95	-6.9	-4.6	-0.1
ch1:	16:40:11	4.05	6.85	6.15	4.5	4.5	3.25	0.35	-0.15	0.1	1.1	0.55	-0.95	0.45	3.2	3.55	2.7
ch1:	16:40:11	-0.7	-2.75	-1.65	-2.65	-2.45	0.25	0.6	1.85	1.6	0.15	0.3	-3.2	-7.95	-6.6	-6.75	-9.5
ch1:	16:40:11	-8.1	-4.25	-0.2	0.85	-2.25	-5.95	-10.8	-14.85	-11.5	-5	-2.2	-0.45	-0.4	0.25	0.4	-1.5
ch1:	16:40:11	-2.15	-0.4	-2.9	-6.65	-6.4	-5.45	-4.05	-2.5	-4	-6.2	-3.6	-1.15	-0.85	-0.75	-1.8	-3.6
ch1:	16:40:11	-1.7	0.8	3.4	5.8	6.05	5.2	2.85	1	2.05	2.85	1.4	2.25	2.4	2.2	3.65	5.1
ch1:	16:40:11	4.3	5	6.15	7.95	8.1	7.05	8.8	12.7	15.5	15.5	12.6	10.05	8.6	7.6	10.35	13.15
ch1:	16:40:11	13.55	13.3	10.25	5.8	6.9	9.4	8.8	6.3	2	-0.15	0.6	1.05	3.5	7.3	5.3	0.8
ch1:	16:40:11	-0.1	0.05	-1.35	-1.1	-0.25	1.25	0.15	-2.1	-2.35	-3.4	-5.15	-1.9	1	2.05	2.6	-0.45
ch1:	16:40:11	-2.5	1.6	2.5	-0.45	-0.45	-0.7	-0.45	2.15	4.15	7.25	10	9.75	9.2	6.45	1.9	2.25
ch1:	16:40:11	1.35	0.6	6.1	11.6	13.5	14.9	11.45	8.25	9.35	8.85	7	6.1	6.1	9.7	12.85	10.9
ch1:	16:40:11	9.15	6.9	4.15	5.2	5.9	5.1	6.45	8	10.5	10.7	6.95	5.95	7.35	7.55	11.15	13.15
ch1:	16:40:11	11.3	13.05	15.85	15	15.3	13.3	8.55	5.15	3.55	6.25	12.2	13.25	11.6	9.45	3.75	-0.95
ch1:	16:40:11	-1.6	-2.45	-3.85	-1.75	3.25	7.8	7.75	5.7	6	6.85	5.4	3.5	3.1	4.35	4.2	3.3
ch1:	16:40:11	4.75	6.1	2.95	1.15	1.5	1.85	3.6	6.8	9.15	10.55	10.05	8.25	7.45	6.85	7.1	6.5
ch1:	16:40:14	1.1	1.05	2.15	2.8	4.9	8.1	8.2	9.6	11.85	10.25	9.05	7.4	3.4	2	0.7	-0.7
ch1:	16:40:14	3.05	6.55	7.2	9	7.7	5.25	5.05	3.35	2.05	4.1	4.3	4.75	6.3	3.5	-0.3	-3
ch1:	16:40:14	-7.2	-8.9	-6.35	-3.65	1	1.45	-4.2	-5.7	-3.85	-4.4	-3	-1.6	-1.65	0.85	3.95	5
ch1:	16:40:14	5.35	2.8	0.15	1.9	5.25	11.1	17.35	15.75	10.75	10.9	11.85	7.55	1.65	-0.3	2.85	8.65
ch1:	16:40:14	13.15	18.3	22.9	25.1	24.6	21.35	18	15.85	10.9	5.95	5.6	7.25	10.5	14.35	15.4	16.65
ch1:	16:40:14	21.2	23.85	24.45	22.2	17.4	13.85	12.5	12.35	15.25	20.25	22.65	22.7	24.2	25.1	22.2	18.5
ch1:	16:40:14	13.7	8.05	4.45	3.5	2.1	3.75	6.85	8.2	10.8	15.8	20	21.7	19.2	12.55	7.4	2.75
ch1:	16:40:14	-1.25	-3.2	-6.25	-8.45	-4.85	0.6	2.6	1	-1.3	-2.85	-9.8	-19.05	-21.4	-20.05	-21.25	-20.65
ch1:	16:40:14	-17.4	-11	-4.4	-4.75	-9	-11.8	-15.9	-20.05	-22.25	-22.55	-19.2	-15.05	-12.45	-10.5	-9.3	-7.95
ch1:	16:40:14	-4.85	-3.55	-2.8	0.4	3.65	6.2	5.85	5.6	7.8	10.3	10.35	10.4	11.75	13.35	13.15	12.6
ch1:	16:40:14	13.55	12.7	11.45	12.35	12.6	11.25	10.9	10.1	11.15	12.55	11	8.1	6.4	4.65	5.1	4.85
ch1:	16:40:14	3.55	5	8.8	8.05	6.4	5.35	5.55	6.2	7.6	8.85	9.3	9.5	9	8.75	11.6	15.6
ch1:	16:40:14	14.05	10.05	7.95	8.15	7.75	6.75	7.25	8.2	6.85	7.5	9.65	8.85	7.35	4.95	1.8	1.85
ch1:	16:40:14	3.45	2.75	4.55	5.65	7.25	10.5	9.5	6.75	5.35	4.35	6.75	10.6	9.95	11.8	14.35	13.25
ch1:	16:40:14	11.8	8.1	1.15	-0.95	-0.75	0.15	2.2	4.75	6.4	8.15	9.05	8.3	2.25	-4.6	-6.75	-9.05
ch1:	16:40:14	-10.35	-8.55	-9.35	-11.6	-12.25	-11.75	-9.55	-7.85	-9.4	-10.5	-10.55	-10.85	-12.4	-12.2	-9.75	-7.7
ch1:	16:40:14	-8.05	-11.3	-14.35	-12.7	-6.7	-1.3	2.45	4.6	6.95	7.6	5.4	3.35	1.25	-1.9	1.45	6.65
ch1:	16:40:14	7.2	6.2	5.5	4.45	5.15	8.75	14	19.45	21.8	21.5	18.2	13.15	10.2	11.9	16.4	20.5
ch1:	16:40:14	24.2	27.8	29.25	27.6	25.7	24.15	20.8	14.3	7.5	2.1	-1.55	-1.75	2.15	5.1	6.8	8.85
ch1:	16:40:14	10.25	10.95	9.25	3.5	1.25	2.95	3.9	5.1	3.85	-0.4	-2.55	-2.95	-2.45	-0.3	-1.8	-3.9
ch1:	16:40:14	-5.6	-10.5	-15.45	-15.65	-15.9	-16.3	-16.75	-16.05	-13.7	-12	-11.15	-11.4	-12.3	-12.7	-12.6	-13.4
ch1:	16:40:14	-12.6	-11.05	-8.2	-5.1	-4.55	-5.5	-7.55	-9	-8	-7.85	-11.25	-9.7	-3.85	2.05	3.2	2.15
ch1:	16:40:14	2.3	2.65	0.05	-0.5	-1.35	-3.75	-3.55	-3.7	-6.3	-7.8	-6.5	-4	-3.8	-7.65	-8.85	-6.7
ch1:	16:40:14	-5.2	-2.25	1.8	5.15	6.05	2.75	0.9	5.85	7.25	7.25	13.35	18.25	15.25	11.3	8.55	8.1
ch1:	16:40:17	9.35	9.7	9.4	9.45	10.5	12.9	11.15	7.55	6.75	6.35	5.3	6.25	5.75	6.5	8.35	10.6
ch1:	16:40:17	15.35	19.4	17.65	15.8	12.55	8.85	7.3	5.65	4.65	6.8	9.4	11.2	11.7	9.8	7.4	3.85
ch1:	16:40:17	1.35	2	2.4	4.95	9.9	14.2	17.7	16.95	11.15	9.1	8.65	6.85	7.3	8.7	9.25	10.55
ch1:	16:40:17	11.95	13.75	15.8	12.95	7.55	4.1	3.45	4.1	5.5	8.2	12	14	13.25	14.05	15.25	13.55
ch1:	16:40:17	9.4	6.2	5.35	8.2	13.4	15.55	14.35	12.65	11.55	10.15	7.05	2.85	3.45	3.2	3.1	5.15
ch1:	16:40:17	7.15	5.6	5.3	3	2.35	3.9	5.35	5.7	6.05	4.3	3.2	5.2	8.2	9.4	8.05	6.55
ch1:	16:40:17	5.35	2.35	3.1	5.85	4.2	2.25	1.85	-2.35	-5.85	-6.6	-7.35	-4.75	-0.45	1.65	4.45	4.55
ch1:	16:40:17	0.35	-2	-4.4	-7.3	-4.5	0.25	3.1	4.45	3.2	2.35	3.9	2.5	1.55	2.65	1.35	-2.2
ch1:	16:40:17	-3.75	-3.75	0	2.5	2.25	3.35	4.75	1.3	2.05	4	1.3	-0.8	0.65	3.3	10.35	13.05
ch1:	16:40:17	9.55	8.2	9.6	8.5	5.85	2.2	3.6	9.9	14	16.9	20.4	21.75	21.35	20.7	18.65	14.95
ch1:	16:40:17	8.15	4.25	4.4	4.8	7.15	12	13	10.1	6.15	1	0.55	2.15	3.6	4.75	4.5	0.1
ch1:	16:40:17	-2.85	-6.15	-10.3	-9.8	-6.55	-4.4	0.45	3.65	3.9	4	1.6	-0.95	-1.25	-4.95	-6.45	0.55
ch1:	16:40:17	8.1	12	12.5	8.5	2	-4.95	-8.55	-7	-7.1	-7.15	-2.55	0.5	0.15	0.1	-0.4	0.4
ch1:	16:40:17	-0.25	-3	-3.9	-4.8	-7.55	-8.15	-5.1	-1.9	-0.05	-0.55	-4.2	-8.4	-7.9	-6.65	-9.35	-9.85
ch1:	16:40:17	-8.25	-5.75	-1.05	-0.6	-6.75	-8.35	-7.8	-6.1	-1.05	2.25	4.8	7.65	6.95	6.4	5.65	2.15
ch1:	16:40:17	3.45	7.95	10.35	11.65	12.05	14.85	16.85	13.8	12.6	15	13.35	12.35	13.4	15.7	17.5	18.05
ch1:	16:40:17	19.8	24.6	25.95	25.05	24.2	21.55	22.2	24.75	25.5	28	31.9	33.25	33.7	32.85	31.5	31.3
ch1:	16:40:17	27.9	25.1	23.15	20.55	19.75	20.65	21.65	24.9	25.8	25.65	25.55	21.1	14.8	12.3	12.4	15.8
ch1:	16:40:17	19.1	17.55	15.45	14.45	12.45	11.55	11.05	12.2	12.7	12.9	15.15	15.55	10.55	7.2	7.6	9.8
ch1:	16:40:17	11.5	10.6	9.25	9.6	8.6	7.5	7.65	9.85	13.2	11.6	7.3	4.2	-4.3	-11.65	-11.55	-7.8
ch1:	16:40:17	-4.75	-2.05	-4.45	-5.65	-4.95	-5.55	-9.45	-13.55	-16.7	-17.25	-21.05	-25.1	-24.95	-22.65	-20.75	-18.95
ch1:	16:40:17	-15.2	-11.85	-12.55	-12.9	-12.45	-15.3	-16.1	-12.15	-10.55	-9.65	-9.9	-9.75	-5.75	-0.6	2.25	7.05
ch1:	16:40:17	9.3	8.85	8.95	8.45	6.9	7.65	6.05	4.05	4	4.15	6.55	9.95	10.3	11.25	12.75	12.65
ch1:	16:40:17	9.35	4.75	2.45	5.85	8.8	9.8	9.7	10.75	10.75	8.5	4	4.3	8.55	11.6	14.4	17.6
ch1:	16:40:20	15.25	11.35	10.5	11.3	13.25	13.75	11	7.9	7.45	8.35	7.35	3.25	2.15	5	8.65	11.2
ch1:	16:40:20	12.65	11.15	7.75	5.35	6.3	8.05	7.85	7.1	7.95	9.5	11.8	13.85	14.1	12	8.9	8.85
ch1:	16:40:20	8.6	6.6	6.8	8.05	5.95	3.45	2.65	4.3	5.4	1.95	-0.5	0.6	3.45	4.8	2.9	-0.1
ch1:	16:40:20	-1.5	-4.05	-2.4	2.45	3.25	2.95	5.1	4.7	4.45	4.2	1	-0.85	-3.3	-6.8	-7.55	-8.05
ch1:	16:40:20	-8.65	-5.45	-4.2	-4.9	-6.7	-9.95	-10.65	-7.95	-6.6	-2.3	4.05	6.4	3.6	-1.6	-9	-15.1
ch1:	16:40:20	-19.45	-20.15	-17.6	-11.5	-3.9	4.5	8.15	7.6	4.4	4.7	8.1	10.85	10.9	12.7	12.75	13.2
ch1:	16:40:20	14.75	15	13.8	15	15.15	16	17.75	16.05	12.15	10.55	7.35	2.85	2.45	3.3	3.95	5.1
ch1:	16:40:20	5.1	4.5	6.7	7.95	10.25	13.1	13.4	12.6	12.3	10.5	9.35	8.3	7.7	10.9	13	10.65
ch1:	16:40:20	7.7	4.15	1.1	1.95	3.9	4.55	6.85	8.7	9.75	11.55	10.85	6.75	3.25	0.05	-0.85	3.3
ch1:	16:40:20	7.95	11.15	16.1	20.2	20.7	17.35	10.25	6.1	5.05	3.65	4.2	8.6	13.15	16.5	18.6	20.95
ch1:	16:40:20	21.8	18.75	14.2	10.8	8.65	8.8	10.75	13.75	18.85	24.25	25.3	23.85	19.95	12.95	5.4	1.15
ch1:	16:40:20	2.5	7.8	12.4	18.05	24.75	26.25	21.65	17.15	11.05	6.3	3.8	1.1	-0.9	0.9	2.95	6.45
ch1:	16:40:20	9.75	11.5	11.35	8.1	3	3.25	3.15	0.75	3.6	8.35	8.7	6.65	1.3	-3.95	-3.4	-3
ch1:	16:40:20	-3.35	-1.2	0.7	1.6	1.9	-1.75	-4.95	-5.5	-8.1	-9.65	-9.2	-9	-10	-12.4	-13.4	-8.45
ch1:	16:40:20	-4.05	-2.3	1.1	4.95	5.05	2.9	0.65	0.3	2.1	3.5	4.15	4.45	4.6	6.4	9.45	10.85
ch1:	16:40:20	9.3	6	3.25	2.9	2.9	1.7	0.05	2.25	3.7	2.3	0.75	2.1	0.35	-2.35	-1.75	1.9
ch1:	16:40:20	2.85	2.95	1.55	-1.8	-6.8	-9.4	-8.95	-6.2	-2.75	0.15	-1.8	-6.15	-10.45	-13	-11.4	-3.3
ch1:	16:40:20	5.9	14.05	17.4	17.65	18.15	17.6	12.25	7.2	0.35	-6.4	-8.65	-3.25	4.85	15.8	25.05	33.15
ch1:	16:40:20	36	34	29.15	23.65	16.75	12.95	11.1	13.65	19.75	25.3	28.05	30.8	26.85	16.8	8.65	6.45
ch1:	16:40:20	9.05	14.65	18.1	21.45	25.1	27.7	29.85	30.6	27.4	24.2	20.65	16.55	11.4	9.1	13.55	19.7
ch1:	16:40:20	18.75	16.65	15	10.5	7.85	7.05	5.85	9.8	13.3	11.4	10.35	10.55	6.95	6.95	9.15	7.75
ch1:	16:40:20	4.1	0.3	-4.15	-5.55	-6.15	-8.35	-9.5	-8	-6.2	-5.05	-4.2	-2.05	-0.4	-0.65	-2.1	-3.5
ch1:	16:40:20	-5	-6.1	-10.4	-14.75	-16.45	-15.7	-13.15	-8.15	-3.4	1.3	3.8	4.8	4.85	1.95	-3.55	-5.15
ch1:	16:40:20	-2.7	1.7	6.35	8.9	9.6	12.75	16.25	19.65	21.35	21.85	17.8	11.15	4.45	-0.8	-8.8	-15.25
ch1:	16:40:23	-18.9	-19.45	-15.9	-11.4	-10.95	-9.9	-7.75	-6.2	-3.1	1.2	5.45	8.65	9.7	8.85	9.3	8.95
ch1:	16:40:23	8.35	9.05	11.5	14.5	17.85	17.95	13.8	8.6	5.8	6.65	10.3	11.65	12.25	14.95	17.35	19.15
ch1:	16:40:23	20.9	18.75	15.8	14.05	12.75	14.85	18.75	19.9	20.55	20.9	18.95	17.3	16.75	14.55	14.85	16.55
ch1:	16:40:23	18.45	19.25	18.1	14.4	13.75	13.75	14.2	14.6	12.8	8.8	7.6	8.6	10	11.05	10.55	7.95
ch1:	16:40:23	5.7	1.9	-1	-0.15	0.45	-1.05	0.25	2.4	3.15	2	-2.1	-5.6	-3.1	0.55	2.15	0.85
ch1:	16:40:23	0.05	1.75	1.05	-2.4	-2.1	-0.75	-2.45	-4.15	-7.5	-8.3	-5.2	-3.9	-6.2	-6.4	-9.1	-14.95
ch1:	16:40:23	-19.25	-18.1	-15.75	-13.6	-11.5	-9.25	-7.95	-7.5	-11.05	-14.7	-17.5	-20.1	-19.65	-13.85	-10.25	-8.6
ch1:	16:40:23	-7.35	-7.25	-9.55	-11.95	-13.9	-12.15	-11.05	-9.15	-4.55	-1	-2.2	-4.15	-8.05	-9.9	-9	-9.9
ch1:	16:40:23	-14.9	-13.9	-9.65	-6.15	-6	-5.7	-4.7	-2.2	-2.05	-0.45	1.2	3.75	8.1	12.2	10.5	7.8
ch1:	16:40:23	6.85	8.05	10.3	12.6	11.4	10.4	11.1	12.75	13.5	14.9	14.25	12.35	11.75	11.8	10.3	11.25
ch1:	16:40:23	15.35	19.35	21.2	21.85	20.55	18.8	14.8	9.9	10.2	14.85	18.05	21.6	25.75	29.15	30.9	30.9
ch1:	16:40:23	28.9	25.95	22.9	20.45	18.45	16.95	15.15	13.9	15	16.9	16.85	16.35	15.75	16	15.55	14.15
ch1:	16:40:23	14.45	16.2	15.7	17.05	19.2	19.9	21.45	23.8	22.95	21.75	19.6	15.65	14.35	14.25	13.85	14.3
ch1:	16:40:23	14.7	12.9	11.6	8.95	8	10.05	10.05	10.5	11.65	8.8	5.55	5.15	1.5	-2.05	-1.7	-0.2
ch1:	16:40:23	1.45	3.95	4	6.4	7.3	2.6	-2.4	-3.75	-4.25	-2.95	-2.7	-3.25	-1.6	-0.55	0.05	3.65
ch1:	16:40:23	4.15	3.3	4.65	4.8	4.75	7.4	7.95	8.6	8.8	7.4	8.1	10.3	6.65	5.45	7.4	7.35
ch1:	16:40:23	8.05	11.3	12.75	14.3	15.05	13.15	10.75	7.8	3.7	2	2.8	5.85	10.8	13.85	13.85	12.5
ch1:	16:40:23	8.1	6	4.65	-1.7	-8.25	-7.65	-6.25	-4.1	-1.4	-3.3	-6.05	-6.05	-7.95	-9.7	-12.55	-17.75
ch1:	16:40:23	-20.1	-19.2	-16.95	-11.6	-9.95	-11.2	-9	-4.7	-2.15	-1.65	-5	-8.7	-9.85	-9.1	-6.55	-2.05
ch1:	16:40:23	0.8	2.3	5	6.75	4.45	0.9	-1.05	-0.8	1.45	2.95	4.35	6.7	5.1	1.95	0.35	-2.4
ch1:	16:40:23	-4.1	-2.05	-1.25	0.15	3	2.8	1.65	-0.7	-5.65	-8.1	-5.8	-2.65	0.85	2.6	4.95	8.2
ch1:	16:40:23	8.75	8.8	9.85	4.9	-2.7	-4.05	-0.15	4.3	5.55	3.85	3.8	6.9	8.2	6.95	4	1.05
ch1:	16:40:23	0.1	0.35	-0.45	0.65	4.2	8	8	5.25	2.75	2.05	2.25	2.9	2.6	-0.15	-1.3	0.85
ch1:	16:40:23	3.95	7.3	8.4	5.65	1.95	-1.1	-4.15	-5.75	-6.65	-5.6	-1.55	1.85	3.55	5.9	4.95	2.05
ch1:	16:40:26	0.3	1.85	2.6	4.5	4.4	3.45	5.2	7.4	5.6	5.15	8.35	12.45	15.85	16.3	13.6	10.15
ch1:	16:40:26	6.85	6.35	8.7	10.85	11.3	10.95	9.55	8.05	6.4	5.6	3.2	1.35	2.45	5.35	7.25	7.6
ch1:	16:40:26	7.6	9.65	9.8	7.3	5.6	4.35	2.2	1.5	2.85	7.4	10.7	10.4	11.5	12.75	10.7	11
ch1:	16:40:26	11.35	6.55	3.15	5.7	9.55	14.55	17.65	16.3	12.2	9.4	9.65	11.5	10.35	9.05	11.15	11.9
ch1:	16:40:26	9.2	8.8	9.15	9.6	11.35	10.25	5.2	2.25	3	3.95	4.4	5.4	7.75	11.5	12.8	10.35
ch1:	16:40:26	8.75	5	-1.25	-5.85	-8.7	-9.65	-5.45	-1.65	2.35	8	8.5	4.95	2.25	-4.1	-6.35	-2.6
ch1:	16:40:26	0.75	6.6	14.65	18.7	22.55	22.7	18.05	14.4	9.05	4.4	7.15	9.25	10.05	14.2	17.25	18.45
ch1:	16:40:26	18	10.3	2.95	1	4.35	9.2	11.25	12.05	14.85	13.9	11.6	12.25	12.95	14.15	17.3	19.05
ch1:	16:40:26	19.85	15.15	7.85	5.05	6.6	9.4	10.75	3.65	-4.2	-7.5	-8.65	-8.85	-5.9	-8	-10.05	-7.85
ch1:	16:40:26	-4.6	-3.65	0.05	7.8	15.9	18.75	17.3	14.65	12.6	9.45	3.65	-0.8	-2.1	-3.7	-8.5	-9.8
ch1:	16:40:26	-3.8	2.1	6.2	10.35	12.1	12.15	13.55	12.9	13.1	15.4	18.05	19.45	21.3	24.2	28.6	28.3
ch1:	16:40:26	25.95	24	22.1	20.15	22.35	26	29.05	30.2	29.45	27	23.15	18.85	15.65	13.3	13.6	16.6
ch1:	16:40:26	18.4	19.15	19.4	20.05	20.45	20.1	18.7	16.95	15.5	15.5	14	8.3	5.85	6.4	8.8	12.8
ch1:	16:40:26	14	10.7	7.85	3.25	-2.05	-7.35	-13.15	-14.3	-8.55	-4	-1.05	2.25	3.65	3.8	1.85	-2.75
ch1:	16:40:26	-7.65	-11.45	-13.9	-15.8	-17.55	-15.8	-14.6	-14	-8.65	-2	-1.4	-6.15	-14.15	-19.95	-20.4	-18.8
ch1:	16:40:26	-16.45	-11.85	-6.95	-2.45	-0.6	-1.95	-3.95	-6.6	-10.9	-12.2	-11.65	-10.85	-8.45	-7.4	-6.7	-4.85
ch1:	16:40:26	-4.95	-7.1	-9.15	-14.35	-17.4	-14.5	-10.95	-5.2	5.3	11	12.15	14.3	14.55	9.95	4.35	-3.25
ch1:	16:40:26	-8.6	-7.3	-2.2	5.05	13.3	17.75	19.85	20.8	18.1	15.35	14.6	13.15	12.9	15.95	18.5	22.45
ch1:	16:40:26	25.25	23.75	25.3	27.35	24.25	23	24.65	21	20.7	25	26	25.65	27.05	26.95	29.85	32.55
ch1:	16:40:26	32.95	33.05	31.4	28.3	27.7	25.3	22.1	23.1	23.55	23.35	24.85	25.35	24.6	25	24.4	23.85
ch1:	16:40:26	24.05	20.9	17.1	16.3	15.05	16.85	21.15	19.75	18.65	19.2	15.65	13.2	13.15	9.65	8.3	6.8
ch1:	16:40:26	3.2	5	8.4	9.2	10.95	8.75	3	0.8	-2.25	-4.45	-1.5	-0.7	-2.2	-1.3	-5.15	-9.4
ch1:	16:40:26	-9.4	-11.35	-12.95	-8.7	-4.6	2.5	8.55	5.1	-1.8	-3.9	-7.55	-10.35	-12.55	-14.65	-12.55	-8.2
ch1:	16:40:26	-5.75	-0.45	3.15	2.75	4.4	4.8	1.35	-3.2	-8.7	-9.45	-6.45	-3.85	-0.45	3.2	4.9	7.5
ch1:	16:40:29	4.9	-0.15	0.4	3.35	4.6	7.55	9.05	9.95	9.9	6.55	2.55	0	-1.3	2.1	6.8	9.95
ch1:	16:40:29	10.7	8.05	4.5	1.85	-1.2	-0.3	2.4	5.6	8.05	7.6	6.5	9.35	8.25	7.15	5.95	3.75
ch1:	16:40:29	3.85	5.9	5.4	7.4	10.15	10.65	11	10.3	6.2	2.95	0.6	-0.2	1.15	3.2	3.5	3.6
ch1:	16:40:29	3.2	2.7	1.1	0.6	0.75	-1.15	-2.45	-0.25	-0.65	-3.05	-0.85	2.65	1.95	0.2	-3.45	-4.05
ch1:	16:40:29	0.85	4	2.55	4.35	3.95	2.15	4.15	5.65	5.9	10.3	12.6	12.75	12.5	11.3	11.95	13.65
ch1:	16:40:29	12.6	15.05	18.25	17.9	17.35	17.45	16.3	18.35	19.1	19	17.7	12.65	12.7	21.9	23.95	21.55
ch1:	16:40:29	22.2	20.85	19.3	20.45	18.55	17	18.65	20.15	22.35	23.05	20.95	21.85	22.8	20.7	21.1	20.65
ch1:	16:40:29	16.4	15.6	17.1	18	18.65	17.2	14.55	15.65	14.4	13	13.6	13.25	11.85	9.65	5.2	4
ch1:	16:40:29	5.05	4.6	3.45	2.1	1.35	2.45	3.1	2.2	0.05	-2.3	-2.05	-1.6	-1.5	-2.65	-4.65	-4.55
ch1:	16:40:29	-1.9	-1.7	-2.1	-4.3	-7.15	-6.85	-4.65	-4.05	-3.15	-2.3	0.5	4.35	8.15	11.8	15.2	15.8
ch1:	16:40:29	16.4	18.1	18.2	16.75	16.85	18.8	21.65	23	22.85	22.95	25.35	25.2	24.65	24.05	23.1	23.85
ch1:	16:40:29	25.45	22.7	20.65	21.2	18.5	14.75	14.2	12.25	10.5	12.45	15.35	16.85	15.95	14.8	15.25	14.2
ch1:	16:40:29	13.45	13.3	12.05	12	14.55	13.55	11.15	10.95	11.9	12.35	14.85	14.8	14.55	12.25	9.3	7.35
ch1:	16:40:29	8.75	9.85	11.05	11.45	11	10.15	8.4	4.65	1.95	-1.8	-4.8	-3.7	-0.95	1.75	5.05	5.85
ch1:	16:40:29	6.7	8.8	7.1	4.6	2.3	-3.45	-5.35	-4.4	-5.2	-3.65	-0.65	-1.95	-2.2	-4.35	-8.25	-8.4
ch1:	16:40:29	-7.55	-9.6	-6.25	-1.75	-0.4	0.75	2.8	2.75	4.95	5.95	6.4	7.55	6.45	3.35	3.5	3.6
ch1:	16:40:29	3.9	6.25	5.45	3.2	3.6	3.45	3.2	5.05	5.85	4.15	2.55	2.1	2.1	0.7	-0.2	-0.7
ch1:	16:40:29	-1.05	-1	0.1	-1	-1.2	-0.5	-1.35	-3.45	-3.1	-2.4	-3.65	-8.5	-14.5	-16.05	-11.55	-8.55
ch1:	16:40:29	-11.1	-13.55	-13.5	-14.6	-14.2	-11	-7.45	-4.75	-2.65	-2.1	-1.1	-1.9	-0.05	3.9	6.3	7.15
ch1:	16:40:29	6.7	2.65	-0.15	-2.5	-4.95	-2.25	3	4.55	5.8	5.7	1.75	-1.35	-3.2	-4	-0.75	1.4
ch1:	16:40:29	1.9	4.7	7.6	4.85	4	6.55	6.9	6.35	8.75	7.8	7.75	10.15	8.35	4.15	1.7	-0.1
ch1:	16:40:29	4.75	10.3	9.95	9.7	13.05	13.4	12.8	10.3	8.2	9.7	9.2	5.55	5.9	7.35	9.9	13
ch1:	16:40:29	10.45	7.1	6.15	3.05	2.1	2.85	-0.45	-2.45	-3.55	-6.2	-5.05	-3.2	-5.7	-4	-0.25	0.5
ch1:	16:40:29	2.05	0.45	-4.55	-4.6	-6.05	-12.15	-15.4	-14.6	-14.6	-12.4	-9.5	-5.5	-1.7	-0.15	-2.75	-4
ch1:	16:40:32	1	5.05	8.05	10	9.9	9.3	5.55	1.8	1.55	5.35	8.55	11.35	10.95	15.15	21	22.6
ch1:	16:40:32	22	19.2	10.45	6.65	7.3	5.4	6.2	9.9	9.85	11.05	13.75	13.5	11.75	8.05	2.8	1.45
ch1:	16:40:32	4.05	6.5	9.7	9.25	5.1	3.65	3.7	3.75	6.75	8.95	7.2	8.05	9.95	9.35	9.7	10.45
ch1:	16:40:32	8.1	8	8.3	7.05	9.8	13.9	15.4	17.3	17	13.6	14.05	14.4	13.55	15.15	16.4	16.95
ch1:	16:40:32	18.8	17.2	17.85	21.95	20.75	17	18.3	17.3	14.4	16.3	17.9	16.6	14.5	10.9	8.4	10.1
ch1:	16:40:32	11.15	12.5	12.9	9.3	7.1	8.65	8.45	8.2	7.1	5.5	7.6	11.3	13.2	12.35	6.8	2.5
ch1:	16:40:32	2.75	2.55	4.75	9.6	8.85	7.2	10.5	11.1	9.3	8.6	5.35	2.25	1.25	1.05	2.1	4.85
ch1:	16:40:32	6.05	8.65	10.9	11.75	11	9.65	6	3.7	2.25	1.1	1.85	3.75	4.85	7.35	8.55	6.85
ch1:	16:40:32	4.25	0.95	-3.2	-4.6	-3.85	-1.6	2.05	6.1	8.05	10.25	9.9	8.85	9.05	6.7	-0.2	-4.05
ch1:	16:40:32	-5.45	-4.7	-1.85	-0.55	-3.75	-3.65	-2.1	-3.55	-4.6	-3.35	-4.5	-4.85	-4.45	-4.4	-0.25	6.6
ch1:	16:40:32	10	13.35	17.3	17.1	15.1	13.35	12.35	16	16.65	10.55	6.85	6.65	3.45	4.25	6.9	7.35
ch1:	16:40:32	7.45	6.35	3.75	5.5	6.55	6.7	9.85	14.1	16.55	18.85	17.15	13.95	11.1	8.7	9.15	10
ch1:	16:40:32	9.1	11.25	10.45	5	2.2	1.75	-1.2	-1.35	-4.2	-8.65	-9.1	-5.6	-3.45	-0.3	2.5	5.15
ch1:	16:40:32	6.1	5.65	5.95	4.7	1.85	2.55	4.25	4.95	7.25	8.1	6.65	7.6	8.65	5.85	3.6	3.25
ch1:	16:40:32	3	4.75	7.3	6.85	5.85	4.45	3.9	4.95	4.95	6.2	11	13.2	14.2	17.45	16.95	14.1
ch1:	16:40:32	12.1	8.2	6.65	8.75	6.55	4.9	6.55	8	10.25	12.85	10.25	7.25	5.35	3.9	4.95	6.15
ch1:	16:40:32	7.55	9.8	10.1	8.6	10.5	11.6	11	9.4	6.8	4.55	4.25	4.25	5.65	5.75	3.95	3.35
ch1:	16:40:32	2.75	0.6	1.85	4.6	5.7	5.35	5.05	4.45	4.25	2.85	3.9	4.7	3.6	3	3.2	-0.75
ch1:	16:40:32	-1.8	0.65	3.85	7.35	8	7.2	7.4	5.45	3.3	5.6	6.55	8.1	11.5	11.05	7.65	4.95
ch1:	16:40:32	1.75	-1.8	-3.45	-1.7	0.3	-1.85	-0.95	4.7	7.7	9.25	10.4	8.05	6.8	6.7	5.75	6.8
ch1:	16:40:32	9.3	10.7	12.8	15.2	17.8	19.45	16.95	15.85	19.15	21.35	19.6	17.75	16.2	17.35	19.1	19.3
ch1:	16:40:32	22.1	25.5	23.55	20.45	18.35	16.75	17.95	19.6	18.5	20.85	23.75	21.95	18.15	15.7	16.1	19.5
ch1:	16:40:32	20.9	20.15	21.25	22.35	20.95	19.3	18.6	18	16.75	15.45	15.5	16.9	16.05	15.9	18.35	18.95
ch1:	16:40:32	15.75	16.65	19.45	20.7	21.2	19	16.55	18.35	16.15	10.8	8.85	6.75	4.15	6.4	7.2	5.8
ch1:	16:40:35	-11.3	-15.4	-16.1	-15.1	-12.1	-3.85	1.85	3.2	3.05	1.15	-3.65	-7.9	-11.1	-11.8	-8.45	-2.3
ch1:	16:40:35	1.1	2.4	0.7	-2.8	-5.75	-5.05	-3.1	-0.8	-1.1	-0.1	3	5.3	3.8	3.1	5.25	7.55
ch1:	16:40:35	6.65	4.55	1.2	-1.4	-0.15	3.7	7.9	9.3	4.95	-1.15	-2.85	-4.05	-5.95	-6.05	-3.7	0.45
ch1:	16:40:35	3.9	5	7.7	8.8	6.6	6.75	9.3	9.5	8.95	8.45	9.3	10.05	9.9	12.25	15.6	16.2
ch1:	16:40:35	17.85	21.9	23.95	24.3	22.7	20.35	19.1	16.3	13.2	14.15	14.9	11.2	9.3	7.85	5.85	7.05
ch1:	16:40:35	8.05	4.5	3	3.35	3.65	5	7.65	7.85	8.65	8.7	9	9.85	7.8	4.05	2.1	0.4
ch1:	16:40:35	-2	-4.4	-8.2	-9.55	-7.45	-10	-12.4	-9.5	-8.5	-10.05	-8.7	-9.85	-11.15	-9.7	-10.25	-13.05
ch1:	16:40:35	-13.65	-14.5	-14.25	-12.1	-10.05	-9.8	-10.5	-11.9	-11.2	-9.85	-9.1	-9	-8.6	-7.4	-5.9	-5.05
ch1:	16:40:35	-5.6	-6.55	-6.2	-7.3	-8.45	-8	-9.5	-12.9	-12.2	-7.5	-2	2.65	4.1	3.45	1.85	2.95
ch1:	16:40:35	4.9	5	3.4	1.1	0.2	5.35	9.6	8.1	5.75	6.35	6.15	6.6	5.25	2.7	0.25	-1.2
ch1:	16:40:35	-1.65	2.55	6.2	7.8	9.3	9.1	7.85	8.9	7.85	6.85	8.2	10.35	13.65	18.15	17.85	16.5
ch1:	16:40:35	16.75	16.5	16.3	15	12.35	12.2	10.75	8.55	9.35	11.15	12.9	15.7	15.6	15.45	15.75	14.15
ch1:	16:40:35	14.9	18.4	19	19	19.8	17.35	15.65	16.5	16.25	16.95	18.15	14.8	12.7	14	15.6	16.7
ch1:	16:40:35	15.75	11.65	9.45	6.7	4.85	8.25	11.75	9.9	7.65	3.6	-0.7	-2.45	-3.55	-3.45	0.05	3.55
ch1:	16:40:35	7	12	16.85	16.5	11.5	6.5	6.05	8.3	9.8	8.6	6.9	8.15	12.7	16.2	16.95	14.05
ch1:	16:40:35	9.55	5.5	4.85	6.75	11.15	13.9	12.3	10.2	10.6	10.6	9.4	6.95	5.45	7	8.2	8.45
ch1:	16:40:35	10	9.85	9.5	12.8	15.65	14.65	12.4	8.1	5.7	7.85	10	9.45	10.05	11.1	10.5	9.25
ch1:	16:40:35	9	11.85	15.9	16.25	15.95	16.5	13.5	8.65	5.75	4	3.5	4.75	3.95	2.85	4.45	7.2
ch1:	16:40:35	7.8	6.85	7	8.2	7.05	3.9	0.5	-0.8	-0.15	-1.95	-1.75	-0.85	-4.45	-6.3	-5.65	-9
ch1:	16:40:35	-11.85	-11.85	-13	-12.55	-12.65	-15.3	-14.2	-12.05	-14.45	-16.25	-16.9	-14.75	-11.25	-10.6	-12.85	-13.9
ch1:	16:40:35	-15.25	-14.2	-12.75	-13.25	-12.75	-9.85	-8.6	-8.75	-8.45	-8.75	-10.6	-11.05	-8.6	-5	-1.2	0.85
ch1:	16:40:35	1	2.35	4.4	3.3	1.05	-0.1	1.5	3.85	6.65	10.9	13.95	13.4	13.95	15.45	15.85	15.25
ch1:	16:40:35	13.45	12.4	14.85	15.15	14.7	16.65	16.35	17.35	21.4	20.15	15.8	14.95	14.25	12.45	12.8	11.2
ch1:	16:40:35	10.8	14	14.8	13.8	15.35	16.15	16.2	17.1	15.2	12	12.4	13.85	14.45	13.8	11.05	8.9
ch1:	16:40:38	5.4	5.8	4.25	1.5	-0.55	-2.9	-7.5	-7	-2.9	-1.7	-3.75	-3.6	-2.85	-1.55	-3.75	-8.75
ch1:	16:40:38	-12.6	-9.85	-6.85	-6.1	-8.5	-11.5	-13.95	-15.15	-17.55	-17.2	-13.6	-11.55	-11.6	-13.95	-19.35	-21.9
ch1:	16:40:38	-19.45	-15.7	-12.85	-12.75	-14.9	-15.15	-13.95	-13.3	-11.95	-11.35	-11.5	-9.5	-7.95	-8.2	-8.25	-9.9
ch1:	16:40:38	-13.5	-14.4	-12.8	-9.85	-5.5	-2.75	0.1	4.45	7	6.75	5.9	1.55	-3.3	-7	-7.6	-5.7
ch1:	16:40:38	-2.85	-1.15	2.2	4.15	4.85	7.15	12.35	14.05	13.5	14.1	16.45	17.5	19.35	19.75	19.9	21.35
ch1:	16:40:38	23.6	25.2	26.9	26.15	25.3	23.9	24.9	26.8	26	22	20.7	18.55	18.35	20.4	20.05	15.15
ch1:	16:40:38	12.8	11.45	12.75	14.05	14.2	14	16.1	15.8	14.55	12.55	9.15	6.25	5.95	5.4	5.35	6.7
ch1:	16:40:38	6.2	4.95	6.6	10.25	12.4	11.9	7	0.5	-1.45	-2.8	-3.15	0.35	4.1	6.5	10.9	10.5
ch1:	16:40:38	9.3	11.05	10.75	8.85	8.8	9.45	13.95	16.9	15.8	20.6	24.95	21.85	18.85	16.75	10.65	3.8
ch1:	16:40:38	-2.75	-7.25	-8.45	-10.8	-12.9	-11.4	-8.2	-3.2	1.9	3.85	3.95	3.95	3.2	-0.5	-1.85	1.4
ch1:	16:40:38	2.8	2.9	5.5	7.1	4.9	3.55	3.8	2.9	-3.7	-9.2	-9.7	-8.55	-8.75	-9.6	-12.3	-12.75
ch1:	16:40:38	-10.2	-6.75	-5.15	-6.7	-8.05	-6.2	-4.65	-3.1	-4.75	-9.3	-11.95	-12.15	-9.95	-8.85	-10.25	-7.55
ch1:	16:40:38	-2	-2.7	-5.75	-8.55	-11.35	-10.1	-9.8	-10.15	-7.45	-5.6	-6.3	-4.3	-4.35	-5.05	-3.6	-5.1
ch1:	16:40:38	-7.9	-7.15	-6	-1.95	2.9	4	3.95	4.85	5.5	4.5	-0.3	-2.2	-0.3	0	0.35	1.25
ch1:	16:40:38	0.8	4.5	8.2	7.5	7.75	8.25	6.2	6.05	5.4	4.35	4.65	1.95	-1.7	-2.15	-1.8	-1.35
ch1:	16:40:38	-0.75	-0.6	0.25	2.7	5.35	4.75	-3	-8.65	-7.8	-7.05	-7.25	-5.3	-3.4	-2.35	0.75	3.8
ch1:	16:40:38	3.7	-0.15	-3.95	-3.25	1.1	2.8	2.4	0.7	0.05	-0.3	-2.25	-3.45	-1.3	-0.05	-0.85	0.9
ch1:	16:40:38	1.2	0.2	-1.15	-5.15	-7.6	-5.7	-4.6	-2.45	0.25	-1.85	-3.35	-4.05	-5.35	-3.95	-2.8	-4
ch1:	16:40:38	-4.05	-4.1	-4.05	-3.55	-3.75	-0.05	3.9	5.15	7	7.9	7.5	10.7	13.45	14.1	14.25	12.65
ch1:	16:40:38	14.25	17.25	18.5	20.35	18.95	18.3	23	22.7	19.2	20.55	18.95	16.2	16.35	15.35	16.35	20.05
ch1:	16:40:38	20.35	18.6	17.15	17.85	18.05	14.55	13.95	17.5	20.2	23.35	25.55	23.75	23.55	23.45	22.85	22.15
ch1:	16:40:38	17.5	14.05	14.3	13.75	15.6	19.3	19	18.05	16.75	13.95	13.7	13.2	12.15	13.4	12.75	11.2
ch1:	16:40:38	14.05	13.3	8.85	7.05	5.5	5.75	7.7	8.75	9.5	10.75	7.65	5.35	3.55	1.05	0.95	4.05
ch1:	16:40:38	6.1	9.55	10.9	9.45	7.5	3.1	-2.25	-3.3	-3.3	-2.45	0.85	2.55	5.4	7	2.6	-1.6
ch1:	16:40:41	15.35	16.55	16.8	14.15	11.9	12.95	13.65	14.4	13.9	13.9	14.05	12.9	9.5	7.65	4.45	2.45
ch1:	16:40:41	1.35	-1	-2.9	-2.45	-2.55	-1.35	-1.15	-2.8	-4.05	-5.6	-8.6	-8.95	-8.7	-7.95	-6.15	-5.05
ch1:	16:40:41	-5.1	-4.1	-3.8	-2.85	-1.95	-3.05	-3.65	-3.3	-3.95	-4.5	-6.55	-10.1	-7.8	-3.35	-2	0.1
ch1:	16:40:41	4	5.35	7.45	9.55	9.2	8.6	7.35	4.5	2.65	2.55	0.6	-1.1	-2.7	-1.15	1.35	2.95
ch1:	16:40:41	1.65	0.55	-1.7	-2.6	-3	-5.4	-9.8	-12.1	-13	-10.8	-8.55	-9.15	-9.95	-8.25	-7.25	-4.9
ch1:	16:40:41	0.4	3.25	1.95	2.2	-0.65	-8.1	-11.3	-9.15	-6.75	-4.15	-3.2	-1.5	3.05	5.8	4.2	3.2
ch1:	16:40:41	1.75	0.55	2.6	4.85	4.7	8.55	13.15	14.6	16.25	18.7	19.7	22.2	21.75	19.4	20.5	22.75
ch1:	16:40:41	22	22.75	22.9	23.2	25	24.85	23.15	24.7	24.55	24.2	24.95	22.5	17.3	15.65	14.75	13.9
ch1:	16:40:41	14	12.8	7.4	3.75	5.65	10.25	13.7	16.45	15.65	12.45	10.2	9.05	6.15	3.45	1.65	-0.25
ch1:	16:40:41	-1.65	-0.15	1	1.05	1.85	0.3	-4.7	-6.6	-6.7	-7.35	-8.1	-9.75	-8.2	-1.15	1.45	-0.55
ch1:	16:40:41	-4	-7.5	-9.75	-10.95	-14.1	-13.8	-8.9	-4.9	-1	1.15	0.1	-2.5	-5.05	-6.4	-4.3	-1.6
ch1:	16:40:41	1.6	4.3	6.2	7.15	6.3	4.4	5.1	6.5	4.9	1.85	-0.85	1.95	7.15	9.4	9.75	8.95
ch1:	16:40:41	5.75	9.3	17.7	20.45	18.15	17.7	16.9	15	13.3	11.1	11.25	14.05	16.05	17.45	18.7	20.4
ch1:	16:40:41	21.15	21.15	21.8	21.3	16.25	13.15	13.05	12	13.45	17.25	17.1	16.85	17.55	19.05	19.7	16.8
ch1:	16:40:41	10.85	6.65	3.3	3.4	7.55	9.75	10.8	13.35	13.6	11.3	6.85	-1.25	-8.75	-12.05	-12.85	-11.2
ch1:	16:40:41	-7.6	-5.95	-3.95	-2.9	-6	-8.35	-9.3	-11.05	-11.15	-9.3	-9.2	-6.75	-3.15	-2	-2.2	-4.2
ch1:	16:40:41	-5.75	-4.5	-3.55	-1.65	3.5	7.75	11.95	14.5	13.2	9.85	6	4.05	6.75	11.3	14.55	17.1
ch1:	16:40:41	18.05	17.55	16.2	12.55	8.95	7.85	9	10.1	10.2	10.75	12	11.1	9.3	9.2	9.75	12.15
ch1:	16:40:41	13.4	13.6	16.85	19	15	12.05	12.1	13.15	16.65	19.4	19.15	18.35	16.05	12.75	11.7	8.05
ch1:	16:40:41	3.75	4.35	8.25	13.55	16.85	12.5	6.25	4.35	2.95	-0.9	-3.9	-0.55	6.55	13.65	16.35	15.6
ch1:	16:40:41	11.25	8.3	6.6	5.5	4	4.25	4.45	4.05	3.7	3.2	2.2	1	0.75	3.6	6.6	7.4
ch1:	16:40:41	8.7	11.05	12.3	12.7	11.35	8.1	6.4	6.35	4.45	2.75	1.95	0.7	-0.85	1.2	2.85	3.55
ch1:	16:40:41	1.6	-1.9	-3.15	-2.35	-1.7	-1.85	-3.2	-3.95	-2.9	-2.75	-0.2	1.75	0.1	1.35	2.8	-0.7
ch1:	16:40:41	-2.1	-1.65	-0.7	2.8	3.45	4.45	7.85	5.65	-0.8	-2.5	-1.5	0.45	2.2	5.8	9.85	10.2
ch1:	16:40:45	11.95	13	13.85	13.1	14.65	17.65	17.7	15.85	14.45	14.1	13.8	11.4	5.95	3.2	3.2	2.45
ch1:	16:40:45	4	7.7	8.7	10.25	11.55	9.45	5.9	2.15	-1.85	-0.95	1.7	2.35	3.3	5.75	4.85	3.55
ch1:	16:40:45	2.45	0.2	-1.35	-3.25	-5.3	-4.15	-1.2	1.55	4.4	6.8	9.3	12	10.25	7.8	8.1	7.3
ch1:	16:40:45	7.6	8.45	6.35	4.4	4.1	3.15	3.65	5.85	8.75	13.55	18.45	21.05	23.4	23.25	22.45	25.2
ch1:	16:40:45	30.05	33.1	33.9	33.3	30.65	28.7	28.6	26.4	22.6	18.85	17.15	18.5	16.2	11.85	10.95	10.6
ch1:	16:40:45	11.15	13.4	12.15	10.45	11.75	10.05	10.25	12.5	11.85	10.95	11.85	12.35	15.8	17.5	18.75	21.75
ch1:	16:40:45	22.55	20.45	20.9	19.3	17.1	15.5	12.95	11.4	13.2	15.65	17.8	18.3	18.2	19.65	19.75	19.65
ch1:	16:40:45	20.95	22.7	21.35	18.35	17.4	18.45	19.35	21.05	24.1	25.15	26.8	26.7	24.45	21.55	18.5	12.9
ch1:	16:40:45	8.5	4.55	5.55	7.95	7.75	9.35	12.3	12.1	11.4	9.1	6.8	8.4	8.35	5.4	3.75	0.65
ch1:	16:40:45	-0.35	1.8	1.9	1.2	2.05	0.85	2.3	2.65	0.9	1.1	1.5	-1.9	-3.65	-7.7	-13.1	-14.15
ch1:	16:40:45	-14.9	-17.3	-16.65	-16.5	-17.05	-17.1	-16.85	-16.3	-12.2	-6.35	-2.15	-1.9	-3.9	-5.5	-5.9	-5.85
ch1:	16:40:45	-7.15	-11.5	-14	-12.25	-8.15	-2.7	2.1	2.8	0.25	-2.5	-4.5	-5.95	-7.05	-7.55	-7.4	-6.4
ch1:	16:40:45	-2.2	1.5	-0.05	-3.05	-4.75	-6.05	-7.45	-8.8	-10.3	-9.35	-4.5	-0.1	-0.55	-4	-4.95	-3.8
ch1:	16:40:45	-2.05	0.7	1.5	0.6	-0.35	-1.1	-1.65	-1.9	-2.85	-1.15	2.75	3.65	2.65	1.9	-0.75	-1.85
ch1:	16:40:45	-3.25	-6.1	-5.6	-3.55	-3.35	-0.65	0.8	0.7	2.7	3.25	2	2.1	-0.3	-0.2	4.85	8.25
ch1:	16:40:45	10.25	11.6	9.65	9.95	8.2	3.4	2.7	2.7	1.55	5.2	8.1	9.25	11.95	9.15	3.2	2.4
ch1:	16:40:45	3.45	3.35	3.7	2.95	3.8	5.05	5.7	8.9	9.05	4.05	0.85	0	-1.75	-2.15	-1.2	1.5
ch1:	16:40:45	6.95	11.65	13.8	15.3	15	10.7	3.65	-1.7	-4.55	-6.35	-7.05	-7.25	-7.3	-4.55	-2.15	-2.65
ch1:	16:40:45	-2.7	-2.25	-4.1	-6.05	-9.9	-12.75	-11	-6.65	-2.85	2.6	5.9	6.5	5.7	2.85	-0.15	-1.35
ch1:	16:40:45	-0.9	2.55	6.45	6.8	8.05	9.1	6.55	2.95	1	0.7	2.7	3.6	1.4	-1.5	-4.1	-3.25
ch1:	16:40:45	1.4	5	5.15	4.05	4.65	8	6.85	3.55	3.45	6.55	8.5	12.55	14.35	14.05	12.6	11.25
ch1:	16:40:45	9.35	9.3	7.5	4.15	0.3	-1.45	-1.75	-1.1	0.25	2.3	4.8	8.1	10.6	6.6	0.85	0.2
ch1:	16:40:45	2.95	4.05	6.9	7.55	5.35	4.25	4.25	5.65	10.65	12.6	11.55	13.05	13.25	11.45	11.55	9.55
ch1:	16:40:45	7.1	8.6	11.2	15.85	20.85	20.55	19.75	18.7	13.35	11.05	14.1	14.8	14.3	13.65	12.9	11.65
ch1:	16:40:48	10.05	11.55	8.05	6.85	10.2	9.65	10	8.6	6.85	8.5	8.3	3.95	6.55	11	13.8	14.6
ch1:	16:40:48	10.1	4.8	3.45	0.6	-1.95	-4.15	-6.9	-6.1	-3.35	-0.65	2.45	2.2	1.3	2.45	3.7	4.5
ch1:	16:40:48	3.75	-0.95	-1.55	-0.9	-1.9	-4	-4.4	-5.95	-6.55	-7.15	-4.25	-0.6	2.8	6.9	10.9	12.7
ch1:	16:40:48	14.1	11.8	7.5	5.55	5.05	5.75	9.75	12.5	15.45	18.35	17.45	16.5	15.55	9.9	4.05	-1.05
ch1:	16:40:48	-6.95	-8.6	-5.75	-3.05	2.1	4.45	4.1	6.05	6.7	5.8	6.6	3.85	0.5	0.7	0.25	0.1
ch1:	16:40:48	1.2	1	3.35	4.7	5.95	9.15	11.3	10.1	8.3	7.85	9.25	8.3	6.4	8.1	10.15	10.45
ch1:	16:40:48	10.7	10.45	10.7	8.8	7.2	9.25	10.05	11.1	14.95	16	16	17.55	16.3	11.95	7.1	6.55
ch1:	16:40:48	9.55	9.55	9.85	11.95	12.6	11.7	12.15	11.7	10.9	10.75	12.65	13.35	13.65	17.95	21	19.3
ch1:	16:40:48	19.5	19.9	18.35	16.75	15.8	15.35	14.85	13.9	17.1	23.35	26.7	24.9	20.3	15.65	9.9	1.25
ch1:	16:40:48	-2.2	-3.45	-4.65	-0.35	5.95	7.6	10.55	14.25	17.2	19.85	17.55	14.75	14.05	11.2	8.55	6.65
ch1:	16:40:48	-0.4	-5.3	-6.35	-4.85	-1	-1.3	-2.45	0.05	2.4	5.35	7.8	5.25	4.25	5.25	6.2	8.75
ch1:	16:40:48	11.5	11.35	11.8	12.8	11.75	11.65	12.6	13.05	11.9	10.95	9.4	9.45	9.55	8.6	6.65	5.35
ch1:	16:40:48	5.8	9.4	14.25	18.8	24.35	25.3	22.5	21.9	20.7	16.9	16.75	16.45	13.9	12.45	10.2	8.55
ch1:	16:40:48	8.55	9.05	9.95	10.75	8.7	5.25	5.25	7.3	7.95	9.05	8.7	8.8	9.5	6.3	5.8	9.95
ch1:	16:40:48	13.85	19.95	25.8	26.25	28.1	29.8	26.2	22.4	19.25	13.85	12.35	13.9	16.3	19.3	19.45	17.55
ch1:	16:40:48	15.45	12.45	9.55	7.05	5.2	3.75	3.45	4.15	4.95	5.3	6.4	6.4	4	2.65	-1.05	-6.4
ch1:	16:40:48	-9.45	-13.15	-19.8	-25.4	-27.3	-25.9	-24.15	-21.8	-19.2	-18.45	-20.3	-21.8	-22.8	-25.05	-26.55	-26.45
ch1:	16:40:48	-24.35	-20.35	-13.75	-10.3	-10.45	-10.95	-10.3	-8.9	-8.1	-7.7	-6.85	-6.95	-8.45	-6.6	-6.7	-6.95
ch1:	16:40:48	-3.3	0.5	2.55	4.5	3.75	1.85	3.8	4.8	4.25	1.95	0.05	-0.75	0.8	4	6.5	7.65
ch1:	16:40:48	8.85	8.95	8.95	8.85	7.75	7.45	6.95	7.45	10.55	13.35	16	19	17.75	16.9	17.55	15.7
ch1:	16:40:48	14.9	14.6	11.75	10.75	12.35	13.45	15.3	14.85	15.45	14.8	11.8	10.25	8.8	4.95	5.1	6.1
ch1:	16:40:48	4.75	6.7	8.9	9.45	10.4	7.35	2.8	-0.05	-0.35	2.05	3.6	2.5	3.85	6	8.45	11.1
ch1:	16:40:48	10.1	7	7.3	8.8	9.45	7.65	4.6	4.6	5	3.25	1.7	1.55	3.1	2.15	0.1	0.35
ch1:	16:40:48	-1.95	-5.2	-2.6	-2.7	-5.25	-5.25	-7.95	-12.65	-12.1	-10.7	-7.35	-2.95	-1.8	-2.05	-4.2	-7.25
ch1:	16:40:51	2.75	4.75	6	6.05	6.7	9.25	7.3	5.7	6.6	7.35	6.2	7	7.75	9.7	10.35	9
ch1:	16:40:51	6.8	7.1	10.5	14.35	14.6	11.75	9.55	9.2	10.45	11.05	11.45	12.45	14.8	17.35	17.95	14.95
ch1:	16:40:51	10.65	7.8	7.2	9.8	10.8	8.5	5.7	7.05	6.8	6.65	8.6	8.8	6.45	7.55	7	4.55
ch1:	16:40:51	2.95	3.55	3.65	2.9	3.85	7.45	7.25	5.7	6.65	6.9	5.7	6.05	8.25	10.9	12.65	13.7
ch1:	16:40:51	16.75	18.65	17.2	14.15	10.55	10.25	10.5	8	7.85	10.9	11.55	14.35	20.4	24.35	24.7	21.75
ch1:	16:40:51	15.35	11.35	7.45	5.1	9.5	12.85	10.7	12.65	16.3	16	14.1	13.05	12.8	15.25	14.55	11.9
ch1:	16:40:51	10.4	8.1	6.05	5.05	0.9	-1.45	-0.7	0.7	3.5	4.2	0.95	0.95	1.7	-1.55	-3.65	-1.8
[truncated: 12,057 more rows]
