# Supplementary material for: Wavelet transform-based mode decomposition for EEG signals under general anesthesia
Source: PeerJ. 2024 Nov 15;12:e18518. doi: 10.7717/peerj.18518 (PMC11572389; doi:10.7717/peerj.18518)
Supplement: Supplemental Information 5 [file peerj-12-18518-s005.zip › Supplementary_File14_EEG_data_10cases_EME30min/Case_01_EVE30min.tsv]

Ch	Time	ch[0]	ch[1]	ch[2]	ch[3]	ch[4]	ch[5]	ch[6]	ch[7]	ch[8]	ch[9]	ch[10]	ch[11]	ch[12]	ch[13]	ch[14]	ch[15]
ch1:	12:02:54	26.5	20.9	15.25	8.7	4.4	4.05	5.6	9.1	12.65	13.4	11.6	8.05	5.3	6.4	10.6	16.2
ch1:	12:02:54	20.15	20.95	21.8	21.6	15.55	6.65	2	0.6	-0.05	1.25	6.4	12.65	17.1	18.2	15.85	11.6
ch1:	12:02:54	6.6	2.75	2.8	5.75	8.15	10.7	14.45	17.2	16.4	10.5	0.5	-6.8	-8.05	-6.5	-4.8	-2.5
ch1:	12:02:54	1.7	7.9	15.85	22.65	23.65	15.8	5.2	-1.7	-1.75	1.95	3.05	-1.85	-7.8	-11.1	-8.1	-0.35
ch1:	12:02:54	6.15	10.2	9.5	-0.3	-12.2	-16.35	-12.35	-3.3	6.5	11.45	11.95	10.4	9.4	7.4	2.6	-3.1
ch1:	12:02:54	-9.85	-16.55	-17.75	-15.4	-13.1	-9.9	-5.25	-0.7	1.4	-2.55	-9.55	-18.7	-27.95	-31.6	-29.2	-24.95
ch1:	12:02:54	-17.3	-8.6	-4	-1.45	0.35	-1.8	-6.35	-12.2	-18.7	-23.55	-25.8	-24.9	-19.45	-10.35	-1.6	2.2
ch1:	12:02:54	0.1	-5.35	-10.3	-12.3	-11.4	-14.75	-21.2	-23.9	-21.95	-18.3	-14	-12.25	-12.4	-13.05	-15.2	-17.9
ch1:	12:02:54	-20	-24.15	-30.25	-32.4	-28.1	-18.3	-5.35	4.35	7.15	8.2	8.85	6.1	-0.1	-8.05	-15.3	-18.85
ch1:	12:02:54	-17.05	-10.1	-1.95	2.95	7.05	13.6	17.8	11.55	-4.1	-19.65	-25.35	-19.35	-6.25	10.7	26	31.9
ch1:	12:02:54	29.15	22.65	10.35	-5.85	-16.65	-15.35	-3.3	10.6	14.3	10.85	9.25	10.2	10.7	12.7	11.75	4.5
ch1:	12:02:54	-2.6	-3.85	-3.35	-2.1	0.95	4.05	9.2	17.55	23.95	26.45	27.35	23.3	12.8	3	-1.85	-2.15
ch1:	12:02:54	-0.65	2	7.3	12.7	13.8	13.8	11.75	5.25	-0.35	-0.8	-0.1	3.85	9.25	8.2	1.6	-1.5
ch1:	12:02:54	-0.2	4.25	9.75	17.05	25.05	27.8	23	19.7	19.8	20	21.5	24.35	27	30.75	31.9	27.15
ch1:	12:02:54	22.25	21.95	19.65	10.55	2.05	1.85	7.7	16.05	26	32.15	29.2	23.6	18.75	11.95	3	-3.65
ch1:	12:02:54	-5.5	-1.5	8.45	22.15	32.5	36.05	34.8	25.5	11.7	1.3	-8.15	-20.25	-30.3	-36.7	-37.75	-33.05
ch1:	12:02:54	-28.4	-26.5	-25.4	-26.85	-30.5	-33.25	-35.5	-37.95	-40.5	-42.2	-41.05	-37.5	-33.45	-29.65	-27	-25.75
ch1:	12:02:54	-26.1	-29.75	-33.45	-33.5	-29.05	-23.3	-17.05	-13.95	-16.7	-23.3	-30.8	-37.75	-41.8	-42.35	-36.85	-24.85
ch1:	12:02:54	-15.45	-13.45	-12.8	-12.1	-12.95	-14.15	-16.25	-17.75	-16.95	-15.5	-15.95	-18.25	-25.1	-32	-32.35	-28.4
ch1:	12:02:54	-23.95	-17.95	-12.7	-11.9	-14.15	-16.45	-19.05	-24.85	-31.25	-32	-26	-19.65	-18.05	-18.95	-18.45	-19.3
ch1:	12:02:54	-21.1	-20.95	-21.15	-24.8	-28.75	-30.65	-27.15	-18	-13.1	-14.15	-15.85	-16.55	-11.95	-4.15	0	1.15
ch1:	12:02:54	0.5	-3.75	-5.65	-3.6	1.95	12.95	24.05	28.2	29.2	28.95	27.15	25.15	24.3	27.45	35.4	42.75
ch1:	12:02:54	45.75	44.65	44.15	47.45	48.7	42.1	34.2	31.25	30.15	27.45	24.05	20.55	15.65	13.75	18.2	26.1
ch1:	12:02:54	34.75	40.65	40.2	34.45	21.7	0.95	-16.3	-22.95	-23.25	-19.85	-11	-0.75	6.5	7.7	0.9	-12.5
ch1:	12:02:57	-24.4	-31.55	-33.15	-26.7	-16.85	-10.4	-6.65	-7.25	-13.55	-16.9	-17.1	-20.2	-24.9	-29.05	-30.5	-25.25
ch1:	12:02:57	-16.4	-6.2	4.3	10.7	10.5	4.35	-5.2	-13.2	-15.3	-14.1	-13.65	-15	-16.35	-16.55	-14.35	-10.5
ch1:	12:02:57	-8	-8.2	-8.35	-8.2	-10.75	-14.95	-17.15	-16.7	-13.05	-7.55	-3.65	-1.55	1.3	5.05	8	6.4
ch1:	12:02:57	-1.05	-10.85	-17.15	-18	-12	-1.35	11.2	22.65	27.3	20.2	8.75	2.75	3.8	5.9	9	14.25
ch1:	12:02:57	20.6	27.8	32.8	29.7	23.3	20.15	21.35	24.05	24.55	21.15	18	19.6	25.05	30.9	32.15	29.2
ch1:	12:02:57	27.1	27.9	27	24.8	25.25	26.9	29.6	34.15	35.7	32.8	30.25	26.5	22.65	24.75	30.45	35.15
ch1:	12:02:57	39.4	40.95	37.45	30.05	22.45	20.65	24.35	28.15	31.4	36.85	43.75	51.2	53.75	49.6	41.75	31.55
ch1:	12:02:57	20.35	16.5	22.8	34.15	46.75	58.45	64.8	63.5	55.9	45.1	33.3	21.85	12.6	6.7	5.1	8
ch1:	12:02:57	14.65	22.45	27.8	31.7	36.15	38.9	37.8	34.85	27.6	13.9	-1.4	-9.7	-7.85	1.35	11.7	19.95
ch1:	12:02:57	25.3	27.55	28.4	29.25	28.45	23.95	15.1	3.6	-2.2	1.25	9.65	19.4	28.45	35.45	40.8	41.25
ch1:	12:02:57	35.75	28	21.6	14.25	6.55	2.3	1.05	1.25	4.35	11.5	18.9	22.65	22.15	21.1	21.3	21.65
ch1:	12:02:57	20.95	21	22.3	25.2	28.45	27.7	20.8	10.2	0.8	0	7.45	16.25	21.15	22.8	23.6	25.1
ch1:	12:02:57	23.85	20.65	18.5	14.95	7.25	1.55	-0.95	-1.8	-0.25	4.2	7.6	10.05	10.9	9.2	0.95	-9.95
ch1:	12:02:57	-15.5	-15.7	-15.2	-13.6	-9.3	-2.8	0.9	1.4	1.8	-1.15	-9.15	-14.45	-16.95	-16.05	-8.65	0.25
ch1:	12:02:57	5.5	9.9	12.3	10.25	0.6	-10.7	-15.4	-15.45	-18.65	-20.9	-20.1	-15.8	-8.55	0.4	5.1	2.6
ch1:	12:02:57	-3.85	-5.6	-6.25	-11.75	-18.8	-23.1	-23.5	-16.45	-5.85	3.85	11.55	16.35	18.55	20.6	19.8	14.55
ch1:	12:02:57	10.7	10.55	12.4	14.3	17.6	21.6	22.35	21.85	23.5	23.65	19.55	16.15	15.55	19.7	27.8	35.75
ch1:	12:02:57	40.6	42.35	40.1	34.2	27.5	24.3	25.6	28.7	30.75	33.45	37.9	42.3	44.3	42.2	36.75	28.5
ch1:	12:02:57	20.2	16.45	18.05	22.35	29.15	36.3	40	39.5	32.8	21.4	12.5	9.1	9.55	14.45	22.3	29.2
ch1:	12:02:57	34.05	37.35	37.2	30	17.6	5.5	-0.6	1.75	8.4	15.45	24.9	34.05	37.5	35.15	29.8	25.85
ch1:	12:02:57	24.75	22.9	20.25	16.4	13.3	18.1	28.2	33.45	32.4	27.8	20.25	15.3	15.7	19.1	19.65	16.1
ch1:	12:02:57	13	13.4	17.35	23.55	28	29.5	30.35	27.2	17.55	6.8	1.25	0.45	0.95	1.45	2.75	5.5
ch1:	12:02:57	9.35	14	19.5	20.9	15.5	7	-0.95	-3.6	1.9	7.25	3.8	-4.15	-9	-6.9	2.2	14.2
ch1:	12:02:57	21.1	20.45	17	15	12.3	8.25	1.75	-9.75	-24.15	-36.7	-42.8	-38.65	-28.2	-20.95	-18	-14.3
ch1:	12:03:00	-11.55	-14.65	-22.8	-29.2	-31.15	-28.35	-20	-8.3	-0.35	1.55	-2.15	-9.1	-15.3	-14.35	-9.15	-2.9
ch1:	12:03:00	3	7.55	10.95	12.35	6.65	-4.25	-11.15	-11.55	-8	-2.2	1.4	2.8	4.45	5.2	3.05	-0.35
ch1:	12:03:00	-4.6	-10.8	-17.8	-21.7	-19.1	-8.55	6.7	22	33.75	40.55	40.4	32.5	19.2	6.75	0.05	-0.85
ch1:	12:03:00	-1.25	-3.75	-5.95	-1.95	5.5	10	10.75	7.1	-0.8	-6.5	-6.05	0.85	9.95	14.9	20.1	27.7
ch1:	12:03:00	26.75	14	0.4	-7.35	-7.1	0.6	6.55	5.4	5.2	10.95	16.95	20.05	20.1	18.95	17.15	12.4
ch1:	12:03:00	5.75	0.75	-2.2	1.45	12.7	23.75	29.65	32.3	32.35	29.75	26.4	21.3	12.6	1.25	-6.45	-7.8
ch1:	12:03:00	-1.4	10.15	18.95	21.75	22.85	23.2	22.1	18.75	13.4	5.9	-3	-9.7	-8.6	-3.6	1.05	6.9
ch1:	12:03:00	11.3	10.9	8.65	6.5	4.65	3.1	4.2	6.95	9.2	7.6	5.75	8.25	13.65	14.9	11.6	6.3
ch1:	12:03:00	3.9	6.3	13.7	22.6	28.7	28.9	24.7	18.55	12.3	5.2	-0.2	-1.1	0.9	3.4	6.6	9.6
ch1:	12:03:00	10.5	10.8	10.25	4.3	-3.45	-3.7	2.75	9.45	14.95	17.45	17.65	17.3	16.6	13.9	8.05	-0.45
ch1:	12:03:00	-7.7	-12.15	-12.95	-11.2	-8.15	-3.55	2.25	7.75	11.25	11.4	7.6	3.65	3.2	2.45	1.3	7.3
ch1:	12:03:00	19.15	29.4	35.25	37.1	34.65	28.5	18	8.1	5.45	8.3	15.45	25.85	34.35	38.85	38.25	28.5
ch1:	12:03:00	15.7	10.5	13.75	21.9	31.65	40.2	47.25	50.8	48.95	42.45	35.6	31.25	26.25	20.4	20.55	29.2
ch1:	12:03:00	40.25	51.35	60.4	62.15	54.75	41.65	28.5	20.3	17.55	19.25	25.5	35.1	43.5	46.15	42.65	33.9
ch1:	12:03:00	22.2	12.75	10.5	13.35	20.25	31.3	40	43.75	44.75	42.4	38.15	31.05	18.3	3.55	-7.55	-11.75
ch1:	12:03:00	-7.95	-2.5	-1.2	0.05	2.75	5.85	8.95	3.45	-13.1	-26.25	-27.1	-19.4	-6.2	7.45	18.3	24.15
ch1:	12:03:00	23.8	20.95	16.1	7.45	2.9	1.25	-6.1	-12.95	-14.8	-17.3	-16.4	-9.4	-5.75	-7.55	-10.2	-11.5
ch1:	12:03:00	-12.05	-15.7	-23.85	-28.3	-23.7	-11.55	3.9	14.2	19.25	22.8	20.15	10.55	4.45	1.3	-3.05	-7.15
ch1:	12:03:00	-8.9	-5.5	4.3	10.7	11.6	11.6	10.7	7.95	2.75	-3.95	-8.6	-8.2	-1.9	8.8	16.65	17.15
ch1:	12:03:00	12.1	5.05	-0.9	-2.8	-1.3	1.5	5.3	9.25	14.3	21.05	26	26	20.9	9.3	-3.9	-8.15
ch1:	12:03:00	-1.3	8	15.6	20.25	22.45	22	16.95	8.7	1.85	-5.25	-10.65	-8.7	1.75	14.4	22.55	25.45
ch1:	12:03:00	26.2	26.05	21.95	14.7	8.05	4.7	8	16.7	25.3	29.95	28.9	22.7	18.25	15.8	9.4	3.45
ch1:	12:03:00	2.95	5.65	11.25	20.2	27.8	33.25	37.35	37.65	28.9	9.85	-11.8	-20.65	-12.9	2.55	19.15	35.7
ch1:	12:03:00	43.1	37.85	27.45	17.9	8.7	2.05	-1.25	-2.25	-1	4.2	9.6	10.4	12.35	17.6	17.4	9.95
ch1:	12:03:03	16.35	25.5	29.95	23.1	4.6	-14.55	-24.2	-23.85	-14.05	2.65	18.6	30.15	36.85	32.95	17.8	0.25
ch1:	12:03:03	-14.3	-24.1	-25.95	-20.45	-12.95	-6.1	0.2	2.95	0.2	-5.15	-9.95	-15.05	-16.9	-10.45	0.85	11.3
ch1:	12:03:03	20.25	24.6	22.85	16.8	5.95	-5.5	-10	-6.75	-0.05	7.4	12.3	14.6	15.35	13.75	9.7	2.75
ch1:	12:03:03	-4.3	-7.15	-2.4	11.75	30.5	43.7	50.35	51.6	45.15	31.05	13.05	-1.7	-5	0.75	9.4	19.5
ch1:	12:03:03	27.75	30.75	28.65	23.95	16.95	6.25	-6	-11.85	-7.35	4.35	20.35	34.15	41	40.4	34.5	22.45
ch1:	12:03:03	7.05	-4.9	-9.45	-7.35	0.85	11.55	19	24.2	25.2	19.25	12.4	6.95	0.4	-0.15	7.6	16.35
ch1:	12:03:03	24.8	34.1	36.55	28.95	13.95	-3.45	-16.4	-17.2	-10.7	-2.35	7.45	16.15	21.85	24.5	22.3	14.25
ch1:	12:03:03	2.7	-12.5	-25.7	-28.55	-20.45	-7.55	4.7	13.6	20.2	24.05	21.4	13.8	5.6	-3.45	-11.55	-12.9
ch1:	12:03:03	-8.25	-1.65	2.15	4.6	5.85	5.5	3.95	2.8	-2.4	-12.15	-19.3	-18.5	-12.15	-4.05	5.95	15.05
ch1:	12:03:03	17.7	14.65	8.5	-2.15	-13.1	-16.05	-15.35	-16.15	-14.35	-9.6	-7.5	-3.5	1.75	-3.25	-19.85	-32.1
ch1:	12:03:03	-30.65	-20.7	-10.55	-2.2	1.75	1.3	-0.1	-3.2	-10.8	-15.8	-17.9	-21.05	-18.4	-8.95	-3.65	-2.2
ch1:	12:03:03	2.3	5.35	-1.5	-14.4	-22.05	-22.2	-19	-10.2	4.55	16.55	17.75	7.6	-5.05	-11.85	-14.65	-14.8
ch1:	12:03:03	-10.55	-6.2	-4.6	-1.4	5.4	11.25	9.3	-1.35	-10.15	-11.5	-10.85	-8.4	-3.6	-0.5	1	1.35
ch1:	12:03:03	0.75	1.6	1.6	-2.55	-4.6	-5.3	-7.75	-10.4	-10.5	-7.75	-2.75	2.1	4.55	-2.15	-14.5	-17.35
ch1:	12:03:03	-13.8	-18.75	-25.05	-22.75	-17.95	-11.85	-1.55	8.75	15.4	18.15	17.5	15.05	13.55	14.8	14.4	5
ch1:	12:03:03	-5.85	-12.55	-19.8	-25.9	-22.2	-10.9	-0.3	2.65	-0.6	-6.55	-11	-11.6	-9.05	-5.7	-0.3	6.6
ch1:	12:03:03	9.8	9.75	9.4	8.8	7.9	4.95	-2.5	-11.1	-15.4	-11.8	0.25	12.3	18.15	17.8	9.05	-10.05
ch1:	12:03:03	-31.6	-42.35	-35.55	-17.9	-2.35	5.85	8.5	8.05	7.3	4.35	-4.35	-16.65	-27.1	-30.5	-28.4	-22.3
ch1:	12:03:03	-9.9	5.45	14.8	14.85	5.05	-12.5	-27.3	-31.1	-26.55	-16	-0.2	12	13.45	9.05	2.05	-8.3
ch1:	12:03:03	-19.55	-27.8	-26.95	-16.3	-4.7	5.2	14.15	18.15	15.3	7.2	-6.8	-17.2	-15.85	-7.75	4.2	20.3
ch1:	12:03:03	30.25	29.35	23.7	16.6	7.8	1.2	-0.55	0.5	-0.2	-1.35	-0.45	0.45	0	1.95	4.3	0.95
ch1:	12:03:03	-5.2	-4.55	0.3	0.55	-4.7	-9.55	-11.35	-12.45	-11.7	-8.35	-4.3	-1.3	0.85	2.1	3.1	0.2
ch1:	12:03:03	-7.05	-12.35	-15.05	-16.25	-13.25	-5.5	3.3	9.85	13.55	17.2	15.05	2.05	-15.15	-28.6	-35.1	-30.75
ch1:	12:03:03	-17.65	-3.6	6.1	8.55	3.15	-6.55	-11.25	-8.6	-3.65	2.5	10.75	18	22.45	24	23.75	22.95
ch1:	12:03:06	-20.7	-17.5	-12.05	-7.85	-7.05	-7.95	-6.35	-4.15	-6.25	-12.7	-20.1	-23.05	-18.25	-9.1	-0.7	5.05
ch1:	12:03:06	6.75	5	-0.85	-10.75	-19.15	-19.15	-12.15	-3	4.35	7.3	4.75	-0.4	-3.55	-3.9	-4.1	-4.5
ch1:	12:03:06	-5.9	-7.95	-4.85	2.5	5.75	3.2	0	-4.65	-6.9	-1.6	3.5	1	-2.35	-2.2	-1.65	-1.05
ch1:	12:03:06	-0.75	-1.85	-3.55	-5	-6.85	-5	0.75	6.1	7.45	3.15	-5.55	-9.35	-3.7	8.1	19.3	24.3
ch1:	12:03:06	24.45	24.25	24.25	20.3	9.8	-2.6	-5.5	1.2	7.9	11.45	14.7	18.05	20.15	17.75	10.7	5.1
ch1:	12:03:06	5.25	6.85	6.75	5.6	4	4.9	12.25	22.6	29.65	30.2	21.7	7.05	-3.75	-6.95	-4.9	1.55
ch1:	12:03:06	10.05	13.05	8.3	2.4	-0.25	-1.85	-0.55	5.2	10.45	13.5	17.3	19.35	15.7	8	2.1	2.1
ch1:	12:03:06	6.75	10.75	10.45	7.2	4.75	2.55	0.65	1.8	4.15	4.5	2.55	0.3	-0.45	-0.6	-3.5	-6.4
ch1:	12:03:06	-7.45	-9.8	-10	-5.95	-4.45	-9.25	-14.95	-16.35	-10.15	0.6	11.55	19.95	24.6	24.8	18.4	5.2
ch1:	12:03:06	-4.45	-5.25	-3.15	-0.5	5.35	10.95	9.85	1.35	-8.7	-11.85	-6.85	1.9	10.3	15.95	18	15.6
ch1:	12:03:06	8.8	0.1	-8.2	-11.3	-6.1	1.7	8.35	14.95	19.2	20.95	21.7	19.7	15.5	13.9	16.35	20.5
ch1:	12:03:06	21.15	19.55	20.1	22.6	21.1	16.9	14.2	12.9	11.35	13.7	19.1	22.8	23.95	23.9	19.3	13
ch1:	12:03:06	10.5	10.25	11	14.2	18.15	17.4	13.05	13.65	19.2	19.65	19.2	25.15	28.95	23.6	13.85	5.85
ch1:	12:03:06	2.7	6.45	14.45	19.3	15.75	11.7	13.5	17.4	18.3	17.9	17.45	19.25	24.25	25.15	15.3	3.95
ch1:	12:03:06	-0.55	-0.2	3.4	10.8	19.95	26.45	21.4	4.7	-10.8	-15.5	-9.7	0.6	6.8	8	8.8	10.55
ch1:	12:03:06	7.7	-1.3	-10.75	-16.2	-19.65	-18.6	-10.95	-0.9	8.05	13.65	13.1	6.05	-6.65	-23.45	-40.8	-50.9
ch1:	12:03:06	-50.85	-42.65	-29.3	-14.5	-1.2	8.05	9.25	1.85	-8.4	-17.7	-23	-21.4	-12.6	1.4	14.35	18.6
ch1:	12:03:06	9.7	-11	-33.25	-44.1	-41.95	-32.85	-18.75	-0.8	13.45	18.3	11.95	-2.7	-19.25	-31.3	-34.9	-28.15
ch1:	12:03:06	-14.85	-3	3.2	1.35	-6.2	-14.45	-21	-24.1	-19.45	-10.85	-3.8	-0.3	1.05	0.15	-4.7	-13.2
ch1:	12:03:06	-21.4	-29	-35.7	-35.05	-26.25	-15.5	-6.95	-0.25	4.75	3.75	-4.8	-17.25	-27	-27.55	-20.1	-11.1
ch1:	12:03:06	-3.35	0.95	2.7	5.45	8.35	4	-6.55	-19.4	-27.95	-23.4	-10.5	-1.05	4.85	9	8.9	3.9
ch1:	12:03:06	-3.8	-11.6	-15.95	-17	-15.2	-10.1	-5.3	-3.7	-4.35	-5.45	-7.4	-8.2	-5.35	-1.95	-2.05	-5.95
ch1:	12:03:06	-8.95	-7.6	-5.25	-5.3	-7.2	-11.6	-14.1	-13.3	-12	-7.6	2.1	8.6	9.7	7	2.35	-1.55
ch1:	12:03:06	-3.05	-5.4	-9.35	-11.85	-9	-1.35	5.4	8.4	10	12.85	16.1	18.8	20.8	19.45	10.95	-4.6
ch1:	12:03:09	-35.7	-30.25	-27.8	-27.45	-27.8	-33.05	-37.55	-32.85	-24.65	-19.3	-15.1	-12.55	-11.45	-9.7	-10	-10.35
ch1:	12:03:09	-6.5	-5.1	-10.05	-15.3	-18.05	-16.35	-7.5	3.35	11.95	15.95	13.85	5.9	-1	-3.25	-2.7	-1.5
ch1:	12:03:09	1.3	2.5	0.55	1.35	5.45	9.35	13.6	16.95	16.95	14.5	10.95	6.9	5.85	6.4	7.9	12.85
ch1:	12:03:09	20.65	26.35	28.25	24.55	16.6	9	1.65	-5.15	0.05	17.6	32.1	38.35	41.05	38.25	25.85	8.95
ch1:	12:03:09	-2.6	-1.1	7.85	17.3	27.75	37.8	40.7	36.7	28.1	14.25	-1	-9.4	-9.3	-2.7	5.55	11.7
ch1:	12:03:09	16.15	23.4	27.6	21.65	9.95	-2.2	-13.3	-18.3	-16.15	-12.8	-6.85	5.7	17.6	21.5	21.4	17.35
ch1:	12:03:09	5.35	-12.65	-27.45	-30.95	-25.4	-15.6	-5.65	-0.65	0.1	2.85	2.85	-3.45	-9.55	-12.9	-16.05	-14.9
ch1:	12:03:09	-9.8	-3.8	-0.35	-4.3	-14.2	-22.25	-22.55	-16.5	-8.85	-1.95	5	10.35	10.75	6.75	1.5	-2.4
ch1:	12:03:09	-3.8	-3.05	-1.6	0.25	1.5	3.2	6.45	6.45	-1	-10.45	-15.8	-13.45	-3.95	8.65	19.1	22.65
ch1:	12:03:09	20.5	18.75	16.35	9.1	0.9	-3.95	-2.9	3.35	12.9	22.4	30.6	33.85	29.4	18.95	7.5	-2.45
ch1:	12:03:09	-9	-8.15	-0.25	9.4	15.05	16.55	17.85	19.3	18.2	13.95	7.75	4.85	7	10.8	13.2	16.35
ch1:	12:03:09	21.1	23	20	17.45	18.9	22.05	26.2	32.2	35.45	30.7	16.1	-2.05	-10.05	-4.5	5.75	18.2
ch1:	12:03:09	32.75	39.55	34.6	26.85	18.3	10.25	6.95	4.85	-0.4	-4.3	-5.4	-5	-1.75	3.65	10.85	18.75
ch1:	12:03:09	23.1	23.25	22.6	19.65	13.15	6.05	2.3	2.05	4.1	7.75	16.8	28.9	36.55	35.4	30.15	26.4
ch1:	12:03:09	23.2	16.3	10.25	13.35	24.05	33.45	34.05	26.45	19.85	21.2	23.45	20.85	17.75	16.9	17.6	19.8
ch1:	12:03:09	22.05	21.45	16.45	9.7	8.8	16.35	26.55	37.05	45.1	45.45	38.4	28.4	19.15	9.15	-4.2	-17.35
ch1:	12:03:09	-21.05	-13.4	-0.1	12.3	19.3	18.9	14.75	12.65	9.4	3.3	-1.55	-1	5.5	16.8	27.05	35.1
ch1:	12:03:09	40.4	37.5	24.35	11.25	7.1	13.1	23.8	32.05	36	33.1	23.7	15.4	13.95	15.85	16.75	18.9
ch1:	12:03:09	22.8	25.85	27.95	30.5	31.15	27.85	24.7	25.35	28	28.55	22.45	14.2	13.8	21.2	29.5	38.9
ch1:	12:03:09	47.45	46.95	38.1	25.05	13.25	10.05	17.55	26.55	36.45	47.85	55.35	59.05	59.45	49.15	30.9	15
ch1:	12:03:09	7.05	9	17.55	26.15	34	40.5	44.55	41.25	28.15	11.3	1.7	3.95	14.75	27	34.3	35.5
ch1:	12:03:09	29.75	21.2	16.15	12.2	7.35	2.65	1.85	8.5	18.8	25.2	27.45	26.15	19.95	10.75	2.6	-1.4
ch1:	12:03:09	0.25	5.5	14.4	23.4	29.6	34.6	38	38.15	35.2	27.4	16.4	6.85	0.8	-0.3	3	8.35
ch1:	12:03:09	11.35	7.85	-0.8	-8.3	-10.7	-7.65	-4.2	-5.45	-7.6	-4.5	1.9	8.85	16.1	19.75	15.85	7.45
ch1:	12:03:12	17.9	32.2	36.5	31.3	22.9	15.3	7.5	-3.5	-14.05	-16	-8.65	2.4	14	23.65	30.35	32.35
ch1:	12:03:12	28.45	20.9	11.95	1.1	-7.2	-6.25	1.15	7.85	12.9	20.35	27.25	29.7	30.2	26.4	12.7	-3.05
ch1:	12:03:12	-12.85	-15.2	-10	2.65	18.6	32.4	37.8	35.75	28.85	16.1	3.7	-2.7	-5.8	-5.85	-1.1	5.2
ch1:	12:03:12	9.15	9.8	9.5	8.55	5.5	0.7	-3.5	-6.7	-6.5	-0.25	6.05	9.95	14.1	16.8	13.25	5.55
ch1:	12:03:12	-1.3	-5.7	-5.35	0.7	6.7	10.65	13.6	13.5	8.6	3.45	3.65	6.85	7.5	3.85	-0.85	-2.25
ch1:	12:03:12	-1.05	-0.8	-1.45	-1.8	-2.35	-2.35	-2.35	-3.15	-2.5	1.6	6.05	7.7	3.95	-1.25	-1.3	1.2
ch1:	12:03:12	1.65	-0.1	-3.4	-7.8	-10.9	-9.9	-2.25	9.25	18.45	23	20.5	8.15	-5.3	-7.3	0.75	9.25
ch1:	12:03:12	15	17.25	17.8	17.6	12.8	4.5	1.2	4.75	7.65	6.4	4.7	4.15	4	5.15	5.25	3.7
ch1:	12:03:12	4.8	7.9	7.75	4.5	1.9	4.15	9.95	12.25	10.85	11.9	13.55	12.2	9.95	8.35	6.25	0.45
ch1:	12:03:12	-5.55	-4.95	0.5	4.6	8.8	11.15	8.8	4.05	0.1	-1.2	0.2	1.85	3.85	5.45	4.6	2.7
ch1:	12:03:12	1.8	-1.4	-10.1	-20.3	-24.05	-19.85	-10.15	0.25	7.35	11.1	11.3	7.75	4.7	2	-3.2	-9.95
ch1:	12:03:12	-16.9	-21.35	-17.45	-8.8	-0.65	5.7	6.4	0.5	-8.15	-19.25	-29.1	-30.75	-22.35	-8.35	4.35	12.3
ch1:	12:03:12	15.85	15	10.25	4.05	-1.8	-8	-13	-13.3	-9.05	-1.35	10.6	22.2	30	34.3	32.85	24.3
ch1:	12:03:12	14.65	6.6	2.7	5.9	11.65	17.2	22.45	23.9	20.65	15.65	7.7	-1.8	-7.85	-3.2	8.5	18
ch1:	12:03:12	22.2	25.7	27.1	26.7	22.1	9.4	-7.1	-18.25	-20.3	-12.85	-1	9.1	16.65	22.35	26.05	26.05
ch1:	12:03:12	19.95	8.55	-2.85	-5.5	1.9	8.25	11.7	22.65	30.65	28.5	26.2	26.4	24.15	20.05	16.85	19.6
ch1:	12:03:12	24.1	24.6	23.45	22.15	16.35	11.2	12	18.2	25.35	30	31.7	27.65	21.4	19.1	17.35	14.4
ch1:	12:03:12	14.45	15.7	17.05	19.65	21.2	21	19.25	14.35	9.3	8.35	12.8	18	18.1	15.15	14.7	18.4
ch1:	12:03:12	21.35	20.35	19.95	20.8	21.2	21.45	21.2	18.4	15.8	13.4	9.85	5.25	4.45	7.8	10.7	12.05
ch1:	12:03:12	15.9	18.5	18.35	18.75	19.8	20.5	22.4	22.7	23.35	27.65	29.2	25.2	21.8	18	13	11.2
ch1:	12:03:12	12.3	14.65	19.3	23	24.55	29.4	34.3	33.45	27.9	20.35	14	10.1	7.05	5.95	9.25	15.4
ch1:	12:03:12	23	30.2	34.4	35.25	32.7	26.5	21.25	20.2	21.65	22.35	22.75	21.85	16.95	12	13.2	19.95
ch1:	12:03:12	27.05	33.1	37.1	41.95	48.1	48.95	39.3	25.15	13.75	8.3	8.2	12.2	18.65	25.85	34.3	43.85
ch1:	12:03:12	53.15	60.2	59.9	51.35	40.45	28.9	18.45	11.8	8.65	9.8	15.15	19.4	22.2	24.5	22.6	16.1
ch1:	12:03:16	16.15	20.2	19.65	16.95	10.6	4.15	1.15	-0.6	0.45	5.4	10.45	13.9	12.7	6.2	0.05	-2.45
ch1:	12:03:16	-3.15	-6.05	-13.3	-17.35	-12.85	-2.85	8.25	16.4	20.6	23.7	22.95	15.55	5.2	-5.35	-14.95	-17.25
ch1:	12:03:16	-8	5.25	16.5	24.5	26.2	21.9	18.45	14.9	7.85	1.15	-2.9	-0.35	11.1	24.25	33	37.5
ch1:	12:03:16	37.35	32.9	24.7	12.7	-0.05	-14	-29.1	-39.2	-42.65	-43.2	-41.9	-39.65	-36.3	-31.7	-29.4	-31.9
ch1:	12:03:16	-34.3	-35.65	-36.4	-35.4	-30.6	-23.35	-17.75	-17.4	-22.3	-32.8	-42.7	-43.15	-34.05	-22.35	-11.6	-3.05
ch1:	12:03:16	1.65	1.65	-1.8	-6.45	-10.2	-9.65	-5.85	-1.85	5.3	11.65	8.25	-1.95	-13.25	-23.45	-25.65	-21.4
ch1:	12:03:16	-15.85	-10.15	-3.75	2.85	11.45	15.65	12.3	2.55	-8.5	-15	-16.4	-15.35	-11.45	-4.35	3.05	9.75
ch1:	12:03:16	16.85	23.5	24.5	18.35	9.6	2.15	-2.5	-4.95	-9.15	-15.05	-16.3	-12.15	-5	4	12.4	16
ch1:	12:03:16	15.5	15.1	14.75	12.35	9.8	8.3	5.2	1.35	0.25	4.2	14.3	27.25	34.6	32.65	25.8	18.45
ch1:	12:03:16	10.8	3.35	-2.85	-3.6	3.95	17	30.4	40.7	45.15	45.9	42.25	34.05	24.6	15.25	5.1	-0.55
ch1:	12:03:16	-1.5	3.3	15.65	29.15	35.1	34.95	31.85	25.85	18.15	12.75	11.45	12.65	13.7	15.8	18.3	20.75
ch1:	12:03:16	23.4	27.65	29.7	28.05	23.95	17.95	9.15	5.3	10.95	21.4	30.2	36.2	39.8	41.05	39.15	35.75
ch1:	12:03:16	31.4	24.6	16.1	5.95	-3.15	-6.2	-1.5	8.55	18.2	21.55	22.1	21.65	17.45	15	17.9	21.75
ch1:	12:03:16	24.65	24.75	18.9	12.4	9.9	13.25	21.4	28.55	29.75	25.85	19.9	15.35	14.75	20	29.45	35.75
ch1:	12:03:16	36.5	34.8	30.45	21.5	14.1	13.05	15.6	18.75	24.85	31.25	35.1	35.95	28.3	12.1	-1.35	-5.85
ch1:	12:03:16	-2.1	6.5	13.4	18.15	22.1	20.95	13.55	4.75	-4.75	-14.8	-22.5	-22.2	-11.5	3.4	14.55	18.8
ch1:	12:03:16	15.8	9.2	1.3	-12.15	-26.95	-30.75	-26.05	-23.1	-20.35	-14.9	-9.55	-7.8	-11.5	-18.2	-23.5	-25.65
ch1:	12:03:16	-25.35	-23.95	-20.55	-12.3	0.95	17.8	32.75	39.9	39.1	31.3	17.55	2.7	-9.15	-13.8	-10.05	-5.1
ch1:	12:03:16	-1.05	4.45	8.25	7.15	1.55	-7.4	-15.7	-24	-30.7	-28.8	-20.7	-13.95	-8.05	-2.6	2.55	9.5
ch1:	12:03:16	12.7	5.2	-7.15	-13.7	-15	-13.6	-7.75	0.7	7.65	10.1	4.75	-7	-17.45	-21.6	-17.75	-7.1
ch1:	12:03:16	4	9.95	10.2	5.1	-2.7	-12.75	-24.5	-30.5	-25.6	-16.4	-6.75	3.1	14.15	23.7	28.75	26.95
ch1:	12:03:16	16.35	-0.65	-13.9	-20	-22.4	-20.9	-14.45	-7.25	-0.55	7.55	11.8	8.7	2	-5.45	-12.25	-13.25
ch1:	12:03:16	-9.35	-8.8	-12.9	-14.8	-11.25	-5.05	-0.45	-2.85	-10.05	-13.3	-10.15	-6.75	-4.7	-2.25	-1.05	-1
ch1:	12:03:16	-3.05	-6.5	-7.15	-3.8	0.05	3.3	5.3	5.9	4	-0.65	-5.5	-5.75	-2.75	-1	1.45	3.25
ch1:	12:03:19	2.15	9.45	14.7	15.8	14.35	10.35	3.55	-4.35	-12.15	-18.3	-20.75	-23.5	-24.05	-17.95	-11.3	-10
ch1:	12:03:19	-10.1	-9.5	-5.9	-3.35	-6.05	-11.75	-14.4	-14	-7.75	2.4	11.85	14.95	10.35	-1.9	-14.95	-23.4
ch1:	12:03:19	-25.55	-21.95	-13.65	-5.45	1.1	5.55	4.35	-2.35	-9.3	-16.6	-21.55	-20.5	-14.3	-7.55	-2.1	-1.85
ch1:	12:03:19	-7.2	-14.15	-15.65	-12.95	-11.5	-12	-11.6	-10.65	-6.2	0.4	4.35	3.3	0	-4.7	-10.55	-15.3
ch1:	12:03:19	-13.2	-4.95	5	12.7	17	16.8	11.3	-1.9	-18.7	-28.05	-23.1	-8.4	7.2	17	19.5	18.65
ch1:	12:03:19	17.95	15.95	8.8	-5.65	-20.35	-25.05	-18.65	-7.8	2.25	7.8	11.1	15.75	18.35	15.45	8.35	-0.65
ch1:	12:03:19	-6.7	-7.2	-5.45	-6.35	-8	-9.1	-10.5	-10.05	-7.8	-6.05	-2.55	4.8	12.8	19.75	22.95	20.45
ch1:	12:03:19	12.9	-0.45	-14.05	-20.25	-17.85	-11.1	-3.4	1.95	7.9	12.2	11	5.5	-4.2	-18.3	-27.8	-24.3
ch1:	12:03:19	-9.2	8.15	16.25	14.45	10.15	4.7	-1.2	-4.3	-2.25	2	2.85	4.75	13.9	20.25	15.2	7.7
ch1:	12:03:19	5.45	3.5	0.95	0.4	0.65	-0.3	-1.1	-0.6	0.1	0.2	0.55	1.35	4.85	7.9	7.4	6.95
ch1:	12:03:19	4.5	-2.4	-4.45	2.25	9.85	14.2	13.25	9.25	5.35	-0.05	-4.6	-3.9	-0.7	4.15	12.55	18.65
ch1:	12:03:19	20.4	20.1	14.25	2.85	-5.55	-5.95	-0.45	6.05	11.6	14.15	13.6	12.95	12.95	9.5	5.3	3.95
ch1:	12:03:19	2.8	3.75	9.5	17.35	24.1	28.85	28.75	21.25	8.95	0.75	-0.25	6	18.15	31.55	42.45	47.05
ch1:	12:03:19	39.85	27.2	19.5	14.1	8.65	6.8	7.35	12.1	20	24.45	25.1	22.2	13	4.05	4.05	10.35
ch1:	12:03:19	19.85	27.25	27.85	25.45	20.1	8	-4.45	-8.95	-5.85	2.3	11.35	16.05	15.75	12.1	7.6	4.9
ch1:	12:03:19	0.1	-8.9	-15.1	-19.8	-12.35	-5.45	1.55	2.85	0.7	-0.75	-6.55	-14.95	-22.65	-20.95	-10	8.55
ch1:	12:03:19	19.05	22.65	27.6	20.9	14.65	3.1	-15.3	-18.7	-26.5	-31.05	-20.7	-32.35	-25.65	-7.85	-64.5	-108.85
ch1:	12:03:19	-85.1	-101.2	-101.5	-64.35	-60.1	-46.65	-27.5	-32.2	-24.1	-11.15	-17	-20.8	-19.55	-24.4	-21.1	-26.5
ch1:	12:03:19	-31.05	-27.1	-24.2	-19.05	-7.85	-5.55	4.95	4	2.75	7.1	-6.7	-17.1	-25.4	-59.35	-93.4	-94.55
ch1:	12:03:19	-90.5	-80.85	-66.15	-52.95	-45.85	-42.3	-48.7	-49.4	-43.6	-31.4	-13.1	2.1	7.1	17.9	22.9	21.65
ch1:	12:03:19	21.65	15.75	3.2	-3.2	-18.85	-17.8	-1.3	8.05	9.35	19.6	11.45	-6.2	6.1	15.9	2.9	-7.15
ch1:	12:03:19	-6.6	-1.85	7.65	13	17.7	22.2	23.65	22.8	22.95	19	13.9	5.05	-4.75	-12.1	-14.75	-15.2
ch1:	12:03:19	-12.1	-11.9	-10.25	-5.5	0.6	2.35	0.2	-3.05	-5.9	-6.55	-2.9	3.5	8.95	14.25	20.25	26.55
ch1:	12:03:19	32.9	38.15	37.45	27.2	12.6	3.25	2.4	7.95	17.8	29.85	39.1	41.2	36.45	28.05	20.65	16.95
ch1:	12:03:22	39.25	39.15	31.15	21.9	19.55	18.9	15.85	15.2	19.7	24.1	24.4	22.45	20.65	17.5	14.15	14.15
ch1:	12:03:22	16.6	17.2	16.05	16.45	18.55	22.1	26.1	26.25	19.15	9.9	3.9	2.45	5.25	12.05	19	23.45
ch1:	12:03:22	24	21.9	19.2	17.95	14.05	4.6	-3.85	-6.85	-8.6	-9.3	-9.65	-9.3	-3.9	6.45	15.6	20.75
ch1:	12:03:22	20.9	15.65	9.45	5.45	2.55	3.65	11.45	22	28.15	28.5	23.55	12.6	-1.2	-7.9	-3.1	8.25
ch1:	12:03:22	16.05	17.3	15.25	12.45	9.2	7	4.6	1.35	1.35	5.9	11.65	17.5	22.25	22.3	20.65	20.7
ch1:	12:03:22	17.25	11.65	10.55	11.75	14.25	22.25	28.45	28.4	22.3	11.25	-1.65	-5.2	-6.1	-8.5	-8	-15.95
ch1:	12:03:22	-22.25	-21.95	-19.1	-13.5	-7.15	-6.25	-6.5	-7.4	-7.45	-4.15	-3.65	-5.8	-8.15	-17.3	-18	-17.05
ch1:	12:03:22	-23.45	-20.9	-26.45	-53.95	-59.45	-63.6	-85.25	-78.05	-51.35	-19.5	8.45	15.75	9.35	3.95	-5.05	-4.2
ch1:	12:03:22	-1.35	-8.75	-12.8	-9	-5.25	3.35	8.75	10.9	9.15	8.35	6.9	3.25	-6	-14	-14.3	-12.45
ch1:	12:03:22	-5	3.05	7.95	10.7	13.85	16.15	13.25	8.5	4.6	5.15	10.3	15.15	18.45	21.35	22	19.8
ch1:	12:03:22	18.05	14.5	7.5	0.6	-4.75	-7	-3.05	4.25	11.4	17.65	21.75	23.3	22.6	18.9	17.4	19
ch1:	12:03:22	16.7	12.4	13.15	16.95	20.55	21.7	18.4	13.1	7.95	6.75	6.45	10.8	19.6	27.05	31.6	33.25
ch1:	12:03:22	27.8	20.35	12.8	8.1	7.35	2.8	-1.45	-2.2	-0.8	4.35	6.35	5.65	8.7	6.3	8.6	16.55
ch1:	12:03:22	14.15	21.9	24.25	-25.6	-61.35	-46.2	-47.35	-43.05	-27.3	-24.4	-6.4	20.05	17.7	17.35	19.65	11.8
ch1:	12:03:22	11.3	17.05	21.2	30.7	32.65	31.95	30.1	23.35	14.95	11.25	7.4	7.2	12.45	23.25	34.3	50.5
ch1:	12:03:22	61.85	53.55	32.65	17.65	7.75	8.2	16	17.05	13.8	18.3	29.85	41.6	46.75	43.65	36.4	31.1
ch1:	12:03:22	28.65	27.25	28.25	33.35	39.45	43.35	45.75	46.1	40.75	34.3	30.45	26.55	21.05	14.3	12.8	18.35
ch1:	12:03:22	25.95	34.35	44.05	49	46.15	36.75	23.45	14.5	13.7	17.6	23.55	30.75	35.8	37.25	34.7	31.95
ch1:	12:03:22	30.75	29.85	27.5	26.35	23.95	19.6	15.35	14.35	13.65	13.15	12.8	11.1	7.6	3.95	4.4	14.35
ch1:	12:03:22	31.95	46.1	44.9	32.35	20.3	11.6	5.7	1.95	0.95	9.55	24.25	30.9	27.45	19.55	7.7	0.35
ch1:	12:03:22	2.85	10.7	18.2	23.1	22.4	17.45	10.8	7.15	9.15	14.45	17.1	17.05	15.05	10.8	6.35	5.1
ch1:	12:03:22	4.15	5.2	11	16.55	15.1	8.2	-0.4	-1.75	3.5	6.85	6.15	1.4	-8.2	-15.7	-17.1	-13.6
ch1:	12:03:22	-4.85	5.6	11.8	14.25	15.75	15.55	12.1	5.15	-5.75	-16.65	-21.5	-19.15	-13.8	-6.4	2.8	8.4
ch1:	12:03:22	7.9	4.7	2	0.1	-4.4	-11	-13.2	-9.8	-6.5	-5.45	-5.85	-7.1	-6.7	-4.05	-1.25	-1.05
ch1:	12:03:25	0.55	4	3.7	-2.35	-11.3	-17.95	-17.4	-8.55	5.65	21.95	35.55	41	35.15	21.9	8.95	1.35
ch1:	12:03:25	-1.85	-3.05	-4.8	-4.25	1	8.25	14.55	21.25	26.9	29.7	31.15	27.9	18.5	12.35	11.85	12.25
ch1:	12:03:25	19.75	28.2	26.6	16.5	6.15	-1.25	0.75	9.8	19.9	27.3	29.45	22.35	11	0.8	-6.15	-10.05
ch1:	12:03:25	-12.3	-13.35	-9.1	-3	0.7	2.65	3.05	0.1	-8.2	-17.25	-23.2	-26.85	-31.2	-29.8	-30	-25.9
ch1:	12:03:25	-28.6	-31.5	-35.8	-38.15	-41.35	-45.85	-52.3	-46.45	-36.95	-25.6	-14.3	-9.05	-9.75	-8.35	-18.05	-22.15
ch1:	12:03:25	-25.4	-32.6	-29.2	-43.45	-103.45	-119.8	-94.3	-84.8	-77.15	-59.4	-48.4	-31.05	-26	-26.95	-15.2	-3.25
ch1:	12:03:25	1.85	9.35	-1.9	-25.2	-36.65	-30.35	-24.2	-23.05	-18.4	-6.8	4.7	16.65	20.45	17.15	9.4	8.75
ch1:	12:03:25	5.15	5.5	6.8	12.85	16.15	14.55	8.2	6.05	13.1	24.5	32.8	38.35	40.55	33.55	19	7.75
ch1:	12:03:25	3.05	-0.35	3.95	15.05	19.2	16.45	15	15.4	19.5	25.15	25.2	17.45	7.3	5.6	13.6	19.5
ch1:	12:03:25	20.6	23.1	24.65	22.15	17.2	13.55	12.15	11.35	16.1	25.55	25.35	15.6	9.95	11.2	17.9	26.7
ch1:	12:03:25	32.6	35.3	35.95	33.5	26.4	12.9	1.85	2.05	11.45	22.75	32.15	38.4	45.9	51.05	48.55	39.65
ch1:	12:03:25	22.65	1.9	-9.95	-13.5	-12.55	-5.1	2.75	6.2	11.55	16.15	16.65	8.65	-0.85	-8.45	-9.8	-9
ch1:	12:03:25	-4.85	-0.5	2.6	5.55	11.6	13.8	12.75	10.4	7.7	-0.45	-6.85	-10.05	-11.2	-6.15	2.6	1.8
ch1:	12:03:25	8.65	20.5	15.25	-0.7	-4.6	1.95	13.6	26.15	35.85	38.95	39	35.75	28.95	22.85	18.7	10.2
ch1:	12:03:25	4.75	6.8	12.5	21.5	30.4	29.6	21.85	12.05	6.25	5.8	10.4	14.75	22.95	26.3	24.05	21.3
ch1:	12:03:25	20.65	18.8	15.15	8.8	6.85	11.4	16.2	14.3	8.8	3.05	-2.85	-9.95	-11.95	-4.6	7.6	13.3
ch1:	12:03:25	11.6	5.95	2.7	2.75	1	-2.4	-2.05	2.35	8.45	8.6	3.35	-2.5	-2.75	0.4	6.05	12.95
ch1:	12:03:25	18.25	21.4	20.75	18.6	14.4	11.95	10.2	5.8	2	3.05	3.8	4.85	7.35	14	33.45	48.3
ch1:	12:03:25	41.15	33.45	32.8	30.7	28.85	23.55	15.7	15.9	10.05	-4.55	-8.35	-6.5	-14.3	-15.55	-9.7	-6.05
ch1:	12:03:25	-3.35	-3.35	-9.75	-9.5	-8.1	-12.9	-17.05	-17	-19.9	-20.2	-12.1	-5	-0.6	1.25	-1.9	-5.4
ch1:	12:03:25	-13.35	-21.5	-19.2	-11.1	-6.15	0.55	3.25	2.05	2.75	3.35	0.95	-1.1	-6.4	-10.6	-8.1	-2.35
ch1:	12:03:25	4.6	12.3	14.8	13.4	14.25	17.35	21.1	23.55	23.2	21.35	16	9.5	7.7	9.55	9.55	15
ch1:	12:03:25	26.4	37.9	42.85	37.3	22.35	5.3	-8.6	-18.3	-16.9	-7.3	5.25	17.5	26.35	28.8	22.1	7.3
ch1:	12:03:25	-12.3	-20.4	-17.2	-12.25	-9.75	-8.95	-4.25	4.4	8.25	7.05	3.45	-0.95	-2.85	-6.55	-7.55	-7
ch1:	12:03:28	-18.05	-41.3	-53.45	-58.15	-57.3	-49.05	-36.5	-25.4	-12.9	-9.95	-21.25	-32.5	-35.45	-34.85	-34.6	-33.4
ch1:	12:03:28	-27.95	-16.85	-6.45	-2.6	-4.15	-10.1	-20.6	-30.05	-30.8	-25.2	-15.6	-5.05	2.1	2.2	-7.45	-18.45
ch1:	12:03:28	-27.15	-29.75	-29.8	-26.75	-19.9	-10.7	-5	-0.35	-0.5	-6.35	-11.2	-12.25	-11.1	-10.75	-11.75	-13
ch1:	12:03:28	-11.05	-7.05	-2.9	3.45	8.55	9.7	11.3	14.5	15.9	18.7	22.4	23.4	18.6	8.15	-4.9	-11.7
ch1:	12:03:28	-10.9	-3.2	9.9	20.35	21.35	15.4	7.35	1.05	-1.45	-2.1	-0.85	-0.1	-2.35	-1.4	4.5	8.85
ch1:	12:03:28	10.1	9.85	10.35	12.4	13.75	12.45	6.3	-3.6	-11.3	-12.45	-10.35	-5.5	0.8	5.35	5	-2.45
ch1:	12:03:28	-13.9	-22.95	-23.35	-12.05	3.95	12.85	14.4	14.25	15.25	14.75	11.55	7.45	3.7	-3.05	-9.55	-11.05
ch1:	12:03:28	-10.35	-10.4	-12.6	-18.45	-24.35	-23.5	-14.95	-4.3	5.6	14.3	20.7	21.7	15.15	2.35	-10.4	-16.95
ch1:	12:03:28	-13.3	-2.05	8.6	14.7	19.9	22.8	21.05	18	18.5	17.55	12.95	3.3	-6.95	-17.25	-22.3	-22.35
ch1:	12:03:28	-16.55	-8.25	-3.15	-0.2	0.75	-2.5	-9.1	-17.95	-23.45	-23.95	-20.9	-11.85	1.05	9.25	16.05	19.9
ch1:	12:03:28	16.55	15.75	18.5	12	3.1	-3.2	-6.35	-1.3	5.15	7.4	11.8	12.95	10.35	12.5	11.55	-0.45
ch1:	12:03:28	-12.45	-15.85	-10.1	3.25	17.55	24.25	25.1	24.8	15.3	2	-5.2	-11.7	-17	-22.05	-29.45	-30.8
ch1:	12:03:28	-24.5	-18	-12.45	-9.2	-12.8	-18.05	-21.7	-20.5	-14.75	-7.45	-2.3	3.05	7.9	9.85	8.3	1.95
ch1:	12:03:28	-9.2	-15.5	-11.55	-2.05	5.3	9.45	8.9	5.7	1.85	0.4	-0.45	-1.55	-0.2	5.3	8.1	12.1
ch1:	12:03:28	18.5	19.15	12.15	5	-1.6	-8.15	-12.1	-10.45	-6.75	-1.45	8.8	17.35	17.35	18.25	20	12.6
ch1:	12:03:28	-0.65	-12.55	-16.4	-12.35	-5.15	2.75	8.5	9.8	7.7	4.2	-2.35	-10.3	-14.8	-13.05	-6.5	0.35
ch1:	12:03:28	6.45	12.5	15.35	11.85	2.35	-10.55	-19.4	-18.3	-9.4	0	10.65	22.45	23.65	10.85	-5.8	-15.7
ch1:	12:03:28	-16.95	-9.85	2.1	12.8	19.95	22.1	13.25	-4.9	-20.5	-24.3	-17.75	-4.4	10.2	21.95	28.05	25.15
ch1:	12:03:28	11.35	-5.05	-15.45	-17.65	-11.45	1.1	13.55	21.6	24.5	20.8	10.85	-3.45	-15.35	-17.4	-11.5	-2.5
ch1:	12:03:28	9.85	20	20.15	16.55	16.45	19.15	19	15.25	12.6	12.15	10	9.1	11.05	10.7	7.1	5.5
ch1:	12:03:28	5.05	4.1	7.05	16.9	27.7	32.2	32.85	32.1	29.25	26.95	25.5	20.45	16.45	16.95	21.2	27.25
ch1:	12:03:28	29.3	26.55	27.95	32	33	31.95	28.8	22.55	20.7	26.4	34	38	39	38.3	37.15	35.15
ch1:	12:03:28	30.4	25.4	24.35	26.25	29.75	29.65	22.95	15.95	18.2	26.65	36.3	46.5	58.9	64.55	57.95	41.85
ch1:	12:03:28	25	13.1	11.15	16.55	23.6	27.6	30.45	36.4	43.85	42.7	32	22.55	18.65	14.5	11.1	10.05
ch1:	12:03:31	3.55	-4.4	-3	2.45	9	14.6	12.2	9.3	14.95	18.15	15.2	8.5	-1.9	-7.75	-1.95	8.1
ch1:	12:03:31	16.6	19.85	16.55	9.5	3.55	0.6	-0.4	1.85	9.45	16.9	17	13.9	10.45	6.2	3.3	4.95
ch1:	12:03:31	8.3	12.95	17.75	16.1	8.85	4.85	9.9	21.1	29.65	33.05	32	29.45	31.75	34.95	26.75	11.95
ch1:	12:03:31	2.85	3.35	11.15	20.4	24.65	26.75	27.35	25.3	26.45	30.9	30.5	26.45	22.75	22.05	14	9.5
ch1:	12:03:31	7.2	10.9	8.15	4.3	1	1.45	2.55	8.7	13.65	18.35	17.65	20.55	27.3	37.7	40.15	35.65
ch1:	12:03:31	31.5	33.45	14.95	-8.55	-16.35	-16.25	-24.5	-14.25	9.3	24.3	32	36.8	35.85	33.95	30.55	25.75
ch1:	12:03:31	25.2	28.65	31.45	31.95	27.8	23.35	17.3	5.65	1.45	3.9	8	12.95	17.65	20.85	15.8	6.95
ch1:	12:03:31	-5.6	-11.05	-12.05	-10.8	-9.1	-7.05	-8.9	-9.75	-5.05	-0.45	-0.95	-3.4	-6.5	-10.2	-14.15	-13.75
ch1:	12:03:31	-5.6	4.35	8.2	5.95	2.3	1.1	-0.1	-4	-3.8	-2.15	2.9	9.25	17.65	16.3	11.5	2.55
ch1:	12:03:31	-0.85	0.8	1.6	5.15	8.95	10.55	7.3	3	7.4	14.2	17.2	25.25	38.1	46.45	52.7	46.6
ch1:	12:03:31	34.4	25.1	-2.6	-40.8	-42.1	-36.3	-29	-6	2.55	-8.95	3.45	9.55	-13.85	-23.75	-9.5	4.2
ch1:	12:03:31	16.8	26.6	32.45	31.3	25	18.85	7.05	-21.4	-39.35	-32.6	-23.25	-25.9	-18.85	-9.2	-2.25	-4.6
ch1:	12:03:31	-12.7	-20.15	-18.7	-11	-1.55	9.85	16.15	20.75	26	26	16.2	2.85	-8.6	-11.65	-5.15	2.3
ch1:	12:03:31	6.9	10	14.35	16.35	16.1	13.8	6.55	-5.15	-12.15	-13.45	-13.45	-10.9	-5.85	-0.05	6.05	11.3
ch1:	12:03:31	14.1	11.65	3.2	-2.55	-1.55	3.5	9.75	13.85	14.2	15	15.15	12.35	5.5	-0.4	2.3	13.25
ch1:	12:03:31	21.55	22.1	18.25	11.5	6.65	9.4	16.25	19.3	18.95	16.25	14.45	15.6	17.35	19.7	19.65	12.8
ch1:	12:03:31	5.05	4.8	6.6	7.75	9	10.15	8.4	0.55	-11.5	-17.65	-13.7	-6.25	1.25	7.5	10.85	13.8
ch1:	12:03:31	19.35	23.15	19.95	8.75	-1.35	-0.05	8.9	15.25	18.3	17.5	15.6	15.6	10.2	-0.2	-6.7	-4.5
ch1:	12:03:31	3.8	14.15	23.05	31.45	38.7	42.15	40.3	30.6	17.7	8.25	2.65	-2.55	-2.9	3.35	14.85	25.75
ch1:	12:03:31	31.9	33.95	33.6	29.25	22.65	15.2	8.65	4.2	-1.1	-10.1	-17.7	-17.5	-9.15	-1.4	0.7	-1.65
ch1:	12:03:31	-9.95	-20.6	-22.6	-15.7	-3.5	11.6	25.95	31.35	19.45	-5.6	-19.85	-11.4	6.2	19	22.65	21.75
ch1:	12:03:31	20.65	13.25	-2.5	-16.8	-19.15	-5.75	15.05	31.05	40.4	38.65	26.85	17.1	11.1	2	-5.5	-5.4
ch1:	12:03:31	0.9	11.95	21.1	24.65	24.8	22.25	15.25	4.9	-9.35	-18.85	-16.35	-7.85	-0.75	6.45	14.7	23.1
ch1:	12:03:31	29.95	28.5	19.05	9.5	2.45	-5.8	-9.15	-5.55	0.7	6.9	14.2	19.1	15.8	5.4	-2.7	-6.8
ch1:	12:03:34	-11.55	-11.55	-7.75	-5.6	-3.45	-1	2.5	7.95	5.5	-7.7	-23.75	-37.9	-36.25	-19.1	-8.4	-3.6
ch1:	12:03:34	7.55	7.45	-3.95	-13.9	-18.85	-23.4	-28.75	-29.65	-18.9	-4.9	6.3	11.25	6.1	-6.55	-18.05	-28.65
ch1:	12:03:34	-31.6	-24.25	-14.2	-6.6	-4.95	-9.65	-12.9	-12.9	-12.55	-11.95	-13.7	-17.25	-17.45	-15.25	-16.15	-19.35
ch1:	12:03:34	-17.9	-11.5	-4.95	0.5	3.75	2.2	0.5	-3.65	-21.15	-41.5	-49.2	-45.15	-33.8	-26.5	-26.3	-16.15
ch1:	12:03:34	-6.8	-11.3	-10.85	-2.3	-2.65	-9.05	-13.4	-11.75	-3.4	9.25	19.75	25	21.65	9.3	-6.3	-18.65
ch1:	12:03:34	-22.3	-15.9	-2.55	13.55	24.6	25	18.15	11.6	4.3	-1.95	-5.55	-5.35	-2.9	0.85	7.55	16.55
ch1:	12:03:34	20.3	14.3	5.05	-3.85	-12.95	-17.45	-12.6	-1.6	8.9	16.1	20.8	17.4	6.65	-4.85	-16.35	-26.2
ch1:	12:03:34	-22.75	-8.15	8.2	19.05	22.8	19.5	12.5	3	-5.2	-10.1	-10.35	-6.05	1.1	7	11.95	12.05
ch1:	12:03:34	3.8	-10	-23.6	-32.8	-31.8	-19.3	-1.15	13.9	22.4	23.7	18.05	4.35	-12.45	-24.45	-25.8	-19.05
ch1:	12:03:34	-9.85	-3.25	1.55	7.05	13.2	13.95	6.2	-4.1	-9.5	-9.4	-0.6	13.35	21.4	20.85	13.35	-1.35
ch1:	12:03:34	-15.4	-19.7	-14.05	-1.75	8.25	14.3	22.5	29.9	27.45	19.4	13.15	13.3	16.4	17.7	17.7	15.55
ch1:	12:03:34	11.45	12.8	16.1	15.6	15.4	12.6	4.45	1.7	3.65	0.9	-5.15	-9.6	-10.6	-7.1	-1.25	5
ch1:	12:03:34	8.55	6.45	1.05	-2.6	-5.1	-5.8	-1.65	4.5	8.65	12.1	14.35	15.25	15.55	12.9	7.05	5.2
ch1:	12:03:34	4.85	0.5	-3.65	-2.1	2.55	6.6	7.65	6.35	6.25	6.35	6.55	8.4	9.35	8.15	10	15.65
ch1:	12:03:34	18.15	13.35	5.45	-2.55	-5.85	0.35	11.65	18.25	17.85	14.95	11.7	8.5	4.2	-0.55	1.4	12.65
ch1:	12:03:34	26.25	32.95	32.65	29.85	23.6	6.1	-15.75	-26.9	-21.35	-3.1	20.15	39.3	49.05	47.95	40.6	29.05
ch1:	12:03:34	11.2	-9.6	-24.8	-29.85	-24.95	-16.1	-6.45	4.3	12.05	13.8	10.3	0.1	-14.75	-23.15	-20.2	-11
ch1:	12:03:34	-0.9	7.8	14.65	16.3	13.95	12.3	9.2	-1.4	-15.1	-25.35	-26.55	-17.05	-4.2	6.5	14.75	18.9
ch1:	12:03:34	17.5	12.15	3.65	-4.75	-8.05	-2.5	9.2	21	30.05	38.05	43.25	43.3	36.8	25.35	10.6	-7.6
ch1:	12:03:34	-18.45	-16.5	-7.55	4.4	17.95	26.85	28.5	24.9	16	3.45	-8.05	-12.9	-12.7	-12.35	-10.3	-7
ch1:	12:03:34	-4.75	-1.9	1.5	2.9	1.3	-1.5	-4.3	-13.6	-24.05	-20	-9.45	-1.95	11.15	24.15	30.45	34.75
ch1:	12:03:34	36	30.85	23.45	15.95	11.35	9.75	8.65	7.85	9.7	11.35	10.5	8.1	10.3	14.55	16.3	13.95
ch1:	12:03:34	11.05	6.8	5.4	9.05	14.95	18.45	18.15	15.75	12.85	9.85	7.05	7.75	13.8	20.65	23.75	23.35
ch1:	12:03:34	18.9	12.65	10.4	13.65	18.35	21.55	23.95	26.3	28.35	27.95	25.1	22.05	20.7	20.35	22.05	26.05
ch1:	12:03:37	31.4	36.45	40.1	43.5	44.3	40.1	35.8	32.85	26.55	19.8	18.9	22.65	25.15	26.8	28	29.2
ch1:	12:03:37	32.6	39	41.7	40.75	40.6	39.95	38.65	39.25	38.3	33.6	28.45	25.3	25.35	28	28.65	25.2
ch1:	12:03:37	20.45	18.3	19.9	23.1	25.9	27.65	26.6	24.5	21.3	15.85	14.3	18.3	19.85	19.75	23.55	27.9
ch1:	12:03:37	30.5	33	34.4	31	24.75	20.7	19.3	17.55	18.75	21.05	20.85	21.9	22.5	19.2	19.5	21.1
ch1:	12:03:37	16.35	8.3	2.05	0.4	5.55	11.55	15.75	20.65	25.3	25.7	18.75	7.2	-3.25	-10.1	-13.4	-12.5
ch1:	12:03:37	-9.2	-3.85	4.35	14.75	23.2	23.85	18.2	13.05	10.85	9.45	6.45	0.35	-5.65	-10.15	-13.1	-13.55
ch1:	12:03:37	-12.55	-14	-16.75	-17.4	-15	-11.4	-7.65	-3.3	-0.2	-0.1	-2.85	-3.65	-4	-5.7	-8.9	-13.2
ch1:	12:03:37	-22.85	-32.45	-35.75	-30.45	-24.4	-13.05	-4.5	-1.8	-3.35	-4.25	-7.65	-9.25	-10.15	-9.6	-9.35	-5.85
ch1:	12:03:37	-2.65	-0.25	-0.3	0.6	2.55	8.45	9.1	-1.15	-18.9	-30.45	-35.2	-29.3	-23.45	-19	-14.85	-12.25
ch1:	12:03:37	-10.15	0.15	11.3	21.5	30.25	34.2	31	22.95	12.25	7.1	10.25	23.85	40.15	49.2	52.75	50.7
ch1:	12:03:37	38.25	24.7	17.1	17.2	22.4	31.05	37.15	42.9	45.45	48.35	49.7	43.45	26.05	7.85	-1.05	5.35
ch1:	12:03:37	21.85	37.4	47.15	52.95	53.8	48.7	39.95	28.65	14.3	2.2	-0.65	4.55	10.55	14.9	19.95	24.55
ch1:	12:03:37	21.8	15.2	5.6	1.9	2.85	10.8	15	20.85	27.8	31.95	31.2	26.75	22.15	16.3	13.2	12.8
ch1:	12:03:37	10.15	13.2	21	31.6	37.3	33.15	30.2	25.95	16.5	19.4	19.45	16.45	36.65	48.7	27.9	25.15
ch1:	12:03:37	25.7	12.1	1.7	2.15	1.2	3.1	1.9	4.35	10.65	20.4	24.25	24.5	17.4	10.9	4.15	3.8
ch1:	12:03:37	6.45	9.45	6.7	9.2	5.6	1.15	-8.2	-12.65	-13.1	-7.55	1.9	11.35	22.2	29.35	20.95	10.25
ch1:	12:03:37	0.2	-18.05	-29.35	-26.5	-17.4	-3.5	14	26.5	35.4	33.15	26.9	13.05	0.4	-15	-18.65	-20.7
ch1:	12:03:37	-8.2	-2.15	1.85	-0.3	-6.1	-12.8	-17.25	-21.3	-14.4	-9.65	-4.25	-4.85	-10.35	-9.4	2.75	8
ch1:	12:03:37	20	20.1	15.55	33.55	60.85	47.65	36.8	14.5	0	-1.6	7.95	11.65	21.65	22.3	24.05	20.2
ch1:	12:03:37	12.1	2.55	-0.15	-8.65	-8.65	-7.3	0.6	7.9	15.2	15.35	14.75	11.35	14.6	-3.65	-6.8	1.65
ch1:	12:03:37	15.05	21.35	27.15	17.9	6.55	-7.35	-19.55	-21.6	-16.2	-11.25	-4.4	1.45	8.85	17.2	20.65	17.45
ch1:	12:03:37	9.9	-0.9	-9.7	-14.35	-14.15	-9.3	1.1	10.8	18.45	18.6	11.7	-1.1	-12	-17	-17	-16.25
ch1:	12:03:37	-12.45	-5.1	3.85	10.35	14.65	20.6	28.4	27.35	14.15	-3.3	-18.05	-25.95	-23.75	-13.5	-0.9	8.3
ch1:	12:03:37	13.5	14.8	10.55	3.3	-4.2	-10.65	-12.75	-11.85	-10.7	-7.6	-1.05	7.6	14.6	13.4	8.8	5.1
ch1:	12:03:40	-0.7	0.7	2.7	4.4	2.95	-0.45	-3.95	-6.45	-7.85	-9.35	-12.4	-8.25	2.9	9.85	12.25	14.75
ch1:	12:03:40	15.5	17.1	17.6	11.85	6.05	2.65	-2.3	-4.55	-0.05	8	14.15	14.75	11.45	7.8	-1.15	-14.6
ch1:	12:03:40	-24.55	-27.3	-22.35	-8.9	7.85	23.7	34.15	35.25	27.55	13.35	-1.9	-11.1	-18.8	-29.9	-38	-42.45
ch1:	12:03:40	-45.75	-45.95	-41.55	-31.1	-17.75	-11.95	-17.75	-27.95	-37.8	-44.2	-44.5	-38.2	-26.6	-16.6	-12.05	-7.55
ch1:	12:03:40	-3.6	-6.8	-15.2	-20.95	-23.35	-21.75	-13.35	0	9.05	10.35	7.6	1.5	-5.3	-7.3	-7.3	-6.85
ch1:	12:03:40	-2.35	3.3	5.3	7.15	8.8	8.6	5.1	-4.8	-12.55	-10.25	-4.15	4.85	13.05	14.95	16.05	17.75
ch1:	12:03:40	14.15	8.4	2.6	-3.1	-3.55	4.75	15.5	22	21.15	17	11.15	3.75	-0.2	1.8	7.2	13.45
ch1:	12:03:40	19.3	25.1	30.6	32.75	30	24.05	14.55	7.85	11.55	18.8	20.55	20.55	22.6	24.9	26.75	25.25
ch1:	12:03:40	19.15	16.4	19.7	24.15	24.35	18.2	11.35	12.85	18.65	18.55	13.8	8.35	3.65	4.8	10.2	13.85
ch1:	12:03:40	16.1	17.95	16.25	12.5	10.4	7.3	2.75	0.1	0.4	2.95	6.3	7.05	6.6	9.2	13.5	16.15
ch1:	12:03:40	17.15	15.75	10.65	5.05	0.5	-2.85	-3.05	0.5	3.5	4	4.3	3.85	4.15	5.5	4.4	0.2
ch1:	12:03:40	-2.1	-4.1	-6.5	-4.4	-0.25	0.45	-0.75	-1.4	-1.45	-2.25	-4.4	-3.3	2.4	6.45	7.15	6.1
ch1:	12:03:40	4.95	6.15	8.15	10.15	9.9	10.95	15.45	20.3	20	17.8	10.5	2.5	-1.85	-4.6	-0.5	8.05
ch1:	12:03:40	11.35	14.65	12.9	9.75	15.4	16.35	17.4	39.4	43.7	23.85	19	20.4	19.25	18.9	11.65	2.2
ch1:	12:03:40	-0.65	-4.35	-5.15	-4.25	-8	-8.95	-2.6	6.85	18.05	23	20.1	13.65	9.7	10.45	14.25	15.35
ch1:	12:03:40	14.35	9.25	3.25	2.7	7	12.5	16.25	17.75	18.65	20.1	20.2	15.25	6.5	-0.3	0.9	5.95
ch1:	12:03:40	9.25	11.1	13.3	14.6	12.4	9	9.6	13.15	13.3	8	-1.35	-8.55	-6.9	-0.35	5.1	8.3
ch1:	12:03:40	6.95	1.95	-0.55	-3.3	-7.95	-6.75	3	11.9	15.25	12.65	7.65	5.5	5.35	0.45	-6.65	-8.95
ch1:	12:03:40	-3.4	2.4	4.15	5.45	6.2	2.3	-4.5	-9.3	-11	-8.2	1.95	14.9	23	24.05	21.4	16.35
ch1:	12:03:40	9.6	4.75	1.6	-3.25	-6.3	-6.15	-5.3	-1.75	5.1	12.5	19.75	22.45	17.65	8.5	-3.7	-15.4
ch1:	12:03:40	-16.7	-7.15	2.4	5.15	1.9	-4.35	-9.8	-9.35	-3.85	2.65	8.2	12.35	9.55	0.95	-5.95	-5.6
ch1:	12:03:40	0.95	7.4	11.1	10.95	5	-1.25	-2.75	-2.25	-2.05	-1.55	-3.3	-4.85	-3.85	-3.7	-3.4	1.05
ch1:	12:03:40	4.95	4.15	0.9	-2.25	-4.75	-2.9	4.85	16.35	25.4	28	24.55	19.2	12.9	6.5	2.15	0.05
ch1:	12:03:40	1.2	1.05	-0.15	0.75	6.3	8.3	4.5	-1	-3.4	1.2	4.25	4.05	6	11	14.35	15.25
ch1:	12:03:43	19.1	14.05	2.8	3.7	5.4	6.1	15.5	22.05	16.5	2.7	-11.9	-22	-23.45	-18.35	-10.45	-3.2
ch1:	12:03:43	-0.75	-3.95	-7.3	-10.8	-14.3	-12.3	-10.15	-11.35	-14.3	-18.6	-19.8	-13.25	-10	-10.25	-13.1	-16.05
ch1:	12:03:43	-15.45	-13.05	-12.1	-9.35	-8.35	-5.3	-0.4	-6.1	-16	-9.55	-3.25	-5.75	-8.35	-12.3	-16.9	-15.1
ch1:	12:03:43	-11.3	-5.9	1.35	6.85	8.2	6.1	0.8	-5.35	-14.2	-19.75	-19.9	-18.4	-13.2	-1.8	10.5	21.1
ch1:	12:03:43	25.1	22.25	14.15	7.9	3.4	3.1	8.25	17.35	22.1	16.6	7.5	3.65	2.1	-3.2	-8.7	-6.7
ch1:	12:03:43	3.3	12.8	14.75	11.75	10.3	14.4	22.1	30	32.85	26.35	12.45	-0.35	-6.25	-3.45	2.15	5.3
ch1:	12:03:43	6.75	8	10.1	13.4	13.55	9.05	2.6	-2.15	-2.7	1.55	7.2	10.4	7.95	0.3	-6.55	-6.5
ch1:	12:03:43	0.45	7.35	7.75	4.1	1	2.1	8.8	16.9	21.45	23.85	21.15	11.65	3.2	-0.7	-2	1.9
ch1:	12:03:43	8.85	12.1	11.9	10.6	6.85	3.55	5	11.1	15.85	14.3	8.95	4.3	1.45	-0.75	-1.9	-1.95
ch1:	12:03:43	-2.8	-7.95	-15.2	-15.7	-10.3	-3.45	4.6	9.95	6.5	-0.25	-6.4	-14.2	-21.7	-24.55	-24.2	-23.4
ch1:	12:03:43	-20.8	-14.4	-8.3	-5.05	-1.95	0.35	-3.6	-12.5	-20.6	-24.4	-20.45	-10.4	1.05	8.95	12.8	14.25
ch1:	12:03:43	14.9	12.4	5.65	-4.5	-12.95	-14.15	-11.05	-7.6	-3.6	-1.05	-2.7	-5.4	-6.1	-5.6	-6.1	-6.45
ch1:	12:03:43	-3.1	1.1	3.15	5.6	7.65	5.75	0.15	-6.9	-11.85	-16.6	-21.05	-18.15	-4.8	8.95	15.05	14.2
ch1:	12:03:43	8.05	-3.5	-15.7	-21.9	-24	-26.65	-25.9	-15.65	-1.5	9.8	16.4	16.4	3.8	-14.15	-27.6	-27.4
ch1:	12:03:43	-17.8	-7.8	-4.85	-1.9	0.05	6.15	14.05	18.45	13.8	8.9	3.8	-2.5	-9.85	-19.7	-19.35	-12.7
ch1:	12:03:43	-6.25	-4.35	-3.9	-4.1	-9.05	-14.65	-12.05	-21	-37.35	-23.45	-7.7	-16.75	-14.2	-10.5	-16.85	-0.95
ch1:	12:03:43	11.1	-19.15	-35.15	-22.5	-5.45	15.8	6.7	-26.75	-28.85	-13.35	-12.95	-12.3	-2.8	-0.3	5.3	13.25
ch1:	12:03:43	5.8	-3.85	2.35	1.35	-3.6	3.25	7.95	6.1	2	-4.6	-9.95	-15.2	-19.05	-20.45	-15.3	-10.75
ch1:	12:03:43	-3.1	-4.55	-9.05	-11.05	-10.85	-7.25	0.6	0.75	-1.9	-3.25	-4.05	-8.4	-8.55	-2.3	8.35	16.65
ch1:	12:03:43	22.7	23.3	19.4	13.95	11.4	9.4	4.55	1.3	-0.65	-1.3	4.75	12.2	12.55	9.15	3.3	-5.45
ch1:	12:03:43	-9.15	-6.65	-1.55	6.65	17.8	28.45	33	28.9	21	14.75	10.35	6.05	-2	-11.3	-15	-15.5
ch1:	12:03:43	-15.9	-13.75	-5.9	0.95	-1.95	-15.55	-26.45	-24.15	-15.05	-9.05	-7.7	-4	2.95	7.45	3.75	-2.8
ch1:	12:03:43	-4.5	-1.55	3.5	11.35	18.45	25.85	29.6	23.45	11.1	0.35	-3.8	3.05	13.75	19.4	23.45	28.2
ch1:	12:03:43	32.8	37.3	38.05	33.05	22.1	10.35	4.8	9	20.05	32.05	38.7	43.45	44.8	41.9	38.9	34.3
ch1:	12:03:46	43.3	39.85	37.1	31.5	24.2	24.1	25.8	24.5	25.4	24.55	19.65	20.8	26	26.1	25.1	26.9
ch1:	12:03:46	28.9	30.8	34.05	38.85	41.3	36.4	26.5	16.35	12.8	17.85	25.85	33.55	39.8	42.25	40.05	30.4
ch1:	12:03:46	16.05	6.95	8.05	13.45	21.35	30.65	36	34.3	31.55	30.3	26.4	20.1	17.5	19.95	24.25	27.95
ch1:	12:03:46	31.8	35.1	33.25	25.9	19.2	16.65	16.45	17.7	21.7	26.45	31.9	35.75	37	35.55	31.45	25.25
ch1:	12:03:46	21.5	17.4	15.9	19.85	27.05	32.15	34.65	31.1	27	28	26	15.85	6.2	2.9	6.3	15.9
ch1:	12:03:46	28.65	39.75	46.15	50.2	51.9	45.15	31.45	19.45	12.2	10	12.55	15.85	21.6	27.1	26.5	23.55
ch1:	12:03:46	24.45	22.3	17.6	16.5	18.15	20.8	20.4	16.85	19.1	22.35	19.7	19.5	17.65	11.95	13.85	15.9
ch1:	12:03:46	8.1	4.8	6.25	7.85	14.55	22.45	26.85	31.35	30.9	27.4	26.05	26.2	31.95	40.65	44.8	44.6
ch1:	12:03:46	43.05	40.6	39.1	37.05	30.5	24.95	21.15	14.15	8.75	10.2	11.95	16.9	34.1	47.05	45.9	41.25
ch1:	12:03:46	32.7	17.65	7.95	3.25	-5.25	-10.15	-7.65	-1.9	8.1	19.85	27.3	27.2	19.65	12.15	9.45	4.55
ch1:	12:03:46	-5.1	-16.8	-26.2	-29.5	-25.45	-17.5	-10.55	-6.35	-7	-11.2	-14.65	-22.55	-35.3	-45.85	-48.55	-42.65
ch1:	12:03:46	-27	-8.6	3.25	9	10.4	6.4	-2.85	-15.9	-25.45	-27.6	-28.65	-28.95	-21.25	-7.8	4.6	10.45
ch1:	12:03:46	8.35	1.5	-5.15	-12.85	-21.4	-26.35	-26.2	-21.1	-12.65	-6.85	-6.1	-7.2	-10.45	-13.6	-11.45	-3.45
ch1:	12:03:46	7.75	16.35	14.3	2.65	-11.05	-18.5	-16.7	-10.1	-1.7	7.2	12.1	15.65	20.2	18.75	11.9	4.6
ch1:	12:03:46	-6.25	-15.9	-16.05	-9.8	-3.55	-2.1	-4.8	-3.5	3.8	8.45	6.15	-0.25	-7.7	-10.85	-8.4	-4.35
ch1:	12:03:46	-1.65	-0.05	0.8	2.45	2.1	0.75	-0.35	-1.45	0.7	4.35	0.35	-6.95	-7.7	-3.05	5.5	17.6
ch1:	12:03:46	25.25	22.65	14.65	7.35	1.45	-2.15	-4.35	-9.4	-14.65	-12.65	-3.7	8.6	17.85	18.4	11.95	3.5
ch1:	12:03:46	-4.35	-2.8	6.05	7.15	-3.15	-13.6	-17.5	-15.85	-11.15	-6.7	-4.05	-1.85	-0.5	-4.5	-12.8	-17.95
ch1:	12:03:46	-15.4	-10.4	-4.25	4.55	11.6	12.55	9	0.65	-8.6	-12.75	-11.75	-7.1	0.05	6.35	10.7	15.4
ch1:	12:03:46	15.45	11.3	4	-4.95	-10.75	-13.75	-16.1	-12.8	-8.85	-9.9	-10.55	-8.2	-5.7	-3.7	-8	-17.95
ch1:	12:03:46	-23.05	-18.85	-8.35	6.45	15.45	13.55	7.55	4.3	2.3	-2.4	-7.3	-6.1	2	11.95	18	18.35
ch1:	12:03:46	14.75	9.6	4.45	-1.2	-7.55	-11.15	-10.75	-10.45	-8.2	-0.55	11.1	22.7	29.8	37.1	42.2	35.75
ch1:	12:03:46	19.95	5.2	-6.5	-10.1	-2.25	7.75	16.2	24.4	30	30.55	25.8	15.95	4.6	-3.55	-5.5	-0.9
ch1:	12:03:46	8.6	21.55	32.35	36.8	36.35	31.1	23.65	17.1	9.35	2.05	-2.05	-4.75	-9.1	-14.15	-18.65	-20.05
ch1:	12:03:49	-11.35	-16.15	-17.55	-12.55	-4.05	4.05	10.3	12.05	5.95	-5.85	-15.7	-20.45	-18.05	-7	6.4	18.45
ch1:	12:03:49	27.55	31.35	31.8	27.15	14	-2.2	-15.6	-20.3	-12.95	-7.5	-6.8	-3.5	-5.15	-0.55	2.65	-28.6
ch1:	12:03:49	-53.6	-34.55	-25.05	-28	-15.65	-8.25	-6.1	0.45	2.1	-0.75	-6.1	-15.25	-19.4	-17.05	-15.5	-6.65
ch1:	12:03:49	-2.95	-2.5	4.2	6.15	3.3	-3.85	-12.65	-8.6	0.7	8.65	15.05	14.1	9.3	12.2	3.7	-10.7
ch1:	12:03:49	-9.05	-8.6	-14.8	-7.5	-3.25	-2.3	3.85	17.35	11.35	-12.7	-19.2	-15.65	-31.55	-34.55	-15.85	-8.75
ch1:	12:03:49	-5.8	-4.25	-13.15	-13	-9.1	-6.35	0.45	8.65	16.5	20.05	19.35	23.6	26.45	29.6	32.95	32
ch1:	12:03:49	23.3	23	28.2	23.75	15.2	15.5	20.25	24.05	27.85	35.15	39.85	39.05	32.6	24	12.1	2.3
ch1:	12:03:49	2.8	10.3	21.7	34.8	41.7	44.9	45.25	42.4	35.75	25.2	14.2	7.9	2.8	-5.8	-12.25	-13.85
ch1:	12:03:49	-8.75	-0.8	5.7	12.2	15.85	12.7	5.5	-3.3	-12.05	-16.7	-18.1	-18.75	-18.55	-17.7	-14.1	-7.45
ch1:	12:03:49	-3.5	-4.55	-7.95	-11.8	-16.5	-16.9	-14.35	-8.7	-1.1	6.3	6.1	4.45	1.3	-2.5	-3.5	-3.55
ch1:	12:03:49	-8.45	-9.65	-9.9	-6.15	-4.5	-3.2	-4.25	-3.55	-5.65	-7.8	-9.85	-7.75	-6.5	-12.7	-22.55	-19.65
ch1:	12:03:49	-15.95	-15.4	-15.1	-8.65	-5.95	-1.65	2.9	-0.3	-5.95	-2.6	-10.05	-12.8	-1.4	-0.15	-3.1	13.05
ch1:	12:03:49	18.3	6.85	-0.05	-3.35	-11.75	-18.45	-28.35	-13.3	9.95	21.2	26.95	33.45	29.4	25.3	18.9	12.45
ch1:	12:03:49	9.35	5.35	-0.05	-0.6	-16.5	-31.3	-26.3	-12.65	-1.45	8.25	12.75	8.9	-0.05	-4.85	-1.45	4.95
ch1:	12:03:49	12.95	24.25	31.6	36.4	38.45	35	26.75	17.95	11.35	9.85	11.6	16.3	24.15	31.15	34.85	34.4
ch1:	12:03:49	31.1	28.7	25.6	17.6	4.95	-3.3	1.05	15.75	30.35	39.9	38	25.45	14.55	11.15	8.55	5.4
ch1:	12:03:49	4.7	7.2	9.75	12.9	16.4	20.15	22.2	22.75	18.8	10.9	3.35	-0.55	-0.9	4.25	14.3	24.1
ch1:	12:03:49	28.4	25.95	21.35	17.8	14.5	10.8	5.95	-0.2	-2.75	-1.5	1.7	7.85	15.45	19.5	19.7	14.3
ch1:	12:03:49	4	-2.55	-2.7	0.4	5	11.4	19.3	26.25	30.6	32.7	30.35	23.1	14.95	6.65	-1.45	-3.4
ch1:	12:03:49	2.2	10.1	17.1	19.95	19.95	22.55	24.45	16.9	3.75	-4.95	-6.55	-1.65	10.15	18.75	16.25	9.9
ch1:	12:03:49	6.55	1.55	-2.6	0.8	9	16.65	20.35	17.15	9.8	3.1	-1.1	-1.6	3.1	10	15.35	18.45
ch1:	12:03:49	21.9	26.9	32.1	33.5	32.65	31.65	28.15	22.25	21.35	25.55	32.6	41.35	46.95	45.2	37.65	26.25
ch1:	12:03:49	13.65	3.9	2.65	11.9	27.05	40.65	46.45	41.1	26.65	12.6	5.7	5.75	11.15	20.1	29.3	37.2
ch1:	12:03:49	41.95	43.1	43.75	40.1	22.85	2.75	-3.55	1.6	11.45	24.1	34.5	38.3	37.15	32.05	25.2	17.35
ch1:	12:03:53	17.4	31.4	43.1	43.15	29.8	14.05	2.9	-2.25	-2.1	2.55	11.25	20.95	27.9	30.25	28.8	24.9
ch1:	12:03:53	20.5	15.65	9.5	2.65	-5.25	-11.3	-12.2	-9.95	-7.15	-3.35	1.6	5.9	6.85	3.2	-2.1	-6.15
ch1:	12:03:53	-9.85	-13.65	-15.55	-13.1	-9.7	-8.7	-5.55	2.8	13.3	24.3	30.2	21.1	2.75	-10.6	-15.8	-15.75
ch1:	12:03:53	-9.8	-1.5	5.15	10.4	12.5	9.45	2.95	-1.55	0	5.05	5.55	5.15	9.6	16.8	23.6	26.8
ch1:	12:03:53	20.6	11	4.65	-1.1	-4.3	-3.05	-1.85	-0.55	1.1	1.95	4.25	6.75	6.35	4.65	2.7	0.75
ch1:	12:03:53	-0.45	-0.85	1.75	8.75	15.3	15.65	7.45	-2.35	-5.95	-3.7	0.15	4.55	5.2	1.9	-1.35	-3.2
ch1:	12:03:53	-4.7	-5.95	-6.9	-8	-8.35	-6.85	-5.55	-8.2	-12	-13.4	-11.85	-7.2	0	6.95	11.55	13.05
ch1:	12:03:53	13.7	13.35	8.15	1.6	-6.7	-14.25	-13.55	-4.35	4.95	14.35	21	22.25	20.6	13.1	-1.2	-12.35
ch1:	12:03:53	-15.75	-13	-4.85	7.4	18.1	22.4	20.95	15.25	6.25	-1.35	-4.55	-6.55	-8.05	-6.45	-3.5	-1.65
ch1:	12:03:53	3.65	11.5	12.05	4.9	-4.25	-15.2	-26.9	-34.5	-34.9	-29.4	-21.95	-13.5	-5.1	-0.65	1.05	0.8
ch1:	12:03:53	-4.75	-9.9	-8.95	-4.4	-0.35	1.1	0.35	1.4	3.85	2.55	-4.5	-13.35	-19.3	-21.65	-18.4	-9.4
ch1:	12:03:53	2.35	16	28.35	34.55	36.65	34.9	25.35	11.75	-3.6	-15.6	-17.5	-10.5	0.15	13.5	23.85	28.95
ch1:	12:03:53	27.25	14.25	-4.45	-14.55	-9.9	2.2	10.5	15.15	22.65	30.2	32.5	28.6	18	4.65	-4.95	-8.85
ch1:	12:03:53	-7.3	-2.2	6.65	20.15	31.2	34.65	32.8	29.85	25.65	18.25	9.2	4.7	5.8	10.05	13.45	16.2
ch1:	12:03:53	22.35	31.25	35.1	32.35	26.3	20.15	16.45	19	26.8	32.75	33	31.85	34.85	41.45	45.85	39.9
ch1:	12:03:53	26.25	17.95	22.95	34.9	45.65	51.3	51.8	51.9	51.35	47.75	43.5	37.25	24.3	11.85	10.65	18.1
ch1:	12:03:53	25.9	31.6	34.2	36.1	40.15	45.8	47.2	38.9	24.25	9.3	-3.55	-8.8	-0.95	11.95	20.15	22.3
ch1:	12:03:53	20.45	18.75	18.25	13.4	5.65	1.45	1.65	4.35	10.55	19.35	27.45	32.9	34.4	32.25	26.95	16.4
ch1:	12:03:53	2.2	-9.95	-12.8	-5.55	5.55	17.4	28.8	36.85	40.75	39.2	29	14.5	3.45	-3.7	-4.25	4.95
ch1:	12:03:53	19.6	32.4	39.85	43.25	43.65	39.15	28.55	15.8	7.1	8.8	19	28.35	35.3	41.55	41.7	36.55
ch1:	12:03:53	32.9	30.85	26.95	21.35	19.2	22.6	29.95	40	52.2	62.6	69.4	69.7	63.15	52.8	41.15	30.5
ch1:	12:03:53	29.95	37.1	45.15	50.25	50.8	49.25	48	40.55	27.95	19.7	19.05	25.7	33.8	37.65	40.5	45.2
ch1:	12:03:53	46.8	40.55	29.1	20.35	18.65	20.6	25.7	34.35	41	41.95	38.75	32.45	25.25	18.95	13.7	7.45
ch1:	12:03:53	3.25	3.1	6.05	8.2	7.65	2.85	-2.15	-1.8	4.25	10.3	10.75	9	13.55	20.1	19.35	12.85
ch1:	12:03:56	18.7	16.8	6.25	-5.25	-9.85	-11.9	-12.25	-9.6	-5.55	-1.15	3.1	7.8	14.1	17.05	13.95	7.3
ch1:	12:03:56	1.05	-3.55	-4.25	-1.3	-0.45	-4.35	-7.4	-9.2	-13.05	-15.2	-13.1	-10.45	-4	1.55	-0.95	-5.25
ch1:	12:03:56	-2.75	1.2	2.1	1.6	1.85	0.9	-3.65	-8.9	-9.15	-6.8	-5.6	-3.8	-0.4	6.05	14.45	18.25
ch1:	12:03:56	14.35	9.35	7.6	8.1	12.85	21.6	28.4	32.1	35.95	39.9	43.65	44.9	37	23.9	17.3	17.25
ch1:	12:03:56	17.15	17.45	21.2	25.75	28.75	28.7	24.1	16.15	10.25	7.65	4.4	3.6	10	20.25	31.15	37.3
ch1:	12:03:56	34.7	29.5	27.75	29.35	31.35	27.8	18.25	5.7	-7.75	-15.25	-9.8	4.85	21.95	31.75	30.55	26.25
ch1:	12:03:56	22.05	14.45	5.85	-0.15	0.95	9.3	19.8	28.95	33.25	29.8	22	15.35	11.65	9.95	6.1	3.8
ch1:	12:03:56	6.35	11.3	17.7	24.85	28.85	30.4	30.35	27.45	21.35	13.5	8.4	10.85	19.1	27.15	29.9	29.65
ch1:	12:03:56	29.5	25.75	18.35	13.3	9.75	7.95	11.35	18.6	24.2	29.05	29.9	23.5	14.55	12.8	16.8	21
ch1:	12:03:56	23.05	25.15	27.7	31.1	33.15	31.25	26.3	20.1	11.9	2.8	-6.9	-12.05	-7.85	0.2	8.8	18.7
ch1:	12:03:56	24.6	24.2	23.1	22.25	17.4	10.6	9.9	18.3	29.15	35.1	36.15	34.85	29.1	16.7	3.5	-2
ch1:	12:03:56	0.15	8.85	23.9	39.35	47.05	45.7	37.8	24.95	8.8	-5	-11.6	-13.55	-13.1	-12	-13.55	-18.15
ch1:	12:03:56	-19.25	-13.65	-2.15	6.15	6.05	0.25	-6.15	-8.7	-7.45	-8.35	-11.1	-13.15	-15.9	-16.3	-10.65	-2.8
ch1:	12:03:56	3.7	9.9	13.9	12.7	8.4	4.95	-0.25	-8.3	-12.45	-13.25	-12.5	-4.35	9.85	17.55	16	10.2
ch1:	12:03:56	3.05	-5.2	-11.05	-13.5	-14.75	-16.5	-15.05	-6.25	8.8	22.45	26.85	24.7	19.3	9.7	0.2	-4.75
ch1:	12:03:56	-7	-7.7	-11.5	-21.8	-29.6	-27.9	-23.2	-22.35	-25.35	-27.85	-26.6	-24.65	-25	-24.35	-20.2	-15.25
ch1:	12:03:56	-11.35	-5.15	3.05	7.95	6.85	1.8	-0.65	0.4	0.55	-0.5	2.3	8.35	13.95	19.05	21.95	19.6
ch1:	12:03:56	14.2	11.4	10	6.4	-0.35	-3.25	2.6	12.5	19.9	22.05	20.15	17	14.25	13	13.45	13.9
ch1:	12:03:56	13.25	11.2	7.25	3.5	3.9	7.25	11.95	15.75	17.05	12.5	1.3	-8.85	-12.5	-13.35	-16.55	-19.8
ch1:	12:03:56	-23.9	-24.6	-19.65	-13.45	-8.5	-5.55	-4.55	-1.7	1.35	-3.25	-15.85	-25.45	-25.55	-17.9	-6.5	2.05
ch1:	12:03:56	3.9	4.65	10.85	15.4	10.85	1	-7.05	-6.75	2.2	10.95	14.35	14.95	11.65	4.45	-1.8	-1.4
ch1:	12:03:56	4.05	10.9	17.85	23.95	26.95	25.15	15.65	1.9	-6.95	-6.75	-0.35	6.75	12.6	19.05	25.45	29.75
ch1:	12:03:56	32.65	28.75	13.4	-6.25	-18.35	-17.2	-1.1	21.3	37.9	42.2	36.05	26.95	19.75	14.2	8.4	-0.8
ch1:	12:03:56	-11.05	-17.05	-16.7	-8.7	4.7	13.85	15	11.15	5.7	1.25	-0.8	-0.65	1.1	0.95	3.55	13.3
ch1:	12:03:59	35.05	23.45	21.7	29.15	39.8	46.75	50.05	54.35	58.7	61.95	58.45	42.55	20.25	3.4	-3.5	-0.3
ch1:	12:03:59	10.55	21.9	26.35	22.6	16.25	7.95	-4.05	-12.6	-12.05	-3.75	10.2	23.05	28.5	27.9	20.65	10.55
ch1:	12:03:59	3.65	-1.45	-6.6	-8.9	-12.15	-18.4	-21.55	-17.95	-11.15	-1.95	5.1	1.95	-10.45	-20.2	-24	-22.05
ch1:	12:03:59	-13.85	-3.95	4.25	10.05	11.95	14.05	18.35	19.25	17.35	16	13.15	10.2	8.9	8.45	8.7	8.3
ch1:	12:03:59	4.1	-2.05	-6.05	-5.25	-1.5	2.85	8.7	15.75	20.45	21.55	16.85	9.95	3.95	-2.95	-9.45	-11.6
ch1:	12:03:59	-11.5	-7.7	-2.7	-3.1	-4.35	-1.15	2.95	7.3	14.25	23.6	29.55	26.95	18.05	9.45	3.25	1.4
ch1:	12:03:59	1.85	1.75	1.4	0.85	-4.05	-9.5	-8.9	-1.35	8.4	18.05	28.05	36.1	35.95	29.2	19.65	10.65
ch1:	12:03:59	7.3	8.2	5.7	1.05	-1.1	-1.95	-0.65	3.75	8.35	11.65	13.8	14.7	13.3	9.7	6.85	6.7
ch1:	12:03:59	7.4	9.85	15.5	21.45	23.6	24.95	28.5	31.5	29.2	23.1	17.5	14.15	13.15	13.25	11.6	8.3
ch1:	12:03:59	5.5	5.15	6.35	10.6	17.4	21.75	25.1	27.05	25.35	21.05	16	8.95	3.3	1.3	0.8	2.05
ch1:	12:03:59	4.6	5.35	3.9	1.35	-2.55	-1.95	3.45	9.15	13.85	18	19.3	18.6	16.9	11.45	-1.2	-18.95
ch1:	12:03:59	-33.35	-39.35	-39.95	-37.45	-30.4	-22	-14.75	-10.2	-9.65	-13.35	-19.95	-25.65	-27.05	-31.05	-44	-53.85
ch1:	12:03:59	-51.35	-41.85	-31.65	-24.25	-25.45	-31.4	-33.9	-30.8	-26.25	-23.05	-20.8	-15.05	-6.05	1.95	5.8	4.95
ch1:	12:03:59	-1.2	-12	-22.15	-28.95	-35.5	-36.85	-25.1	-4.4	14.45	26.15	30.9	29.6	20.5	5.95	-4.85	-9.8
ch1:	12:03:59	-17.25	-24.65	-25.9	-23.3	-20.65	-18.8	-21.65	-25.25	-25.55	-26.3	-28	-24.2	-16.5	-8.55	-0.8	4.75
ch1:	12:03:59	8.7	10.85	6.35	-0.65	-2.3	0.15	4.45	9.3	12.05	13.6	15.25	12.95	6.45	-0.25	-3.8	-1.8
ch1:	12:03:59	4.95	12.55	18	23.55	26.2	22	15.15	9.25	2.05	-2.35	-0.95	5.55	16.55	31.05	45.15	56.65
ch1:	12:03:59	62.6	62.55	55.3	39.1	19	2.55	-8.2	-13.15	-8.45	5.95	24	40.55	53.15	63.25	69.55	65.35
ch1:	12:03:59	50.2	29.75	7.85	-4.55	0	16.55	39.4	61.45	72.4	72.95	65.75	51.55	33.5	16.15	7	8.45
ch1:	12:03:59	17	28.1	37.25	42.7	45.3	45	39.1	28.55	16	3.65	-5.8	-10.6	-10.35	-4.7	3.05	10.45
ch1:	12:03:59	17.1	20.4	15.85	5.9	-4.85	-10.55	-5.7	6.15	16	24.95	32.5	35.7	33.3	26.15	13.45	-2.25
ch1:	12:03:59	-17.65	-25.9	-24.5	-15.75	-1.45	13.45	21.1	23.95	25.2	19	6.05	-7.25	-16.45	-14.7	-2.65	8.8
ch1:	12:03:59	13.55	10.35	0.65	-4.8	-5.7	-7.25	-6.45	-0.6	7.25	16.3	22.95	22.65	14	1.65	-6	-9
ch1:	12:03:59	-12.85	-14	-7.35	6.75	23.95	37.45	43.55	41.25	29.75	16.3	8.25	1.75	-5.5	-6.35	-0.65	7.8
ch1:	12:04:02	11.55	2.4	0.4	7.15	17	27.15	36.35	39.3	33.1	23.3	14.15	5.35	-2.05	-6.1	-5.55	1
ch1:	12:04:02	11.55	23.2	32.4	34.95	26.1	10.3	-2.8	-5.65	-0.1	10.75	20.8	25.5	22.6	16.65	11.55	7.1
ch1:	12:04:02	-0.05	-6	-6.15	-3.7	-1.95	0.8	4.3	5.05	2.1	-4.8	-10.1	-13.65	-18	-18.1	-11.15	-4.15
ch1:	12:04:02	2.95	9.4	10	4.7	-3.3	-13.6	-18.7	-13.35	-1.65	6.65	9.25	9	3.8	-3.7	-4.2	-1.5
ch1:	12:04:02	-2.5	-0.6	6.25	11.25	15.35	17.65	20.7	22.9	17.2	9.6	4.5	-4	-11.6	-11.3	0.7	23.6
ch1:	12:04:02	40.45	38.2	30.75	22.55	12.15	4.45	1.75	-0.4	-2.8	-3.65	-0.65	5.85	14.8	23	27.65	28.4
ch1:	12:04:02	26.65	23.8	20.9	13.05	2.7	-2.35	-1.65	1.45	9.1	16.8	20.75	20.35	11.45	-5.9	-18.6	-15.75
ch1:	12:04:02	-3.05	11.75	25.85	37.6	45.75	48.1	40.75	28	14.75	4.65	-1.4	-3.9	-6.15	-6.9	-6.45	-6.65
ch1:	12:04:02	-4.95	-2.25	-1.85	-3.1	-1.3	0.8	0.1	0.8	3.8	3.1	0.45	-4.2	-10.95	-15.1	-16	-18.35
ch1:	12:04:02	-24	-32.55	-36.7	-31.45	-22.3	-10.85	-0.55	-4.2	-18.3	-33.2	-50	-61.65	-60.35	-50.45	-37.4	-23.8
ch1:	12:04:02	-14.3	-10.75	-12.85	-20.4	-32.8	-45.25	-48.55	-43.2	-37.15	-30.5	-21.8	-16.35	-15.5	-16.9	-22.05	-34.8
ch1:	12:04:02	-49.95	-60.4	-57.6	-44.55	-30.9	-17.75	-4.35	2.8	1.45	-5.55	-17.4	-27.6	-32.25	-35.55	-39.35	-40.3
ch1:	12:04:02	-39.5	-36.3	-30.55	-23.65	-17.85	-14.55	-13.9	-15.2	-18.85	-22.65	-25.2	-26.55	-23	-14.45	-6.2	1.5
ch1:	12:04:02	7.9	8.9	6.75	6.6	9.6	13.9	17.05	20.65	26.1	33	37.65	37.85	30.65	15.7	0.15	-6.15
ch1:	12:04:02	-0.9	11.9	27.8	43.25	51.1	48	39.2	31.05	22.95	11.3	-2.9	-13.45	-17.55	-19.25	-17.65	-10.75
ch1:	12:04:02	-5.45	-6.65	-11.55	-16.8	-18	-14.4	-13.4	-15.25	-11.05	1.6	15.4	26.5	35.8	37.9	35.75	26.1
ch1:	12:04:02	19.05	8.65	4.3	-4.3	-13.45	-17.9	-15.4	-10.15	-1.65	3.9	13.45	17.75	22	18.85	11.5	-1
ch1:	12:04:02	-6.4	-7.15	7.2	31.3	49.95	34.35	12.85	18.6	38.9	21.45	6	21.5	23.6	2.95	-8.2	-16.4
ch1:	12:04:02	-14.75	-2.55	0.25	-0.65	10.1	7.9	10.7	6.75	-2.35	2.6	8.8	8.95	16.4	19.8	21.3	16.05
ch1:	12:04:02	12.9	8.75	12.6	16.8	24.15	25.75	20.5	16.1	13.8	11.55	17.2	24.65	30.75	30.9	27.2	26.25
ch1:	12:04:02	32.7	36.3	36.9	32.9	26.6	19.85	16.95	11.8	-0.5	-18.35	-26.65	-17.3	1.55	22.05	32.85	36.9
ch1:	12:04:02	32.35	23.25	9.1	-5.65	-16.2	-22.75	-25.85	-18.8	-14.15	-12.65	-10.8	-13.75	-15.8	-13.2	-21.9	-6.75
ch1:	12:04:02	34.5	30.05	-11.85	-18.35	4.4	24.95	28.05	20.95	20.5	19.15	6.75	-3	-7.5	-11	-8.75	-5.25
ch1:	12:04:02	-1.65	3.85	5.55	6.1	2.8	-10.9	-25.85	-37.8	-42.9	-37.75	-22.2	-1.4	15.6	27.4	30.45	27
ch1:	12:04:05	16.1	5.7	-3.05	-8.65	-12.3	-14.05	-12.85	-5.9	1.55	5.05	6.5	8.85	10.95	11.05	7.7	-1.6
ch1:	12:04:05	-13.7	-17.15	-9.35	2.05	11.7	17.75	21.3	25.5	26.15	19.65	9.9	0.25	-9.3	-14.25	-13.45	-9.7
ch1:	12:04:05	-4.3	3.45	9.55	10.55	7.65	0.6	-10.55	-21.25	-27.75	-32.15	-33	-29.8	-22.85	-11.9	1.3	10
ch1:	12:04:05	13.25	11.6	5.7	-2.4	-11.45	-18.3	-18.9	-12.6	-0.15	14.4	24.2	27.5	21.9	6.35	-11.65	-22.85
ch1:	12:04:05	-26.6	-25.15	-18.75	-8.05	2.4	8.75	15.8	22.6	22.75	13.7	-3	-21.45	-31.45	-33.2	-30.4	-22.8
ch1:	12:04:05	-13.5	-4.1	7.1	15.2	12.2	-0.95	-16.2	-27.65	-33.95	-33.3	-23.55	-9.9	3.15	14.5	20.6	19.25
ch1:	12:04:05	8.65	-9.65	-26.7	-33.75	-31.5	-21.2	-8.4	0.3	3.1	1.6	-0.05	2.3	3.25	-3.9	-14.35	-20.5
ch1:	12:04:05	-20	-14.65	-7.05	1.9	9.95	13.6	13.05	9	2.25	-1.75	-3.6	-8.15	-13.35	-11.45	-3.6	4.65
ch1:	12:04:05	8.6	8.3	4.6	2.25	1.95	1.45	-0.15	-5.85	-18.5	-30.5	-33.95	-32.8	-30.05	-26.8	-22.9	-17.6
ch1:	12:04:05	-14.3	-17.65	-25.95	-31.9	-30.9	-21.9	-8.65	3.75	11.85	14.5	10.35	4.7	1.8	-0.05	-3.1	-4.75
ch1:	12:04:05	-5.9	-6.45	-3.85	-0.55	3.45	10.4	13.7	12.9	14.35	12.25	2.05	-10.75	-18.3	-18.5	-11.35	-0.7
ch1:	12:04:05	8.3	11.8	10.2	1.75	-11.6	-25.05	-34.55	-41	-42.4	-38.95	-33.9	-26.8	-18.4	-14.8	-16.45	-18.9
ch1:	12:04:05	-21.1	-23.15	-28.65	-37.6	-40.95	-32.8	-17.5	-1.3	11.6	20.8	26.85	27.35	24.7	21.85	17.55	9.6
ch1:	12:04:05	3.95	3.85	8.95	16.8	23.45	26.1	25.45	23.4	22.5	24.45	28.2	33.95	40.7	45	44.6	38.8
ch1:	12:04:05	28.8	22.8	23.25	23.55	23.65	28.5	36	44.2	50.45	47.4	40.65	35.35	29.55	23.8	22.3	26.2
ch1:	12:04:05	35.4	44.55	50.4	52.3	50.25	44.9	36.75	27.1	19.55	16.15	14.7	14.5	16.1	18.4	22.6	25.3
ch1:	12:04:05	23.4	18.8	13.85	8.95	1.85	-6.5	-10.75	-6.3	4.1	14.25	23.95	33.05	36.05	31.8	26.7	20.35
ch1:	12:04:05	11.5	1.35	-9.6	-16.8	-17.4	-14.8	-8.15	0.95	7	9.7	9	4.1	1.95	0.25	-4.25	-4.3
ch1:	12:04:05	1.7	9.8	18.85	24.35	23.25	16.6	6.45	-0.25	0	1.8	2.4	4.9	11.35	19.25	25.4	27.4
ch1:	12:04:05	25.4	20.7	17.4	14.05	6.8	-2.8	-8.1	-2.8	12.35	25.05	27.9	24.05	20.5	18.3	14.45	8.6
ch1:	12:04:05	2.15	0.45	6.15	14.85	22.45	28.45	32	33	31.1	23.25	12	-1.9	-11.35	-5.45	12.85	32.85
ch1:	12:04:05	49.35	56.05	54.15	49.95	40.55	27.05	16.5	8.05	1.3	-1.85	-4.1	-5.55	-4.25	0.1	5.75	14.35
ch1:	12:04:05	23.05	26.7	26.6	26.3	23.05	17.3	14.1	18.05	27.9	39	45.55	45.5	42.05	37.3	31.3	26.4
ch1:	12:04:05	27.3	33.9	41.8	46.4	45.45	39.95	31.65	19.75	6.95	0.6	3.3	11.95	24.5	37.35	45.1	46.9
ch1:	12:04:08	43.65	33.65	16.7	2.05	-4.05	-2.05	6.65	19.3	30.75	37.95	38.1	25.85	5.05	-11.25	-15.75	-10.9
ch1:	12:04:08	0.1	12.15	20.15	20.25	16.25	13.4	12.9	11.2	9.3	10.65	11.55	8.1	4.3	3.05	0.25	-5.4
ch1:	12:04:08	-14.2	-21.35	-19.45	-10.25	-1.95	6.2	11.8	11.6	7.2	1.15	-2.4	0.25	4.2	3.95	5.7	13.05
ch1:	12:04:08	20.95	24.05	23.75	20.75	15.35	10.55	11.55	15.45	16.55	15.3	15.75	18	18.2	15.15	10.9	7.4
ch1:	12:04:08	4.85	3.55	5.45	13.6	28.4	44.65	50.8	40.05	18.5	-0.6	-9.75	-11.05	-4.25	10.5	26.35	36.25
ch1:	12:04:08	40.45	38.25	33.8	29.05	23.4	17.95	16.4	18.9	23.3	25.25	25.05	23.1	16.5	7.55	3.4	3.25
ch1:	12:04:08	3.7	4.75	7.55	12.15	15.35	16	15.2	13.4	10.25	7.5	7.55	12.3	19.8	25.95	29	26.7
ch1:	12:04:08	19.1	7.8	-5.25	-15.85	-19.3	-13.5	-0.1	16.25	31.25	42.3	46.35	42.75	32.4	15.85	-2.8	-17
ch1:	12:04:08	-27.25	-37	-42.35	-40.2	-37.05	-36.4	-35.8	-34.45	-33.45	-31.45	-30.75	-32.3	-33	-32.65	-31.8	-29.55
ch1:	12:04:08	-25.75	-23.55	-26.1	-30.25	-27.9	-22.1	-20.1	-19.05	-16.4	-16.45	-20.45	-26.35	-31.15	-31.4	-25.25	-16.7
ch1:	12:04:08	-11.25	-7.35	-3.25	-2.1	-6.35	-11.3	-11.2	-7.45	-5.5	-3.65	1.55	3.7	-1.55	-13.2	-25.55	-31.9
ch1:	12:04:08	-24.6	-7.5	8.8	19.15	27.3	29.55	18.9	1.3	-11.85	-17.75	-16.5	-9.7	-1.5	5.2	10.45	16.6
ch1:	12:04:08	19.6	14.95	7.45	3	-2.65	-10.15	-15.25	-16.15	-13.5	-6.15	2.6	8.15	11.9	14.45	12.95	8.1
ch1:	12:04:08	3.4	-0.9	-3.5	-5.65	-6.35	1.15	14.7	26.35	35.3	39.8	37.45	30.15	18.35	4.4	-4	-6.1
ch1:	12:04:08	-6	-2.25	5.55	15.4	22.25	24.1	21.3	15.9	10.35	6.5	3.65	3.5	6.8	10.8	15.3	20.2
ch1:	12:04:08	23.15	24.55	25.7	25.65	28.75	33.3	32.7	27.2	20.75	16.95	16.9	17	17.15	19.3	17.3	9.5
ch1:	12:04:08	4.4	5.3	9.55	15.35	20.7	25.3	29.4	31.6	29.75	23.85	15.65	8.05	0.95	-5.8	-5.7	2.25
ch1:	12:04:08	11.05	14.2	14.3	12.75	12.35	14.05	16.15	17.55	18.4	14.95	9.75	8.9	12.5	19.2	29.4	39.6
ch1:	12:04:08	45.85	46.9	42.3	31.25	15.7	4	-2.65	-6.4	-5.3	2.1	11.85	22.4	33.2	41.9	44.85	40.2
ch1:	12:04:08	31.95	23.5	14.25	7.6	5.65	5.1	6.05	9.05	11.9	14.85	17.9	18.45	17.1	14.1	9	5.4
ch1:	12:04:08	5.05	6.45	10.3	14.85	18.25	23.05	25.35	23.35	20	13.25	1.55	-3.85	3.45	18.45	35	47.3
ch1:	12:04:08	51.4	49.45	43.35	32.4	16.25	-0.9	-11.1	-15.85	-18.65	-18	-12.1	-5.9	-3.7	-5.5	-8.6	-11.95
ch1:	12:04:08	-15.1	-18.85	-20.85	-17.45	-13	-10.3	-3.35	8.45	16.45	19.3	19.35	16.8	13.35	7.9	1.3	-2.55
ch1:	12:04:08	-2.95	-1.2	0.65	2.75	5.6	7.25	6.8	5.35	-1.1	-6.7	-12.4	-18.2	-20.2	-13.4	-10.55	-0.9
ch1:	12:04:11	9.45	17.2	25.55	31.7	26.35	22.65	14.9	7.85	3.55	-4.9	-9.65	-4.2	-1.5	1.15	-1.95	-5.15
ch1:	12:04:11	-0.1	9.75	10.8	7.85	3.25	1.95	9.9	11	11.7	17.6	20.3	18.6	19.3	17.05	17.8	17.85
ch1:	12:04:11	14.65	13.85	14.95	14.3	17.05	15.9	10.3	8.35	8.15	2.35	-6.8	-5.3	6.5	14.5	11.15	10.05
ch1:	12:04:11	13.5	16.7	15.4	6.9	1.1	-4.6	-5.55	8.85	21.8	15.1	12.55	12.65	4.75	-1.2	-1	2.7
ch1:	12:04:11	6.6	8.15	16.9	13.75	3.1	9.5	16.7	9.15	7.65	5.9	1.85	3.95	6.65	17.6	36.05	31.35
ch1:	12:04:11	24.9	30.7	30.95	29.55	32.4	25.05	17.3	15.05	11.15	14.2	24.85	28.5	32	32.55	28.75	23.7
ch1:	12:04:11	18.85	12.7	10.75	7.65	3	3.7	10.95	15.1	16.95	16.95	19.1	19.25	11.55	-0.4	-8.3	-10.65
ch1:	12:04:11	-11.4	-13	-12.1	-7.7	-3.25	-2.2	-1.8	-6.05	-13.4	-17.25	-16.85	-16.2	-13.95	-7.35	3.7	17
ch1:	12:04:11	26.6	29.7	27.7	24.1	19.5	12.1	5.45	-0.65	-8.75	-15.25	-16.3	-10.4	2.95	13.45	12.9	5.6
ch1:	12:04:11	-11.75	-40.15	-55.7	-46.6	-22.3	5.9	25.95	31.8	37.1	31.85	10.2	-6.7	-14.65	-21.35	-24.65	-29
ch1:	12:04:11	-34.4	-32.65	-30.7	-31.4	-28.85	-28.4	-29.65	-25.15	-27.5	-36.9	-39.6	-32.8	-23.55	-16.15	-15.15	-17.15
ch1:	12:04:11	-22.2	-29.65	-32.8	-28.75	-19.65	-10.3	-3.25	-0.75	-4.15	-12.7	-22.1	-30.25	-36.7	-40.15	-41.05	-39.75
ch1:	12:04:11	-34.15	-24.8	-15.85	-8.55	-2.5	-0.25	-4.05	-12.15	-20.2	-24.2	-24	-21.95	-19.15	-18.45	-18.65	-14.55
ch1:	12:04:11	-7.9	-6.2	-6.4	-6.9	-10.4	-13.2	-12.95	-16.5	-20.45	-17.1	-8.3	2.75	15.65	25.85	30.85	29.35
ch1:	12:04:11	21.45	7.6	-6.65	-16.5	-24.15	-28.9	-24.5	-13.95	-4.8	4.55	14	20.15	21.35	18.7	13.4	8
ch1:	12:04:11	3.35	-0.8	-1.45	0.45	-0.7	-5.2	-8.4	-7.85	-2.5	4.25	7.6	7.65	5	-1.6	-8.85	-9
ch1:	12:04:11	0.2	11.45	21.2	31.4	35.6	29.2	17.8	2.85	-12.5	-16.75	-12.4	-6.4	2.9	14.25	23.8	31.9
ch1:	12:04:11	36.7	35.6	27.05	15	7.3	7.15	12.05	19.95	28.85	39.2	50.9	56.8	52.6	42.7	32.15	22
ch1:	12:04:11	14.35	13.3	16.4	18.05	19.4	22.6	27.95	33.6	32.8	25.85	20.5	20.45	23.4	30.65	40.55	48.35
ch1:	12:04:11	53.95	60.55	66.4	67.15	61.5	54.15	48.85	44.9	46.5	54.55	59.4	55.45	49.1	40.8	29.25	18.05
ch1:	12:04:11	14.2	18.4	26.5	35.35	44.75	50.95	55.35	59.2	55.5	41.05	24.05	10.8	3.25	4.2	11.9	20.85
ch1:	12:04:11	27.5	31.5	30.55	22.3	8.4	-3.9	-5.2	2.3	8.1	10.6	16	24.2	34.1	41.9	42.5	35.7
ch1:	12:04:11	25.9	15.6	8.95	4.1	-0.1	-0.65	3.55	11.1	19.75	25.8	28.7	29.5	25.35	16.3	7.05	2.9
ch1:	12:04:11	5.9	10.65	13.35	18.05	25.25	26.55	18.55	6.55	-1.65	-1.65	4.35	11.65	18.2	19.9	16.75	11.1
ch1:	12:04:14	4	-1.2	1.3	3.6	0.35	-3.5	-4.55	-2.15	5.65	12.1	13.85	16.6	17.65	8.85	-3.3	-9.7
ch1:	12:04:14	-7.35	1.85	12.75	18.15	16.8	14.1	15.55	19.1	18.5	13.2	5.1	-4.85	-7.6	2.15	18.45	31.9
ch1:	12:04:14	39.65	42.1	40.4	34.4	26.25	15.55	3.7	-4.4	-4.7	2.15	12.2	22.3	29.55	28.6	13.2	-5.8
ch1:	12:04:14	-16.1	-19.15	-18.55	-9.85	4.8	17.2	23	22.5	15.85	7.65	3.65	-0.1	-5.6	-5.1	3.75	12.95
ch1:	12:04:14	18.8	18.5	13.2	5.1	-7.95	-22.15	-30.8	-32.75	-27.5	-16.1	-4.8	5.25	12.8	13.1	7.55	3.8
ch1:	12:04:14	5.55	9.4	10.15	11.35	13.9	11.9	5.85	1.3	0.5	4.2	9.85	14.65	19	22	21.7	19.75
ch1:	12:04:14	18.35	18.45	18.95	18.8	20.8	26.1	32.55	38.2	39.9	36.35	29.3	22	16.05	15.3	19.15	21.8
ch1:	12:04:14	22.4	25.3	31.3	35.65	33.5	26.3	20.15	18.35	19.7	26.75	36.6	41.2	39.7	35.55	30.05	21.9
ch1:	12:04:14	11.75	2.45	-2.15	-1.45	1.5	4.25	7.25	11.95	17.85	24.5	28.35	23.5	11.9	0.9	-6.3	-7.3
ch1:	12:04:14	1.95	16.2	23.8	24.65	23	18.55	12.2	7.55	4.35	2.25	3.15	7.85	14.55	20.15	22.8	23.2
ch1:	12:04:14	21.95	16.9	11.6	8.85	4.45	-3.85	-12.2	-19.75	-25.2	-25.6	-23.05	-23.55	-26.05	-26.25	-24.7	-22.95
ch1:	12:04:14	-24.3	-30.95	-36.85	-34.45	-25.15	-12.95	-0.2	6.4	3.7	-0.9	-5.75	-17.2	-30.8	-37.55	-33.3	-19.95
ch1:	12:04:14	-5.9	0.1	-1.3	-3.7	-4.55	-6.25	-11	-17.3	-22.75	-26.6	-27	-23.95	-16.7	-3.35	10.6	17.65
ch1:	12:04:14	16.7	12.15	5.9	-1.7	-5.6	-3.9	-4.35	-6.45	-3.1	4	11.55	17.9	18	13.5	8.75	2.75
ch1:	12:04:14	0.15	7.4	19.55	29.6	38.25	46.5	52.4	52.8	47.25	35.7	20.9	9.4	3.6	-2.4	-9.15	-7.65
ch1:	12:04:14	1.25	12.15	24.8	33.95	32.85	28.5	24.9	21.95	22.55	22.5	21	25.95	35.05	39.4	39.1	33.25
ch1:	12:04:14	25.3	19.7	17.05	16.3	19.8	25.65	31.1	34.15	35.2	31.35	21.65	11.45	5.7	5.15	11.3	19.65
ch1:	12:04:14	24.95	28.45	30.5	29.95	28.9	25.9	18.35	9	3.35	3.8	12.3	26.55	41.45	54	63.2	62.4
ch1:	12:04:14	48.85	30.75	18.75	15.45	21.95	32.75	39.05	39.5	38.2	30.6	14.9	-0.4	-5.5	3.75	22.1	35.55
ch1:	12:04:14	37.6	32.85	24.7	18.35	15.55	13.95	13.45	15.4	16	14.4	13.75	16.7	20.8	22.05	18.45	12.45
ch1:	12:04:14	7	3.1	2.4	6.2	12.4	18.6	26.7	34.35	38.15	39.25	38.05	34.7	31.85	26.15	15.65	11.2
ch1:	12:04:14	15.55	23.75	31.2	34.2	32.25	30.55	31.7	33.4	32.6	30.2	28.55	29.5	30.8	30.55	32.15	38
ch1:	12:04:14	42.35	38.55	27.65	14.45	8.85	14.5	23.4	27.45	27.95	29.65	32.6	34	32.7	28.25	18.75	5.9
ch1:	12:04:14	-3.55	-6	-1.5	8.1	18	25.6	31.55	38.25	45.15	50.2	51.55	46.75	35.95	28.15	29.45	36.2
ch1:	12:04:17	26.1	17.55	9.4	8.25	13.3	19.75	23.25	26.65	31	30.9	26.55	21.75	16.6	13.4	17.05	22.6
ch1:	12:04:17	27.55	30.9	30.55	26	21.6	14.4	5.85	-5.15	-7.05	-4.45	-0.25	3.8	1.9	5.35	-0.3	-7
ch1:	12:04:17	-12.3	-11.2	-8.45	1.55	5.85	5.3	-0.45	-10.1	-17.4	-18.6	-23.9	-18.6	-18.6	-21.6	-15.05	-20.4
ch1:	12:04:17	-17.85	26.95	24.4	-20.4	-23.95	-21.35	-25.1	-12.75	0.25	8.15	14.05	3.05	-6.2	-15.15	-26.1	-27.1
ch1:	12:04:17	-18.3	-10.1	-1.35	3.15	4.55	-0.4	-2.45	-7.15	-8.85	-12.05	-8.7	1.4	12.15	24.6	27.45	23.4
ch1:	12:04:17	11.15	-2.4	-11.7	-11.85	-2.2	10.45	19.2	24.3	27.15	22.3	9.4	-3.35	-7.45	-0.9	10.65	17.95
ch1:	12:04:17	22	28.25	32.1	29.7	23.05	10.6	-7.8	-18.3	-11.05	4.05	16.3	26	30.7	26.4	17.25	7.7
ch1:	12:04:17	-3.95	-15.15	-16.85	-5.55	11.05	23.25	28.55	28.05	22.9	15.65	6.35	-3.1	-6.3	-1.7	5.75	11.1
ch1:	12:04:17	10.15	2.8	-5.7	-11.05	-15.3	-20.7	-26.4	-27.95	-23.4	-12.95	-1.65	7.65	15.6	21.4	21	14.4
ch1:	12:04:17	4.35	-4.1	-6.95	-1.9	8.35	17.7	17.45	7.5	-3.25	-8	-7.25	-3.7	1.1	9.95	17.35	16
ch1:	12:04:17	6.4	-5	-13.2	-15.75	-15.8	-13.05	-9.85	-12.45	-18.95	-20.1	-16.05	-10.2	-7.25	-2.4	7.6	14.5
ch1:	12:04:17	12.35	8	5.95	4.15	-2.75	-15.55	-26.15	-30.1	-32.1	-32.45	-29.2	-21.9	-12	-8.35	-16.1	-24.4
ch1:	12:04:17	-24.8	-14.95	3.65	21.35	27.3	20.35	4.3	-13.5	-25.05	-29.45	-31.35	-25.7	-10.1	6.25	15.85	19.85
ch1:	12:04:17	20.2	13.35	-0.95	-15.75	-23.15	-22.9	-17.15	-8.5	3.4	13.6	19.9	24.95	24.7	11.25	-8.45	-22.8
ch1:	12:04:17	-25.45	-17.4	-5.8	2.35	4.4	2.45	-2.45	-13.15	-22.3	-20.35	-11	-0.95	8.35	12	9.65	6.55
ch1:	12:04:17	-0.8	-15.4	-26.65	-24.75	-11.05	5.6	17.05	21.45	24.75	30.9	37.65	39.95	36.9	30.15	24.7	24.35
ch1:	12:04:17	29.05	35.45	38.65	33.95	21.5	7.1	-1.35	-1.35	3.35	11.7	22.25	29.1	29.85	26.7	19.35	7.65
ch1:	12:04:17	-4.3	-13.3	-17.6	-11.1	6.25	21.9	26.95	24.85	21.85	19.6	20.1	20.4	17.3	11.7	6.8	2.5
ch1:	12:04:17	0.9	2.05	3.6	3.5	1.3	-0.7	1.35	2.7	-3.55	-9.4	-7.8	-2.25	4.1	12.4	21.05	24.4
ch1:	12:04:17	20.45	13.2	5.4	-0.55	-1.55	-2.55	-6.85	-9.4	-7	-0.95	5.6	9.25	13.25	17.1	12.6	-0.35
ch1:	12:04:17	-12.95	-20.65	-20.4	-14.8	-11.45	-12.15	-14.85	-17.15	-16	-11.85	-11.1	-12.25	-10.35	-6.25	-3.8	-4.05
ch1:	12:04:17	-6.9	-10	-10.5	-8.95	-7.45	-8.1	-9.1	-6.8	-2.2	1.25	2.25	-0.45	-4.75	-6.95	-6.85	-8.4
ch1:	12:04:17	-11.95	-17.2	-20.55	-18.55	-13.25	-8.7	-5.05	-4	-8	-13.85	-16.35	-15.25	-14.8	-16.1	-15.35	-10.7
ch1:	12:04:17	-5.1	-3.55	-6.55	-6.7	1.15	10.95	17.85	23.3	26.55	25.4	18.55	8.2	0.15	-3.25	-2.05	4.1
ch1:	12:04:20	-8.85	-9.85	-9.8	-8.75	-7.8	-7.9	-9.5	-10.85	-7.6	1.2	13.4	24.45	29.4	26.75	19.2	7.85
ch1:	12:04:20	-4.55	-16.65	-26.15	-28.65	-22.5	-14.4	-10.95	-11.95	-13.4	-12.6	-13.95	-21.45	-31.05	-33.8	-26.15	-12.4
ch1:	12:04:20	-2.05	4.35	6.8	3	-2.25	-3.3	-2.15	-0.75	0.9	3.85	10.4	16.4	20.7	23.4	19.55	8
ch1:	12:04:20	-2.95	-7.8	-7	-4.85	-4.25	-1.8	4.55	10.4	16.55	22.9	22.1	13.75	5.9	2.75	4.2	8.1
ch1:	12:04:20	13.3	19.25	22.7	19.75	12.55	9.25	11.5	10.6	4.15	-0.1	1.7	7.7	14.9	13.5	0.95	-10.85
ch1:	12:04:20	-15.65	-14.55	-6.45	3.9	10.5	11.95	7	-2.15	-9.55	-11.95	-6.25	2.9	5	4.35	6.25	5.95
ch1:	12:04:20	1.1	-4.85	-10.9	-13.2	-14	-16.8	-15.3	-7.7	-0.3	5.95	7.5	2.75	-4.2	-13.8	-22	-20.15
ch1:	12:04:20	-11.9	-1.6	10.65	16.5	10.75	1.4	-6.05	-11.25	-13.7	-10.25	-5.55	-9.75	-19.5	-20.7	-11.85	2.4
ch1:	12:04:20	15.75	26	31.65	28.45	17.5	6.55	-5.25	-17.75	-24.45	-19.1	-0.05	23.8	39.25	44	41.5	34.95
ch1:	12:04:20	26.5	15.2	2.05	-8.4	-12.45	-5.5	11.7	29.05	41.85	51.9	53.85	45.6	34.05	22.9	10.95	4.1
ch1:	12:04:20	4.25	7.1	10.85	15.65	18.95	20.65	20.15	18.1	16.4	12.3	4.25	-4.3	-9.8	-8.6	-0.15	8.45
ch1:	12:04:20	8.85	0	-9.85	-12.3	-6.25	5	18.3	27.55	31.75	32.2	27.3	17.6	6	-7.55	-21.4	-31.35
ch1:	12:04:20	-34.35	-28.35	-17.2	-8.3	-4.3	-3.25	-5.15	-8.7	-11.65	-15.4	-20	-21.75	-18.65	-11.55	-0.9	9.15
ch1:	12:04:20	15.25	15.05	8.25	-3.05	-12.2	-15.95	-12.4	-1.1	15.5	28.4	31.3	24.5	12.9	0.3	-10.4	-18.25
ch1:	12:04:20	-23.2	-22.7	-13.85	1.65	17.85	29.65	31.85	24.3	13.75	4.25	-5.45	-12	-11.65	-9.95	-9.85	-8.2
ch1:	12:04:20	-2.65	6.85	17.95	27.45	34.5	39.1	37.95	30.6	17.8	0.3	-14	-14.65	-4.5	10.35	24.9	33.95
ch1:	12:04:20	35.85	33.95	28.3	22.05	16.9	10.3	3.8	-0.7	-7.6	-14.05	-14.15	-7.5	0.5	2.8	-1.55	-5.45
ch1:	12:04:20	-6.1	-6.8	-8.4	-12.4	-15.25	-9.3	4	16	23.4	21.9	15.7	10.45	2.25	-8.75	-12.85	-10.7
ch1:	12:04:20	-5.45	3.4	12.35	17	17.55	13.85	7.8	2	-6.85	-18.9	-22.9	-15.05	-2.1	12.2	26.1	32.35
ch1:	12:04:20	31	21.45	4.35	-12.4	-18.1	-14.25	-4.1	7.75	17.1	23.35	26	22.25	16.5	11.25	5.3	3.6
ch1:	12:04:20	8.55	15.05	21.6	27.4	30.25	29.5	22.8	10.1	2.9	7.55	18.85	31.45	41.6	42.1	35.9	28.15
ch1:	12:04:20	17.15	3.3	-1.1	5.5	12.75	15.4	16.05	14.45	12.95	15.35	19.75	17.05	5.55	-8.95	-18.7	-16.8
ch1:	12:04:20	-2.85	10.35	14.7	16.2	18.5	18.2	16.4	14.65	8.8	-1.25	-10.25	-17.75	-22.05	-20.7	-18.55	-18.2
ch1:	12:04:20	-16.4	-13.7	-11	-7.35	-4.95	-4.2	-2.55	-3.35	-7	-9.65	-12.3	-13.3	-8.35	-1.1	3.8	2.65
ch1:	12:04:23	-3.85	13.95	29.45	39.9	42.5	35.05	18.75	-0.05	-10.75	-12.6	-13.2	-12.5	-9.3	-4	4.55	15
ch1:	12:04:23	18.35	14.45	6.5	-2.6	-5.5	-1.85	-2.95	-6.05	-2.55	5.05	12.1	20.15	26.1	25.2	14.25	-1.9
ch1:	12:04:23	-12.5	-11.75	-2.9	13	29.6	37.5	36.55	31.35	21.85	11.15	3.55	-2.35	-6.7	-5.6	-0.9	3.5
ch1:	12:04:23	7.65	14	22.4	28.5	25.45	15.3	4.65	-3.15	-6.85	-4.4	1.1	6.7	11.5	15.95	17.45	16.2
ch1:	12:04:23	16.45	18	16.05	9.85	2.65	-0.65	5.05	14.6	20.05	21.3	22.7	23.4	20.1	11.3	3.95	7.7
ch1:	12:04:23	17.2	21	20.85	20.5	17.15	13.9	14.05	15.7	17.1	17.2	16	16.2	18.35	21.95	26.4	28.25
ch1:	12:04:23	24.35	16.65	9.1	1.85	-6.95	-12.95	-12.25	-8.45	-3.75	0.75	4.2	8.45	11.25	8.3	3.4	-0.9
ch1:	12:04:23	-4.75	-2.95	7	18.45	24.65	25.75	23.1	14.95	3.9	-5.35	-15.9	-23.1	-19.4	-12.3	-8.5	-5.75
ch1:	12:04:23	-3.3	-0.25	1.95	-0.9	-5.05	-7.45	-9.55	-9.8	-8	-3	8.55	18.85	22.75	19.95	12.45	5.55
ch1:	12:04:23	4.35	2.5	-2.85	-8.4	-10.35	-7.95	-1.4	5.95	13.55	20.5	23.85	24.95	23.25	15.7	6.4	0.25
ch1:	12:04:23	-2.05	1.65	12.75	23.35	30.4	33.95	34.2	31.45	27.6	22.35	15.55	4.2	-8.9	-18.2	-16.75	-5.95
ch1:	12:04:23	6.5	12.15	10.4	7.5	4.65	-0.05	-4.8	-10.4	-16.4	-16.4	-9.55	-1.8	5.3	11	13.55	14.05
ch1:	12:04:23	13.7	14.75	14.65	5.85	-4.8	-6.1	2.15	10.45	12.95	14	18.25	23.1	25.75	27.8	26.8	20.8
ch1:	12:04:23	10.5	0.65	-4.95	-5.15	2.2	15.95	24.65	25.05	22.55	19.35	15.05	12	10.7	8.1	2.1	-3.6
ch1:	12:04:23	-6.85	-9.35	-10.6	-9.65	-9.5	-10.55	-10.4	-10.55	-12.3	-15.95	-17.35	-12.9	-6	-2.8	0.05	4.25
ch1:	12:04:23	6.25	3	-3.5	-9.6	-13.05	-15.05	-16	-15.75	-15.2	-17.05	-22.55	-27.9	-27.75	-24.1	-21.1	-20.85
ch1:	12:04:23	-23.75	-27.85	-29.9	-29.95	-27.95	-22.95	-16.85	-12.5	-8.25	-4.9	-3.75	-5.95	-9.7	-12.15	-10.6	-8.7
ch1:	12:04:23	-6.75	-3.45	-0.65	0.25	0.5	-3.25	-5.85	0.45	13	25.2	31.3	28.7	21.55	11.25	-0.65	-5.95
ch1:	12:04:23	-3.1	4.15	14.4	23.3	29.2	34.4	37	37.7	36.8	27.25	11.5	-0.4	-5.55	-4.15	5.55	18.05
ch1:	12:04:23	26.9	30	29.15	25.3	17.3	6.45	-4.25	-11.4	-10.9	-3.75	3.7	12.5	25.3	34.8	35.05	27.25
ch1:	12:04:23	12.95	-2.4	-10	-10.05	-6.75	0.15	12.55	28.95	44.1	52.4	50.2	41.15	32.65	26.6	23	23.95
ch1:	12:04:23	25.9	28.9	33.25	34	30.05	24.65	17.05	15.4	22.2	30.15	34.7	37.95	39.25	42.6	43.9	40.3
ch1:	12:04:23	34.35	28.25	20.65	13.85	10.2	12.85	18.05	24.1	31.75	37.3	38.95	42.55	47.9	51.4	52.3	48.2
ch1:	12:04:23	37.35	24.5	17.75	20.95	26.8	31.05	34.75	38.55	41.4	44.35	43.1	35.45	24.75	16.65	11.2	10.7
ch1:	12:04:26	11.4	12.75	14.2	15.3	13.35	6.25	-2.9	-6.1	-0.3	9	15.5	20.2	20.8	16.2	10.6	4.25
ch1:	12:04:26	-3.75	-7.55	-7.9	-6.7	-6.25	-9.95	-13.6	-8.6	2.3	13.9	22.15	24.75	24.15	23.15	23.65	25.35
ch1:	12:04:26	26.2	26.75	28.75	33.7	40	41.35	36.75	33.45	32.35	30.9	30.6	32	34.7	38.6	39.85	35.4
ch1:	12:04:26	28.05	24.15	24.9	28.1	32.55	35.55	32.65	24.05	12.3	1.15	-2.6	2.65	10.5	17.45	18.75	10.45
ch1:	12:04:26	-3.45	-16.1	-19.85	-13	-5.1	-5.95	-10.2	-9.1	-5.3	-3.4	-0.05	5	6.1	3.55	-1.45	-11.85
ch1:	12:04:26	-21.65	-23.5	-22	-18.85	-10.15	1.65	10.25	13	11.95	7.35	-3.9	-20.7	-34.75	-41.5	-39.8	-28.15
ch1:	12:04:26	-6.25	14.45	23.7	23.1	20.35	16.7	14.3	14.1	12.1	8.45	6.2	4.2	0.8	-0.95	-0.3	0.85
ch1:	12:04:26	0.9	1.8	-0.25	-7.65	-12.25	-7.95	-1.8	3.2	9.45	14.7	13.65	8.1	2.8	-3.35	-11	-16.1
ch1:	12:04:26	-15.6	-12.4	-12.75	-17	-19.1	-17.9	-16.65	-14.45	-13.85	-17.4	-22.5	-28.1	-34.5	-35.45	-32.15	-28.05
ch1:	12:04:26	-20.3	-7.2	4.05	10.95	13.3	13.05	9.1	-1.45	-16.85	-29.1	-37.25	-42.35	-42.85	-41.35	-39.5	-35.75
ch1:	12:04:26	-33.35	-32.85	-31	-30.75	-34	-36.55	-32.9	-20.3	-2.75	11.6	20.3	18.65	3.85	-14.5	-29.4	-42.3
ch1:	12:04:26	-48.8	-41.9	-25.2	-8.25	3.05	9.05	9.75	6	2.7	2.25	5.25	11.45	15.85	15.5	14.3	14.3
ch1:	12:04:26	12.65	10.55	11.75	14.1	16.55	18.35	19	19.05	21	22.55	23.15	26.95	31.35	31.25	25.5	12.4
ch1:	12:04:26	-5.6	-17	-14.8	-2.5	12.6	25.1	31.25	33.5	33.15	29.55	27.15	26	19.75	8.7	-2.75	-11
ch1:	12:04:26	-11.95	-7	0.05	9.45	19.4	22.5	12.45	-6.2	-19.85	-21.6	-13.65	-0.9	13.85	28.85	35.75	32.1
ch1:	12:04:26	23.65	13.1	-0.05	-14.25	-29.9	-42.4	-45.2	-43.2	-39.4	-29.25	-17.8	-12.75	-14.35	-19.25	-24.7	-28.75
ch1:	12:04:26	-28.2	-20.3	-8.2	0.2	3.4	3.55	-1.6	-16.2	-32.85	-39.15	-31.35	-16.3	-1.2	9.2	13.65	13.2
ch1:	12:04:26	6.9	-8.15	-24.3	-25.8	-10.4	9.6	23.5	30.1	32.9	30.15	19.1	3.7	-10.75	-20.35	-23.05	-24.1
ch1:	12:04:26	-26.65	-27.2	-23.9	-18	-10.9	-6.4	-3	1.4	5.5	7.9	8.7	9.35	11.6	14.65	20.35	26.6
ch1:	12:04:26	27.25	25.2	25.6	25.9	25.2	27.3	30.95	32.5	31.65	28.55	24.15	21.8	22.25	25.3	30.75	36.8
ch1:	12:04:26	38.3	33.85	26.9	23.25	25.65	31.3	36.65	40.35	42.25	43.9	45.5	46.05	45.95	47.85	51.25	54.6
ch1:	12:04:26	58.25	60.1	52.45	39.35	27	16.6	13.6	23.4	34.65	37.1	35.6	39	47.75	54.4	54.15	49.5
ch1:	12:04:26	43.8	35	24.7	17.55	15.1	14.6	14.6	15.2	16.9	17.75	18.7	20.55	22.7	20.8	11	-2.2
ch1:	12:04:26	-13.05	-18.5	-20.7	-20.25	-17.4	-11.35	-6.35	-4.95	-4.65	-3.6	-7.75	-17.55	-24.1	-22.3	-17.2	-13.35
ch1:	12:04:30	-3.5	1.4	5.25	3.65	-5.45	-13.85	-17.7	-16.15	-7.85	2.5	11.65	18.25	19.5	20.1	21.95	21.2
ch1:	12:04:30	19.7	18.9	13.3	4.45	-0.8	0.4	7.75	17.2	25.85	28.55	21.45	8.55	-3.35	-10	-8.8	-0.2
ch1:	12:04:30	10.3	18.35	21.55	20	14.7	6.7	0.5	0.5	5.9	14.75	23.65	26.3	24.3	21.3	15.6	6.85
ch1:	12:04:30	0.85	0.25	5.1	14.7	26.7	36.8	41.7	37.95	27.25	13.3	1.95	-5.45	-9.8	-8.7	-2	0.95
ch1:	12:04:30	-1.5	-2.35	-1.35	-0.5	2.55	5.55	5.2	3.35	1.55	-1.1	-6.15	-10	-8.9	-4.05	4.6	17.25
ch1:	12:04:30	28.35	33.2	33.3	28.5	20.4	14.05	15.2	22.55	29.5	31.55	34.6	38.6	36.95	26.5	9.9	-3.15
ch1:	12:04:30	-2	8.4	17.25	25.45	34.05	40.05	43.1	42.7	34.25	21.3	13	9.3	5.45	4.1	8.25	16.45
ch1:	12:04:30	26.75	35.3	38.5	35.2	25.95	17.35	18.35	27.7	38.7	48.5	54.3	51.4	40.5	30.35	26.15	21.95
ch1:	12:04:30	17.3	16.65	19.25	24.3	31.15	36.2	37.35	32.15	19.7	5.85	-5.95	-16.1	-23.25	-25.95	-26.75	-26.7
ch1:	12:04:30	-27.25	-26.85	-23.75	-18.8	-17.05	-21.85	-29.4	-34.95	-35.45	-29.5	-18.8	-8.65	-2.4	0.7	0.55	-0.5
ch1:	12:04:30	-0.7	-0.55	0.8	4.4	6.9	8.75	10.4	10.15	6.4	2.05	-1.55	-3.7	-2.35	6.95	20	28.45
ch1:	12:04:30	29.8	25	17.85	13.35	7.25	-2.05	-10	-14.85	-13.6	-3.3	11.35	24.3	30.35	26	16.35	5.4
ch1:	12:04:30	-4.55	-6.1	-1.3	1.3	3.45	6.8	8.75	9.55	8.7	5.7	2.2	-1.45	-8.05	-16.35	-21.5	-15.75
ch1:	12:04:30	-0.3	14.4	23.2	28.8	31.95	32.95	33.4	29.05	15	-4.3	-22.55	-35.1	-38.95	-35.8	-32.9	-31.75
ch1:	12:04:30	-29.1	-25.2	-22.85	-21.3	-21	-21.9	-21.65	-17.7	-14.25	-12.8	-9.95	-5.3	-2.8	-1.05	-0.1	-2.5
ch1:	12:04:30	-9.75	-16.6	-19.65	-16.1	-6	4.15	9.35	15.05	22.05	23.55	18.45	10.9	2.9	-3.9	-9.25	-12.7
ch1:	12:04:30	-15.3	-18.8	-19.05	-13.85	-7.95	-1.65	5.55	9.85	12.15	14.4	14	9.1	-1.9	-9.05	-3.65	7.7
ch1:	12:04:30	15.55	21.15	23.55	22.7	21.05	22.1	25.15	21.85	10.8	1.7	-0.5	1.3	4.3	8.05	15.9	26.35
ch1:	12:04:30	28.3	20	12.55	8.6	5.6	8.35	15.2	19.35	20.15	19.25	18	20.95	25.9	29.25	28.35	20.8
ch1:	12:04:30	8.3	-1	-4	-1.65	2.85	7.4	12.6	19.5	27.05	34.25	36.3	31.05	22.2	11.35	1.25	-0.15
ch1:	12:04:30	7.05	15.95	23.9	29.2	27.65	23	19.05	11.8	1.25	-4.3	1.45	16.6	32.45	43.85	49.05	44.45
ch1:	12:04:30	30.65	18.05	15.25	20.3	29.45	40.65	50.5	53.8	48.9	36.45	19.6	7.75	6.2	9.1	14.25	20.9
ch1:	12:04:30	26.3	30.95	33.8	30.65	24	21.55	23.75	28.85	35.65	42.85	48.8	46.95	34.5	18.25	5.6	-0.6
ch1:	12:04:30	1	8.35	16.2	23.95	30.9	34.1	32.4	26	15.15	4.65	-0.75	-0.6	8.25	24.5	38.75	42.85
ch1:	12:04:33	4.25	4.75	6.9	12	16.9	22.65	25.95	18.5	1.9	-13.2	-18.75	-12.7	0.45	11.95	21.3	26.05
ch1:	12:04:33	21.7	10.35	-1.6	-13.45	-22.65	-23.8	-16.55	-7.25	3	13.6	20.75	23.3	22.85	16.95	7.65	1.65
ch1:	12:04:33	0.75	1.05	0.95	2.75	7.7	14.25	20.4	22.35	16.85	8.7	2.75	-2.8	-2.25	9.35	26.3	41.3
ch1:	12:04:33	52.55	56.8	53.4	41.4	23.75	7.35	-6.4	-19.1	-25.05	-23.05	-18.45	-12.9	-4.35	4.25	10.3	11.2
ch1:	12:04:33	6.75	-0.75	-10.4	-18.4	-18.15	-8.3	6.25	16.2	16.9	12.7	9.3	4.75	0.8	-2.95	-5.95	-8.05
ch1:	12:04:33	-9.55	-10.55	-10.5	-11.4	-8.4	-0.85	4.55	2.9	-5.2	-14.6	-14.1	-4.25	5	10	12.6	13.95
ch1:	12:04:33	14.55	14	9.05	0.1	-7.25	-11.8	-16	-14.9	-4.1	7.3	12.65	12.9	12.3	11.65	8.4	1.25
ch1:	12:04:33	-3.65	-4.8	-3.6	2.25	10.65	14.7	16.7	20.25	21.15	16.7	11.55	8.9	7.5	5.05	3.6	8.35
ch1:	12:04:33	17.9	25.1	26.95	24.9	20.3	13.75	7.45	5.8	10.5	18.5	27.65	35.05	39.2	39.55	35.55	29.45
ch1:	12:04:33	23.1	12.75	1.45	-3.1	-4.15	-7.15	-8.2	-5.25	0.7	7.55	10.85	8.15	6.3	6.7	1.8	-6.45
ch1:	12:04:33	-9.35	-7.3	-4.55	2.3	12.9	20.35	21.4	18.2	14.35	13.6	12.3	7	2.25	2.7	4.3	3.85
ch1:	12:04:33	4.1	6.25	9.15	11.35	13.15	13.4	11.3	8.55	7.35	9.15	13.2	15.5	16.7	20.5	25.8	26.65
ch1:	12:04:33	21.95	14.65	1.7	-15.6	-24.7	-19.65	-7.1	6.65	17.8	24.4	26.55	23.2	17.55	13	11.25	13.75
ch1:	12:04:33	19.25	23.35	26.15	28.6	30.1	30.5	30.1	27.9	22.35	15.45	12	10.55	10.95	17.3	26.6	29.3
ch1:	12:04:33	26.9	25.7	23.9	22	22.25	24	25.1	26.8	29.2	30.4	30.05	26.35	19.65	13.35	9	9.1
ch1:	12:04:33	14.8	21.5	25.2	24.35	19.9	17	19.35	23.25	26.6	31.45	34.45	29.3	18.55	9.7	5.25	4.2
ch1:	12:04:33	5.35	8.25	15.05	26.1	35.05	38.2	36.25	32.2	26.7	16.3	1.4	-6.75	-3.65	5.2	15.4	22.5
ch1:	12:04:33	25.2	29.5	34.2	35.1	33.2	25	8.5	-4.55	-4.2	4.95	16.35	28.3	37.7	39.85	34.85	27
ch1:	12:04:33	16.65	6.2	-0.7	-2.75	0.75	8.75	14.4	17.35	18	15.65	14.7	17.5	16.05	12.05	11.5	12.95
ch1:	12:04:33	16.65	25.6	34.55	35.05	29.55	22.5	15.15	8.65	8.65	16.3	24.65	28.65	30.05	29.55	25.7	21.4
ch1:	12:04:33	21.75	26.2	30.05	31.2	27.65	21.45	16.15	14.5	16.85	21	25.1	30	33.3	32.95	33.9	35.35
ch1:	12:04:33	32.6	27.4	23.85	22.95	24.55	25.2	23.55	18.25	10.95	8	14.35	23.85	28.1	25.6	18.85	12.75
ch1:	12:04:33	11.8	15.85	20.8	24.05	22.65	14.05	2.15	-3	2.75	13.4	23.15	29	27.6	22.6	17.15	12.6
ch1:	12:04:33	9.1	3.4	-0.85	4.25	14	21.75	28.85	34.15	38.65	39.35	30.6	17.7	8.3	2.35	1.45	4.25
ch1:	12:04:36	23.8	28.55	25.65	20.45	15.1	11.65	11.15	11.3	13.1	19.8	26.3	24.7	17.45	11.75	9.7	10.05
ch1:	12:04:36	13.3	20.05	21.85	11.25	-5	-14.45	-11.1	2.1	18.25	34.3	43.2	35.8	17.75	1.55	-7.9	-8.25
ch1:	12:04:36	0.05	10.45	19.8	28.7	33.95	29.65	20.55	14.85	12.1	10.4	12.1	15.85	22.1	30.4	34.3	31.35
ch1:	12:04:36	27.05	24	23.75	30.25	39.7	47.9	52.25	51.95	44.75	36.3	31.7	29.05	25.9	26.45	29.9	32.45
ch1:	12:04:36	32.2	32.25	36	43.35	48.3	49.75	47.1	34.95	17.85	12.55	20.65	33.25	45.95	54.05	56.1	52.4
ch1:	12:04:36	40.05	21.9	6.9	-2.25	-5.85	-2	5.2	10.2	11.85	12.1	12.35	12.15	8.8	4.75	3.25	5
ch1:	12:04:36	8.3	13.55	18.4	19	11.1	-2.55	-14	-16.5	-8.95	6	21.05	29.45	30.4	26.75	20.8	11.9
ch1:	12:04:36	2.4	-5.35	-12.05	-16.4	-15.85	-11.2	-2.95	6.3	7.8	1.05	-6.9	-12.6	-15.6	-15.3	-13.05	-9.55
ch1:	12:04:36	-4.15	0.65	1.55	-1.95	-8.7	-16.6	-18.55	-14.05	-7.55	-0.8	7.35	13.55	15.85	14.2	9.15	0.55
ch1:	12:04:36	-9.2	-15	-15.05	-9.75	1.15	16.25	28.75	33.95	31.2	25.75	21.35	23.15	23.4	16.2	12.25	12.8
ch1:	12:04:36	13.65	26.9	22.45	34.25	25.4	27.85	24.3	17.25	8.15	11.6	6.5	17.4	18.95	24.65	39.35	45.35
ch1:	12:04:36	36.2	42.75	17.75	17.8	15.95	-16.65	13.2	-0.7	-253	-355.1	-214.35	-143.9	-120.4	-61.7	-51	-34.8
ch1:	12:04:36	-11.35	-13.6	-1.2	5.65	1.15	11.35	8.6	8.85	13.75	9.25	13.4	12.3	13.15	13.2	14.15	13.6
ch1:	12:04:36	12.9	15.85	11.1	17.25	11.8	15.75	13	13.5	13.6	14.05	13.8	14.5	14.2	14.4	13.8	14.2
ch1:	12:04:36	13.8	14.15	14.05	14.35	14.45	14.85	14.95	14.9	15	14.45	14.05	13.25	13.5	13.45	14.1	14
ch1:	12:04:36	14.65	14.65	15	14.6	14.25	13.85	13.6	13.6	13.75	14.25	13.85	14.2	14.05	14.5	14.1	14.4
ch1:	12:04:36	13.9	14.25	13.65	13.6	13.8	14.2	14.3	14.35	14.65	14.25	14.05	13.4	13.7	13.45	14.15	13.95
ch1:	12:04:36	14.45	14.3	14.9	14.7	14.65	14.35	14.25	14.15	13.95	14.15	14	14.3	13.7	14.15	14.15	14.9
ch1:	12:04:36	14.7	14.85	14.1	14.25	14	14.15	14.4	14.55	14.55	14.1	14.05	13.9	14.5	14.3	14.8	14.5
ch1:	12:04:36	14.75	14.15	14.1	13.45	13.65	13.7	13.95	14.1	14.15	14.45	14.4	14.85	14.4	14.4	13.45	13.8
ch1:	12:04:36	13.55	14	13.85	14.3	14.2	14.55	14.55	14.55	14.4	13.95	14.1	13.9	14.15	13.9	14.55	14.4
ch1:	12:04:36	15.05	14.7	14.65	14.2	14.35	14	14.1	14.3	14.5	14.65	14.3	14.5	14.5	14.8	14.1	14.15
ch1:	12:04:36	13.7	14.05	13.85	14.2	14.1	14.55	14.5	14.65	14.7	14.2	14	13.75	13.9	13.7	14.25	14.05
ch1:	12:04:36	14.55	14.05	14	13.5	13.65	13.45	13.9	14.2	14.5	14.75	14.65	14.8	14.45	14.75	14.15	14.3
ch1:	12:04:39	14.05	14	14.5	14.15	14.5	14.35	14.65	14.65	14.75	14.75	14.6	14.35	13.4	13.55	13.5	14.05
ch1:	12:04:39	13.85	14.6	14.55	15	14.75	14.95	14.3	14.3	14.35	14	13.8	13.8	14	13.8	14.25	13.95
ch1:	12:04:39	14.5	14.35	14.75	14.4	14.65	14.35	14.55	14.4	14.4	14.5	14.25	14.05	13.65	13.8	13.45	14.25
ch1:	12:04:39	14.25	14.6	14.3	14.95	14.6	14.85	14.45	14.35	13.95	13.9	13.9	13.95	14.3	14.15	14.6	14.2
ch1:	12:04:39	14.25	13.55	13.55	13.05	13.75	14	14.95	15.15	15.4	15.2	14.75	14.5	13.95	13.8	13.5	14.2
ch1:	12:04:39	14.05	14.6	14.15	14.3	13.9	14.45	14.1	14.1	14.05	14.45	14.65	14.75	15.05	14.9	14.95	14.15
ch1:	12:04:39	14.25	13.95	14.4	14	14.45	14.3	14.45	14	14	13.5	13.4	13.9	14.3	14.8	14.85	15.2
ch1:	12:04:39	14.75	15.15	14.7	14.75	13.9	14	13.55	13.8	13.85	14.2	14.25	14.4	14.35	13.8	13.8	13.4
ch1:	12:04:39	13.75	13.9	14.65	14.55	15.15	14.95	15.1	14.7	14.8	14.4	14.2	13.95	13.6	13.7	13.55	14.1
ch1:	12:04:39	14.1	14.6	14.35	14.85	14.2	14.55	14.25	14.5	14.6	14.9	14.45	14.5	14.55	14.15	14.2	14.05
ch1:	12:04:39	14.5	14.35	14.7	14.5	15	14.6	14.7	14.35	14.15	13.6	13.7	13.9	14.2	14.6	14.7	15.4
ch1:	12:04:39	15.05	14.95	14.1	14.3	13.85	14.4	14.35	14.85	14.65	14.85	14.25	13.8	13.65	13.5	13.55	13.5
ch1:	12:04:39	14.05	13.95	14.55	14.5	15	14.75	14.95	14.35	14.55	14.25	14.35	14.25	14.25	14.2	13.95	14.2
ch1:	12:04:39	13.95	14.6	14.45	14.65	13.9	14.3	14	14.8	15	15.3	14.9	14.85	14.15	13.75	13.75	13.5
ch1:	12:04:39	13.85	13.85	14.25	14.1	14.75	14.5	14.95	14.55	14.4	13.8	13.75	13.75	14.25	14.8	14.8	14.9
ch1:	12:04:39	14.45	14.45	13.9	14.05	13.35	13.55	12.85	13.4	13.7	14.45	14.5	15	14.9	14.55	14.25	13.9
ch1:	12:04:39	13.9	13.95	14.7	14.6	14.95	14.55	14.8	14.15	14.05	13.5	13.65	13.45	13.65	14.25	14.5	14.7
ch1:	12:04:39	14.65	14.85	14.35	14.6	14	14.4	14.05	14.25	13.9	14.35	13.9	14.05	13.95	14.05	14.15	14.2
ch1:	12:04:39	14.45	14.15	14.25	14.05	14.45	14	14.45	14.25	14.6	14.3	14.45	14.4	14.4	13.95	13.55	13.75
ch1:	12:04:39	13.85	14.5	14.6	15.15	14.75	14.85	14.05	14.05	13.4	13.6	13.55	14.05	14.25	14.85	15.05	15
ch1:	12:04:39	14.95	14.45	14.65	14.25	14.35	13.95	14.2	13.55	14	13.85	13.95	13.65	13.7	13.7	14.05	14.45
ch1:	12:04:39	14.55	14.9	14.55	14.6	14.35	14.55	13.8	14.15	13.85	14.15	14	14.55	14.15	14.15	14	13.8
ch1:	12:04:39	13.95	14.25	14.8	14.7	15.15	14.45	14.25	13.6	14.3	14.5	15.15	15.1	15.25	14.85	14.5	13.9
ch1:	12:04:39	13.4	13.65	13.6	13.8	13.35	13.85	13.7	14.5	14.55	14.95	14.4	14.6	14	14.1	14.2	14.65
ch1:	12:04:42	15.35	15.5	15.4	14.95	14.95	14.15	14.15	13.4	13.65	13.35	13.9	13.8	14.15	14.05	14.35	14.55
ch1:	12:04:42	14.75	15.1	15.05	15.4	15.1	15.3	14.65	14.6	13.75	13.75	13.3	13.9	13.95	14.3	14.4	14.6
ch1:	12:04:42	14.6	14.3	14.05	13.5	13.35	13.1	13.9	13.65	14.15	14.1	14.45	14.35	14.9	14.5	14.3	13.95
ch1:	12:04:42	13.65	13.7	13.7	14.15	14.25	14.85	14.55	14.7	13.95	14.3	14.05	14.45	14.3	14.8	14.6	14.7
ch1:	12:04:42	14.6	14.5	14.6	14.45	14.6	14.2	14.4	13.85	14.15	13.85	14.2	13.85	14.3	14.15	14.55	14.75
ch1:	12:04:42	15.1	15.1	14.85	14.9	14.45	14.6	14.2	14.6	14.45	14.75	14.05	13.95	13.45	13.8	14.05	14.65
ch1:	12:04:42	14.8	14.65	14.75	14.45	14.5	14.25	14.4	13.9	14.45	14.05	14.35	13.95	14.25	14	14.25	14
ch1:	12:04:42	13.95	13.5	13.1	13.4	13.55	14.05	14.05	14.55	14.15	14.2	13.5	13.75	13.6	14.35	14.55	14.85
ch1:	12:04:42	14.7	14.55	14.3	13.8	13.65	13.5	14	13.9	14.5	14.2	14.55	14.3	14.65	14.1	14.2	13.85
ch1:	12:04:42	13.8	13.7	13.85	14	13.9	14.4	14.5	15.1	14.8	14.8	14.1	14.45	14	14.15	13.85	13.8
ch1:	12:04:42	13.5	13.45	13.35	13.25	13.55	13.8	14.55	14.45	14.9	14.6	14.8	14.25	14.55	14.15	14.55	14.6
ch1:	12:04:42	14.85	14.45	14.1	13.95	13.8	13.85	13.65	14.05	14.15	14.65	14.25	14.6	14.5	14.95	14.65	14.85
ch1:	12:04:42	14.75	14.65	14.4	14.2	14.2	14.2	14.6	14.35	14.65	14.1	14.1	13.8	14.35	13.95	14.55	14.45
ch1:	12:04:42	14.65	14.65	14.6	14.6	14.6	14.45	14	14	13.55	14.5	14.5	14.7	14.5	14.6	13.65	14.2
ch1:	12:04:42	13.8	13.25	13.15	13.25	13.5	13.8	14.4	14.45	15.15	14.7	14.85	14.35	14.6	13.75	13.75	13.4
ch1:	12:04:42	13.85	13.8	14.1	14.05	13.9	14.15	14.2	14.55	14.45	14.9	14.25	14.45	14.3	14.6	13.7	13.6
ch1:	12:04:42	13.3	13.8	14	14.2	14.2	14.2	14.55	14.45	14.7	14.15	14.25	13.65	14.05	13.8	14.4	14.45
ch1:	12:04:42	14.9	14.7	14.5	14.1	13.95	14	13.7	13.85	13.55	14.05	14.05	14.85	14.45	14.75	14.35	14.55
ch1:	12:04:42	14	13.95	13.8	14.05	14.15	14.05	14.35	14.4	14.95	14.7	14.85	14.15	14.35	13.75	14	13.7
ch1:	12:04:42	13.9	13.6	14.05	14.25	14.45	14.7	14.85	14.95	14.4	14.5	14.2	14.85	14.6	14.85	14.2	14.2
ch1:	12:04:42	13.6	13.35	12.75	13.15	13.55	14.2	15.25	15.65	16.1	15.85	15.5	14.55	14.4	13.35	13.15	12.75
ch1:	12:04:42	13.35	13.65	14.1	13.95	14.2	14.4	14.2	14.2	13.7	13.9	13.8	14.45	14.2	14.8	14.3	14.55
ch1:	12:04:42	14.2	14.6	14.2	14.1	13.7	13.5	13.1	13	13.65	14.1	14.75	14.7	15.35	15	14.95	14.25
ch1:	12:04:42	14.25	13.9	14.2	14.5	14.9	14.7	14.35	14.25	14	14.1	13.55	13.55	13.25	14.1	14.15	14.95
ch1:	12:04:45	14.95	15.3	14.9	14.85	14.4	14.25	14.1	13.7	13.8	14.85	11.4	11.3	13.65	8.15	19	11.3
ch1:	12:04:45	12.45	21.8	2.7	24.8	7.75	13.3	18	11.4	9.75	27.2	-2.45	26.95	12.6	4	28.4	8.55
ch1:	12:04:45	2.05	43	-19.9	26.8	35.95	-46.5	85.85	-4.7	-846.15	-1458.7	-1445.45	-983.05	-205.5	71.4	-37.25	5.25
ch1:	12:04:45	24.9	-20.2	13.95	9.4	-7.5	14.7	3.9	-1.2	13.25	-0.85	7.75	1.6	12.25	-4.35	10.55	9.5
ch1:	12:04:45	-10.4	24.25	-5.4	-8.95	43	-42.4	28.8	45.4	-913.5	-1471.5	-582.05	44.65	-44.9	9.45	31.15	-26.25
ch1:	12:04:45	26.05	1.25	-10.45	17.3	-12.95	3.95	10.6	-7.55	12.4	9.25	18.45	33.2	30.7	26.35	19.45	7.5
ch1:	12:04:45	-5.4	-2.15	-15.35	2.9	3.4	9.7	13.65	4.35	4.75	2.2	0.1	0.9	1.15	-2.1	-7.45	-14.35
ch1:	12:04:45	-22.15	-26.25	-25.65	-20.25	-11.3	-2.25	3.3	5.45	0.65	-10.65	-22.2	-29.65	-31.6	-27.5	-21.5	-15.65
ch1:	12:04:45	-8.7	-4.65	-5.2	-4.9	-7.25	-18.35	-32.65	-41	-37.05	-20.75	-0.45	15.2	22.5	21.8	18.5	12.85
ch1:	12:04:45	-3.2	-27.4	-48	-55.35	-50	-42.6	-32	-22.1	-12.35	-10	-12.9	-22.95	-31.3	-42.5	-51.2	-53.15
ch1:	12:04:45	-50.95	-46.2	-38.25	-33.8	-26.4	-24.55	-30.95	-38.05	-49.3	-55	-40.3	-33.6	-28.15	-15.05	-8.75	9.55
ch1:	12:04:45	34.8	15.5	-16.95	-35.2	-51.55	-52.55	-29.9	-13.2	-1.8	3.55	0.7	-7.65	-18.55	-30.25	-38.7	-43.1
ch1:	12:04:45	-39.4	-37.95	-44.65	-48.2	-47.7	-46.3	-38.05	-33.5	-30.1	-34.05	-45.15	-55.35	-49.65	-33.25	-13.3	-0.8
ch1:	12:04:45	6.6	9.7	10.55	9.95	6.55	-1.85	-11.4	-18.6	-26.05	-33.6	-34.85	-28.15	-19.9	-13.25	-8.7	-6.5
ch1:	12:04:45	-4.85	-5.85	-11.75	-17.05	-18.65	-18.05	-15.1	-10.65	-5.55	-0.1	4.55	5.9	3.55	-1.35	-4.9	-7.4
ch1:	12:04:45	-9.3	-7.6	-1.2	5.7	13.15	21.05	24.85	18.85	5.75	-5.1	-8.5	-6.9	-0.8	13	29.75	38.1
ch1:	12:04:45	36.95	28.85	15	2.35	-3.7	-5.65	-4.75	-2.6	-1.75	0.8	7.35	13.65	16.05	13.15	8.2	3.4
ch1:	12:04:45	-2.7	-7.05	-2.6	6.15	14.5	22.85	27.95	26.9	22.6	14.8	4.35	-8.2	-22.15	-29.05	-26.65	-25.2
ch1:	12:04:45	-24.2	-17.45	-11.3	-9.5	-10.9	-16.5	-20.45	-17.55	-13.45	-9.9	-4.1	1.2	2.9	2.3	1.85	-1.15
ch1:	12:04:45	-6.65	-11.45	-14.4	-16.35	-12.75	-6.4	-1.8	1.4	2.5	0.3	-2.5	-6.3	-7.4	-1.3	5.7	7.55
ch1:	12:04:45	6.45	7.4	12.65	15.9	12.3	9.55	7.65	2.9	4.15	11.15	14	13.1	12.05	9.85	8.3	3.3
ch1:	12:04:45	-6.1	-12.5	-10.5	-1.3	12.7	24.3	27.3	21.35	12.65	5.8	2.85	3.95	4.45	-0.35	-7.4	-8.7
ch1:	12:04:45	-2.4	6.25	12.9	14.5	10.6	6.45	5.25	5.9	7.05	9.05	12.7	16.3	15.2	13.75	14.4	9
ch1:	12:04:45	-0.05	-1.2	5.55	15	24.3	28.4	24.6	16.15	7.3	-3.35	-15.4	-20.3	-13.35	0.65	16.8	28.25
ch1:	12:04:48	30.8	28.25	22.55	14	5.2	-5.75	-19.9	-28.75	-28.1	-19.9	-6.2	7.5	14.75	16.05	14.85	10.15
ch1:	12:04:48	0	-14.8	-30.05	-41.8	-48	-50.1	-51.65	-52.85	-50.15	-44.35	-39.7	-37.1	-35.8	-36.45	-41.15	-51.1
ch1:	12:04:48	-60.8	-60.9	-51.8	-38.05	-24.6	-14.6	-8.55	-7.8	-12.6	-17.25	-22.6	-30.55	-35.8	-38.9	-44.5	-50.05
ch1:	12:04:48	-50.3	-46.75	-40.4	-32.85	-23.15	-11.25	-2.8	-4.6	-17.5	-35.75	-48	-45.6	-30.9	-12.4	2.9	8.75
ch1:	12:04:48	6.7	5.05	2.5	-5.95	-16.45	-27.2	-38.25	-43.1	-36.7	-23.8	-10.7	0.95	10.85	14.75	11	2.6
ch1:	12:04:48	-5.75	-11.75	-17.3	-26.3	-33.6	-31.1	-18.3	-2.65	10.35	19.3	22.55	17.6	9	3.35	1.9	2.5
ch1:	12:04:48	1	-1.1	2.15	7.3	8.7	11.4	15.4	14.25	8.55	1.15	-6.4	-7.55	1.55	14	24	33.1
ch1:	12:04:48	41.25	38.95	22.15	-2.35	-20	-20.2	-5	14.05	31.25	40.3	39.15	37.3	40.4	41.3	33.25	17.95
ch1:	12:04:48	1.15	-10.25	-14.4	-13.05	-7.8	0.95	8.9	16.85	25.25	28.6	24.95	16.3	4.85	-0.75	3.65	15.1
ch1:	12:04:48	28.3	35.9	36.85	37.8	36.95	29.25	20.1	15.55	14.15	13.05	12.9	16.3	21.6	26.05	28.45	29.85
ch1:	12:04:48	30.8	29.15	26.45	24.35	17.75	7.8	2.9	3.65	9.25	19.75	31.6	43.25	50.25	48.55	42.8	34.95
ch1:	12:04:48	23.95	11.15	-0.8	-7.35	-7.85	-6.9	-3.45	2.65	9.35	16.9	20.85	16.9	11.35	6.75	2.6	4.85
ch1:	12:04:48	11.6	14.3	13.8	15.2	19.65	25.8	29.85	28.4	22.2	13.2	2.15	-7.25	-12.45	-14	-13.45	-11.2
ch1:	12:04:48	-7.9	-6.1	-6.15	-8.35	-12.75	-15.8	-11.95	-4.45	2	3.2	0	2.15	9	10.75	7.15	0.75
ch1:	12:04:48	-7.75	-11.9	-12.05	-12.8	-12.15	-9.15	-7.9	-8.1	-8.3	-6.65	-4.8	-6.5	-13.15	-17.05	-14.25	-8.5
ch1:	12:04:48	-0.3	9.9	15.75	15.9	12.75	5.3	-4.35	-13	-22.25	-28.35	-27.5	-20.9	-11.65	-3.2	0.85	-0.4
ch1:	12:04:48	-6.8	-12.75	-17.75	-23.25	-26.8	-25.05	-21	-14.4	-4.35	7.7	15.9	19.3	20.7	19.45	11.05	1.05
ch1:	12:04:48	-6.05	-8.7	-6.75	-1.3	6.85	17.45	26.4	28.7	25	19.55	13.8	5.9	-2.75	-5.8	-1.4	7.4
ch1:	12:04:48	19.4	32.25	37.15	33.95	27.15	17.5	4.5	-8.9	-21.05	-21.9	-10.45	4.6	20.5	36.25	45.55	48.95
ch1:	12:04:48	47.4	40.35	31.3	21.5	11.75	5.25	0.1	-3.2	0.5	9.15	18.65	26.95	31.8	34.35	33.1	24.95
ch1:	12:04:48	15.15	11.55	11.05	12.5	18.75	28.05	37.5	45.8	47.9	41.6	30.9	19.7	9.6	2.5	-0.6	2.45
ch1:	12:04:48	10.95	23.05	32.7	34.45	30.7	25.3	20.55	17.5	10.25	-2.1	-9.1	-6.35	1.55	9.75	16.25	21.8
ch1:	12:04:48	25.05	23.95	19.65	12.15	3.7	-4.3	-11.8	-14.25	-10.7	-3.7	6.05	17.1	24.05	26.15	22.15	12.4
ch1:	12:04:48	2	-1.35	6.25	19.7	29.25	32.6	34.05	34.3	33.05	30.9	25.45	16.1	6.2	-1.55	-5.8	-4.15
ch1:	12:04:51	0.1	2	3.05	4.9	5.35	2.7	-4.4	-11.2	-8.55	3.15	17.1	32.35	42.85	42.2	35.2	26.4
ch1:	12:04:51	16.45	7.6	0.4	-4.3	-3.8	-1.05	2.4	7.7	15.35	24.85	34.2	37.95	34.8	28	21.85	17.45
ch1:	12:04:51	16.35	19.9	25.25	30	32.85	31.5	27.9	24.8	20.15	16.15	13.95	9.65	6.5	7.15	4.95	1.9
ch1:	12:04:51	3.15	5.6	6.8	6.3	3.5	0.15	-2.05	-1.95	4.05	13.65	22.3	28.05	31.2	30.85	26.5	17.45
ch1:	12:04:51	4.85	-3.3	-0.9	6.45	12.8	19.7	26.05	27.3	24.55	20.4	16.4	12.6	10.6	9.8	8.75	7.4
ch1:	12:04:51	6.4	6.95	10.4	10.85	7.25	2.85	1.05	3.3	11.05	18.95	28.15	36.6	36.75	28.6	19.95	10.5
ch1:	12:04:51	3.2	0.35	-0.45	-0.4	0.6	2.4	5.2	6.8	7.4	8.95	12.25	15.75	14.4	6.35	-0.25	2.15
ch1:	12:04:51	10.7	19.7	25.05	25.3	18.9	4.25	-10.7	-15.85	-10.35	0.1	11.65	20.35	23.65	20.45	12.95	4
ch1:	12:04:51	-4.5	-8.9	-9.15	-7.5	-5.25	-6.3	-11.35	-11.9	-6.4	-1.25	1.4	0.25	-4.1	-5.55	-2.7	1.55
ch1:	12:04:51	6	6.9	4.25	5.05	11.3	17.9	19.25	13.25	4.7	0.1	0	-0.05	-1.6	-0.45	3.95	6.65
ch1:	12:04:51	4.4	-0.3	-5.7	-8.75	-6.3	-0.55	6.45	14.75	19	18.5	17.05	15.05	13	13.25	13.5	13.45
ch1:	12:04:51	16.35	21.9	26.35	27.65	27.3	25.3	19.7	14.5	16.75	22.5	23.6	19.75	16.7	14.8	12.5	10.85
ch1:	12:04:51	9.4	5.25	2.5	3.45	4.95	6.35	9.1	14.15	21.05	23.8	16.25	3.3	-4.8	-4.6	1.75	12.5
ch1:	12:04:51	25.75	34.8	32.2	20.4	9.3	2.25	-3.25	-7.25	-7.45	-3.65	4.05	12.8	16.75	14.8	10.35	7.5
ch1:	12:04:51	9.5	13.95	16.8	16.15	10.55	5.35	2.1	-2.5	-4.6	-0.1	3.65	5.35	5.1	3.4	5.5	9
ch1:	12:04:51	6	-0.55	-5.55	-6.25	1.35	12.7	18.65	19.35	17.5	14.5	9.85	3	-2.45	-3.35	-1.65	-1.2
ch1:	12:04:51	-0.6	5.7	17.35	26.8	32.85	36.7	36.9	35.2	32.95	28.55	21.9	16	11.7	9.35	6.2	1.5
ch1:	12:04:51	-0.95	1.8	7.65	13.6	16.5	14.1	8.4	3.9	2.15	2.6	5.05	7.15	2.15	-11.8	-27.6	-35.5
ch1:	12:04:51	-33.2	-29.05	-28.5	-28.55	-27.8	-25.05	-19.35	-13.1	-8.2	-4.35	-2.45	-1.55	-6.25	-15.25	-19.95	-21.35
ch1:	12:04:51	-24.6	-24.85	-27.15	-35.5	-39.25	-33.6	-27.05	-23.05	-22.05	-21.45	-19.45	-17.4	-15	-14.5	-19.4	-25
ch1:	12:04:51	-28	-30.4	-34.4	-36.15	-31.6	-23	-16	-7.9	0.7	3.6	1.2	-3.85	-12.6	-20.5	-23.8	-20.55
ch1:	12:04:51	-13.35	-7.65	-3.5	1.8	5.95	8.65	11.8	16.3	22.9	31.4	39.6	45.8	46.5	43.8	39.45	33.95
ch1:	12:04:51	25.1	18.4	17.8	19	27.45	38.55	46.45	49.15	46.8	38.45	31.55	23.35	15.35	14	15.9	16.1
ch1:	12:04:51	14.5	7.45	4.85	3.5	6.05	21.1	25.2	19.55	44.75	60.45	40.15	31	34.8	34.15	36.9	38.4
ch1:	12:04:54	38.1	40.2	38.95	38.85	37.85	30.3	20.65	11.6	6.9	11	14.9	18.85	26.15	34.75	38.45	38.65
ch1:	12:04:54	34.65	29.6	22.25	14.65	11.45	6.1	1.7	2.7	6.85	8.8	13.9	24.9	34.55	36.55	32.1	20.55
ch1:	12:04:54	3.3	-12.05	-19.35	-21.35	-21	-17.85	-13.9	-11.9	-10.25	-7.45	-3.75	3.85	11.55	10.25	-0.35	-17.5
ch1:	12:04:54	-36.5	-48.35	-48.4	-40.1	-31.65	-29.45	-33.15	-40.1	-43.7	-40.9	-33.75	-25.6	-19.3	-21.8	-31	-36.7
ch1:	12:04:54	-33.45	-23.75	-13.5	-7.3	-6.45	-8.05	-10.9	-16.35	-21.35	-20.45	-16.8	-15.2	-15.7	-15.25	-8.8	3
ch1:	12:04:54	7.4	0.9	-5.4	-6.4	-6.35	-6.2	-3.7	2.35	9.95	16.45	17.15	12.45	10	9.35	6.15	3.15
ch1:	12:04:54	1.7	1.25	-0.25	-4.85	-10.5	-13.2	-14.6	-15.15	-16.9	-19.35	-21.2	-18.8	-14.1	-2	10.25	21.55
ch1:	12:04:54	22.9	17.4	10.3	1.8	-10.3	-21.35	-30.6	-32.1	-30.9	-30.4	-28.65	-22.8	-19.4	-15.6	-12.45	-6.4
ch1:	12:04:54	-5	-9.45	-7.9	0.95	-5.6	-4.6	6.1	8.7	7.1	10.45	7.35	1.1	-8	-15.4	-16.6	-13.55
ch1:	12:04:54	-11.85	-7.6	-3.1	5.65	10.85	8.05	-0.85	-13.15	-18.7	-7.55	-5.8	-9.55	-3.25	9.6	17.1	21.55
ch1:	12:04:54	19.2	14.85	7.85	-2.25	-8.55	-12	-16.9	-18.4	-19	-17.95	-14.2	-14	-17.6	-18.55	-18.8	-19.3
ch1:	12:04:54	-19.5	-16	-7.3	2.05	6.45	9.85	12.2	11.7	6.4	-3.4	-9.75	-10.4	-7.5	-0.8	8.1	13.65
ch1:	12:04:54	14.3	9.85	2.7	-3.75	-7.9	-8.7	-6.9	-3.7	2.35	9.35	14.45	18.5	22.55	26.8	30.3	28.1
ch1:	12:04:54	18.35	7.4	0.5	-1.5	2.55	12.9	23.4	27.1	24.8	16.85	4.3	-5.15	-4.55	1.95	7.15	9.4
ch1:	12:04:54	10.55	8.75	6.05	4.3	0.45	-4.9	-9.75	-14.6	-15.7	-9.35	2.35	13.85	18.2	17.3	17.2	15.85
ch1:	12:04:54	9.5	2.45	-0.25	1.45	2.95	2.95	4.95	7.05	6.65	4.55	1.75	0.4	3.35	5.7	2.65	-3.9
ch1:	12:04:54	-8.85	-6.75	1	9.1	16.45	20.9	19.15	17.55	20	21.05	20.7	21.25	19.1	13.15	7.85	6.15
ch1:	12:04:54	9.55	15.45	19.3	19.65	16.2	11.15	7.2	6.05	7.35	10.45	16.45	25.85	36.4	46.2	51.85	49.45
ch1:	12:04:54	43.45	37.35	30.35	21.7	11.95	3.3	1.2	5	11.6	19.7	24.45	20.45	14.5	12.5	10.45	6.75
ch1:	12:04:54	2.9	0.05	-0.95	2.6	11.55	22.85	28	23.9	16.9	12.35	9.7	6.1	-1.9	-13.8	-20.7	-19.1
ch1:	12:04:54	-14.9	-12.85	-11.95	-12.6	-14.45	-16	-18.2	-21.9	-27.3	-29.95	-25.45	-17.1	-10	-3.05	4.4	9.25
ch1:	12:04:54	11	9.65	4.75	-0.95	-3.35	-5.8	-10.15	-9.8	-3.95	2.35	7.45	9.55	6.9	0.2	-6.1	-6.65
ch1:	12:04:54	-3.6	-4.1	-7.1	-10.05	-13.7	-15.95	-15	-11.45	-7.85	-6.9	-6.25	-4.35	-2.45	0.6	4.65	10.85
ch1:	12:04:54	21.7	30.4	33.2	36.65	41.65	45.1	47.8	47.25	44.9	43.75	40.55	37.95	40.45	43.55	45.6	45.8
ch1:	12:04:57	-19.05	-16.4	-9.95	-4.2	-1.6	-2.25	-6.05	-12	-20.7	-32.1	-40.65	-44.4	-49.45	-59.9	-69.35	-73.2
ch1:	12:04:57	-71.35	-68.05	-64.5	-60.1	-55.9	-55	-56.2	-55.5	-51.8	-47.05	-44.15	-42.3	-41	-41.5	-42.45	-43.65
ch1:	12:04:57	-46.65	-45.15	-38.3	-31.35	-26	-20	-16.35	-17.95	-22.9	-27	-29	-28.2	-23.25	-16.65	-10.15	-2.45
ch1:	12:04:57	0.8	-5.55	-16.75	-24.05	-25.15	-20.85	-14.75	-13.25	-17	-18.8	-17.25	-11.9	-0.2	12.7	16.65	11.95
ch1:	12:04:57	2.95	-4.4	-5.85	-2.15	1.9	2.7	3.2	5.6	11.1	13.4	13	8.55	5.4	0.6	-6.7	-10.8
ch1:	12:04:57	-8.4	-2.55	9.15	19.6	24	23.7	22	17.8	13.05	7.8	9.8	15.6	18.1	14.3	7.55	2
ch1:	12:04:57	9.05	13	5.1	-0.6	-0.35	2.05	9.65	17.6	21.7	22.95	22.1	20.95	15.7	2.4	-8.7	-8.45
ch1:	12:04:57	-1.55	3.3	5.45	8.1	9.7	9.95	11.6	11.25	7.4	-3.45	-10.25	-9	-4.8	-1.5	3	7.05
ch1:	12:04:57	11.15	13.5	8.55	-1.05	-5.1	-2	-3.75	-12.6	-16.9	-12.3	-2.6	7.85	14.5	15.75	12.65	4.25
ch1:	12:04:57	-6.45	-14.05	-15.75	-12.35	-4.95	2.95	8.35	8.95	6.8	6.45	8.65	12.65	12.75	3.5	-10.65	-15.95
ch1:	12:04:57	-14.15	-4.4	7.6	18.9	22.75	20.7	1.4	-17.65	-28.5	-22.3	-6.4	10.35	21.6	28.95	28.85	31.75
ch1:	12:04:57	26.8	16.25	4.6	-9.05	-16.1	-11.65	-16.7	-8.35	4.2	4.4	29.25	73.25	59.8	35.4	15.3	-17.6
ch1:	12:04:57	-29.7	-14.75	-4.1	11.5	24.2	23.65	18.85	12.6	5.6	4.6	3.75	12	23.25	27.1	27.6	21.6
ch1:	12:04:57	4.95	-8.05	-10.7	-2	4.65	14.25	18.75	18.55	16.45	18.6	20.55	27.15	29.25	19.6	3.35	-11
ch1:	12:04:57	-18.25	-16.95	-11.25	-3.65	3.95	6.45	8.5	9.7	5.4	0.65	-2.7	0.6	10.45	10.45	0.8	-0.15
ch1:	12:04:57	-1.2	-12.2	-21.2	-22.85	-21.75	-13.75	-2.95	5.8	13.1	20	19.35	14.45	9.35	4.4	-6.45	-21.4
ch1:	12:04:57	-32.3	-31.15	-21.45	-6.25	3.65	3.95	-3.4	-9.8	-11.65	-10.7	-11.7	-12.8	-10.5	-3.9	2.55	11.5
ch1:	12:04:57	17.7	17.5	13.2	9	7.8	10.75	15.25	16.55	13.2	11.35	9.7	6.6	3.7	3.45	1	-2.4
ch1:	12:04:57	-6.4	-6	1.95	13.75	25.75	41.15	47.65	42.1	30.5	15.45	1.5	-3.9	-5.3	-4.45	0.15	9.8
ch1:	12:04:57	21.6	29.6	32.75	35.15	33.4	22.6	3.7	-13.15	-14.85	-0.45	18.9	35.5	43.85	44.55	40.35	36.35
ch1:	12:04:57	31.95	26.2	13.7	2.6	2.1	11.05	23.45	34.15	33.85	26	18.3	10.5	6.85	8.75	5.95	-1.4
ch1:	12:04:57	-2.7	2.15	7.75	12.65	18.85	23.1	18.7	8.05	2.1	6.2	14.75	21.9	25	24.5	21.45	21.05
ch1:	12:04:57	23.45	21.45	12.8	5.55	3.75	6.95	12.1	17.55	22.55	24	19.05	9.1	-1.35	-5.6	-0.25	7.45
ch1:	12:04:57	11.25	13.4	17.6	22.35	24.6	25.25	24.15	14.75	-1.2	-12.35	-14.85	-9.85	3.45	18.55	26.55	24.9
ch1:	12:05:00	-10.05	-7.5	-4.3	-3.45	-2.8	-2.05	-6.05	-9.85	-7.6	-5.95	-8.65	-8.9	-5.4	-0.4	7.15	15.4
ch1:	12:05:00	18.7	16.05	12.05	12.1	14.5	14.35	9.9	1.1	-9.1	-9.4	2.1	15.95	24	22.1	12.85	4.9
ch1:	12:05:00	-0.45	-5.3	-6.45	-3.6	2.25	12.25	22.15	25.55	25.35	26.55	28.05	24.4	13.15	1.95	0.35	8.2
ch1:	12:05:00	19.85	31.55	41.5	46.9	44.05	32.65	14.1	-4.65	-14.45	-10.1	6.05	26.05	40.9	47.15	46.5	40.25
ch1:	12:05:00	31.7	25.85	26.15	25.9	19.2	11.05	4.85	0	-0.15	7.2	16.05	20.8	22.05	22.85	21.4	15.55
ch1:	12:05:00	10.9	15.05	26.05	39.5	50	55.85	57	52.75	47	44	38.7	29.85	24.25	24.8	27.45	29.6
ch1:	12:05:00	33.25	37.85	39.4	35.65	28.55	22.7	18.65	12.65	4.5	0.2	2.9	9.55	12.3	10.95	10.9	13.2
ch1:	12:05:00	16.85	18.35	11.5	5.15	1.2	-4.15	-4.85	-10.85	-7	-2.85	4.15	11.2	15	15.8	18.35	10.65
ch1:	12:05:00	-3.3	-18.85	-33.1	-36.05	-30.55	-29.25	-16.6	-12.2	-7.65	7.3	-6.75	3.1	110.95	142.45	50.95	7.45
ch1:	12:05:00	10.7	-4.9	9.7	71.05	90.6	66.45	46.9	35.8	23.15	18.15	7.8	-6.6	0.3	13.5	11.95	5.85
ch1:	12:05:00	-7.75	-16.1	-13.05	-5.7	-0.75	1.45	8.05	12.45	19.9	20.55	20.75	16.05	10.15	7.3	5.85	6.45
ch1:	12:05:00	6.35	9.05	12.8	15	17.2	17.35	16.8	14.8	4.25	-9.2	-11.6	-3.15	7.25	15.1	18.65	20.35
ch1:	12:05:00	24.4	28.25	26.6	15.4	-4.2	-26.25	-41.8	-43.2	-31.7	-18.2	-7.2	1.85	5.5	6.4	7.6	5.3
ch1:	12:05:00	-1.1	-6.95	-16.1	-28.85	-39.9	-44.4	-41.05	-31.25	-20.9	-13.95	-11.5	-12.2	-12.8	-11.5	-8.3	-6.75
ch1:	12:05:00	-8.65	-11.6	-12.85	-11.5	-9.4	-7.05	-6.7	-8.45	-10.5	-10.9	-9.3	-3.45	1.4	5.6	9.55	10.6
ch1:	12:05:00	13.6	19.3	14.75	6.7	0.45	-6.95	-4.9	-1.7	-17.25	-19.8	-1	6.65	10.9	19.7	18.9	8.85
ch1:	12:05:00	-3.4	-15.35	-18.3	-12.4	0.35	16.2	27.45	33.2	35.95	32.6	24.8	11.85	-5.05	-19.85	-22.7	-14.8
ch1:	12:05:00	-0.5	16.6	32.55	42.05	42.9	34.75	18.25	0.7	-13.6	-23.15	-26.3	-26.3	-25.8	-24.35	-22.35	-20.3
ch1:	12:05:00	-18.25	-17.9	-17.5	-17.8	-20.8	-23.9	-23.65	-24.3	-24.85	-23.15	-17.55	-9.6	-6.85	-14.05	-20.15	-18.9
ch1:	12:05:00	-17.2	-17.7	-18.2	-17	-14.15	-9.75	-3.2	2.45	3.45	3.1	1.25	-6.9	-18.55	-27.85	-32.5	-28.75
ch1:	12:05:00	-16.6	-4.4	5.05	11.65	15.3	18.5	20.2	12.1	-1.4	-9.65	-11.4	-12.3	-14	-12.8	-7.75	-1.95
ch1:	12:05:00	4.2	8.2	6.5	2.15	-2.95	-7.4	-5.35	-0.2	0.8	3.15	11.3	18.55	22.5	26.65	28.15	23.85
ch1:	12:05:00	17.05	8.75	-0.35	-6.3	-5.3	0.35	7.65	14.15	18.8	22	24.65	27.25	24.15	13.3	2.85	-5.75
ch1:	12:05:00	-14.7	-19.05	-17.45	-12.15	-5.2	2.15	7.9	10.15	6.2	-1.55	-11	-15.95	-10.05	-0.55	5.75	12.3
ch1:	12:05:03	7.35	0.85	-5.5	-10.2	-14.4	-15.9	-14.1	-9.95	-5	2.7	10.65	11.7	1.9	-12.45	-19.85	-16.35
ch1:	12:05:03	-6.75	5.7	17.5	24.95	26.05	22.7	16.25	7.45	-0.3	-6.3	-12.05	-14.7	-10.8	-4.45	-0.95	0.25
ch1:	12:05:03	0	1.8	4.7	3.6	2.4	7.85	17.75	28.3	35.4	33.9	26.7	19.4	12.85	6.5	1.25	-1.7
ch1:	12:05:03	1.05	9.15	17.65	23.8	27.5	25.35	18.7	9.8	-0.8	-4.75	4.95	18.5	26.8	29.65	28.25	23.9
ch1:	12:05:03	17.75	13.1	11.65	8.8	4.15	4.15	9.55	16.55	26.4	36.55	39.75	36.75	33.55	30.65	24.2	20
ch1:	12:05:03	19.4	25.25	30.2	35.95	38.6	39.95	34.55	21.75	6.95	-0.55	-0.9	0.65	6.95	12.65	9.9	10.7
ch1:	12:05:03	15.65	14	1.65	-12.3	-14.45	-4.1	6.95	22.15	26.9	19.2	36.45	64.05	50.5	35.15	38.7	33.3
ch1:	12:05:03	16.1	19.55	28.3	30.4	25	17.7	8.6	5.55	7.55	13.2	16.7	24.05	30.15	31.55	26.95	20.9
ch1:	12:05:03	12.05	11.65	9.85	6.15	0.5	3.15	12.2	24.8	35.35	43.65	44.7	38.1	26.8	14.05	3.1	0.05
ch1:	12:05:03	2.1	4.15	5.7	8.8	15.1	22.95	29.75	29.85	21.05	8.1	-3.25	-8.35	-4.15	4.5	11.1	16.7
ch1:	12:05:03	23.4	29.3	30.5	23.65	6.3	-11.15	-17.7	-12.2	0.4	15.2	22.25	22.6	22.05	17.55	8.4	2.1
ch1:	12:05:03	-1.9	-5.9	-5.85	-1.85	3.75	8.65	10.85	11.8	13.8	12.65	5.85	-0.15	-2.9	-1.7	4.9	14.65
ch1:	12:05:03	23.2	30.75	34.4	31.15	22.5	13.2	7.8	6.8	7.35	12.1	20.15	25.85	28.6	31	30.3	22.3
ch1:	12:05:03	10.8	4.7	7.75	16.25	27.4	40	48.7	50.65	48.95	46.9	42.85	36	29.95	28.25	30.4	36
ch1:	12:05:03	44.5	52.6	57.75	59.6	59.4	59.05	52.8	36.95	20.4	12.9	15.1	24.6	35.2	43.3	49.45	52.85
ch1:	12:05:03	52.35	47.65	39.35	31	24.85	21	21.05	24.65	29.3	32.45	32.7	30.35	28.2	25.95	21.6	13.85
ch1:	12:05:03	4.5	-2.15	-5.05	-1.55	8.9	21.8	30.65	34.3	30.85	21.5	9.75	-2.95	-14.2	-19.5	-19.75	-18.7
ch1:	12:05:03	-16.05	-12.3	-8.15	-4.55	-4.45	-8.95	-17.1	-24.8	-26.15	-22.35	-17	-10.4	-3.5	2.05	5.5	4.15
ch1:	12:05:03	-2.05	-9.6	-16	-18.3	-18.4	-17.85	-14.7	-8.75	-3.15	1.8	4.4	3.6	1.7	-1.3	-2.4	1.35
ch1:	12:05:03	6.05	11.15	18.4	19.9	13.85	7.85	6.4	6.85	9.15	13.9	17.45	15.15	13.95	17.7	18.55	11.25
ch1:	12:05:03	1.55	-2.6	2.2	12.25	22.15	27.85	29.2	31.15	31.45	21.7	7.8	-2.55	-9.15	-9.65	-3.6	3.7
ch1:	12:05:03	7.55	6.65	6.3	10.6	12.6	6.4	-1.3	-1.15	6.4	15.1	21.9	24.3	21.8	17	12.6	10.1
ch1:	12:05:03	9.35	9.15	10.05	12.6	16.3	20.9	22.4	17.9	11.65	9.45	9.5	7	1.95	-2.15	-1.25	7.15
ch1:	12:05:03	17.9	26.1	34.5	41.7	43.6	39.15	30.1	21.35	18.3	20.3	25.5	30.4	31.1	28.5	25.5	20.25
ch1:	12:05:06	18.45	24.85	29.5	31.75	32.3	30.85	29.2	27.2	23.9	20.2	16.75	15.3	17.7	20.5	20.45	19.3
ch1:	12:05:06	18.9	16	7.85	-2.05	-7.1	-7.6	-6.5	-1.3	8.05	18.7	31.8	44.55	47.8	40.85	31.55	24.2
ch1:	12:05:06	19.75	17.15	13.7	9.3	5.4	2.9	4.3	7.45	6.65	2.05	-1.5	-1.6	2.7	8.7	14.1	18.75
ch1:	12:05:06	19.75	15.6	10.55	5.3	-1.25	-8.8	-17.85	-24.15	-24.25	-20.45	-14.7	-6.2	0.4	-0.65	-8.5	-16.95
ch1:	12:05:06	-16.4	-6.7	2.8	8.25	11.2	10.1	5.6	0.05	-5.6	-11	-14.5	-15.25	-13.4	-10.35	-5.85	-0.2
ch1:	12:05:06	3.5	6	6.8	4.55	0.2	-6.6	-13.45	-12.9	-6.8	-1.55	0.85	0.3	-0.1	3.95	8.2	6.5
ch1:	12:05:06	1.1	-4.05	-6.4	-2.95	6.5	14.25	13.55	6.7	-2.65	-10.75	-11.3	-4.85	3.3	10.05	15.6	22.35
ch1:	12:05:06	26.05	20.2	8.2	0.6	2.2	8.7	13.05	14.55	14.5	11.8	9.7	13.2	20.95	26.2	26.3	21.2
ch1:	12:05:06	13.05	8	12.15	20.75	27.1	27.65	23.75	20.6	19.3	17.55	15.75	15.5	19.8	26.75	30.05	28.5
ch1:	12:05:06	24.4	20.15	20.65	21.1	12.75	1.4	-2.5	-0.45	2.65	5.4	7.65	8.15	6.9	8	13.3	19.3
ch1:	12:05:06	22.1	23.45	26.25	30.25	30.35	20.35	5.45	-2.05	-0.45	3.95	8.7	9.25	5.1	0.1	-5.3	-9.05
ch1:	12:05:06	-3.35	8.35	18.9	24.9	25.15	21.25	16.55	8.9	-2.55	-11.05	-14.05	-13.65	-9.65	-3.25	2	3.95
ch1:	12:05:06	1.7	-5.5	-13.05	-19.4	-22.45	-19.2	-11.25	-4.6	-1.7	-3.35	-6.95	-11.2	-14.85	-14.7	-9.3	-1.05
ch1:	12:05:06	4.45	4.7	0.85	-2.15	-4.35	-7.85	-9.6	-6.7	-1.65	2.8	6.2	7.45	4.65	-2.1	-7.7	-9.15
ch1:	12:05:06	-6.6	-1.35	5.35	11.4	18	24.6	25.6	16.65	2.8	-9.95	-16.75	-14.55	-5.7	2.5	7.6	7.6
ch1:	12:05:06	5.35	6.45	7.4	2.1	-4.35	-6.6	-4.35	0.25	3.1	2.3	-0.6	-4.5	-7.5	-6.45	-2.95	-1.75
ch1:	12:05:06	-5.45	-11.1	-12.85	-9.7	-4.4	-0.75	-0.4	-1.55	0.2	2.8	-0.45	-6.25	-8.5	-6.45	1.9	13.65
ch1:	12:05:06	20.6	20.65	15.35	7.5	1.55	-2.1	-4.8	-3.25	0.2	5.1	14.3	23.1	23.8	21.35	16.55	6.7
ch1:	12:05:06	-1.5	-4.3	-6.5	-6	0.05	7.95	15.3	21.55	23.6	21.95	18.15	11.2	-0.4	-10.2	-14	-12
ch1:	12:05:06	-1.8	12.8	27.75	33.05	31.4	24.3	15.25	9	5.8	-0.4	-6.55	-10.3	-11.5	-9.7	-8.1	-9.8
ch1:	12:05:06	-8	-7.7	-6.05	-2.3	-7.55	-12.35	-1	-2.15	-9.9	-1.4	7.3	9.4	12.9	11.1	5.2	-0.55
ch1:	12:05:06	-4.8	-2.7	1.5	6.25	11	10.5	7.2	5.2	5.3	11.1	16.5	22.9	31.8	32.2	19.4	9.9
ch1:	12:05:06	9.3	11.3	18.8	25.3	26.1	21.55	19.7	22.55	21.85	14.6	9.35	7.8	8.6	14.1	21.9	26.65
ch1:	12:05:06	27.7	24.55	19.4	17.15	17.95	20.2	19.85	14.2	7.35	4.3	7.85	17.9	28.4	32.85	32.7	28.5
ch1:	12:05:10	10.6	11.8	10.85	5.7	-0.45	-1.7	0.75	4.55	8.25	13.1	16.65	13.25	6.1	2.95	2.85	4.45
ch1:	12:05:10	8.55	12	15.4	21.6	29.85	34.85	32.65	27.9	23.35	17.4	11.95	11.05	13.35	13.9	12	13.65
ch1:	12:05:10	17.3	17.2	16.3	14.85	6.65	-3.25	-8.2	-10.45	-14.7	-19.15	-20.7	-14.7	-6.45	0.85	9.65	14.95
ch1:	12:05:10	9.65	-2.3	-10.45	-9.45	-6.45	-8.05	-12.75	-15.75	-12.35	-5.7	-7.4	-14.65	-17.1	-14.25	-8.75	-5.55
ch1:	12:05:10	-7.85	-9.6	-8.6	-5.75	-0.1	2.9	2.5	3.9	4.55	2.4	-4.9	-18.3	-25.9	-23.55	-21.9	-19.45
ch1:	12:05:10	-13.25	-8.3	-4	-1.35	-4.65	-10.65	-13.85	-15.3	-14.85	-10.8	-3.1	6.6	15.45	20.35	20.7	17.5
ch1:	12:05:10	10.3	-0.3	-6.1	-0.25	12.1	21.6	27.45	31.45	34.75	37.85	39.25	37	28.45	18.55	11.65	9.65
ch1:	12:05:10	16.25	26.15	35.3	45.8	51.65	41.6	27.6	12.7	0.6	-1.6	3.4	10.2	18.5	25.2	27.75	21.6
ch1:	12:05:10	14.65	15.05	14.55	6.8	1.75	4.45	12.2	14.9	15.05	17.05	14	9.7	15.35	12.95	1.95	-2.1
ch1:	12:05:10	-0.5	-0.3	4	10.65	15.8	18.85	21.4	20	16.8	10.15	1.75	-6.45	-8.85	-8	-8.7	-9
ch1:	12:05:10	-5.3	-0.6	5.6	9.95	12.3	10.5	8.75	9	7.25	-0.4	-8.9	-11.8	-10.05	-4.05	2.6	6.3
ch1:	12:05:10	8.5	11.45	9.9	4.25	-1.6	-4.2	-3.3	0.5	7.15	17.1	23.15	17.3	0.4	-11.05	-15.6	-11.1
ch1:	12:05:10	-4.85	3.5	11.25	20.9	25.6	28.8	29.95	32.3	28.45	21.45	15.95	18.4	21.35	30.3	29.5	22.2
ch1:	12:05:10	8.05	-12.45	-12.4	21.4	23.35	7.7	18.05	21.75	13.65	23.75	25.5	17.25	11.35	7.55	0.15	5.05
ch1:	12:05:10	4.15	2.35	-1.75	-3.45	-8.15	-7.7	-1.6	-0.6	-8.8	-5.4	-0.4	6.6	7.3	8.25	12.5	10.8
ch1:	12:05:10	7.35	36.75	40.45	5.75	-5.6	0.25	-3.35	0.35	6.55	5.85	4.9	-2.05	-11.15	-14	-12.6	-6.65
ch1:	12:05:10	-0.35	3.75	9.6	11.9	12	10.35	8.1	2.2	0.5	-4.35	-10.3	-9.95	-2.95	5	7.05	9.25
ch1:	12:05:10	10.4	8.9	3.3	-2.55	-5.05	-6.95	-10.45	-14.15	-13.4	-8.8	-2.25	2.6	2.8	-0.9	-4.6	-8.05
ch1:	12:05:10	-10.8	-11	-10.35	-7.5	-0.8	7.2	13.95	16.45	10.8	1.7	-5.25	-6.15	-2	5.1	5.6	3.85
ch1:	12:05:10	-1.6	-3.7	-6	-2.35	0.25	-1.8	-3.75	-2.3	-2.9	-1.5	-0.75	-0.2	0.65	2.9	0.1	-1.25
ch1:	12:05:10	-6.4	-11.25	-10.6	-10.7	-20.25	-19.75	-15.95	-11.4	-5.25	1.65	1.25	0.2	0.35	5.65	10.4	15.35
ch1:	12:05:10	14.95	5.7	-5.8	-8.15	-5.45	3.5	12.4	17.2	19.5	17.4	12.55	9.9	8.55	12.5	17.3	20.6
ch1:	12:05:10	14.3	4.95	-9.2	-15.85	-15.1	-7.55	4.05	14.05	16.2	17.1	16.7	14.6	13.65	14.05	13.45	10.7
ch1:	12:05:10	3.45	-1.45	1.1	8.55	17.45	24.6	28.15	29.5	28.45	24.3	18.75	13.45	9.3	5.65	0.8	-1.2
ch1:	12:05:13	16.6	21.85	24.4	19.6	12.2	7.55	5.65	5.95	9.2	12.6	14.6	15.35	19.3	26.5	33.65	39.7
ch1:	12:05:13	44.8	47.15	49.75	50.6	47.6	45.5	44.7	40.15	36.4	34.1	30.4	30.75	34.75	36.15	37.1	34.5
ch1:	12:05:13	26.1	20.3	21.4	24.15	26.1	28.4	32.4	37.55	37.45	29.45	18.35	11	12.05	18.6	24.7	31.75
ch1:	12:05:13	39.65	39.95	29.45	15.9	5.5	0.4	-1.9	1.2	10.75	19	22.35	27.15	26.55	19.25	13.85	9.25
ch1:	12:05:13	5.15	5.3	7.7	9.35	10.25	11.8	16.7	20.5	19.65	16.6	13	7.85	1.15	-5.55	-7.45	-6.55
ch1:	12:05:13	-6.3	-4.55	-0.3	3.45	4.2	2.3	-3.4	-12.8	-22.8	-25.65	-23.1	-19.15	-13.55	-6.1	0.15	2.9
ch1:	12:05:13	3.85	4.3	1.9	-4.65	-11.5	-15.15	-17.25	-21.95	-27.9	-32.15	-35.15	-38.9	-40.65	-37.5	-30.25	-23.5
ch1:	12:05:13	-21.1	-20.1	-13.8	-4.45	0.4	-2.75	-11.15	-19.15	-23.95	-24.6	-22.2	-19.45	-16.95	-12.4	-5.65	1.5
ch1:	12:05:13	8.55	11.5	8.9	4.8	2.4	0.05	-0.1	3.7	9.2	15.25	25.3	36.1	41.85	43.6	43.75	40.35
ch1:	12:05:13	32.1	21.95	11.2	0.45	-9	-11.7	-5.75	4.75	11.95	14.1	12.2	7.7	0.9	-3.9	-2.2	3.45
ch1:	12:05:13	8.75	14.05	19.6	22.65	22.1	15.9	7.45	0.15	-5.9	-11.75	-14.3	-13.55	-10.05	-5.25	-1.1	2.45
ch1:	12:05:13	5.8	3.8	-5.2	-13.7	-15.05	-12.6	-9.05	-2.2	7.45	14.5	15.25	10	3.8	2.05	2	-0.65
ch1:	12:05:13	-0.4	0.7	0.95	3.45	6.85	7	5	1	-2.3	-4.05	-8.3	-12.8	-11.45	-6.5	0.1	6.75
ch1:	12:05:13	12.05	13.8	9.05	-2.45	-15.25	-27.35	-33.95	-32.6	-25.75	-13	2.65	11.4	14.25	14.75	11.85	6.6
ch1:	12:05:13	2.65	1.75	-0.4	-5.95	-9.95	-10.05	-11.7	-17.1	-21.15	-20.15	-16.25	-14.9	-17.65	-20.6	-21.3	-20.25
ch1:	12:05:13	-17.05	-11.15	-6.8	-7.95	-13.3	-19.55	-26.4	-28.7	-25.55	-20.15	-13.1	-3.95	-0.05	-3.25	-8.15	-12.8
ch1:	12:05:13	-18	-22.55	-25.35	-23.85	-18.45	-11.2	-4.8	-0.75	2.1	3.2	0.5	-5.45	-10.45	-11.6	-10.85	-7.55
ch1:	12:05:13	0.45	7.6	8.45	5.6	-1.05	-8.55	-9.85	-2.9	6.55	14.55	18.3	20.45	17.8	6.9	-3.15	-4.7
ch1:	12:05:13	0.1	9.75	21.3	28.75	32.35	29.4	20.9	14	9.1	2.2	-3.2	-5.25	-6.25	-6.45	-4.25	1.95
ch1:	12:05:13	8.15	10.6	12.2	15.6	14.65	5.55	-5.25	-9.4	-5.7	3.7	16.9	30.4	37.7	38.15	33.8	25.35
ch1:	12:05:13	19.65	18.5	11.85	-0.25	-6.4	-6.65	-3.6	2	8.8	15.2	17.9	11.55	4.3	1.65	0.75	2.1
ch1:	12:05:13	7.95	17.5	29.05	38.6	42.55	42.75	39.2	33.7	33	28.55	22.55	15.55	11.7	14.25	22.15	28
ch1:	12:05:13	24.8	30.45	27.8	32.45	22.3	16.6	4.85	-8.2	-6.6	-6.3	-2.45	11	5.75	11.65	11	0.85
ch1:	12:05:13	6.4	-3.35	-8.95	17.25	-20.2	-44.2	14.55	-25.8	-111.85	-43.25	13.05	-6.95	3.15	13.9	1.1	10.25
ch1:	12:05:16	-4.95	-0.35	-2.75	-3.6	-7.7	-9.8	-17.85	-19.55	-23.85	-37.8	-41.85	-28.05	-13.05	-6.6	-4.2	-7.25
ch1:	12:05:16	-11.55	-14.3	-16.3	-20.95	-22.45	-19.05	-15.2	-15.05	-12.95	-10.6	-11.7	-12.2	-7.4	1.55	9.45	12.65
ch1:	12:05:16	10.05	0.7	-10.3	-15.05	-12.7	-9.55	-4.75	4.1	13.5	17.15	16.25	14.75	13.9	13.85	13.7	13.6
ch1:	12:05:16	14	12.15	10.15	12.2	13.65	12	7.95	2.35	3.4	10.2	11.8	10.5	11.65	12.6	15.15	18.85
ch1:	12:05:16	20.75	21.6	18.55	12.9	13.1	18.9	21.9	19.15	15.15	12.8	7.8	-0.15	-5.1	-4.5	1.2	9.8
ch1:	12:05:16	16.1	19.4	23.2	24.9	23.4	22.8	23.35	18.4	9.25	1.9	-1.1	-1.75	-1.95	-1.6	0	1.8
ch1:	12:05:16	3.55	6.95	8.6	2.35	-9.65	-17.5	-14.85	-4.2	7.95	19.55	26.7	27.95	23.75	17.65	10.05	3.25
ch1:	12:05:16	-5.45	-10.3	-15.8	-20.6	-23.05	-24.3	-23.75	-19.7	-15.75	-9.6	-7.85	-10.6	-11.55	-10.15	-11.85	-13.3
ch1:	12:05:16	-15.45	-7.9	-0.55	1.85	25.9	54.75	37.1	14.45	13	5.4	-3.15	3.05	9.5	14.45	15.45	13.25
ch1:	12:05:16	11.35	6.45	3.8	8	9.85	13.25	15.45	15.7	20.9	21.45	14.45	11.3	5.25	-2.25	-6.05	-2.8
ch1:	12:05:16	5.6	17.25	23.7	30.25	31.75	24.6	13.15	0.75	-10.3	-11.65	-4.45	4.1	10.2	13.8	14.4	10.05
ch1:	12:05:16	2.5	-6.15	-13.75	-21.05	-25.75	-25.55	-25.35	-25.65	-26.9	-26	-21.6	-16.45	-15.9	-16.6	-18.5	-24.45
ch1:	12:05:16	-28.2	-26.65	-22.4	-10.65	-0.85	4.2	9.25	1.3	-13.65	-12.55	-14.15	-21.8	-14.15	-7.35	-7.25	-6.9
ch1:	12:05:16	-8.65	-10.25	-9.95	-13.3	-11.8	-7.35	-0.95	7.15	14.45	12.5	6.9	-3.9	-13.5	-21.35	-21.1	-14.75
ch1:	12:05:16	-0.95	7.95	16.2	22.25	23.1	22	18.65	8.1	2.9	1.6	0.55	5.35	13.75	22.95	35.4	34.7
ch1:	12:05:16	33.2	36.45	33	43.5	66.9	43.05	17.6	25.25	23.6	0.95	-3.1	1.65	4.55	3.7	-1.25	-8.35
ch1:	12:05:16	-11.05	-11	-2.1	8.55	14.25	16.2	16.7	14.2	10.55	4.5	1.3	-1.25	0.9	4.35	9.1	13.6
ch1:	12:05:16	17.2	13.65	7.4	2.7	0.8	3.2	7.55	7.25	12.3	25.25	26.95	23	23.5	18.45	10.2	6.35
ch1:	12:05:16	1.9	-1.25	-2.15	0.3	6.8	11.5	13.1	16.8	20.85	22.85	23.2	18.05	4.8	-10.7	-17.3	-12.4
ch1:	12:05:16	-2.55	7.75	18.05	24.65	24.25	17.65	6.65	-4.05	-8.6	-2.05	11	20.85	26.95	30	26.6	18.8
ch1:	12:05:16	8.1	-4.2	-12.75	-16.6	-17.9	-15.4	-10.45	-3.75	4.8	14	21.95	27.35	29.4	26.4	15.15	-1.1
ch1:	12:05:16	-13.3	-15.95	-9.9	0.75	11.8	19.65	22.85	19.5	11.5	-0.2	-12.85	-21.4	-21.9	-12.6	1.3	11.25
ch1:	12:05:16	16.65	19.75	19.85	16.25	9.15	-1.25	-12.8	-23.45	-30.15	-29.6	-22.4	-10.65	4.1	17.35	23.85	21
ch1:	12:05:16	10.4	-3.25	-14.3	-20.8	-23.05	-23.45	-20.7	-17.2	-15.65	-13.9	-10.3	-8.15	-7.6	-8.95	-12.75	-14.3
ch1:	12:05:19	9.95	15.85	21.25	22.6	18.25	12.5	4.95	-6.85	-16.35	-20.9	-26.95	-35.2	-39.6	-39.4	-36.95	-33.3
ch1:	12:05:19	-31	-31.5	-32.45	-33.05	-34.7	-32.65	-23	-9.3	1.55	8.6	11.85	10.1	3.1	-6.7	-15.15	-21.1
ch1:	12:05:19	-22.65	-20.05	-16.25	-14.05	-11.05	-6.25	0.1	6.5	11.4	11.55	4.1	-9.05	-23.5	-29.1	-27	-14.25
ch1:	12:05:19	3.3	24.85	35.2	38.95	31.55	26.8	14.4	1.3	-7.75	-15.65	-21.95	-22.35	-23.15	-14.15	-9.9	-8.05
ch1:	12:05:19	0.3	8.35	12.35	15.6	2.05	-2.1	-11.55	-33.15	-6.1	52.7	32.65	11.25	27.4	29.15	13.4	13.35
ch1:	12:05:19	-3.95	-9.75	-13.8	-15.75	-13.4	-3.35	-3.1	11.1	11.7	15.9	18.05	14.55	9.35	-0.85	-20.4	-28.9
ch1:	12:05:19	-32.5	-26	-7.15	2.85	15.05	113	181.25	123.3	28.9	2.3	13.55	-1.95	-28.2	-18.1	-24.35	-31.05
ch1:	12:05:19	33.7	53.95	-4.45	-5.95	7.75	-2.75	-0.65	-1.8	-14.5	-15	-20.2	-19.15	-11.4	-7.7	-6.2	-3.55
ch1:	12:05:19	-12.15	-13.1	-19.25	-20.5	-22.6	-29.4	-30.45	-24.8	-27.25	-0.3	35.3	23.2	7.95	8.15	19.6	4.6
ch1:	12:05:19	-22.05	-33	-30.4	-30	-23.05	-11.45	-2.75	2.85	9.75	8.95	9.8	10.3	9.3	8.45	7.35	4.4
ch1:	12:05:19	6.65	6.8	12.4	11.4	9.7	6.95	9	11.45	16.65	19.8	25.1	28	30.15	26.9	19.35	11.3
ch1:	12:05:19	6.35	4.55	10.35	24.45	37.55	42.3	38.45	30.45	24.5	23.65	23.75	22	21.2	20.25	19.2	19.6
ch1:	12:05:19	20.85	18.35	11.65	3.6	0.85	8	19.9	31.65	42.6	48.85	48	41.6	32.5	24.3	18.6	12.7
ch1:	12:05:19	4.85	-4.45	-11.85	-14	-14.1	-11.6	-2.55	11	23.6	31.4	31.4	24.05	13.5	2.25	-3.35	0.85
ch1:	12:05:19	10.8	20.1	26.5	26.25	20.1	13.4	5.9	-8.25	-20.85	-18.95	-6.3	5.9	15.1	17.35	12.6	5.6
ch1:	12:05:19	-2.3	-12.25	-20.85	-22.9	-15	0.05	14.7	23.3	23.35	17.4	10.65	2.75	-6.95	-15.65	-21.3	-21.6
ch1:	12:05:19	-15.2	-6.75	-1.45	-0.5	-0.8	-0.4	2.55	6.7	6.8	-0.5	-10.5	-20.55	-25.9	-19.65	-5.6	7.1
ch1:	12:05:19	15	16.9	13.7	7.85	-0.25	-6.9	-8.45	-6.55	-1.75	4.95	8.75	9.55	9.8	9.9	10.65	8.85
ch1:	12:05:19	1.15	-6.85	-10.05	-11.55	-6.6	5.1	15.35	18.9	17.6	12.4	5.65	0.3	-0.35	5.8	15.95	23.4
ch1:	12:05:19	24.35	18.5	9.7	4.5	4.7	6.5	8.1	10.15	16.25	24.55	28.2	27.35	27.15	24.9	19.75	14.5
ch1:	12:05:19	9.45	4.7	4.4	7.85	12.75	18.7	26.15	34.35	41	40.65	33.35	28.45	31.35	36	37.2	38.7
ch1:	12:05:19	41.05	39.5	35.6	32.15	29.6	30.75	33.9	34.55	38	44.75	48.4	46.4	41.45	36.05	32.95	25.3
ch1:	12:05:19	15.1	5.65	2.35	5.9	14.05	22.2	30.25	34.6	34.75	29.95	23.55	18.05	10.35	-1.5	-9.85	-10
ch1:	12:05:19	-4.95	-1.95	-0.1	4.15	6.6	2.55	3.6	4.1	-1.8	-7.9	-10.65	-13	-10.55	-6.6	-2.85	-0.3
ch1:	12:05:22	-0.4	-2.35	-4.95	-10.65	-11.35	-7.6	-6.35	-7.75	-8.65	-8.55	-7.05	-4.65	-1.4	-3.85	-12.45	-23.5
ch1:	12:05:22	-29.75	-30.2	-24.25	-14.55	-3.9	4.95	12.45	16.85	14.5	3.65	-10.4	-20.4	-24.2	-24.5	-25.15	-26.2
ch1:	12:05:22	-25.2	-23.85	-21.65	-18.55	-20.95	-29.9	-33.45	-26.7	-13.9	1.15	13.1	15.75	12.45	8.35	3.9	-2.7
ch1:	12:05:22	-10.75	-20.7	-28.6	-33.15	-32.75	-29.75	-24.4	-20.15	-14.2	-10.9	-10.7	-11	-11.55	-13.25	-13.75	-17.4
ch1:	12:05:22	-14.55	7.55	25.75	20.05	15	15.8	13.25	10.3	8.4	2.8	-5.5	-16.15	-20.25	-23.6	-26.3	-19.45
ch1:	12:05:22	-12.05	-17.85	-20	-12.65	-12.7	-20.2	-22	-17.15	-8.6	1.7	12.2	20.9	27.45	27.8	21.5	14.1
ch1:	12:05:22	10.9	10.05	11.25	13.35	17.5	21.4	25.5	24.1	20.75	17.15	11.5	5.2	7.35	17.6	30.15	42.15
ch1:	12:05:22	46.35	39.65	27.55	14.05	6.5	7.95	11.95	15.3	21.25	24.6	26	30.75	34.1	25.9	13.15	9.9
ch1:	12:05:22	14.3	18.6	26.55	36.15	42.6	42.95	32.9	16.35	3.5	-0.45	5.85	14.4	21.75	32.65	39.1	31.35
ch1:	12:05:22	22.55	20.1	22.5	22.05	16.5	12.25	14.55	16.7	18.8	20.8	20.9	17.25	12.05	8.7	9.25	12.5
ch1:	12:05:22	19.65	24.25	22.25	15.5	10.15	7.7	8.5	7.05	5.3	8.5	17.45	24.1	22.65	19.4	14.2	1.6
ch1:	12:05:22	-9.45	-10.65	-4.05	7.95	17.8	17.55	10.65	6.2	7.1	9.75	9.95	6.35	1.55	-1.15	0.4	3.9
ch1:	12:05:22	9.8	20.1	33	40.25	40.35	37.85	33.65	19.2	-1	-11.75	-11.05	-3.8	9.15	25.25	38.05	41.85
ch1:	12:05:22	36.65	27.8	19.7	15.25	19.3	29.85	39.6	44.5	44	37.6	27.35	16.05	7	5.4	11.75	17.65
ch1:	12:05:22	25.55	31.85	37.15	34.05	24.2	11.15	-1.7	-13	-13.95	-10.25	-6.4	-0.05	6.6	8.95	7.4	-2.1
ch1:	12:05:22	-8.25	-10.2	-13.6	-10.7	-10.3	-23.65	-14.4	5.25	2.4	-1.8	0.25	-4.85	-5.85	-1.1	1.9	7.6
ch1:	12:05:22	11.95	10.8	8.4	5.95	2.2	-8	-23.5	-30.9	-27.65	-17.15	-3.7	7.25	10.5	12.05	15.3	16
ch1:	12:05:22	15.45	13.95	13.65	14.85	17.75	16.95	13	9.5	7.15	4.05	-3.3	-13.35	-17.55	-12.6	-0.4	15.5
ch1:	12:05:22	29.35	36.75	37.3	31.85	22.85	11	-5.15	-19.1	-22.25	-15.2	-6.1	0.05	3.75	6.8	7.2	3
ch1:	12:05:22	-3.3	-7.75	-11.9	-17.85	-22.85	-25.9	-28.8	-29.85	-29.35	-30.2	-30.15	-30.25	-29.85	-26.1	-22.65	-25.95
ch1:	12:05:22	-34	-40	-39.05	-34.1	-28.6	-22.35	-17.45	-16.65	-17.75	-20.75	-26.35	-31.55	-33.6	-32.45	-26.9	-16.75
ch1:	12:05:22	-4.25	6.7	12	11.9	11	11	8.55	1.2	-8.9	-15.15	-15.2	-13.05	-9.45	-1.1	6.7	8.7
ch1:	12:05:22	6.85	0.45	-11.8	-24.95	-31.8	-28.15	-16.95	-3.7	8.15	18.05	22.5	18.35	11.1	3.55	-7.2	-14.55
ch1:	12:05:22	-14.65	-12.25	-7.5	-0.05	5	8.1	12.9	17.85	15.7	4	-7.85	-14.05	-14.3	-10.45	-3.4	4.55
ch1:	12:05:25	13.45	23	29.5	29.65	24.1	15	4.5	-3.65	-7.9	-8.5	-3.45	6.8	18.15	29.3	35.4	34.4
ch1:	12:05:25	30.1	18.55	-1.7	-16.7	-17.1	-5.5	12.35	29.25	41.9	49.15	50.8	47.5	42.4	36.95	31.85	26.6
ch1:	12:05:25	23.6	21.8	21.3	26.2	36.15	44.8	50.15	51.25	49.4	43.85	32.95	20.5	13.9	15.55	26.45	44.85
ch1:	12:05:25	63.35	75.2	79.8	77.3	66.6	46.05	26.4	15.3	18.05	29.75	42.75	52.2	59.2	58.9	52.2	43.1
ch1:	12:05:25	23.6	-0.45	-9.85	-2.8	12.7	27.9	37.75	40.7	33.8	23.9	16.55	8.85	4.15	-2.25	-6.8	7.9
ch1:	12:05:25	28.7	32.4	34.6	36.7	35.45	29.8	15.8	-0.7	-4.95	-2.15	3	8.2	12.3	14.7	17	15.3
ch1:	12:05:25	12.1	9.1	8.5	5.4	-1.1	-8.8	-11.05	-10.6	-7.35	-6.35	-8.5	-14.3	-23.3	-27.85	-26.5	-23.25
ch1:	12:05:25	-18	-9.75	-1.55	7.25	12.95	14.55	16.7	19.9	21.25	21.45	17.35	8.95	3.3	2.95	4.3	4.45
ch1:	12:05:25	4.7	7.5	10.3	11.6	8.9	3.4	1.85	9.65	21.4	31.1	33.6	26.3	16.05	9.15	5.55	5.65
ch1:	12:05:25	9.5	14.6	18	18.95	18.05	16.4	13.05	5.75	-1.7	-6	-5.85	1.85	10.35	7.6	6.9	17.55
ch1:	12:05:25	25.65	23.85	11	-6.1	-18.4	-23.45	-18.65	-1.9	13.8	22.35	26.25	22.65	11.55	4.95	6.1	11
ch1:	12:05:25	17.7	23.1	22.8	24.65	29.6	33.45	34.6	30.5	20.25	11.95	12.9	18.8	25.85	29.35	27.85	25.05
ch1:	12:05:25	24.3	25	25.45	21.6	12.3	5.15	9.95	24.6	35.15	35	29.3	21.75	12.9	7	4.1	1.65
ch1:	12:05:25	1.9	5.85	10.95	20.3	31.75	38	36.5	27.25	11.9	-3.2	-13.2	-18.5	-19.7	-15.8	-7.05	1.9
ch1:	12:05:25	6.85	9.1	11.85	18.05	25.95	31.05	29.55	23.35	16.15	8.8	-1.45	-10.8	-14.35	-13.7	-11.5	-7.75
ch1:	12:05:25	-4.6	-1.8	2.1	6	9.35	13.8	15.85	15.9	18.05	18.3	11.55	3.05	-3.45	-7.75	-9.75	-8.5
ch1:	12:05:25	-2.7	7.7	16.05	18.55	14.75	9.6	8.95	11.95	11.95	9.9	8.6	10.2	12.35	10.85	4.55	-4
ch1:	12:05:25	-11.95	-14.1	-8.4	2	9.8	12.25	11.3	9.15	5.9	4.45	5.9	4.05	-6.15	-18.75	-25.75	-25.55
ch1:	12:05:25	-22.5	-22.6	-24.95	-26.5	-24.6	-15.6	-3.1	6.4	11.15	10.35	4.85	-3.55	-13.7	-16.95	-11.45	-5
ch1:	12:05:25	1.5	10.15	16.05	15.55	6.8	-6.5	-16.2	-21.6	-26.25	-28.35	-26.85	-21.45	-13.4	-11.2	-15.95	-21.4
ch1:	12:05:25	-26.35	-30.45	-32.9	-34.95	-35.7	-33.85	-31.4	-26.6	-19.15	-13.05	-11.45	-14.15	-21	-25.5	-22.85	-17.25
ch1:	12:05:25	-14.4	-12.95	-10.55	-8.3	-6.3	-3.7	-1.45	-0.75	-1.4	-5.75	-13.7	-18.75	-13.8	-1.9	9	12.55
ch1:	12:05:25	7.1	-1.05	-5.7	-11.15	-18.75	-24	-26.8	-26.9	-22.35	-16.15	-9.25	-1.3	4.25	5.45	4.85	3.2
ch1:	12:05:25	0.4	0.05	3.45	6.05	4.8	2.45	1.9	6.55	19.15	34.1	45.35	51.9	53.85	53.55	54.75	54.35
ch1:	12:05:28	48.75	38.9	29.85	23.95	22.25	24.75	28.15	29.2	31.1	35.45	38.45	37.8	33.05	24.8	13.95	2.85
ch1:	12:05:28	-4.05	-2.35	5	14.25	26	35.9	39.8	39.45	36.55	28.5	17.15	7.8	3.25	5.25	13.95	23.6
ch1:	12:05:28	29.65	30.95	25.5	14.9	3.6	-6.7	-10.65	-4.4	6.4	16	19.75	19.3	18.1	17.1	15.7	14.35
ch1:	12:05:28	8.65	-1.9	-16	-31.4	-39.7	-39.4	-36.2	-29.5	-22.05	-18.95	-14.65	-9	-7.45	-8.95	-15.15	-22.05
ch1:	12:05:28	-25.6	-22.25	-17.35	-11.75	-3.25	1.4	7.35	10.1	6.45	-2.25	-12.85	-17.7	-12.05	-3.45	3.2	12.85
ch1:	12:05:28	20.2	20.4	20.35	11.2	2.1	-7.85	-21.9	-22.35	-7.75	14.15	65.85	99	82.9	71.2	69.1	52.6
ch1:	12:05:28	45.55	40	27.25	19.9	14.25	6.85	7.85	18.45	22.4	28.9	37.55	36.7	26.65	4.1	-11	-5.9
ch1:	12:05:28	-13.45	-9.6	8.6	8.9	11.2	16.85	13.7	31.6	48.75	11.65	-9	-3.25	-6.5	-2.7	3.2	-1
ch1:	12:05:28	28.65	54.1	40.4	16.95	11.6	15.6	13.65	-2.6	-1.8	10.8	20.3	33.95	43.05	38.3	39.1	33.85
ch1:	12:05:28	32.4	33.6	32.75	28.15	42.8	58.85	57.2	53.35	43.8	21.1	10.3	17.7	25.2	24.6	35.5	53.55
ch1:	12:05:28	46.7	37.75	38.45	37.75	30.4	25.4	10.85	5.6	7.8	8.85	15.6	16.45	15.6	14.25	13.15	4.1
ch1:	12:05:28	4.15	7.1	15.85	19.3	14.05	10.3	5.15	-6.25	-3.8	-6.95	1.65	19.55	5.85	13.95	15.1	-103.2
ch1:	12:05:28	-170.8	-84.8	-34.5	-23.55	5.95	12.45	1.6	0.85	-7.5	2.95	16	20.75	26.3	29.8	26.4	27.65
ch1:	12:05:28	26.7	25.85	14.35	1.45	-8.6	-7.25	-7.2	3.45	11.55	17.45	21.05	18.2	18	12.95	8.25	8
ch1:	12:05:28	7.45	6.75	5.7	3.4	5.25	15	29.3	41.45	42.65	34.05	22.4	10.35	-2.9	-12.15	-14.05	-7.7
ch1:	12:05:28	4.5	16.9	22.05	19.65	13.75	7.1	1	-2.9	-5.35	-4.35	2.7	11.2	16.3	18.65	20.55	20.8
ch1:	12:05:28	14.25	2.85	-5.6	-8.4	-5.15	6.75	20.05	26.6	27.4	25.45	21.5	15.8	8.95	5.15	5.65	2.65
ch1:	12:05:28	-4.8	-12.25	-14.35	-9.7	0.5	13.65	26.25	29.95	25.9	18.45	5.05	-10.8	-18.15	-18.45	-16.55	-10.45
ch1:	12:05:28	0.25	12.95	26.05	37.95	48.3	48.9	36.65	20.2	8.4	2.7	1.1	1.65	5.45	12.1	16.85	20.7
ch1:	12:05:28	25.7	28.5	28.7	25.2	14.85	3	-4.8	-7.3	-1.85	8.2	15.85	21	25.35	25.8	21.45	13.3
ch1:	12:05:28	7.85	9.1	13.4	19.2	28.1	37.4	42.95	45.3	44	35.35	20.35	8.85	5.3	8.95	18.35	27.4
ch1:	12:05:28	31.85	33.85	32.25	26.1	17.45	6.3	-2.7	-3.95	-0.7	6.25	18.15	29.5	37.3	40.65	40.15	36.95
ch1:	12:05:28	27.7	12.6	1.75	3	12.05	21.45	28.35	31.8	32.25	33.3	32.65	26	15.15	1.95	-8.75	-9.1
ch1:	12:05:28	-0.65	9.85	20.1	23.9	23	22.75	20.85	14.2	6.1	-3.4	-8.15	-5.55	0	6.15	13.7	19.5
ch1:	12:05:31	22	20.45	18.3	13.3	1.7	-6	0.05	12.55	25.8	37.8	46.35	49.95	48.15	42.45	36.85	26.35
ch1:	12:05:31	8.75	-5.05	-5.9	3.3	16.35	24.75	27.8	26.25	20.7	10.75	-2.7	-18.65	-30.1	-31.7	-22	-4.7
ch1:	12:05:31	10.35	17.2	19.05	16.95	10.45	3	-5.65	-17.3	-27.05	-30.55	-27.45	-18.5	-7.7	1.85	9.2	13.7
ch1:	12:05:31	16.1	16.25	10.8	1.1	-2.85	5.15	20.8	31.9	34.9	31.75	19.7	0.1	-13.65	-15.6	-9.35	1.2
ch1:	12:05:31	10.3	14.8	17.15	15.35	10	3.85	-3.45	-10.2	-15.95	-21.55	-21.85	-15.65	-6.95	3.9	14.95	19.85
ch1:	12:05:31	15.3	3.9	-7.75	-16.2	-19	-14.35	-3.7	8.9	19.85	24.1	22.55	18.2	9.95	-1.7	-13.05	-20.1
ch1:	12:05:31	-15.65	-5.05	6.2	20.15	27.65	23.75	16.7	7.4	-6.55	-17.15	-17.1	-5.7	10.3	22.7	31.3	33.6
ch1:	12:05:31	30.3	24.6	15.25	8.85	9.85	8.95	11.6	21.1	31.45	44.25	54.3	50.8	41.8	30.8	15.2	-0.2
ch1:	12:05:31	-10.65	-15.25	-14.05	-7.3	4.05	14.75	20.95	23.7	22.3	14.6	6.15	-2.3	-14.95	-28.75	-31.8	-22.75
ch1:	12:05:31	-10.05	-3.8	-4.15	-6.2	-5.15	-2.4	-2.85	-8.25	-14.5	-16.35	-11.25	-2.9	3	3.55	2.25	-1.85
ch1:	12:05:31	-7	-9.6	-8.9	-7.75	-5.25	-0.55	8.3	17.6	22.8	23.45	18.1	9.15	5.05	5.35	7.45	13.15
ch1:	12:05:31	17.9	19.05	20.55	19.6	15.8	10.85	3.2	-4.5	-2.15	10.45	24.85	32.1	30.1	20.65	6.2	-9.35
ch1:	12:05:31	-18.85	-15.95	-2.05	14.5	25.95	30.8	31.55	32.75	31.15	23.2	13.2	5.4	-2.15	-8.25	-9.7	-5.25
ch1:	12:05:31	0.8	2.85	5.8	11.55	14.6	12.65	8.75	3.8	-3.45	-12.55	-17.25	-15.85	-13.7	-11.1	-9.1	-8.95
ch1:	12:05:31	-8.5	-6.75	-4.45	-1.8	-3.5	-6.6	-5.65	-4.1	-4.45	-5.15	-11	-15.55	-10.2	-0.85	5.65	8.9
ch1:	12:05:31	8.85	9.15	12.05	15.3	15.3	11.85	7.1	2.2	-3.15	-8.5	-10.1	-2.45	11.15	20.3	20.05	22.15
ch1:	12:05:31	20.6	14.55	2.05	-3.35	-1.6	7.45	12.3	23.15	37.85	44.25	45.05	48.9	38.7	29.5	26.9	26.9
ch1:	12:05:31	31.45	37.05	35.7	39.6	31.55	18.7	16.85	12	1.15	22.05	34.15	30.45	34.4	36.45	42.6	71.85
ch1:	12:05:31	61.95	27.3	13.35	7.1	4.7	13.7	11	8.8	18.1	20.05	21.15	24.75	23.85	23.85	24.05	23.8
ch1:	12:05:31	21.9	21.45	20.4	23.35	30.15	35.8	33.2	28.9	30.45	33.25	28.1	21.5	15.05	11.65	13.05	14.65
ch1:	12:05:31	18.05	25.05	29.05	24.2	13.9	3.9	-3.8	-7.75	-8.15	-5.5	-1.65	6	16	21.2	19.8	18
ch1:	12:05:31	13.4	6.35	1.45	-0.4	-2.1	-4.5	-6.25	-3.5	3.65	11.45	18.8	23.4	22.35	18.45	15.25	12.45
ch1:	12:05:31	5.55	-3.75	-8.55	-10.35	-13.45	-15.35	-17.45	-20.7	-19.7	-14.8	-13	-12.65	-8.2	-1.2	1.45	-2.35
ch1:	12:05:31	-11.3	-22.25	-28.8	-29.55	-28.15	-26.85	-28.6	-34.45	-37.5	-35.8	-35.1	-33.7	-28.1	-21.6	-17.1	-15
ch1:	12:05:34	2.8	-9.65	-16.05	-16	-17.8	-21.8	-22.95	-19.15	-10.4	-1.7	1.2	-3.3	-12.35	-19.2	-19.8	-17.8
ch1:	12:05:34	-14.5	-8.25	-2.75	0.85	1.4	-7	-23.05	-32.75	-31.3	-22.4	-8.7	5.1	13.45	14.85	9.8	2
ch1:	12:05:34	-5.1	-15.7	-28.15	-31.4	-26.55	-22.55	-19.55	-13.2	-1.45	11.1	16.15	10.9	-1.55	-16.15	-26.85	-30.1
ch1:	12:05:34	-27.7	-21.5	-12.65	-1.8	9.35	16.75	19.55	17.15	10	4.1	1.45	0.9	5.05	9.8	10.85	10.95
ch1:	12:05:34	10.35	9.05	8	3.8	-1.25	1.65	11.3	22.05	31.55	38	39.95	37.55	32.9	28.55	24.55	20.1
ch1:	12:05:34	17.55	19.4	26.55	37.2	45.65	45.4	36.45	21.3	5.85	1.4	10.95	26.1	38.35	44.15	46.4	46.45
ch1:	12:05:34	41.5	30.15	18	10.05	7.55	9.15	15	23.2	29.3	29.95	25.8	20.3	16.25	9.4	-2.4	-11.25
ch1:	12:05:34	-14	-11.45	-4.1	6.25	15.75	22.15	24.95	27.3	27.55	21.6	8.95	-7.95	-22.85	-24.95	-13.7	0.9
ch1:	12:05:34	11.7	15.35	13.75	10.9	9.85	7.55	-0.05	-13.2	-25.75	-32.95	-32.4	-24.9	-15.55	-7	-0.9	0.5
ch1:	12:05:34	-3	-8.15	-14.25	-23.25	-30.35	-25.8	-15.15	-8.3	-4.2	0	1.4	-0.05	-1	-0.95	-4.95	-12.7
ch1:	12:05:34	-16.6	-14.85	-6.95	6.1	15.9	17.9	14.5	7.4	4.1	6.8	7.3	6.2	6.85	7.1	7.35	8.05
ch1:	12:05:34	5.95	0.45	-6.15	-7.3	1.1	13.1	20.65	23.35	22.95	18.65	9.7	-0.85	-9.6	-14.95	-14.7	-9.65
ch1:	12:05:34	-4.45	-2.7	-0.9	2.8	6.8	8.1	6	-0.1	-8.45	-15.05	-16.45	-17.6	-23.65	-28.5	-25.05	-14.3
ch1:	12:05:34	-0.95	10.3	20.25	30.25	35.1	32.2	26.25	20.05	15.05	8.6	-2.15	-10.6	-11.45	-8.75	-5.35	-3.6
ch1:	12:05:34	-2.2	0.25	2.8	3.35	3.7	5	8.45	13.9	18.6	21.8	23.15	23.8	24.55	21.95	14.15	7.7
ch1:	12:05:34	8.45	14	19.65	26.05	32.35	33.35	29.9	26.4	23.3	19.5	17.7	20.2	22.65	20.7	15.9	10.45
ch1:	12:05:34	6.5	6.4	6.3	4.05	4.15	5.95	5.45	2.75	0.5	1.4	2.95	1.15	-1.35	-2.25	-4.15	-6.95
ch1:	12:05:34	-8	-7.5	-6.3	-5.55	-4.7	-3.2	-7.3	-17.95	-29.15	-36	-34.5	-21.75	-3.6	11.15	19.75	23
ch1:	12:05:34	22.15	15.65	1.75	-17.25	-31.3	-34.85	-28.2	-14.15	2.8	17.2	28.05	34.55	36.85	36.85	33.5	23.75
ch1:	12:05:34	13.1	5.8	1.5	0.85	2.3	2.7	1.5	1.15	3.55	6.8	9.2	14.55	22.6	27.55	28.55	28.15
ch1:	12:05:34	25.4	18.4	8.25	-2.15	-4.55	4	14.25	17.75	15.15	10.5	5.95	2.25	-0.25	0.75	2.85	0.95
ch1:	12:05:34	-0.75	4.3	13.45	20.35	23.5	26.1	28	26.05	19.15	10.55	5	3.85	8	15.45	23.8	30.65
ch1:	12:05:34	36.55	38.65	33.3	23.4	14.55	9.05	8.1	11.05	18	24.85	32.5	37.6	36.7	31	23.6	19
ch1:	12:05:34	16.55	24.8	35.4	40.6	40.25	37.05	30.85	24.45	24.6	24.3	25.45	31.1	31.55	30.85	31.35	28.25
ch1:	12:05:37	17.05	14.6	17.35	14.8	12.9	21.9	30.55	32.3	25.85	10.65	2.2	0.15	3.8	6.9	1.35	0.9
ch1:	12:05:37	4.95	10.75	13.75	12.1	7.85	7.4	10.1	8.75	4.1	0.2	1.25	4.25	8.65	13.2	12.3	6.7
ch1:	12:05:37	-1.75	-10.7	-17.5	-18.85	-16.65	-11.7	-5.35	0.95	4.7	2.5	-6.45	-16.6	-25.1	-30.5	-30.4	-26.45
ch1:	12:05:37	-20.25	-11	-4.05	-2.75	-1.5	-1.6	-6.15	-11.65	-16.8	-23.05	-28.95	-34.45	-37.95	-35.25	-29.2	-23.55
ch1:	12:05:37	-20.2	-18.45	-17.9	-19.75	-23	-21.05	-15	-8.75	-0.75	6.2	8.6	8	4.75	1.35	-1.3	-10.35
ch1:	12:05:37	-22.65	-26.6	-20.35	-9.3	1.4	8.05	12.05	16.85	23.2	26	22.1	16.3	13.1	10.9	8.2	4.95
ch1:	12:05:37	1.2	-0.3	-0.7	-1.1	0.4	4.6	8.35	10.5	13.45	18.85	24	24.05	18.9	12.85	12	18.5
ch1:	12:05:37	27.4	31.35	31	30.05	28.25	24.9	20.55	16.8	12.7	8.15	6.65	8.3	11.9	17.35	24	29.7
ch1:	12:05:37	32	33.2	33.95	28.8	16.4	7.05	5.15	4.9	1.15	-6	-13.45	-16.6	-13.1	-5.05	0.55	1.7
ch1:	12:05:37	3.25	5.05	1.4	-3.15	-0.55	7.1	13.95	20.6	28.2	32	32.6	31.45	23.85	13.8	8.15	4.35
ch1:	12:05:37	0.45	-1.9	-3.05	-1.4	0.5	-0.45	-1.9	-3.7	-4.45	-0.7	2.6	2.95	3.6	3.1	3.05	5.2
ch1:	12:05:37	5.2	3.95	5.35	6.3	5.4	3.9	3.95	5.2	4.45	5.1	10.6	15.2	15.5	14.65	9.9	2.6
ch1:	12:05:37	-4.15	-5.8	0.3	12.65	24.95	36.55	44.35	45.9	41.15	31.55	17.6	2.55	-11.4	-17.1	-12.7	-3.9
ch1:	12:05:37	7.95	20.3	27.3	29.2	29.45	26.25	19.85	16.85	18.9	21	20.8	23.85	27.7	24.6	14.85	4.75
ch1:	12:05:37	-2.5	-1.55	6.5	16.75	27.4	39.15	48.5	51.75	44.85	28.3	10.7	0.6	2.8	13.9	25.4	32.65
ch1:	12:05:37	36.75	36.85	35.3	33.55	26.45	11.35	0.05	-1.1	3.3	10.45	16.6	19.85	22.9	23.75	19.3	10.4
ch1:	12:05:37	-1.65	-10.95	-13.5	-12.05	-7.75	-0.2	6.25	8.1	6.2	5.05	7.4	7.15	-0.6	-8.2	-8	-2.2
ch1:	12:05:37	3.7	6.5	5.75	4.25	2.15	-3.15	-9.5	-13.05	-13.4	-12.45	-9.5	-4.65	-2.35	-3.2	-5.8	-8.1
ch1:	12:05:37	-8.9	-10	-12	-11.8	-16.8	-27.25	-29.15	-19.4	-7.5	1.55	6.45	8.5	11.25	13.8	10.45	0.1
ch1:	12:05:37	-11.05	-20.95	-25.45	-19.05	-8	0.2	7.1	8.5	7.85	14.55	18.75	10.8	1.2	-5.9	-12.35	-11.75
ch1:	12:05:37	-5.85	0.4	7.2	9.95	4.9	0.75	2.65	3.45	0.8	-0.9	-0.6	4.35	16.5	30.25	38.85	37.9
ch1:	12:05:37	28.45	15.25	4.2	-3.45	-6.35	0.05	15.1	30.55	40.85	44.35	41.05	35.25	29.75	21.4	9.9	1.95
ch1:	12:05:37	1.35	3.9	7.85	14.7	20.45	17.25	9.6	5.65	3.95	2.45	3.05	6.7	13.6	18.6	19	14.5
ch1:	12:05:37	8.4	6.7	10.5	14.8	18.6	20.9	23	26.4	27.85	24.35	16.85	9.8	7.75	11.3	17.25	21.55
ch1:	12:05:40	34.8	30.95	26.5	20.6	14.95	11.9	6.15	-3.9	-10.7	-11.25	-2.05	12.1	20.75	24.55	26.7	25.05
ch1:	12:05:40	22.75	17.75	8.9	3	0.25	-2.65	-5.05	-8.7	-9.45	-5.45	-3.05	-2.6	0.6	2.9	1.25	-2.75
ch1:	12:05:40	-6.8	-10.8	-13.05	-13.95	-12.9	-7.65	-0.15	3.7	5.85	4.7	-2.4	-8.5	-11.15	-14.5	-12.85	-3.15
ch1:	12:05:40	7.65	13.95	14.45	9.65	3.15	-2.8	-7.15	-12.9	-20.5	-27.6	-32.35	-36.2	-39	-40.3	-36.35	-28.1
ch1:	12:05:40	-19	-11.95	-8.55	-12.7	-21.45	-27.1	-24.25	-16.1	-6.25	1.25	3.05	1.5	1.1	1.65	2.05	1
ch1:	12:05:40	-2.35	-5.5	-8.15	-8.2	-0.45	10.4	14.6	12.9	8	1.35	-3.2	-2.7	4.1	12	15.5	18.35
ch1:	12:05:40	22.95	23.45	18.9	14.35	10.4	4.6	-1.75	-2.05	3.35	10.65	19.85	29.85	35.6	39.4	41.05	39.05
ch1:	12:05:40	34.2	27.55	19.1	13	10.15	12.7	17.95	20.85	22.9	28.9	33.7	34.05	33.1	31.05	25.1	17.8
ch1:	12:05:40	14.45	17.6	25	31.15	29.65	21.85	13.5	7.1	1.2	-0.3	4.55	13.4	21.75	28.35	28.95	25.8
ch1:	12:05:40	21.9	15.85	7.2	1.75	1.25	5.65	12.75	18.55	17.65	10.7	1.5	-9.45	-18.4	-18.45	-11.7	0.2
ch1:	12:05:40	17.35	31.8	37.05	34.05	23.6	9.85	-1.45	-6.3	-8	-10.65	-16.4	-19.65	-14.7	-2.45	5.75	5.7
ch1:	12:05:40	3.45	2.9	1.85	0.8	2.05	6.75	12.3	17.3	23.5	28.45	27.35	20.65	12.3	7.95	9.65	16.9
ch1:	12:05:40	29.05	39.6	43.15	41.95	36.05	24.4	8.75	-7.4	-16.7	-12.4	1.9	18.95	33.55	42.3	41.85	35.6
ch1:	12:05:40	27.85	17.35	5.2	-1.05	-2.2	-1.8	-1	2.5	9.45	14.2	10.65	2.25	-7.8	-19.35	-26.1	-22.05
ch1:	12:05:40	-8.95	6.4	16.9	23.4	26.25	20.3	4.95	-11.15	-19.45	-18.6	-13.95	-5.65	7.2	18.5	24.3	27.4
ch1:	12:05:40	25.7	16.85	5.2	-3.5	-11.25	-16.65	-14.05	-5.55	3.4	10.5	10.6	3.1	-5.4	-13.1	-16.9	-12.7
ch1:	12:05:40	-4.35	3	8.8	11.4	10.65	7	1	-2.6	0.65	6.3	4.9	-7.6	-23.25	-28.85	-24.15	-16.7
ch1:	12:05:40	-10.8	-7.55	-7.95	-9.55	-12.85	-18.1	-21.9	-23.7	-20.4	-10.75	-3.6	-2.55	-1.55	-2.8	-8.8	-18
ch1:	12:05:40	-27.55	-29.6	-19.8	-3.65	14.2	30	38.85	38	27.15	13.15	2.85	-3.25	-1.75	9.15	20.5	27.05
ch1:	12:05:40	31.4	31.5	27.7	24.9	22.7	17.2	11.9	10.25	13.1	20.6	27.4	28.55	27.8	28.2	27.6	19.85
ch1:	12:05:40	4.55	-9.15	-11.7	-4.35	5.55	12.3	19.9	32.35	42.1	42.05	33.25	18.65	7	4.95	7.15	10.4
ch1:	12:05:40	15.4	21.45	27.7	32.45	31.1	21.25	6.6	-7.8	-16.65	-14.15	-1.05	14	26.65	34.1	31.3	20.8
ch1:	12:05:40	10.65	2.45	-1.45	0.85	4.85	8.4	14.35	21.45	25.6	28	29.85	30.05	25.7	18.5	15.2	20.05
ch1:	12:05:40	24.45	22.4	17.85	15.15	14.4	14	9.75	0.9	-8.05	-9.25	-3.1	6.05	19.2	32.85	35.95	30
ch1:	12:05:43	18.6	30.05	35.8	31.95	25.7	14.9	5.5	-0.05	-1.9	-11.8	-21.6	-26.4	-24.45	-18.1	-6.7	7.05
ch1:	12:05:43	17.15	10.55	-0.45	-12.05	-23.4	-16.15	6.65	9.8	16.25	26.35	25	28.65	34.45	21.35	6.5	-4.3
ch1:	12:05:43	-15.9	-16.05	-6.65	-0.45	2.95	1.3	-1.6	-2.95	-6.65	-8	-7.3	-7.05	-3.8	-3.95	-3.5	3.05
ch1:	12:05:43	12.9	18.6	23.25	22.1	20.05	16	13.8	10.15	4.25	-2.2	-5	-6.95	-3.7	0.95	-0.15	0.25
ch1:	12:05:43	4.5	7.2	5.65	2.35	-2.2	-5.05	-7.2	-4.5	0.25	1.25	-2	-7.5	-12.2	-10.05	-3.35	0.95
ch1:	12:05:43	2.05	2.9	5.85	11.15	15.05	12.85	6	-1.85	-8.15	-9	-6.15	-6	-8.8	-9.8	-9.5	-13.9
ch1:	12:05:43	-22	-27.3	-29.6	-32.3	-33.35	-25.95	-10.7	2.65	9.4	9.35	2.95	-8.3	-18.35	-24.85	-26.7	-25.4
ch1:	12:05:43	-22.7	-21.3	-20.6	-20.7	-21	-18.9	-14.8	-12.25	-14.75	-24.35	-39	-45.9	-39.25	-29	-20	-8.3
ch1:	12:05:43	3.9	12	14.4	7.8	-5.65	-22.6	-37.55	-41.1	-32.55	-22.4	-12.9	-7.3	-9.55	-14.9	-19.75	-25.65
ch1:	12:05:43	-27.9	-25.25	-15.9	-3.2	4.85	8.45	10.3	3.6	-9.85	-20.9	-26.1	-25.9	-20.45	-8.5	3.6	6.25
ch1:	12:05:43	3.4	-2.6	-15.4	-25.5	-21.2	-8.45	1.4	4.45	5.25	5.1	0.45	-8	-13.2	-15.4	-15.8	-12.7
ch1:	12:05:43	-4.7	3.55	8.3	7.75	3.6	-4.5	-12.6	-16.15	-13.7	-8.95	-4.2	3.05	12.5	19.5	21.75	15.95
ch1:	12:05:43	3.35	-8.6	-15.2	-14.7	-7.75	-1.5	2.05	4.3	1.95	-6.3	-13.05	-16	-15	-9.45	-2.15	0.35
ch1:	12:05:43	-2	-7.85	-15.55	-23.95	-28.75	-27.15	-20.65	-14.55	-11.45	-10.2	-5.75	3.75	13.3	14.3	7.5	-0.5
ch1:	12:05:43	-9.45	-19.35	-25.6	-25.6	-18.6	-9.05	-1.9	1.5	3.95	2.5	-5.2	-15.25	-19.05	-14.25	-4.75	2.5
ch1:	12:05:43	4.25	0.7	-4.25	-8	-12.65	-16.95	-22.3	-22.5	-20.15	-10.45	-3.4	1.5	-2.75	-9.25	-17.25	-22.1
ch1:	12:05:43	-29	-35.55	-37.9	-32.5	-23.85	-11.4	-5.35	2.1	2.6	-3	-5.3	-11.95	-21.3	-15.8	-19.15	-11.5
ch1:	12:05:43	9.55	-18.2	-84.65	-99.15	-83.45	-44.95	-6.65	2.85	1.7	14.3	22.55	30.2	29.2	14.65	-4.2	-16.6
ch1:	12:05:43	-24.6	-17.65	-4.9	13.2	32.35	46.05	47.35	40.85	22.3	8.5	1.45	8.25	17.05	22.85	23.75	24.15
ch1:	12:05:43	25.75	30.95	28.1	15.9	-1.5	-12.6	-10.85	-2.05	7.05	15.9	21.85	25.2	25.8	21.05	11.4	3.55
ch1:	12:05:43	-1.55	-3.6	-1.1	6.2	14.05	19.95	21.9	20.45	17.95	13.5	4.3	-2.3	-0.1	4.25	6.5	10.05
ch1:	12:05:43	14.65	17.95	16.9	7.9	-6.9	-19.3	-22.8	-13.4	2.45	15.35	22.3	22.5	15.4	4.45	-5.85	-11.95
ch1:	12:05:43	-14.45	-14.55	-12.25	-7.55	-1.1	5.45	7.9	5.35	-0.3	-8	-15.8	-20.15	-20.3	-18.65	-18.85	-21.6
ch1:	12:05:43	-25.25	-27.3	-27	-24.95	-21.75	-20.4	-25.95	-33.4	-35.8	-30.45	-21.25	-13.2	-8.95	-4	-1	-2.2
ch1:	12:05:47	-14.95	-10.95	-6.95	-4.3	-6.5	-15.95	-27.8	-31.65	-23.3	-9.05	3.05	9.1	8.4	-0.5	-20.9	-42.2
ch1:	12:05:47	-45.75	-32.95	-16.6	-2.55	6.6	9.25	9.45	6.75	-2.7	-17.5	-31.8	-43.35	-51.75	-55.8	-55.7	-53.55
ch1:	12:05:47	-48.7	-42.6	-39.5	-43.25	-52.3	-61.65	-64.55	-57.35	-43.85	-30.6	-19	-9.65	-6.4	-11.4	-23.4	-38.6
ch1:	12:05:47	-48.2	-43.7	-28.95	-14.35	-5.05	-2.45	-9.7	-21.15	-29.7	-34.75	-37.35	-34.8	-27.6	-18.1	-5.3	2.25
ch1:	12:05:47	-0.8	-9.3	-17.1	-24	-25.85	-21.8	-16.95	-11.7	-4.65	1.75	4.45	5.35	4.45	-5.55	-18.55	-15.75
ch1:	12:05:47	-3.7	5.15	12.1	17.85	18.4	14.65	6.95	1.2	0.1	-2.45	-4.8	-2.2	2	6.95	12.45	15.25
ch1:	12:05:47	11.8	2.05	-7.1	-8.6	-5.45	-1.1	4.25	10.6	14.7	16.85	18.1	18.45	15.25	8.4	-1.5	-11.35
ch1:	12:05:47	-17.4	-17.95	-13	-4.85	3.85	11	13.5	9.3	1.9	-3.3	-6.55	-9.25	-6.5	1.3	8.55	14
ch1:	12:05:47	19.35	25.3	31.9	34.55	26.3	10.7	0.65	1	7.8	18.9	33.45	42.1	39.15	30.8	20.75	6.7
ch1:	12:05:47	-4.5	-10	-14	-17.05	-16.15	-15.05	-13.75	-11.55	-9.3	-9.65	-13.9	-24.2	-33.95	-35.8	-29.8	-20.65
ch1:	12:05:47	-8.65	1.35	5.2	3.45	-1.75	-10.35	-15.3	-18.6	-22.65	-24.4	-23.45	-23.5	-24	-26.55	-29	-31.1
ch1:	12:05:47	-38.35	-47.15	-44.2	-31	-14.05	0.2	4.15	-3.2	-16.6	-32.6	-43.45	-40.85	-24.75	-7.45	5.35	11.2
ch1:	12:05:47	8.15	-1.75	-10.15	-18.75	-28.3	-32.95	-27.05	-13.05	1.55	11.8	19.5	21.1	11.25	-3.6	-16.15	-26.05
ch1:	12:05:47	-32.6	-30.3	-19	-5.15	6.5	14.05	14.1	7.35	-0.1	-3.9	-4.35	-6	-7.75	-5.2	2.05	3.35
ch1:	12:05:47	-1.05	-7.7	-8.5	-2.4	4.3	5	-0.25	-9.7	-17.95	-22.55	-21.25	-14.85	-6.7	-3.05	-4.4	-8.3
ch1:	12:05:47	-11.6	-15.25	-16.45	-8.8	1.8	3.4	1.2	-3.2	-4.65	2.65	8.85	2.75	-7.65	-13.85	-11.35	-1.35
ch1:	12:05:47	12.1	20.9	15.7	0.95	-7.55	-5.75	4.45	15	15.05	8.8	6.05	5	2.35	-1.85	-5.2	-10.4
ch1:	12:05:47	-12.6	-5.55	4.95	7.65	4.65	1.4	3.05	8.4	12.3	13.6	12.55	7.85	2.05	-5.75	-13.5	-16.7
ch1:	12:05:47	-12.65	-4	7	18.9	29	31	22.9	9.95	-4.8	-18	-24.55	-25.6	-22.55	-14.95	-7	-2.8
ch1:	12:05:47	-2.6	-5.05	-8.25	-9.6	-7.55	-5.6	-4.35	-0.95	3.75	5.8	10	16.95	19.5	12.75	1.4	-11.5
ch1:	12:05:47	-16.55	-9.75	1.45	11.05	19.55	22.75	24.8	27.5	20.15	0.95	-14.25	-16.75	-7.65	6.5	22.4	34.45
ch1:	12:05:47	33.85	18.8	2.2	-9.45	-14.2	-12.35	-6.7	-2.3	0.95	6.3	18	29.95	34.8	29.5	17.05	4.3
ch1:	12:05:47	-2.9	-6.6	-10.7	-15	-12.55	-9.3	-7.55	-4.6	-0.85	-2.75	-12.55	-18.65	-18.2	-10.7	-1.2	8.5
ch1:	12:05:47	10.8	5.75	-1.7	-7.95	-10.2	-5	1.1	1.15	-0.8	-0.45	-1.35	-5.85	-8.35	-8.1	-17.25	-11.35
ch1:	12:05:50	-18.35	-18	-13.1	2.1	11.3	14.55	18.55	12.7	-9.15	-24.1	-29.5	-19.2	-4.6	11.05	19	19.25
ch1:	12:05:50	9.1	2.7	-0.45	3.3	13.15	22.5	26.45	26.45	19.85	13	9.55	9.35	8.85	20.6	31.6	28
ch1:	12:05:50	16.5	24.35	20.75	-3.45	-25.65	-20.2	-8.55	7.4	20.8	31.15	35.2	34.2	27.5	19.25	5.55	-3.75
ch1:	12:05:50	-8.6	-9.7	-10.05	-6.2	-1.65	5.55	4.95	2.45	0.95	2.55	0.85	-0.6	-6.7	-3.55	3.55	7.85
ch1:	12:05:50	6.65	7.8	9.2	7.25	-1.1	-11.9	-17.6	-14.95	-5.7	6.2	17.9	21.45	14.4	4.25	-6.4	-18.95
ch1:	12:05:50	-26.6	-23.75	-11.85	6.05	24.75	34.6	32.05	21.05	6.15	-7.3	-14.95	-16.5	-12.7	-1.75	15.85	30.7
ch1:	12:05:50	36.2	34.65	29.25	22.55	17.4	14.15	12.25	11.4	12.35	11.45	5.35	-5.7	-13.6	-13.9	-11	-9.3
ch1:	12:05:50	-7.9	-5.55	-2.25	1.9	5	6.45	7.8	9.6	12.35	17.05	22.55	25.75	25.45	21	10.6	-1.5
ch1:	12:05:50	-9.15	-8.95	-1.6	8.2	16.25	23.6	27.65	25.2	18.7	7.45	-5.45	-9.75	-1.8	12	23.8	28.25
ch1:	12:05:50	23	10.85	0.15	-0.6	4	6.75	6.35	5.15	7.5	15.3	22.9	24.1	18.55	12.55	10.2	12.45
ch1:	12:05:50	17.2	20.3	16.2	9.25	9.85	18.85	28.2	28.45	16.55	2	-1.85	7.2	22.05	33.65	34.2	27.1
ch1:	12:05:50	22.1	17.3	11	8.2	4.6	-1.4	-3.1	-0.45	4.7	14.1	22.1	24.25	21.25	13.9	3.2	-4.1
ch1:	12:05:50	-3.3	5.2	13.8	19.75	24.2	24.85	20.9	15.9	10	2.7	-6.15	-16.65	-22.15	-19.9	-16.15	-12.7
ch1:	12:05:50	-9	-9	-11.65	-14.1	-17.95	-21.05	-21.2	-21.55	-23.85	-25.8	-27.9	-26.6	-21.2	-15.65	-13.95	-15.55
ch1:	12:05:50	-18.4	-18.95	-18.85	-20.3	-18.25	-10.25	-0.2	8.75	12.1	8.3	3.15	0.15	-2.1	-1.65	2.2	8.4
ch1:	12:05:50	16	21.9	20.75	10.85	-2.45	-11.6	-14.85	-11.15	-3.2	6.1	15.3	24.95	30.25	28.25	23.55	16.05
ch1:	12:05:50	3.5	-10	-17.6	-17.8	-11.75	-5.5	-1.35	3.3	3.8	-9.15	-22.05	-20.65	-14.45	-12.35	-8.95	-0.55
ch1:	12:05:50	9	13.15	16.1	21.35	23.95	20.3	11.6	2.25	1.7	11.2	21.65	30.4	36.05	39.55	38.45	28.4
ch1:	12:05:50	12.65	-1	-6.65	-3.25	5.65	15.2	22.15	26.35	28.5	31.3	30.95	19.45	-0.6	-15.4	-12.5	1.9
ch1:	12:05:50	20.9	36.35	42.35	39.8	32.65	19.5	7.25	-0.55	-0.9	7.4	17.8	20	16.3	14.9	13.45	12.15
ch1:	12:05:50	10.15	2.1	-5	-7.3	-9.6	-8	5.85	23.25	40.85	52.95	52.25	40.4	29.35	17.15	4.3	-2.75
ch1:	12:05:50	-6.15	-5.05	3.8	16.05	26.4	27.1	14.8	-3	-19.4	-26.4	-16.45	6.25	22.1	28.65	31.7	33.05
ch1:	12:05:50	33.4	30.1	17.25	4.75	0.9	-3.55	-4.6	-2.9	0	3.15	4.95	6.15	11.45	12.75	2.45	-13.85
ch1:	12:05:50	-23.95	-19.2	-3.3	16.3	34	38.65	30.85	17.55	1.65	-8.95	-7.95	-7.55	-9.3	-3.25	5.65	11.85
ch1:	12:05:53	-8.45	3.9	22.15	34.45	39.25	40.4	35.1	21.6	4.35	-9	-10.65	2.85	24.6	41.05	46.2	40.05
ch1:	12:05:53	25.95	11.9	0.2	-7.55	-2.5	12.3	23	28.6	34.75	34.85	22.45	3.45	-9.35	-7.1	7.25	24.55
ch1:	12:05:53	35.4	36.2	29.45	21.3	14.25	8.8	8.4	14.25	21.65	26.65	29.45	33.15	32.9	25.85	17.15	13.65
ch1:	12:05:53	15.5	19.85	18.4	12.7	10.35	9.15	7.55	12	20.3	29.2	39.5	46.4	44.2	37.35	30.95	23.4
ch1:	12:05:53	14.3	11.5	15.65	22.6	24.85	24.7	26.6	25.05	13.8	4.9	8.75	21.65	31.3	33.65	33.35	32.35
ch1:	12:05:53	24.45	13.5	7.05	9	18.7	29.05	33.45	33.4	26.9	16.5	10.7	11.2	11.75	11.55	14.1	18.6
ch1:	12:05:53	21.35	24.5	27.05	23.1	13.15	5.7	4.55	10.15	17.75	23.2	25.2	25.05	23.05	19.8	16.75	16.45
ch1:	12:05:53	17.95	22.25	28.45	34.15	34.85	28.95	21.15	16.8	17	18.8	17	7.95	-0.1	-3.1	-6.05	-4.8
ch1:	12:05:53	1.9	7.55	12.7	17.25	16.1	13.35	12.9	10.4	5.55	4.1	6.15	9.7	10.75	11.1	19.4	31.15
ch1:	12:05:53	32.05	19.35	2.15	-13.2	-21.95	-18.85	-0.3	26.3	42.45	36.7	19.95	3.45	-8.8	-11.85	-5.65	7.45
ch1:	12:05:53	22.9	33.45	36.05	33.6	24	6.8	-8.45	-12.45	-8.6	-2.35	6.25	17.9	28	31.2	21.5	2.45
ch1:	12:05:53	-16.25	-27.05	-28.5	-20	-2.65	14.05	21.8	21.1	15.3	4.1	-7.2	-14.15	-18.6	-17.65	-9.3	0.6
ch1:	12:05:53	7.6	12.05	11.3	6.75	0.15	-11.15	-22.6	-25.9	-23.75	-18.55	-10.25	-2.35	3.5	10.65	19.2	26.45
ch1:	12:05:53	27.3	18.15	4.35	-5.05	-7.3	-5.55	-3.75	-4.7	-5	-2.65	-1.7	-4.3	-5.15	-2.35	2.15	6.35
ch1:	12:05:53	9.35	9.75	10	13.6	16.95	16.1	11.95	9.15	9.8	13.5	17	15.7	8.6	-0.45	-5.3	-2.65
ch1:	12:05:53	4.8	12.95	18.75	20.65	18.85	11.7	1.6	-3.15	-1.75	3.25	15.25	29.2	34.65	32.7	26.25	14.85
ch1:	12:05:53	1.9	-4.3	-0.7	7.65	13.8	20.25	27.15	28.35	20.45	9.35	4.5	7.35	15.8	21.75	22.25	17.15
ch1:	12:05:53	12.85	9.3	6.7	6.05	9.4	11.55	12.7	12.15	10.55	11.25	17.9	24.65	30.35	31.1	27.2	21.35
ch1:	12:05:53	13.45	-6.55	-19.15	-14.95	-6.35	0.6	10.3	17.8	22.5	19.95	8.25	-1.4	-1.95	0.1	6.75	10.65
ch1:	12:05:53	9.35	5.9	-0.3	-9.2	-8.35	-0.05	8.15	12.45	12.35	9.3	5.25	-2.4	-8.05	-11.2	-10.1	-2.6
ch1:	12:05:53	7.55	13.2	14.9	12.85	12.5	13.7	13	13.35	15.8	15.2	10.5	7.4	8.3	11.95	15.65	16.8
ch1:	12:05:53	16.3	14.4	15.7	21.8	26.2	25.95	23.85	19.1	9.7	4.5	8.8	15.55	20.05	23.6	22.6	16.4
ch1:	12:05:53	10.25	6.2	1.9	-3	-6.5	-5.25	2	15.4	30.35	38.75	36.1	27.3	19.6	16.35	16.85	19.55
ch1:	12:05:53	24.1	27.75	28.6	25.75	19.8	12.95	7.1	2.4	2.65	7.75	15.2	22.75	27.1	26.4	21.9	15.3
ch1:	12:05:56	15.8	8.05	-1.6	-12.45	-22.45	-27.4	-25.05	-22.65	-20.35	-16.75	-12.75	-9.65	-5.25	-3.15	-5.35	-7.45
ch1:	12:05:56	-5.15	1.4	9.7	16.55	19.15	16	7.95	-3	-9.6	-8.1	-3.9	0.65	7.1	12.4	14.85	16.55
ch1:	12:05:56	16.2	7.75	-6.2	-17.1	-15.8	-3.75	9.35	19.3	28.95	33.35	27.6	15.95	2.2	-8.55	-11.2	-6.55
ch1:	12:05:56	0.5	6.55	11.7	15.55	14.45	9.8	3.55	-5.9	-13.35	-13.9	-11.9	-8.85	-3.15	3.95	11.5	17.9
ch1:	12:05:56	16.6	7.5	-2.55	-9.55	-11.5	-9.3	-3.9	2.55	8	8.65	6.8	0.7	-9.3	-17.9	-22.75	-23.75
ch1:	12:05:56	-18.15	-9.45	-0.75	2.65	0.15	-8.15	-20.9	-33.3	-37.95	-39.55	-33	-17.7	-7.15	-1.75	3.2	-4.5
ch1:	12:05:56	-10.75	-10.7	-11.1	-12.15	-10.65	-11.1	-13.15	-17.35	-21.65	-22.3	-19.45	-12.45	-6.5	0.65	8.2	4.7
ch1:	12:05:56	-8.45	-10.55	-4	3.15	5.55	0.7	4.15	12.3	16.75	25.65	22.9	2.4	-9.8	-14.55	-13.5	-5.4
ch1:	12:05:56	-0.75	4.35	9.15	4.35	8.9	24.05	19.35	5.4	1.2	3.9	12.1	21.85	25.55	28.4	30.85	31.85
ch1:	12:05:56	34.15	33.75	29	21.3	11.85	11.2	14.85	17.65	22.1	26	26.8	28.5	24.3	16.2	5.8	-0.1
ch1:	12:05:56	1.95	10.15	16.55	23.85	27.55	21.35	11.9	0.65	-12.6	-17.8	-15.4	-14.65	-13.6	-9.15	-4.65	-0.95
ch1:	12:05:56	0.7	1.35	1	0.85	0.7	-3.15	-10.1	-10.7	-7.8	-6.6	-2.55	8.15	17.9	21.1	17.3	5.3
ch1:	12:05:56	-9.85	-17.5	-18.7	-15.55	-6.6	2.4	9.25	17.25	24	25.75	18.45	1.15	-15.7	-22.25	-18.85	-5.1
ch1:	12:05:56	16.05	31.4	36.15	32.7	21.35	6.75	-5.5	-9.05	0.8	18.5	33.95	42.4	43.65	35.3	20.85	8.5
ch1:	12:05:56	1.1	-7.55	-6.7	8	20.9	27.65	33.95	36.3	33.6	27.6	16.65	1.95	-8.05	-10.2	-8.85	-4.1
ch1:	12:05:56	11.25	33.15	45.8	45	38.45	31.75	21.85	10.5	-2.25	-12.6	-17.95	-15.2	-7.05	1.7	7.85	11.7
ch1:	12:05:56	16.05	15.7	8.15	-2.8	-14.2	-22.5	-22.9	-15.65	-6.5	2.5	9.25	9.55	6.85	2.5	-6.2	-17.55
ch1:	12:05:56	-20.75	-13.45	-3.75	3.9	11.1	17.3	20.7	19.4	11.75	0.65	-10.7	-22.2	-28.5	-23.8	-13.6	-4.25
ch1:	12:05:56	4.85	12.95	17.5	19.25	16.9	7.45	-7.5	-20.15	-26.2	-28.45	-29.95	-29.05	-24.4	-19.35	-14.5	-10.35
ch1:	12:05:56	-8.75	-12	-15.9	-14.2	-7.9	-3.3	-3	-0.5	4.35	8.45	10.1	8.5	3.9	-2.7	-7	-6.1
ch1:	12:05:56	-1.5	4.1	9.85	12.15	12.15	8.7	0.25	-10.5	-17.75	-18.25	-11.15	-3.8	3.7	12.7	20.1	24.85
ch1:	12:05:56	25.75	18.25	8.2	-0.45	-10.8	-17.85	-17.65	-16	-11.15	-3.4	2	4.45	7.9	7.95	6.8	0.95
ch1:	12:05:56	-10.15	-18.25	-13.65	-2.15	9.35	18.5	23.55	22.15	17.7	12.8	5.9	-3.6	-10.9	-15.2	-18.6	-19.3
ch1:	12:05:56	-16.35	-10.8	-4.4	-0.95	-0.1	1.2	0.6	-4.45	-10.5	-17.5	-19.35	-15.1	-8.2	0.05	6.75	9.35
ch1:	12:05:59	11.35	10.35	4	-1.3	-5.35	-9.95	-13.6	-15.9	-13.05	-5.85	2.35	9.75	14.75	16.05	18.75	17.4
ch1:	12:05:59	7	-4.45	-13.35	-18.7	-15.75	-5.3	2.85	11.9	22.85	21.2	3.95	-8	-13.4	-18.7	-19.1	-11.7
ch1:	12:05:59	-0.35	12.8	20.4	21.4	22.05	20.8	16.4	10.75	2.85	-4.05	-5.35	-5.45	-3.5	4.15	12.5	18
ch1:	12:05:59	21.9	20.15	10.75	-0.4	-8.7	-9.9	-6.35	-0.1	8.2	12.65	16.1	22.65	25.8	21.3	15.45	9.4
ch1:	12:05:59	6.7	8.05	10.85	13.25	12.35	9.9	10.05	11.8	15.65	20.55	22.2	18.55	12.25	9.35	10.65	12.05
ch1:	12:05:59	13.8	15	12.85	8.6	3.45	1.05	5.9	9.95	9.05	9.25	9.4	8.8	11.4	12.95	7.5	1.15
ch1:	12:05:59	1.5	5.15	7.3	6.35	5.35	5	5.5	7.85	11.45	13	10.9	7.5	5.4	3.7	-0.75	-7.8
ch1:	12:05:59	-11.25	-9.45	-9.05	-9	-5.85	1.6	12.1	19.15	14.35	0.4	-11.9	-16.2	-14.3	-8.7	1.2	9.7
ch1:	12:05:59	10.65	6.1	2.2	-1.7	-5.45	-3	3.1	6.1	7.35	12.25	19.1	22.7	20.15	12	1.95	-2.4
ch1:	12:05:59	0.85	7.35	14.05	17.25	14.85	10.55	4.5	-1.05	-2.1	-0.95	0.05	8.55	22.75	31.25	26.15	10.1
ch1:	12:05:59	-6.2	-12.55	-7.95	3.4	18.15	29.05	32.55	32.85	31.35	25.65	18.75	13.6	11.05	10.55	8.9	5.45
ch1:	12:05:59	2.45	1.2	1.55	4.35	3.6	-2.1	-7.8	-8.5	-2.2	8.7	18.45	24.25	25.05	22.4	19.85	14
ch1:	12:05:59	4.85	-5.1	-10.9	-6.95	5	15.15	21.55	23.8	18.65	9.2	3.65	5.3	10.6	16.15	19.9	17.05
ch1:	12:05:59	7.5	0.5	-2.35	-0.2	9.4	19.5	21.9	19.3	16.6	14.55	11.7	9.55	10.4	12.5	13.7	13.75
ch1:	12:05:59	11.55	11.1	14.7	14.95	9.95	7	5.85	7.25	12.25	16	18.65	25.2	30	34.3	38.35	33.7
ch1:	12:05:59	20.7	8.3	3	12.7	32.9	47.25	51.05	50.4	46.55	39.65	32.3	25.05	14.5	9.2	15.95	28.45
ch1:	12:05:59	39.9	48.95	49.25	38.85	24.5	11.4	3.45	-2.3	-3	5.7	16.2	21.9	24.95	25.65	26.6	25.65
ch1:	12:05:59	17.25	6.75	1.2	1.8	9.35	18.5	27.6	41.4	54.6	54.4	39.35	20.35	3.2	-9.35	-12.15	-7.25
ch1:	12:05:59	-0.75	4.25	7.6	9.9	14.2	15	10.2	5.85	2.9	1.15	2.45	8.7	12.45	11.35	9.7	6.4
ch1:	12:05:59	-6.2	-17.6	-18.1	-14.3	-11.95	-8.5	0.4	9.2	7.35	2.7	5.2	6.6	4.7	-0.7	-7.15	-9.8
ch1:	12:05:59	-9.4	-8.1	-4.75	-2.4	0.2	1.75	-1.7	-9.35	-14.85	-16.7	-15.3	-12.8	-9.65	-7	-4.6	-0.05
ch1:	12:05:59	3.6	-2.3	-16.15	-32.45	-43.55	-43.45	-37.4	-30.15	-23.1	-17.2	-11.9	-9.3	-12.05	-15.95	-19.95	-27.05
ch1:	12:05:59	-32.95	-35.5	-32.75	-24.6	-16.7	-12.1	-11.35	-16.3	-20.45	-23.15	-31.05	-39.9	-41.65	-37.9	-29.5	-17.35
ch1:	12:05:59	-6.25	-1.35	-3.4	-8.15	-12	-13.9	-14.45	-19.75	-30.9	-36.4	-28.95	-17	-9.65	-7	-6.05	-6
ch1:	12:06:02	-6.8	-8.25	-10.4	-16.3	-24.85	-31.35	-30.3	-20.95	-5.5	10.55	21.8	24	14.7	-2.65	-19.55	-30.35
ch1:	12:06:02	-32.55	-27.4	-18.1	-7.85	1.95	8.8	9.05	6.5	6.75	9.25	10.85	6.55	-8.9	-27.9	-38	-38.85
ch1:	12:06:02	-34.15	-23.9	-13.35	-7.6	-2.85	2.75	6	2.3	-8.75	-22.35	-33.25	-35.65	-25.25	-8.7	2.45	9.7
ch1:	12:06:02	16.2	18.65	17.4	15.65	11.75	8.45	4.85	-3.5	-11.7	-14.65	-13	-7.25	0.15	5.6	5	-3.65
ch1:	12:06:02	-12.2	-12.6	-7.15	-0.15	6.75	12.4	15.4	15.05	16.35	19.15	13.75	0.9	-10.45	-15.55	-12.9	-7.25
ch1:	12:06:02	-3.25	0.65	5.25	11.55	17.95	22.3	25.25	22.1	9.6	-0.85	-1.55	3.55	9.45	12.95	14.4	15.25
ch1:	12:06:02	13.15	10.15	6.85	-0.55	-6.55	-6.3	-5.3	-3.05	5.65	16.1	22.95	26.2	23.3	14.95	5.9	-0.25
ch1:	12:06:02	-2.1	1.75	8.35	15.6	22.65	28.6	29.9	24.75	16.25	10.3	7.65	5.45	3	1.05	2	3.8
ch1:	12:06:02	5.6	11.65	19.5	22.9	19.5	12.4	7.25	4.75	1.45	-1.1	-3.3	-3.7	-1.25	1.85	5.75	9.75
ch1:	12:06:02	5.9	0.5	0.25	1.9	5.2	12.45	17.6	18.9	20.3	21.5	17.7	8.95	0.2	-6.45	-9.05	-6.35
ch1:	12:06:02	0.2	9.65	22.5	34.6	38.95	31.45	16.8	2.1	-9.9	-17.75	-15.2	-3.9	6.25	10.6	13.95	18.05
ch1:	12:06:02	20.75	20.6	14.4	3.2	-5.45	-7.25	-7.25	-10.55	-13.05	-8.75	-0.45	4.15	0.55	-6.3	-8.7	-5.25
ch1:	12:06:02	0.2	2.25	-1.25	-4.3	-2.05	0	1.2	4.5	7.1	7	6	5.6	3.7	-3.4	-10.6	-9.75
ch1:	12:06:02	-2.05	10.9	26.75	35.9	34.9	31.8	29.15	26.7	23.35	15.25	3.7	-6.3	-11.35	-9.85	-2.85	3.6
ch1:	12:06:02	8.45	12.7	13.65	10.3	3.8	-4.35	-10.95	-14.15	-12.15	-1.75	10	15.55	17.25	17.05	11.3	3.05
ch1:	12:06:02	-4.6	-8.15	-7.65	-5.2	-3.85	-1.55	3.25	8.8	9.8	4.55	-5.2	-14.1	-15.75	-7.75	4.8	16.05
ch1:	12:06:02	24.15	24.95	20.75	15.6	8.4	2.1	0.8	1.55	6.15	16.25	23.75	26.95	27.5	21.9	13.9	11.15
ch1:	12:06:02	13.1	18.05	25.65	33.55	38.25	37.1	28.7	18.05	12.55	14.75	23.25	31.45	33.8	30	24.2	18.25
ch1:	12:06:02	14.55	11.7	8.1	7.35	12.45	19.25	27.85	36.5	39.75	36.5	30.75	23.05	15	12.55	19.85	31.9
ch1:	12:06:02	41.8	46.95	46.4	36.6	20.9	7.15	-0.85	-4.4	-3.05	2.8	11.15	19.9	29.2	32.2	25.3	15.6
ch1:	12:06:02	8.3	2.55	0.65	-0.35	-1.6	3.55	14.55	21.1	21.15	16	7.9	3.9	7.4	12.6	14.95	14.8
ch1:	12:06:02	14.85	16.8	20.75	24.2	26.4	28.55	25.3	14.75	8.5	8.2	3.8	-0.5	2.1	10.35	19.1	24.65
ch1:	12:06:02	24.7	22.4	19.05	16.4	14.7	9.7	1.05	-1.8	5	14.7	21.1	24.25	22.6	17.1	9.65	5.85
ch1:	12:06:02	3.35	-1.7	-8.75	-13.55	-10.7	-1.8	-0.25	-5.05	-4.05	1.65	5.05	3.95	-1.5	-3.55	0.95	5.65
ch1:	12:06:05	9.9	13.55	14.55	11.15	2.5	-4.35	-2.65	-0.35	2	8	12.7	17.95	23.05	19.7	9.95	0.95
ch1:	12:06:05	-4.4	-3.5	-3.3	-4.65	-0.1	7.6	15.6	23.65	27.4	24.9	19.95	12.8	3.1	-8.6	-18	-19.9
ch1:	12:06:05	-18.15	-18.05	-17.25	-15.45	-13.1	-9.3	-7.65	-9.1	-11.45	-18.85	-30	-33.4	-28.45	-20.8	-12.25	-6.65
ch1:	12:06:05	-8.6	-14.05	-19.2	-24.95	-31	-34.55	-35.7	-36.7	-37.6	-37.5	-37.7	-38.4	-34.95	-30.05	-29.8	-33.6
ch1:	12:06:05	-38.85	-42.7	-41.05	-36.45	-34.2	-32.25	-26.6	-20.7	-17.1	-16.5	-17.25	-16.2	-13.5	-13.65	-17.85	-24.2
ch1:	12:06:05	-25.95	-20.2	-13.35	-6.5	2.95	6.85	0.7	-6.1	-6.1	-2.5	0.95	2.75	3.25	-0.05	-4.35	-5.3
ch1:	12:06:05	-3.15	-1.05	4.9	13.15	21.7	30	34.15	32.45	24.95	11.2	-5.1	-19.3	-28	-28.35	-21.2	-8.9
ch1:	12:06:05	8.15	23.2	28.35	26.65	21.95	13	0.7	-10.85	-17.75	-18.65	-12.55	-2.3	7.7	14.2	18.1	19.35
ch1:	12:06:05	15.4	6.35	-3.3	-10.85	-13.95	-10.8	-3.7	4.95	15.35	24.6	29.25	27.5	17.6	2.5	-9.35	-13.55
ch1:	12:06:05	-13.1	-7.7	2.4	15	27.95	35.8	34.9	30.6	22.85	10.55	-0.15	-7.9	-13.8	-13.25	-9.1	-4.85
ch1:	12:06:05	1.1	10.25	18	19.2	13.75	6.1	-0.4	-3.25	-1.5	4.6	13.5	21.95	27.6	32.05	33.35	31.3
ch1:	12:06:05	27.3	23.6	20.75	20.85	23.3	26	25.7	23.8	23.1	21.9	22.85	29.15	36.7	40.8	42.2	40.9
ch1:	12:06:05	37	30.05	22.4	19.9	23.7	23.4	18.35	17.8	21.3	25.35	33.1	40.65	39.15	29.1	17	7.25
ch1:	12:06:05	-2.3	-7.5	-8.75	-3.05	7.3	21.3	32.25	37.65	36.1	31.15	24.7	16.2	9.9	10.1	13.6	20.55
ch1:	12:06:05	27.9	33.8	36.75	34.55	30.45	25.1	13.25	2.15	-3.45	0.15	10.65	4.3	-20.2	-25.8	-13.35	-1.3
ch1:	12:06:05	-1.2	-6.25	-6.2	3.35	6	0.55	-1.95	-1.9	-2.25	-2.7	-7.4	-1.9	5.15	3.6	0.2	2.95
ch1:	12:06:05	6.05	11.7	13.05	11.7	7.95	4.15	3.05	8.6	11.85	12.3	10.4	5.45	-2.6	-9.15	-16.8	-18.1
ch1:	12:06:05	-4.85	13.5	25.25	29.75	27.55	18.25	3.55	-13.8	-26.35	-28.15	-20.55	-5.8	11.05	22.65	28.75	27.05
ch1:	12:06:05	21.65	18.1	10.95	-1.5	-9.05	-8.35	-2.9	7.35	19.9	31	37.45	41.65	41.9	37.45	29.3	22.1
ch1:	12:06:05	14.65	7.5	4.7	7.3	13.9	22.4	27.8	29.95	31.55	31.25	31.05	27.35	20.1	12	14.7	26.4
ch1:	12:06:05	40.9	54.4	60.8	59.7	58.6	52.7	44.1	38.8	32.65	22.6	15	10.35	12.85	17.7	16.8	16.55
ch1:	12:06:05	20.95	20.5	21.8	15.35	-2.85	-13.6	-9.1	-1.4	6.95	15.05	24.05	34.5	39.75	38.2	31.9	17.6
ch1:	12:06:05	3.65	-1.1	2.2	7.15	11.45	16.3	19.85	19.7	16.5	10.3	6.85	1.3	-7.05	-14	-14.4	-12.55
ch1:	12:06:05	-6.55	3.4	10.3	10.4	8	3.65	2.4	9	18.05	22.3	22.55	21.55	19.1	12.7	0.9	-13.8
ch1:	12:06:08	-23.6	-22.7	-10.6	8.05	25.2	34.05	34.75	32.1	28.9	22.55	10.75	-2.4	-14	-23	-26.35	-25.05
ch1:	12:06:08	-24	-21.3	-16.15	-12.15	-10	-11.4	-18.85	-28.45	-33.2	-29.5	-16.7	-2.25	4.95	4.6	2.85	-0.25
ch1:	12:06:08	-2.35	1.15	6.05	7.3	11.9	16.8	15.8	13.6	11.6	5.55	-2.3	-5.9	-2.65	6.9	14.6	17.75
ch1:	12:06:08	18.85	18.8	16.4	14.2	11.45	7.4	6.8	11.95	18.45	22.95	24.65	23.25	20.9	19.6	21.55	27.2
ch1:	12:06:08	33.1	37.25	36.3	29.1	19.75	14.9	14.1	15.2	15.6	17.5	23.8	30.55	33.35	34.85	34.95	30
ch1:	12:06:08	19.1	13.1	15	15.7	11.85	6.65	3.65	7.4	14.25	16.65	15.8	11.7	5.65	6	5.05	1.15
ch1:	12:06:08	1	2.5	0.7	0.9	5.5	15.2	22.45	21.15	14.25	5.45	-5.2	-9.5	-8.15	-2.9	6.65	16.5
ch1:	12:06:08	20.9	17.2	6.85	-0.2	-1.95	-0.6	2.7	8.05	14.35	21.35	30.4	40.75	44.85	38	28.05	20.6
ch1:	12:06:08	17.7	22.5	26.65	22	16.55	17.1	22.2	26.85	26.45	24.7	24.1	20.5	17.35	18.4	16.55	12.05
ch1:	12:06:08	11.1	13.3	15.75	17	16.5	15.55	12.65	8.05	5.45	3.6	4.65	9.75	14.55	17.75	19	15.6
ch1:	12:06:08	14.55	15.2	9.35	-3.2	-15.35	-17.55	-4.85	12	20.3	21.9	21.45	18.9	12.75	3.3	-4.25	-5.55
ch1:	12:06:08	-0.8	6.15	10.05	11.6	11.9	6.95	0.15	-0.45	6.4	15.1	20.35	19	14.75	8.3	0.65	-5.15
ch1:	12:06:08	-3.5	4.25	8.55	7.85	9.2	13.9	20.95	25.3	19.9	7.85	-4	-12.6	-13.8	-10.8	-9.5	-8.15
ch1:	12:06:08	-3.8	-0.75	-1.1	-5.55	-9.15	-11.4	-16.85	-23	-19.7	-7.85	9.7	27.05	38.3	40.1	34.85	27.7
ch1:	12:06:08	26.9	29.8	31.45	32	33.65	36.15	36.75	31.2	23.9	21.6	21.95	21.65	23.3	27.75	32.8	34.05
ch1:	12:06:08	28.8	23.05	23.45	28.2	32.1	29.15	18.75	11.6	13.6	18.95	24.1	26.5	27.1	29.25	30.65	28
ch1:	12:06:08	25.25	23.65	24.4	30.25	34.7	33.85	29.6	23.15	17.8	14.85	10.15	6.95	5.9	4.85	6.5	12.2
ch1:	12:06:08	19.15	25.2	26.35	21.55	14.55	11.15	14.8	22.35	28.1	32.55	36.85	38.25	36.6	34.6	31.45	24.4
ch1:	12:06:08	14.75	6.75	2.05	2.65	12.75	27.55	34.7	33.1	28	22.45	18.1	19	23.3	28.05	29	26.95
ch1:	12:06:08	24.05	20.7	14.8	10.1	8.1	9	12.2	15.5	19.6	26.9	32.75	32.65	27.85	19.55	11.6	5.05
ch1:	12:06:08	-2.9	-10.2	-10.7	-4.4	7.9	23.6	32.75	33.15	30.2	27.7	23.05	15.4	7.35	1.4	-3.9	-9.25
ch1:	12:06:08	-11.05	-9.25	-9.3	-12.45	-13.8	-12.4	-12.45	-13.35	-11.8	-7.1	0.05	8.5	17.15	23.3	22.65	18.55
ch1:	12:06:08	16.4	11	2.05	-5.05	-8.85	-9.9	-8.2	-6.05	-1.05	6.85	8.75	1.85	-5.85	-9.4	-6.9	0.6
ch1:	12:06:08	10.15	19.05	23.3	22.7	19.75	13	3.65	-2.25	-4.55	-8.35	-12.1	-8.35	3.65	16.85	29.6	38.65
ch1:	12:06:11	6.9	1.4	-7.3	-8.15	4.55	21.1	33.35	38.3	34.2	27.1	23.75	20.45	15.9	11.25	3.55	-6.9
ch1:	12:06:11	-16.1	-20.15	-15.8	-2.7	13.55	27.1	31.65	27.3	18.1	4.55	-10.65	-20.2	-23.2	-22.65	-20.25	-15.85
ch1:	12:06:11	-10.05	-3.25	4.6	12	16.15	16.1	10.6	-2.4	-17.4	-26.25	-29.6	-30.4	-27.4	-23.8	-22.75	-21.55
ch1:	12:06:11	-21.4	-23.1	-22.4	-19.4	-16.9	-14.1	-11.7	-9.15	-4.4	2.15	7.85	13.5	17.65	18.25	18.1	18.85
ch1:	12:06:11	15.15	6.05	-1.3	-4.15	-2.35	6.55	18.5	24.9	26.45	26.5	21.7	7.35	-12	-26.35	-31.85	-30.85
ch1:	12:06:11	-24.7	-14.55	-3.2	4.6	6.25	3.35	0.75	-2.05	-8.05	-13.65	-15.35	-11.05	-0.5	11.1	20.6	27.45
ch1:	12:06:11	28.55	23.9	17.4	8.8	1.65	0.7	5.9	13.85	19.15	20.15	21.2	18.95	8.7	-6.35	-19.95	-26.45
ch1:	12:06:11	-21.35	-6.95	8.95	22.8	31.8	32.9	26.35	16.1	2.5	-12.6	-19.65	-18.15	-17.05	-15.5	-12.2	-11.75
ch1:	12:06:11	-12.5	-8.6	-4.35	-5.8	-15.1	-27.95	-38.8	-39.7	-23.85	1.5	19	25.75	30.3	30.95	21.1	3.95
ch1:	12:06:11	-9.85	-16.75	-20.5	-19.5	-11.75	-1.85	3.8	4.65	5.4	9.1	10.35	7.2	0.35	-10.5	-19.7	-19
ch1:	12:06:11	-12.9	-5.35	6.75	19.95	26.1	24.45	16.45	4.85	-6	-12.4	-13.35	-10.85	-5.3	3.35	13.35	19.25
ch1:	12:06:11	16.85	9.55	0.4	-5.3	-4.1	2.15	10.1	15.9	16.8	19.4	22.9	14.45	-1.95	-8.75	-3.65	5.95
ch1:	12:06:11	15.1	22.05	29.3	35.3	34.5	26.5	15.55	5.25	0.9	2.5	5.6	9.25	15.2	20.55	21.6	19.7
ch1:	12:06:11	18.3	19.85	23.9	26.85	29.8	35.65	40.5	40.65	38.8	38.15	34.85	27.85	19.85	15.7	16.45	19.05
ch1:	12:06:11	20.35	20.25	20.75	24.85	33.1	39.8	37.05	26.15	16.65	11.85	11.65	17	23.7	25.3	25.25	28.8
ch1:	12:06:11	32.85	31.8	23.2	12.5	8.25	12.1	16.4	20.4	26.5	32.7	34.25	27.7	17.55	9.9	3.75	2.25
ch1:	12:06:11	8.8	14.8	17	23.75	33.6	39.7	39.4	29.15	11.8	-2.45	-8.35	-6	1.1	9.1	14.85	18.4
ch1:	12:06:11	21.1	21.65	17.35	9.05	0.5	-2.4	2.3	11.2	17.65	20.3	20.65	19.9	15.95	9.4	4.3	2.5
ch1:	12:06:11	1.55	-1.3	-2.1	3.35	12.9	22.55	27.95	26.4	24.1	26.7	31.35	30.95	19.8	3	-3.55	5.05
ch1:	12:06:11	16.55	22.3	24.95	29	33.65	34.4	25.9	10.25	-2.3	-2.35	8.35	19.25	22.3	20.25	20.3	21.6
ch1:	12:06:11	18.7	12	5.05	1.5	5.25	13.1	21.65	32.3	41.2	40.3	31.95	22.55	13.25	7.85	14.25	29.65
ch1:	12:06:11	38.2	34.3	28.2	23.15	16.6	13.85	17.95	22.35	19.95	15.65	14.35	13.75	12.95	13.95	14.5	11.75
ch1:	12:06:11	7.5	7.05	11.45	16.5	21.6	25.85	27.9	26.65	19.5	7.15	1.05	0.25	-0.35	4.15	13.45	19.15
ch1:	12:06:11	22.55	24.25	21.75	17.5	11.5	0.2	-10.35	-11.5	-3.95	5.35	12.3	15.5	14.7	12.75	9.7	1.85
ch1:	12:06:14	14.7	19.9	19.75	11.8	-6.95	-26.6	-33.7	-26.4	-13.15	-0.9	6.8	8.65	5	0	-7.15	-16.65
ch1:	12:06:14	-23.35	-25	-22.2	-14.15	-6.8	-3.4	-0.75	1.25	4.9	9.65	5.05	-8.8	-17.65	-13.9	-0.25	19.2
ch1:	12:06:14	38.05	53.55	62.1	60.65	50.85	36.8	22.3	11.75	5.4	4.4	11.45	22.35	31.65	37.35	38.25	35.6
ch1:	12:06:14	29.95	20.15	7.9	-4.45	-10.05	-3.9	9.15	19.35	23.35	23.95	23.05	19.3	11.4	-1.7	-17.25	-27
ch1:	12:06:14	-23.75	-8.9	10.15	26.95	37.15	38.8	32.35	21.1	6.65	-9.6	-25.6	-40.75	-51.85	-56.1	-56.2	-54.25
ch1:	12:06:14	-48.8	-40.65	-34.15	-31.35	-31.1	-32.8	-36.75	-40.35	-39	-32.9	-26.3	-21.45	-16.85	-13.7	-15.15	-17.5
ch1:	12:06:14	-16.6	-12.55	-4.05	7.35	15.65	19	17.5	13.4	11.8	14.95	18.45	18.1	17.1	17.6	20.05	25.85
ch1:	12:06:14	33.85	39.85	42.85	42.2	38.2	31.7	23.8	18.85	20.6	24.3	27.9	33.1	36.4	32.9	26.1	23
ch1:	12:06:14	23.6	24.6	26.8	31.4	35.45	37.75	37.2	33.3	25.45	15.85	9.55	10.2	14.6	21.25	29.95	36.15
ch1:	12:06:14	36.75	31.45	22.35	13	4.95	-1.15	-2.3	3.45	13.5	23.4	31	34.4	30.4	19.35	5.3	-7.1
ch1:	12:06:14	-13.6	-13.95	-10.9	-3.75	5.65	14.15	18.25	16.45	11.15	6.7	5	6.25	6.65	3.9	-0.3	-1.75
ch1:	12:06:14	2.15	10.05	17.35	20	17.6	10.1	-1.35	-11.85	-17.05	-14.6	-7.25	1.8	10.5	14.75	11.5	5.9
ch1:	12:06:14	2.35	2.35	6.15	9.5	6.5	2.15	2.65	6.75	11.45	14.7	14.45	13	10.4	5	2.15	4.75
ch1:	12:06:14	8.8	13.1	18.35	21.15	18.35	10.8	4.75	2.4	3.55	6.8	9.1	9.4	11.85	14.5	12.6	7.85
ch1:	12:06:14	1.4	-6	-6.7	1.4	13.4	23.65	27.7	24.55	19.3	11.55	-1.25	-12.85	-12.95	-3.3	9.2	21.8
ch1:	12:06:14	29.1	27.1	21.3	11.75	-1.85	-13.05	-17.9	-15.05	-4.15	6.15	10.15	9.4	9	14.15	21.3	23.1
ch1:	12:06:14	20.45	14.6	6.65	-0.05	-5.55	-9.2	-6.95	-0.55	5	4.85	-1.65	-8.7	-10.2	-4.6	5.35	12.5
ch1:	12:06:14	15.85	17.75	20.05	24.6	28.9	30.15	30.6	29.7	27.85	24.55	17.1	7.25	1.95	4.45	13.55	22.85
ch1:	12:06:14	27.2	28.85	27.55	20.15	6.5	-7.3	-13.4	-8.2	3.05	15.1	24.15	28.75	29.1	24.7	16.3	5.65
ch1:	12:06:14	-5.25	-13.45	-17.45	-16.85	-9.35	2.25	11.05	11.65	5.45	-2.1	-5.65	-6.85	-5	0.7	4.35	4.55
ch1:	12:06:14	7.9	12.2	11.5	10.85	13.05	17.15	19.25	15.55	8.8	5.15	3.5	1.7	2.3	4.7	6	3.75
ch1:	12:06:14	-0.05	-2.3	-4.6	-9.5	-14.8	-18.75	-21.9	-20.3	-9.6	4.7	12.3	11.55	8.6	4.55	-0.35	-3.4
ch1:	12:06:14	-6.25	-12	-18.8	-24.35	-27	-21.95	-10.05	3.1	14.45	21.55	22.3	14.85	3.4	-5.05	-6.85	-3.3
ch1:	12:06:14	5.5	13.7	17.05	17.75	14.45	3.9	-7.35	-14.2	-15	-8.35	2.95	13.05	21.15	24.4	20.7	14.95
ch1:	12:06:17	28.25	19.75	11.9	7.95	9.75	15.4	21.8	25.6	24.95	21.95	18.65	12.9	4.5	-1.4	-2.55	-1.15
ch1:	12:06:17	2.85	10.65	16.3	16.2	14.65	14.85	13.05	9.2	7.4	7.2	6.5	7.7	10	11.55	14	18.1
ch1:	12:06:17	21	19.65	15.2	11.8	13.1	15.3	17.6	20.25	23.4	26.45	28.3	26.4	20.65	13.85	11.5	14.45
ch1:	12:06:17	17.1	17.95	19.2	17.05	11	7.45	7.6	12.5	21.85	30.95	37.25	41.95	42.3	36.1	25.8	12.8
ch1:	12:06:17	-0.35	-11.7	-17.5	-14.85	-3.9	10.35	23.1	30.45	31.15	27.35	20.05	10.8	2.85	0.05	3.15	7.4
ch1:	12:06:17	8.05	7.9	8.2	6.8	4.2	1.85	3.05	7.2	8.15	4.2	-0.95	-5	-4.25	2	9.35	14.65
ch1:	12:06:17	17.2	15.8	12.05	3.95	-6.65	-13.6	-14.15	-12	-10.55	-10.8	-8.6	-4	-2.5	-4.55	-6.1	-5
ch1:	12:06:17	-1.35	3.55	7.15	6.3	1.9	-1.8	-2.05	0.2	2.25	3.5	5.25	6	5.95	7.8	10.1	10.4
ch1:	12:06:17	11.55	14.25	18.5	23.7	27.35	28.55	29.4	28.85	24.75	13.95	-1	-10	-7.95	-1.2	5.55	9.45
ch1:	12:06:17	8.05	4.75	1.75	-0.8	-2.15	-2.9	-4.05	-6.2	-9.8	-10.3	-7.7	-5	1.3	10.95	17.1	16.3
ch1:	12:06:17	9.8	-0.15	-5.1	-4.55	-4.4	-7.4	-9.75	-7.3	-1.35	4.95	9.6	9.8	5.95	-1.3	-9.15	-11.35
ch1:	12:06:17	-8	-3.4	2.05	4.75	5.15	9.75	15.8	17.9	17.7	14.9	12.25	12.05	15	22.15	31.4	35.8
ch1:	12:06:17	38.2	38.3	28.6	10.85	-2.15	-7.1	-3.8	9.15	26.15	37.25	43.3	50.35	57.8	60.2	52	34.05
ch1:	12:06:17	15.25	5.7	7.55	13.35	19.2	28.1	37.35	41.05	39.15	32.3	22.15	13.45	8.5	5.55	4.6	5.2
ch1:	12:06:17	7.8	10.75	11.6	7	0.2	-5.4	-7.75	-5.4	1.2	8.8	15.1	19.65	21	18	11.55	7.55
ch1:	12:06:17	8.75	12.85	18.35	25	29.35	24.8	12.95	4.25	2.05	0.55	-1.5	-1.65	1.7	8.05	12.45	12.4
ch1:	12:06:17	11.7	11.55	13.75	17.6	19.6	19.2	19.7	21.5	22.8	21	17.25	15.95	16.75	18.95	19.5	18.55
ch1:	12:06:17	20.85	24.75	23.8	15.2	2.55	-3.35	0.4	7.05	12.95	17.8	18.6	16.55	13.2	8.1	2.05	-4.65
ch1:	12:06:17	-11.7	-19.95	-25	-20.7	-12.15	-8.85	-8.9	-8.8	-8.3	-7.9	-6.9	-7.25	-10.8	-14.5	-14	-12.5
ch1:	12:06:17	-13.05	-14.4	-16.05	-17.05	-15.2	-13.2	-12.75	-14.95	-17.25	-17.1	-15.9	-17.65	-21.85	-26.25	-28.4	-27.6
ch1:	12:06:17	-27.7	-30.1	-29.6	-25.7	-22.4	-20.2	-18.25	-21.85	-33.75	-45.55	-49.15	-44.6	-34.8	-23.55	-15.8	-12.4
ch1:	12:06:17	-12.05	-11.7	-12.3	-15.75	-18.05	-17.25	-19.25	-20.65	-18.25	-16.75	-14.65	-12.05	-16.75	-23.95	-23.65	-19.65
ch1:	12:06:17	-17.2	-15.1	-11.9	-7.25	-1	6.1	13.65	17.85	18.3	19.35	21.3	21	19.4	19	20.2	22.25
ch1:	12:06:17	21.9	18.75	15.9	14.35	14.95	17.95	22.95	30.2	38	42.4	41	33.9	27.55	24.45	22.8	24.45
ch1:	12:06:20	22	12.25	6.8	5.85	10.25	19.55	29.5	33.45	32.75	30.15	24.15	18.05	15.95	17.8	24.9	32.65
ch1:	12:06:20	34.45	33	31.2	26.9	21.3	14	5.85	1.8	0.5	-1.4	-2.45	-3.35	-3	-0.3	1.8	2.9
ch1:	12:06:20	3.1	1.15	0.8	5.65	10.9	12.85	13.45	14.85	15.35	13.05	11.4	11.6	12.05	11.6	10.2	8.85
ch1:	12:06:20	10.6	16.3	22.95	23.45	20.8	20.05	21.25	23.75	23.95	18.4	13.8	13.9	13	14.05	21	28.5
ch1:	12:06:20	32.2	33	32.7	34.2	37.8	38.2	33.9	27.05	19.35	13	12.35	13.45	11.95	11	16.45	24.7
ch1:	12:06:20	29.1	28.35	25.45	19.9	14.6	13.15	12.25	8.25	2.9	-0.45	0.7	4.75	9.4	11.9	10.4	6.45
ch1:	12:06:20	3.3	0.4	-3.1	-6.2	-5.65	0.85	10.35	19.1	27.45	33.85	35.75	32.6	25.4	12.25	-2.25	-12.7
ch1:	12:06:20	-20.45	-25.45	-24.75	-19.6	-11.7	-5.8	-5.1	-7.55	-9.2	-10.25	-11.5	-15.55	-22.5	-25.85	-22.95	-17.35
ch1:	12:06:20	-12.8	-10.2	-9.35	-11.3	-14	-13.25	-12.2	-15.85	-20.4	-20.85	-17.4	-12.2	-4.65	2.3	2	-5.35
ch1:	12:06:20	-13.45	-20.9	-25.15	-21.3	-11.05	0.5	8.65	9.95	4.7	-3.85	-12.8	-16.1	-15.3	-17.85	-23.65	-24.75
ch1:	12:06:20	-20.45	-15.3	-12.35	-11	-12.6	-16.2	-20.15	-24.15	-23.25	-14.15	-2.85	2.9	2.8	0.85	0.7	4.95
ch1:	12:06:20	11.1	13.8	12.2	9.3	5.3	1.15	-1.9	-3.5	-2.3	2.6	6.2	9.2	13.25	15.45	16.7	19.45
ch1:	12:06:20	18.95	16.65	18.05	19.3	16.7	12.7	10.1	8.5	7.95	9.4	14.2	19.7	27.3	37.3	44	42.95
ch1:	12:06:20	36.5	31.15	33.65	42.05	50.7	56.4	58.55	59.1	59.6	57.2	54.15	52.65	51.15	52.95	55.6	50.4
ch1:	12:06:20	43	39.65	38.7	39.65	40.7	41.3	45.15	50.85	54.8	58	61.3	60.3	50.15	36.15	29	26
ch1:	12:06:20	25.85	31.45	35.9	34.1	29.8	22.7	15.35	9.85	8.45	13	16.85	18	23.25	29.8	33.75	37.5
ch1:	12:06:20	37.65	31.25	18.15	1.3	-8.35	-7.05	-1.6	4.2	8.1	8.65	5.15	-3.55	-9.8	-6.75	-5.25	-11.2
ch1:	12:06:20	-16.25	-16.05	-9.65	0.5	5.25	3.95	2.65	2.1	0.6	-1.8	-6.25	-11.95	-17.15	-17.6	-12.55	-7.4
ch1:	12:06:20	-6.15	-8.45	-14.55	-21.95	-26.15	-25.45	-21.55	-15.5	-6.95	-0.3	-0.4	-4.4	-6.45	-7.75	-6	3.4
ch1:	12:06:20	16.8	26.5	30.3	28.05	21.25	14.95	10.65	2.65	-11.05	-20.9	-19.35	-11.25	-4.45	1.4	8.3	13.45
ch1:	12:06:20	14.95	16.75	16.2	7	-10.15	-23.45	-24.65	-17.45	-7.4	3.1	13	20.8	22.8	18.45	12.5	6.35
ch1:	12:06:20	-2.3	-9.3	-13.35	-14.75	-15.15	-16.1	-16.85	-16.9	-21.35	-27.15	-27.7	-23	-18.05	-13.75	-10.7	-10.4
ch1:	12:06:20	-12.7	-13.55	-10	-6.3	-7.95	-12.05	-16	-20.55	-25.45	-30.65	-36.05	-37.65	-32.9	-23.2	-11.8	1.4
ch1:	12:06:20	14.25	19.85	15.35	7.95	0.8	-7	-15.2	-22.4	-28.7	-34.6	-39.55	-38.35	-30.7	-20.8	-11.25	-4.65
ch1:	12:06:24	-10.25	-16.55	-16.05	-8.65	-0.95	7.35	17.3	25	25.7	21.4	14.05	6.25	2.55	4.6	7.3	9.2
ch1:	12:06:24	10.1	8.2	4.1	2.5	4.15	6.3	5.6	3.1	2.85	6.05	12.6	18.85	21.2	20.9	19.05	14.05
ch1:	12:06:24	10.25	10.35	11.25	8.5	1.7	-3.6	-2.95	3.45	9.85	12.9	14.05	14.35	11.5	5.65	-1.85	-9.15
ch1:	12:06:24	-10.2	-3.25	6.95	15.1	18.95	17.4	11.5	5.05	0.75	-3.6	-6.45	-7.85	-11.5	-13.3	-9.15	-4.7
ch1:	12:06:24	-2.2	-1.1	-2	-2.4	-2.15	-5.8	-11.95	-16.15	-15.2	-7.6	2.55	9.95	12.1	9.25	5.95	4.45
ch1:	12:06:24	1.6	-2.9	-5.95	-7.25	-4.4	2.8	9.05	15.05	22.3	23.65	18.6	14.65	11.05	6.35	4.6	7.05
ch1:	12:06:24	12.55	16.8	14.3	7.15	1.5	-1.05	-0.85	3.6	8.9	8.85	3.5	-0.4	0.15	3.5	4.2	-0.45
ch1:	12:06:24	-6.75	-8.1	-3.1	5.1	13.15	15.05	11	5.7	1.75	-0.2	3.55	8.1	8.4	5.4	2.3	-1.4
ch1:	12:06:24	-4.95	-7.15	-5.7	-3.2	-0.95	0.85	1.05	-0.45	-2.6	-5.95	-4.9	2.55	11.35	19.75	26.5	25.1
ch1:	12:06:24	19.55	13.1	0.85	-16.95	-28.75	-29.1	-18.05	-2.15	13.05	22.2	25.3	21.65	12.75	5.3	4.5	6.8
ch1:	12:06:24	10.25	12.45	10.7	5.65	2.45	5.1	13	19	18	13.9	13.3	12.15	4.45	-3.55	-2.45	5.35
ch1:	12:06:24	16.1	26.05	29.05	24.6	17.65	11.3	8.55	5.9	-0.45	-5.1	-3.35	0.6	2.65	3.05	4.05	6.45
ch1:	12:06:24	8.35	8	4.85	1.6	-1.15	-3.6	-3.5	0.5	5.6	12.45	19.05	21.35	19.35	16	10.25	1.2
ch1:	12:06:24	-7.85	-11.05	-8.25	-4.9	-4.2	-3.85	-0.3	4.7	4.5	0.2	-1.9	-3.8	-7.15	-7.25	-1.8	5.45
ch1:	12:06:24	11.55	16	18.1	15.7	7.4	-2.95	-8.95	-8.65	-3.3	4.1	10.45	12.65	10.5	5	-2.7	-8.7
ch1:	12:06:24	-8.2	-1.55	6.25	11	12.6	12.6	12.3	10.7	6.65	-0.95	-9.25	-13.15	-9.85	-2.15	4.6	7.5
ch1:	12:06:24	10.85	16.8	20.05	18.25	17.7	22.7	30.5	38.4	43.95	44.65	38.1	29.45	22.65	17.45	17.9	27.4
ch1:	12:06:24	37.5	40.95	40.35	38.3	32.45	23.65	17.25	15.85	18.45	23.55	29.7	34.3	35.35	32.1	25.55	18.5
ch1:	12:06:24	12.8	12.6	16.4	19.85	21.8	22.95	22.1	20.45	20.45	20.7	17.1	9.95	2.7	-3.7	-11.85	-20.8
ch1:	12:06:24	-25.75	-22.15	-13.15	-3.5	7	18.25	23.5	18.75	8.7	-0.15	-7.2	-13.05	-15.75	-16	-16.05	-14.6
ch1:	12:06:24	-11.3	-6.5	-3	-2.6	-4.25	-8.6	-14.3	-14.15	-7.75	0.85	11.5	21.5	26.15	25.4	19.45	13.3
ch1:	12:06:24	11.55	7.8	-2.4	-13	-17.7	-17.9	-14.95	-9.9	-2.95	1.2	0.1	-3.65	-4.2	-0.55	1.75	-2.65
ch1:	12:06:24	-11.95	-18.2	-18.3	-13.6	-5.35	6.45	17.55	19.2	6.7	-10.1	-19	-18.35	-8.05	9.15	23.65	28.9
ch1:	12:06:24	27.55	21.95	13.4	6.35	5.25	4.15	4.95	-1.15	-4.2	-6	3.7	16.55	33.15	40.8	42.2	32.95
ch1:	12:06:27	-5.8	54.7	141.65	108.7	75.15	88.75	52.55	8.9	7.7	4.1	-0.55	-0.85	5.15	17.8	24.85	26.7
ch1:	12:06:27	21.8	6.05	1.4	0.85	20.55	39.6	31.8	73.3	127.3	80.45	48.45	60.1	31.7	5.7	12.35	19.55
ch1:	12:06:27	22.55	48.3	69.55	49.15	33	49.85	28.65	7.8	26.1	30.85	40.55	71.35	55.75	28.3	30.35	22.9
ch1:	12:06:27	7.2	0.45	-0.25	16.65	29.05	37.8	33.25	19.3	24	53.05	50.35	25.75	9.3	19.1	22.4	17.1
ch1:	12:06:27	23.85	19.1	21.15	52.45	46.55	23.2	23.35	2.35	-13.2	-3.35	-0.35	-2.15	3.45	2	3.1	3.95
ch1:	12:06:27	1.8	4.25	4.85	-3.2	-8.6	-13.75	-11.3	-5.65	4.05	13.05	24.9	29.8	29.55	18.2	7.8	6.6
ch1:	12:06:27	13.15	19.75	19.6	16	12.5	9.5	9.4	10.85	10.15	4.95	-1.9	-4.35	0.3	7.95	14.25	19.25
ch1:	12:06:27	25.1	29.45	28.8	24.85	18.95	9.65	-1.65	-7.7	-7.95	-5.85	-1.4	4.7	10.4	12.25	7.65	-0.25
ch1:	12:06:27	-4.65	-8.3	-13.75	-19.45	-18.95	-11.9	-1.55	7.2	13.5	19.5	26.9	29.3	21.5	7.15	-6.75	-14.75
ch1:	12:06:27	-15.25	-11.9	-9.75	-7.4	-1.5	4.85	6.8	5.15	4.65	8.4	12.7	12.05	9.55	8.85	7.5	1.85
ch1:	12:06:27	-4.25	-3.95	2.15	5.75	3.85	-0.45	-4.5	-7.15	-5.25	-0.75	1.35	0.45	-0.1	0.95	1.9	-0.95
ch1:	12:06:27	-7.2	-12.35	-13.6	-10.9	-7	-5.2	-5.95	-8.85	-11.95	-12.5	-8.85	-2.25	3.1	3.8	3.1	2.95
ch1:	12:06:27	3.35	2.5	-2.3	-10.2	-13.75	-13.65	-12.2	-6.45	1.1	1.1	-4	-3.15	5.15	12.05	13.35	10.75
ch1:	12:06:27	6.15	3.55	2	-0.5	-5.65	-7.5	-12.95	-16.85	-12.4	-3.7	-0.1	2.6	3.4	6.35	8.8	6.45
ch1:	12:06:27	-3.2	-13	-12.65	-3.75	0.95	8.25	15.25	14.75	18.6	37.25	39.9	28.65	25.7	27.35	23.35	18.95
ch1:	12:06:27	17.3	17.5	21.45	28.85	31.65	26.95	16.75	3.75	-3.95	6.3	24.1	34.4	40.2	43.8	38.85	27.15
ch1:	12:06:27	16.05	11.1	8.8	8.8	8	6.05	3.45	5.2	11.45	18.25	16.9	14.2	16.75	19.85	16.3	14.3
ch1:	12:06:27	16.9	17.6	15.95	14	7.6	2.65	3.2	5.15	5	4.75	5.5	8.2	10.35	11.3	12.75	8.9
ch1:	12:06:27	0.9	-1.55	7.2	18	26.85	31.35	29.45	21.4	14.55	13.95	17	21	24	25.05	24.2	22.15
ch1:	12:06:27	19.5	18.5	16	9.2	2.65	4.15	12.9	22.35	30.35	36.25	37.2	35.3	33.75	28.3	18.25	9.95
ch1:	12:06:27	12.55	24.6	36.1	41.85	41.7	36.15	31.05	26.35	18.65	13.5	11.85	11.85	16.95	24.15	32	41.7
ch1:	12:06:27	46.9	43.85	33.85	21.55	15.5	15.65	15.5	14.65	16.55	25.75	38.85	42.5	30.7	10.65	-6	-7.8
ch1:	12:06:27	5.85	24.2	37.7	39.75	31	21.15	16.55	20.8	32.1	37.75	34.25	30.75	27.7	23.4	22	20.25
ch1:	12:06:27	14.1	10.2	14.75	24.65	33.8	39.05	39.1	31.35	16.45	6	3.3	2.7	2.7	7.3	16.7	27.6
ch1:	12:06:30	8.25	6.4	5.4	8.8	11.35	11.2	9.4	4.4	0.25	0.65	-2.6	-10.7	-13.6	-8.2	1.6	9.05
ch1:	12:06:30	7.85	-0.75	-8.6	-11	-8.5	-2.65	3.7	5.7	1.55	-4.35	-10.8	-13.35	-4.1	12.25	19.2	13.95
ch1:	12:06:30	6.1	2.2	3.95	9.75	13.85	9.2	-4	-18.95	-28.95	-31.2	-25.55	-11.2	6.4	17.15	15.8	1.7
ch1:	12:06:30	-19.4	-35.35	-38.85	-32.1	-19.4	-7.15	1.4	2.4	-5.45	-15.2	-20.1	-19.8	-14.6	-11.4	-15.8	-20.6
ch1:	12:06:30	-20.05	-16.25	-12.7	-12.45	-14.2	-14.3	-14.7	-13.75	-6.55	2.55	5.1	-1.25	-10.4	-14.85	-16	-18.25
ch1:	12:06:30	-18.1	-14.95	-14.4	-16.8	-13.25	-3.35	1.7	-1.25	-7.7	-16.8	-27.6	-31.85	-24.7	-11.85	-2.5	0.65
ch1:	12:06:30	-2.55	-8.55	-10.3	-7.1	-5.55	-4.3	-1	-1.35	-7.25	-13.55	-17.75	-17.4	-12.2	-4.3	4.95	11.3
ch1:	12:06:30	14.7	18.7	19.95	15.8	7.15	-2.45	-7.8	-5.55	-0.2	5.95	12.85	18.8	22.35	23.05	18.9	15.1
ch1:	12:06:30	12.05	4.9	-2.15	-1.4	2.25	5.25	9.2	14.3	18.1	19.3	15.1	8.4	4.25	3.3	5.15	11.55
ch1:	12:06:30	19.9	26.65	30.35	30.5	26.35	17.8	7.9	3.15	4.75	9	12.6	17.7	21.8	23.2	24.65	24
ch1:	12:06:30	15.9	3.95	-7.55	-15.7	-17.3	-13.35	-7.15	3	14.9	22.5	22.8	16.6	6.75	-1.5	-5.45	-3.85
ch1:	12:06:30	2.2	8.5	12.8	14.6	14.8	12.95	4.8	-7.6	-11.3	-1.3	13.95	25.8	30.45	31.35	29.4	22.8
ch1:	12:06:30	14.8	7.45	-0.4	-5.25	-7.25	-7.15	-0.75	9.05	17.3	21.05	16.55	5.8	-3.9	-10	-8.8	1.45
ch1:	12:06:30	14.25	24.95	31.55	31.25	24.85	12.25	-7.3	-23.45	-27	-20.2	-10.1	0.3	7.65	10.65	9.65	7.5
ch1:	12:06:30	5.65	3.1	-1.75	-6.25	-6.05	0.5	6.9	6.9	3.3	0.55	-0.7	0.75	3.55	6.75	12.1	16.2
ch1:	12:06:30	16.4	16.25	17.15	18.85	20.4	21.25	22.2	22.3	20.4	20.65	21.2	17.3	10.7	5.95	3.75	7.75
ch1:	12:06:30	16.45	24.1	29.35	33.85	33.15	24.45	11.4	1.3	-0.5	6.95	17.35	25.3	29.35	29.6	26.65	22.75
ch1:	12:06:30	19.55	16.3	9.95	0.85	-7	-9.75	-6.75	1.8	13.15	22.1	23.2	19.1	15.15	12.3	7.3	-1.65
ch1:	12:06:30	-12.85	-19.5	-18	-11.45	-4	3.3	9.4	15.15	18.75	14.45	2.7	-11.85	-25.25	-30.6	-26.3	-19.65
ch1:	12:06:30	-14.05	-10.8	-9.3	-6.1	-1.05	-0.2	-10.3	-29.8	-43.2	-39.2	-25.55	-11.25	3.4	14.8	16.6	11.2
ch1:	12:06:30	4.1	-2.6	-8.15	-10.45	-11.2	-11.6	-11.3	-10.2	-7.1	-3.15	-0.35	2.2	3.95	1.7	-2.7	-8.95
ch1:	12:06:30	-17.25	-21.4	-18.3	-14.8	-13.8	-13.95	-16.75	-20.65	-22.4	-22.9	-25.65	-24.15	-14.55	-3.4	2.75	3.5
ch1:	12:06:30	-2.8	-13.3	-22.95	-28.75	-28.65	-24.85	-22.8	-21.05	-17.45	-13.2	-9.2	-5.2	-2.8	-6.7	-17.7	-30.45
ch1:	12:06:30	-40	-40.8	-33.75	-24.85	-17.05	-10.1	-6.6	-6.15	-10.15	-16.75	-21.6	-23.95	-25.05	-19.1	-7.8	3
ch1:	12:06:33	-3.5	-8.1	-9.05	-7.95	-3.8	-0.2	1.95	4.3	5.9	7.2	7.25	6.35	5.95	5.95	7.45	13.15
ch1:	12:06:33	18.75	21.1	18.6	7.65	-4.7	-7.95	-5.9	-4.45	-2.7	-0.6	3.1	8	11.1	11.2	6.7	-0.35
ch1:	12:06:33	-2.3	-1.15	-2.85	-1.4	6.9	14.85	18.05	17.5	16.15	16.55	17.45	16.3	13	9.3	5.1	0.65
ch1:	12:06:33	-2.1	-0.65	3.6	8.5	11.25	8.6	2.9	-1.5	-2	-2.2	-3.15	-1.6	5.2	13.25	18.95	19.8
ch1:	12:06:33	17.55	13.3	7.5	2.55	-0.35	-5.05	-8.15	-3.85	2.1	4.65	7.25	6.65	0.2	-6.55	-11.2	-8.55
ch1:	12:06:33	2.35	8.2	5.75	3.7	0.1	-4.1	-1.45	5.35	9.05	6.3	-0.95	-6.1	-7.6	-7.75	-5.8	-2.45
ch1:	12:06:33	0.75	4.5	6.35	3.7	-3.3	-12.2	-17.35	-14.4	-6.9	-0.55	3.1	5.9	7.4	7.35	7.7	7.05
ch1:	12:06:33	1.95	-5.55	-11.9	-14.5	-12.6	-7.35	-3	-3.05	-6.35	-8.55	-6.3	1.5	9.3	8.75	2.35	-1.25
ch1:	12:06:33	0.45	6.9	14.3	15.8	11.9	6.55	0.5	-2.55	-2.9	-5.55	-11.15	-13.6	-12.2	-8.05	-4.05	-2.8
ch1:	12:06:33	-2.5	-1.3	1	2.35	-1.95	-9.05	-9.9	-3.85	1.75	4.1	5.05	5.6	1.55	-6.65	-10.6	-9.4
ch1:	12:06:33	-8.35	-7.75	-6.25	-3.15	2.9	10.3	12.1	8.55	1.45	-8.3	-19.4	-25.25	-24.25	-22.3	-23.45	-22.95
ch1:	12:06:33	-20.7	-16.85	-11.2	-5.65	-4.65	-5.3	-7.65	-13.9	-19.5	-15.75	-5.7	1.25	1.15	-0.2	-0.3	-1.3
ch1:	12:06:33	-4.55	-11.45	-23.15	-29.1	-22.85	-9.6	4.1	18.95	31	37.05	34.5	23.7	8.2	-5.05	-12	-9.5
ch1:	12:06:33	0.3	13.35	24.3	29.6	28.15	21.55	10.25	-0.45	-5.15	-4.1	-1.8	-0.25	1.4	4.55	9.2	15.55
ch1:	12:06:33	20.35	18.05	9.4	-1.2	-8.2	-4.85	6.75	19.6	28.4	29.7	23.65	18.6	13.45	2.3	-9.65	-10.8
ch1:	12:06:33	-4.25	3.15	13.85	24.3	26.7	23.8	15.9	4.2	-2.55	-4.75	-6.3	-4.5	1.25	6.9	11.7	18.1
ch1:	12:06:33	24.3	21.15	6.5	-10.3	-21.5	-25.4	-22.45	-13.65	0.55	12.6	13.7	6.55	-3.3	-15.35	-27.2	-33.45
ch1:	12:06:33	-27.1	-8.35	11.3	24.05	30.75	29.95	25.5	19.3	6.35	-8.55	-13.9	-13.85	-15.35	-16.65	-14.45	-9.35
ch1:	12:06:33	-3.25	1.9	5.45	5.65	2.75	1.35	3.45	7	12.4	19.85	25.15	26.15	23	16.95	11.8	10
ch1:	12:06:33	11.75	14.4	14.25	10.75	7.35	1.3	-5	-6.3	-2.35	3.4	13.5	22.35	25.85	23.1	14.7	2.8
ch1:	12:06:33	-6.4	-8.55	-3.15	4.15	9.75	14.6	16.9	15.45	10.85	3.3	-4.35	-10.75	-14	-10.35	-2.25	4.95
ch1:	12:06:33	10.65	11	9.45	12.8	14.35	7.85	0.05	-8.55	-13.3	-6.45	4.95	9.5	9.15	5.55	0.2	-2.55
ch1:	12:06:33	-0.95	-3.3	-8.55	-8.2	-3.6	1.5	9.35	17.45	21.4	19.1	11.6	4.2	0.55	-3.25	-8	-10
ch1:	12:06:33	-6.6	2.4	14.6	25.65	31.8	32.2	29.35	24.7	17.6	10.85	7.9	7.4	8.5	10.15	10	10.25
ch1:	12:06:36	13.25	14.45	14.05	14.35	10.8	5.3	4.3	4.85	5.45	9	12.2	14.4	18.75	23.65	25.85	22.05
ch1:	12:06:36	15.15	11.05	9.1	11.55	23.8	37.4	42.25	39.1	29.2	15.65	7	3.25	2.6	7.45	14.55	17
ch1:	12:06:36	16.1	13.9	11.8	11.85	9.55	0.35	-9.35	-14.4	-14.9	-10.85	-3	5.85	12.85	17.95	22.15	23.9
ch1:	12:06:36	19.85	11.5	6.1	5.1	3.25	-1.05	-4.2	-6.15	-8.95	-12.65	-14.7	-12.9	-5.9	3.35	6.8	0.7
ch1:	12:06:36	-6.65	-6.7	-1.2	5	8.15	8.05	4.75	0.2	-2.6	-4.3	-9.45	-17.95	-27.75	-35.8	-38.7	-35.05
ch1:	12:06:36	-26.35	-16.3	-10.15	-9.6	-11.35	-16.45	-22.7	-23.1	-18.1	-12.85	-4.95	5.4	12.85	14.1	8.1	-2.85
ch1:	12:06:36	-11.5	-15.4	-14	-7.9	-4.65	-4	-0.1	3.75	6.85	15.95	24.3	17.65	-0.8	-16.75	-19.2	-7.65
ch1:	12:06:36	10.55	28.6	41.9	44.3	39	31.45	20.7	9.55	6.05	5.5	5.15	7.85	12.15	13.75	15.45	13
ch1:	12:06:36	10.55	13.7	21.15	27.05	28.1	25	22.7	21.1	21.5	23.45	20.6	13.75	11.5	14.7	21.75	29.25
ch1:	12:06:36	35.7	42.05	46.35	45.45	36.25	17.55	21.55	53.5	71.4	70.85	73.25	61.1	45.65	51.45	61.8	59.6
ch1:	12:06:36	49.15	36.15	26.65	19.35	16.45	24.65	32.5	31.6	28.45	25.75	19.65	12.1	10.65	15.95	21.6	21.35
ch1:	12:06:36	18.6	15.65	13.55	16.15	23.1	26.9	24.65	18.8	11.6	5.2	-0.45	-5.4	-5.9	1.3	10.75	15.85
ch1:	12:06:36	15.3	14.05	16.65	19	18.7	16.05	11.05	4.95	-0.05	-4.35	-6.95	-5.15	1.7	9.1	15.25	21.6
ch1:	12:06:36	26.35	23.55	15.1	5.6	-3.9	-11.7	-13.65	-11.35	-6.7	-2.1	-0.15	-1.25	0.2	5.1	11.6	16.4
ch1:	12:06:36	15.9	8.75	-0.5	-7.7	-9.65	-8.5	-6.4	-3.9	-1.45	2.35	9.5	14.25	12.35	11.15	10.75	3.15
ch1:	12:06:36	-8.3	-16.45	-19.8	-18.35	-12.25	-4.05	7.45	20.85	29.7	26.6	11.75	-5.25	-16.25	-21	-22.2	-21
ch1:	12:06:36	-14.45	-0.8	14.65	27.35	32.7	25.45	7.5	-12.9	-26.05	-24.4	-14.3	-4.05	6.75	15.15	19.7	23.45
ch1:	12:06:36	24.15	16.9	6.25	-2.6	-8.65	-11.7	-11.15	-8.85	-5.3	-3.4	-2.55	1.6	7.95	8.95	2.6	-6.25
ch1:	12:06:36	-11.8	-8.4	2.05	10.75	14.7	16.2	16.75	18.25	19.8	19.45	15.55	4.3	-11.2	-22.5	-28.5	-31.7
ch1:	12:06:36	-28.5	-18.45	-10.65	-10.7	-14.1	-19.5	-25.75	-25.85	-17.55	-9.2	-3.95	-1.5	-1.2	-5.7	-16.1	-27.55
ch1:	12:06:36	-34.2	-34.25	-26.15	-13.6	-4.35	-0.65	-0.9	-6.45	-13.5	-19.05	-23.95	-28.55	-28.7	-22.6	-13.45	-6.2
ch1:	12:06:36	-0.2	3.5	5.15	6.6	10.7	13.2	10.6	0.65	-13.25	-28.55	-38.55	-36.9	-23.7	-9.2	4.05	15
ch1:	12:06:36	17.5	9.95	0.45	-7.4	-10.05	-8.85	-10.9	-14.7	-10.4	1.2	13.4	21.85	26.15	24	13.7	-0.7
ch1:	12:06:36	-10.7	-15.25	-16.8	-16.15	-11.75	-7.6	-2.35	5.05	11.95	17.95	23.5	23.15	16.9	7.2	-1.05	-4.5
ch1:	12:06:39	-4.65	-2.55	5.9	17.9	26.9	33.45	39.95	44.6	40.35	26.95	14.9	6.8	0.1	-2.15	-1.9	-1.3
ch1:	12:06:39	2	6.3	9.85	13.9	10.1	0.95	-2.4	-3.35	-3.1	1.85	6.1	4.95	0.4	-4.65	-4.75	-3.25
ch1:	12:06:39	-8.6	-15.55	-15.85	-5.85	8	13.5	18.7	25.9	14.15	-2.7	-3.85	-1.8	-6.25	-5.05	-3.25	-0.7
ch1:	12:06:39	9.65	17	17.65	18.4	19.7	17.75	11.55	3.45	-3.55	-8.15	-4.3	7.1	18.8	23.95	23.2	21.4
ch1:	12:06:39	21.1	19.9	13.95	8.4	4.4	-0.35	-5.9	-6.3	1.55	10	14.45	15.25	16.35	16.75	12.55	3.35
ch1:	12:06:39	-4.05	-5.5	-0.35	7.25	17.4	29.6	38.8	41.6	41.65	34.95	11.95	-16.45	-28.6	-20.65	-2.1	17.55
ch1:	12:06:39	30.4	33.1	27.85	18.15	7.95	2.4	1.75	3.45	3.85	3.55	4.2	6.25	8.05	6.85	4.9	6.45
ch1:	12:06:39	9.85	13.65	17.85	20.85	24.15	28.15	28.8	27.6	26.05	22.1	15.9	9.7	7.9	10.8	12.7	17.1
ch1:	12:06:39	25.2	27.1	20.15	12.15	4.5	0.7	2.8	9.65	19.75	26.4	25.1	23.45	20.95	13.45	7.6	7.2
ch1:	12:06:39	10.2	15.7	17.75	15.3	17.15	21.8	21.7	19.1	18.1	20.35	23.85	26.35	29.25	31.8	28.95	24.4
ch1:	12:06:39	21.85	21.4	20.65	17.3	13.55	13.6	13.65	15.15	23.3	33.9	39.05	37.3	30	23.6	21.85	23.8
ch1:	12:06:39	27.5	30.35	31.2	30.85	28.75	23.55	15.1	8.15	7	11.3	18.15	24.35	27.05	28.1	26.65	22.8
ch1:	12:06:39	19.75	17.4	12.7	9.1	8.35	9.65	8.8	5.05	3.4	8.25	14.25	14.95	15.3	18.7	21.15	18.95
ch1:	12:06:39	13.2	4.25	-8.3	-17.6	-14.8	-1.7	13.8	25.55	30.2	29.55	25.5	18.4	8.35	4.2	3.9	-2.5
ch1:	12:06:39	-7.1	-10.7	-13.85	-12.6	-5.55	2.45	13.35	20.35	20.4	15.05	6.45	1.55	-3.15	-5.35	-2.85	-1.15
ch1:	12:06:39	5.2	14.2	17.5	12	-4.35	-12.9	-10.75	-21.25	-26.9	-8.8	2.5	3.55	10.85	12.05	14.1	10.65
ch1:	12:06:39	-0.8	-4.25	0.7	4.25	15.2	25.65	29.4	28.75	22.3	14.8	13.85	10.95	5.25	-3.1	-11.55	-12.9
ch1:	12:06:39	-7.55	-6.55	-3.9	-2.65	-0.35	-2	-2	1.7	5.3	4.45	1.7	-0.6	-1.85	-0.8	2.1	4.4
ch1:	12:06:39	3.95	1.8	1.9	4.5	4.2	0.15	-5	-9.9	-14.95	-17.2	-14.2	-8.85	-7.2	-10.15	-14.5	-17.75
ch1:	12:06:39	-15.85	-10.95	-8.35	-6.55	-5.1	-8.1	-12.35	-12.15	-8.95	-5.75	-5.65	-10.75	-17.5	-20.15	-18.9	-15.8
ch1:	12:06:39	-9.75	-0.55	4.55	4	2.3	-0.45	-2.3	-0.5	-0.05	-4.8	-8.8	-8.15	-3.8	3	10.35	15.25
ch1:	12:06:39	17.3	17.3	18.3	22.6	26.35	22.9	11.75	0.5	-0.65	7.65	15.1	18.65	21.95	23.75	22.25	17.85
ch1:	12:06:39	10.2	3.65	3.65	7.1	9.8	12	13.15	14.6	16.55	16.8	17.7	19.65	17.5	12.3	9.9	10.65
ch1:	12:06:39	12.8	15.8	19.5	23.75	28.15	30.8	29.3	24.15	22.25	20.65	14.25	9.4	9.75	11.65	13.95	16.8
ch1:	12:06:42	20.05	23.95	21.3	13.15	7.6	7.6	14.25	27.5	36.9	35.05	27.55	20.1	12.45	9.3	14.5	22.15
ch1:	12:06:42	29.5	34.2	30.75	21.55	12.25	4.75	3.25	8	12.45	15.7	21.55	26.45	26.15	24.55	21.5	15.9
ch1:	12:06:42	13.45	13.35	7.6	-1.6	-8.25	-11.25	-7.5	2.45	17.05	30	32.45	23.05	10.55	4.2	8.55	17.4
ch1:	12:06:42	23	23.2	20.5	18	17.65	15.1	10.9	10.1	12.6	15.25	18.95	22.65	22.05	16.35	13.25	15.5
ch1:	12:06:42	17.7	16.9	17.95	20.6	20.9	18.05	13.65	9.4	9.55	12.7	13.65	10.3	11.05	15.4	17.7	16.55
ch1:	12:06:42	15.35	12	10	12	13.95	12.4	10.6	8.9	6.7	6.55	7.4	7	6.75	6.15	5.7	7.05
ch1:	12:06:42	6.2	3.9	0.4	-4.1	-1.85	5.55	6.7	3.8	3.7	5.9	9.6	16.6	19.6	15.85	11.3	6.9
ch1:	12:06:42	2.2	-1.8	-7.1	-10.1	-8.75	-6.65	-2.2	8.2	16.15	19.6	19.2	13.95	9.9	13.2	17.95	20.3
ch1:	12:06:42	18.15	15.35	18.25	23.15	23.25	23.45	26.35	29.2	27.4	21.2	14.5	9.05	6.3	8.8	15.2	24.9
ch1:	12:06:42	36.2	44.25	48.8	48.35	40.35	29.4	18.55	10.9	10.7	13.1	15.35	20.5	23.45	21.95	21.85	25.4
ch1:	12:06:42	29.2	26.75	20.45	17.9	18.3	18.9	22.25	24	21.2	14.8	6.7	-2	-9.95	-15.4	-16.1	-12.3
ch1:	12:06:42	-2	10.3	21.05	31.65	39.8	38.05	27.95	14.15	-0.05	-11.25	-19.1	-23.3	-20.45	-12.9	-4.3	1.8
ch1:	12:06:42	5.85	9.65	12.25	13.5	15.8	16.65	10.65	0.35	-5.75	-4.95	-1.5	1.55	5.3	8.25	10.65	14.3
ch1:	12:06:42	19.1	22.35	20.05	10.75	1.15	-2.05	-0.5	3.6	11.1	19.2	24	26.9	26.35	19.35	9.5	1
ch1:	12:06:42	-4.6	-4.35	0.45	7.5	13.8	13.45	5.8	-5.25	-18.1	-29.35	-33.5	-30.8	-23.15	-11.25	2.3	13.85
ch1:	12:06:42	20.25	21.25	19	14.2	6.75	-1.05	-12.05	-24.7	-31.05	-28.75	-21.55	-9.75	2.5	8.4	6.45	-0.2
ch1:	12:06:42	-11.45	-25.85	-38.95	-46.7	-48.55	-46.2	-38.6	-26.05	-16.05	-14.15	-14.75	-14.2	-16.55	-25.5	-37.05	-43.9
ch1:	12:06:42	-42.1	-33.75	-21.55	-10.9	-3.45	0.95	3.05	3.05	0.3	-5.3	-7.7	-4.35	0.45	5.4	8.6	6.55
ch1:	12:06:42	0.2	-9.6	-19.4	-20.45	-10.65	1.8	12.9	24.15	31.75	28.65	17.25	1.55	-17.75	-29.25	-20.85	-4.4
ch1:	12:06:42	8.15	19.7	27.85	26.5	20.7	13.25	3.35	-5.45	-8.2	0.65	19.9	39.95	49.05	44.8	33.55	22.05
ch1:	12:06:42	10.95	1.65	-4.9	-8.5	-2.7	8.85	19.85	31.95	42.9	46.2	43.55	35.1	22.95	13.7	9.75	7.9
ch1:	12:06:42	8.45	10.85	14.5	18.65	25.65	32.4	31.9	27.35	25.8	26.35	30.8	39.9	45.35	45.75	44.5	39.55
ch1:	12:06:42	32.1	27	26.3	26.95	24.4	18.65	14.3	13.4	17.85	26.75	34.1	35.95	33.4	28.5	24	18.35
ch1:	12:06:42	12.15	11.9	20	30.8	40.25	45.65	46.1	42.45	37.5	32.25	25.4	15.9	6.65	1.2	1.6	6.8
ch1:	12:06:45	10.25	10.2	9.3	4.8	-2.35	-3.85	-0.05	0.9	-0.2	0.3	0.7	1.5	6.55	12.95	17	19.75
ch1:	12:06:45	20.25	16.2	16	20.75	19.05	12.75	14	23.4	34.75	42.55	44.05	38.45	24.25	8.9	2.7	6.65
ch1:	12:06:45	16.45	28.05	37.8	43.6	43.1	36.55	27.2	15.35	3.35	-5.15	-8.9	-9.55	-7.3	-3.45	-4.85	-11.95
ch1:	12:06:45	-19	-27.2	-37.65	-39.85	-30.5	-13.85	8.2	27.6	34.4	29.35	16.25	-0.25	-14.75	-25.3	-31.85	-32.35
ch1:	12:06:45	-27.95	-22	-16.3	-10.95	-5.4	-2.15	-6.4	-18.4	-31.25	-40.25	-48.05	-53.4	-50.05	-38.55	-27.45	-22.35
ch1:	12:06:45	-20.95	-20.9	-20.25	-19.2	-23.6	-33.55	-42.9	-47	-44.15	-36.85	-30.4	-23.8	-17.6	-17.45	-22.4	-26.45
ch1:	12:06:45	-29.25	-33.5	-40.15	-43.5	-35.1	-20.6	-8.95	-0.1	7.2	8.95	6.75	-0.9	-12.8	-23.1	-27.9	-26.15
ch1:	12:06:45	-17.5	-9	-4.35	-4.15	-8.05	-13.05	-16.55	-17.85	-16.1	-12.1	-6.15	1.35	6.35	8.05	8.75	7.05
ch1:	12:06:45	4	3.3	4.2	2.8	1.15	2.85	5.6	7.65	11.95	17.1	20	21.3	21.1	18.9	12.25	2.15
ch1:	12:06:45	-4.3	-6.15	-5.9	-0.2	7.35	11.1	15.5	22.1	21.35	13.6	7.95	8.7	12.7	15.1	14.7	16.8
ch1:	12:06:45	21.15	24.1	26.3	25.85	20.75	14.95	7.25	-4.6	-14.95	-16.75	-11.45	-1.55	9.65	15.9	12.25	3.9
ch1:	12:06:45	-2.2	-10.3	-21.45	-26.45	-23.35	-11.3	7.15	22.85	33.55	41.2	41.35	34.85	23.1	9.5	-1.2	-10.65
ch1:	12:06:45	-21.6	-24.85	-21.15	-15.95	-9.85	-1.45	7.65	15.95	17.65	11.55	3.25	0.65	4.3	9.7	14.35	16.6
ch1:	12:06:45	15.6	14.45	11.8	6.4	3.2	5.95	11.05	15.7	16.15	13.45	10.75	8.8	4.45	2.75	5.65	10.6
ch1:	12:06:45	15.6	19.35	19.65	14.1	4.45	-6.95	-12.45	-8.95	1	11	17	16.85	13.25	12.5	14.7	14.65
ch1:	12:06:45	8.95	0	-2.15	3.9	9.4	12.75	12.6	12.25	17.05	18.5	17.7	20.85	14.8	4.3	13.05	22.9
ch1:	12:06:45	20.7	20.15	25.2	30.45	36.8	39.75	42.35	40.9	29.2	14.9	7.35	4	5.6	12.6	23.05	30.35
ch1:	12:06:45	28.05	16.4	3.8	-6	-8.6	-6.9	-4.2	-6.45	-11.8	-15.3	-16.55	-14.6	-9.65	-10	-14.7	-14.95
ch1:	12:06:45	-16	-20.25	-18.35	-11.35	-5.1	-3.6	-9.65	-20.95	-27.5	-27.45	-22.65	-16.05	-9.55	-8.15	-11.75	-14.95
ch1:	12:06:45	-14.6	-13.8	-10.75	-6.4	-5.25	-6.35	-7.25	-10.05	-12.85	-12.2	-12.4	-15.2	-16.5	-11.95	-3.8	4.55
ch1:	12:06:45	9.95	9.5	5.65	2.85	-0.85	-6.1	-7.3	-3.9	-1	-0.2	0.7	2.85	7.2	12.1	11.55	8.95
ch1:	12:06:45	11.25	17.05	22.05	24.65	22.65	17.1	9.95	3.95	-0.4	-1.05	2.65	9.75	14.45	17.45	20.8	23.9
ch1:	12:06:45	26.6	23	13.6	4.65	2.15	4.95	10.05	14.75	14.3	16.3	17.7	20.3	22.5	20.4	14.85	9.55
ch1:	12:06:45	7.1	13.65	19.15	-0.4	-26	-15.95	-1.45	-4	6.65	12.85	-20.2	-46.7	-27.6	0.25	14.65	12
ch1:	12:06:48	-1.7	-14	-19.5	-20.1	-7.1	11.3	26.7	33.45	32.65	30.95	28	17.55	4.85	-4.6	-7.4	-4.9
ch1:	12:06:48	2.1	6.05	9.15	10.35	9.9	4.15	-0.5	-8.45	-16.65	-15.6	6.65	23.7	25.5	24.75	23.4	13.95
ch1:	12:06:48	6.5	1.75	-3.7	-7.5	-6.75	-3.95	1.3	6	9.65	8.9	1.35	-6	-6.55	-4.1	-3.8	-4.5
ch1:	12:06:48	0.5	5.5	7.7	2.95	-0.55	-1.7	2.4	8.6	13.1	13.35	12	7.55	1.95	0.7	3.7	11.85
ch1:	12:06:48	22.85	27	24.35	20.3	11.9	0.85	-5.85	-2.45	9.6	25.2	38.6	45.25	42	33.2	21.6	8.3
ch1:	12:06:48	-5.35	-22.65	-35.25	-39	-36.95	-38.1	-35.45	-33.95	-30.7	-27.4	-24	-23.1	-24.1	-25.5	-28.4	-29.5
ch1:	12:06:48	-29.9	-31.45	-29.7	-31.55	-32.15	-27.8	-25.5	-22.1	-18.45	-18.75	-8.95	-5.05	-2.8	24.7	38.85	7.55
ch1:	12:06:48	-1.85	1.15	-9.9	-11.25	2.1	10.1	25.35	32.2	27.7	26.95	27.35	22.45	23.05	20.05	13.7	10.3
ch1:	12:06:48	14.6	24.15	35.8	41.8	46.45	42.8	38.85	31.8	26.6	19.55	9.6	1.15	-1.05	2.85	13.75	28.15
ch1:	12:06:48	38.45	40.7	35.4	25.85	14.55	0.3	-9.85	-7.1	1.3	7.35	15.15	23.35	27.9	29.4	28.35	24.85
ch1:	12:06:48	18.65	7.3	-3.05	-5.8	-1.85	6	15.8	24.1	28.35	27.85	24.65	17.2	3.05	-9.4	-11.1	-6.45
ch1:	12:06:48	1.25	16.7	36.65	48.6	49.65	44.9	37.5	25.1	11	2.5	2.1	5.45	12.05	23.3	33.65	38.45
ch1:	12:06:48	34.75	28.35	23.85	20.85	22.9	31.05	37	42.35	49.25	57.45	62.3	58.8	42.15	23.25	8.85	4.85
ch1:	12:06:48	14	27.05	35.4	44.3	45.5	38.25	32.85	25.9	20.1	26.3	33.55	37.7	45.9	43.2	26.1	21.15
ch1:	12:06:48	20	8.2	1.2	4	8.05	13.6	19.25	24.55	32.1	33.85	24.95	10.2	-8.4	-23.2	-25.3	-15.3
ch1:	12:06:48	-3.4	3.95	6.95	7.5	4.8	-3.2	-14.1	-21.9	-21.7	-11	5.6	21.1	30.3	34.7	34.55	25.75
ch1:	12:06:48	10.25	-2.25	-8.6	-10.1	-6.55	1.4	12	23.65	31.25	32.95	28.35	16.1	2.15	-3.65	-0.8	6.3
ch1:	12:06:48	11.5	14.7	18.85	23.45	28.1	32.3	31.2	24.5	15.5	6.95	2.75	4.1	7.3	10.45	9.4	2.95
ch1:	12:06:48	-5.25	-12	-15	-11.5	-4.5	3.95	10.95	15.05	16.75	15	7.35	-2	-8.9	-13	-15.5	-12.1
ch1:	12:06:48	-0.55	10.8	16.6	21.3	19.05	9.5	1.55	-11.9	-28.8	-30.7	-24.8	-26	-27.95	-24.85	-20.2	-15.55
ch1:	12:06:48	-11.95	-9.7	-11.7	-16.2	-19.1	-17.7	-11	-1.2	7.75	15.75	17.95	13.8	7.5	-1.4	-13.05	-20.55
ch1:	12:06:48	-17.25	-2.7	13.75	20.35	19.15	13.7	2.55	-8.7	-11.8	-5.45	9.5	26.9	39.2	45.3	48.75	49.75
ch1:	12:06:48	40.05	18.65	-0.7	-8.35	-7.15	0.95	11.45	16.75	18.3	21.3	24.4	25.95	28.65	34.15	36.85	28.7
ch1:	12:06:51	15.55	6.85	0.95	-4.85	-7.1	-4.05	3.05	11.15	17.8	20.45	17.1	8.55	-1.5	-10.65	-13.2	-5.55
ch1:	12:06:51	5.1	15.95	28.45	41.2	50.15	51.9	40.2	19.9	3.2	-3.05	0.3	9.7	17	19.5	17.9	15.25
ch1:	12:06:51	14.4	8.1	-7.5	-17.45	-10.05	7.65	26.8	43.15	54.85	58.85	52.55	43.55	36.1	22.7	11.4	13.85
ch1:	12:06:51	19.5	22.25	27.7	33.2	36.9	42.3	48.65	51.5	47.35	36.35	29.55	30.15	32.55	36.85	38.55	34.15
ch1:	12:06:51	31.35	22.3	13.9	11.2	16.95	22.2	30.2	35.9	35.9	31.7	27.4	23.15	18.5	13.25	10.8	13.45
ch1:	12:06:51	26.4	38.1	47.8	55.75	53.5	46.1	37.2	13	4.85	24	29.6	20.25	17.25	13.15	4.15	0.05
ch1:	12:06:51	-1.9	-6.9	-9.95	-6.6	-1.45	3.5	13.7	23.4	24.65	22.65	18.8	11.45	-0.35	-7.9	-19.65	-32
ch1:	12:06:51	-31.65	-20.15	-5.4	3.5	2.4	-1.45	-3.15	-15.65	-29.2	-30.3	-31.3	-29.8	-17.9	-6.25	-0.05	2.55
ch1:	12:06:51	2.5	4.3	2.4	-6.25	-14.05	-20.6	-27	-29.55	-34.4	-40	-39.65	-34.45	-28.75	-27.3	-30.1	-29.05
ch1:	12:06:51	-26.85	-28.55	-27.2	-21.65	-11.65	-0.35	3.15	-0.8	-4.7	-8.2	-11.8	-15.45	-19.4	-22	-24.55	-21.45
ch1:	12:06:51	-8.5	8.75	24.4	35.6	36.75	28.2	18.2	9.55	1	-5.5	-3.5	6.85	20.75	33.1	38.5	36.95
ch1:	12:06:51	35.1	35.8	38.3	40.35	38.45	35.4	35.55	38.55	40.55	38.7	35.8	37.15	39.15	36.75	31.7	24.15
ch1:	12:06:51	13.3	3.3	1.35	7.35	14.35	19.65	26.75	35.35	42.2	43.3	36.4	25.25	14.55	7.45	5.05	8.5
ch1:	12:06:51	14.85	19.7	22.05	24.55	25.7	21.3	13.85	8.8	6.35	6.55	12.75	23.9	32.5	32.75	24.6	11.65
ch1:	12:06:51	-1.65	-9.65	-7.5	0.05	8	17.1	25.3	29.25	28.1	20.8	9.8	1.25	2.25	10.75	17.25	18.2
ch1:	12:06:51	16.6	13.9	9.55	2.4	-7.75	-13.35	-11.55	-6	3.7	15.55	22	20.45	15.45	11.5	10.5	11.45
ch1:	12:06:51	15.85	20.15	18.75	12.4	8.7	7.1	5.55	4.55	8.05	12.45	15.85	23.55	33.15	35.45	31.75	23.35
ch1:	12:06:51	12.15	7.25	11.95	20.1	29.25	37	40.15	35.3	24.7	15.75	13.05	14.25	16.75	16.8	14.65	12.6
ch1:	12:06:51	7	-2.25	-6.55	-3.8	2.55	10.6	19.05	23.8	22.1	17.2	14.35	12.55	8.95	4.55	0.1	-1.6
ch1:	12:06:51	0.85	4.7	8.65	12.3	10.85	2.1	-10.1	-17.75	-17.3	-10.65	0	9.1	9.2	5.95	8.8	12.95
ch1:	12:06:51	15.5	17.5	17.6	15.65	12.2	6.05	0.7	0.4	5	10.5	14.05	16.95	20.7	23.2	21.5	16.15
ch1:	12:06:51	12.5	11.7	7.25	-1.6	-7.3	-6.4	0.9	10.1	16.15	22.55	27.25	25.05	18.55	8.95	-2.75	-7.75
ch1:	12:06:51	-6.8	-5	-0.55	6.45	14.45	25.25	35.95	40.3	33.1	17.9	3.4	-3.2	0.3	10.45	18.35	21.5
ch1:	12:06:54	21.6	32.55	34.2	30.8	24.35	17.05	11.9	10.55	11.1	9.05	9.1	15.3	17.4	16.5	23.45	26.8
ch1:	12:06:54	14.6	0.5	-2.45	1.3	8.3	17.6	26.15	30.9	34.3	34.3	26.75	14.9	7.95	10.8	20.65	29.1
ch1:	12:06:54	31.75	33.5	38.2	43.15	42.8	34.85	23.6	12.95	3.8	0.5	6.1	14.5	23.2	33.85	43.35	45.3
ch1:	12:06:54	39	25.3	10.5	1.5	-0.15	4.85	13.4	20.65	30.05	38.65	36.05	22.15	5.4	-5.6	-4.6	6.6
ch1:	12:06:54	18.25	24.3	22.6	16.25	10.7	4.25	-6.1	-15.95	-15.75	-5.25	4.85	8.7	11.25	14.05	15.05	15.2
ch1:	12:06:54	13.9	8.2	0.75	-3.95	-1.5	3.5	6.85	7.95	7.55	1.55	-6.75	-11.3	-11.75	-10.1	-7.7	-5.8
ch1:	12:06:54	0.2	11.1	20	22.15	20.2	14.4	8.45	4.9	-0.7	-11.05	-15.75	-14.3	-12.55	-9.65	-5.75	-5.5
ch1:	12:06:54	-8.45	-11.7	-13.9	-14.15	-11.15	-5.6	-0.95	0.2	1	4.25	5.1	-1.6	-10.45	-13.55	-14.7	-11.65
ch1:	12:06:54	-4.4	3.3	9.05	12.2	14.05	14.75	13.7	13.1	15.15	14.3	9.75	8.45	13.05	18.75	25.05	26.15
ch1:	12:06:54	28.8	23.95	17.55	-0.2	-14.15	-25.4	-19.5	-2.15	17.5	34.8	40.25	33.4	22.5	7.9	3	1.2
ch1:	12:06:54	1.7	5.95	10.6	13.2	21.55	21.15	23.45	29.65	15.95	-24.15	-37.95	-29.4	-12.7	-5.25	5.75	16.3
ch1:	12:06:54	28.3	32	31.45	21.65	8.15	-6.3	-10.8	-11	-4.85	-0.95	7.2	16.9	23.9	25.35	20.6	6.1
ch1:	12:06:54	-8.75	-23.1	-20.05	-8.4	7.55	21.7	25.4	24.1	12.55	1.05	-12.45	-29.25	-40.4	-42.4	-41.8	-34.6
ch1:	12:06:54	-34.2	-31.9	-29.1	-28.85	-23.45	-18.95	-26.65	-26.65	-39.65	-44.8	-23.85	-47.4	-100.65	-46.2	27.6	37.25
ch1:	12:06:54	39.45	43.65	28.75	27.7	24.6	14.05	8.2	4.05	4.95	12.5	12.35	17.5	21.65	19.8	13.9	2.2
ch1:	12:06:54	-5.95	-1.65	2.15	11.95	22.6	37.5	47.1	52.1	45.5	34.95	20.75	9.35	1.6	-0.8	2.2	9.15
ch1:	12:06:54	15.95	19.9	20.85	17.35	8.7	0.1	-4.9	-8.55	-10.7	-8.6	-1.2	9.55	18.95	23.75	23.8	17.15
ch1:	12:06:54	5.65	-6.25	-16.25	-18.9	-9.8	6.3	23.1	34.15	31.55	20	9.65	-0.75	-12.45	-19.2	-18.8	-12.65
ch1:	12:06:54	-3.75	2.7	1.95	-1.05	-1	0.05	-2.5	-5.85	-7.4	-8.1	-8.6	-8.7	-7.45	-1.95	8.05	13.3
ch1:	12:06:54	6.9	-4.45	-9.95	-8.8	-6.35	-5.7	-6.35	-5.45	-0.1	6.6	6.6	-1.35	-11.05	-16.05	-15.75	-11.3
ch1:	12:06:54	-3.65	7.8	20.35	29	28.95	21.1	10.75	3.95	3.3	7	8.95	4.3	-3.25	-7.25	-5.85	1.2
ch1:	12:06:54	9.8	12.55	11.05	9.5	2.75	-9.7	-16.05	-12.05	-3.1	8.65	21.05	29.9	34	33.1	25.3	13
ch1:	12:06:54	1.25	-8.15	-13.2	-12.6	-10.2	-8.2	-4.75	-0.6	4.65	12.6	18.4	15.75	5	-9.8	-19.1	-18.05
ch1:	12:06:57	8.1	12.45	15.75	14.35	3.85	-12.8	-27.35	-37.1	-41.7	-38.4	-29.4	-17.35	-3.8	7.1	10.7	8.8
ch1:	12:06:57	1.8	-10.05	-23	-37.1	-49.65	-53.6	-51.3	-47.95	-42.45	-37.4	-35.55	-34.05	-31	-29.95	-34.1	-42.45
ch1:	12:06:57	-49.9	-51.7	-45.7	-34.65	-25.6	-19.3	-13.2	-9.1	-8.55	-14.5	-26.85	-37.95	-41.05	-35.7	-24.3	-12.1
ch1:	12:06:57	-3.7	-0.1	-2.1	-6.9	-12.2	-19.55	-29.85	-38.75	-43.95	-44.35	-39.9	-31.8	-20.75	-7.65	5.55	12.75
ch1:	12:06:57	10.2	1.05	-9.05	-17.95	-24.3	-27.75	-30.15	-35.3	-40.95	-39.6	-35.85	-35.6	-32.85	-27.9	-29.35	-32.2
ch1:	12:06:57	-30.9	-27.7	-23.45	-19.85	-18.95	-18.1	-17.25	-18	-18.4	-17	-12.65	-5.9	1.4	4.65	3.85	-1.25
ch1:	12:06:57	-9	-16.45	-22.3	-24.35	-16.75	-2.8	10	20.35	27.75	31.05	30.35	23.45	10.95	-2.45	-12.55	-16.9
ch1:	12:06:57	-13.8	-6.4	3.3	13.1	18.3	16.95	15.25	15.45	14.55	9.15	2.5	-0.6	3.65	12.25	19.4	21.75
ch1:	12:06:57	22.25	22.65	23.45	22.4	16.85	8.45	4.7	9.35	18.85	26.1	30.9	36.2	37.5	29.3	18	8.95
ch1:	12:06:57	3	1.3	5.65	16.7	32.45	43.8	46.2	42	34.15	26.35	20.55	13.2	5.3	0.35	-2	-0.75
ch1:	12:06:57	6.65	13.75	15.35	12	5.8	-0.15	-0.55	5.15	17.2	32.9	42.95	43.4	40.9	38.85	36.95	37.05
ch1:	12:06:57	38.1	35.7	31.1	27.55	23.6	19.15	20	26.15	33.7	40.75	44.45	43	38.55	30.7	21.5	16
ch1:	12:06:57	15.85	17.75	19.95	21.1	22.4	20.85	14.85	10.95	13.65	18.85	20.9	20.45	19.7	19.35	16.35	14.45
ch1:	12:06:57	16.1	17.7	16.6	14.6	11.65	5.55	0.95	2.7	9.5	18.05	22.95	20.75	17.15	15.55	14.75	14.2
ch1:	12:06:57	12.15	10.95	14.8	14.5	5.9	2.15	3.55	9.1	19.95	26.1	23.4	20.5	17.7	15.4	16.75	17.4
ch1:	12:06:57	11.45	0.65	-9.4	-11.55	-5.65	5.25	19.45	30.55	31.85	26.5	21.25	18.8	19.85	17.85	4.55	-13.9
ch1:	12:06:57	-28.65	-36.5	-34.85	-23.65	-13.15	-8.2	-9.3	-14.45	-19.8	-23.85	-29.85	-30.5	-23.05	-13.8	-4.8	6.2
ch1:	12:06:57	12.35	11.7	7.05	1.15	-6.5	-12	-15.8	-13.05	-1.55	11.7	22.35	27.8	25.8	22.05	16	6.55
ch1:	12:06:57	-1.2	-5.1	-8.55	-7.5	-3.7	1.6	7.7	10.6	9.7	9.25	10.75	16.15	20.05	20.45	21.25	20.5
ch1:	12:06:57	14.55	15.6	20.7	24	28.75	33.8	35.65	39.35	40.5	36.75	28.15	16.6	5.35	-2.05	-3.2	6.3
ch1:	12:06:57	20.3	29.95	32.7	29.95	21.2	9.4	-3.5	-11.4	-9.9	-0.2	14.05	28	34.2	31.4	23.1	9.7
ch1:	12:06:57	-5.55	-12.8	-10	-1.4	7.05	11.05	12.7	14.15	13.8	10.55	4.45	-5.15	-12.3	-14.9	-12.3	-4.6
ch1:	12:06:57	3.85	12.35	24.6	34.05	34.65	31.05	26.2	19.5	15.7	18.2	23.85	30.85	35.6	37.05	37.2	35.85
ch1:	12:07:01	59.7	58.1	48.2	35.25	24.55	18.55	13.5	9.9	10.35	14	18.9	24.45	28.3	27	19.8	8.7
ch1:	12:07:01	-1.95	-5.25	1.7	12.65	24.2	35.6	41.25	39.75	32.65	21.55	10.15	1.05	-5.3	-5.25	-0.05	7.25
ch1:	12:07:01	17.15	26.5	31.95	34.75	34.85	27.85	14.1	-0.35	-9.8	-12.7	-7.65	2.6	9.7	11.85	12.45	11.25
ch1:	12:07:01	7.5	4.15	4.35	4.4	-0.45	-4.05	-2	1.95	5.55	10.4	14.65	15.05	9.5	1.65	-5.45	-11.6
ch1:	12:07:01	-17.15	-20.55	-18.7	-11.65	-5.3	-1.05	4.4	9	10	8.1	4.35	-1.05	-6.35	-9.8	-6.45	5
ch1:	12:07:01	18.25	26.55	29.95	26.85	16.85	3.85	-4.95	-8.65	-7.4	0.3	10.35	17	20.6	23.6	22.5	15.4
ch1:	12:07:01	3.5	-5.9	-5.85	2.5	12.1	20.75	26.05	24.05	19.25	14.35	7.85	3.65	5.95	11.5	17.75	23.65
ch1:	12:07:01	26.3	23.55	14.4	1.95	-6.1	-8.05	-6.1	-0.05	8.05	15.2	19.4	20.3	21.3	23.9	22.65	16.6
ch1:	12:07:01	7.85	-0.25	-1.8	1.35	4.4	8.3	9.75	4.7	-1.1	-4.5	-3.55	6.3	18.35	25.15	27.25	24.45
ch1:	12:07:01	18.05	12.7	5.95	-0.2	-1.1	0.55	2.65	6.9	9.1	7.6	5.25	3.95	3.8	4	5.1	9
ch1:	12:07:01	12.75	14.2	13.15	10	7.25	2.95	-4.25	-9.65	-13.85	-19.95	-22.35	-17.9	-6.75	5.7	11.55	11.2
ch1:	12:07:01	8.15	-0.9	-12.9	-19.65	-20.9	-20.45	-19.2	-17.1	-12.75	-7.2	-1.4	5.5	10.3	10.5	7.1	1.6
ch1:	12:07:01	-3.4	-3	4.05	12.5	17.75	20.25	20.2	14.6	4.15	-7.1	-14.45	-17.1	-14.15	-8.65	-5.65	-6.05
ch1:	12:07:01	-6.65	-9.95	-14.7	-19.65	-26.85	-33.2	-32.1	-26.25	-18.75	-10.85	-5.1	-4.15	-7.2	-11.75	-13.05	-14.65
ch1:	12:07:01	-18.2	-19.9	-15.95	-7.3	-4.25	2.05	-3.1	-6.75	-10.25	-15.35	-4.6	-5.8	-0.65	0.1	4	2.55
ch1:	12:07:01	9.45	8.6	16.15	14.55	3	3.2	2.8	-0.55	20.9	15	23.05	35.75	7.45	30.3	23	-163.4
ch1:	12:07:01	-202.75	-42.6	-9.2	-15.5	28.85	32.75	32.25	42.5	17	12.65	14.65	13.45	22.6	29.7	32.05	39.45
ch1:	12:07:01	31.2	24.9	21.6	28.55	29.45	33.8	25.8	31.1	31.15	28.75	29.3	23.2	23.25	16.4	17.3	23.65
ch1:	12:07:01	20.9	10.7	2.45	-0.6	5.4	20.85	31.5	33.3	29.1	18.25	4.8	-3.05	-4.75	0.3	6.25	9.25
ch1:	12:07:01	11.75	16.1	19.75	17.7	8.15	1.95	2.6	6.5	11.9	19.65	27.35	34.55	35.65	29.25	18.35	7.6
ch1:	12:07:01	2.6	6.75	11.95	14.35	14.5	15.4	19.5	24.9	23.25	14.55	5.25	1.75	1.75	2.85	5.75	6.25
ch1:	12:07:01	0.5	-6.05	-10.6	-12.35	-9.75	-5.4	-0.5	5.1	6.2	4.5	5.05	6	5.1	2.95	-1.7	-7.9
ch1:	12:07:01	-12.75	-14.4	-11.7	-6.1	-0.2	3.35	3.4	-0.1	-9.45	-21.9	-25.55	-21.1	-16.6	-12.75	-5.3	2.35
ch1:	12:07:04	-32.25	-29.05	-25.9	-22.45	-21.2	-21	-23.7	-27.35	-27.45	-24.7	-17.6	-9.95	-5.45	-2.9	-11.85	-25
ch1:	12:07:04	-17.8	-4.8	-5.7	-1.55	7.2	9.1	8.25	6.5	0.8	-8.3	-21.15	-25.65	-20.5	-15.55	-7.35	4.6
ch1:	12:07:04	10.1	13.05	10.8	1.05	-8	-12.45	-17.85	-18.4	-16.65	-13.6	-7.9	-2.05	-1	-4.35	-9.8	-16.1
ch1:	12:07:04	-18.2	-12.5	-2.25	6	7.95	6.05	3.25	-1.15	-5.55	-6.3	-2.95	0.5	2.1	3.25	4.05	2.3
ch1:	12:07:04	-3.5	-12.85	-21.6	-23.55	-20.2	-14.4	-8	-3.2	0.85	6.35	10.3	10.85	4.45	-10.3	-23.9	-25.2
ch1:	12:07:04	-13.95	5.2	20.6	21.7	14.65	10.35	7.45	2.8	-1	-3.5	-4.7	-0.95	9.25	22.4	32.75	34.55
ch1:	12:07:04	33.3	34.45	29.3	14.65	1.85	-5.45	-8.65	-3.75	3.7	4.8	2.1	0.75	1.85	4.95	5.1	2.25
ch1:	12:07:04	-1.3	-4.05	-2.1	5.1	9.7	10.65	10.8	9.8	7.1	2.55	-3.35	-7.55	-6.65	-2.8	0.35	5.8
ch1:	12:07:04	13.8	9.8	6.35	13.7	15.45	11.2	5.95	-9	-13.15	3.2	14.35	14	11.3	8.25	11.2	16.3
ch1:	12:07:04	19.1	9.95	-6.1	-7.2	1.55	-1.7	6.65	24.8	23	19.85	24.15	23.35	14.65	2.85	-2.85	-2.05
ch1:	12:07:04	-0.85	3.9	12.65	17.5	20.9	21.35	16.45	11.15	1.85	-4.55	4.35	15.2	19.2	26.9	29.95	25.45
ch1:	12:07:04	25.8	14.95	-4.25	-7.3	1.55	7.8	15.8	23.95	28.1	23.85	17.6	18.9	16.05	-0.75	-5.3	3.05
ch1:	12:07:04	6.75	12.35	25.2	40.5	51.25	49.55	39.25	32.05	18.55	1.85	-11.75	-16.05	-16.7	-16.4	-12.35	-6.9
ch1:	12:07:04	-4.25	-1.95	1.75	1.65	-0.75	-1.85	-1.8	-0.35	1.9	5.7	11.55	18.15	20.8	19.75	17.5	16.25
ch1:	12:07:04	15.05	16.2	18.25	21.8	25.15	25.55	22.75	19.9	14.85	11.35	14.5	21.95	26.35	26.55	24.05	21.95
ch1:	12:07:04	21.1	21.45	21.9	21.2	20.9	21.65	19.7	15.9	16.5	20.05	26.3	35	37.8	32.4	25.3	20.6
ch1:	12:07:04	17.75	15.95	15.5	18.2	20.4	19.4	18.2	15.85	10.7	7.1	6.8	6.95	7.45	8.3	5.85	-2.05
ch1:	12:07:04	-11.2	-15.4	-12.8	-5.65	3.95	9.9	10.35	8.65	7.9	6.2	3.95	3.25	4.4	4.45	1.1	-2.7
ch1:	12:07:04	-3.15	-2	-0.75	1.1	2.85	4.15	3.85	0.55	-4.45	-9.1	-7.55	4	14.4	13.5	4.6	-7.1
ch1:	12:07:04	-15.6	-16.85	-15.05	-13.05	-10.95	-11.65	-13.55	-12.65	-9.95	-11.3	-16.4	-21.5	-23.55	-22.8	-19.5	-17.2
ch1:	12:07:04	-18.75	-17.85	-13.3	-10.9	-9.6	-5.4	-2.55	-3.6	-6.6	-7.9	-6.75	-4	0.3	3.6	0.95	-4.05
ch1:	12:07:04	-8.85	-12.7	-15.3	-13.65	-9.9	-4.35	-0.2	5.55	7	3.95	-2.95	-8.6	-11.7	-5	6.25	13.15
ch1:	12:07:04	14.4	12	4	-4.1	-9.35	-11.3	-13.45	-9.15	1.5	11.6	21.8	33.6	37.65	42.45	45.9	35.4
ch1:	12:07:07	9.15	10.55	5.4	-4.65	-9.45	-12.3	-8.25	-0.55	8.7	14.9	14.5	5.15	-1.8	-9	-16.3	-20.25
ch1:	12:07:07	-18.3	-7.2	7.7	15.65	20.75	22.75	19	10	-0.25	-13.5	-24.25	-22.85	-14.5	-5.15	3.25	12.6
ch1:	12:07:07	17.65	21.4	20.95	14.8	6.15	0.85	-6.15	-11.9	-15.85	-13.45	-3	11.15	11.35	7.05	8.95	12.1
ch1:	12:07:07	2.9	-6.3	-9.55	-11.3	-14.05	-13.4	-8.65	-2.85	0.9	6.15	6.5	-1.2	-10.8	-17.75	-20.95	-17.65
ch1:	12:07:07	-8.35	4.05	12.7	10.2	-2.4	-17.1	-30.4	-33.55	-27.3	-21.45	-16.8	-9.05	-6.65	-9	-10.5	-16.8
ch1:	12:07:07	-27.2	-32.85	-30.35	-21.85	-13.05	-10.1	-7.8	-2.7	-1.05	-4.2	-8.45	-10.9	-8.75	-1.4	7.1	11.8
ch1:	12:07:07	6.5	-7.8	-20.2	-22.5	-13.5	1.9	14.6	18.05	16.1	14.75	15.5	14	7.85	-3.8	-17.85	-25.9
ch1:	12:07:07	-25.15	-18.15	-8.4	-1.95	0.65	5.6	9.25	2.25	-13.5	-30.3	-42.3	-42.8	-37.65	-31.5	-25.55	-19.95
ch1:	12:07:07	-19.25	-16.6	-12.2	-12.75	-20.4	-26.1	-30.5	-38.45	-37.25	-30.5	-22.75	-13.8	-6.7	1.7	1.65	-7.35
ch1:	12:07:07	-8.4	-7.05	-8.3	-3.65	-2.65	1.55	15.1	14.6	-0.3	-6.65	-18.5	-29	-26.8	-13.4	12.4	24.45
ch1:	12:07:07	17.55	14.2	10.25	-0.9	-6.1	-15.4	-30.6	-37.7	-40.35	-37.8	-25.35	-12.95	-4.75	-6.45	-19.65	-33.75
ch1:	12:07:07	-41.75	-34.15	-19.3	-6.65	6.3	13.6	11	3.85	-0.6	-5.6	-8.25	-11.7	-16.05	-20.55	-22.75	-21.55
ch1:	12:07:07	-12	-1.6	2.05	0.8	-2.3	-12.5	-19.65	-20.8	-15.45	-7.95	3.35	14.9	19.95	18.25	10	1.6
ch1:	12:07:07	-2.65	-3.25	-2.4	1.65	1.45	-4.3	-6.4	-8	-10.9	-4.65	3.2	11.1	17.6	14.35	11	6.9
ch1:	12:07:07	-7.9	-3.65	14.9	11.1	3.3	-2.35	-13.4	-20.2	-17.8	-12.75	-2.05	6.9	14.2	17.2	13.3	7.2
ch1:	12:07:07	4.5	2.65	1	-5.6	-14.45	-20.05	-18.8	-17.6	-12.75	-6.85	-0.65	4.85	6.55	6.8	2.65	-4.85
ch1:	12:07:07	-9.7	-7.85	-2.4	4.4	10.5	11	5.85	-0.8	-8.25	-12.65	-13.5	-15.65	-18.05	-17.7	-14.85	-9
ch1:	12:07:07	-3.1	-3.15	-8.6	-17.05	-28	-37.9	-43.25	-43	-37.2	-28.25	-20.3	-15.65	-14.15	-12.2	-8.55	-4.65
ch1:	12:07:07	-2.35	-4.15	-10.45	-16.8	-21.25	-21	-13.8	-4.95	0.5	4.2	5.4	4.25	1.75	-1.1	-4.75	-8.7
ch1:	12:07:07	-9.5	-5.2	0.1	7.05	13.65	15	11.65	9.05	4.9	-2.9	-12.4	-17.85	-17.4	-13.8	-10.45	-7.9
ch1:	12:07:07	-5.9	-5.05	-6.45	-10.05	-13.95	-14.3	-9.25	-1.15	8.9	17.45	22.25	23.15	22.5	19.9	16.6	10.25
ch1:	12:07:07	3.5	2.55	4.7	5.15	5.4	4.55	1.85	0.9	3.55	4.95	-2.1	-15.8	-24.15	-22.65	-13.7	-1.25
ch1:	12:07:07	10.8	17	15.3	7.7	0.6	-7.3	-17.1	-28.3	-33.4	-31.6	-20.25	-13.35	-10.75	-8.45	-0.2	5.65
ch1:	12:07:10	27.9	16.9	2.55	-10.8	-12.7	-1.25	12	11.15	16.15	17.35	22.2	19.55	1.45	-11.5	-4.85	-1.6
ch1:	12:07:10	5.85	16.9	10.5	6.4	-2.4	-32.05	-37.25	-31.35	-40.15	-41.65	-29.8	-18	-12.7	-24.3	-32.2	-26.75
ch1:	12:07:10	-22.55	-27.35	-24.5	-19.15	-5.6	14.3	27.2	20.6	19.15	18.75	22.6	21.05	13.4	3.1	-0.6	0.05
ch1:	12:07:10	4.4	10.9	19.95	25.95	26.75	24.25	17.85	9.7	6.35	7.6	10.95	11.7	12.3	16.25	19.35	19.25
ch1:	12:07:10	14.15	9.15	6.25	7.8	10.7	11.75	12.95	17.8	21.55	19.5	16.6	17.05	17.8	17.45	18.25	17.85
ch1:	12:07:10	15.05	15.1	17.8	15.55	12.15	17.7	27.05	33.05	32.6	28.6	28.5	30.25	26.65	21.75	19	17.7
ch1:	12:07:10	18.1	17.95	13.95	11.05	9.7	7.95	10.05	17	19.15	12.3	2.85	0.15	5	14.7	21.95	22.95
ch1:	12:07:10	22.2	22.2	15.8	5.8	0.85	-0.5	1.5	9.6	18.6	23.65	24.95	24.45	20.8	14.2	7.25	7.4
ch1:	12:07:10	13.7	14.55	7.75	6.8	8.9	9.15	7.75	6	5.75	9.2	16.1	23.3	21.9	9.8	-2.4	-10.25
ch1:	12:07:10	-10.95	-0.25	16.75	27.2	29.05	27	22.55	10.2	-2.5	-3.65	5.25	16.2	25.85	27.45	20.75	15
ch1:	12:07:10	12.35	11.1	10.85	11.5	12.8	15.15	15.5	10.45	3.65	-0.7	-0.95	3.9	13.65	23.5	26.15	22.3
ch1:	12:07:10	15.65	9.3	7.5	10.55	16.8	23.95	25.95	24.35	25.55	27.4	26.8	26.3	23.05	20.1	19.3	16.85
ch1:	12:07:10	12.95	13.2	15.35	14.9	12.6	14.35	19.8	26.2	31.1	35.5	35.5	30.25	21.9	12.4	4.8	5.85
ch1:	12:07:10	12.3	20.6	29.65	37.35	40.75	39.85	31.55	16.05	1.3	-5.7	-1.55	9.9	18.9	21.75	19.55	15.2
[truncated: 12,032 more rows]
