# Supplementary material for: Wavelet transform-based mode decomposition for EEG signals under general anesthesia
Source: PeerJ. 2024 Nov 15;12:e18518. doi: 10.7717/peerj.18518 (PMC11572389; doi:10.7717/peerj.18518)
Supplement: Supplemental Information 5 [file peerj-12-18518-s005.zip › Supplementary_File14_EEG_data_10cases_EME30min/Case_04_EME30min.tsv]

Ch	Time	ch[0]	ch[1]	ch[2]	ch[3]	ch[4]	ch[5]	ch[6]	ch[7]	ch[8]	ch[9]	ch[10]	ch[11]	ch[12]	ch[13]	ch[14]	ch[15]
ch1:	10:27:09	-22.7	-19.3	-17.8	-16.75	-17.8	-21.15	-24.05	-24.5	-24.1	-22.45	-16.55	-7.15	1.55	8.8	14.9	18.65
ch1:	10:27:09	17.95	10.55	-0.7	-10.75	-17.2	-21.65	-25.4	-28.1	-25.25	-16.6	-4.15	10.8	25.45	36.2	42.1	42
ch1:	10:27:09	39.15	34.8	26.35	14.7	2.2	-9.95	-20.6	-30.5	-39.15	-41.85	-37.4	-29.05	-20.4	-12.75	-5.05	1.2
ch1:	10:27:09	4.8	4.7	0.9	-7.1	-15.8	-22.95	-27.8	-30.85	-30.85	-28.4	-24.2	-19.75	-14.05	-7.7	-0.1	5.7
ch1:	10:27:09	7.4	6.25	2.5	-5.3	-15.45	-25.25	-29.5	-25.3	-17.55	-8.4	1.25	8.1	12.8	16.95	18.65	17.25
ch1:	10:27:09	12.75	6.3	0.45	-6.8	-13.3	-15	-13.3	-7.8	3.2	12.1	15.85	18.05	19.5	17.1	12.6	8
ch1:	10:27:09	3.2	-3.4	-7.85	-6.2	-0.05	9.5	19.6	26	28	27.5	23.8	16.95	10.25	7.85	8.2	4.6
ch1:	10:27:09	-3.15	-8.55	-10.25	-11.65	-11.6	-11.8	-14.7	-18.2	-19.25	-20	-19.55	-18.65	-21.65	-31.65	-42.15	-44.6
ch1:	10:27:09	-40.15	-33.2	-23.85	-13.05	-2.85	6.05	9.9	10.4	9.7	5.8	-2.1	-11.45	-22.1	-29.55	-31.1	-26.6
ch1:	10:27:09	-16.35	-4.9	2.15	5.65	8.3	10.8	13.95	15.75	14.15	8.8	0.2	-8.55	-12	-9.3	-2.55	6.95
ch1:	10:27:09	15.9	24	33.25	40.8	42.4	39.65	34	29.25	25.8	23.75	25.6	31.5	38.45	47.45	55.6	59.85
ch1:	10:27:09	61.5	58.65	48.7	34.1	17.35	3	-0.95	2.95	8.4	16.7	29.55	42.75	53.65	60.9	64.25	63.8
ch1:	10:27:09	58.15	46.5	29.85	10.4	-4.1	-6.3	0.7	9.45	17.5	26.5	36.2	47.15	56.5	58.75	53.55	45.85
ch1:	10:27:09	36.4	24.2	14.15	10.85	14.6	20.65	26.8	33.85	40.5	41.85	41.05	38.2	30.5	21.7	17.35	17.35
ch1:	10:27:09	20.75	25.2	26.85	28.2	31.35	32.1	27.9	20	10.95	4.55	0.9	-3.45	-6.5	-6.55	-5.1	-2.9
ch1:	10:27:09	1.1	4.55	6.6	5.95	3.2	-2.9	-11	-16.9	-17.6	-16.7	-14.45	-12.05	-10.15	-7.1	-2.7	-1.25
ch1:	10:27:09	-3.65	-8.6	-15.4	-23.85	-32.75	-37.65	-37	-34.8	-32.25	-27.25	-21.75	-17.8	-15.7	-15.8	-19.65	-24.35
ch1:	10:27:09	-27	-30.9	-38.5	-46.8	-54	-61.25	-63.4	-58.4	-51.2	-44.85	-38.85	-35.5	-35.25	-37.85	-43.8	-51
ch1:	10:27:09	-55.85	-56.65	-54.55	-50.75	-45.1	-36.65	-29.75	-24.9	-21.85	-20.75	-21.95	-23.6	-25.55	-24.45	-20.3	-16.45
ch1:	10:27:09	-14	-11.15	-6.15	-0.3	1.5	-3.2	-9.95	-15.75	-20.25	-25.55	-30.9	-32.4	-28.25	-21	-12.4	-4.9
ch1:	10:27:09	0.05	3.45	7.1	8.25	1.7	-9.05	-17.35	-20.45	-17.65	-7.2	6.05	16.3	22.75	28.25	33.05	34.45
ch1:	10:27:09	30.65	21.35	9.05	-2.5	-11	-19.35	-24.7	-24.5	-18.75	-10.25	-0.6	10.2	23.3	33.3	35.35	29.75
ch1:	10:27:09	21.35	13.95	7.75	1.5	-3.45	-9.4	-14.8	-16.25	-16.85	-19.8	-24.5	-30.1	-35.4	-39.1	-41.6	-41.8
ch1:	10:27:09	-38.05	-30.4	-21.7	-15.75	-13.5	-13.05	-13.15	-14	-14.8	-14.7	-13	-11.3	-11.3	-13.8	-17.8	-21.9
ch1:	10:27:12	-23.75	-21.65	-17.05	-10.8	-1.45	7.8	9.45	5.6	1.75	-1.95	-6.15	-6.1	0	8.55	13.3	13.75
ch1:	10:27:12	12.35	9.55	4.75	-0.35	-4.3	-6.35	-6.4	-4.15	-0.85	0.5	0.3	1.35	2.65	-0.45	-6.7	-11.2
ch1:	10:27:12	-15.3	-17.95	-15.05	-8.15	-2.45	5.35	14.9	20.75	20.55	17.8	14.1	10.25	6.2	4.1	2.75	0.95
ch1:	10:27:12	-0.8	-1.8	-2.5	-2.4	-0.25	2.5	4.05	5.95	8.5	9.2	12.15	19.6	27	33	37.9	36.7
ch1:	10:27:12	30.1	22.75	14	3.55	-6.9	-14.6	-18.6	-21.95	-24.55	-20.5	-11.8	-4.1	2.4	8.75	13.8	15.4
ch1:	10:27:12	12.8	7.95	1.1	-8.5	-17.35	-25.5	-34.35	-39.95	-36.85	-25.75	-10.25	5.75	21.25	33.5	38.35	37.25
ch1:	10:27:12	35.7	31.65	17.55	-5.65	-25.9	-32.95	-26.55	-11.3	5.65	19.65	28.2	29.95	25.7	19.3	10.2	-1.4
ch1:	10:27:12	-10.4	-13.95	-14.9	-16.6	-20.65	-25.9	-29	-30.3	-30.45	-31.15	-31.55	-28.75	-22.65	-17.75	-14.85	-11.8
ch1:	10:27:12	-8.7	-7.55	-7.6	-4.4	1.85	6.3	6.45	5.4	5.25	5.8	5.45	5.25	6.35	9.4	13.25	17.3
ch1:	10:27:12	22.85	26.8	26.5	23.95	21.4	20.7	21.2	17.95	13.75	13.6	15.45	16.8	19.9	24.75	33	42.35
ch1:	10:27:12	46.9	44.7	38.15	30.6	24	17.55	8.6	-0.3	-7.3	-14	-17.8	-16.3	-12.7	-3.45	11.45	18.7
ch1:	10:27:12	18.1	17.65	12.85	7	4.55	2.15	-1.05	-3.45	-4.3	-2.85	-1.2	-0.6	0.15	1.1	3.95	8.15
ch1:	10:27:12	12.1	14.65	11.55	2.3	-7.5	-12.3	-15	-18.25	-19.35	-11.95	-0.8	8.55	15.15	18.05	18.15	20
ch1:	10:27:12	20.05	16.35	11.7	4.2	-6.6	-13.75	-13.85	-9.9	-4.45	1.15	5.2	6.05	1.55	-9.65	-24.25	-34.5
ch1:	10:27:12	-36.9	-32.35	-24.8	-17.9	-13.3	-9.55	-6.45	-1.6	4.05	6.6	4.75	2.35	-1.75	-8.1	-16.05	-25.2
ch1:	10:27:12	-32.65	-33.9	-31.95	-30.05	-27.85	-25.5	-24.15	-24.05	-23.5	-22.05	-22.4	-27.1	-32.9	-37.4	-41.1	-43.75
ch1:	10:27:12	-44.25	-42.2	-36.15	-27.45	-20.25	-16.2	-15.5	-16.95	-20.4	-25.35	-29.75	-31.05	-31.25	-30.1	-26.85	-22.95
ch1:	10:27:12	-19.4	-16.15	-13.2	-11.7	-12.9	-17.25	-21.8	-25.9	-27.75	-25.75	-20	-13.7	-8.65	-5.15	-0.45	4.25
ch1:	10:27:12	6.1	5.3	0.5	-8.75	-20.7	-31.7	-37.7	-33.45	-21.55	-6.25	9.65	22.15	29.7	33.55	30.9	21.85
ch1:	10:27:12	10.25	-3.55	-18.55	-27.95	-29.8	-27.7	-19.9	-8.2	2.75	11.25	17.4	20.55	22.6	20.2	11.15	-1.05
ch1:	10:27:12	-15.75	-28.95	-30.65	-19.45	-1.3	17.1	29.2	35.4	36.5	33.75	30.55	25.85	18.7	11.25	-1.85	-20.75
ch1:	10:27:12	-30.5	-27.95	-21	-12.3	-0.75	11.2	20.6	25.95	30.15	31.45	28.1	20.2	6.6	-11.25	-23.5	-23.55
ch1:	10:27:12	-12.85	3.35	19	29.55	35.8	40.25	41.7	38.7	33.9	28.2	17.85	4.95	-8.45	-20.6	-28.85	-30.45
ch1:	10:27:12	-27.45	-21.9	-13.15	-3.2	3.15	5	6.8	6.75	1.4	-7.4	-16.85	-25.15	-27.2	-22.8	-15.45	-7.5
ch1:	10:27:15	1.1	9.05	14.4	16.15	12.7	1.6	-11.25	-14.15	-6.3	5.1	14.8	19.95	19.85	17.8	15.35	10.8
ch1:	10:27:15	5.3	-0.3	-4.85	-8.2	-11.15	-13.5	-12.9	-9.8	-4.85	0	4.7	8.95	11.7	12.3	11.3	6.35
ch1:	10:27:15	-0.6	-3.85	-4.1	-3.35	2	8.3	9.35	7.4	5.35	4.15	4.6	8.05	13.05	17.25	17.2	15.25
ch1:	10:27:15	14.35	13.95	14.8	17.1	18.7	16.85	12.55	10.1	10.4	10.2	11.2	13.7	14.05	11.1	7.85	6.85
ch1:	10:27:15	9.25	9.05	5.75	3.25	-1.45	-7.7	-10.7	-12.05	-13.2	-10.25	-5.85	-2.7	0.3	4.35	5.7	3.55
ch1:	10:27:15	-0.9	-4.5	-6.5	-7.55	-6.75	-3.7	0.95	6	10.3	9.15	1.65	-5.55	-6.8	-5	-2.15	2.1
ch1:	10:27:15	7.3	11.05	12.85	12.95	13.05	12.5	9.75	4.15	-3.85	-12.75	-21.1	-26.4	-28.75	-28.2	-24.1	-17.5
ch1:	10:27:15	-9.15	-0.2	6.75	10.6	12.7	11.4	4.9	-7.35	-20.4	-30.85	-39.1	-44.6	-43.45	-37.65	-30.75	-22.35
ch1:	10:27:15	-11.45	-1.3	5.9	9.45	7.75	1.85	-6.3	-16.3	-26.95	-36.2	-42.75	-44.4	-41	-34.55	-28	-22.5
ch1:	10:27:15	-17	-12	-10.75	-13.1	-15.95	-19.45	-23.15	-27.3	-32.15	-35.35	-36.1	-35.95	-32.5	-26.75	-20.95	-13.9
ch1:	10:27:15	-7.95	-4.7	-1.65	0.15	-1.5	-4.55	-7.7	-9.8	-10.1	-9.15	-5.6	0.9	5.5	7.2	7.8	7.45
ch1:	10:27:15	6.35	6.4	7.85	9.55	7.75	0.7	-5.9	-7.05	-2.85	3.95	8.45	7.45	3.65	-0.8	-3.1	-0.85
ch1:	10:27:15	3.55	6.2	6.9	7.8	8.4	7.95	6.9	5.25	3.45	5.35	7.9	8.65	9.3	11.45	13.25	11.6
ch1:	10:27:15	2.8	-8.95	-19.25	-27.3	-29.1	-25.2	-19.6	-12.75	-1.4	11.65	20.05	21.5	19.65	13.05	-0.7	-18.75
ch1:	10:27:15	-35.7	-44.2	-39.8	-28.05	-13.65	1.5	12.8	18.4	19	17.1	14.65	11.85	7	-0.15	-11.35	-24.9
ch1:	10:27:15	-36.45	-43.9	-46.35	-43.45	-39.05	-36.3	-33.55	-30.2	-27.15	-27.8	-32.25	-37.05	-38.6	-36.65	-29.1	-16.4
ch1:	10:27:15	-4.3	2.25	4.2	4.2	3.3	1.6	-2.35	-8.45	-16.15	-24	-27.75	-22.5	-12	-0.9	7.9	14.05
ch1:	10:27:15	18.75	21.75	21.2	18.65	14.45	8.55	4.55	3.75	5.3	5.6	0.8	-6.2	-7.95	-6.5	-4.75	-1.75
ch1:	10:27:15	2.95	7.6	9.8	10.2	10.1	9.35	7.55	6.9	7.6	11.3	17.05	23.9	30.2	34.6	37.9	42.3
ch1:	10:27:15	42.95	37.2	26.45	13.95	4.45	1.1	2.6	7.55	13.3	17.75	21.8	23.75	21.3	16.5	10.8	4.75
ch1:	10:27:15	1	0.65	3.65	9.9	14.4	15.25	12.4	7.9	2.1	-5.75	-12.75	-12.9	-10.6	-8.85	-6.45	-3.5
ch1:	10:27:15	-0.05	5	7.25	3.95	-4.6	-15.45	-22	-23.05	-22.1	-19.75	-17.55	-17.25	-14.85	-10.45	-4.95	0.45
ch1:	10:27:15	1.6	-2.45	-8.15	-13.2	-16.25	-15.3	-10.95	-6.45	-2.4	3.3	7.95	9.3	7.4	2.35	-3.5	-7.3
ch1:	10:27:15	-12.5	-16.4	-14.35	-9.3	-4.05	1.45	7.1	13.9	19.85	21.7	21.15	17.65	13.5	12.45	13.1	13.1
ch1:	10:27:18	11.85	9.8	10.65	14.5	20.85	26.45	26.2	24.5	24	20.4	17.6	20.35	23.05	24.35	23.65	21.75
ch1:	10:27:18	20.85	20.25	19.3	19.7	18.5	15.7	15.65	16.9	17.05	16.8	18.15	21.35	25.5	28.45	30.55	31.55
ch1:	10:27:18	31.55	28.35	20.6	12.05	3.95	-1.85	-1	4.2	8.75	11.6	10.75	9.1	12.55	18.85	20.15	15.55
ch1:	10:27:18	8.5	2.55	-2.45	-7.05	-9.85	-12.8	-15.95	-15.9	-10.8	-4	1.7	6.05	9.65	10.5	8.35	5.25
ch1:	10:27:18	2.95	0	-5.7	-13.9	-22.65	-27.8	-26.45	-21.4	-16.25	-9.5	-3.4	-0.05	1.6	1.15	-2.65	-6.8
ch1:	10:27:18	-11.35	-16.75	-21	-22.9	-23.6	-23.65	-22.05	-18.75	-12.65	-6.35	-4.05	-6.45	-7.2	-6.65	-7.5	-10.5
ch1:	10:27:18	-14.9	-18.9	-18.9	-17.9	-16.7	-13.7	-9.9	-7.45	-6.5	-7.45	-8.8	-7.65	-4.55	-2.5	-4.75	-11.9
ch1:	10:27:18	-19.6	-24.15	-23.95	-20.8	-17.7	-15	-9.85	-5.45	-4	-4.15	-3.65	-3.4	-4	-8.8	-14.3	-16.85
ch1:	10:27:18	-17.65	-16.85	-11.7	-3.5	6.3	14.4	16.15	11.05	1.8	-10.05	-22.4	-33.15	-38.8	-34.8	-24.1	-11.2
ch1:	10:27:18	2.05	13.75	22.1	24.65	20.85	14.6	6.6	-2.95	-8.75	-13.5	-19.3	-22.1	-22.7	-21.2	-16.7	-12.8
ch1:	10:27:18	-8.5	-4.9	-4.65	-6.1	-10.7	-19.6	-28.9	-36.05	-37.6	-29.5	-16.1	-1.65	9.55	15	16.65	15.25
ch1:	10:27:18	10.35	5.95	-1.85	-14.95	-26.25	-32.7	-34.6	-32	-28.1	-23.05	-16.15	-12.4	-12	-12.6	-14	-13.8
ch1:	10:27:18	-9.5	-5	-4.5	-6.15	-9.45	-15.9	-21.8	-20.75	-14.1	-4.95	4.15	11.2	17.2	25	31.4	34.6
ch1:	10:27:18	32.2	22.6	10.45	2.1	-4.35	-7.7	-4.4	2.75	10.4	15.85	18.7	18.95	18.9	17.65	15.85	14.2
ch1:	10:27:18	12.85	10.7	10.05	12.1	15.6	18.4	21.4	25.1	27.55	26.6	22.35	15.25	6.05	-1.1	-3.2	-2.35
ch1:	10:27:18	-1.35	2.05	5.55	2.8	-4.2	-9.3	-10.9	-10.1	-6.7	-2.55	1.3	4.7	9.15	13	14.8	14
ch1:	10:27:18	10.85	6.9	4.1	-0.25	-4.1	-1.15	4.5	6.15	4.15	1.7	-2.05	-8.8	-16.45	-18.55	-14.6	-7
ch1:	10:27:18	2.25	8.1	10.35	12.5	12.95	9.35	4.55	1	-0.95	-2.7	-6.5	-11.05	-11.25	-6.8	-2	1.3
ch1:	10:27:18	4.6	6.1	5.3	4.3	3.55	2.2	-0.55	-5.05	-11.75	-20.05	-27.2	-27.75	-24.15	-21.25	-20.55	-23.8
ch1:	10:27:18	-31.05	-37.45	-42.3	-46.05	-46.65	-46.15	-47.1	-45.55	-40.5	-36.75	-33.75	-28.25	-21.1	-16.9	-15.35	-14.6
ch1:	10:27:18	-12	-8.5	-6.8	-7.3	-9.2	-12.5	-15.65	-17.05	-18.1	-18.4	-18.8	-20.55	-22.85	-21.05	-18.25	-16.9
ch1:	10:27:18	-16.15	-13.9	-10.8	-8	-4	2.55	7	4.85	0	-4.1	-5.5	-3.65	-0.4	0.05	-3.6	-11.45
ch1:	10:27:18	-20.1	-25.9	-27	-22.7	-15.7	-10.35	-7.25	-6.3	-7.3	-8.35	-9.35	-9.15	-7.85	-8.5	-11.2	-12.6
ch1:	10:27:18	-14.35	-16.95	-17.05	-13.95	-9.85	-4.35	2.45	6.65	8.3	8.9	7.5	3.7	1.4	0	-2.6	-7.8
ch1:	10:27:21	-7.3	-3.35	-0.1	1.55	0.4	-1.55	-2.3	-2.8	-5	-10	-15.65	-21.6	-25.5	-24.4	-15.35	-0.75
ch1:	10:27:21	13.85	24.6	32.6	35.2	28.85	15.15	-0.9	-14.6	-22.75	-23.35	-15	-0.5	12.9	25.25	34.1	34.7
ch1:	10:27:21	28.85	21.1	11.95	4.7	-3.95	-18.1	-32.2	-40.35	-42.5	-37.85	-28.95	-20.15	-10.9	-4.3	-0.95	2.75
ch1:	10:27:21	5.2	2.45	-3.05	-9.45	-18.5	-28	-33.95	-35.6	-35.9	-35.6	-33.45	-28.85	-24.85	-20.85	-15.9	-11.1
ch1:	10:27:21	-8.55	-6.6	-7.7	-13	-19.8	-24.45	-23	-15.15	-5.45	4.1	16.05	26.65	31.2	30.6	26.9	20.35
ch1:	10:27:21	12.95	4.2	-5.25	-13.4	-18.65	-17.25	-8.65	1.5	8.1	12.25	14.65	15.05	13.35	12.05	10.2	7.4
ch1:	10:27:21	4.4	2.35	1.75	6.45	14.55	21.2	25.85	28.8	29.15	27.45	23.7	19.2	17.65	16.95	15.75	16.35
ch1:	10:27:21	19.25	24.15	32.55	40.9	43.95	42.55	37.85	31.2	24.3	15.8	4.5	-3.35	-5.65	-5.25	0.3	11.5
ch1:	10:27:21	20.45	24.3	26.95	29.5	30.3	31.15	28.95	19	3.8	-10.1	-19.8	-24.4	-22.2	-14.4	-2.9	7.55
ch1:	10:27:21	15.85	24.45	30.55	28.2	19.5	7.2	-5.7	-14.1	-14.7	-8.8	0.95	12.15	23	31.55	35.75	33.9
ch1:	10:27:21	25.2	10.05	-8.05	-21.65	-25.7	-19.95	-7.2	10.4	28.1	39.05	43.4	42.2	32.5	18	8.1	0.85
ch1:	10:27:21	-7.2	-14.7	-18.3	-17.05	-10.2	0.2	8.45	12.6	14.75	14.4	9.2	0.75	-8.25	-16.45	-20.7	-21.5
ch1:	10:27:21	-20.55	-15.95	-8.3	-1.4	4.35	8.5	8.55	5.9	4.6	6.95	11.5	11.2	4.55	-3.95	-12.45	-17.95
ch1:	10:27:21	-15.3	-10.4	-7.4	-2.2	2.9	1.4	-3.4	-9	-16.25	-20.55	-17.65	-8.65	2	10.85	17.6	22.2
ch1:	10:27:21	20.75	12.55	0.45	-12.05	-21.55	-25.65	-26	-24.65	-24.7	-25.35	-22.45	-18	-14.3	-10.1	-6.55	-8.9
ch1:	10:27:21	-15.55	-23.45	-30.35	-34.8	-37.85	-38.9	-37.4	-33.35	-25.9	-16.65	-12.6	-12.05	-11.4	-8.95	-7.45	-7.4
ch1:	10:27:21	-8.8	-8.7	-6.95	-6.4	-10.45	-15.05	-18.1	-22.85	-29.1	-31.35	-29.45	-25.3	-19.55	-13.8	-11.9	-12.35
ch1:	10:27:21	-7.9	1.05	7.3	9.65	10.5	12.4	17.7	26	30.05	27.5	20.55	13.4	3.7	-8.35	-18.25	-22.5
ch1:	10:27:21	-18.6	-8.25	0.2	5.2	7.75	7.45	7.35	7.7	5.65	4.55	5.15	2.1	-2.8	-6.75	-7.75	-7.25
ch1:	10:27:21	-6.2	-5	-3.85	-4.6	-5.65	-6.95	-8.35	-9.1	-8.5	-7.95	-10.35	-14.75	-15	-9.45	0.4	10.8
ch1:	10:27:21	17.05	18.55	17.7	13.7	5.75	-4.95	-13.8	-17.9	-18.15	-14.45	-4.4	7.15	15.25	18.8	21.25	21.85
ch1:	10:27:21	21.1	16.15	6	-5.75	-13.6	-17.35	-17.2	-12	-4.4	1.85	6.45	7.45	0.9	-11.5	-23	-29.7
ch1:	10:27:21	-31.85	-28.9	-22.7	-14	-3.3	5.4	10.5	15.55	17.3	11.65	2.65	-6.7	-15.6	-23.8	-30.85	-33.85
ch1:	10:27:21	-30.2	-21.45	-10.6	-0.05	6	5.75	2.35	-1.8	-6.2	-10.2	-13.25	-12.9	-8.7	-2.55	3.3	8.95
ch1:	10:27:24	-7.4	-3.3	-1.95	-2.8	-4.4	-5.55	-6.2	-7.5	-7.4	-5.55	-5.15	-5.5	-5.05	-4.7	-5	-6
ch1:	10:27:24	-9.4	-14.6	-20.4	-23.75	-23.3	-21.05	-18.1	-14.25	-11.4	-10.4	-10.35	-11.75	-12.05	-12.1	-13.65	-17.55
ch1:	10:27:24	-22.2	-26.6	-27.6	-25.45	-20.85	-13.9	-5.95	1.7	8.5	12.3	10.35	3.9	-1.95	-5.55	-10.75	-16.65
ch1:	10:27:24	-20	-21.65	-21.25	-15.85	-5.65	4.6	11.35	13.3	11.5	9.05	6.5	1.3	-2.85	-3.1	-0.45	3.9
ch1:	10:27:24	11.1	17.75	22.15	22.8	21.3	20.5	20.45	21.6	22.9	21.4	18.4	18.2	19.7	20.15	18.1	12.8
ch1:	10:27:24	6.8	4.2	6.35	13.25	21.6	27.25	28.55	26.75	23.5	16.95	6.15	-4.95	-10.35	-6.05	7.95	22.4
ch1:	10:27:24	30.2	32.05	30.95	27.95	23.9	18.2	12.75	8.9	4.85	2.05	3.1	5.95	6.3	5.55	4.7	3.75
ch1:	10:27:24	3.9	7.4	10.6	8.6	1.4	-4.7	-6.3	-3.8	-0.05	7.55	19.05	28.4	32.15	33.2	32.85	31.2
ch1:	10:27:24	28.1	22.15	14.45	7.1	-1	-10.05	-17.8	-19.6	-16.9	-13.85	-9.25	-2.35	2.3	2.7	0.9	0.25
ch1:	10:27:24	0	-1.45	-3.55	-4.1	-4.45	-2.6	1.9	6.8	11.85	16.55	17.65	13.25	4.65	-4.85	-9.95	-10.9
ch1:	10:27:24	-9.25	-5.65	-0.5	2.35	2.95	1.05	-2.7	-2.8	4.8	11.75	10.05	3.05	-3.25	-5.3	-2.65	2.35
ch1:	10:27:24	6.8	6.9	1.7	-3.25	-4.6	-3.75	-3.3	-5.45	-8.6	-10.65	-11.2	-12.05	-12.8	-14.35	-14.15	-14.05
ch1:	10:27:24	-15.85	-18.95	-21.7	-25.1	-28.75	-32.65	-33.75	-32.2	-28.15	-22.55	-18.65	-16.15	-10.85	-5.4	-4.75	-8.1
ch1:	10:27:24	-14.7	-24.35	-34.25	-40.2	-41.2	-39.25	-35.1	-28.2	-22.15	-18.35	-14.45	-10.5	-5.1	0.55	1.65	-2.15
ch1:	10:27:24	-8	-15.05	-17.65	-12.35	-4.65	0.25	3.05	5.7	9.4	13.9	17.6	20.95	25.05	26.6	21.1	9.55
ch1:	10:27:24	-3.85	-12.65	-14.6	-9.4	3.2	18.3	30.55	38.75	43.85	45.4	43.2	32.1	12.75	-7.35	-19.7	-23.1
ch1:	10:27:24	-17	-6.5	5.05	13.6	18.8	21.35	23.55	25.4	22.55	10.2	-7.25	-22.5	-31.8	-32.8	-25.55	-11.9
ch1:	10:27:24	3.75	18.1	29.75	38.4	41.05	38.35	33.65	25.85	12.2	-6.2	-21.6	-27.85	-24.4	-13.3	2.7	16.55
ch1:	10:27:24	24.7	29.65	34.65	35	26.45	11.4	-4.6	-18.15	-25.75	-27.3	-24.2	-17.35	-9.4	-1.75	3.75	7.1
ch1:	10:27:24	10.3	13.5	11.95	5.15	-4.95	-13.3	-18.35	-22.1	-28.05	-34.6	-39.4	-40.45	-39	-35.65	-29.45	-24.45
ch1:	10:27:24	-22.75	-21.55	-21.2	-24.25	-27.05	-27.15	-24.85	-21.2	-17.55	-15.2	-12.65	-10.5	-11.7	-14.75	-15.55	-12.3
ch1:	10:27:24	-5.9	1.5	6.55	8.45	9.25	11.8	15.6	16.1	9.3	-4.95	-19.9	-28.05	-25.4	-15.65	-4.35	4.1
ch1:	10:27:24	9.85	13.5	16.15	19.9	25.9	26.5	16.5	0	-15.9	-26.8	-30.25	-25.8	-18.2	-13.05	-10.9	-6.6
ch1:	10:27:24	0.35	7.55	11.8	11.6	5.7	-4.3	-15.4	-23.2	-23.35	-17.25	-9.6	-2.4	4.2	8.7	11.3	9.75
ch1:	10:27:27	-5.65	-6.4	-6.1	-4.55	-1.3	4	8.75	8.4	2.5	-3.75	-5.7	-4.5	-1	3.9	9.4	12.8
ch1:	10:27:27	13.9	13.5	12.75	9.5	4.45	-0.7	-7.1	-12.95	-13.4	-9.85	-4.65	2.7	8.75	12.2	16.4	20.8
ch1:	10:27:27	23.35	25.85	25.9	20	9.55	0.05	-4.3	-5.5	-4.15	3.2	12.7	18.3	22.3	24.6	22.25	16.85
ch1:	10:27:27	9	-3.2	-15.1	-21.65	-20.6	-13.7	-4.05	6.25	15.35	21.65	23.6	20.1	13.9	7	-1	-6.75
ch1:	10:27:27	-9.4	-9.95	-7.2	-3.65	-4.4	-8.3	-12.15	-14.05	-15.1	-17.45	-20	-21.9	-22.9	-24.45	-27.35	-27.75
ch1:	10:27:27	-21.35	-11.6	0	12.05	21.65	25.35	22.6	13.9	5.45	-1.35	-7.7	-10.9	-8.75	-2.5	4.1	8.9
ch1:	10:27:27	12.75	16.3	14.25	4.25	-10.75	-25.6	-33.85	-30.6	-17.3	0.15	16.9	28.35	34.4	36.95	34.55	24.15
ch1:	10:27:27	10.5	-1.2	-11.15	-21.5	-28.95	-30.95	-28	-23.3	-19.95	-17.2	-11.05	-4.15	0.2	3.4	2.7	-6.6
ch1:	10:27:27	-20.35	-31.7	-36.85	-33.55	-24.3	-12.75	-2.25	4.9	8.45	9.6	8.4	4.6	-1.3	-7.35	-13.1	-21.95
ch1:	10:27:27	-34.1	-45.3	-50.1	-47.2	-39.35	-31.2	-22.8	-15.95	-14.8	-18.7	-23.1	-26.75	-31.05	-34.9	-39.05	-41.7
ch1:	10:27:27	-39.75	-32.1	-22.4	-12.45	-4.65	1.65	7.55	10.95	9.5	8	5.7	-2.95	-12.25	-15.25	-16.6	-16.1
ch1:	10:27:27	-9.45	-0.1	6.65	10	9.35	6.4	3.3	-1.65	-7.8	-11.1	-10.75	-8.05	-3.85	2.45	9.85	16.5
ch1:	10:27:27	19.35	16.9	9.45	1.05	-7.05	-11.75	-9.15	-1.1	7.3	16.25	24.9	31.05	34.7	35.6	30.8	21.1
ch1:	10:27:27	8.25	-6.2	-19.95	-30.6	-37.5	-40.35	-39.35	-33.35	-20.95	-6.6	5.25	13.65	16.1	12	5.5	-1.25
ch1:	10:27:27	-11.8	-23.15	-28.05	-23.3	-11.95	2.65	15.5	24.75	30.7	31.95	29	25.7	21.05	11.3	-2.85	-18.15
ch1:	10:27:27	-28.85	-31.85	-28.15	-21.65	-14.35	-8	-5.1	-4.95	-5.05	-6.65	-11.6	-16.25	-19.2	-20.95	-22	-20.75
ch1:	10:27:27	-18.75	-14.5	-10.15	-8	-8.95	-11.6	-15.45	-16	-11.15	-4.75	-1.2	1.6	3.6	1.7	-3	-6.9
ch1:	10:27:27	-9.75	-10.6	-10.9	-13.95	-15.95	-15.35	-14.75	-13.2	-11.65	-10.25	-6.25	-0.8	3.7	8.35	9.65	6.25
ch1:	10:27:27	0.6	-4.2	-4.95	-0.9	3.8	7.75	7.3	2.35	-3.55	-8.4	-12.05	-12.25	-11	-11.5	-13	-14.4
ch1:	10:27:27	-13.8	-10.35	-5.7	-2.35	0.35	2.7	6	7.45	4.8	1.65	-0.1	-2.7	-3.9	-2.3	-1.55	-2.4
ch1:	10:27:27	-3.7	-3.95	-4.45	-7.05	-10.35	-8.85	-3.05	4	10.3	12.5	9	0.2	-13.1	-24.35	-25.95	-19
ch1:	10:27:27	-8.4	1.25	8.3	13.55	16.35	14.1	8.9	2.75	-5.3	-15.05	-24.95	-30.95	-30.9	-27.45	-23.55	-19.65
ch1:	10:27:27	-16.5	-12.15	-6.3	-0.25	2.75	2.15	-0.95	-5.55	-11.5	-16.15	-20	-22.85	-20.85	-13.1	-3.25	4.5
ch1:	10:27:27	9.3	12.5	11.75	6.15	-0.05	-5.6	-12.4	-18.45	-20.45	-17.65	-13	-10.15	-8.65	-8.45	-11.05	-14.6
ch1:	10:27:31	-0.15	-7.9	-15.2	-17.4	-12.75	-3.65	5.35	12.15	17.65	20.6	18.8	12.1	1.6	-11.1	-25.1	-34
ch1:	10:27:31	-34.5	-30.3	-23.75	-12.95	-5.2	-3.1	-1	2.25	1.95	-2.6	-10.8	-20.15	-29	-36.5	-39.55	-36.4
ch1:	10:27:31	-29.85	-21.95	-12.65	-2.35	8.85	18.8	24.9	27.1	24.75	16.65	5.1	-7.4	-18.05	-23.2	-22.65	-15.75
ch1:	10:27:31	-5.15	4.25	10.8	14.1	11.9	5.55	-2.45	-11.9	-21.3	-27.5	-30.15	-30.35	-25.85	-16.25	-6	3.45
ch1:	10:27:31	13.45	19.3	21.1	21.75	20.5	16.6	11.85	3.5	-6.1	-12.1	-13.45	-12.4	-6.8	1.85	10.1	14.55
ch1:	10:27:31	14.4	10.7	5.2	0.45	-2.55	-7.15	-13.4	-18.1	-21.7	-22.6	-18.95	-12.85	-5.15	1.95	5	5.2
ch1:	10:27:31	5.25	4.4	3.55	0.75	-3	-6.15	-6.65	-4.15	0.15	2.6	5.5	10.1	10.7	4.65	-2.15	-6.2
ch1:	10:27:31	-7.3	-5.75	-0.2	10.75	23.2	32.15	35.85	35.55	32.6	28.2	21.55	11.45	2.3	-1.25	-0.15	1.6
ch1:	10:27:31	4.6	8.45	11.7	13.75	15.6	16.1	16.4	13.75	8.65	3.55	-4.95	-16.55	-19.65	-13.1	-3.85	7
ch1:	10:27:31	19.55	31.8	41.75	46.45	44.05	33.6	20.5	12.35	7.6	4.6	4.7	6.2	7.45	9.65	11.15	12.15
ch1:	10:27:31	13.5	12.45	9.15	4.7	-1.5	-7.3	-8.15	-4.65	0.4	3.5	6.2	9.05	9.7	7.55	2.85	-4.25
ch1:	10:27:31	-13.55	-23.75	-31.35	-31.55	-26.85	-19.55	-12.9	-8.65	-5.3	-0.6	2.1	3.7	3.85	-0.15	-7.2	-14
ch1:	10:27:31	-19.1	-17.7	-10.05	-4.5	-0.05	6.2	10.85	13.05	15	12.8	4.45	-6.1	-13.7	-17.45	-18.75	-15.8
ch1:	10:27:31	-9.45	-4.45	0.05	6.35	11.9	16	16.25	10.6	0.4	-11.25	-18.5	-17.7	-13.9	-9.55	-3.85	-0.05
ch1:	10:27:31	1	1.4	0.15	-2.85	-5.75	-10.9	-18.35	-25.45	-28.5	-29.75	-29.8	-26.05	-20	-15.1	-10.65	-6.6
ch1:	10:27:31	-4.1	-4.2	-7.75	-9.8	-9.05	-9	-9.05	-6.8	-5.2	-4	-0.9	3.15	7.1	12.15	18.05	20.6
ch1:	10:27:31	18.05	14.15	12.95	12.6	12.85	12.7	11.05	7.1	1.9	-4.05	-7.75	-12.3	-17.75	-18.7	-14.7	-10.55
ch1:	10:27:31	-6.25	0.25	6.75	10.25	8.35	4	0.9	-0.1	-3.6	-10.55	-15.7	-15.75	-13.85	-8.65	0.75	8.45
ch1:	10:27:31	12.4	14.4	12.7	5.35	-3.55	-10.85	-15.6	-17	-13.3	-10.9	-11.85	-11.85	-9.05	-5.8	-0.7	3.2
ch1:	10:27:31	4.15	7.85	13.85	16.5	15.3	9	-0.4	-7.65	-11.55	-12.5	-7.7	0.5	8.25	14.05	19.3	23.85
ch1:	10:27:31	27.4	29.05	28	22.65	14.95	5.45	-2.8	-10.15	-18.1	-25.5	-27.45	-27.05	-26	-24.35	-24	-26
ch1:	10:27:31	-29.4	-35.35	-41.1	-44.25	-43.5	-38.75	-31.75	-26.45	-21.55	-16.85	-14.1	-12.65	-11.55	-12.1	-12.45	-11.2
ch1:	10:27:31	-8.65	-7.55	-9.85	-17.8	-26.7	-30.65	-25.85	-16.55	-5.35	4.7	11.4	14.15	14.55	12	9	7.9
ch1:	10:27:31	8.35	8.95	8.6	6.35	5.5	7.6	11.65	18.8	28.35	35.95	40.95	43.95	43.45	39.1	33.45	29.25
ch1:	10:27:34	22.2	18.05	15.3	16.35	20.85	24.35	26.15	28.75	31.4	31.95	29.8	26.6	23.95	23	21.75	17.6
ch1:	10:27:34	11.65	6.45	4.1	6	10.35	12.8	13.75	13.75	15.8	18.9	21.3	21.5	19.25	15.45	13.55	10.35
ch1:	10:27:34	2.45	-7.3	-14.95	-18.75	-18.6	-15.3	-11.3	-8.4	-7.15	-5.6	-2.9	-0.8	-0.95	-1.85	-3.35	-7.5
ch1:	10:27:34	-10.55	-8.5	-6.25	-5.9	-4.7	-3.75	-1.55	1.05	0.75	-0.5	0.25	-0.4	-3.75	-8.2	-14.55	-22.5
ch1:	10:27:34	-28.7	-31.95	-32.55	-29.85	-23.55	-16.25	-12.2	-11.85	-14.75	-19.65	-25.05	-28.15	-31	-33.9	-36.45	-38.75
ch1:	10:27:34	-37.6	-28.7	-15	0.3	13.6	20.15	21.15	18.1	9.45	-2.25	-11.95	-18.35	-19.5	-17.65	-15.95	-13.6
ch1:	10:27:34	-9.15	-3.4	0.85	3.4	6.55	9.9	8.3	2.7	-5.15	-13.75	-20.6	-24.2	-23.95	-18.7	-12.35	-6.9
ch1:	10:27:34	-2.55	-0.6	0.05	1.3	0.4	-2.9	-6.8	-11.25	-14	-17.2	-22.75	-25.1	-21.2	-12.85	-1.15	11.05
ch1:	10:27:34	21.2	28.85	31.25	28.1	20.8	14.3	7.7	-2.95	-15.45	-22.95	-25.6	-23.2	-15.45	-4.7	4.55	9.15
ch1:	10:27:34	10	9.8	7.6	3.35	-2.5	-10.25	-17.4	-20.7	-20.25	-17.55	-12.35	-6.05	0.5	6	10	11.25
ch1:	10:27:34	9.45	5.25	-0.4	-4.8	-4.9	1	10.55	18.7	22.9	26.45	28.25	24.5	15.25	3.9	-8.1	-15.95
ch1:	10:27:34	-19.4	-22.75	-25.7	-26.95	-28	-27.6	-25.65	-26.35	-28.9	-33.2	-39.85	-46.6	-50.4	-50.5	-45.05	-37.6
ch1:	10:27:34	-33	-32.15	-33.55	-34.3	-32.65	-31.75	-34.05	-36.85	-39.85	-43.9	-48.45	-48.5	-44.45	-41.85	-39.65	-34.25
ch1:	10:27:34	-29.7	-27.7	-24.85	-24.65	-27.6	-29.5	-29.5	-31.45	-34.9	-38.35	-37.9	-36.65	-38.05	-40.75	-41.3	-39.2
ch1:	10:27:34	-35.45	-33.3	-31.75	-27.75	-25.5	-26.9	-29.5	-32.2	-37.05	-41.45	-41.45	-34.75	-26.1	-19.95	-17.1	-14.85
ch1:	10:27:34	-12.65	-12.4	-13	-12	-13.35	-19.3	-23.1	-21.05	-16.6	-11.95	-5.95	-1.5	-0.4	-4.35	-11.5	-18.05
ch1:	10:27:34	-20.65	-20.85	-20.1	-16.75	-8.7	1.35	9.55	14.85	16.85	18.3	19.8	19.05	17.25	15.2	8.65	-0.2
ch1:	10:27:34	-3.3	0.1	5.05	10.15	16.3	22.4	29.2	33.55	33.35	31.85	30.5	27.15	25.4	27.45	32.55	38.15
ch1:	10:27:34	42.2	44.05	47.35	52	55.8	56.65	53.4	46.3	35.75	26	19.95	15.4	14.65	20.05	26.65	31.4
ch1:	10:27:34	36.25	41.15	47.05	52.15	52.25	45.55	35.35	22.55	11.1	4.55	3.45	7.5	18.1	30.45	41	48.6
ch1:	10:27:34	51.45	47.45	40.2	30.8	20.1	11.8	7.95	7.95	11.7	16.3	19.1	20.55	19.2	16.9	17.15	17.9
ch1:	10:27:34	18.05	19.85	20	16	11.2	8.6	10.3	15.15	21.05	26.45	28.6	24.2	15.8	6.9	1.4	1.2
ch1:	10:27:34	5.8	10.85	12.95	13.35	14.85	15.85	15.9	18.15	20	18.3	13.9	10	6.8	3.15	-2.05	-7.25
ch1:	10:27:34	-10.9	-11.05	-8.15	-3.7	3.6	11.65	16.25	17.3	16.2	11.6	3.85	-2.15	0.55	10.25	21.1	29.65
ch1:	10:27:37	20.45	25.7	27.45	27.6	28.1	26.45	20.9	11.45	-3.05	-19.3	-28.5	-29.4	-22.85	-12.15	-1.15	8.1
ch1:	10:27:37	15.15	18.3	17.85	14.65	12.3	10.15	3.65	-5.15	-12.7	-18.05	-18.95	-16.15	-12.3	-6.6	-1.15	0.55
ch1:	10:27:37	1	1.45	1.65	1.2	-2.4	-7.05	-8.6	-7.9	-5.7	-4.6	-7.5	-11.7	-13.15	-11.4	-5.2	2.45
ch1:	10:27:37	6.05	5	1.7	-2.55	-3.9	-2.9	-0.7	1.5	0.6	-3.85	-7.1	-7.5	-8.55	-9.4	-8.85	-9.75
ch1:	10:27:37	-11.95	-12.35	-13.75	-18.95	-23.2	-23	-18.85	-13.55	-8.05	-1.5	4.15	1.8	-7.15	-15.7	-20.4	-21.5
ch1:	10:27:37	-16.05	-6.65	1	2.3	-2.3	-9.65	-12.75	-10.05	-5.05	-1.05	0.3	-1.25	-2.45	-1.9	-1.6	0.7
ch1:	10:27:37	5.15	7.25	8.4	11.1	13.75	14.2	12.8	9.25	5.25	0.9	-0.05	4.2	10	16.2	23.9	28.45
ch1:	10:27:37	29.35	28.6	26.05	21.85	15.7	7.2	-0.7	-7.35	-12.65	-12.7	-7.05	2	9.85	12	9.1	5.35
ch1:	10:27:37	2.15	0.25	-3.8	-11.65	-20.8	-27.4	-29.4	-26.3	-18.7	-10.3	-2.35	6.1	14.05	17.55	17.95	13.15
ch1:	10:27:37	1.1	-14.05	-26.8	-35.15	-35.2	-31.25	-29.55	-25.95	-18.2	-9.25	-1.65	4.7	6.85	5.4	1.9	-1.9
ch1:	10:27:37	-6.8	-13.75	-21.05	-28.05	-36.3	-41.85	-42.8	-42.5	-42.9	-43	-39.5	-32.45	-26.1	-22.9	-18.25	-11.15
ch1:	10:27:37	-4.1	0.5	1.9	0.5	-1.2	-0.8	1.25	2.2	2.4	3.4	2.95	0.95	-1.1	-1.65	-1.4	-2.6
ch1:	10:27:37	-6.1	-8.15	-5.65	0.85	8.1	13.65	17.85	19.35	19.3	21	18.8	8.65	-4	-16.3	-26.15	-30
ch1:	10:27:37	-25.7	-16.05	-4.2	6.45	15.4	21.6	23.45	22.25	20	16.25	7.45	-5.85	-17.5	-24.05	-26.4	-22.9
ch1:	10:27:37	-15.25	-5.95	4.05	12.75	18.2	22.15	22.5	19	14.6	8.25	-2.6	-13.9	-19.25	-19.5	-17.5	-12.85
ch1:	10:27:37	-5.75	0.2	4	4.35	2.5	0.8	-0.45	-1.45	-3.1	-9	-17.3	-21.15	-17.2	-5.75	6.6	14.55
ch1:	10:27:37	19.45	23.95	26.7	28.2	28.95	26.15	17.6	5.35	-4.3	-9	-7.35	0.65	10.55	17.2	20.3	20.6
ch1:	10:27:37	21.15	21.1	17.4	11.55	6.4	-1.7	-11.25	-17.85	-19.55	-14.15	-6.8	-4.4	-4.45	-5.45	-8.95	-9.3
ch1:	10:27:37	-4.8	-1.45	-4.7	-15.15	-26.45	-28.95	-22.6	-12.25	0.7	15.15	29.2	40.2	45.45	43.25	35.05	21.1
ch1:	10:27:37	1.85	-16.95	-27.2	-28.45	-24.95	-18.95	-11.35	-1.65	10.55	21.5	27.1	28	25	17.25	5.65	-5.65
ch1:	10:27:37	-16.7	-26.4	-32.6	-33.15	-29.1	-22.75	-17.25	-12.6	-6.4	1.1	7.95	11.45	10.15	5.8	2.8	0.4
ch1:	10:27:37	-2.6	-4.85	-2.4	4.25	13.65	20.85	24.55	25.9	26.15	22.4	15.9	9.65	4.4	2.6	6.1	12.05
ch1:	10:27:37	16.35	18.7	19.7	18.7	15.15	10	2.55	-4.05	-6.9	-9.95	-11.8	-7.45	0.3	7.95	16.7	25.15
ch1:	10:27:37	31.35	32.7	28.2	16.65	1.55	-11.45	-21.05	-28.4	-30.3	-25.45	-18.95	-13.9	-9.35	-3.1	3	4.25
ch1:	10:27:40	-4.9	-20.8	-34.05	-38.9	-34.15	-24.3	-15.95	-10.4	-6.4	-3.6	-3.3	-5.65	-10.7	-17.1	-26.45	-38.5
ch1:	10:27:40	-50.4	-55.75	-52.45	-42.7	-32.15	-22.3	-16.4	-14.3	-12.3	-7.8	-4.25	-4.1	-6.8	-10.1	-14.6	-21.25
ch1:	10:27:40	-27.4	-30.85	-29.75	-22.75	-11.9	-2	4.85	7	4.45	1.15	-2.4	-11.9	-27.05	-38.7	-41.4	-36.85
ch1:	10:27:40	-30.15	-25.55	-21.75	-16.05	-11.25	-9.45	-9.75	-9.8	-7.85	-4.9	-3.85	-6.7	-13.05	-21.1	-23.6	-19.1
ch1:	10:27:40	-11.5	-4.15	2	4.7	5.15	4.1	1.95	-2.35	-8.65	-14.7	-17.5	-16.85	-14.75	-11.85	-8.05	-3.55
ch1:	10:27:40	-1.9	-5	-10.95	-15.1	-15.35	-13.65	-15.7	-21.25	-25.05	-25.9	-22.7	-17.5	-15.75	-16.95	-16.35	-15.2
ch1:	10:27:40	-12	-7.5	-5.55	-4.4	-2.9	-6.85	-13.7	-20.15	-28.7	-36.9	-39.1	-38.2	-35.9	-29.75	-21.75	-14.6
ch1:	10:27:40	-9.1	-6.1	-6.25	-8.65	-13.7	-20.55	-30	-37.7	-40.25	-37.7	-31.6	-25.2	-21.05	-16.85	-14.15	-17.75
ch1:	10:27:40	-25.55	-33.7	-39	-39.05	-37.25	-34.1	-27.85	-23.55	-22.1	-20.65	-18.65	-16.7	-18.4	-24.75	-29.25	-29.2
ch1:	10:27:40	-28.05	-24.55	-20.2	-13.7	-5.55	1.15	3.9	1.95	-4.15	-10.5	-17.55	-25.6	-31.6	-34.9	-36.8	-35.75
ch1:	10:27:40	-30.55	-21.9	-13.15	-8.45	-8.7	-11.35	-14.3	-16.05	-17.35	-20.85	-27.85	-34.45	-35.1	-28.35	-16.5	-3.6
ch1:	10:27:40	4.9	10.6	13.75	13.8	10.5	3	-10	-23.75	-34.4	-42.05	-44.15	-37.55	-26.35	-15.95	-8.65	-6.45
ch1:	10:27:40	-8.5	-10.65	-12.45	-16.1	-19.25	-24.05	-32.7	-42.95	-51.85	-59.25	-62.15	-60.2	-55.45	-52.45	-53.1	-53.35
ch1:	10:27:40	-52.15	-52.5	-54.15	-55.1	-55.3	-53.7	-51.3	-48.15	-42.05	-36.45	-34.8	-34.05	-31.65	-30.15	-30	-30.35
ch1:	10:27:40	-30.85	-31.25	-30.65	-30.35	-29.85	-28.2	-25.6	-25.35	-26.75	-29.75	-35.4	-40.6	-41.3	-40.6	-38.85	-34.3
ch1:	10:27:40	-29.25	-25.4	-19.3	-12.4	-11.85	-14.75	-13.5	-11.05	-11.65	-14.25	-16.5	-17.5	-19.9	-24.45	-25.85	-23.9
ch1:	10:27:40	-22.5	-23.25	-26.4	-30.8	-32.5	-31.45	-29.2	-27.7	-26.2	-24.65	-23.35	-24.15	-27.35	-30.8	-29.85	-25.45
ch1:	10:27:40	-20.7	-14.6	-6.45	1.75	6.7	8.2	5.95	0.65	-5.8	-9.75	-12	-13.6	-12.7	-9.2	-2.9	6.1
ch1:	10:27:40	15.55	22.25	25.2	26.05	26.35	22.9	16.1	10.8	8.1	5.9	4.85	6.65	11.2	15.75	19.1	25.05
ch1:	10:27:40	31.1	32.25	26.95	18.05	7.9	1.65	-0.85	-0.4	2.4	5.3	5.1	4.15	4.5	4.6	3.6	4.85
ch1:	10:27:40	8.9	9.7	3.6	-5.45	-11.25	-12.3	-9.2	-5	-0.65	2.15	4.35	7.6	10.4	9.85	9.4	9.8
ch1:	10:27:40	8.6	6.3	4.55	3.25	1.6	0	-2.2	-2.85	-3.95	-7.65	-12.15	-13.85	-13.2	-10.55	-6	-0.7
ch1:	10:27:40	5.05	9.6	9.05	4.55	1.15	-2.5	-7.35	-12.1	-14.85	-15.5	-15.3	-13.9	-9.35	-3.1	5	14.6
ch1:	10:27:40	20.6	21.7	18.55	10.3	-0.4	-7.85	-11.15	-10.85	-8.6	-6.5	-6.1	-4.95	-0.4	5.95	9.6	11.1
ch1:	10:27:43	-8.4	-19.15	-25.9	-27.55	-26.8	-23.1	-16.65	-8.95	-1.75	5.75	11.4	13.45	12.45	9.55	1.55	-10.15
ch1:	10:27:43	-20.5	-28	-32.8	-33.3	-27.35	-15.95	-2.4	10.9	22.9	29.6	29.9	27.4	22.65	15.1	7.6	2.15
ch1:	10:27:43	-4	-11.85	-17.65	-18.1	-17.9	-16.55	-9.45	-0.5	5.85	13.35	19.65	20.45	18.8	17.15	11.9	2.05
ch1:	10:27:43	-8.9	-15.85	-15.15	-9.4	-3	1.85	7.2	11.75	13.9	14.2	11.85	5.9	-1	-5.7	-7.7	-8.25
ch1:	10:27:43	-7.8	-4.6	-0.6	2.65	5.65	9.5	9.8	3.9	-4.95	-11.2	-17.45	-26.65	-36.7	-42.35	-41.9	-37.35
ch1:	10:27:43	-30.05	-20.3	-12.45	-10.2	-11.95	-14.85	-18.7	-25.75	-32.1	-34.55	-34.5	-33.75	-30.1	-22.95	-14.25	-7.3
ch1:	10:27:43	-2	1.55	1.35	-2.95	-9.7	-15.15	-15.65	-13.2	-11.65	-8.15	-3.65	-1.9	-1.75	-0.05	2.4	4.65
ch1:	10:27:43	4.5	-0.55	-9.15	-17.35	-20.5	-18.7	-15.45	-13.4	-9.25	0.45	13.25	23.95	29.8	29.7	24.9	16.45
ch1:	10:27:43	6.1	-0.55	-0.75	-0.6	-4.7	-9.8	-13.7	-14.85	-11.85	-8.75	-11.05	-13.55	-13.45	-12.5	-10.7	-7.1
ch1:	10:27:43	-1.65	4.7	8.65	10.05	11.95	12.1	7.4	-1.2	-9.45	-15.9	-21.1	-23.7	-18.55	-6.8	6.05	15.3
ch1:	10:27:43	20.5	24.15	25.25	18.85	5.7	-8	-17.05	-18.3	-14.7	-7.35	3.85	14.6	21.1	25.8	29.1	30.85
ch1:	10:27:43	29.75	24.35	16.05	4.6	-9.45	-22.45	-29.7	-27.85	-18.3	-7.05	2.9	11.8	17.7	20.55	22.3	20.4
ch1:	10:27:43	12.7	4.25	-3.1	-14.45	-26.5	-27.65	-18.65	-6.95	3.35	12.25	17.6	19.45	17.85	14.5	9.35	2.35
ch1:	10:27:43	-4.1	-8.25	-13.7	-19.9	-23.15	-23.75	-23.05	-20.4	-18.35	-18.8	-18.3	-16.9	-15.25	-12.45	-10.7	-10.65
ch1:	10:27:43	-10.15	-9.2	-8.55	-8.7	-10.35	-12.1	-14.9	-16.9	-16.2	-11.45	-4	5.7	13.1	17.15	17.1	14.2
ch1:	10:27:43	9.85	3.3	-5.35	-13.9	-18.45	-15.9	-7.55	1.1	9.05	17	23.35	25.25	22.65	13.4	-2.85	-18
ch1:	10:27:43	-22.05	-15.1	-5.7	0	4	8.1	7.25	-0.05	-11.55	-22.35	-27.3	-28.45	-28.85	-23.25	-12.75	-4.6
ch1:	10:27:43	1.3	6.85	11.15	14.15	16.1	14.25	7.85	1.1	0.75	7.55	18.35	28.4	34.05	35.1	34.45	32.95
ch1:	10:27:43	32.7	32.2	26.5	16.45	6.8	-0.05	-0.9	4.5	10.95	17.55	22.55	23.55	22.1	21.7	20.6	18.45
ch1:	10:27:43	13.65	7.35	4.6	6.45	9.9	15.2	19.2	19.5	18.05	14.75	10.5	7.35	5.75	4.3	5.65	10.1
ch1:	10:27:43	14.95	16.55	16.6	15.6	11.8	7.35	2.6	-6.85	-17.05	-19.9	-18.45	-15.5	-11.15	-5.9	-1.85	-0.1
ch1:	10:27:43	-1.55	-4.6	-8.4	-12.95	-18.2	-22.45	-23.6	-23.3	-21	-15.75	-10.65	-5.6	1	4.3	1.95	-3.25
ch1:	10:27:43	-9.55	-17.6	-25	-28.15	-27.9	-27.55	-25.3	-20.85	-18.4	-18.75	-21.05	-24.4	-26.4	-24.5	-20.6	-15.15
ch1:	10:27:43	-8.15	-1.95	0.95	-1.4	-4.25	-6.9	-12.95	-22.8	-32.1	-38.1	-38	-33.15	-26.95	-20.65	-13.75	-8.5
ch1:	10:27:46	-5.1	-4.55	-6.3	-11.9	-21.2	-30.2	-33.45	-31.25	-26.55	-20	-12.8	-6.35	-1.55	1.2	1.3	0.3
ch1:	10:27:46	-0.85	-3.75	-9.25	-15.25	-17.6	-17.1	-13.75	-8.5	-4.1	-3.2	-3.8	-6.35	-9.6	-14.25	-21.2	-27.55
ch1:	10:27:46	-29.5	-28.4	-19.2	-1.95	15.35	27.8	35.5	36.35	29.85	18.15	4.7	-8.7	-18.6	-21.65	-21.65	-25
ch1:	10:27:46	-29.25	-33.35	-30.25	-20.65	-12.8	-12.75	-16.6	-20.65	-19.25	-15.45	-11.95	-9.2	-6.75	-4.55	-1.35	-0.7
ch1:	10:27:46	1.4	5.15	3.7	-2	-5.1	-6.4	-4.95	-0.8	3.45	6.65	8.85	8.8	8.25	8.55	6.85	2.9
ch1:	10:27:46	-1.7	-6.95	-12.05	-14.6	-15.45	-16.2	-15.6	-12.55	-8.85	-5.25	-0.95	4	7.15	4.1	-4.9	-14.8
ch1:	10:27:46	-20.1	-20.15	-15.95	-8.35	2	11.3	16.2	18.75	20.1	19.2	17.35	16.05	11.75	3.3	-6.75	-14.9
ch1:	10:27:46	-20.95	-22.55	-19.6	-14.9	-10.25	-5.8	-2.4	-0.25	1.55	2.85	5.55	7.4	4.55	-2	-7.7	-10.85
ch1:	10:27:46	-9.65	-4.1	3.45	10.25	16.2	21.5	26.45	30.65	31	27.05	19.8	12.1	6.45	3.3	1.8	2.45
ch1:	10:27:46	3.95	7.25	11.35	12.9	13.7	16.6	18.55	17.85	15.2	9.95	6.1	4.35	-0.1	-6.9	-12.9	-16.2
ch1:	10:27:46	-13.5	-5	4.35	10.45	11.8	12.5	14.45	13.5	9.75	6.45	2.15	0.05	-4.25	-16.75	-34.45	-49.55
ch1:	10:27:46	-60.15	-63.3	-59.65	-53.35	-47.95	-43.7	-38.6	-33.65	-32.2	-30.95	-26.9	-23.55	-23.85	-30.15	-39.2	-44.7
ch1:	10:27:46	-45.3	-40.5	-29.15	-18.35	-13.6	-12.85	-13.3	-12.55	-8.85	-3.95	-2.15	-5.55	-11.5	-14.35	-13.85	-11.9
ch1:	10:27:46	-11.65	-12.7	-11.45	-5	4	13.85	23.2	28.35	30.5	30.75	25.3	15.85	5.65	-5.75	-13.7	-17.1
ch1:	10:27:46	-19.3	-19.2	-15.5	-13.05	-11.75	-8.35	-3.45	-1.35	-1.7	-1.9	-2.8	-4.9	-8.15	-10	-7.15	-0.4
ch1:	10:27:46	5.1	11.1	17.55	19.45	15.75	9.6	2.2	-5.4	-9.5	-10.6	-11.2	-10.85	-8.1	-2.35	5.25	10.3
ch1:	10:27:46	11	10.2	9.3	3.45	-5.7	-13.65	-16.1	-12.8	-6.45	-0.4	3.75	7.6	11.15	13.2	9.2	-0.2
ch1:	10:27:46	-10.55	-19.25	-26.3	-29.75	-27.95	-21.15	-8.85	5.9	18.7	28.2	33.75	32.85	26.95	17.35	1.7	-16.4
ch1:	10:27:46	-26.15	-26.7	-22.9	-18.4	-13.75	-7.65	0.45	6.1	7.7	6.25	-0.6	-8.55	-12.65	-14.4	-13.95	-7.4
ch1:	10:27:46	0.4	5.95	12.45	19.2	21.4	19.4	17.05	17	20.65	26.1	30.55	32.75	32.2	27.95	21	12.4
ch1:	10:27:46	2.65	-7.15	-11.3	-8.25	-0.9	6.25	12.25	14.7	12.4	5	-4.45	-13.15	-20.25	-25.4	-24.9	-17.95
ch1:	10:27:46	-6.3	5.8	14.9	19.6	17.4	8.15	-3.35	-14.65	-24.2	-29.9	-31.3	-30.55	-29.1	-27.65	-26.6	-27.85
ch1:	10:27:46	-30.05	-30.35	-28.75	-26.1	-20.3	-13.1	-6.65	-1.75	1.15	0.3	-1.6	-2.75	-2.5	-1.25	-0.5	0.9
ch1:	10:27:46	3.3	3.55	1.75	1.05	-0.6	-2.95	-3.9	-4.75	-6.5	-8.2	-8.5	-7.2	-5.4	-4.85	-3.6	-4
ch1:	10:27:49	-8	-14.65	-21.55	-28	-29.45	-23.55	-13.5	-5.4	0.75	4.65	5.75	3.55	0.4	-1.75	-5.65	-15.75
ch1:	10:27:49	-29.5	-39.1	-41.3	-36.8	-27.35	-15.55	-4.1	4.1	8.05	7.1	2.4	-4.6	-11.8	-18.75	-23.15	-24.7
ch1:	10:27:49	-25.05	-27.8	-31.2	-33.8	-35.75	-37.35	-36.9	-35.55	-33.85	-34.1	-37.2	-39.8	-39.75	-36.4	-28.55	-19.95
ch1:	10:27:49	-15.5	-15.5	-19.75	-25.25	-28.3	-28.95	-29.55	-29.45	-27.65	-25.25	-25	-26.6	-27.4	-27.1	-24.1	-20.6
ch1:	10:27:49	-19.75	-21.95	-20.95	-16	-8.8	-4.15	-6.7	-15.85	-23	-23.65	-21.6	-20.2	-17.85	-14.95	-11.85	-7.35
ch1:	10:27:49	-5.25	-6.5	-10.8	-20.4	-29.35	-27.35	-17.35	-6.55	2.85	7.8	10.15	12.3	11.95	7.05	1.35	-4.3
ch1:	10:27:49	-9.45	-12.95	-13.5	-12.45	-9.75	-4.95	1.45	6.9	12.55	20.6	26.8	27.05	23.55	21.3	20.35	17.8
ch1:	10:27:49	16.15	20.15	24.85	28.2	35.3	44.6	49.7	49.95	45.95	39.45	33.35	29.15	28.6	33.95	42.2	48.65
ch1:	10:27:49	51.95	51.45	47.35	39.3	30.5	27.45	31.7	37.4	42.05	46.3	48.15	47.1	45.2	43.4	41	37.3
ch1:	10:27:49	32.85	29.35	26.35	27.15	32.95	38.85	39.65	40.25	44.95	48.95	46.8	41.5	38.25	36.1	31.9	26.25
ch1:	10:27:49	24	26.25	31.05	37.55	44.05	48.1	51.45	52.65	49.8	40.25	23.7	7.8	0.25	-0.55	3.45	10.7
ch1:	10:27:49	16.7	23.4	31.75	37.85	38.85	32.25	18.15	3.05	-11.1	-23.05	-29	-31.75	-33	-29.65	-22.9	-15.1
ch1:	10:27:49	-4.65	3.25	6.25	6.3	2.45	-5.6	-10.6	-13.9	-18.8	-22.85	-23.15	-20.05	-13.5	-5.35	2.55	9.15
ch1:	10:27:49	11.25	6.6	-2.45	-9.35	-11.4	-9.2	-3.45	4.05	8.15	8.65	8.55	5.6	-1.45	-8.15	-13.1	-17.45
ch1:	10:27:49	-18.25	-14.55	-9.55	-5.75	-2.3	-0.2	1.6	4.05	6.95	10.05	12.85	12.05	6.05	-1.05	-6.6	-6.9
ch1:	10:27:49	0.55	10.45	15.6	17.4	15.75	12.25	8.85	7.55	6.7	4.95	4.5	6.55	9.75	13.9	18.9	22.75
ch1:	10:27:49	25.55	24.95	20.65	15.15	7.4	-3.5	-11.7	-14.1	-9.35	1.5	12.85	21.7	28.7	31.9	28.8	22.9
ch1:	10:27:49	17.35	11.35	5.15	2.65	3.8	7.25	9.4	9.85	10.7	12.2	12.5	12.9	15.1	18	18.6	17.5
ch1:	10:27:49	17.3	15.7	14.3	17	21.2	23.8	25.55	26.3	27.6	27.95	23.95	16.9	9.95	2.15	-4.45	-6.6
ch1:	10:27:49	-6.8	-6.9	-6.55	-5.65	-2.85	0.9	2.2	-1.05	-7.9	-17.85	-30.1	-41	-46.8	-47.45	-42.15	-31.85
ch1:	10:27:49	-21.65	-14.2	-8.1	-5.45	-4.6	-2.95	-3.55	-10.15	-20.5	-30.3	-34.25	-31.5	-26.65	-22.1	-14.85	-5.05
ch1:	10:27:49	3.9	9.7	11.25	8.55	2	-5.8	-13.5	-23.75	-37.05	-46.95	-50.2	-47.1	-39	-31.6	-23.9	-9.5
ch1:	10:27:49	1.95	1.15	-2.3	-3.4	-2.15	-1.1	-3.8	-11.25	-16.1	-16.45	-13	-5.75	3.45	10.15	12.65	9.9
ch1:	10:27:49	0.65	-11.45	-21.8	-26.6	-22.25	-11.35	-0.05	8.95	13.8	13.35	11.05	9	5.45	-1.95	-13.7	-25.35
ch1:	10:27:52	-29.5	-27.95	-23	-17.65	-13.3	-8.6	-1.7	4.3	8.05	10.25	10.7	7.15	-0.2	-8.35	-14.6	-17.55
ch1:	10:27:52	-16.45	-11.5	-5.15	1	6.5	12.15	16.6	18.05	16.3	13.8	11.3	8.45	7.4	10.35	14.3	17.45
ch1:	10:27:52	18.5	18.2	17.6	15.85	14.2	14.5	14.95	13.1	9.6	5.4	2.25	0.8	0.25	0.75	0.8	-1
ch1:	10:27:52	-4.15	-6.2	-6.75	-6.9	-9.95	-14.7	-19.05	-20.15	-17.35	-10.3	-1.95	7.85	18.75	26.4	28.3	27.4
ch1:	10:27:52	22.65	14.45	6.15	-3	-11.65	-15.25	-15.55	-14.05	-11	-11.2	-14.9	-17.1	-17.6	-17.2	-15.4	-11.9
ch1:	10:27:52	-13.15	-21.85	-31.55	-33.65	-28.8	-17.45	-4.85	4.9	10.5	13	10.5	2.75	-7	-14.25	-21.55	-30.75
ch1:	10:27:52	-41.45	-50.85	-53.85	-50.6	-48.2	-44.2	-33.6	-22.6	-17.2	-15.8	-15.05	-13.6	-12.7	-13.2	-13.7	-12
ch1:	10:27:52	-10.9	-11.45	-11.75	-9.25	-4.35	2.1	6.65	6	-0.3	-8.4	-15.35	-19.65	-23.05	-24.05	-19.7	-11.5
ch1:	10:27:52	-3.7	1.05	0.4	-4.4	-8.1	-11.3	-16.6	-21.65	-25.75	-27.8	-23.7	-14.35	-3.75	4.45	6.1	1.85
ch1:	10:27:52	-1.8	-3.6	-8.5	-17.65	-25.55	-27.6	-25.85	-21.35	-14.25	-5.85	1.5	6.2	5.4	-0.1	-5.75	-9.35
ch1:	10:27:52	-12.65	-14.75	-11.9	-4.35	3.2	5.3	3.35	4.1	10.05	16.5	22.5	25.85	24.2	20.4	16	11.45
ch1:	10:27:52	6.15	-0.1	-4.35	-4.35	-3.2	-0.25	4.55	10	14.75	16.65	15.1	16.4	16.85	10.95	3.65	-0.8
ch1:	10:27:52	-3.9	-5.35	-7.25	-8.7	-5.25	0.25	3.1	1.7	-0.75	-0.95	-0.25	-0.6	-1.2	-2.6	-5.65	-9.25
ch1:	10:27:52	-14.75	-18.55	-21.2	-24.65	-26.55	-21.75	-10.45	4.45	17.05	24.15	25.55	22.65	17.95	12.9	4.85	-5.4
ch1:	10:27:52	-16.3	-27.85	-36.25	-40	-38.75	-31.8	-22.35	-14.3	-7.25	-2.05	0.6	0.5	-1.7	-4.55	-8.65	-15.8
ch1:	10:27:52	-23.2	-25.3	-21.5	-13.95	-5.25	0.15	-0.55	-2.5	-4	-6.5	-7.1	-5	-4.55	-5.35	-8	-10.2
ch1:	10:27:52	-7.6	-3.45	-0.15	4.65	9.3	11.35	10.35	5.3	0.7	0.35	4.1	9.65	14	14.75	13.6	11.3
ch1:	10:27:52	6.55	-0.15	-8.25	-14.15	-17.5	-19.25	-16.25	-6.45	4.35	13.2	21.35	28.35	30.55	28	22.95	14.9
ch1:	10:27:52	4.95	-3.25	-8.95	-14.4	-18.5	-19.1	-14.3	-4.5	6.4	12.8	15.35	15.6	11.4	3.2	-4.45	-11.25
ch1:	10:27:52	-15.55	-16	-13.95	-8.75	-1	6.1	11.45	17.25	22.45	25.15	23.7	21.45	17.2	8.95	0.8	-3.45
ch1:	10:27:52	-6.85	-9.2	-9.15	-6.95	-2.9	0.2	2.05	4.6	4.9	-0.5	-6.5	-9.6	-8.4	-2.2	4.95	6.85
ch1:	10:27:52	4.8	2.6	-1.35	-6.55	-10.7	-12.6	-12	-5.75	4.3	15.55	23.45	28.85	34.75	37.25	31.15	19.95
ch1:	10:27:52	9.2	1.75	-3.15	-7.3	-10.45	-12.3	-9.55	-0.45	11	19.5	24.25	25.35	22.45	15.65	6.45	-1.5
ch1:	10:27:52	-6.15	-4.45	2.6	10.45	14.6	17.75	21.4	24.5	22.1	13.9	5.35	1.45	0.6	1.35	3.45	6.4
ch1:	10:27:55	9.75	13.75	15.65	13.2	9	4.8	0.1	-1.9	0.2	3.55	6.5	9.2	10.35	8.95	6.55	6.9
ch1:	10:27:55	5.95	0.15	-6.2	-7.05	-6.45	-7.9	-12.9	-17.75	-17.65	-10.3	-0.45	10.8	22.2	29.3	28.1	23.35
ch1:	10:27:55	17.25	9.6	0.55	-9.75	-20.5	-25.65	-21.35	-10.1	0.8	6.6	7.3	4.3	-0.4	-5.55	-10.25	-13.75
ch1:	10:27:55	-15.1	-14	-11.55	-8.45	-3.55	4.05	10.65	15.65	18.85	16.3	7.15	-2.2	-10.1	-15.4	-15.25	-10.3
ch1:	10:27:55	-3.25	4.8	11.3	15.35	16.6	12.3	2.95	-4.45	-5.25	-2.95	-0.9	1.25	1.75	0.25	2.55	9.6
ch1:	10:27:55	14.05	13.65	10.45	3.9	-4.8	-9.2	-8.45	-3.7	2.3	8.35	11.5	8.7	-0.45	-11.2	-20.9	-26.65
ch1:	10:27:55	-28.25	-26.5	-21	-12.85	-4.55	4.55	12	14.8	13.15	6.65	-3.15	-11.65	-16.5	-18.7	-19.9	-20.4
ch1:	10:27:55	-17	-9.65	-3.2	1.25	3.1	2.2	-1.2	-6.45	-15.25	-25.1	-31.95	-32.75	-29.25	-19.35	-6.2	4.25
ch1:	10:27:55	10.7	14.05	13.25	10.45	7.6	3.55	-6.05	-23.35	-39.25	-43.4	-37.3	-28.4	-17.75	-5.4	7.1	16.6
ch1:	10:27:55	21.95	22.7	17.8	8.85	-1.9	-11	-16.3	-18.65	-19.65	-18.95	-20	-22.7	-22.05	-18.35	-14.55	-10.95
ch1:	10:27:55	-7.4	-4.9	-3.75	-3.3	-2.6	-3.85	-7	-8.5	-7.6	-6.7	-5.05	-2.9	-1.5	-0.3	2.6	6.65
ch1:	10:27:55	9.45	9.75	8.9	8.2	5.5	1.9	-1.3	-2.8	-2.6	2	10.25	19	24.55	26.15	22.05	14.15
ch1:	10:27:55	8.1	7.75	9.65	10.85	11	11.1	12	15.25	18.5	19.4	20.1	18.75	11.6	1.3	-4.85	-3.8
ch1:	10:27:55	1.45	7.55	13.3	19.4	24.5	28.75	30.15	25.2	14.25	5.85	5.7	11.6	17.05	18.45	17.45	15.9
ch1:	10:27:55	13.9	13.65	14.3	12.8	11.3	10.15	4.95	-3.15	-8.7	-12.05	-12.85	-10.85	-6.3	-2.2	1.95	7.2
ch1:	10:27:55	9.65	2.85	-9.1	-19.65	-29.6	-34.9	-28.95	-15.3	-0.6	13.5	25.9	32	30.25	22.15	10.5	-1.95
ch1:	10:27:55	-12.85	-21.95	-30.25	-35.6	-36.1	-31.5	-21.1	-9.15	0.2	5.15	7.05	3.85	-5.7	-19.9	-31.3	-37.6
ch1:	10:27:55	-38	-30.2	-17.45	-5.6	4.1	11.65	15.3	16.6	17.75	18.3	15.2	6.6	-8.05	-23.25	-32.95	-33.6
ch1:	10:27:55	-27.2	-16.6	-7.05	-1.05	2.25	2.75	-0.05	-4.55	-9.45	-17.95	-28.5	-33.55	-28.1	-16.8	-4.45	7.95
ch1:	10:27:55	18.75	24.6	26.5	25.8	19.1	5.35	-10.95	-22.95	-28.7	-29.05	-20.55	-7.25	-0.15	2.35	5.7	6.8
ch1:	10:27:55	4.25	0	-5.95	-13.55	-22.1	-31.45	-39.8	-42.5	-34.2	-18.95	-4.25	6.15	12.7	16.95	20.7	22.5
ch1:	10:27:55	20.1	11.05	-1.2	-10.7	-18.45	-29.05	-39.25	-44.05	-38.7	-22.1	-2.4	13.15	22.8	25.2	22.25	18.8
ch1:	10:27:55	13.45	6.65	0.4	-7.05	-13.45	-14.45	-10.3	-3.4	4.65	11.15	16.4	18.95	21.75	25.35	26.5	24.85
ch1:	10:27:55	24.8	23.8	18.4	11.3	7.5	6.65	8.3	13.15	21	28.2	31.7	30.05	23.95	15.05	5.65	0.8
ch1:	10:27:58	3.15	8	12.3	17.35	23.2	27.4	28.3	25.5	22.3	15.85	5.1	-4.55	-10.8	-18.6	-25.9	-31.7
ch1:	10:27:58	-36.75	-39.5	-39.15	-36.1	-31.1	-27.7	-25.85	-24.25	-24.85	-28.2	-32.55	-37.2	-37.3	-31.15	-23.55	-16.35
ch1:	10:27:58	-9.35	-5.8	-6.3	-9.65	-12.7	-15.65	-18.65	-20.6	-19.35	-15.45	-8.45	-2.8	0.15	3.9	9	10.65
ch1:	10:27:58	10.25	6.75	-3.95	-18.9	-30.4	-33.55	-25.65	-9.1	8.7	23.45	31.75	31.6	26.5	20.4	12.45	3.05
ch1:	10:27:58	-6.45	-15.85	-23.7	-26.25	-24.75	-22.8	-20.5	-17.5	-12.85	-5.8	1.8	6	6.05	0.45	-8.7	-15.75
ch1:	10:27:58	-18.9	-20.7	-19.1	-11.1	-0.1	8.3	10.7	6.95	-1.15	-11.25	-21.2	-30.7	-37.1	-36.35	-29.55	-19.15
ch1:	10:27:58	-7.1	3.4	10.25	13.6	11.95	4.25	-5	-10.3	-10.35	-8.2	-4.8	-0.3	2.75	1.25	-0.9	-2.35
ch1:	10:27:58	-4.1	-5.15	-3.45	-2.35	-1.6	0.85	2.3	4.55	10.15	14	11.2	2.95	-8.75	-20.8	-29.35	-32.15
ch1:	10:27:58	-28.2	-21.25	-14.65	-7.35	0.7	6.4	8.75	4.95	-3.25	-10.75	-16.65	-22	-21.45	-15.25	-6.5	2.6
ch1:	10:27:58	8.8	8.15	2.3	-3.75	-6.5	-7.45	-8.1	-7.3	-5.7	-1.8	3.95	10.35	15.15	17.15	16.65	16.45
ch1:	10:27:58	16.4	12.9	6.2	-1.9	-12.55	-22.15	-25.9	-23.45	-17.4	-11.05	-5.1	-0.55	2.75	5.4	9.05	10.85
ch1:	10:27:58	9.7	7	2.85	-2.35	-6.8	-9.85	-8.7	-3.05	3.55	10.1	14.8	16.4	13.25	6.55	0.35	-1.15
ch1:	10:27:58	-0.85	0.95	5.2	11.7	20.15	27.65	30.8	28.85	22.55	13.05	6.25	3.3	1.35	0.2	-0.1	0.65
ch1:	10:27:58	5.55	12.05	17.5	23.35	24.95	18.2	8.1	-2.85	-12.65	-15.45	-13.5	-9.3	-1.6	7.25	13.45	19.15
ch1:	10:27:58	25.35	29.7	29.4	22.35	7.65	-10.9	-26.2	-34.45	-33.55	-25.55	-16.8	-9.35	-2.6	1.55	3.05	1.6
ch1:	10:27:58	-3.45	-8.9	-13.7	-19.05	-24.7	-29.9	-33.65	-33.4	-32.65	-31.65	-28.8	-24.9	-22.15	-19.95	-19.55	-21.45
ch1:	10:27:58	-26	-30.55	-32.3	-31.4	-30.35	-31.1	-33.5	-34.15	-31.4	-28.3	-26.85	-26.8	-26.85	-27.95	-30.05	-30.25
ch1:	10:27:58	-26.1	-18.25	-9.45	-3.9	-2.85	-4	-6.2	-8.75	-9.25	-8.05	-8.9	-12.25	-15.25	-16.5	-17.4	-15.6
ch1:	10:27:58	-10.25	-4.35	0.9	5.15	5.45	-0.65	-12.4	-25.1	-33.75	-35.95	-33.55	-30.5	-27.5	-23	-16.95	-10.95
ch1:	10:27:58	-7.3	-8.8	-14.8	-22.1	-29.1	-33.15	-33.75	-34.15	-34.5	-32.25	-28.7	-23.05	-15.4	-8.65	-1.5	5.6
ch1:	10:27:58	7.2	5.75	3.65	0.85	-1.8	-7.55	-18.7	-29.15	-34.05	-33.95	-28.65	-19.55	-9.8	-0.6	6.75	8.9
ch1:	10:27:58	5.25	1.75	0.65	-3.3	-10.9	-15.6	-15.85	-13.75	-10.75	-6.45	-0.7	8.3	15.9	16.3	12.55	8.8
ch1:	10:27:58	2.2	-5.4	-11.9	-16.7	-17.85	-15.65	-11.95	-4.5	5.3	14	21.25	23.85	20.9	14.8	7.9	2.6
ch1:	10:27:58	-0.65	-3	-1.8	1.2	4.45	10.55	15.8	14.2	8.5	0.5	-10.4	-19.3	-23.05	-20.35	-13.65	-6.75
ch1:	10:28:01	-2.25	-0.15	-1.6	-5.1	-10.3	-15.95	-20.6	-20	-15.05	-10.7	-9	-6.85	-4.85	-5.35	-8.4	-11.7
ch1:	10:28:01	-17.1	-25.15	-31.35	-32	-28.6	-24.25	-19.75	-15.35	-13.4	-13.8	-13.2	-11.2	-9.9	-14.7	-25.8	-36.15
ch1:	10:28:01	-40.3	-38.8	-32.5	-23.75	-15.85	-11	-11.5	-14.85	-17.1	-18.3	-21.85	-27.65	-32.35	-32.45	-29.65	-23.8
ch1:	10:28:01	-15.45	-8.85	-6.35	-4.6	-4.15	-7.2	-9.7	-10.6	-13.8	-20.35	-27.85	-34.15	-35.85	-30.45	-18.5	-3.45
ch1:	10:28:01	13.05	25.2	28	23.6	16.95	9.9	3.35	-3.95	-11.7	-17.1	-23.1	-33	-40.75	-40.8	-35.45	-27.1
ch1:	10:28:01	-19.3	-13.55	-7.6	-1.9	-1.6	-5.95	-10.65	-13.15	-13.65	-13.4	-13.7	-14.7	-13.9	-11.6	-9.2	-7.8
ch1:	10:28:01	-6.8	-5.95	-5.5	-4.45	-0.9	2.4	2.35	1.1	0.35	-0.95	-2.35	-3.2	-3.45	-3.05	-2.35	0.95
ch1:	10:28:01	5.45	8.5	11.4	12.1	4.7	-5.75	-10.5	-9.45	-4.45	2.4	8.25	13.25	17.55	17.65	14.05	7.8
ch1:	10:28:01	0.5	-5.85	-9.3	-9	-5.05	1.45	7.25	10.55	11.7	11.8	11.6	12.05	11.8	10.25	7.4	4.4
ch1:	10:28:01	0.2	-6.6	-15.85	-22.9	-24.45	-21.3	-15.85	-10.65	-7.35	-6.6	-5.6	-3.75	-2.95	-4.55	-7	-10.25
ch1:	10:28:01	-13.85	-17.5	-21.5	-24.4	-24.15	-20.25	-12.65	-1.85	6.6	12.4	18.1	21.8	19.95	13.75	2.45	-10.7
ch1:	10:28:01	-15.7	-13.25	-10	-4.9	2.2	8.5	13.75	17.05	15.35	8.05	-2.45	-12.65	-17.95	-17.8	-14.05	-8.25
ch1:	10:28:01	0.35	9.4	14.95	17.7	19.75	19.2	14.15	6.6	-0.6	-8.45	-16.5	-17.55	-11.45	-4.85	-0.7	1.4
ch1:	10:28:01	2.25	4.85	6.95	6.8	4.6	-0.7	-6.35	-8.75	-10.35	-12.2	-12.95	-13.85	-15.35	-18.1	-20.7	-22.5
ch1:	10:28:01	-23.25	-21.95	-18.45	-12.85	-4.25	4	6.4	4.35	0.25	-7.75	-20.1	-31.65	-38.1	-38.75	-34.45	-28.2
ch1:	10:28:01	-22.15	-15.85	-11.3	-10.5	-12.45	-16.95	-21	-24	-27.05	-29.7	-30.7	-32.35	-30.8	-24.7	-18	-13.25
ch1:	10:28:01	-8.7	-6.55	-7.1	-11.55	-18.3	-24.1	-26.35	-21.95	-9.9	2.25	6.9	3	-6.4	-16.55	-21.7	-20.2
ch1:	10:28:01	-15.65	-11.55	-7.55	-3.2	-0.15	-0.95	-6.7	-12.7	-15.95	-20.35	-22.75	-20.8	-17.65	-12.3	-3.05	4.05
ch1:	10:28:01	9.85	14.1	10.85	1.25	-7.4	-12.25	-15.35	-19.15	-18.85	-13.45	-11.75	-12.6	-10.15	-6.9	-5.2	-4.8
ch1:	10:28:01	-5.85	-7.1	-8.9	-9.45	-5.85	1.05	7.6	11.9	10.95	4.7	-1.8	-6.1	-8.2	-8.15	-7.35	-10.4
ch1:	10:28:01	-15.65	-19.8	-21.4	-18.55	-9.35	1.8	10.15	15.2	15.3	9.65	0.05	-7.55	-8.75	-6.5	-3.2	3.75
ch1:	10:28:01	12.3	18.75	23.7	27.85	26.3	17.35	5.5	-3.95	-11.2	-17.55	-20.7	-19.45	-12.5	-1.65	9.1	16.05
ch1:	10:28:01	20.55	22.95	23	18.55	6.85	-9.5	-23.75	-32.15	-34.45	-31.8	-23.9	-11.15	2.6	13.45	19.15	20
ch1:	10:28:01	17	6.95	-11.6	-31.65	-45.75	-50.15	-45.25	-37.15	-27.8	-15.95	-4.25	2.05	4.6	3.7	-1.3	-10.9
ch1:	10:28:04	-18.15	-31.45	-43.2	-47.9	-44.35	-33.7	-19.15	-6.25	3.85	11.8	17	15.85	8.65	-0.75	-7.25	-12.1
ch1:	10:28:04	-15.1	-15.6	-12.85	-7.2	1.75	10.65	16.95	20.3	21.6	22.35	22.45	18.35	7.95	-4.05	-9.3	-4.85
ch1:	10:28:04	3.65	10.05	14.45	19.25	22.35	23.5	23.6	22.05	18.95	15.85	11.85	5.1	-0.3	0.55	6.9	13.4
ch1:	10:28:04	19.25	25.3	31.5	35.95	34.95	29.25	23.3	19.1	16.6	15.05	10.55	6.35	6.45	7.25	5.8	5.85
ch1:	10:28:04	8.2	11.95	13.85	14.8	16.15	15.6	11.45	7.15	3.7	-0.5	-4.6	-6.55	-4.55	1.65	10.95	21.8
ch1:	10:28:04	32.5	37.85	37.1	35.1	33.15	30	29.2	33.55	39.85	45.15	46.85	44	36.65	29.65	24.15	17.4
ch1:	10:28:04	11.55	11.9	17.5	26.5	37.15	46.4	51.95	52.65	46.95	36.05	22.4	5.8	-13.7	-33.4	-48.5	-56.85
ch1:	10:28:04	-58.35	-55.25	-52.65	-52.25	-53.1	-54.4	-57.1	-61	-62.95	-63.9	-67.95	-72.35	-73.7	-72.95	-71.05	-67.65
ch1:	10:28:04	-63.55	-59.15	-55.45	-54.55	-57.45	-62.8	-67.95	-69.35	-63.35	-53.2	-46.35	-44.5	-44.5	-46.6	-48.3	-47.15
ch1:	10:28:04	-44.1	-42.6	-43.2	-46.8	-54	-61.8	-65.35	-61.2	-52	-43.7	-38.3	-33.75	-31.3	-31.7	-34.4	-37.85
ch1:	10:28:04	-42.7	-48.9	-55.3	-58.25	-58.3	-53.75	-43.85	-35.05	-29.6	-26.8	-27.5	-32.4	-39.6	-47.2	-49.25	-47.35
ch1:	10:28:04	-46.75	-47.15	-47.25	-46.7	-41.1	-33.15	-28.7	-30.25	-36.15	-42.65	-46.6	-49.5	-52.5	-51.75	-44.25	-33.75
ch1:	10:28:04	-27.5	-25.75	-23.25	-18.6	-14.8	-14.7	-12.75	-7.25	-5.85	-12.3	-20.9	-31.2	-40.4	-44.2	-43.15	-37.55
ch1:	10:28:04	-24.55	-7.85	5.55	12.6	14.55	12.7	7.5	0.5	-7.35	-18.05	-29.3	-34.35	-34.2	-32.05	-27.85	-20.8
ch1:	10:28:04	-16.55	-18.75	-24.3	-27.85	-28.65	-27.15	-26.25	-27.55	-27.3	-24.25	-22.55	-21.25	-18.35	-14	-9.75	-8.75
ch1:	10:28:04	-9.2	-5.9	-0.35	6.5	12.35	12.35	9.1	9.5	8.05	3.55	-0.05	-1	0.1	4.1	10.7	19.55
ch1:	10:28:04	25.95	29.8	30.65	26.55	21.55	20	18.4	17.3	18.95	20.55	21.1	20.4	15.35	7.4	2.7	4.1
ch1:	10:28:04	9.1	15.25	22.1	26.7	28	29.2	31.55	29.3	21.2	12.95	7.5	6.15	6.6	7.8	10	12.3
ch1:	10:28:04	13.55	18	25.65	32.9	38.4	42.95	43.65	39.55	33.2	26.45	18.15	10.95	8.25	9	13.6	22.15
ch1:	10:28:04	32	39.65	45.1	50.15	53.55	48.25	35.3	24.45	17.7	15.45	20.3	30.75	40.6	48.5	51.75	49.15
ch1:	10:28:04	44.35	40.5	36.3	33.1	31.15	27.95	24.05	20.55	19.55	21.85	25.2	28.6	32.1	34.3	35.55	34.45
ch1:	10:28:04	28.85	19.15	9.5	5.15	9.75	20.05	31.05	40.55	47.15	51.7	52.9	49.95	44.1	37.6	30.75	22.75
ch1:	10:28:04	13.1	6.6	5.2	8.05	13.4	20.15	26.45	31.15	34.5	34.2	29.5	25	23.2	18.65	13.95	11.55
ch1:	10:28:04	8.95	7.9	13.85	22.95	30.75	35.8	36.8	34.15	28.8	19.85	7.9	-1.75	-7.25	-9.25	-9.5	-9.45
ch1:	10:28:07	3.35	10.15	12.15	7.5	0.85	-0.95	0.7	-3.2	-12.85	-21.85	-27.6	-30.05	-28.6	-21.7	-10.35	0.65
ch1:	10:28:07	7.15	9.1	7.95	3.25	-6.75	-21.75	-35.45	-44.8	-51.8	-57.2	-58.45	-54.65	-46.4	-37.5	-28.6	-19.5
ch1:	10:28:07	-13.05	-13.7	-17.6	-20.75	-23.45	-26.1	-26.8	-26.7	-26.35	-25.8	-23.45	-18.65	-17.1	-19.25	-20.35	-20
ch1:	10:28:07	-21.4	-23.45	-28.3	-35.4	-39.7	-40.2	-37.65	-31.95	-22.25	-8.15	5.15	12.15	13.5	9.7	5.05	2.15
ch1:	10:28:07	-5.15	-17	-23.55	-24.2	-24.8	-27.05	-27.9	-26	-24	-21.75	-18.3	-14.25	-11.2	-10.3	-13.45	-15.3
ch1:	10:28:07	-14.75	-14.75	-16	-14.3	-8.95	-2.8	2	3.15	-0.25	-6.1	-9.65	-9	-6.65	-6.65	-11.4	-16.75
ch1:	10:28:07	-18.9	-17.4	-13.5	-9.95	-5.5	2.95	11.1	16.1	19.4	22.9	23.85	18	6.1	-5.3	-16.35	-25.55
ch1:	10:28:07	-31.05	-31.45	-28.6	-24.05	-17.75	-9.65	-2.05	4.25	7.3	2.75	-8.7	-21.5	-31.4	-35.5	-30.85	-20.45
ch1:	10:28:07	-10.25	-2.85	4	9.25	9	3.85	-4.15	-13.5	-24	-35.55	-43.1	-39.75	-29.95	-20.05	-10.15	-0.4
ch1:	10:28:07	5.3	7.05	4.05	-1.3	-6.75	-16.45	-29.45	-39.3	-45.4	-48.95	-46.9	-37.55	-22.9	-9.9	-0.95	6.05
ch1:	10:28:07	8.05	3.05	-4.65	-13.35	-23.35	-32.9	-37.05	-33.5	-26.2	-19.7	-13.45	-7.9	-5.6	-6	-8.15	-9.1
ch1:	10:28:07	-6.5	-4.4	-7.25	-13.05	-17.3	-17.7	-13.6	-7.75	-3.5	-2.4	-1.65	-0.25	2.2	3.6	2.85	1.1
ch1:	10:28:07	0.95	1.2	1.45	2.8	5.8	7.95	9.15	9	5.95	2.25	-0.05	-2.35	-5.65	-9	-10.75	-7.85
ch1:	10:28:07	0.95	11.7	18.7	19.35	15.3	7.75	-2.75	-13.55	-20.55	-22.2	-20.2	-16.4	-8.9	0	7.55	13.85
ch1:	10:28:07	17.45	17.2	15.6	14.15	11.75	7.75	0.85	-6.55	-11.6	-13.4	-10.05	0.45	12.7	22.4	28.3	29.85
ch1:	10:28:07	26.5	21.75	16.45	11.1	6.55	5.85	7.25	8.2	7.15	3.85	-0.75	-3.2	-3.25	-2.15	0.3	3.6
ch1:	10:28:07	7.95	13.45	18.4	21.9	23.75	22.1	14.45	4.1	-3.85	-9.45	-16.05	-20.2	-19	-13.3	-5.3	3.25
ch1:	10:28:07	7.7	9.7	11.85	11.95	8	2.5	-4.3	-12.3	-18.7	-21.65	-21.45	-18.5	-13.8	-8.8	-4.35	-3.85
ch1:	10:28:07	-6.35	-10.2	-14.9	-19.75	-21.05	-19.4	-16.25	-10.95	-6.25	-3.3	-2.25	-3.1	-7.45	-15.45	-23.45	-26.8
ch1:	10:28:07	-24.85	-18.4	-10.55	-5.1	-1.65	1.3	2.4	2.3	3.5	2.75	-1.95	-10.1	-19.7	-28.9	-33.75	-33.95
ch1:	10:28:07	-31.4	-29.1	-26.9	-23.95	-20.25	-19.7	-24.2	-31.1	-37.7	-42.65	-43	-37.3	-28.2	-19.1	-10.3	-1.55
ch1:	10:28:07	5.15	7.6	7.15	3.8	-3.4	-14.3	-27.8	-41.65	-50.75	-54.35	-53.7	-50.65	-43.25	-33.75	-26.3	-21.35
ch1:	10:28:07	-17.35	-16.75	-17.85	-20.7	-25.2	-28.4	-34.15	-46.95	-57.2	-57.9	-50.9	-39.4	-29.2	-22.65	-18.15	-15.35
ch1:	10:28:07	-12.55	-9.25	-10.25	-15.1	-19.35	-24.6	-33.45	-43	-47.7	-48.45	-45.65	-40.4	-35.1	-31.85	-28.3	-24.35
ch1:	10:28:11	-17.8	-13.5	-14.15	-16.75	-18.5	-22.6	-29.55	-36.75	-40.35	-39.65	-35.15	-30.95	-27.1	-22.2	-14.05	-6.8
ch1:	10:28:11	-4.3	-6.2	-10.7	-17.3	-22.05	-22.05	-18.75	-13.6	-5.55	2.3	6	8.3	12.05	14.15	11.9	6.4
ch1:	10:28:11	-2.05	-9.1	-9.25	-6.95	-6.45	-5.1	-1.25	1.65	2.9	0.15	-5.8	-10.45	-10.9	-9.65	-6.5	-2.4
ch1:	10:28:11	0.1	1.4	4.45	5.25	2.75	0	-3.15	-6.35	-6.65	-5	-4.15	-2.35	1.4	4.25	4.6	6.2
ch1:	10:28:11	9.95	10.05	4.6	-0.5	-3.45	-3.05	0.5	3.35	4.35	5.3	5.3	3.75	3.1	3.1	0.8	-4.5
ch1:	10:28:11	-11.55	-18.35	-23.05	-25.3	-24.25	-19.5	-12.65	-3.15	7	11.9	7.6	-1.35	-10.3	-17.45	-23.7	-27.7
ch1:	10:28:11	-30.95	-35.35	-39.05	-39.1	-36.8	-32.35	-27.5	-23.95	-20.75	-17.7	-14.7	-10.8	-7.7	-7.05	-7.6	-7.65
ch1:	10:28:11	-5.7	-1.25	4.55	9.75	11.65	9.95	7.3	6.65	4.95	0.35	-3.65	-3.6	-0.3	6.55	14.1	18.85
ch1:	10:28:11	21.1	22.45	22.4	22.3	21.6	20.25	15.75	8.3	4.05	6.7	11.45	14.4	17.2	22	28.05	30.6
ch1:	10:28:11	28.55	24.45	18.95	13.35	10.45	9.75	8.05	4.7	4	10.35	18.4	23.95	28.1	33.15	37.25	38.5
ch1:	10:28:11	33.45	22.5	8.65	-2.15	-7.85	-8.65	-5.85	-2.35	1.5	7.9	15.65	22.95	30.45	35.65	36.35	33.3
ch1:	10:28:11	28.6	21.7	12.7	4.6	1.05	2.95	9.45	19.8	26	23.3	16.8	14.55	14.95	15.25	15.05	16.95
ch1:	10:28:11	17.5	13.75	9.75	9.95	13.15	15.7	14.1	9.55	5.1	2.7	4.8	10.15	14.8	18.25	23.2	29.25
ch1:	10:28:11	34.65	36.4	34.95	31.85	26.15	19.1	12.45	7.6	5.65	5.65	6.25	8.7	13.05	20.6	28.8	33.9
ch1:	10:28:11	33.7	26.95	12.95	-0.95	-5.35	-0.9	7	16.75	28.5	37.95	41.6	40	35.75	29.75	22.75	13.75
ch1:	10:28:11	4.5	-2.55	-8.4	-13.85	-16.5	-16.25	-14.5	-9.95	-4.45	1.5	10.45	20	24.7	23.9	19.25	12.7
ch1:	10:28:11	5.5	1.35	2.7	8.55	18.1	27.45	31.1	31.05	29.9	23.55	14.05	5.3	-1.3	-0.8	7.1	15.6
ch1:	10:28:11	22.7	28.1	29.3	26	19.4	12.25	6.5	0.55	-7.1	-12.65	-12.55	-3.75	8.8	20.05	27.25	27.9
ch1:	10:28:11	22.55	16.95	11.2	1.3	-10.1	-16.7	-15.9	-8.85	2.3	13.4	21.65	23.65	22.55	19.2	12.65	5.3
ch1:	10:28:11	0.85	-4.65	-12.7	-20.95	-25.35	-26.6	-27.55	-27.85	-22.75	-13.15	-2.25	8.05	15.75	19	16.2	6.9
ch1:	10:28:11	-2.5	-6.8	-6.75	-4.05	0.25	1.5	-0.25	0.05	4.85	9.45	10.8	10.4	10.05	8.75	9.55	11.35
ch1:	10:28:11	12.4	14.3	17.6	17.15	12.95	8.8	8.75	10.1	11.65	14.95	19.3	23.05	24.15	20	13.4	7.25
ch1:	10:28:11	-1.65	-7.75	-5.65	-1.75	-2.1	-2.65	-1.1	-1.05	-2.95	-6.3	-11.85	-17	-18.3	-15.65	-10.85	-6.25
ch1:	10:28:11	0.4	10.15	16.65	18.35	17.75	12.55	3.1	-3.1	-6.65	-9.9	-11.85	-9.65	-3.55	3.9	10.45	16.55
ch1:	10:28:14	1.85	7.8	8.95	8.2	8.25	6.8	1.3	-4.6	-6.65	-7.45	-9.1	-10.2	-10.3	-7.25	-0.4	5.2
ch1:	10:28:14	5.1	1.55	-4.05	-10.45	-14.75	-15.85	-14.2	-10.35	-5.4	-1.85	0.4	-0.2	-3.55	-7.05	-7.55	-5.6
ch1:	10:28:14	-5.35	-8.3	-11.25	-12.4	-11.05	-8	-7.8	-10.35	-11.6	-9.65	-6.65	-4.4	-4.3	-5.45	-9.35	-13.15
ch1:	10:28:14	-14.25	-12.85	-9.5	-3.45	2.1	8.1	13.9	15.9	14.6	10.65	2.5	-8.95	-21.2	-31.4	-37.2	-40.4
ch1:	10:28:14	-41.25	-39.1	-37.85	-37.35	-34.5	-30.6	-27.45	-24.65	-25.95	-28	-28.65	-28.2	-26.35	-21.95	-18.65	-13.75
ch1:	10:28:14	-6.45	-0.45	0.4	-3.9	-12.1	-18.3	-19.9	-18.7	-12.95	-2.5	7.1	11.55	12.15	11	11.95	14.65
ch1:	10:28:14	15.05	13.95	13.2	13.25	13.55	13.05	11.35	8.95	5.45	2.05	-2.75	-9.4	-15.3	-16	-10.95	-1.7
ch1:	10:28:14	7.4	12.95	14.45	14.55	14.6	14.85	15.65	16.2	11.95	1.85	-9.6	-17.4	-19.75	-18.05	-14.1	-7.95
ch1:	10:28:14	0	7.35	11.45	13.6	14.7	15.65	13.8	9.5	4.15	-0.15	-3.15	-1.7	3.8	8.45	10.15	12.15
ch1:	10:28:14	14.4	16.25	15.1	9.3	0.6	-4.95	-6	-6.4	-8.1	-9.7	-9.45	-5.85	-0.7	2.25	1.75	-2.75
ch1:	10:28:14	-11.25	-18.6	-18.8	-13.45	-8.1	-5.95	-5.55	-4.15	-5.15	-9.2	-14.05	-16.85	-16.35	-13.3	-11.2	-7.9
ch1:	10:28:14	-2.35	4.6	12.55	16.8	15.9	16.1	16.9	16.15	15.2	13.1	11	13.2	18.15	21.85	22.25	17
ch1:	10:28:14	8.3	2.35	-0.6	0.25	8.05	19.3	26.9	30.4	29.45	26.4	23.95	21.3	14.25	6.9	0.25	-5.45
ch1:	10:28:14	-9.65	-11.15	-11.05	-8.95	-4.3	3.15	8.2	6.9	2.05	-2.35	-8.85	-20.45	-33.65	-43.35	-49.25	-52.55
ch1:	10:28:14	-52.75	-49.5	-41.65	-29.6	-19.2	-12.75	-10.05	-11.55	-18.3	-26.25	-35.1	-43	-49.05	-50.15	-46.5	-37.9
ch1:	10:28:14	-27.6	-17.95	-11.2	-6.2	-3.4	-3.15	-6.05	-13.35	-23.9	-35.25	-48.15	-59.5	-64.85	-63.15	-57.4	-50.15
ch1:	10:28:14	-43.65	-39.5	-38.55	-39.25	-41	-43.7	-48.05	-52.65	-55	-53.2	-49.95	-47.1	-44	-40.7	-38.2	-35.85
ch1:	10:28:14	-35.75	-37.05	-38.35	-37.75	-34.4	-31.05	-31.2	-32.3	-32.75	-32.75	-31.9	-31.3	-29.8	-24.55	-21.95	-26.8
ch1:	10:28:14	-33.65	-35.4	-32.7	-29.2	-28.05	-29.3	-30.85	-31.4	-31.55	-30.1	-29.25	-29.35	-28.7	-27.35	-27.75	-27
ch1:	10:28:14	-24.6	-22.5	-21.3	-20.95	-21.35	-20.35	-16.85	-12.3	-9	-9.3	-10.4	-11.35	-12.25	-13.15	-13.85	-13.75
ch1:	10:28:14	-12.9	-12.5	-9.85	-3.65	1.55	5.2	7.5	8.15	7.3	5	1.25	-0.45	0.05	2	4.2	5.65
ch1:	10:28:14	5.85	5.5	4.25	0.95	-3.85	-6.4	-6.75	-4.25	2.9	10.1	13.75	17.8	20.75	21.1	20.7	17.05
ch1:	10:28:14	8.2	-1.8	-8.05	-9.75	-11.1	-12.1	-10.15	-4.4	3	9.25	12.5	11.1	1.7	-10.5	-18.3	-17
ch1:	10:28:14	-5.2	8.8	13.7	14.35	14.3	13.8	15	15.15	8.7	-0.95	-9.5	-16.75	-22.55	-26.45	-27.35	-26.95
ch1:	10:28:17	-24.5	-25.3	-29.05	-31.7	-31.6	-30	-27.45	-23	-18.45	-18	-19.95	-21.9	-23.05	-23.2	-24.45	-26.3
ch1:	10:28:17	-25.55	-20.3	-10.65	-0.65	4.25	6.7	5.2	-0.95	-6.3	-8.15	-11.95	-16	-20.5	-24.75	-26.95	-26
ch1:	10:28:17	-23.95	-20.05	-16.1	-11.55	-4.45	3.7	10.2	14.45	14.65	11.3	7.5	4.5	0.75	-3.35	-4.65	-2.4
ch1:	10:28:17	1.2	6.3	12.75	18.2	19.3	15.6	9.15	5.45	4.75	4.55	4.55	5.5	6.5	9.05	9.4	7.1
ch1:	10:28:17	6.2	7.75	8.3	7.1	3.5	-0.45	-1.35	0.05	1.5	1.3	-1.3	-6.55	-13.05	-18	-19.6	-18.15
ch1:	10:28:17	-12.3	-1.8	9.7	21.05	30.45	33.5	30.75	26.1	17.05	6.7	-0.05	-3.7	-5.05	-0.35	6.95	13.3
ch1:	10:28:17	18.35	23.45	26.5	24.8	19.1	13.4	10.7	11.85	14.95	16.65	16.4	13.5	8.6	5.45	4.15	1.25
ch1:	10:28:17	-3.8	-9.2	-14.55	-18.65	-20.6	-19.8	-17.95	-13.5	-6.95	-0.05	4.6	7.95	7.35	4.85	1.75	-3.3
ch1:	10:28:17	-7.45	-5.05	2.65	10.05	11.6	4.3	-8.3	-20.15	-27.4	-26.9	-21.65	-17.1	-10.6	-0.45	8.95	17.4
ch1:	10:28:17	22.5	19.1	8.4	-2.55	-9.65	-10.3	-7.5	-3.05	2.5	9.6	16.95	24.1	28.15	28.55	26.2	21.5
ch1:	10:28:17	15.15	9.95	4.15	-2.05	-6.9	-8.05	-6.2	-1.6	3.9	9.35	14.25	18.6	20.15	20.15	21.25	19.55
ch1:	10:28:17	9.3	-5	-15.65	-18.65	-14.75	-7.45	0.35	7.1	8.6	7	5.3	2.55	-2.3	-7.95	-15.9	-22.75
ch1:	10:28:17	-26	-28.55	-29.55	-24.85	-15.1	-4.45	5.45	12.35	10.4	-3.65	-19.8	-30.55	-35.95	-34.4	-26.6	-18.7
ch1:	10:28:17	-9.2	1.9	10.4	15.95	15.4	7.3	-4.05	-15	-24.55	-29.55	-29.2	-24.15	-18.7	-15	-10.85	-6.65
ch1:	10:28:17	-3.6	-0.85	-1.1	-6.6	-14	-22.15	-29.15	-33.95	-33.8	-27.65	-17.95	-8.8	1.2	7.2	5	-2.1
ch1:	10:28:17	-8.95	-11.9	-9.25	-7.3	-6.25	-2.45	0.3	1.5	4.3	7.5	12.6	19.25	18.85	10.5	0.35	-9.4
ch1:	10:28:17	-16.7	-20.65	-19.95	-13.85	-6.8	-1.65	4.05	8.15	8.1	3.15	-4.1	-8.75	-8.55	-5.4	-1.55	1.05
ch1:	10:28:17	2.65	3.3	3.1	2.65	-1.45	-7.8	-10.15	-8.55	-5.95	-3.1	-2.6	-4.1	-5.05	-5.7	-7	-9.05
ch1:	10:28:17	-10.65	-9.9	-7.9	-6.25	-3.1	0.15	2.95	3.35	1.2	-1.55	-2.65	-2	1.7	6.55	11.35	14.95
ch1:	10:28:17	14	9.1	3.15	-2.9	-7.25	-6.55	-5.35	-3.7	1.7	10	16	19.8	20.85	17.95	10	-0.15
ch1:	10:28:17	-9.05	-13.65	-16.05	-17	-13.45	-6.15	0.25	4.7	9	14.05	19.9	24.7	28.2	30.95	31.35	28.55
ch1:	10:28:17	24.85	22.75	17.85	7.7	-3.85	-11.2	-15	-15.4	-10.75	1.45	15.5	27.3	37.25	45.75	51.05	55
ch1:	10:28:17	54.2	47.7	41	34.4	24.25	12.75	2.85	-2.6	-1.75	3.85	11.55	19.85	26.4	29.15	29.65	29.35
ch1:	10:28:17	25.9	21.75	19.15	14.35	5.2	-3.1	-9.95	-12.3	-9.6	-4.25	3.7	14.6	20.5	19.7	16.45	10.85
ch1:	10:28:20	-21.05	-21.5	-17.35	-12.4	-5.1	6.3	16.95	22.05	22.9	21.95	17.15	8.9	-1.3	-12.85	-22.3	-23.8
ch1:	10:28:20	-18.75	-10.85	-2.15	4.95	10.05	12.65	12.7	10.6	6.7	0.95	-5.65	-10.65	-12	-9.7	-4.65	0.6
ch1:	10:28:20	5.15	10	13.2	14.45	14.1	11.1	3.9	-3.35	-7.7	-7.1	-2.35	2.2	3.3	5.1	9.5	13.95
ch1:	10:28:20	13.9	9.75	4.4	-0.8	-6.2	-10.65	-13	-14.3	-12.8	-9.25	-8.3	-9.55	-10	-11	-11.9	-11.8
ch1:	10:28:20	-10.15	-5.35	-0.2	4.2	5.25	0.65	-4.35	-4.2	-3.9	-6.35	-12.3	-19.45	-22.35	-19.4	-15.85	-12.3
ch1:	10:28:20	-7.1	-1.45	1.3	-1.1	-5.85	-10.65	-18.6	-24.75	-23.4	-19.2	-15.05	-12.75	-16.2	-21.6	-24.95	-29.8
ch1:	10:28:20	-36.25	-39.45	-38.9	-33.95	-26.85	-21.45	-16.25	-8.55	-2.45	0.1	-0.9	-2.5	-1.45	-2.5	-10.5	-20.2
ch1:	10:28:20	-26.5	-30.7	-31.2	-25.5	-17.05	-11.3	-9	-7.25	-6.65	-8.85	-11.6	-13.95	-15.1	-15.45	-14.7	-11.45
ch1:	10:28:20	-7.2	-5.1	-4.85	-7.45	-14.5	-21.5	-26.05	-25.65	-20.15	-13.25	-8.8	-8.6	-11.6	-13.35	-12.55	-10.7
ch1:	10:28:20	-6.95	-3.6	-3	-2.45	3.15	12.2	19.25	17.5	8.7	-0.15	-5.05	-8.3	-9.9	-8.8	-7.2	-8.15
ch1:	10:28:20	-8.65	-5.75	-0.3	7.6	14.45	18.35	20.25	20.5	17.3	12.7	5.45	-7.2	-20.95	-29.45	-31.05	-24.1
ch1:	10:28:20	-8.6	8.95	24.15	33.45	37	35.6	32.2	27.4	19.95	10.15	2.75	-1.2	-1.7	0.5	2.3	4.05
ch1:	10:28:20	7.3	10.8	14.75	19.45	20.9	16.6	6.95	-5.1	-15.95	-24.4	-29	-27.6	-18.5	-4.95	6.7	13.75
ch1:	10:28:20	17.25	16.65	12.9	7.4	0.05	-6.35	-10.55	-16.65	-22.7	-25.75	-25.05	-21.35	-18	-18	-17.8	-13.15
ch1:	10:28:20	-2.7	9.5	15.35	14.45	8.7	1.4	-3.15	-5.65	-8.9	-8.45	-4.05	3.05	10	13.55	15.3	19.05
ch1:	10:28:20	19.2	15.25	12.3	11.7	12.55	15.1	20.15	25.3	27	26	23.4	16.15	7.95	4.75	6.15	12.4
ch1:	10:28:20	23.25	32.1	35.45	38	40	38.25	34.25	30.2	22.9	12.5	4.9	1.75	0.8	1.65	5.3	10
ch1:	10:28:20	12.7	12.4	10.9	6.25	-0.35	-7.7	-16.75	-25.4	-28.7	-30.7	-34.25	-36.6	-37.35	-37.65	-35.05	-29.3
ch1:	10:28:20	-21.6	-12.65	-5.6	-2.3	-0.5	2.8	8.3	12.55	16.05	20.35	21.8	19.4	16.1	11.2	6.2	2.5
ch1:	10:28:20	1.25	3.1	7.8	12.95	19.6	25.1	27.05	28.55	30.75	28.35	21.35	12.2	4.95	5.05	11.9	19
ch1:	10:28:20	23.5	27.35	30.9	32	30.15	28.05	23.6	18.05	14.3	14.3	17.75	23.9	31.55	39.75	46.5	50.3
ch1:	10:28:20	51.05	49.05	44.35	33.75	17.45	2.9	-3.05	-2.45	1.4	8.8	18.05	24.15	26.45	28.15	29.7	27.35
ch1:	10:28:20	18.2	5.9	-8.05	-21.5	-28.85	-26.9	-17.5	-1.55	14.15	25.3	32.6	35.05	31.3	21.5	7.6	-4.65
ch1:	10:28:20	-10.95	-15.15	-19.55	-24.1	-28.35	-29.95	-27.75	-25.3	-24.55	-25.75	-27.2	-27.85	-28.55	-27.95	-25.9	-25.25
ch1:	10:28:23	-11.6	-7.8	-3.3	0.4	2.7	-0.2	-9.05	-19.1	-26.1	-27.85	-26.15	-23.65	-18.9	-10.3	-3.15	-2.15
ch1:	10:28:23	-8.55	-19.15	-29	-33.35	-32.05	-25.45	-16.1	-6.3	3.2	11.95	16.35	15.7	12.05	5	-7.3	-20.1
ch1:	10:28:23	-27.75	-29.65	-27.15	-23.05	-16.6	-6.4	3.5	9	13.3	15.85	13.75	5.1	-10.05	-23.95	-28.1	-23.3
ch1:	10:28:23	-13	0.65	14.25	25.95	31.55	31.05	25.65	16.25	5.2	-3.3	-6.7	-5	-0.1	6.8	15.25	22.25
ch1:	10:28:23	25.7	24.35	18.35	7.55	-6.4	-20.2	-29.7	-33.35	-27.4	-13.9	0.9	13.45	21.45	24.85	26.1	23.1
ch1:	10:28:23	13.9	3.55	-5.25	-10.8	-12.6	-18	-29.7	-39.3	-42.55	-40.25	-35	-29.5	-22.6	-15.6	-13.15	-14.35
ch1:	10:28:23	-17.2	-25.25	-34.05	-38.75	-39.95	-36.8	-29.2	-19.7	-7.05	3.75	9.95	14.35	13.9	5.95	-3.65	-11.6
ch1:	10:28:23	-18.8	-23.4	-24.45	-22.7	-20.4	-19.35	-18.35	-14	-7.6	-1.7	0.55	-2	-5.35	-5.9	-6.4	-7.4
ch1:	10:28:23	-7.3	-7.3	-6.9	-5.1	-2.95	-0.55	0.35	-2.7	-7.9	-11.85	-13.1	-11	-5.65	1.65	7.05	10.35
ch1:	10:28:23	11.65	11.6	9.2	4	-5.4	-16.1	-24.7	-28.95	-27.3	-19.4	-9.3	-0.35	5.75	9.25	10.65	11.8
ch1:	10:28:23	12.1	9.45	4.45	-3.35	-13.8	-20.85	-22.55	-22.3	-18.95	-10.85	-2.5	2.5	3.3	1.8	-0.55	-2.3
ch1:	10:28:23	-4	-6.7	-13.05	-20.8	-27.1	-31.7	-34.3	-31.5	-23.4	-11.65	2.1	15.6	26.05	32.9	33.65	25.7
ch1:	10:28:23	12.15	-1.1	-11.75	-18.7	-18.3	-11.75	-3.85	3.4	10.85	16	17.9	18.6	16.25	9.7	-1.7	-14.6
ch1:	10:28:23	-22.2	-21.2	-16.35	-9.9	-1.35	8.8	17.75	23.4	24.35	20	10.95	0.75	-9	-18.3	-24.35	-26
ch1:	10:28:23	-24.45	-19.6	-12.4	-7	-2.9	-0.05	0.85	-1.55	-9.35	-19.15	-25.45	-28.15	-29.9	-28.05	-20.45	-9.5
ch1:	10:28:23	-0.25	6	9.05	9	6.8	2.6	-4.45	-11	-14.5	-16.5	-17.55	-19.85	-23.65	-25	-22.85	-19.45
ch1:	10:28:23	-14.85	-9.45	-3.6	-1.35	-3.7	-7.4	-13.2	-19.65	-18.5	-13.4	-10.85	-7.6	-3.65	-0.1	5.25	9.8
ch1:	10:28:23	8.5	3.4	-3.1	-9.45	-13.65	-15.45	-15.7	-14.5	-13.3	-13.35	-13.95	-12.6	-8.75	-6.95	-7.85	-7.6
ch1:	10:28:23	-5.85	-6.65	-7.4	-5.5	-5.3	-10.9	-19.55	-26.35	-27.5	-24.5	-18.05	-8	2.6	9.4	10.35	7.95
ch1:	10:28:23	4.75	1.55	-2.55	-5.15	-6.15	-8.65	-12.75	-14	-11.05	-7.7	-5.6	-2.6	2.1	5.45	6.35	7.25
ch1:	10:28:23	10.65	14.55	14.6	9.85	3.8	-0.1	-0.3	1.4	2.1	0.8	-4.1	-11.3	-14.95	-13.75	-11.1	-5
ch1:	10:28:23	3.8	14.3	23.2	29.45	32.8	32.65	29.9	28.6	26.15	19	13	11.65	12.55	15.4	22.5	31.35
ch1:	10:28:23	39.1	43.6	43.1	37.45	31.75	26.75	18.25	4.15	-11.1	-21.1	-23.3	-21.3	-17.9	-12.85	-7.5	-0.55
ch1:	10:28:23	5.9	7.3	3.1	-5.15	-15.45	-20.1	-18.7	-15.75	-9.6	-1.6	4.65	11.25	17.7	19.75	17.65	9.8
ch1:	10:28:26	-2.05	-12.2	-19.35	-26.75	-30.9	-29.6	-23.4	-14.05	-5.35	-0.55	1.65	2.7	4.3	5.7	2.7	-5.75
ch1:	10:28:26	-14.05	-21.7	-29.7	-32.95	-26.5	-13.6	-0.55	9.8	15.95	18	15.7	9.15	2.1	-4.45	-12.65	-22.05
ch1:	10:28:26	-27.5	-25.3	-13.9	0.8	13.2	22.7	28.05	26.25	17.35	5.55	-5.05	-12.25	-16.05	-17.35	-15.95	-11.3
ch1:	10:28:26	-4.6	3.75	12.2	16.95	15.6	8.45	1.6	-0.75	-1.6	-1.35	4.8	12.65	18.4	20.8	19.4	13.6
ch1:	10:28:26	6.65	-1.65	-9.2	-15.75	-22.4	-28.95	-33.1	-30.9	-20.4	-10.55	-7.8	-9.85	-12.95	-14.65	-14	-10.95
ch1:	10:28:26	-4.9	0.6	-1.4	-7.7	-11.35	-10.25	-5.95	-0.15	4.2	5.95	7.65	10.95	13.25	10.5	4.6	-1.25
ch1:	10:28:26	-4.4	-5.2	-4.05	-0.85	5.5	11.5	16.2	19.2	18.75	13.05	4.3	-3.65	-6.35	-5.05	-4.1	-2.8
ch1:	10:28:26	2	9	14.5	16.1	12.2	4.2	-5.6	-16.15	-22.75	-26	-29.9	-34.15	-32.25	-23.05	-10.75	-1.9
ch1:	10:28:26	3.05	5.5	6.75	7.45	7.2	5.5	4.7	3.6	-0.95	-8.85	-17.55	-22.75	-23.8	-23.3	-20.7	-12.2
ch1:	10:28:26	-2.2	5.85	12.4	16.6	17.45	14.7	6.6	-1.7	-4.65	-0.85	6.65	12.35	15.6	18.25	17.55	13.6
ch1:	10:28:26	8.3	-0.4	-6.8	-6.05	-3.45	-0.25	6.3	14.1	22.05	28.2	27.35	23.65	17.25	8.1	1.3	-0.25
ch1:	10:28:26	1.95	7.45	12.65	17	21.6	23.55	21.55	17.6	9.45	-2.8	-13.5	-16.6	-9.35	4.05	17.8	28.6
ch1:	10:28:26	36.15	39.5	37.9	33.65	28.7	20.4	9.5	-0.1	-10.45	-21.5	-27	-23.3	-14.35	-4.65	5.4	14.9
ch1:	10:28:26	20.45	23.75	24.2	15.95	3	-4.9	-7.65	-5.4	2.05	10.9	19.6	26.15	28.9	28.7	25.45	15.3
ch1:	10:28:26	-0.05	-15.05	-22.7	-21.8	-14.5	-3.7	5.4	10.3	13.45	14.9	14.45	12.05	5.9	-0.7	-5.9	-12.1
ch1:	10:28:26	-17.1	-15.7	-10.05	-4.65	1.6	9.95	16.5	16.95	14.35	10.6	3.9	-9.1	-25.3	-35.8	-34.05	-26.7
ch1:	10:28:26	-19.75	-12.55	-4.6	0.25	1.1	-0.25	-3	-7.85	-16.4	-27.65	-37.2	-42.7	-46.1	-47.05	-46	-45.9
ch1:	10:28:26	-47.25	-47.2	-46.5	-45.65	-45.5	-45.85	-46.7	-45.75	-44.15	-43.25	-41.6	-36.4	-29.85	-24.3	-18.1	-12.05
ch1:	10:28:26	-9.45	-10.15	-12.2	-13.5	-15.35	-16.75	-14.65	-10.15	-6.85	-2.85	0.8	2.2	2.55	2.05	-1.4	-4.65
ch1:	10:28:26	-8.25	-14.35	-19.9	-20.8	-19.2	-15.9	-11.65	-7.85	-3.75	1.2	3.3	-0.55	-9.3	-20.6	-32.5	-44.45
ch1:	10:28:26	-54.35	-58.95	-59.1	-59.1	-58.65	-55.95	-51.65	-46.8	-43	-44.85	-54.15	-65	-71.45	-72.1	-70.4	-67.3
ch1:	10:28:26	-62.85	-57.4	-52.5	-46.2	-36.4	-25.05	-18.9	-24.05	-37.3	-48.75	-51.4	-47.3	-39.95	-30.95	-21.85	-15.55
ch1:	10:28:26	-13.2	-12.25	-10.2	-9.7	-12.4	-15.7	-18.65	-19.95	-19.3	-16.35	-9.75	-0.95	5.3	8.5	7.6	6.1
ch1:	10:28:26	3.25	-3.9	-10.75	-10.95	-7.3	-0.35	8.55	16.05	23.35	29.5	30.1	24.85	15.1	5	1.4	6.55
ch1:	10:28:29	18.55	32.25	42.7	46.65	41.4	30.3	18.4	5.4	-5.65	-6.25	3.4	19.9	34.4	41.2	43.6	44.7
ch1:	10:28:29	42.05	35.35	24.4	11.25	0.15	-5.55	-5.85	-4.6	-2.9	1.8	9.45	14.65	15	12.45	10.6	9.1
ch1:	10:28:29	8.05	11.05	17.2	22.25	27.55	32.5	35.75	37.3	35	29.75	22.85	15.5	14.1	22.15	29.8	31.1
ch1:	10:28:29	28	23.6	22.3	23.5	20.35	14.5	11.4	9.95	10.8	13.25	13.4	10.65	8.25	6.6	6	5.9
ch1:	10:28:29	6.15	7.35	9.5	8.85	4.75	-0.4	-5.5	-7.8	-5.05	0.55	6.35	12.05	16.75	18.9	15.25	6.4
ch1:	10:28:29	-3.75	-13.5	-21.9	-24.95	-21.1	-11	4	20.7	31.8	32.2	27.9	24.35	18.3	7.25	-3.55	-9.2
ch1:	10:28:29	-7.35	-2.55	1.35	4.7	7.25	10.15	15.75	21.15	22.55	20.7	15.6	6.35	-6.15	-15.5	-17.35	-12.45
ch1:	10:28:29	-5.35	1.5	8.25	15.9	21.3	23.25	24	24.2	22.65	16	5.55	-1.95	-3.85	-3.1	0.55	4.9
ch1:	10:28:29	8.1	11.25	13.65	12.8	10.05	8.15	5.95	3	-0.9	-4	-3.8	0.75	4.6	6.2	6.4	5.35
ch1:	10:28:29	4.3	5	5.35	0.8	-9.45	-21.15	-28.25	-28.6	-23.6	-15.8	-8.05	-1.8	3.5	8.15	12.35	12
ch1:	10:28:29	4.35	-6.3	-14.6	-17.75	-14.85	-6.95	0.95	8.25	14.65	20.5	23.55	22.05	14.7	5.05	-4.25	-12.55
ch1:	10:28:29	-21.1	-26.8	-28.5	-28.4	-26.25	-21.35	-15.6	-10.2	-6	-5.7	-9.45	-15.6	-21.45	-23.9	-23.6	-21.55
ch1:	10:28:29	-15.75	-6.65	4	14.35	20.1	19.1	10.1	-7.6	-25.9	-32.65	-27.95	-15.65	-1.65	9.1	16.85	24.3
ch1:	10:28:29	28.55	28.15	23.1	14.6	3.85	-6.35	-12.8	-15.05	-15.75	-16.1	-17.5	-19.4	-18.9	-18.35	-19.45	-19.25
ch1:	10:28:29	-18.95	-19.65	-19.9	-20.05	-20.1	-17.6	-13.75	-9.4	-4.8	-0.9	1.15	3	2.7	-0.2	-5.6	-12.3
ch1:	10:28:29	-18.7	-20.45	-15.95	-6.55	4.55	11.6	11.65	6.05	-1.05	-6.6	-10.75	-13.25	-10	-2.2	4	7.6
ch1:	10:28:29	9.75	7.25	1.2	-3.65	-6.8	-12.55	-22.15	-29.35	-29.85	-25.95	-18.55	-7.95	-0.4	3.15	3.7	0.5
ch1:	10:28:29	-2.9	-2.25	-2.2	-7.15	-16.15	-22.95	-23.9	-21.55	-18	-11.6	-3.7	3.55	8.45	8.5	6.25	0.6
ch1:	10:28:29	-13.1	-29.3	-38.2	-41.2	-40.45	-34.95	-26.6	-17.05	-6.25	4.3	10.7	11.25	5.75	-4.25	-16.3	-25.95
ch1:	10:28:29	-31.1	-33.7	-35.4	-35	-31.05	-25.4	-18.4	-12	-8.35	-8.35	-10	-15.05	-20.95	-22.85	-23.1	-24.6
ch1:	10:28:29	-23.85	-19.35	-12.5	-5	1	3.25	-0.1	-6.65	-11.3	-11.55	-11.25	-11.25	-9.1	-4.65	-1.7	0.55
ch1:	10:28:29	0.9	-2.8	-6.6	-6.6	-5.85	-5.85	-4.95	-3.15	-0.8	2.55	4.7	1.9	-4.15	-7.55	-6.05	-4.6
ch1:	10:28:29	-3.75	0	6.35	10.7	13.15	15.45	13.4	6.15	-0.4	-1	4.85	14.85	20.7	17.45	10	6.15
ch1:	10:28:29	4.4	3.6	6.2	11	12.6	10.95	6.55	-0.1	-6.8	-12.25	-13.4	-11.45	-11.55	-11.55	-6.1	1.4
ch1:	10:28:32	6.35	8.05	6.05	2.25	-2.9	-8.45	-11.4	-13	-16.35	-16.85	-15.35	-13.6	-9.5	-5.1	-3.45	-3.5
ch1:	10:28:32	-7.1	-12.3	-16.1	-21.85	-28.05	-30.9	-32.65	-34.5	-33.45	-29.85	-23.4	-13.3	-0.25	12	20.05	22.05
ch1:	10:28:32	19.7	16.05	10.75	0.2	-11.75	-18.25	-22.9	-26.4	-24.95	-19.3	-13.95	-10.5	-7.85	-1.8	8.1	17
ch1:	10:28:32	20.3	18.5	14.1	9.35	5.2	2.1	-0.15	-1.6	-3.05	-4.2	-3.15	2.3	11.1	16.3	15.3	12.55
ch1:	10:28:32	11.6	13.65	17.15	18.5	14.55	7.7	2.55	0.7	-0.6	-1.65	-2.3	-5.15	-9.05	-9.3	-6.4	-0.55
ch1:	10:28:32	6.45	10.25	11.35	11.75	10.25	7.3	2.6	-3.05	-5.7	-9.55	-18.4	-27	-30.85	-30.9	-26	-16.9
ch1:	10:28:32	-7.8	-1.95	0.5	-0.85	-4.85	-8.9	-12.05	-11.75	-11	-11.75	-12.3	-9.85	-8.55	-9.9	-11.15	-9
ch1:	10:28:32	-6.1	-3.75	-0.35	4.45	9.6	13.1	15.45	16.25	13.6	6.05	-1.85	-6.5	-5.85	-1.55	4.8	13.1
ch1:	10:28:32	21.2	24.75	26.05	27.6	25.25	17.6	6.9	-4.75	-14.55	-16.95	-12.55	-6.4	-2.95	-1.45	-1.15	-3.5
ch1:	10:28:32	-8.15	-11.4	-11.6	-12.05	-12.7	-12.05	-9.35	-4.4	0	1.05	0.5	-0.05	-1.85	-5.55	-9.3	-10.4
ch1:	10:28:32	-9.2	-5.3	2.2	8.7	10.1	8.85	8.85	10.45	11.9	12.1	10.35	7.7	5.95	4	-2.55	-12.6
ch1:	10:28:32	-19.85	-21.15	-18.05	-14.75	-12.55	-11.45	-10.45	-9.1	-7.65	-7.5	-7.6	-7.55	-6.05	-5.05	-7.1	-11.1
ch1:	10:28:32	-13.95	-16.2	-18	-18.5	-17.65	-16.5	-17.1	-18.15	-17.8	-15.9	-13.85	-10.95	-9	-8.6	-9.15	-9.45
ch1:	10:28:32	-10.65	-14.25	-22.55	-34.05	-42.75	-44.5	-38.6	-29.1	-21.25	-16	-10.9	-6.05	-3.05	-2.45	-4.35	-9.75
ch1:	10:28:32	-19.4	-30.9	-39.55	-43.55	-45.45	-46.25	-45.9	-45.15	-43.4	-39.9	-37.8	-36.95	-36.65	-38.75	-43.3	-46.5
ch1:	10:28:32	-47.05	-45.35	-41.95	-36.6	-29.85	-24.4	-22.75	-24.5	-29.15	-34.9	-38.2	-38.9	-39.85	-42.85	-43.85	-38
ch1:	10:28:32	-28.4	-19.05	-10.2	-2.45	0.55	-1	-6.15	-12.75	-19.75	-28.4	-39.1	-48.6	-54.2	-52.15	-39.35	-21.05
ch1:	10:28:32	-6	5.15	14.55	21.05	24.45	23.4	17.75	7.85	-3.6	-12.1	-15.9	-18	-14.7	-4.5	8.7	19.35
ch1:	10:28:32	25.85	29.55	31.35	28.3	22	14.35	1.85	-11.45	-19.15	-24	-25.6	-20.85	-10.7	-0.15	6.4	9.15
ch1:	10:28:32	10	7.2	0.45	-7.8	-15.2	-20.65	-23.05	-23.2	-20.15	-13.45	-3.5	4.95	10.45	13.45	11.25	3
ch1:	10:28:32	-3.95	-7.4	-10.15	-9.65	-6.45	-2.8	1.75	6.9	10.5	12.15	8.3	0.05	-10.35	-21.65	-30.65	-34.45
ch1:	10:28:32	-33.3	-27.7	-19.95	-12.25	-5.95	-2.8	-2.35	-5.85	-12.5	-20.4	-29	-37.75	-41.2	-37.3	-27.8	-13.7
ch1:	10:28:32	1.2	10.6	15.65	16.6	10.65	0.2	-10.4	-17.35	-16.6	-9.5	-1.55	4.25	7.5	6.75	0.9	-9.2
ch1:	10:28:32	-18.75	-23.65	-23.1	-19.15	-12.25	-5.35	0.7	5.05	4.9	-1.3	-6.6	-7.1	-4.45	0.45	7.7	14.45
ch1:	10:28:35	19.35	21.95	21	16.35	8.45	-1.45	-10.85	-15.75	-15.55	-9.95	-2.4	2.9	5.5	8.15	8.6	6.9
ch1:	10:28:35	6.7	7.8	8.3	6.4	-0.95	-9.4	-13.95	-16.5	-16.95	-14.15	-9.35	-1.85	6.35	10.85	13.1	14.2
ch1:	10:28:35	11.6	5.7	-2	-7.65	-10.5	-10.7	-8.55	-2.85	3.05	6.3	7.2	7.5	5.45	0.65	-6.5	-12.75
ch1:	10:28:35	-13.65	-8.5	-1.95	5.15	14	19.7	21.4	21.15	16.35	7.1	-2.4	-10.75	-14.5	-12.95	-10.15	-7.1
ch1:	10:28:35	-2.15	1.2	1.75	2.15	2.5	1.75	0.4	-0.05	-3.95	-10.8	-15.55	-18.05	-21.3	-21.2	-17.65	-14.7
ch1:	10:28:35	-13.65	-15	-14.95	-9	-1.6	3.9	6.8	3.95	-0.65	-2.05	-3.75	-6.8	-9.45	-13.35	-18.4	-22.85
ch1:	10:28:35	-25.05	-21.6	-16.45	-12.9	-9.6	-4.9	-1.9	-2.5	-6.75	-11.25	-14.35	-15.3	-15.3	-15.3	-15.55	-15
ch1:	10:28:35	-11.5	-5	0.7	2.45	-0.2	-7.45	-17.5	-27.65	-35.05	-37.55	-34.25	-25.6	-13.5	-3.45	1.5	2.7
ch1:	10:28:35	0.6	-4	-7.75	-9.9	-13.8	-20	-28.1	-37	-42.8	-43.3	-42.7	-41.45	-37.75	-33.05	-29.75	-26.4
ch1:	10:28:35	-23.5	-21.7	-21.85	-24.4	-26.75	-27.05	-26.7	-27.4	-29.55	-31.15	-28.6	-22.85	-15.55	-10.5	-11	-14.25
ch1:	10:28:35	-18.35	-22.5	-24.7	-23.75	-21.7	-19.65	-18.95	-16.3	-11.95	-9.35	-9.75	-12.45	-18.2	-23.45	-25.55	-24.75
ch1:	10:28:35	-22.95	-20.6	-16.6	-12.5	-8.6	-4.7	-3.95	-9.25	-19.75	-31.5	-39	-41.65	-40.05	-36	-32.45	-29.3
ch1:	10:28:35	-27.25	-28.7	-31.3	-29.65	-26.25	-22.65	-21.95	-26.25	-30.15	-28.8	-26.05	-22.1	-17.55	-15.8	-15.5	-12
ch1:	10:28:35	-6.7	-1.45	3	4.5	3	-2.8	-12.5	-20.55	-21.1	-15.5	-6.95	2.95	14.15	23.5	27.95	27.1
ch1:	10:28:35	23.2	17	8.25	-2.8	-14.8	-24.9	-30.95	-30.6	-26.9	-23.75	-19.35	-13.4	-10	-7.65	-4.55	-2.4
ch1:	10:28:35	0.05	0.95	-3.3	-11.6	-19.85	-24.9	-22.05	-16.05	-11.1	-6.8	-1.85	0.8	2.25	0.75	-5.7	-14.55
ch1:	10:28:35	-21.55	-24.5	-19.65	-8.95	2.2	9.6	10.1	6.05	1.6	-3.65	-9.6	-13.05	-12.55	-10	-7.2	-5.55
ch1:	10:28:35	-6	-10.1	-14.4	-17.2	-20.1	-24.2	-26.65	-25.65	-22.8	-20.1	-17.55	-16.15	-16.25	-16.7	-18.75	-21.6
ch1:	10:28:35	-23.85	-29.3	-37.4	-43.5	-47.95	-47.85	-38.7	-23.9	-9.65	1.25	6.85	9.55	9.4	2.6	-8.75	-21.15
ch1:	10:28:35	-33.8	-45.05	-49.7	-48.6	-46.1	-44.4	-44	-46.4	-48.8	-47.5	-43.6	-41.7	-41.3	-40.45	-39.6	-40.9
ch1:	10:28:35	-44.85	-48.35	-49.7	-44.9	-33.2	-19	-6.75	3.75	9.25	10.65	10.15	6.7	-1.7	-12.5	-21	-23.05
ch1:	10:28:35	-21.1	-16.7	-7.85	3.35	13.7	22.65	30.25	33.1	29.55	21.2	8.05	-7.15	-19.1	-27.05	-30.3	-27.6
ch1:	10:28:35	-23	-18.7	-12.2	-4.9	-1.3	0.85	1.75	-2.45	-12.7	-22.75	-30.55	-33.75	-28.5	-17.4	-6.3	4.95
ch1:	10:28:35	11.65	7.9	0.75	-2.9	-6.9	-15.1	-25.75	-34	-32.8	-23	-10	3.15	14.55	21.95	22.65	15.65
ch1:	10:28:38	4.1	-1.15	-1.5	-0.85	-1.7	-4.1	-3.85	-2.7	-4.3	-9.45	-13.35	-11.85	-4.1	6.45	16.7	25.55
ch1:	10:28:38	33.95	40	40.45	33.5	21.65	7.35	-6.75	-18	-25.6	-26.4	-18.45	-8.1	3.25	16.5	25.4	25.75
ch1:	10:28:38	20.9	10.7	-1.2	-9.75	-15.65	-19.25	-17.55	-13.6	-6.6	2	7.75	10.4	9.8	3.55	-5.35	-13.3
ch1:	10:28:38	-21.65	-30	-35.65	-33.05	-21.7	-6.65	8.35	18.75	19.05	10.85	0.45	-6.55	-11.45	-15.2	-16.8	-16.25
ch1:	10:28:38	-13.75	-8.15	0.1	9	13.5	10.55	2.95	-4.75	-9.75	-11.25	-7.9	-1.5	4.45	8.3	11.25	12.7
ch1:	10:28:38	9.35	3.4	-1.95	-6.95	-12.5	-14.95	-11.05	-1.5	7.4	15.35	22.85	25.8	23.15	17.95	8.5	-2.9
ch1:	10:28:38	-11.2	-17.05	-19.85	-19.6	-19.6	-20	-17.05	-12.05	-6.1	-0.1	3.55	1.95	-2.9	-6.7	-8.05	-8.4
ch1:	10:28:38	-7.15	-2.5	5.15	12.95	16.95	16.9	15.45	13.9	10	3.9	-2	-6.7	-8.55	-7.3	-3.8	-0.7
ch1:	10:28:38	1.2	3.5	6.6	5.75	-0.35	-7.95	-13.2	-15	-14.95	-14.85	-14	-11.9	-9.65	-5.6	0.35	4.15
ch1:	10:28:38	5.95	7.8	7	2.55	-4.05	-11.45	-17.4	-19.25	-14.55	-3.95	5.45	10.8	13.35	14.15	15.45	15.55
ch1:	10:28:38	12.5	8.3	2.6	-5.15	-11.55	-15.25	-15.55	-14	-11.55	-8.45	-5.5	-3.25	-3.35	-9.85	-20.25	-28.1
ch1:	10:28:38	-32.5	-33.75	-32.8	-28.9	-20.45	-11.05	-4.3	1.7	4.7	3.45	-1.15	-9.05	-17.6	-22.75	-25.2	-25.65
ch1:	10:28:38	-23.2	-20.7	-17.9	-14.8	-10.4	-4.8	0.65	3.65	4.25	1	-2.7	-4.25	-6.05	-8.85	-11.65	-12.45
ch1:	10:28:38	-11.9	-10.25	-6.95	0.6	8.55	14.85	16.6	11.05	-1.55	-13.25	-19.3	-16.25	-6.9	4.7	14.95	21.55
ch1:	10:28:38	23.45	23.6	21.7	19	17.1	14.1	10.6	9.2	5.75	-2	-9.45	-13.7	-16.15	-16	-12.15	-3.6
ch1:	10:28:38	5.8	15.2	22.65	25.95	24.45	19.95	10.55	-0.8	-8.65	-11.35	-11.8	-11.1	-11.05	-10.35	-7.85	-5.3
ch1:	10:28:38	-4.75	-3.6	-0.6	-1.6	-10.25	-21.15	-27.55	-27.05	-20.15	-8.45	2.35	9.45	13.9	15.8	16.3	17.85
ch1:	10:28:38	13.45	-1.35	-19.05	-28.7	-29	-21.2	-9.55	0.4	6.3	9.05	7.65	3.05	-3.6	-11.7	-21.25	-28.2
ch1:	10:28:38	-28.65	-24.65	-16	-0.1	19.3	33.4	40.25	41.2	37.65	30.35	18.6	4.5	-7.9	-17	-22.45	-23.35
ch1:	10:28:38	-23.05	-22.4	-21.55	-21.9	-23.15	-19.8	-12.3	-5.3	-5.45	-12.65	-19.6	-20	-15.3	-8.05	-1.15	2.85
ch1:	10:28:38	6.05	10.7	15.05	16.4	15.05	9.1	-2.15	-14	-20.25	-21.1	-16.1	-6.65	0.4	2.55	4.4	7.85
ch1:	10:28:38	9.6	9.8	9.4	5.65	-0.45	-4.15	-3.75	-0.8	3.35	8.05	11.85	13.05	11.85	9.8	6.3	1.05
ch1:	10:28:38	-2.1	-2.9	-2.05	3.4	11.1	15.15	18.8	21.8	20.85	19.9	18.85	12.65	7.2	7.9	11.65	13.75
ch1:	10:28:38	15	18.2	24.5	32.25	38.7	40.8	36	27.05	17.8	10.45	5.85	1.9	-1.05	-0.9	3.9	11.75
ch1:	10:28:41	11.25	-2.8	-14.7	-19.35	-18.3	-11.95	-1.7	8.4	16.5	24.3	29.7	27.75	18.95	7.3	-1.5	-5.55
ch1:	10:28:41	-5.8	-4.1	-1.85	0.1	1.9	1.15	-0.95	-1.85	-2.95	-7.45	-13.05	-18	-23.4	-28.7	-30.55	-27.45
ch1:	10:28:41	-22.3	-16.7	-9.75	-3	0.35	1.25	0.9	0.9	1.25	-1.05	-6.65	-10.1	-10.55	-9.9	-7	-2.75
ch1:	10:28:41	-0.75	-1	0.1	0.9	-1.55	-4.95	-6.5	-6.7	-5.9	-6.55	-8.15	-5.35	1.55	9.7	16.8	20.35
ch1:	10:28:41	21.5	21.95	17.25	11.6	9	5.1	-1.9	-7.5	-10.15	-10.15	-9.15	-10.65	-14	-18.15	-22.5	-24.05
ch1:	10:28:41	-20.65	-15.25	-10.35	-7.95	-8.85	-13.55	-19.2	-22.55	-25.3	-29.2	-31.9	-30.35	-24.95	-16.5	-6.9	1.45
ch1:	10:28:41	7.45	10.05	8.95	5.45	-3.35	-17.05	-28.4	-34	-34.9	-28.6	-17.7	-6.95	3.5	12	16.15	16.7
ch1:	10:28:41	17	17.25	14.6	6.7	-4.9	-17.65	-27.65	-35.1	-38.55	-34.2	-23.9	-13.5	-4.05	3.9	9.1	10.9
ch1:	10:28:41	10.85	12.75	15.05	11.1	-1.55	-16.45	-26.9	-30.25	-28.1	-19.8	-9.45	-0.2	9.75	18.45	22.1	22.95
ch1:	10:28:41	19.35	9.5	-2.75	-15.6	-26.75	-33.3	-38.25	-44	-47.2	-48.1	-48.5	-45.15	-39.7	-36.2	-35.1	-33.8
ch1:	10:28:41	-33.15	-31.6	-29.25	-27.7	-27.65	-26.6	-25.75	-26.65	-29.75	-32.65	-34.35	-34.7	-33.4	-29.2	-21.4	-11.9
ch1:	10:28:41	-3	5.2	13.6	18.7	19.05	19.1	19.15	17.05	13.55	11.35	11.25	12.15	11.75	13.65	19.4	25.95
ch1:	10:28:41	29.45	31.2	28.75	22.65	17	13.75	10.1	8.9	13.2	22.45	32.45	38.4	38.65	34.55	26.45	14.95
ch1:	10:28:41	4.85	-0.8	-3.9	-6.6	-7.8	-7.65	-6.15	-3.2	-0.15	2.3	1.3	-4.8	-12.7	-17.8	-18.95	-14.05
ch1:	10:28:41	-4.05	7.4	17.3	25.1	29.95	30.7	24.1	14.35	8.4	4.8	-1.05	-5.15	-3.35	2.05	7.4	11.1
ch1:	10:28:41	13.6	15.3	13.55	8.05	4.9	4.4	1.3	-4.2	-7.85	-9.15	-9.65	-9	-3.55	8.85	22.9	30.6
ch1:	10:28:41	28.5	21.7	13.8	5.65	-0.4	-1	2.35	8.1	15.9	22.6	27.6	32.85	36.3	36.3	34.8	31.1
ch1:	10:28:41	27.2	24.6	24.15	28.5	38.25	43.55	40	28.45	12.6	-2.15	-9.2	-7.75	-2.25	3.7	9.75	14.8
ch1:	10:28:41	16.8	18.1	20	20.5	16.55	8.9	0.75	-4.7	-9.25	-12.5	-12.3	-8.5	-3.95	-0.05	2.45	3.95
ch1:	10:28:41	4.45	-0.15	-8.7	-15.15	-17.35	-16.25	-10.75	-2.2	4.7	7.85	7.8	3.9	-3.55	-11.15	-17.5	-21.65
ch1:	10:28:41	-22.75	-20.5	-16.7	-11.1	-3.1	6.8	13.55	15.65	16.6	14.5	5.2	-8.95	-19.65	-21	-16.65	-13.55
ch1:	10:28:41	-10.5	-8.45	-9.45	-11.3	-10.9	-7.6	-1.55	5.55	8.65	3.3	-8.95	-21	-29.9	-33.6	-31.45	-24.95
ch1:	10:28:41	-15.2	-3.85	4.8	10.5	12.2	10.25	6.05	1.6	-3.45	-7.55	-9.85	-9.7	-9.45	-10.25	-10.35	-8.35
ch1:	10:28:41	-4.05	0.45	1.2	-0.65	-2.8	-5.2	-5.9	-4.65	-3.85	-3	-3.65	-5.55	-7.05	-9.6	-11.8	-9.55
ch1:	10:28:44	-7.5	-4	-1.9	1.85	7.5	10.9	9.75	6.3	3.1	0.75	-1.8	-2.6	-0.8	4.1	9.6	14.65
ch1:	10:28:44	17.55	17.05	13.25	11.2	11.15	9.45	5.5	2.45	0.15	0.25	3.25	5.65	5.8	4.8	2.4	0.6
ch1:	10:28:44	0.65	0.25	-2.15	-6.9	-13.35	-18.3	-20.15	-18.3	-15	-14.65	-17.6	-20.15	-21.5	-21.75	-21.7	-22.05
ch1:	10:28:44	-22.9	-23.85	-24.35	-21.1	-16.45	-13.95	-14.1	-14.45	-11.85	-7.2	-4.35	-3.75	-3.65	-4.95	-6.85	-10.55
ch1:	10:28:44	-15.35	-18.6	-19.2	-17.75	-14.65	-11.1	-6.5	-2.65	1.15	5.35	6.4	1	-7.2	-15.4	-23.5	-29.5
ch1:	10:28:44	-30.8	-26.7	-20.7	-16.7	-15.1	-13.65	-12.35	-13.3	-15.45	-17.3	-19.85	-23.75	-25.05	-24.05	-23.55	-24.5
ch1:	10:28:44	-22.45	-18.5	-15.7	-15.55	-17.05	-19.65	-18.65	-15.7	-14.7	-14.45	-13.7	-13.7	-12.8	-11.85	-13.1	-15.7
ch1:	10:28:44	-16.05	-14.4	-15	-17.05	-18	-17.5	-14.15	-10.15	-12.25	-16.5	-16.15	-11.9	-4.9	3.95	10.85	12.95
ch1:	10:28:44	12.95	10.45	6.3	4.1	3.6	1.55	1.6	2.35	0.25	1.15	5.45	9	12.95	16.6	15.95	13.65
ch1:	10:28:44	9.3	3.65	-1.45	-9.65	-19.35	-21.6	-18.85	-15.95	-10.85	-4.6	0.55	6.05	9	8.75	9.45	10.5
ch1:	10:28:44	8.95	4.45	-4.4	-15.1	-21.4	-24.4	-27.6	-28.45	-27.15	-24.5	-20.1	-15.45	-14.4	-15.6	-18.3	-22.1
ch1:	10:28:44	-25	-22.45	-14.15	-2.75	9.05	18.5	23.45	25	23	16.8	7.95	-4	-20.3	-37.35	-48.7	-51.65
ch1:	10:28:44	-46.65	-39.4	-34.55	-31.65	-27.2	-23.3	-22.6	-22.8	-24.2	-29.6	-36.7	-44.2	-50.45	-50.55	-46.95	-42.2
ch1:	10:28:44	-34.85	-25.9	-16.9	-8.9	-4.6	0.75	6.05	2.35	-9.15	-20.45	-26.7	-25.95	-19	-10	-2.25	2.65
ch1:	10:28:44	8.15	13.25	14.6	14.4	12.6	4.5	-4.35	-10.1	-14.25	-17.3	-21.5	-27.1	-27.85	-21.85	-13.2	-5.05
ch1:	10:28:44	1.45	7	10.15	10.75	8.75	3.5	-3.3	-8	-10.6	-10.75	-6.2	1.5	9.2	14.9	18.1	17.55
ch1:	10:28:44	15	8.95	-0.15	-7.65	-10.85	-11.9	-11.5	-7.8	-0.25	7.6	12.5	14.8	14.2	8.3	-6.7	-26.85
ch1:	10:28:44	-43.1	-50.4	-49	-39.85	-28.4	-18.05	-10.1	-4.95	-0.95	3.5	5.2	0.3	-11.7	-25.25	-32.1	-32.95
ch1:	10:28:44	-30.2	-22.95	-13.65	-4.7	3.6	8.15	7.4	2.95	-5.4	-12.35	-13.95	-12.85	-11.7	-9.75	-7.75	-5.6
ch1:	10:28:44	-5.95	-10.45	-14.95	-15	-11.6	-6.3	-1.4	1.35	2.55	2.9	3.45	4.25	3.25	1.6	1.2	1.7
ch1:	10:28:44	3.6	5.85	7.35	8.05	8	7.65	8.6	11.9	13.8	14.05	14.7	15.1	13.2	12	9.95	2.65
ch1:	10:28:44	-2.95	0.1	6.4	13.15	19.85	24.3	28.8	34.75	37.5	37.65	37.7	35.35	27.45	16.4	7.15	1.95
ch1:	10:28:44	1.45	3.3	6.35	11.9	17.45	18.5	17.15	14.45	8.5	2.95	0.45	0.85	3	4.65	4	3.25
ch1:	10:28:44	2.85	5.7	8.95	10.45	14.05	20.9	26.85	31.2	30.6	25.95	24	22.6	15.4	6.35	2.35	2.45
ch1:	10:28:48	-10	-6.45	0.65	7.85	11.25	12.2	11.85	10.45	8.15	3.3	-4.3	-12.95	-20.05	-25.4	-32.2	-39.85
ch1:	10:28:48	-42	-40.45	-38.3	-34.55	-29.6	-25.8	-23.8	-24.95	-28.65	-32.6	-35.25	-35.15	-33.25	-33	-34.85	-36.6
ch1:	10:28:48	-38.65	-40.35	-40.2	-37.45	-33.75	-31.35	-29.3	-25.85	-22.2	-20.8	-20.65	-20.35	-20.65	-25.2	-30.55	-32.45
ch1:	10:28:48	-30.9	-27.7	-22.25	-18.05	-16.4	-15.45	-13.3	-11.1	-11.05	-14.25	-18	-21.65	-25.1	-27.95	-28.35	-24.25
ch1:	10:28:48	-18.25	-13.6	-8.45	-4.05	-3	-3.5	-5.4	-11.95	-19.9	-23.2	-20.5	-15.5	-10.85	-7.4	-3.7	-0.75
ch1:	10:28:48	2.2	2.75	-0.5	-6.25	-9.75	-10.65	-10.05	-9.35	-12.25	-19.15	-24	-22.85	-19.05	-14.5	-8.15	-1.65
ch1:	10:28:48	1.1	-0.4	-5.35	-10.7	-12.9	-15.15	-21.3	-26.95	-27.95	-24.85	-18.75	-10.25	1.15	13.05	21.3	25.35
ch1:	10:28:48	26.7	22.9	15.35	8.7	4.8	4.15	8.15	14.8	18.4	20.7	26.2	32.95	37.95	42.75	45.5	45.9
ch1:	10:28:48	40.65	27.2	12.85	4.45	0.25	2.1	10.9	22.7	32.05	36.15	36.95	35.55	32	27.15	20	7.6
ch1:	10:28:48	-4.15	-9.5	-7.35	0.2	11.2	22.4	30.8	35.6	37.35	34.6	26.35	16.55	6.1	-4.7	-10.9	-7.2
ch1:	10:28:48	5.4	20.9	32.6	38.2	40.3	38.6	29.9	16.35	2.55	-7.9	-14.1	-19.55	-24.65	-27.75	-31.5	-36.25
ch1:	10:28:48	-37.05	-36	-36.6	-37.9	-40.1	-43.15	-44	-42.4	-37.9	-31.7	-27	-22.85	-18.4	-16.6	-17.65	-19.45
ch1:	10:28:48	-22.25	-25.65	-30.25	-34.1	-32.85	-28.3	-24.85	-21.45	-17.5	-15.6	-14.6	-12.4	-10.45	-11.8	-14.6	-16.25
ch1:	10:28:48	-14.85	-11.8	-7.35	-3.05	-0.2	0.2	-0.8	-3.75	-8.3	-12.3	-13.4	-12.45	-12.6	-15.1	-17.3	-18.55
ch1:	10:28:48	-18.2	-13.6	-6.2	-1.35	-0.35	-0.35	0.55	1.9	3.3	3.3	4.1	4.8	2.95	-1.6	-6.4	-10.5
ch1:	10:28:48	-10.5	-5.65	1.25	7.6	12.7	14.55	12	7.8	6.65	7.05	4	0.75	-0.55	-0.9	1.4	6.4
ch1:	10:28:48	9.25	11.8	15.35	17.45	17.55	16.2	12.85	6.95	-0.7	-5.7	-3.2	3.9	11	14.35	12.5	9
ch1:	10:28:48	8.1	5.9	1.95	-0.8	-3.6	-6.35	-6.55	-7	-7.4	-5.8	-4.8	-3.2	2.4	9.25	12.05	11
ch1:	10:28:48	9.75	11.6	14.5	15	12.7	8.65	2.55	-3.95	-7.45	-6.85	-4.5	-2.65	2.2	10.8	19.3	27.5
ch1:	10:28:48	36.15	40.9	39.1	32.65	23.75	15.2	9.15	5.7	2.15	-3.1	-9.75	-16.75	-20.45	-18.1	-13.35	-7.75
ch1:	10:28:48	-0.35	6.85	12.2	16.1	14.35	6.7	-1.1	-5.2	-3.2	4.9	15.6	25.2	34	41.5	46.9	47.65
ch1:	10:28:48	42.95	31.25	15.65	2.4	-5.75	-9.15	-7.9	-5.4	-2.7	1.8	7.7	14.65	20.7	22.75	21.25	15.85
ch1:	10:28:48	5.05	-6.45	-13.65	-14.3	-9.2	0.05	10.3	18.75	24.55	26.85	25.5	21.8	16.05	7.8	0.1	-8.25
ch1:	10:28:48	-17.6	-23.5	-24.95	-26.9	-29.85	-30.9	-28.55	-22.55	-15.7	-11.1	-10	-11.75	-15.6	-20.2	-24.4	-24.2
ch1:	10:28:51	16.05	19.65	19.65	19.3	18.6	13.6	2.45	-12.85	-29.15	-41.8	-45.6	-36.75	-18.5	1.7	18.95	29.95
ch1:	10:28:51	33.4	31.5	26.35	20.75	15.3	5.55	-7.45	-16.5	-18.95	-16.45	-11.55	-7.75	-3.7	-0.25	1	1.4
ch1:	10:28:51	3.45	6.15	8.45	5.75	-3.95	-14.6	-19.75	-19.25	-15.4	-9.7	-1.4	7.3	12.7	15.4	15.95	14.5
ch1:	10:28:51	12.5	7.7	-1.25	-8.85	-11.3	-11.95	-13.5	-12.45	-6.25	1	4.45	4.1	1.3	-1.5	-2.45	-4.15
ch1:	10:28:51	-5.15	-1.25	7.45	18.8	29.2	36.6	40.45	38.15	28.25	16.2	2.95	-9.9	-17.4	-19.3	-18.85	-15.8
ch1:	10:28:51	-13.55	-10.45	-4.1	3.35	9.95	19.5	26.95	26.45	17.7	2.3	-18	-35.55	-42.5	-36.05	-20.85	-2.55
ch1:	10:28:51	15.2	29.55	37.65	40	38.45	33.95	26.15	16.1	6.75	0.45	-4.1	-6.2	-4.3	3.55	14.5	26.15
ch1:	10:28:51	34.8	37.65	33.55	26.15	18.3	12.45	7.5	4.5	3.7	4.15	6	9.45	12.5	14.7	16.65	17.25
ch1:	10:28:51	14.75	8.7	1	-5.6	-12.25	-18.5	-20.45	-14.6	-4	8.6	20.6	30.35	33.9	31.3	24.5	16.5
ch1:	10:28:51	7.05	-2.1	-10.35	-16.25	-18	-13.7	-4.7	6.3	16.6	23	23.2	19.2	13.35	5.1	-4.8	-12.15
ch1:	10:28:51	-14.3	-9.6	1.4	14.2	25.25	32.95	36.8	34.75	25.45	13.8	4.95	-0.2	-3.15	-3.5	-2.4	-1.05
ch1:	10:28:51	-0.85	-0.75	-1.35	-2.6	-4.95	-6.3	-5.15	-2.85	-1.1	1.25	4	6.75	8.2	5.75	0.6	-3.45
ch1:	10:28:51	-4.55	-2.25	2.75	6.9	11	18.9	27.7	30.2	26.85	21.95	15.9	10.5	5.8	1.7	-0.5	0.7
ch1:	10:28:51	3.8	6.85	6.25	2	-4.2	-12.25	-17.15	-14.75	-7.85	1.95	12.7	19.95	22.7	20.65	15.2	6.4
ch1:	10:28:51	-4.75	-13.65	-18.75	-25.45	-32.65	-37.05	-38.55	-34.1	-27.3	-24	-23.6	-23.05	-22.4	-20.6	-19.25	-17.85
ch1:	10:28:51	-17.9	-21.15	-23.75	-21.05	-14.7	-7.95	-3.35	-1.65	1.5	5.85	7	3.55	-1.95	-6.1	-5.5	-2.1
ch1:	10:28:51	4.4	12.55	16.75	15.75	16.65	18.45	16.95	13.2	9.55	6.05	4.1	6	11	16.8	21.2	24.1
ch1:	10:28:51	26.35	28.75	31.1	33	32.95	27.55	19.35	12.8	11.65	16.2	22.45	25.95	28.6	29.7	29.95	31.65
ch1:	10:28:51	31.55	25.5	18.65	12.8	8.1	6.25	8.1	10.45	13.3	15.85	16.75	19.15	22.45	20	11.85	3.55
ch1:	10:28:51	-3.8	-7.85	-4.8	4.5	17.6	29.1	35.15	33.9	27.25	16.6	2.35	-13.95	-23.1	-22.5	-14.95	-4.35
ch1:	10:28:51	8.7	20.95	29.95	34.15	35	30.1	20.7	9.7	-3.15	-15.85	-21.25	-19.25	-12.9	-4.45	3.7	10
ch1:	10:28:51	14.15	16.05	17.35	16.05	10.35	1.7	-6.6	-12.6	-14.2	-12.65	-7.8	-2.9	-0.05	0.5	0.4	0.7
ch1:	10:28:51	2	0.1	-4.8	-9.15	-13.85	-19.75	-21.05	-17.7	-12.35	-5.6	3.65	13.95	23.4	29.25	29.2	24.45
ch1:	10:28:51	16.85	7.9	0.3	-5.3	-9.7	-10.95	-9.15	-6.85	-3.7	-1.3	-0.8	0	1	-0.55	-3.9	-9.3
ch1:	10:28:54	-16.2	-19.8	-21.25	-20.55	-18.15	-13.2	-6.1	-0.75	0.55	-1.3	-6.25	-15.5	-25.15	-28.5	-22.75	-12.65
ch1:	10:28:54	-1.15	11	21	27.7	30.5	26.4	15.75	4.5	-3.5	-6.55	-6.95	-5.15	-2.05	0.8	3.75	8
ch1:	10:28:54	9.7	10.85	13.7	14.9	14.15	14.05	12.85	9.5	4.25	-1.1	-2.6	-0.4	2.95	6.55	9.7	10
ch1:	10:28:54	8.75	9.45	12.1	14.65	16.45	17.1	16.75	14.25	8.05	-1	-7.5	-6.2	2.35	13.45	22	25.75
ch1:	10:28:54	24.55	22.45	20.55	17.7	13.8	10.85	8.45	5.05	1.2	0.15	3.75	8.8	14.45	19.25	21.55	19.25
ch1:	10:28:54	15.4	13	13.2	14.35	17.15	20.05	22.75	25.9	27.55	30.2	36.4	41.95	43.4	41.85	36.6	29.25
ch1:	10:28:54	21.15	13.05	6.75	4.95	7.8	13.2	19.15	24.65	28.6	28.05	25.95	23.8	19.5	11.35	3.9	-1.1
ch1:	10:28:54	-3.75	-4.4	-6	-7.8	-6.35	-4.15	-3.25	-3.4	-6.3	-11.1	-15.45	-19.5	-21.25	-18.8	-14.35	-9.05
ch1:	10:28:54	-4.45	-0.4	5.45	11.3	16.5	19.15	14.3	4.7	-3.5	-11.65	-19.15	-22.75	-23.3	-24.45	-25.85	-25.25
ch1:	10:28:54	-19.85	-12.6	-6.9	-3.25	-2	-5.85	-13.2	-19.6	-20.75	-17.35	-13	-9.45	-5.75	-1.8	3.45	8.9
ch1:	10:28:54	11.9	12.2	10.25	5.3	-2.25	-10.05	-15.5	-19.1	-20.3	-19.45	-17	-15.75	-13.45	-9.65	-8.95	-13.6
ch1:	10:28:54	-17.2	-19.7	-24.8	-32.15	-36.7	-37.25	-35.4	-30.9	-22.95	-14.3	-9.45	-7.75	-7.1	-6.25	-5.2	-4.4
ch1:	10:28:54	-4.4	-3.55	-2.95	-5.05	-7.8	-9.8	-12.95	-15.25	-17.75	-22.55	-24.15	-21.75	-19.45	-16.45	-13.6	-13.2
ch1:	10:28:54	-11.35	-9.2	-10	-11.3	-9.65	-6.6	-2.9	1.9	6.9	9.3	9.85	9.2	4.75	-2.35	-10.25	-18.5
ch1:	10:28:54	-24.55	-28.05	-30.15	-27.7	-20.75	-13.95	-6.6	1.25	8.1	11.4	11.35	11.35	11.7	8.95	3.7	-3.8
ch1:	10:28:54	-11.45	-15.45	-15.1	-12.15	-4.85	5.1	15.9	23.9	27.05	28.25	28.4	24.15	16.05	5.1	-9.65	-21.2
ch1:	10:28:54	-23.95	-19.65	-8.75	6.45	19.25	27.4	30.5	28.35	24.8	19.8	9.3	-3.45	-14.3	-22.6	-24.15	-17.25
ch1:	10:28:54	-7.1	2.65	11.05	15.25	16.5	17.05	14.95	9.35	2.15	-6.5	-14.6	-16.65	-11.75	-2.7	6.35	14.15
ch1:	10:28:54	18	19.5	20.65	20	14.35	3.9	-12.35	-29.55	-38.1	-37.5	-30.35	-17.2	-2.6	10.6	22.8	28.9
ch1:	10:28:54	27.5	19.2	2.6	-14	-21.75	-22.8	-19.4	-10.5	-1.05	6.25	11.05	13.3	14	13.2	5.65	-4.6
ch1:	10:28:54	-11.3	-13.95	-14.1	-12.6	-11.35	-7.7	-1.3	3.3	2.45	-4.3	-13.45	-20	-22.2	-21.1	-19	-17.8
ch1:	10:28:54	-15.55	-12.35	-12	-12.55	-13.55	-18	-22.85	-22.8	-18.9	-11.3	0.45	14.3	26.25	31.75	30.35	23.8
ch1:	10:28:54	12.2	-0.75	-9.8	-17.05	-23.15	-24	-21.85	-20.5	-17.5	-13.45	-9.6	-6	-3.3	-4.15	-6.45	-8.55
ch1:	10:28:54	-9.9	-12.6	-15.85	-17	-15.2	-12.75	-8.1	0.15	9.45	17.05	20.35	16.95	9	1.05	-6.15	-12.5
ch1:	10:28:57	-2.85	1.7	8.6	13.7	16.7	17.35	16	13.65	8.1	0.05	-4.5	-4.7	-7	-9.95	-10.1	-11.35
ch1:	10:28:57	-14.95	-16.25	-14.75	-11.55	-7	-3.1	-0.9	0.15	-2.05	-6.75	-10.9	-13.7	-14.15	-13	-10.85	-3.6
ch1:	10:28:57	8.05	15.55	21	25.65	21.4	8.85	-2.45	-11.55	-18.25	-17.4	-6.2	11.35	27.7	36.5	35.55	29.75
ch1:	10:28:57	25	21.2	14	6.3	-1.4	-12.5	-23	-25.6	-21.95	-16.7	-12.35	-8.6	-3.2	1.45	3.25	5
ch1:	10:28:57	7.9	8.1	5.45	0.15	-7.05	-10.55	-9.1	-6.05	-0.5	5.9	8.7	7.95	5.4	3.7	0.95	-4.25
ch1:	10:28:57	-9.3	-15.45	-24.2	-27.65	-23.2	-17.25	-11.55	-4.8	1.2	4.05	4.55	3.8	2.45	-0.5	-4.25	-11.7
ch1:	10:28:57	-25.3	-40.2	-46.05	-41.7	-31.25	-17.9	-4.1	7.1	14.3	16.4	12.2	4.7	-4.05	-13.9	-25.95	-39.95
ch1:	10:28:57	-52.2	-57.45	-56.6	-50.55	-41.3	-32.8	-25.7	-19	-14	-12.65	-16.7	-25	-31.9	-35.9	-37.25	-34.75
ch1:	10:28:57	-29.2	-22.6	-16	-10.6	-8.1	-9.85	-15.15	-20.8	-23.35	-21.5	-16.05	-8.3	-2.15	-0.4	-1.75	-1.75
ch1:	10:28:57	-1.4	-5.1	-14.2	-24	-30.55	-32.6	-29.05	-20.15	-9.25	2.8	14.35	24.35	31.5	31.3	23.2	10.15
ch1:	10:28:57	-5.75	-21.85	-33.9	-38.25	-33.05	-22.15	-9.75	3.75	15.35	21.2	21.8	16.45	5.6	-7.1	-19.45	-29.2
ch1:	10:28:57	-34.15	-35.65	-35.45	-31.8	-25.55	-18	-8.7	-0.35	2.5	-1.05	-7.55	-13.65	-15.9	-16.15	-13.85	-8.4
ch1:	10:28:57	-0.65	5.2	9	10.65	11.75	13.4	14.3	11.3	5.1	1.4	4.05	11.5	19.7	26.2	28.4	27.4
ch1:	10:28:57	25.95	22.1	15.35	11.1	8.7	7	8.9	12.4	11.6	5.95	1.15	0.75	4.3	5.95	4	2.35
ch1:	10:28:57	3.45	5.2	8.55	13.85	19.65	23.3	22.95	16.3	2.35	-13.8	-24.55	-26.95	-22.75	-13.3	-0.55	12.55
ch1:	10:28:57	21.85	24.8	22.95	18.15	11.05	2.8	-5.55	-12	-16.5	-20.2	-22	-20.15	-15.3	-9.5	-5.35	-4.45
ch1:	10:28:57	-4.65	-5.85	-9.3	-17.05	-28.35	-36.2	-34.45	-24.6	-12.35	-2.5	2.65	5.8	7.4	7.5	5	-2.7
ch1:	10:28:57	-16.55	-33	-48.85	-56.75	-55.3	-49.7	-42.55	-33.1	-23.7	-16.65	-12.45	-10.2	-10.25	-13.85	-20.55	-29
ch1:	10:28:57	-35.2	-37.65	-38.4	-38.25	-37.35	-35.3	-28.9	-20.8	-16.3	-14.45	-13.45	-10.75	-6.3	-5.75	-11.4	-18.2
ch1:	10:28:57	-23.1	-25.5	-25.7	-22.45	-15.5	-8.15	-3.05	0.05	1.85	3.65	6.65	9.6	11.85	12.65	14.2	18.75
ch1:	10:28:57	22.6	21.2	17.45	14.5	12.15	8.8	5.6	3.35	2	1.7	2.85	5.95	9.5	11.8	13.4	16.3
ch1:	10:28:57	21.05	27.5	32.8	34	31.25	26.05	19.85	13	6.1	2.1	2.45	5	10.3	17.45	21	18.5
ch1:	10:28:57	12.35	5.5	2.1	0.6	-1.5	-1.5	3.9	12.1	19.7	26.3	30.75	30.85	27.1	22.95	17.95	14.2
ch1:	10:28:57	11.65	6.05	-2.55	-6.35	-3.85	1.75	8.05	12.95	16.4	18.95	19.1	11.7	-4.6	-23.1	-36.35	-42.1
ch1:	10:29:00	-38.15	-33.35	-26.55	-18.9	-13.55	-9.95	-7.25	-8.5	-13.5	-20.3	-30.65	-40.9	-41.95	-32.7	-18.75	-4.75
ch1:	10:29:00	7.9	16.6	18.35	14.95	8.85	1.5	-2.35	-1.5	1.25	6.4	11.7	15.1	18.2	19.75	16.9	14.7
ch1:	10:29:00	14.2	11.8	5.4	-2.5	-7.8	-4.8	5.3	15.95	21.75	24.85	27.45	25.05	16.7	7.7	3.2	1.95
ch1:	10:29:00	2.55	6.1	12.45	16.05	13.8	10.15	8.85	8.75	8.2	4.9	-1.85	-7.15	-5.15	2.2	9.9	16.15
ch1:	10:29:00	17.1	13.4	9.3	7.75	5.4	0.1	-7.7	-12.75	-12	-8.45	-3.3	3.3	9.05	12.1	11.7	8.15
ch1:	10:29:00	2.95	-2.65	-9.45	-17.25	-23.2	-23.75	-18.85	-10.45	-1.05	6.85	10.9	13.35	16	19.3	21.7	21.95
ch1:	10:29:00	17.6	10.95	4.85	2.75	5.75	11.55	18.15	26.75	33.25	35.7	36.4	34.55	30.75	24.5	14.7	6.6
ch1:	10:29:00	5.3	7	9.4	12.75	14.6	15.1	15.6	15.7	13.65	8.05	-0.45	-7.35	-11.75	-14.55	-12.65	-4.65
ch1:	10:29:00	2.4	6.8	9.65	12.2	13.75	12.65	6.5	0	-1.2	0.55	1.4	2.7	5.35	7.7	9.8	13.25
ch1:	10:29:00	16.85	17.85	17.45	16.6	12.25	3.2	-5.95	-13.7	-20.8	-23.45	-20.3	-13.1	-5.25	0.3	3.55	4.4
ch1:	10:29:00	1.15	-2.1	-3.4	-4.35	-6.15	-9.9	-18	-30.65	-43.95	-52.3	-51.45	-45.9	-38.6	-30.95	-25.45	-23.7
ch1:	10:29:00	-22.35	-22.05	-23.3	-25.85	-30.35	-36.65	-42.4	-46.1	-46.9	-46.5	-42.45	-31.6	-20.75	-15.05	-9.6	-7.6
ch1:	10:29:00	-11.65	-14.05	-14.3	-15.1	-16.55	-19.05	-20.55	-18.15	-15	-12.45	-12.35	-16.8	-23.05	-26.6	-26.15	-21.95
ch1:	10:29:00	-15.55	-7.6	2.95	15.5	27.55	35.55	37.8	34.3	25.25	13.4	2.15	-10.2	-23.85	-33.05	-36.15	-31.4
ch1:	10:29:00	-19.5	-5.2	6.7	14.95	17	16.1	13.65	7.2	-2.25	-10.2	-16.55	-23.15	-29.85	-33.7	-30.55	-20.65
ch1:	10:29:00	-9.25	0.85	8.05	12.45	15.35	10.15	-7.6	-28.55	-41.85	-46.05	-43.9	-36.1	-24.7	-12.05	-0.9	8.55
ch1:	10:29:00	13.8	16.15	16.7	14.25	9.9	8.1	8.8	10.75	12.65	15.4	19.9	23.7	23.2	18.85	13.3	8.35
ch1:	10:29:00	5.25	4.1	6.2	9.9	11.4	12.45	16.4	21.7	25.7	27.75	26.25	22.1	16.45	10.3	4	-1.35
ch1:	10:29:00	-4.6	-3.15	1.55	8	15.35	23.85	31.7	36.35	36.05	31	21.35	10.3	1.85	-3.15	-3.75	1.95
ch1:	10:29:00	10.85	17.45	20.05	20.05	19.35	14.5	3.15	-10.05	-22.4	-30.5	-30.7	-23.8	-14.95	-7.45	-3.7	1
ch1:	10:29:00	6.55	7	3.3	-1.2	-9	-18.5	-28.05	-36.25	-38.55	-34.45	-27.95	-20.4	-13.6	-8.75	-5.2	-5.5
ch1:	10:29:00	-6.5	-6.2	-9.8	-19.15	-29.05	-35.9	-39	-38.7	-36.5	-33.15	-28.5	-20.95	-11.6	-5.1	-4.45	-9.05
ch1:	10:29:00	-16.85	-24.95	-31.6	-32.65	-27.95	-22.35	-17.3	-9.7	-1.15	6.55	10.3	9.05	6.7	2.95	-4.4	-13.95
ch1:	10:29:00	-25.35	-36.9	-41.25	-37.35	-28.9	-17.65	-5.8	4.9	12.55	17.1	17	9.45	-3.7	-14.5	-21.9	-26.3
ch1:	10:29:03	-24.9	-17.35	-6.4	4.85	14	21.5	22.9	15.55	6.25	-0.4	-7	-13.45	-16.65	-18.85	-20.75	-21.2
ch1:	10:29:03	-18.3	-14.45	-10.05	-7.15	-8.1	-11.7	-15.45	-21.3	-27.4	-30.5	-29.75	-23.9	-15.3	-10.6	-9.8	-8.75
ch1:	10:29:03	-4.8	3.5	11.65	15.5	16.85	17.6	16	12.2	6.3	-0.85	-7.2	-11.85	-14.3	-16.3	-17.85	-15.8
ch1:	10:29:03	-9.5	-5.2	-4.35	-6.75	-10.6	-15.15	-18.3	-19.95	-18.25	-12.3	-4.5	1.05	4.45	5.85	3.8	0.6
ch1:	10:29:03	-1.6	-3.4	-4.45	-4.5	-4.6	-3.15	-0.1	0.65	-2.25	-6.05	-6.55	-3.3	1.75	4.4	4.95	5.45
ch1:	10:29:03	7.5	8.4	8.75	6.15	-1.9	-12.15	-17.85	-17.55	-13.45	-6.85	0.85	8.1	13.8	16.45	15.95	15.55
ch1:	10:29:03	15.15	11.6	3.5	-5.65	-14.4	-21.95	-26.9	-29.4	-29.3	-26.25	-20.25	-10.4	2.25	9.7	8.95	4
ch1:	10:29:03	-5.2	-18.9	-29.05	-33.15	-32.95	-25.7	-12.5	-0.5	6.95	11.35	11.85	5.3	-6.4	-15.35	-18.4	-15.75
ch1:	10:29:03	-9.55	-3.1	1.45	5.9	9	8.1	3	-1.8	-4.4	-9.1	-17.15	-22.9	-24.8	-25.7	-25.35	-22.4
ch1:	10:29:03	-17.05	-11.55	-6.9	-2.25	0.95	1.9	1.9	-1.35	-6.65	-9.35	-10.8	-10.35	-5.85	-0.35	2.6	5
ch1:	10:29:03	7.35	9.35	11.6	14.95	17.9	18.65	18.45	19.45	21.5	22.55	21.2	18.75	19.2	21.9	23	21.4
ch1:	10:29:03	19.8	19.1	21.95	26.8	28.9	26.5	21.75	18.2	18.95	21.55	20.65	17.65	14.7	11.75	10.25	11.35
ch1:	10:29:03	11.75	10.8	9.1	7.55	7	9.55	15.05	22.4	28.95	31.15	28.95	22.65	14	9.4	10.6	11.3
ch1:	10:29:03	11.2	12.3	12.45	10.4	7.75	3.1	1.85	7.35	14.3	18.15	18.8	16.75	14.4	12.75	10.25	5.3
ch1:	10:29:03	0.95	0.45	1.1	0.1	0.45	2.35	4.6	5.35	3.25	1.15	2.25	3.2	4.15	4.3	3.85	4.55
ch1:	10:29:03	5.55	2.1	-3.2	-7.2	-9.75	-10.2	-4.85	3.55	10.9	14.85	15.2	11.7	5.35	-2.8	-11.35	-18.8
ch1:	10:29:03	-23	-20.3	-12.4	-6.05	-3.15	-0.5	0.85	-2.5	-10.55	-20.25	-28.85	-34	-35	-34.65	-32.5	-26.55
ch1:	10:29:03	-18.7	-13.9	-12.1	-11.85	-11.5	-10.9	-11.55	-12.2	-11.3	-9.85	-9.55	-10.5	-12.35	-15	-18.2	-18.2
ch1:	10:29:03	-14.25	-9.9	-7.3	-3.4	3	9.4	13.4	13.4	7.25	-5.65	-20.15	-28.65	-27.45	-21.9	-17	-13.7
ch1:	10:29:03	-12.55	-16	-21.7	-28.15	-33.95	-39.25	-46.35	-53.75	-56.45	-55.55	-52.95	-46.75	-35.85	-22.45	-13.3	-14.6
ch1:	10:29:03	-21.6	-26	-27.75	-30.3	-34.6	-39.55	-42.25	-40.2	-32.65	-22.2	-12.2	-4.7	1.85	5.6	3.9	-2.95
ch1:	10:29:03	-10.8	-18.3	-22.2	-19.55	-11.3	-2.65	3.2	3.1	-1.1	-5.35	-7.7	-7.25	-6.45	-5.7	-3.15	0.5
ch1:	10:29:03	3.35	3.4	-0.7	-3.45	-3.6	-2.7	1.3	6.45	7	7.75	9.85	9.1	5.75	0.2	-5.55	-7.75
ch1:	10:29:03	-5.15	0.55	7.4	13.35	17.9	19.55	16.4	11.1	6.95	4.45	0.45	-4.8	-9.4	-12.45	-14.75	-12.95
ch1:	10:29:06	-8.9	-4.5	-1.15	2	1.15	-2.05	-5.35	-6.75	-6.35	-4.5	-1.25	2.2	1.5	-3.9	-11.35	-17.25
ch1:	10:29:06	-19.3	-16.3	-9.35	-0.2	8.9	15.7	19.25	19.95	17.75	14.3	8.9	4.2	1.65	0.7	-0.7	-2.65
ch1:	10:29:06	-4.25	-2.25	2.05	7.85	11.05	8.85	2.9	-0.95	-2.65	-3.1	-1.55	3.75	8.9	11.5	12.4	10.1
ch1:	10:29:06	4.05	-3.25	-9.4	-12.05	-10.9	-7.6	-3.1	-0.05	0.6	1.2	2.2	2.3	1	-1.15	-1.95	-1.65
ch1:	10:29:06	-4.15	-8.8	-14.7	-19.75	-21.75	-17.5	-7.8	3.15	11.2	15.5	15.6	12.5	5.9	-5.45	-18	-26.9
ch1:	10:29:06	-32.5	-36.4	-36	-29.6	-18.7	-7.8	1.65	10.45	15.65	15.25	12.1	7.75	1.7	-4.15	-9.95	-13.95
ch1:	10:29:06	-14.7	-15.9	-19.35	-23.65	-27.6	-28.25	-25.8	-21.9	-15.7	-11.6	-12.9	-16.45	-18.35	-18.95	-19.35	-23.95
ch1:	10:29:06	-31.1	-35.2	-33.55	-28.5	-24.2	-22.85	-21.8	-22.3	-24.4	-26.75	-27.25	-23.75	-17.35	-12.2	-8.75	-5.15
ch1:	10:29:06	-2.35	-1.55	-2.3	-2.4	-1.75	-2.25	-5.1	-7.7	-9	-9.9	-12.65	-17	-21.6	-25.8	-27.45	-26.55
ch1:	10:29:06	-24.35	-22	-18.55	-16.85	-18.95	-22.55	-22.35	-17.6	-11.55	-9.15	-13.9	-24.75	-33.9	-33.4	-26	-17.75
ch1:	10:29:06	-10.3	-4	0.05	3.85	5.9	5.55	4.15	-0.05	-8.95	-18.35	-25	-29.1	-29.4	-25.75	-17	-3.75
ch1:	10:29:06	10.35	21.35	25.95	21.65	10.95	0.65	-6.3	-12.5	-17.65	-19.5	-17.55	-13	-7.7	-3.9	-0.35	3.75
ch1:	10:29:06	4.35	1	-2.05	-4.2	-7.4	-10	-8.65	-0.85	11.25	21.7	25.75	23.6	17.7	10.85	4.85	-0.8
ch1:	10:29:06	-9	-17.7	-17.4	-7.65	4.3	13.2	19.1	21.2	18.6	12.6	5.75	0.85	-0.55	1.5	6.5	12.75
ch1:	10:29:06	17	19.1	18.75	14.05	3.35	-8.9	-19.4	-26.25	-28.7	-25.85	-18.8	-10.3	0	11.5	21	25.7
ch1:	10:29:06	25.7	18.85	6.35	-7.85	-20.05	-29.3	-32.75	-30.2	-24.25	-17.15	-9.15	-0.85	4.55	4.3	-0.8	-7.05
ch1:	10:29:06	-12.5	-15.45	-15.2	-13.25	-10.8	-6	-1.5	0.7	4.3	7.7	5.1	0.7	1.45	6.5	12.85	18.05
ch1:	10:29:06	24.2	31.8	39.1	44.25	44.15	38.1	31.2	25.85	21.45	16.9	10.6	3.85	0.15	-0.7	0.4	5.75
ch1:	10:29:06	14	22.8	25.2	20.45	14.8	13.85	17.45	23.6	26.1	23.95	20.7	19.5	17.9	15.55	15.75	17.1
ch1:	10:29:06	14.1	7.5	2.75	1.5	3.45	7.6	13.75	19.8	24.7	26.15	24.3	21.15	16.25	7.8	-2.45	-11.2
ch1:	10:29:06	-18.7	-24	-24.95	-22.85	-18.65	-8	6.6	19.25	27.95	32.4	32.2	27.8	18.45	2.9	-14.9	-29.6
ch1:	10:29:06	-37.4	-38.25	-32.25	-22.4	-12.2	-3.75	0.8	1.15	1.15	1.7	0	-3.7	-8.1	-14.3	-20.05	-22
ch1:	10:29:06	-20.15	-15.7	-13.4	-12.35	-9.55	-6.35	-6.75	-9.75	-13.05	-13.4	-11.55	-10.9	-12.35	-13.35	-13.6	-13.55
ch1:	10:29:06	-14.6	-16.2	-16.25	-16.8	-19.65	-21.65	-21.6	-20.9	-19.7	-20.45	-23.25	-24.85	-25.25	-22.35	-14.55	-8.2
ch1:	10:29:09	-6.7	-6.2	-4.95	-2.85	0.4	4.05	8	13.65	20.2	24.3	25.9	27.15	26.45	22.2	18.3	18.95
ch1:	10:29:09	23.05	25.6	26.75	27.3	25.75	22.95	22.4	20.95	18.75	20.95	26.15	30.75	34.15	37.2	37.05	31.95
ch1:	10:29:09	25.6	24.05	24.95	23.8	17.85	7.25	-3.45	-7.5	-4.7	2.9	11.6	18.2	20.35	19.8	20.25	21.75
ch1:	10:29:09	21.2	18.6	16.35	12.65	6.25	-1.3	-6.25	-7.6	-6.75	-5.1	-2.05	0.6	0.8	-2.55	-7.5	-10.75
ch1:	10:29:09	-12.8	-14.2	-12.85	-7.95	-1.75	3.85	7.45	6.1	-0.95	-8.6	-13.6	-19.75	-26.7	-27.4	-20.95	-13.6
ch1:	10:29:09	-4.9	5	12.85	17.15	19.75	19.65	17	10.6	1.8	-10.1	-22.8	-30.9	-31.65	-29.7	-24.5	-14.7
ch1:	10:29:09	-4.8	1.95	6.55	8.95	7.55	4.4	2.25	0.4	-2.7	-6	-10.4	-17.4	-24.5	-29.7	-32.3	-32.3
ch1:	10:29:09	-30.75	-29.25	-26.1	-20.85	-14.15	-11.1	-14.5	-19.75	-21.05	-19.4	-15.6	-10.45	-6.2	-3.45	-2.15	-1.05
ch1:	10:29:09	-0.5	-2.25	-6.65	-11.2	-14.05	-12.5	-8.15	-2.85	3.35	8.5	8.65	5.6	-0.35	-10.15	-20.2	-23.9
ch1:	10:29:09	-19.45	-10.75	-2.65	3.9	8	9.1	9.7	9.55	8.2	7.2	6.1	5.3	6.9	7.6	3.3	-2.15
ch1:	10:29:09	-6.05	-9.1	-11.05	-11.65	-12.4	-11.4	-7.9	-6.3	-9.05	-12	-13.2	-13.6	-10.65	-4	3.55	9.8
ch1:	10:29:09	14.85	15.3	9.6	0	-8.65	-13.95	-13.4	-6.75	2.25	8.2	11.7	15.1	19.65	24.55	25.4	18.65
ch1:	10:29:09	5.9	-9.6	-24.1	-31.75	-31.6	-26.45	-19.6	-13.45	-7.45	-1.1	4.55	5.65	0.9	-6.4	-13.8	-23.35
ch1:	10:29:09	-33.05	-38.7	-38.8	-32.6	-21.45	-11.1	-1.75	5.6	8.6	9.05	9.55	7.4	1.7	-5.55	-10.3	-10.85
ch1:	10:29:09	-10.1	-8.05	-6.1	-8.4	-13.5	-15.8	-16.6	-14.05	-7.3	-2.1	-2.65	-5.2	-8.7	-11.45	-12.05	-13.1
ch1:	10:29:09	-15.95	-16.7	-13.85	-7.65	0.75	8.9	13.6	15.7	17.4	19.2	16.45	8.15	-1.55	-8.3	-12.3	-13.35
ch1:	10:29:09	-12.65	-10.4	-7.65	-5.85	-8.5	-13	-15.7	-15.9	-15.3	-12.55	-8.95	-6.9	-5.15	-2.9	-0.55	1.85
ch1:	10:29:09	2.4	1.75	0.5	-4.55	-10.8	-15.2	-18.25	-16.9	-10.65	-5.15	0.2	4.7	6.6	8.35	9	6.85
ch1:	10:29:09	2.35	-6.1	-15.9	-18.15	-13.7	-8.35	-4.85	-0.45	4.2	3.75	-2.45	-8.45	-10.95	-10.45	-7.8	-5.75
ch1:	10:29:09	-5.75	-6.95	-5.8	-0.95	3.55	4.15	2.8	-1.9	-11.6	-24.25	-31.8	-33.55	-35.15	-38.2	-39.1	-38.25
ch1:	10:29:09	-35.45	-30.1	-22.15	-12.5	-5.55	-4.45	-7	-13.95	-24.7	-33.65	-36.3	-33.85	-30.45	-27.05	-19.5	-9.2
ch1:	10:29:09	0.8	9.25	15	14.2	7.25	-3.85	-11.85	-14.9	-16.4	-17.2	-13	-5.1	2.3	6.05	8.65	11.05
ch1:	10:29:09	10.25	5.6	-0.65	-5.7	-7.85	-6.55	-3.4	0.95	5.05	7.75	8.3	6.35	2.45	-2.15	-6.7	-13.1
ch1:	10:29:09	-20.2	-25.6	-29.75	-29.4	-19.45	-6.9	3.05	12.05	20.15	23.45	23.05	17.35	7.45	-1.45	-6.45	-7.45
ch1:	10:29:12	-3.1	4.95	11.25	14.55	16	14.15	7.95	0.8	-4.4	-5.7	-1.45	8.75	20.95	30.35	36	38.45
ch1:	10:29:12	37.15	30.75	17.35	-0.5	-15.6	-26.2	-31.25	-29.6	-25.3	-20.85	-13.45	-5.75	-3.1	-4	-6.9	-12.75
ch1:	10:29:12	-22.2	-31.25	-35.8	-33.25	-25.6	-16.05	-8.05	0.7	10.55	20	24.45	20.2	8.15	-6.55	-20.45	-28.3
ch1:	10:29:12	-26.3	-17.25	-5.7	6	13.4	14.85	12.4	8.85	4.95	2.55	2.55	3.2	1.8	-1.4	-2.95	1.65
ch1:	10:29:12	10.25	19.05	24.95	27.6	26.4	22	11.85	-1.8	-13.3	-16.8	-13.65	-5.3	3.75	11.25	17.4	22.1
ch1:	10:29:12	22.6	20.35	18.1	14.45	5.55	-8.1	-23.05	-35.2	-43.85	-47.95	-44.85	-39.45	-37.65	-37	-34.2	-31.2
ch1:	10:29:12	-29.55	-28.8	-29.75	-33	-37.3	-39.25	-38.4	-33.9	-27.05	-20	-15.45	-14.3	-15	-16.5	-18.8	-21.05
ch1:	10:29:12	-23.25	-24.95	-21.85	-14.7	-6.95	-1.8	-1.4	-5.35	-12.25	-22.65	-31.2	-32	-27.55	-21.8	-12.3	0.05
ch1:	10:29:12	6.35	4.65	3.15	3.75	3.25	2.8	1.1	-5.2	-17.6	-32.2	-38.35	-29.9	-14.85	1.3	16.5	24.45
ch1:	10:29:12	25.55	24.8	20.75	12.3	2.3	-9	-19.45	-24.95	-24.3	-16.15	-3	8.3	19.5	32.2	39.15	37.1
ch1:	10:29:12	30.1	19.4	4	-12.55	-23.8	-25.25	-17.15	-0.7	18.2	33.75	41.9	42.5	36.9	29.45	21.65	13.1
ch1:	10:29:12	2.9	-8.75	-17.95	-22.6	-22.5	-17.8	-9.65	-0.5	8.65	16.05	18.15	15.25	8.1	-1.85	-13.2	-26.7
ch1:	10:29:12	-39.5	-45.85	-45.85	-43.65	-44.05	-47.25	-50.95	-51.75	-49.55	-43.45	-35.75	-28.8	-24.05	-23.15	-24.95	-26.35
ch1:	10:29:12	-28.15	-29.2	-26.75	-20.5	-15.5	-13.7	-14.4	-17.1	-20.65	-21.5	-19.75	-16.65	-11.75	-4.6	2.15	6.75
ch1:	10:29:12	10.55	13.5	11.95	6.5	0.05	-5.6	-8.95	-7.9	-3.7	3.05	8.05	11.75	16.15	19.7	19.35	17.65
ch1:	10:29:12	15.45	11.6	7.95	7.1	6.4	4.95	9.4	18.95	26.95	33.3	39.35	40.75	38.2	33.15	26	19.1
ch1:	10:29:12	14.8	13.95	15.25	16.9	21.2	27.85	31.15	32.2	33	34.1	33.7	28.95	22.1	18.1	15.1	12.35
ch1:	10:29:12	12.9	15.4	17.25	17.2	18.2	20.05	21.55	22.2	22.35	20.65	18.7	14.85	6.95	-4.3	-15.95	-19.85
ch1:	10:29:12	-12.8	-2.9	4	8.3	9.95	12	15.6	19.5	23.3	24.6	19.6	11.6	5.05	2.4	6.15	14.35
ch1:	10:29:12	21.9	25.95	27.15	27.45	27.7	24	14.85	2.85	-7.75	-12.25	-9.3	-2.45	4.6	8.6	8.65	7.6
ch1:	10:29:12	7.25	8	8.75	7.9	7.55	9.45	11.45	12.95	12.95	9.55	2.85	-4.25	-8.55	-8.75	-7.9	-6.7
ch1:	10:29:12	-5.35	-5.4	-6.05	-5.8	-6.45	-6.5	-3.6	0.4	5.15	8.55	8.8	8.15	9.4	8.45	2.65	-5.2
ch1:	10:29:12	-12.5	-18.2	-20.1	-17.55	-12.55	-8.95	-10.15	-11.2	-9.2	-7.85	-7.95	-7.05	-5.45	-2.05	0.7	0.65
ch1:	10:29:12	-1.65	-6.3	-8.95	-7.7	-8.1	-11.95	-13.2	-10.7	-4	3.5	7.95	9.9	10.55	8.35	4.8	-0.8
ch1:	10:29:15	0.9	0	-1.15	-2.5	-2.55	-2.2	-2.85	-3.8	-3.3	-2.85	-2.6	-0.9	1.25	2.2	3.5	4.45
ch1:	10:29:15	3.65	3.8	6.65	8.8	5.85	-3.05	-14.6	-21.75	-21.2	-13.95	-4.05	5.25	11.05	13.55	14.3	12.75
ch1:	10:29:15	9.25	4.85	-0.2	-3.4	-3.3	-3.4	-3.35	-0.5	5.05	13.95	24.8	32	34.4	31.1	20.3	3.25
ch1:	10:29:15	-15.3	-28.45	-34.15	-37.9	-41.55	-41.65	-39.75	-35.9	-29.95	-23.55	-19.05	-17.35	-18.4	-21.65	-28.45	-35.25
ch1:	10:29:15	-37.95	-37.4	-34.65	-29.25	-22.7	-14.3	-3.8	3.2	5.9	3.65	-3.7	-13.05	-20.15	-26.55	-28.95	-25.35
ch1:	10:29:15	-19.55	-16.25	-13.95	-8.35	0.9	11	19.15	23.25	21.5	15.1	6	-3.8	-11.8	-15	-11.5	-2.4
ch1:	10:29:15	8.55	17.65	23.35	26.15	27.3	25.4	21.05	15.3	9.55	6.25	7.1	10.05	12.4	12.6	10.85	9.25
ch1:	10:29:15	8.65	7.8	6.65	8	8.8	5.7	-0.9	-7.75	-12.9	-13.05	-7.65	0.45	7.2	12.3	16.7	19.5
ch1:	10:29:15	19.95	19.6	17.45	13	4.7	-6.4	-14.7	-18.05	-15.95	-9.05	-0.6	5.1	9.6	14.3	17	15.55
ch1:	10:29:15	11.45	5.75	-1.65	-6.7	-6.6	-5.5	-6.95	-6.8	-3.3	2	6.8	9.6	9.65	7.85	0.95	-10
ch1:	10:29:15	-18.15	-21.8	-20.7	-14.9	-7.9	-2.85	0.75	1.6	-1.35	-6.35	-10.45	-16.35	-26.5	-37.15	-43.75	-47.55
ch1:	10:29:15	-49.45	-48.15	-45.15	-42	-40.15	-39.05	-37.25	-36.2	-40.2	-48.9	-59.05	-66.25	-69.05	-67.95	-63.8	-55.7
ch1:	10:29:15	-46	-36.75	-29.6	-26.4	-24.95	-23.1	-23.9	-27.1	-32.15	-39.5	-45.75	-46.75	-42.85	-38.1	-35.2	-33.65
ch1:	10:29:15	-31.85	-30	-27.25	-24	-23.3	-24.15	-24.15	-22.55	-21.2	-21	-22.4	-22	-17.95	-11.15	-5.55	-2.75
ch1:	10:29:15	-5.25	-12.15	-18.75	-23.3	-28.3	-34.55	-39.3	-39.2	-36.1	-31.9	-24.4	-16.45	-14.95	-20.25	-27.8	-33.5
ch1:	10:29:15	-39.35	-48.2	-56.1	-57.1	-54.1	-48.25	-41.55	-34.55	-27.75	-20.95	-16.05	-13.95	-15.5	-17.9	-19.3	-21.7
ch1:	10:29:15	-24.75	-23.5	-19.45	-17.85	-18.85	-19.4	-19.15	-17.55	-13.8	-10.65	-9.15	-8	-9.05	-13.75	-19.95	-26.25
ch1:	10:29:15	-30.1	-29.5	-26.15	-22.95	-20.8	-19.15	-17.55	-17.7	-19.8	-20.65	-17.7	-11.75	-4.95	0.75	4.4	7.95
ch1:	10:29:15	12.7	16.05	14.85	9.95	6.25	4.5	2.85	1.45	1.55	2.25	3.8	5.7	8.3	9.8	10.6	13.5
ch1:	10:29:15	19.35	25.85	33	41	46.85	48.45	45.05	35.65	20.5	5.65	-3.05	-4.1	1.3	10.6	20.95	30.75
ch1:	10:29:15	36.3	37.2	37	34.25	26.45	16.55	10.15	7.65	7.85	8.35	11.9	18.7	23.8	24.4	20.15	10.85
ch1:	10:29:15	-0.3	-12	-23.15	-29.05	-27.15	-20.9	-14.3	-9.2	-4.95	-0.25	3.75	6	4.7	0.85	-4.5	-11.15
ch1:	10:29:15	-18.65	-26.05	-31.25	-30.5	-24.85	-16	-5.75	2	5.9	7.75	5.65	-0.2	-5.05	-10.45	-20.35	-31.9
ch1:	10:29:15	-38.4	-36.95	-30	-20.2	-11.1	-3.15	3.05	6.65	8.9	10.45	6.75	-2	-13.4	-24.4	-29.9	-26.55
ch1:	10:29:18	7.95	14.95	19.45	23.85	26.5	25.05	21.55	19.8	18.45	15.65	11.45	7.95	5.25	3	1.9	3.15
ch1:	10:29:18	4.3	5.9	8.9	11.55	15.45	20.15	20.4	17	11.95	3.3	-4.5	-7.15	-6.15	-4.55	-1.6	1.85
ch1:	10:29:18	4.9	5.75	5.75	5.05	-0.05	-10.95	-23.8	-35	-42.55	-40.65	-29.85	-16.95	-6.4	1.6	4.9	2.55
ch1:	10:29:18	-6.1	-18.8	-32	-42.85	-47.7	-46.15	-39.5	-28.1	-15.85	-10.05	-10.6	-13.55	-17.35	-21.85	-25.35	-25.9
ch1:	10:29:18	-22.45	-18.8	-21.25	-30.3	-40.9	-49.2	-54.1	-52.65	-44.75	-35.3	-27.9	-21.3	-14.1	-5.25	1.15	1.7
ch1:	10:29:18	-2.25	-7.1	-12.05	-18.45	-27.45	-34.7	-35.35	-32.5	-29.95	-25.65	-17.95	-10.2	-4.5	-3.85	-8.3	-14.05
ch1:	10:29:18	-15.55	-11.35	-3.45	3.15	5.75	6.8	10.2	14.5	14	8.9	1.15	-8.95	-19.75	-25.8	-23.15	-14.2
ch1:	10:29:18	-6.1	0.05	5.55	9.4	10.6	7	0.1	-7.65	-16.15	-23.45	-21.75	-11.85	0.1	9.95	16.5	17.9
ch1:	10:29:18	15.25	12.55	8.55	0.7	-7.4	-10.45	-6.85	1.05	7.9	14.2	21.85	26.05	26.8	27.65	25.75	21.95
ch1:	10:29:18	16.65	6.1	-9.7	-25.05	-34.3	-33.35	-24.8	-12.4	2	14.45	24.5	31.3	33.5	29.65	21.6	14.55
ch1:	10:29:18	8.85	-1.3	-11.55	-13.5	-7.5	2.85	16.1	28.35	37.05	43.2	46.1	44.05	37.5	29.55	20.7	9.45
ch1:	10:29:18	-2.4	-10.85	-15.4	-15.6	-12.25	-9.25	-7.25	-5.9	-3.2	1.55	6.8	7.1	3.45	-2.1	-9.2	-18.2
ch1:	10:29:18	-24.9	-25.2	-18.2	-7.05	3.95	13.8	19.95	20.8	20.3	18.65	13.3	5.45	-4.45	-14.75	-21.75	-22.7
ch1:	10:29:18	-19.8	-15.9	-11.3	-4.55	1.65	3.35	1.75	-3.2	-11.25	-19.35	-23.2	-22	-13.3	-0.65	11.8	22.7
ch1:	10:29:18	28.25	27	23.3	18.35	11.5	3.1	-5.3	-9.25	-7.05	-2.75	2.05	8.5	14.85	20.55	26.15	30.4
ch1:	10:29:18	32.55	32.65	29.45	22.65	13.85	6.65	3.45	3.35	6	9.65	13.25	16.55	17.9	16.5	17.15	18.95
ch1:	10:29:18	20.75	24.6	29.75	32.3	32.4	29.85	22.55	12.2	3.8	-0.75	-2.1	0.75	7	13.25	16.2	14.7
ch1:	10:29:18	11	9.5	9.2	9.5	10.3	10.6	11.4	13	14.35	15.05	13.9	9.9	5.45	-0.1	-6.05	-7.7
ch1:	10:29:18	-1.65	8.3	19.85	31.55	40	45.2	48	46.1	39.05	30.4	20.5	7.85	-5.3	-15.5	-20.5	-19.55
ch1:	10:29:18	-14.65	-6.6	2.05	8.6	12.9	15.45	15.65	14.5	14.9	16.1	17.1	13.5	6.8	1.35	0.05	1.35
ch1:	10:29:18	3.65	3.5	4.15	9.05	16.2	24.25	29.85	24.25	8.3	-6.15	-12.75	-13.15	-9.5	-1.2	10.9	21.55
ch1:	10:29:18	28.3	31	27.9	18.55	4.7	-10.65	-21.5	-27.75	-29.95	-26.15	-18.5	-13.45	-8.45	-3	0.7	1.1
ch1:	10:29:18	-0.1	-2.4	-5.55	-9.55	-11.6	-10.25	-7.05	-2.35	2.2	5.05	6.1	6.3	6.8	6.9	4.05	-0.4
ch1:	10:29:18	-4.75	-9.45	-14.25	-17.45	-17.75	-13.5	-6.05	1.2	6.45	9.55	10.6	7.7	4.35	0.55	-5.1	-10.1
ch1:	10:29:21	-29	-28.55	-23.7	-15.85	-7.25	3.55	10.5	5.1	-5.55	-15.55	-22	-22.5	-17.8	-12.8	-8.5	-7.4
ch1:	10:29:21	-6.8	-5.05	-4.45	-7.65	-12.7	-18.85	-25	-26.7	-23.55	-19.3	-13.35	-3.7	5.1	9.9	12.3	11.2
ch1:	10:29:21	5.5	-5.6	-21.05	-34.05	-37.2	-31.45	-19.9	-6.4	4.3	11.5	16.55	17.9	13.75	5.65	-0.05	-2
ch1:	10:29:21	-5.95	-13.75	-22	-29.35	-34.1	-34.3	-30.05	-23.1	-17.55	-13.7	-11.35	-8.9	-6.7	-6.75	-11.3	-19.8
ch1:	10:29:21	-30.25	-33.95	-28.55	-19.2	-8.95	-1.35	-0.4	-2.75	-2.95	-0.55	2.65	3.1	-0.05	-6.2	-14.1	-20.35
ch1:	10:29:21	-23.85	-27.65	-29.75	-28.4	-24.3	-16.45	-6.65	1.1	5.2	5.9	4.05	0.8	-3.95	-6.6	-4.05	2.5
ch1:	10:29:21	6.85	8.4	10.35	12.65	9.65	2.85	-3.25	-8	-7.8	1.3	13.5	23.6	31.85	36.45	35.9	33.65
ch1:	10:29:21	30.95	25.3	15.55	3.85	-4.35	-6.9	-6.8	-5.9	-5.3	-3.65	-1.5	-1.1	-3.7	-6	-9.65	-15.8
ch1:	10:29:21	-21.8	-24.6	-23.3	-16.35	-7.75	-2.75	-2.85	-4.75	-5.3	-3.15	2.15	8.9	14.45	16.65	16.25	11.8
ch1:	10:29:21	2.65	-4.05	-4.55	-1.6	5.25	15	21.25	23.2	24.4	23.8	19.85	14.75	7.45	-2	-7.35	-4.65
ch1:	10:29:21	1.8	8.8	16.2	21.85	24	21.75	15.2	4.5	-7.2	-15.95	-18.65	-15.15	-7.2	1.85	12.65	23.6
ch1:	10:29:21	30.65	32.25	31.2	27.3	19.3	9.85	2.85	-2.05	-5.95	-8.2	-8.2	-8.65	-11.05	-12.25	-7.95	2.35
ch1:	10:29:21	13.55	18.45	14.15	4.1	-7.15	-14.8	-16.05	-12.95	-7.05	1.2	9.25	14.1	17.7	18.85	18.6	17.6
ch1:	10:29:21	13.2	1.75	-12.1	-20.3	-21.15	-17.6	-9.2	1.75	8.85	12.3	13.1	10.15	5.1	2.6	1.6	1.5
ch1:	10:29:21	-0.1	-4.6	-11.4	-16.2	-17.3	-14.4	-9.7	-5.4	-3.55	-5.05	-9.7	-14.7	-19.7	-27.55	-36.6	-42.75
ch1:	10:29:21	-41.9	-32.25	-19.3	-9.2	-0.55	5.55	6.9	7.65	8.85	9.15	7.9	2.65	-8.25	-19.7	-28.9	-33.55
ch1:	10:29:21	-33.55	-30.15	-24.3	-16.35	-8.6	-2.2	-0.1	-4.35	-12.15	-21	-29.85	-35.1	-32.25	-22.2	-8.45	3.6
ch1:	10:29:21	11.1	14.1	13.1	10.35	7.45	2.6	-4.95	-14.45	-26.75	-37.65	-41.35	-36	-26.2	-17.5	-12.05	-8.9
ch1:	10:29:21	-8	-7.05	-7	-10.85	-16.05	-19.05	-20.95	-20.2	-16.7	-11.2	-1.15	11.2	19.5	23.3	25.7	25.85
ch1:	10:29:21	21.75	12.5	1.85	-6.65	-12.75	-16.75	-19.4	-19.2	-13.65	-3.85	5.65	14.25	19.75	21.8	22.5	20.35
ch1:	10:29:21	13.5	5.9	-1.3	-8.65	-14.55	-14.45	-6.85	4.5	13	17.4	19.95	19.2	13.3	7.15	4.85	4.75
ch1:	10:29:21	5.2	5.5	6.75	9.55	12	13.6	16.5	20.3	21.5	20.9	17.2	9.95	2.3	-1.2	-1.85	-0.95
ch1:	10:29:21	-0.45	1.4	4.65	10.6	16.65	21.55	25.4	27.05	24.75	21.7	17.15	9.05	1.95	-0.75	0.65	4.95
ch1:	10:29:21	11.2	17.05	22.2	26.6	31.6	34.6	29.85	18.55	5.7	-7	-20.65	-31.2	-34.65	-30.1	-21.65	-10.6
ch1:	10:29:25	15.1	15.7	10.35	1.3	-6.95	-9.7	-5.1	2.8	8.3	10.7	12.75	14.75	13.8	8.45	1.45	-3.2
ch1:	10:29:25	-5.1	-7.45	-9.5	-7.4	-5.25	-6.8	-9	-10.85	-15.25	-21.1	-24.85	-24	-19.95	-17.6	-17.3	-18.2
ch1:	10:29:25	-19.65	-19.05	-15.1	-12.8	-13.1	-15.85	-22.05	-31.6	-39.2	-38.6	-30.6	-21	-13.5	-7.55	-4.2	-1.55
ch1:	10:29:25	-0.7	-3.25	-9.7	-18.4	-28.6	-37.1	-40	-36.45	-29.8	-19.3	-5.5	4.15	8.1	10.7	10.9	6.25
ch1:	10:29:25	-2.25	-12.05	-17.8	-17.6	-14.5	-8.7	1	11.05	18.5	22.95	22.45	15.55	2.55	-10.9	-18.55	-18.2
ch1:	10:29:25	-10.9	0.3	9.7	14.85	16.1	13.15	7.05	-0.85	-9.75	-18.7	-27.2	-37.1	-45.75	-47.95	-44.35	-40.65
ch1:	10:29:25	-39.9	-42.5	-43.6	-41.8	-38.5	-34.35	-32.9	-35.85	-38.55	-40.2	-42.75	-42.25	-38.4	-33.25	-27.15	-21.55
ch1:	10:29:25	-17.85	-12.1	-3.85	2.55	2.35	-3.85	-12.25	-19.35	-22.1	-19.4	-13.85	-7.15	0.65	9.65	18.55	22.1
ch1:	10:29:25	18.25	9.6	-0.5	-9.45	-12.35	-7.55	3.25	14.25	22.45	29.75	33.85	33.35	30.05	24.75	17.8	10.45
ch1:	10:29:25	2.6	-1.85	-1.75	1.4	6	10.35	12.3	12.65	14.05	17.05	19.65	21.35	22.35	18.6	9.6	-0.25
ch1:	10:29:25	-7.4	-11.65	-11.1	-6.7	-1.35	5.85	15.8	24.2	27.75	25.9	17.95	6.55	-1.85	-4.65	-5.4	-4.7
ch1:	10:29:25	-2.9	-0.1	2.15	4.95	8.1	9	5.9	1	-2.15	-2.6	-2.55	-0.7	4.9	12.3	18.25	22.8
ch1:	10:29:25	25.05	24.4	26.2	28	21.25	8.05	-4.25	-10.35	-6.35	4.95	17.75	27.2	28.45	24.6	23.1	23.3
ch1:	10:29:25	19.65	13.95	8.5	0.25	-11.2	-18.35	-17.7	-11.4	-2.3	6.2	13.75	20.9	25.05	25	21.5	13.25
ch1:	10:29:25	2.9	-4.75	-10.15	-15.7	-21.2	-24.7	-24.65	-21.65	-17.9	-14.85	-13.95	-13.95	-12.35	-7.05	-1.3	3
ch1:	10:29:25	5.8	6.55	7.7	9.1	6.45	1.4	-0.85	-2.05	-4.65	-7.55	-11	-13.35	-11.65	-8.45	-5.1	-2.9
ch1:	10:29:25	-2.05	-0.9	0.25	-1.75	-3.25	-2	1.45	6.45	12.9	19.95	26.1	29.05	27.6	22.1	12.1	-0.15
ch1:	10:29:25	-12.35	-20.15	-20.15	-14.25	-6.2	3	12.2	19.45	22.15	20.4	17.75	15.35	11.25	3.7	-5.5	-12.9
ch1:	10:29:25	-14.2	-11	-5.55	0.35	5.05	6.4	5.1	2.55	-0.45	-4.8	-8.9	-10.95	-12.1	-13.7	-14.2	-10.8
ch1:	10:29:25	-5.45	-0.4	4.6	7.65	4.6	-2.1	-9.15	-16.65	-21.65	-19.95	-13.05	-4.7	3.1	7.55	6.8	0.75
ch1:	10:29:25	-5.3	-7.95	-8.75	-12	-15.45	-17	-16.2	-12.15	-7.55	-7.6	-9.25	-7.5	-5.2	-3.2	-0.45	0.85
ch1:	10:29:25	-0.2	-3.8	-9.45	-13.45	-15.45	-18.1	-19.6	-18.25	-13.85	-6.15	2.75	10.05	14.3	10.65	0.05	-11.9
ch1:	10:29:25	-19.5	-22.4	-19.65	-14.5	-11.15	-9.7	-4.5	3.95	11.35	13.5	9.45	2.6	-4.5	-12.15	-19.45	-25.8
ch1:	10:29:25	-31.15	-34.9	-38.5	-39.7	-36.7	-35.95	-39.05	-41.1	-43.15	-45.55	-45.75	-47.25	-47.25	-43.3	-40.55	-40.9
ch1:	10:29:28	-17.6	-17.85	-15.2	-14.7	-18.85	-24.5	-27.75	-26.1	-19.2	-12.8	-9.7	-5.55	-0.5	2	3.9	2.25
ch1:	10:29:28	-2.1	-4.85	-5.6	-7.25	-6.2	-0.4	7.95	15.95	22.65	27.55	27.3	20.9	13.5	9.3	10.15	14.6
ch1:	10:29:28	16.7	15.6	12.15	6.6	1.2	-0.8	0.95	6.05	11.75	16.4	19.05	18.25	14.5	9.4	3.95	0.45
ch1:	10:29:28	-1.95	-5.5	-3.55	4.9	14	21.75	27	26.4	22	14.75	6.25	1.5	2.75	8.65	16.55	24.2
ch1:	10:29:28	29	27.45	19.7	9.4	-4.4	-17.8	-23.5	-22.55	-19.65	-15.5	-11.35	-8.6	-6.35	-5.05	-6.7	-10
ch1:	10:29:28	-10.9	-10	-10.15	-9.9	-7.25	-5.25	-5.9	-9	-11.9	-13.25	-14.95	-14.8	-9.4	-1.25	4.55	7.7
ch1:	10:29:28	9.45	10	8.2	6.95	8.05	12.05	16.75	18.65	15.05	8.3	0	-11.25	-21.8	-28.4	-31.7	-30.75
ch1:	10:29:28	-24.25	-16.7	-10.7	-4	4.3	10.6	10.55	4.15	-7.25	-20.35	-29.25	-31.85	-30.25	-22.45	-10.85	-0.3
ch1:	10:29:28	6.55	9.6	7.85	4.6	0.25	-5.7	-14.8	-26.45	-36.5	-39.9	-37.95	-34.75	-32.45	-29.05	-22.65	-16.1
ch1:	10:29:28	-11.65	-9.5	-9.85	-12.05	-13.6	-15.85	-20.85	-27.45	-33.3	-35.35	-32.5	-25.85	-16.8	-7.45	0.15	5
ch1:	10:29:28	6.05	3.15	-2.65	-7.8	-10.6	-11.25	-10.8	-9.3	-8.35	-9.75	-13.3	-17.4	-18.25	-16.25	-13.65	-8.8
ch1:	10:29:28	-2.15	-0.75	-2.4	-2.3	-1.55	-0.8	0.9	-1	-5.85	-7.35	-7.45	-8	-6.65	-6.2	-9.4	-12.65
ch1:	10:29:28	-15.55	-19.5	-24.2	-25.2	-19.8	-9.7	-0.15	7.15	9.25	6	2.25	-1.3	-6.1	-9.45	-10	-9.05
ch1:	10:29:28	-6.5	-5.05	-4.4	-3.75	-2.7	-0.15	3	4.35	4.55	2.65	-0.35	-0.25	1.4	1.9	2.1	3.2
ch1:	10:29:28	5.75	9.35	11.4	11.5	11.4	11.5	10.6	9.35	8.75	9.45	13.6	21.35	28.25	29.9	30.05	31.85
ch1:	10:29:28	33.55	31.3	25.25	16	5.8	-2.7	-5.6	-0.9	9.15	18.25	24.55	27.75	28.15	26.85	24.6	21.55
ch1:	10:29:28	17.95	11.85	2.05	-7.4	-13.15	-13.75	-11.85	-8.6	-3.25	-0.2	0.35	2.4	5.05	7.3	11.4	15.55
ch1:	10:29:28	16.35	10.75	0.6	-6.95	-8.5	-9.3	-9	-5.15	0.5	6.4	12.85	18.55	19.55	16.55	10.7	1.65
ch1:	10:29:28	-7.4	-12.15	-15.6	-17.8	-17	-13.55	-8.2	-2.05	1.6	1.4	-3.65	-11	-16.3	-20.55	-24.9	-29
ch1:	10:29:28	-33.25	-36.2	-36.8	-34.1	-28.85	-23.3	-15.6	-4.85	4.35	9.2	9.35	4.75	-0.95	-5.6	-12.05	-17.2
ch1:	10:29:28	-18.1	-15.25	-11.55	-8.9	-8.6	-10.7	-15.6	-18.25	-15.65	-9.75	-3.55	0.05	-0.15	-1.4	-4.55	-11.15
ch1:	10:29:28	-18.4	-25.05	-29.3	-29.45	-28.5	-29	-29.75	-31.5	-31.25	-26.9	-22.7	-22.3	-23.75	-24.3	-24.05	-24.65
ch1:	10:29:28	-26.1	-26.15	-24.65	-20.7	-14.55	-7.45	0.2	6.1	9.35	10.9	10.55	7.9	5.7	2.55	-2.95	-8.8
ch1:	10:29:28	-13.65	-18.35	-19.2	-14.5	-6.15	2.45	9.85	15.05	18.35	17.5	11.85	3.9	-3.45	-7.4	-8.5	-8.5
ch1:	10:29:31	2.3	0.15	-2.1	-0.45	5.4	9.65	11.6	11.55	10.2	8.95	9.55	10.8	7.85	-1.85	-10.45	-10.45
ch1:	10:29:31	-6.05	-2.9	-3.15	-3.1	0.7	7.2	14.35	21	22.05	17.2	11.35	7	5	2.7	-3.3	-7.9
ch1:	10:29:31	-7.15	-5.05	-5.25	-6.6	-6.2	-4	-4.05	-6.2	-8.5	-10.85	-13.4	-14.2	-10.9	-2.95	3	5.05
ch1:	10:29:31	6.4	6.65	3.45	1.3	-1.05	-7.2	-15.15	-19.35	-20.1	-17.6	-12.95	-8.95	-7.65	-6.95	-5.45	-2.95
ch1:	10:29:31	-0.6	-0.95	-4.65	-10.85	-16.45	-17.95	-14.25	-6.25	3.75	11.8	13.85	11.1	7.3	4.35	1.9	-1.2
ch1:	10:29:31	-6.95	-13.35	-18.95	-23.8	-27.8	-28.6	-26.7	-21.95	-15.35	-9.9	-7.3	-6.25	-7.55	-11.95	-17.6	-22.55
ch1:	10:29:31	-24.9	-24.55	-21.55	-17.35	-12.6	-6.95	0.9	8.4	12.4	13.1	11.9	8.1	0.2	-9.8	-20	-26.35
ch1:	10:29:31	-26.05	-22.4	-18.7	-13.15	-6.3	-0.5	4.4	7.75	8	5.15	1	-1.5	-1.6	-4.6	-10.95	-14.15
ch1:	10:29:31	-10.4	-3.75	2.6	4.9	3.8	3.25	3.75	3.15	5.75	10.15	10.05	7.45	3.65	-1.5	-5.85	-8.1
ch1:	10:29:31	-8.3	-4	2.75	9.8	17.05	21.15	20.85	19.9	16.75	10.05	1.9	-7.1	-15.5	-17.8	-12.9	-4.85
ch1:	10:29:31	2.65	7.3	10.7	12.95	12.6	9.4	5.55	3.1	2.5	2.3	0.5	-3.8	-8.95	-12.05	-12.85	-10.35
ch1:	10:29:31	-3.5	5.1	9.05	8.55	8.1	7.5	2.3	-4	-6.35	-4.7	1	11.45	20.05	22.7	21.55	16.8
ch1:	10:29:31	7.4	-3.9	-12.75	-18.05	-18.1	-12.75	-3.15	8.1	17.4	23.5	28.6	31.9	30.95	24.6	14.75	5.25
ch1:	10:29:31	-2.75	-8.6	-11.6	-11.2	-8	-2.9	-0.25	0.1	2.05	5.1	6.65	4.6	-1.5	-5.8	-6.65	-7.1
ch1:	10:29:31	-8.4	-12.9	-19.1	-20.15	-13.65	-3.95	6.65	17.2	25.15	26.2	21.15	13.9	4.8	-5.05	-13.2	-18.1
ch1:	10:29:31	-17.5	-12.75	-7.95	-1	4.95	5.7	6.85	9.5	8.3	5.5	2.05	-0.9	-0.55	1.5	4.1	7
ch1:	10:29:31	8.7	9.9	10.85	7.85	3.2	-0.75	-3.15	-4.35	-5.45	-7.1	-8	-7.8	-8.35	-9.3	-8.5	-5.8
ch1:	10:29:31	-1.65	4.7	10.7	12.1	7.95	1.3	-6.05	-14.1	-21.4	-23.6	-21.7	-18.75	-12.9	-3.6	5.05	10.6
ch1:	10:29:31	14.35	17.1	19.25	17.85	13.05	5.95	-1.9	-12.2	-24.4	-35.35	-42.1	-43.65	-40.7	-34.3	-25.95	-16.6
ch1:	10:29:31	-6.65	1.45	5.45	7.05	8.45	8.75	6.65	4	2.25	1.85	2.9	6	9.35	11.15	15.5	22.15
ch1:	10:29:31	25.95	25.35	22.4	16.5	9.75	2.5	-5.05	-10.75	-13.5	-12.95	-9.55	-5	-0.9	3.25	5.15	4.15
ch1:	10:29:31	1.75	-0.7	-3.6	-9.1	-16.5	-19.05	-15.9	-10.45	-3.6	2.8	6.7	9.65	12.65	13.85	12.15	8
ch1:	10:29:31	2.35	-5.4	-11.75	-12.5	-10.65	-9.5	-7.45	-3.75	2.8	10.65	15.25	14.55	10.75	6.45	3.1	2.25
ch1:	10:29:31	3.45	4.95	4.9	4.35	3	-0.9	-7.95	-15	-19.2	-18.25	-12.4	-3.75	3.95	9.9	14.55	15.55
ch1:	10:29:34	12.65	10.35	7.15	3.1	-4.35	-11.95	-17.6	-21.45	-22	-17.7	-11.35	-5.5	-0.6	3.8	6.7	8.5
ch1:	10:29:34	5.65	-4.8	-19.75	-32.3	-36.9	-32.5	-22	-9.1	4.55	17.85	27.85	32.05	30.9	25	14.4	3.4
ch1:	10:29:34	-4.3	-10.85	-22.75	-36.5	-44.55	-45.25	-43.4	-39.05	-33.6	-28.75	-24.5	-22.3	-22.65	-23.3	-27.15	-34.2
ch1:	10:29:34	-40.25	-44.25	-43.7	-36.05	-25.55	-15.85	-5.75	1.75	3.6	1.25	-3.3	-7.85	-10.8	-12.5	-12.25	-9.55
ch1:	10:29:34	-8.9	-12.75	-17.45	-19.05	-17.55	-13.85	-10.35	-8.3	-5.7	-2.75	-4.5	-11.45	-17.2	-19.25	-17.5	-11.9
ch1:	10:29:34	-3.35	5.2	11.3	14.25	15.15	12.8	6.6	-3.1	-14.7	-22.55	-24.3	-22.85	-18.1	-9.6	-0.4	8.45
ch1:	10:29:34	14.2	17	17.15	13.2	5	-5.4	-18.65	-30.5	-36.9	-38.2	-35.9	-28.1	-18.2	-11.65	-7.85	-2.55
ch1:	10:29:34	4.05	6.9	3.8	-3.45	-10.6	-18.05	-26.5	-31.9	-30.3	-23.05	-11.85	0.6	10.05	15.95	17.15	12.55
ch1:	10:29:34	5.25	-1.3	-8.2	-15	-20.15	-22.05	-19.4	-12.05	-2.75	6.25	12.65	17.2	20.1	19.5	16	11.2
ch1:	10:29:34	2.5	-8.35	-15.6	-19.35	-16.5	-5.85	5.1	11.85	16.05	15.05	10.75	7.3	3.6	-2.9	-14.4	-28.45
ch1:	10:29:34	-36.5	-36.9	-34.75	-31.6	-27.2	-22.65	-18.8	-13.85	-8.75	-7.6	-10.55	-15.7	-23.75	-32.5	-38.95	-43.6
ch1:	10:29:34	-45.75	-43	-36.1	-27.6	-17.85	-9.65	-4.55	-2.35	-3.7	-8.5	-12.5	-15.85	-22.85	-32.85	-39.4	-40.15
ch1:	10:29:34	-37.45	-33.55	-29.25	-23.8	-17.5	-12.3	-8.95	-6.25	-6.15	-9.8	-14.75	-20.15	-22.55	-19.1	-12.55	-5.45
ch1:	10:29:34	1.6	6.85	11.6	13.85	9.5	0	-8.7	-14.95	-19.3	-22.95	-21.9	-14.15	-5.35	0.65	3.65	4.3
ch1:	10:29:34	3.65	2.9	-1.9	-11.7	-23.75	-35.35	-42.6	-39.55	-30.5	-22	-14.85	-7.35	-1.8	-0.25	-2.5	-7.35
ch1:	10:29:34	-15.8	-28.1	-39.45	-46.1	-46.55	-40.95	-34.25	-29.95	-26.25	-23.25	-23.05	-22.7	-21	-20.4	-24.2	-30
ch1:	10:29:34	-37.25	-47.9	-60.7	-67.1	-67	-63.25	-57.25	-49.35	-42.85	-38.6	-37.6	-37.6	-38.2	-40	-43.8	-47.7
ch1:	10:29:34	-50.05	-47.7	-40.4	-30	-20.75	-14.65	-10.6	-10.3	-13.7	-17.7	-23.25	-30.05	-33.15	-31.85	-28.75	-22.95
ch1:	10:29:34	-17	-12.7	-11.65	-14.65	-20.9	-23.9	-21.4	-16	-12.35	-8.5	-6	-6.65	-9.75	-11.7	-11.4	-8.35
ch1:	10:29:34	-6.5	-8.55	-12.5	-15.7	-15.9	-13.1	-8.8	-5.5	-5.55	-10.15	-14.65	-16	-16	-16.35	-16.4	-17.15
ch1:	10:29:34	-18.25	-17.7	-16.2	-14.45	-11.35	-8.5	-6.4	-2.6	2.05	3.85	0.35	-6.55	-13.85	-19.05	-20.8	-19.65
ch1:	10:29:34	-17.4	-14.3	-10.75	-9.1	-8.15	-4.8	0.95	6	8.1	7.3	4.85	1.4	0.6	5.55	10.9	12.15
ch1:	10:29:34	11.6	11	9.1	7.85	6.8	3.95	-0.7	-3.2	-2.35	1.1	6.35	12.05	14.1	12.65	10.25	7.6
ch1:	10:29:34	6.8	11.1	17.05	20.95	23.1	21.25	15.5	10.15	8	8.15	8.65	7.65	7.2	9.6	11.2	12.05
ch1:	10:29:37	0.85	-8.8	-14.35	-14.15	-12.5	-12.95	-14.75	-16.55	-13.95	-5.9	2.6	8.8	12.45	12.05	9.25	6.85
ch1:	10:29:37	4.5	3.2	2.6	2.5	5.05	9.65	13	15.1	16.3	15.85	12.05	5.5	1.25	0.45	1.5	5.5
ch1:	10:29:37	11.7	17.5	24.5	29.4	28.6	22.9	14.25	5.3	1.75	3.05	8	15.2	21.75	27.5	34.65	39.8
ch1:	10:29:37	38.35	29.15	13.8	-2.55	-15.05	-21.95	-23.45	-17.5	-5.5	7.2	16.65	23.65	25.1	19	9.35	1.75
ch1:	10:29:37	-1.45	-1.65	0.2	7.15	15.95	17.4	14.7	12.35	11.6	11.8	11.15	8.45	8.25	10.65	12.7	12.15
ch1:	10:29:37	9.6	6.75	3.55	2	3	2.35	-1.2	-3.8	-5.85	-6.1	-2.45	6.2	17.4	24.25	23.6	19.05
ch1:	10:29:37	13.05	6.85	2.4	-2.15	-3.2	1.2	7.05	8.1	5.8	4.5	5.5	5.7	6	7.15	8.65	9.9
ch1:	10:29:37	11.05	8.55	3.15	-1.65	-1.85	1.25	5.45	11.3	17.5	18.9	15.5	12.55	10.55	5.95	2.2	1.6
ch1:	10:29:37	2.15	2.95	5.95	7.3	7.15	8.95	14.3	19	18.65	12.95	7.95	6.45	9.9	14.95	17.75	19.35
ch1:	10:29:37	21.85	23.65	25.7	26.5	23	17.25	11.85	3.8	-5.6	-12.75	-16.45	-16.3	-14.3	-14	-13.2	-11.45
ch1:	10:29:37	-9.15	-5.25	-1.9	-5.1	-11.15	-17.65	-22.8	-22.3	-14.6	-5.85	-0.05	2.05	1.25	-1.75	-6.75	-11
ch1:	10:29:37	-13.35	-13.2	-11.6	-10.95	-11.05	-10.45	-11.35	-11.9	-11.85	-11.95	-11	-8.15	-4.4	0.95	5.7	7.15
ch1:	10:29:37	5.85	0.4	-7.1	-11.9	-12.35	-5.55	2.25	2.4	3.35	9.45	13.45	17.25	24.4	28.55	28.35	26.8
ch1:	10:29:37	22.95	18.65	13.75	7.65	3.3	1.6	0.2	0.15	1.15	3.6	5.9	7.55	8.8	11.35	13.7	16.4
ch1:	10:29:37	16.6	14.05	11.55	11.1	11.75	13.25	15.05	16.8	18.1	19.45	19.1	14.6	6.8	-0.4	-3	-0.25
ch1:	10:29:37	3.45	5.6	9.9	19	26.6	30.35	31.1	30.65	27.75	21	10.25	-1.65	-14.3	-26.4	-35.45	-39.05
ch1:	10:29:37	-35.35	-26.1	-19.05	-16.65	-16.5	-20.4	-25.8	-28.4	-29.15	-31	-33.65	-36.6	-37.05	-33.2	-26.85	-20.95
ch1:	10:29:37	-17.7	-17.45	-17.4	-16.5	-15.5	-13.15	-12.1	-13.7	-16.15	-19.4	-23.1	-23.55	-19.6	-14.75	-12.2	-13.8
ch1:	10:29:37	-18	-22.4	-24.05	-22.2	-18.2	-14.85	-11.9	-9.05	-5.4	-2.95	-0.7	1.45	2.55	-0.25	-7.35	-18.4
ch1:	10:29:37	-29.2	-35.25	-35.05	-29.45	-20.2	-9.8	1.6	11	15.75	19.05	21.05	19.4	16.3	13.35	7.7	-1.75
ch1:	10:29:37	-13.3	-21.1	-18.8	-11.3	-3.45	6.75	17.55	21.4	20.5	19.15	18.6	19.85	18.8	6.95	-9.65	-17.6
ch1:	10:29:37	-15	-5.65	7.7	19.35	25.8	29.7	33.15	36.45	36.5	29.15	13.9	-2.5	-11.65	-10.4	-4.15	2.85
ch1:	10:29:37	10.4	17.85	23.95	29.15	33.45	32.75	23.1	7.5	-5.25	-11.55	-11.7	-6.2	4.25	16.75	28.5	37.5
ch1:	10:29:37	43.65	48.25	47.8	36.2	17	0.15	-11.05	-15.65	-11.9	-1.7	9.55	20.25	30.2	36.25	37.45	37.1
ch1:	10:29:40	31.7	18.65	6.6	-2.2	-7.4	-3.7	7.1	16.45	23.3	27.05	27.55	24.95	19.45	12.35	3.5	-6.75
ch1:	10:29:40	-14.05	-17.15	-16.65	-12.8	-5.95	3.75	13.1	18.65	21.85	22.6	18.55	12.25	1.9	-13.45	-26.5	-32.3
ch1:	10:29:40	-32.3	-27.5	-17.2	-4.35	5.65	10.35	11.55	4.6	-10.6	-25.55	-33.65	-35.25	-27.25	-13.1	-0.1	8.95
ch1:	10:29:40	17.2	23.25	23.9	17.45	4.85	-11.6	-26.4	-36.4	-41	-38.95	-31.95	-21.4	-8.1	3.3	7.75	6.95
ch1:	10:29:40	-1.15	-15.7	-27.15	-34	-39	-40.25	-35.8	-27.5	-14.45	-0.75	10.05	19.35	25.1	20.35	8	-4.05
ch1:	10:29:40	-12.7	-19.7	-27.1	-32.25	-31.2	-25.9	-21.35	-18.35	-17	-15.2	-11.95	-8.5	-6.4	-5.85	-8	-11.55
ch1:	10:29:40	-13.8	-13.55	-10.95	-8.1	-7.75	-9.6	-9.45	-5.75	3.55	15.25	21.65	18.25	11.25	5.6	0.55	-3.3
ch1:	10:29:40	-5.4	-7.3	-8.7	-6.7	-2.85	-1.65	-4.25	-5.3	-3.2	-0.75	0.55	3.35	6.95	9.1	9.3	7.05
ch1:	10:29:40	2.4	-5.2	-13.65	-18.1	-19.45	-24.15	-30.95	-37.05	-39.25	-37.5	-36.7	-38.5	-37.75	-36.55	-36.95	-37.85
ch1:	10:29:40	-42.5	-49.55	-52.95	-51.5	-45.1	-34.85	-27.6	-26.7	-30.1	-33.8	-36.6	-38	-35.5	-28.65	-21.55	-18.15
ch1:	10:29:40	-19.9	-23.35	-25.85	-27.25	-26.55	-23.85	-19.75	-14.3	-11.6	-13.6	-12.6	-7.9	-5.8	-7.2	-9	-11.8
ch1:	10:29:40	-15.85	-16.2	-8.8	1.35	5.75	3.5	-1.75	-5.55	-7.05	-6.4	-3.85	-0.15	-0.15	-4	-7.7	-9.45
ch1:	10:29:40	-12.2	-14.1	-13.2	-11.3	-9.8	-8.05	-5.4	-2.8	-1.35	-1.65	-5.6	-13.9	-21.35	-22.85	-20.65	-14.7
ch1:	10:29:40	-6.95	-3.75	-4.9	-6.95	-10.15	-11.55	-11.6	-11.65	-11.2	-10.05	-9.7	-8.6	-6.25	-1.1	6	11.85
ch1:	10:29:40	15.55	16.95	13.95	7.8	2.05	0.35	3.95	10.7	15.9	17.8	18.45	19.4	18.5	13.95	9.05	5.65
ch1:	10:29:40	3.65	6.45	13.05	20.9	29.45	38.05	43.05	43.2	37.15	27.75	17.1	6.1	-3.8	-11.35	-17.35	-18.1
ch1:	10:29:40	-13.55	-6.75	3	14.05	23.4	31.3	33.2	26.35	16.4	6.2	-1.2	-4.9	-6.85	-7.45	-5.85	-4.35
ch1:	10:29:40	-0.3	5.45	9.2	11.9	13.25	9.4	1.35	-6.4	-11.4	-12.4	-12.2	-9.85	-3.1	4.55	8.25	9.25
ch1:	10:29:40	10.65	14.45	17.8	18.4	15.7	8.9	1.65	-0.6	1.3	4.45	10.7	16.8	18.7	17.75	16.1	14.25
ch1:	10:29:40	14.9	17.15	14.6	6.5	-2.25	-8.8	-11.75	-8.3	-0.95	5.5	10.2	15.5	19.6	20.05	16	7.45
ch1:	10:29:40	-4.55	-18.9	-31.8	-36.8	-31.95	-23.2	-13.8	-3	9.2	18.05	20.05	17.05	12.75	5.1	-5.95	-17.55
ch1:	10:29:40	-26.55	-28.05	-20.8	-9.3	1.5	9.45	14.2	15.5	12.65	7.7	3.75	0.3	-4.3	-9.3	-13	-15.8
ch1:	10:29:40	-17	-14.7	-8.4	-3	0.7	3.3	3.05	0.45	-3.45	-9.65	-15.6	-19.25	-19.55	-15.7	-9	-1.35
ch1:	10:29:40	6.05	9.15	11.45	15.15	13.65	6.8	-0.85	-9.4	-16.65	-20.05	-19.25	-13.1	-3.95	3.9	7.4	6.3
ch1:	10:29:43	6.1	7.85	3.95	-5.6	-14.65	-22.25	-24.7	-19.25	-10.2	-2.5	5.75	14.65	20.45	20.05	16	9
ch1:	10:29:43	-1.2	-13.3	-21.25	-20.5	-12.8	-5.85	-1.95	1.85	7	11	9.55	6.15	4.8	1.45	-4.85	-9.15
ch1:	10:29:43	-12.35	-14.7	-12.85	-7.35	1.2	9.85	14.35	15.5	15.6	13.55	13.25	13.3	12.7	12.85	12.4	11.45
ch1:	10:29:43	11.35	8.15	4.55	5	8	12.15	18.2	24.5	27.45	25.05	20.2	16.95	13.7	9	2.85	-3
ch1:	10:29:43	-3.1	2.25	9.05	15.35	20.6	21.6	16.5	5.8	-4.5	-12.3	-17.6	-18.5	-13.8	-8.4	-2.5	4.85
ch1:	10:29:43	13.25	21.5	26.5	24.35	14.55	0.1	-13.95	-22.85	-23.75	-14.9	-0.55	12.45	21.25	26.1	26.7	24.2
ch1:	10:29:43	18.65	9.15	-1.85	-12.2	-21.45	-27.85	-28.65	-24.15	-16.35	-7.3	1	7.75	12.05	11.9	9	4.65
ch1:	10:29:43	-4.55	-15.9	-21.9	-22.6	-21.45	-16.55	-9.55	-1.8	6.35	9.8	5.85	1.9	-0.15	-1.05	-0.25	2.4
ch1:	10:29:43	5.25	8.15	10.3	8.3	1.55	-5.85	-11.7	-14.7	-11.8	-7.5	-6.75	-7.8	-10.8	-16.25	-18.5	-18.15
ch1:	10:29:43	-18.3	-19.3	-22.45	-27.9	-32.25	-34.9	-36.05	-33.35	-28.65	-24.05	-20.05	-18.6	-20.9	-22.2	-19.15	-15.3
ch1:	10:29:43	-12.8	-10.95	-10.6	-14.4	-21.05	-27.45	-31.6	-34.8	-34.6	-32.4	-31.2	-32.1	-34.75	-38.9	-39.2	-36.3
ch1:	10:29:43	-30.4	-21.8	-13.35	-8.5	-6.6	-6.9	-10.45	-16.95	-21.9	-23.15	-24.5	-26.1	-26.45	-27.55	-26.1	-19.4
ch1:	10:29:43	-14.4	-14	-17.75	-23.8	-28.25	-31.5	-35.6	-37.15	-35.2	-30.4	-23.15	-17.5	-14.55	-15	-20.75	-29.85
ch1:	10:29:43	-38.35	-43.35	-41	-32.7	-24.15	-17.8	-12.1	-6.75	-2.7	-1.2	-3.15	-6.1	-9.4	-12.15	-10.8	-4.3
ch1:	10:29:43	0.4	-0.4	-5.1	-10.95	-17.4	-20.4	-16	-6.5	3.3	11	17.55	21.6	23.05	20.35	14.05	7.05
ch1:	10:29:43	-0.7	-11.3	-22.55	-31.65	-36.9	-36.5	-32.05	-24.2	-14.75	-7.75	-4.3	-2.5	-3	-3.85	-6.85	-15.7
ch1:	10:29:43	-28.75	-41.25	-50.4	-51.65	-44.7	-34.25	-21.8	-9.45	-2.05	1.2	3.6	2.45	-2.65	-10.05	-20.15	-32.75
ch1:	10:29:43	-44.25	-50.85	-49.35	-41.55	-32	-20.75	-8.25	1.6	4.9	4.55	2.8	-5.1	-20.1	-32.7	-37.75	-33.45
ch1:	10:29:43	-20.3	-2.8	12.1	22.4	27.85	29	26.2	20.65	12.9	2.25	-11.2	-23.35	-29.4	-28.1	-21.55	-10.7
ch1:	10:29:43	2.15	14.2	22.65	26.9	27.6	24.45	13.2	-4.1	-19.5	-24.35	-17.2	-1.8	13.7	28.5	40.95	49.15
ch1:	10:29:43	51.95	50.35	43	33.85	25.35	16.55	8.2	0.25	-9.4	-16.3	-16.05	-12	-6.8	-0.7	4.6	8.55
ch1:	10:29:43	10.85	10.25	8.75	4.6	-4.6	-13.7	-16.85	-13.95	-10.55	-7.55	-4.8	-2.35	-0.75	2.05	5.65	8.5
ch1:	10:29:43	7.9	5.15	4.8	9.3	13.4	12.75	9.7	8.4	9.6	10	8.75	10	15.7	21.25	22.75	21.65
ch1:	10:29:43	20.15	15.35	7.75	4	6.6	13.1	19.4	20.65	16.95	13.5	12.6	15.85	19.05	17.65	13.4	10.4
ch1:	10:29:46	10.4	14.55	19.2	20.95	20.7	20.15	18.45	17.4	18.5	21.2	25.6	29.9	29.1	22	14.3	7.65
ch1:	10:29:46	4.25	5.55	8.4	10.05	10.3	10.2	11.3	12.15	9.95	6.05	0.3	-6.9	-10.9	-8.8	-2.85	3.65
ch1:	10:29:46	8.1	11.5	12.55	9.9	5.05	-3	-14.75	-26.3	-34.15	-37.4	-35.3	-31.55	-27.8	-21.8	-13.2	-7.1
ch1:	10:29:46	-4.7	-4.8	-6.95	-11.15	-16.75	-24.4	-30.3	-31.65	-29.7	-23.95	-15.9	-10	-6.3	-4.55	-8.55	-18.65
ch1:	10:29:46	-30.9	-42.65	-50.1	-50.9	-43.2	-30.7	-19	-8.95	-1.6	1.85	3.65	-1.5	-14.4	-28.65	-37.8	-38.6
ch1:	10:29:46	-32.35	-29.05	-28.95	-24.5	-15.45	-5.45	4.5	11.55	14.05	12.4	8.15	2.15	-6	-16.15	-27.45	-39.4
ch1:	10:29:46	-48.8	-48.8	-37.95	-22.35	-7.15	5.15	13.3	16.2	12.95	5.25	-0.75	-2.75	-4.65	-9.5	-13.7	-14.65
ch1:	10:29:46	-12.7	-9.25	-4.45	0.2	4.7	6.3	1.7	-6.35	-12.7	-14.9	-11.25	-4.2	-0.05	2.6	4.35	3.6
ch1:	10:29:46	3.45	4.75	3.5	1.95	3.2	7.95	14.6	17.8	15.95	11.3	2.7	-9.1	-17.75	-21.8	-17.75	-5.4
ch1:	10:29:46	9.3	21.7	30.2	31.2	24.65	14.55	7.9	5.4	1.4	-3.35	-3.6	-0.95	4.15	10.8	12.9	12.45
ch1:	10:29:46	13.65	12.2	7.2	2.7	-0.7	-3.9	-6.15	-7.05	-5.15	-2.6	0.1	4.6	11.3	13.1	8.1	0.1
ch1:	10:29:46	-3.05	-0.3	4.25	8.05	13.5	18.5	19.05	16.25	14.1	13.55	14.05	14.3	13.5	13.35	12.95	11.9
ch1:	10:29:46	12.25	14.45	16.65	18.25	18	19.35	24.45	27.35	26.75	24.05	18.05	9.55	1.6	-4	-4.05	-0.5
ch1:	10:29:46	3.65	10.85	21.9	31.2	35.65	35.2	33.2	31.15	26.85	23.2	24.95	28.05	28.65	30.1	31.5	29.75
ch1:	10:29:46	26.15	20.65	13.1	9.35	13.65	21.45	28.15	35.55	43.15	47.95	50.85	51.85	49.05	41.85	31.4	19.05
ch1:	10:29:46	11.2	12	18.5	25.6	32.4	38.45	42.7	42.5	36.95	29.8	22.55	13.85	5.85	3	5.5	12.55
ch1:	10:29:46	20.95	27.95	32.85	35.25	35.1	31.35	24.25	15.55	4.4	-8.15	-16	-17.9	-15	-9.45	-3.85	1.5
ch1:	10:29:46	5.7	7.95	13.55	18.55	15.85	6.6	-4.5	-13.35	-16.85	-17.2	-15.3	-9.6	-4.85	-1.1	4.4	12.5
ch1:	10:29:46	22.25	27.9	22.55	9.25	-5.95	-19.85	-28.3	-29.95	-27.35	-21.7	-12.85	-2.95	5.3	8.85	7.5	4.85
ch1:	10:29:46	3.15	0.65	-2.9	-6.45	-8.95	-8.75	-5.9	-2.2	1.05	4.15	7.25	7.95	2.8	-6.05	-15.65	-24.7
ch1:	10:29:46	-30.2	-28.75	-22.3	-13.85	-3.75	4.35	9.55	13.25	14.25	9.65	2.9	-4	-10.7	-14.9	-14.7	-11.55
ch1:	10:29:46	-5.9	0.8	5.95	7.95	8.25	7.4	6.25	2.7	-4.2	-11.1	-14	-11.95	-5.65	1.6	5.05	5.55
ch1:	10:29:46	4.6	4.65	9.25	12.2	7.2	-0.25	-9.45	-19.35	-21.35	-16.15	-7.65	7.2	23.3	30.7	29.25	20.45
ch1:	10:29:46	7.6	-5.45	-16.6	-24.15	-26.5	-23.1	-13.25	-2.65	1.9	-0.05	-5.85	-12.35	-17.7	-21.3	-22.2	-20.8
ch1:	10:29:49	-19.1	-15.85	-11	-5.9	-0.7	3.95	5.15	0.85	-7.3	-16.25	-22	-23.05	-18.45	-10.75	-1.8	4.65
ch1:	10:29:49	6.8	2.95	-5.95	-14.45	-18.3	-19.35	-16.8	-8.35	1.65	9.75	15.45	19.65	22.35	19.9	12.6	4.6
ch1:	10:29:49	-5.6	-15.2	-19.2	-20.65	-21.2	-19.75	-19.85	-20.4	-18.85	-17.75	-15.45	-12.3	-12.1	-14.8	-19.95	-24.85
ch1:	10:29:49	-24.3	-19.4	-12.5	-3.5	3.55	7.9	11.5	12.75	9.75	4.45	-1.65	-9.45	-18.5	-26.3	-30.9	-26.9
ch1:	10:29:49	-17.95	-8.85	0.3	8.05	10.75	12.95	14.9	14.75	11	-0.65	-18.5	-33.45	-42	-44.95	-44.05	-41.75
ch1:	10:29:49	-35.95	-27.1	-19.2	-12.95	-8	-4.4	-1.65	-3.65	-13	-23.55	-29.25	-28.35	-24.65	-18.3	-9.9	-2.25
ch1:	10:29:49	-0.05	-1.2	-4.8	-8.65	-11.6	-16.55	-24.2	-27.3	-23.1	-15.75	-7.55	-0.5	3.65	6.1	8.85	9.25
ch1:	10:29:49	5.4	0.05	-5.55	-13.5	-21.2	-23.2	-18.2	-6.2	8	17.25	22.1	26.6	26.15	18.65	9	2.7
ch1:	10:29:49	-2.25	-9.1	-17.8	-22.6	-21.25	-16.15	-10.05	-1.05	9.95	17.6	19.2	18.35	16.45	11.15	3.65	-3.35
ch1:	10:29:49	-9.45	-13.35	-13.2	-9.1	-2.7	4.4	11.45	19.95	28.1	33	31.6	23.9	11	-3.8	-18.15	-27.85
ch1:	10:29:49	-30.1	-25.35	-18.7	-12.2	-4.45	3.95	11.25	17.3	20.25	21.5	23.45	21.75	14.3	6.15	2.55	4.8
ch1:	10:29:49	10.05	14.1	17	20.25	26	33.55	39.9	43.25	43	38.8	31.7	21.7	11.85	6.8	5.4	5.25
ch1:	10:29:49	6.75	9.45	13.65	18.1	18.45	14.05	6.85	-1.6	-9.4	-15.3	-16.8	-14.75	-13.6	-14.1	-12.6	-11.75
ch1:	10:29:49	-11.25	-6.75	-2.25	-5.2	-11.65	-18.45	-26.6	-32.75	-34.75	-35.7	-34.1	-29.8	-26.35	-24.25	-23.45	-23.95
ch1:	10:29:49	-23.85	-22.45	-20.9	-19.85	-19	-16.95	-13.6	-12.9	-15.95	-18.7	-19.6	-20.4	-17.95	-11.25	-3.4	2.4
ch1:	10:29:49	7.2	9.7	9.15	5.45	-0.25	-7.75	-15	-21.75	-26.5	-27.95	-27	-25.5	-24.2	-21.85	-17.75	-12.1
ch1:	10:29:49	-6.85	-4.65	-8.1	-14.15	-19.7	-23.05	-24	-22.65	-18.45	-14.2	-11.55	-9	-6.35	-6.05	-7.45	-9
ch1:	10:29:49	-9.8	-11.1	-11.9	-8.75	-3.1	-0.75	-1.95	-3.2	-4.5	-5.55	-5.55	-6.45	-13.1	-21.65	-26.3	-28.8
ch1:	10:29:49	-33.15	-36.05	-34.75	-32.55	-33.15	-36.2	-38.7	-39.05	-37.75	-34.15	-27.1	-20.65	-17.2	-12.6	-6	-1.85
ch1:	10:29:49	-1.15	-3.35	-9.05	-15.8	-19.85	-23.15	-26.15	-25.1	-18.85	-10.5	-2.5	3.05	3.25	-1	-7.55	-15.95
ch1:	10:29:49	-23.5	-26.55	-25.35	-21.35	-16.5	-11.9	-7.1	-3.2	-1.2	-1.2	-6.65	-16.6	-24.9	-31.05	-35.5	-37.15
ch1:	10:29:49	-36.55	-35.6	-33	-29	-24.95	-23.85	-24.9	-26.1	-27.6	-29.25	-30.7	-31.95	-32.15	-30.15	-26.15	-19.9
ch1:	10:29:49	-14.05	-8.6	-2.9	0.1	-2.45	-6.8	-10.6	-11.35	-4.1	9.15	21	28.75	33	32.35	30.9	31.55
ch1:	10:29:49	30.95	26.9	18.95	6.4	-4.55	-8	-3.25	9.65	25.4	36.1	42.6	48	49.4	48.75	48.9	48.75
ch1:	10:29:52	1.05	-5.6	-8.4	-12.25	-9.75	-0.05	10.3	19.6	24.05	23.65	22.45	19.15	12.35	6.6	0.05	-7.75
ch1:	10:29:52	-14.3	-17.2	-14.9	-7.3	1.25	10.15	18.9	25.4	28.35	26.8	21.7	14.75	5.55	-6.3	-14.9	-17.8
ch1:	10:29:52	-16.95	-12.9	-6.5	0.5	8.05	14.2	16	13.55	9.85	7.65	4.2	-2.5	-9.25	-11.3	-8.55	-1.6
ch1:	10:29:52	7.75	18	25.15	26.85	26.25	22.95	14.3	3	-7.05	-13.6	-16.7	-19.4	-20.75	-20.9	-18.95	-13.5
ch1:	10:29:52	-4.9	2.75	7.4	5.65	-0.55	-5.4	-7.95	-10.7	-11.75	-9.25	-4.15	-0.2	0.3	-0.4	-1.35	-4.2
ch1:	10:29:52	-6.55	-3.35	4.4	15.2	24.85	27.85	26.05	23.85	20.65	17.45	14.8	8.2	-1.05	-8.2	-11	-9.95
ch1:	10:29:52	-4	4.6	13.15	21	30.65	40.2	43.8	37.4	23.5	9.05	-1.3	-6.4	-6.5	-3.35	0.4	5.05
ch1:	10:29:52	8.7	9.15	6.7	2.35	-4.45	-11.85	-17.1	-17.4	-12.75	-5.35	2.6	7.7	9.1	6.75	0.8	-8.6
ch1:	10:29:52	-19.7	-32.6	-42.7	-46.1	-43.85	-40.5	-37.25	-32.95	-28.25	-25.9	-25.45	-24.9	-27.1	-35	-44.65	-51.45
ch1:	10:29:52	-52.95	-49.05	-41.35	-32.8	-25.8	-19.45	-14.4	-15.7	-22.2	-28.15	-32.75	-37.45	-39.45	-40	-39	-37.45
ch1:	10:29:52	-35.9	-32.15	-25.55	-20.6	-16.7	-13.7	-12.9	-15.05	-20.4	-29.9	-38.65	-41.6	-39.3	-34.85	-29.3	-23.15
ch1:	10:29:52	-17.8	-14.5	-14.45	-17.2	-20.05	-21.7	-21.65	-20.95	-23	-27.75	-29.9	-28.9	-25.95	-21.15	-14.85	-8
ch1:	10:29:52	-0.3	4.65	6.4	7.5	6.5	0.8	-7.65	-16.55	-21.55	-19	-12.45	-4.5	4.35	11.4	16.6	21.6
ch1:	10:29:52	23	18.5	13	8.65	1.95	-5.2	-11.45	-15.65	-12.7	-2.2	10.15	18.3	22.2	25.65	28.8	27.3
ch1:	10:29:52	22.6	17.4	12.85	8.4	3.5	0.3	2.45	7.3	13.65	20.15	25.5	28.5	28.3	23.25	13.8	0.05
ch1:	10:29:52	-15.3	-25.95	-27.6	-20.65	-6.9	9.55	24.2	36.65	46.85	50.9	48	39.85	28.6	17.85	11.65	9.3
ch1:	10:29:52	10.3	11.2	12.3	14.65	17.4	16.65	14.2	10.5	6.65	4.25	4.35	8.35	15.6	21.8	25.05	26.95
ch1:	10:29:52	26.45	23.95	21	17.2	12.35	9.4	8.7	9.2	8.55	9	13.25	18.2	21.45	24.05	25.35	22.8
ch1:	10:29:52	13.8	-1	-12.75	-17.25	-16.9	-12.8	-6.5	0.9	10.45	19.7	26.7	32.8	34.75	28.45	16.8	7.95
ch1:	10:29:52	4.05	3.35	3.5	4.95	7.7	11.8	17.5	23.95	25.5	19.1	9.75	0.85	-7.05	-9.9	-5.7	1.25
ch1:	10:29:52	7.6	13.15	19.75	25.65	25	14.9	1.3	-9.85	-14.95	-12.2	-1.25	13.9	28.15	37.85	41.85	40.75
ch1:	10:29:52	34.3	24.65	13	-0.15	-10.8	-16.7	-20.45	-21.85	-19.3	-15.35	-10.55	-2.9	7.65	15.55	16.65	14.35
ch1:	10:29:52	12.5	7.9	1.2	-4.8	-8.3	-8.3	-4.65	0.9	7.55	11.1	9.25	4.3	-1.5	-6.15	-10.05	-17.6
ch1:	10:29:55	-47.55	-37.95	-26.6	-15.65	-7.7	-4.35	-4.9	-8.05	-11	-12.65	-14.55	-15.5	-17.25	-22.45	-26	-28.05
ch1:	10:29:55	-29.6	-27.5	-21.05	-14.35	-8.3	-6.15	-7.4	-8.55	-9.6	-14.9	-24.15	-30.9	-28.55	-17.15	-3.45	8.35
ch1:	10:29:55	16.6	18.9	15.6	9.95	5.65	4.9	3.85	-1.7	-8.2	-15.55	-24.25	-28.95	-26.05	-20.55	-14.7	-8.8
ch1:	10:29:55	-2.5	1.7	5.4	9.2	8.15	-2.7	-18.75	-33.85	-43.6	-44.25	-34.9	-20.15	-5.15	6.3	12.8	15.25
ch1:	10:29:55	13.9	8.2	0.45	-4.8	-8.65	-12.65	-15	-16.15	-17.2	-16.3	-12.4	-8	-4.75	-2.55	-3	-6.7
ch1:	10:29:55	-9.6	-11.65	-15.8	-20.65	-24.15	-27	-27.4	-22.9	-14.4	-3.9	4.25	7.45	8	7.9	5.05	2.2
ch1:	10:29:55	-0.6	-6.85	-15.3	-21.35	-24	-19.25	-10	-3.1	2.15	8.45	10.8	7.4	1.65	-6.1	-15.85	-24.35
ch1:	10:29:55	-28.75	-29	-25.55	-16.65	-3.9	9.05	20.35	27.45	27.55	22.15	14.2	7.15	1.45	-6.95	-20.15	-32.05
ch1:	10:29:55	-37.3	-35.05	-29.35	-20.55	-10.4	-1	6.15	11.55	11.85	5.9	-4.85	-17.6	-28.35	-31.85	-29.5	-23.6
ch1:	10:29:55	-14.8	-4.55	6.4	17.35	25.5	28.1	23.55	14	2.3	-10.25	-18.8	-18.95	-15.05	-9.2	-1	6.65
ch1:	10:29:55	11.25	14.05	13.35	10.85	7.6	2.55	-4.7	-13.25	-22.5	-28.85	-29.45	-23.9	-11.65	3.85	16.7	24.45
ch1:	10:29:55	27.45	24.95	18.9	12	4.75	-1.95	-6.4	-9.8	-11.1	-9.25	-5.2	1.35	8.15	11.95	13.8	15.75
ch1:	10:29:55	18.4	22.25	26.1	30.35	35.2	39	39.3	35.45	30.1	26.1	21.1	15.45	14.3	17.5	23.5	29.35
ch1:	10:29:55	32.7	34.75	38.2	38.3	34.25	28.25	19.5	9.2	1.6	-4.3	-7.35	-5.9	-1.95	2.95	9.65	17.25
ch1:	10:29:55	24.45	30	29.4	22.3	13.6	5.35	-2.7	-7.55	-7.65	-5.45	-3.8	-2.55	0.05	2.95	5.75	8.8
ch1:	10:29:55	11.35	11.5	7.25	-3.15	-14.65	-21.3	-19.25	-10	0.7	10.5	18.95	23.35	22.3	17.4	9.75	1.55
ch1:	10:29:55	-6.75	-14.3	-20.7	-25.45	-29.4	-33.25	-36.9	-35.95	-30.15	-26.1	-25.3	-23.35	-19.7	-16.95	-17.65	-21.65
ch1:	10:29:55	-24.5	-24.7	-23.15	-22.4	-22.6	-22.1	-20.75	-18.9	-14.85	-9.9	-7.05	-7.4	-11.2	-17.45	-23.6	-27.45
ch1:	10:29:55	-28.7	-28.35	-24.4	-15.05	-5.9	0.7	5.25	5.7	3.45	2	-3.85	-15.4	-27.05	-34.75	-32.75	-22.95
ch1:	10:29:55	-12.3	-1.7	7.95	14.75	19.85	19.05	12.15	4.4	-4.4	-13.6	-18.85	-19.8	-16.6	-9.8	-3.8	0.85
ch1:	10:29:55	2.65	1.35	-1.5	-4.9	-8.55	-11.75	-15.7	-17.2	-14.45	-9.95	-4.1	3.05	9.45	14.75	19.15	20.85
ch1:	10:29:55	20.55	18.3	15.6	12.75	10.25	7.95	4.9	-1.6	-9.15	-13.8	-13.65	-8.15	2.1	11.75	13.95	11.15
ch1:	10:29:55	9.85	10.4	9.45	9.8	10.35	8.9	5.8	4.7	5.45	5.65	5.35	7.5	10.75	12.8	13.7	12.5
ch1:	10:29:58	31.35	31.8	29.75	22.55	11.75	-0.3	-11.45	-15.5	-11.5	-2.75	9.65	19.55	22.4	22.15	17.7	8.35
ch1:	10:29:58	-1.25	-8.1	-13.8	-14.6	-10.05	-3.35	2.45	4.95	3.4	2.35	3.8	4.5	1.05	-5.25	-11	-14.25
ch1:	10:29:58	-16.35	-16.9	-12.9	-7.3	-2	2.65	6.55	11	15.35	15.1	11.6	5.5	-3.75	-13.05	-17.9	-16.45
ch1:	10:29:58	-11.5	-7.4	-4.7	-2.75	-1.4	1.55	5.7	7.75	6.2	1.25	-5.55	-14	-23.15	-30.7	-35.4	-35.7
ch1:	10:29:58	-29.9	-22.5	-17	-12.05	-9	-12	-17.45	-22.3	-26.35	-30.1	-32.6	-32.5	-27.95	-19.2	-9.8	-1.45
ch1:	10:29:58	4.65	6.25	3.05	-0.65	-3.5	-6.1	-9.85	-14.55	-19.15	-22.65	-25.15	-24.4	-18.85	-11.05	-5.35	-3.55
ch1:	10:29:58	-2.85	-2.45	-3.95	-6.1	-6.6	-6.25	-4.45	-1.45	-0.95	-4.05	-7.9	-8.9	-7.4	-5.95	-5.15	-3.75
ch1:	10:29:58	-3.35	-3.5	-3.5	-5.85	-11.65	-17.7	-21.75	-21.95	-17.6	-8.55	2.05	10.2	14.85	15.7	13.25	10.05
ch1:	10:29:58	5.4	-2.1	-8.8	-12.65	-13.85	-13.15	-11.35	-7	1.45	8.85	13.65	17.1	17.1	13.65	9.65	3.7
ch1:	10:29:58	-5.45	-15.3	-22.05	-21.85	-16.75	-10.25	-3.3	2.7	6.1	7.2	5.8	2.85	-2.05	-10.95	-20.85	-25.9
ch1:	10:29:58	-22.8	-12.95	-1.6	3.9	5.55	8.65	11.5	10.15	4	-6.6	-19.4	-29.85	-35.35	-35.05	-28.6	-18.65
ch1:	10:29:58	-8.15	2	8.8	13.55	16.9	15.5	7.6	-3	-14.6	-22.3	-23.2	-22.15	-23.45	-24.2	-21.1	-13.5
ch1:	10:29:58	-2.8	9.7	23.8	35.95	42.4	38.9	27.75	17.05	10.95	7.75	11.4	21.8	31	36.7	39.95	36.55
ch1:	10:29:58	27.7	19.95	12.7	6.45	4.85	8.2	16	27.05	34.65	36.75	34.65	26.75	15.15	4.15	-2.95	-3.35
ch1:	10:29:58	2.8	10	17.7	24.45	28.7	30.05	30.85	30.55	25.9	13.6	-2.55	-16.85	-25	-22.55	-11.5	-0.45
ch1:	10:29:58	8.6	17.25	23.45	26.9	28.1	25.5	16.55	0.9	-16.95	-30.9	-38.3	-41.3	-39.9	-34.8	-30.25	-29.2
ch1:	10:29:58	-28.1	-24.1	-19.15	-19.6	-26.1	-37.95	-52.6	-66.85	-73.15	-69.3	-59.45	-47.95	-35.85	-24.65	-14.8	-9.05
ch1:	10:29:58	-7.3	-6.2	-5.85	-11.05	-22.8	-37.85	-49.5	-51.7	-45.85	-37.45	-28.85	-19.9	-10.65	-3.35	-1.05	-5.7
ch1:	10:29:58	-13.45	-21.25	-26.25	-29.15	-31.8	-35.7	-38.7	-39.7	-40.7	-44	-47.3	-50.9	-54.8	-56.95	-56.65	-57.1
ch1:	10:29:58	-57.85	-56.55	-53.4	-48.75	-45.55	-45.15	-44.55	-42.35	-40.7	-38.25	-33.7	-30.65	-31.45	-34.25	-37.1	-39.15
ch1:	10:29:58	-41.8	-44.05	-40.45	-33.15	-26.45	-20	-13.45	-8.5	-7.05	-12.95	-23.05	-28	-24.45	-16.55	-9.8	-4.3
ch1:	10:29:58	2.5	6.75	5.5	3.2	2.1	2.15	1.05	-2.2	-5.05	-4.15	-0.6	5.65	12.35	14.25	13.65	12.65
ch1:	10:29:58	10.2	7.65	7.4	9.15	12.05	14.55	14.8	13.1	12.4	13.75	14.3	12.7	11.9	13.25	13.85	12.8
ch1:	10:30:02	19.4	17.75	18.6	19.8	16.1	9.25	5.1	5.85	9.7	16.4	21.9	23.65	22.35	18	11.95	8.45
ch1:	10:30:02	10.1	12.7	15.5	18.85	21.3	19.8	16	10.85	2.75	-8.05	-14.95	-14.6	-10.75	-6.35	-4.25	-8
ch1:	10:30:02	-11.65	-8.7	-4.3	0.1	6.45	8.7	5.8	5.3	5.6	3.35	0.25	-2.2	-0.75	4.75	9.95	11.6
ch1:	10:30:02	10.4	7.65	4.7	-1.5	-8.25	-11.65	-12.45	-13	-11.35	-6.6	0.15	5.9	10.15	11.6	7.3	-0.1
ch1:	10:30:02	-7.35	-16.2	-27.2	-35.15	-39.65	-39.75	-32.7	-20.5	-8.95	0.55	8.6	16	22.6	23.95	17.85	8.35
ch1:	10:30:02	-2.2	-15.5	-27.85	-35.05	-34.95	-30.05	-22.2	-14.2	-6.65	-2.25	1.45	5.55	6.35	3.35	-3	-15.2
ch1:	10:30:02	-29.05	-37.95	-41.45	-39.3	-32	-23.55	-16.25	-8.75	-1.7	3.45	5.8	5.25	2.55	-2.1	-10.35	-21.3
ch1:	10:30:02	-32.05	-41.2	-45.95	-46.25	-43.05	-37.25	-33.25	-32.9	-31.8	-29.05	-27.55	-27.5	-28.25	-30.3	-32.15	-30.55
ch1:	10:30:02	-26.45	-22.35	-19.05	-16.25	-16.1	-16.25	-14.55	-11.35	-6.85	-3.2	-5.1	-11.6	-19.55	-24.85	-24	-17.65
ch1:	10:30:02	-8.15	1.15	6	7.1	8	8.6	7.5	4.6	1.25	-2.15	-5.2	-5.6	-2.85	-0.4	2.9	9.15
ch1:	10:30:02	14.2	15.6	13.7	5.95	-8.5	-23.25	-31.75	-33.8	-32.7	-30.9	-29.3	-27.05	-22	-14.05	-5.25	2.15
ch1:	10:30:02	5.7	4	-0.9	-9.6	-20.25	-26.25	-23.6	-17.45	-9.05	1.6	10.7	16.2	19.55	21.3	21.5	17.4
ch1:	10:30:02	7.35	-6	-19.1	-28.7	-33.15	-32.95	-30.65	-27.45	-24.7	-19.7	-10.55	1.1	12.9	21	23.3	18.65
ch1:	10:30:02	7.5	-6.65	-19.35	-28	-31.35	-31.3	-27.75	-21.7	-15.85	-9.75	-1.8	5.6	11.25	12.9	10.2	7.85
ch1:	10:30:02	6.85	4.05	1.9	3.9	6.7	8.25	10.65	14	15.85	15.45	9.9	-1.25	-13.1	-17.7	-13.95	-8.55
ch1:	10:30:02	-5.15	-3.35	-1.25	0.75	3.7	7.75	10.95	9.9	4.25	-5.3	-16	-23	-21.3	-14.15	-6.8	-0.2
ch1:	10:30:02	4.4	5.3	3.85	-0.4	-8.55	-17.15	-24.05	-29	-33.7	-37	-38.1	-37.15	-33.5	-26.5	-17.85	-10.2
ch1:	10:30:02	-3.55	2.15	5.35	3.2	-3.05	-10	-13.25	-12.5	-12.3	-17.65	-25.4	-31.55	-34.55	-34.4	-30.85	-24.5
ch1:	10:30:02	-18.3	-14.1	-12.3	-14.2	-21.2	-28	-31.6	-34	-35.95	-32.4	-21.7	-8.2	3.15	9.65	11.7	11.95
ch1:	10:30:02	10.7	6.5	1.5	-4.85	-14.15	-25.15	-35.95	-44.1	-44.4	-38	-29.25	-19.3	-9	-0.45	5.8	8.75
ch1:	10:30:02	6.8	3.25	1.75	0.25	-4.35	-8.35	-9.3	-7.9	-5.65	-1.85	3.35	6.7	5.65	2.1	-1.25	-1.65
ch1:	10:30:02	2.95	8.85	12.6	12.15	6.75	-0.1	-5.3	-11.2	-17.85	-24.8	-32.4	-38.1	-36.6	-29.2	-21.35	-16.7
ch1:	10:30:02	-16.3	-19.1	-21.45	-22.85	-28.3	-34.8	-36.5	-36.55	-37.45	-35.3	-30.5	-25.3	-20.1	-16.5	-13.75	-13.7
ch1:	10:30:05	-23.95	-10.95	-2.3	2.55	3.95	2.05	0.65	-0.5	-0.55	-1.15	-7.55	-20.6	-31.3	-35.35	-33.4	-25.2
ch1:	10:30:05	-11.95	0.2	7.05	10.3	10.6	9.65	7.75	2.85	-3.45	-7.7	-10.9	-12.95	-12.55	-11.2	-9.15	-5.95
ch1:	10:30:05	-3.55	-3.5	-4	-5.4	-8.4	-12.75	-13.6	-9.5	-4.45	-3.25	-3.65	-2.65	-1.35	-3.15	-8.65	-13.4
ch1:	10:30:05	-14.25	-11.15	-4.45	2.45	4.15	4.2	5.2	4.7	-1.25	-11.25	-20.65	-22.8	-18.9	-14.85	-12.85	-11.85
ch1:	10:30:05	-8.95	-2.95	4.95	10.8	12.85	9.2	-0.95	-12.9	-21.25	-26.15	-29.35	-26.2	-17.4	-8.45	-1.4	5
ch1:	10:30:05	8.95	11.1	12.35	13.7	14.45	12.5	6.2	-2.45	-12.1	-19.55	-20.8	-18.1	-14.55	-9	-1.6	5.65
ch1:	10:30:05	11.45	12.9	9.7	6.5	4.4	3.9	7.65	11.8	14.75	19.6	23.45	21.15	15.2	9.25	4.35	2.6
ch1:	10:30:05	4.9	8.85	11.4	13.65	17.15	19.85	17.55	11.9	6.7	5	4.6	4.5	3.05	-1.05	-8.15	-13.95
ch1:	10:30:05	-14.5	-8.2	2.25	13.25	20.55	19.95	13.9	7.65	1.7	-6.15	-12.8	-13.95	-7.35	0.05	1.65	0.45
ch1:	10:30:05	-0.5	0	1.35	4.15	8.1	10.5	8.9	6.55	3.3	-0.7	-2.45	-1.25	1.35	4.45	6.5	9
ch1:	10:30:05	13.65	17.05	19.05	21.55	24.2	25.6	26	25.4	25.1	24.55	24.2	27.75	32.5	33.75	32.75	32
ch1:	10:30:05	28.5	21.85	14	7.35	5.25	9.1	15.85	21.75	25.65	29.05	30.5	29.15	27.1	24.05	20.65	15.35
ch1:	10:30:05	5.05	-7.55	-16.2	-23.6	-29.55	-30.1	-24.2	-15.6	-7.9	-2.4	2.95	5.25	4.35	0.9	-4.6	-10.4
ch1:	10:30:05	-15	-17.7	-14.6	-9.1	-7.5	-7.3	-7.5	-7.9	-6.35	-5.55	-6.6	-6.5	-5.7	-3.2	0.75	4.05
ch1:	10:30:05	8.4	11.25	8.05	-1.2	-11.65	-19.9	-24.7	-26.8	-25.1	-19.15	-9.65	-1.55	3.5	6.5	7.4	5.3
ch1:	10:30:05	0.8	-6.4	-13.1	-16.25	-18.25	-17.6	-13.65	-8.9	-1.9	7.3	12.7	15.2	15.45	11.6	6.85	3.25
ch1:	10:30:05	-0.3	-3.05	-5.6	-8.4	-9.25	-11.45	-15	-15.9	-14.8	-11.8	-4.35	4.25	8.9	10	7.75	5.55
ch1:	10:30:05	5.5	5	1.25	-3.6	-9.2	-12.75	-12.15	-7.95	-2.35	4.95	9.65	12.05	15.75	20.8	22.85	19.8
ch1:	10:30:05	12.15	5.1	1	-3.55	-7.35	-9.2	-10.1	-8.3	-3.9	-0.2	2.15	2.45	-0.3	-4.5	-7.6	-7.8
ch1:	10:30:05	-6.55	-4.15	0.8	7.6	14.65	22.55	25.5	18.7	7.05	-2.95	-8.55	-7.75	-2.95	1.95	4.85	4.45
ch1:	10:30:05	0.7	-3.95	-8.4	-13.2	-14.75	-14	-14.85	-16.05	-14.4	-12.7	-12.05	-12.9	-13.7	-10.85	-5.5	-0.9
ch1:	10:30:05	3.15	6.15	6.65	5	1.9	-3.85	-12.4	-17.45	-14.85	-7	5	19.15	28.95	32.55	31	22.7
ch1:	10:30:05	12.2	3.7	-4.35	-10.25	-10.9	-10.2	-9.35	-7.2	-6.5	-10.3	-13.6	-13.5	-12.3	-11.25	-9.65	-9.9
ch1:	10:30:08	25	18.7	9.1	-0.7	-9.35	-17.55	-23.6	-24.45	-22.8	-16.8	-4.75	9.4	22.2	34.75	43.25	43.2
ch1:	10:30:08	35.3	22.25	7	-8.8	-23.3	-33.75	-38.05	-37.5	-32.85	-25.15	-16.45	-8.5	-3.95	-5.15	-9.85	-14.3
ch1:	10:30:08	-17.1	-20.8	-26.85	-30.55	-31.4	-28.95	-23.3	-15.6	-6.55	4.45	14.9	23.15	26.3	23.55	17.95	12.35
ch1:	10:30:08	9	8.2	7.55	7.25	10.1	15.85	24.4	33.1	37.7	38.9	37.7	33	26.3	20.15	16.55	15.55
ch1:	10:30:08	11.1	3.6	-1.55	-4.65	-10.15	-15.05	-16.6	-12.25	-4.15	3.75	9.35	14.05	16.6	16.05	13.55	11.6
ch1:	10:30:08	7.55	-1.2	-11.25	-16.15	-13.8	-5.9	4.2	11.6	14.6	14.4	10.65	2.25	-8.9	-17.55	-17.35	-10.65
ch1:	10:30:08	-5.2	-1.15	3.3	6.05	4.45	-1.95	-10.25	-15.15	-17.55	-18.4	-18.35	-18.75	-18.75	-15.8	-10.7	-8.05
ch1:	10:30:08	-10.4	-13.45	-11.35	-8.5	-7.8	-6.55	-6.1	-9.4	-13.75	-17.2	-18.2	-18.35	-19.6	-19.4	-16.5	-11.75
ch1:	10:30:08	-6.9	-5.3	-8.65	-14.2	-18.9	-20.2	-17.5	-13.5	-7.55	0.65	4.7	3.75	3.25	3.05	2.15	0.7
ch1:	10:30:08	-2.7	-5.6	-5.6	-5.1	-2.25	1.15	0.95	-2.35	-5.65	-11.85	-20.05	-26.65	-28.3	-24.9	-19.05	-15.6
ch1:	10:30:08	-16.5	-18.2	-15.8	-9.5	-4.6	-1.5	1	2.4	1.1	-2.75	-10.05	-17.95	-24.05	-28.35	-29.7	-26.95
ch1:	10:30:08	-22.15	-17.3	-14.45	-15.3	-17.3	-21.1	-23.4	-19.9	-13.65	-9.9	-7.4	-6.45	-5.3	-2.8	-3.5	-7.7
ch1:	10:30:08	-12.2	-17.7	-26.55	-35.1	-41.55	-45.15	-47.3	-48.5	-47.85	-45.1	-41.45	-36.5	-31.95	-30.05	-29.65	-28.9
ch1:	10:30:08	-28.3	-31.65	-38.2	-42.75	-44.15	-46.7	-50.25	-51.7	-50.6	-48.75	-46.55	-45.35	-44.6	-41	-34.1	-29
ch1:	10:30:08	-28.85	-30.85	-32.05	-31.9	-31	-32.75	-38.55	-44	-47.7	-50.5	-49.8	-43	-32.05	-23.15	-19.8	-19.15
ch1:	10:30:08	-18.35	-17.8	-18.4	-20.05	-24.3	-32.5	-43	-51.55	-55.9	-55.8	-49.6	-43.3	-40.05	-34.25	-25.7	-19.45
ch1:	10:30:08	-14.65	-12.2	-14	-18.85	-27.2	-38.65	-50.3	-57.75	-57.4	-50	-39.2	-26.95	-16.9	-12.25	-10.95	-11.35
ch1:	10:30:08	-14.25	-22	-31.35	-35.1	-33	-33.65	-37.05	-38.8	-37.95	-35	-28.95	-22.7	-15.7	-9.15	-7.1	-11.2
ch1:	10:30:08	-18.25	-24.6	-26.25	-22.4	-16.15	-9.85	-5.05	-2.35	-0.5	0.3	1.4	3.7	2.1	-7.05	-15.65	-18.65
ch1:	10:30:08	-16.8	-11.15	-4.9	-2.5	-2.25	-4.6	-8.35	-12.65	-15.95	-17.4	-16.75	-18.65	-23.1	-27.35	-27.85	-24.6
ch1:	10:30:08	-19.85	-15	-10.05	-5.95	-4.3	-3.8	-4.85	-9.35	-16.05	-22.5	-27.5	-28.1	-23.25	-15.95	-10.1	-5.3
ch1:	10:30:08	-1.25	1.55	1.75	-0.65	-3.35	-6.2	-10.4	-15.55	-20.95	-25.25	-25.15	-21.15	-16.65	-12	-6.6	0.35
ch1:	10:30:08	8.95	16.85	20.45	20.5	16.65	9.05	-0.15	-7.2	-11.4	-10.05	-3.65	2.45	5.8	10.55	17.5	24.5
ch1:	10:30:11	1.5	6.3	9.55	10.8	12.6	14.65	15.55	14.45	12.7	8.1	0.1	-7	-10	-10.1	-9.05	-6.65
ch1:	10:30:11	-4.9	-4.6	-3.25	0.55	3.05	3.35	3.5	2.75	1.1	2.7	7.95	13.85	16.35	16.35	18	21.5
ch1:	10:30:11	22.5	20.45	17.45	13.6	10.15	6.25	1.4	-2.3	-2.85	-2.7	-0.65	2	2.95	3.3	5.25	6.2
ch1:	10:30:11	4.55	3.3	3.2	3.2	3.55	4.2	2.35	-1.35	-5.35	-8.8	-11.05	-11.15	-11.7	-13	-13.95	-15.35
ch1:	10:30:11	-17.5	-18.45	-15.65	-9.1	-0.55	7.05	13.05	14.5	13.65	14.25	15.9	14.8	11.2	6.75	1.75	-1.6
ch1:	10:30:11	0.5	6.3	11.4	15.1	15.1	9.75	1	-9.1	-18.25	-23.8	-25.25	-22.15	-14.8	-6.3	1.5	7.15
ch1:	10:30:11	9.95	11.05	9.55	2.7	-7.75	-21.4	-34.45	-39.2	-33.65	-26.6	-22.75	-18.6	-11.4	-5.65	-3.65	-3.8
ch1:	10:30:11	-5.35	-7.75	-13.1	-22.75	-33.7	-40.25	-39.9	-32	-19.7	-6.1	5.5	13.15	16.9	18.2	15.3	7.85
ch1:	10:30:11	-3.1	-18.4	-31.6	-35.05	-31.2	-25.95	-19.9	-16.45	-18.75	-26.5	-36.8	-44.75	-47.5	-47.55	-46.2	-42.35
ch1:	10:30:11	-37.2	-30.55	-23.15	-16.4	-10.8	-7.1	-7.65	-11	-15.7	-19.75	-22	-22.2	-21.9	-23.25	-27.4	-30
ch1:	10:30:11	-28.05	-21	-10	1.9	11.4	16.5	13.95	5.6	-3.15	-9.8	-14.2	-18.75	-26.95	-35.55	-38.85	-34.95
ch1:	10:30:11	-25.4	-13.8	-4.95	1.85	5.8	7.65	7.45	3.7	-3.65	-12.2	-21.2	-27.8	-29.45	-25.9	-17.55	-4.65
ch1:	10:30:11	9.05	19.75	27.4	31.2	29.1	23.05	17.75	13.85	8.8	0	-10.2	-17.95	-20.85	-19.55	-16.25	-12.65
ch1:	10:30:11	-7.45	-3.55	-2.05	4.6	17	28	37.8	47.35	49.05	39.95	25.5	10.55	-2.55	-11.25	-13.3	-9.5
ch1:	10:30:11	0.5	15.95	31.4	41.5	46.15	43.85	35.35	23.15	12.1	7	7.95	8.1	9.3	15.15	21.3	25.75
ch1:	10:30:11	29.95	30.95	28.15	20.75	7.95	-3.15	-7.7	-7.65	-1.75	11.15	25.75	35.6	38.7	37.2	32	21.4
ch1:	10:30:11	9.95	2.4	-1.7	-3.7	-1.75	1.35	4.85	5.95	3.95	1.6	2.4	2.85	0	-7.15	-16.1	-21.65
ch1:	10:30:11	-18.7	-9.85	1.2	11.8	20	23.4	21.15	14.5	7.05	-0.4	-10.4	-20.9	-26.6	-25.55	-17.4	-3.95
ch1:	10:30:11	11.7	23.8	29.4	30.75	29.5	22.6	11.4	0.35	-9.25	-16.35	-19.85	-21.85	-22	-18.85	-12.85	-4.4
ch1:	10:30:11	3.45	6.15	2.65	-4.05	-11.9	-17.15	-16.9	-11.55	-4.2	2.1	4.55	3.15	-0.8	-4.7	-8.2	-11.6
ch1:	10:30:11	-16.75	-22.55	-26	-28.55	-32.25	-33.3	-28.35	-20.15	-9.95	0.05	4.6	2.9	-1.6	-8.25	-14.95	-19.95
ch1:	10:30:11	-22.6	-21.8	-19.3	-16.95	-12.3	-4.5	2.25	7.3	10.55	12	11.45	9.45	4.05	-4.75	-14.75	-24.2
ch1:	10:30:11	-32.5	-37.25	-38.4	-38.85	-37.2	-33	-26.75	-19.3	-10.85	-4.65	-1.8	-1.05	-2.45	-6.9	-12.1	-15.75
ch1:	10:30:14	47.9	56.25	51.3	39.4	27.9	17.5	7.2	-0.85	-3.4	-0.35	3.2	10.4	22.75	30.7	29.25	21.6
ch1:	10:30:14	13.25	8.25	4.95	0.4	-0.35	2.15	3.15	2.8	5	7.85	11.25	14.05	15.4	14.25	10.45	4.05
ch1:	10:30:14	-1.1	-4.5	-8.75	-11.1	-10.4	-8.45	-4.95	-0.45	4.9	11.75	16.85	20.3	23.55	22.95	18.4	15.05
ch1:	10:30:14	11.75	7.85	6.5	5.95	4.75	6.35	13.2	22.45	30.5	34	31.95	24.3	13.8	2.4	-6.45	-11
ch1:	10:30:14	-10.45	-6.65	1.25	12	21.3	26.95	24.75	13.4	0.85	-9.3	-19.3	-23.3	-17.9	-11.3	-7	-3.5
ch1:	10:30:14	-1.25	-1.65	-5.7	-11.85	-18.35	-27.35	-34.35	-32.9	-25.6	-20.35	-15.5	-8.85	-2.4	-1	-3.1	-5.2
ch1:	10:30:14	-4.9	-5.45	-10.15	-18.25	-25.45	-28.9	-26.4	-20.15	-16.8	-16.2	-14.05	-8.8	-1.2	7.3	15.85	19.65
ch1:	10:30:14	17.4	11.65	4.5	-3.2	-7.5	-10.15	-15.95	-22.45	-24.45	-21.4	-14.3	-6.9	-3.6	-6.2	-11.7	-17.85
ch1:	10:30:14	-23.45	-25.95	-24.9	-20.9	-13.15	-4.75	0.15	6.65	15.15	20.2	20.5	17.4	11.65	5.55	-2.75	-12.15
ch1:	10:30:14	-20.1	-27.75	-34.1	-34.9	-30.6	-24.05	-16.65	-10.45	-6.4	-4.9	-7.9	-14	-18.25	-21	-26.15	-29.95
ch1:	10:30:14	-25.7	-15.4	-3.5	8.35	16.6	21.45	22.9	18.6	6.75	-6.85	-18.25	-24.75	-27.25	-26.4	-23.1	-17.95
ch1:	10:30:14	-11.05	-5.3	-4.2	-6.85	-10.25	-13.75	-18.15	-22.8	-23.95	-22.4	-19.05	-13.75	-8.1	-3.85	0.15	2.5
ch1:	10:30:14	4.25	7.65	8.55	3.5	-2.25	-7.35	-13.15	-14.7	-8.85	1.8	11.2	14.7	14.85	14.55	12.9	9.45
ch1:	10:30:14	4.55	-2.2	-6.5	-9.35	-14.35	-18.8	-16.75	-10.45	-2.1	6.1	13.15	18.9	22.2	20.7	16.3	9.45
ch1:	10:30:14	1.45	-6.2	-14.9	-23.05	-27.8	-32.05	-36.05	-35.5	-30.9	-25.3	-19	-11.4	-5.6	-3.6	-5.35	-9.9
ch1:	10:30:14	-16.5	-20.15	-17.65	-10.4	-1.75	5.2	9.8	12	10.9	6.7	2.35	0.3	1.7	5.15	9.45	13.6
ch1:	10:30:14	16.3	18.65	19.85	18.5	15.3	11.75	6.9	2.85	0.5	-0.4	0.3	2.5	4.15	6.6	10.15	12.95
ch1:	10:30:14	13.95	12	7.25	1.75	-4.4	-11.05	-13.05	-8.45	-0.95	7.9	18.05	25.55	28.85	29.9	30.2	29.25
ch1:	10:30:14	25.6	16.85	4.25	-7.9	-16.55	-19.45	-15.85	-10.35	-6.15	-1.25	3.75	8.35	12.8	17.55	21.7	25.1
ch1:	10:30:14	25.5	20.85	12	1	-8.85	-13.35	-10.1	-1.75	7.15	13.85	18.75	20.75	20.9	19.45	14.4	5.85
ch1:	10:30:14	-0.25	-2.95	-3.25	-1.65	2.85	8.6	12.7	14.3	14.1	12.15	8.5	4.3	-1.85	-10.35	-17.3	-18.7
ch1:	10:30:14	-13.7	-4.95	4.35	11.6	17	18.65	14.7	6	-4.1	-16.3	-30.45	-44.5	-55.25	-62.55	-65.75	-64.1
ch1:	10:30:14	-57.5	-48.7	-38.6	-29.55	-23.3	-20	-17.85	-16.55	-17.6	-21.45	-25.45	-28.95	-31.9	-31.35	-27.05	-21.2
ch1:	10:30:17	1.1	-19.6	-35.65	-40.35	-30.15	-11.45	8.6	24	33	41.3	49.3	52.65	49.6	36.9	14.1	-8.55
ch1:	10:30:17	-21.9	-24.05	-16.15	-4.05	7.85	18	27.85	36.3	40.15	36.25	26.75	14.1	-0.75	-19.15	-36.6	-45.95
ch1:	10:30:17	-43.6	-33.85	-24.15	-16.4	-10.5	-9.1	-14.5	-22.55	-28.25	-31.8	-34.55	-36.3	-36.5	-33.3	-25.5	-14.95
ch1:	10:30:17	-6.7	-3	-3	-4.5	-4.75	-2.7	-0.9	-1.4	-1.7	-0.2	1.3	-1.8	-8.85	-15.2	-17.5	-14.9
ch1:	10:30:17	-7.75	-1	2.35	5.05	7.45	8.45	6.25	3.1	5.4	11.6	15.85	20.65	25.65	27.55	27.2	22.95
ch1:	10:30:17	14	4.2	-3.35	-6.25	-5	-3.3	-1.45	0.35	1.1	2.4	6.65	9.85	9.75	6.2	0.6	-4.2
ch1:	10:30:17	-5.65	-3.95	-1.4	1.65	4.8	8.1	11.4	14.15	15.85	18.7	19.55	18.85	17.55	14.1	8.35	1.45
ch1:	10:30:17	-6.3	-9.75	-9.9	-7.8	-0.45	10.3	19.95	27.85	32.65	33.05	30.85	27.5	23.1	14.25	-0.05	-14.6
ch1:	10:30:17	-23.95	-26.2	-22.25	-14.45	-6.3	2.25	11.15	20.3	29.45	37.15	39.75	36.2	26	11.85	-0.45	-8.4
ch1:	10:30:17	-12.25	-10.35	-4.95	2.2	11.85	19.95	23.05	22.8	20	12.3	2.3	-7.1	-10.55	-7.35	0	8.65
ch1:	10:30:17	17.6	25.7	33.1	38.3	41.85	42.7	38.1	29	19.75	12.65	7.45	2.25	0.15	5.75	14.3	20.6
ch1:	10:30:17	25.65	28.25	26.75	24.9	24.4	21.1	14.15	7.2	6.5	12.05	20.7	26.85	29.35	26.95	21.65	17.45
ch1:	10:30:17	19	23.8	26	22.1	11.35	-4.25	-17.85	-23.7	-18.15	-1.1	19.9	37.2	48.45	52.15	48.2	38.5
ch1:	10:30:17	25.2	13.1	3.45	-4.55	-7.65	-6.4	-4.7	-2.15	3	8.35	10.35	5.05	-5.45	-15.55	-22.05	-23.95
ch1:	10:30:17	-18.95	-8.65	4.25	16.7	24.7	26.55	23.65	17.1	6.1	-7.35	-20.05	-28.25	-31.25	-30.2	-26.9	-22.15
ch1:	10:30:17	-18.35	-14.75	-10.65	-7.2	-7.85	-14.7	-26.05	-39.45	-52.75	-61.85	-60.4	-51.2	-40.9	-33.15	-27	-20.95
ch1:	10:30:17	-15.95	-12.2	-8.1	-4.6	-5.7	-11.8	-21.25	-29.25	-33.6	-35.05	-33.75	-27.3	-17.55	-6.2	3	10.4
ch1:	10:30:17	17.15	20.35	16.7	9.75	1.6	-8.65	-16.8	-19.65	-17.5	-10.4	1.65	14.15	22.55	24.75	21.2	14.3
ch1:	10:30:17	8.9	5.9	3.45	0.95	0.3	1.4	1.9	2.95	5.3	5.95	3.4	0.7	-0.45	0.7	3	5.5
ch1:	10:30:17	7.7	9.7	10.7	12.35	12.35	8.25	1.8	-5.4	-13.05	-16.8	-15.8	-13.95	-9.9	-1.85	4.5	6.8
ch1:	10:30:17	8.3	6.15	-5.7	-24.2	-40.8	-48.35	-45.05	-33.1	-18.3	-4.85	2.95	6.65	9.75	11.75	11.95	12.35
ch1:	10:30:17	10.25	3.55	-6.75	-17.75	-26.15	-30.75	-34.2	-36.7	-37.55	-36.75	-34.45	-31.3	-26	-21.25	-20	-21.7
ch1:	10:30:17	-24.85	-29.75	-34.4	-38.35	-41.7	-41.35	-35.7	-25.35	-16.95	-14.3	-15.55	-16.75	-20.1	-26.75	-34.75	-39.65
ch1:	10:30:17	-42.15	-41.05	-35.2	-27.85	-21.95	-14.45	-8.3	-7.55	-9.8	-12.65	-16	-17.25	-14.75	-10	-4.8	-1.65
ch1:	10:30:20	-2.3	-7.1	-14.25	-20.7	-25.8	-27.65	-25.4	-20	-11.9	-2.75	2.35	4.85	6.4	5.3	0.55	-6.45
ch1:	10:30:20	-14.7	-21.15	-26.5	-32.5	-36.65	-36.4	-33.45	-29.65	-28.8	-30.2	-29.15	-26.15	-24	-22.15	-19.25	-17.85
ch1:	10:30:20	-18.05	-16.45	-11.55	-4.7	0.2	-0.75	-6.1	-9.25	-9.7	-7.4	-1.25	5.2	7.1	8.25	10.65	14.15
ch1:	10:30:20	15.5	11.7	5.45	2.4	0.2	-0.15	3.3	7.9	10.55	11.6	12.05	11.8	10.5	8.1	4.3	0.75
ch1:	10:30:20	0.7	3.5	6.9	10.15	13.3	15.15	14.2	11.1	6.4	1.9	-1.7	-2.95	-1	7.2	18.95	26.65
ch1:	10:30:20	26.1	20.05	10.25	1.2	-5.9	-12.75	-15.8	-12.35	-5.95	2.25	11.05	15.65	16.1	15.1	11.6	4.25
ch1:	10:30:20	-2.85	-5.95	-6.8	-7.95	-10.65	-12.85	-12.8	-11.6	-12.3	-11.95	-9.6	-9.3	-12.7	-16.5	-20.8	-23.15
ch1:	10:30:20	-22	-20.85	-19.85	-17.05	-15	-14.15	-14.1	-16.8	-20.35	-21.95	-22.05	-21.4	-22.05	-23.15	-19.7	-13.85
ch1:	10:30:20	-10.1	-8.6	-9.85	-12.2	-12.55	-11.35	-8.15	-3.5	-2.15	-4.85	-10.25	-17.2	-25.9	-31.3	-32.1	-31.05
ch1:	10:30:20	-29.1	-24.6	-19.45	-15.8	-13.2	-9.75	-6.3	-4.75	-6.35	-9.65	-12.45	-15.1	-17.7	-20.2	-21.8	-20.8
ch1:	10:30:20	-14.7	-8.6	-6	-5.55	-5.35	-6.35	-8.3	-10.4	-12	-15	-22.35	-29.25	-29.65	-26.45	-25.15	-23.95
ch1:	10:30:20	-20.6	-13.35	-5.05	0.3	4.15	9.6	13.7	10	-1.2	-14.2	-21.35	-21.55	-17.85	-12.2	-4.25	4.8
ch1:	10:30:20	14.3	21.5	24.75	24.2	21.45	18.25	13.4	4.95	-5.75	-16.5	-27.05	-33.8	-36.75	-38.65	-39	-37.85
ch1:	10:30:20	-37.65	-35.9	-33.3	-32.55	-32.85	-32.2	-31.2	-32.4	-35.9	-39.15	-38.65	-35.3	-31.05	-26.3	-21.4	-18.3
ch1:	10:30:20	-15.75	-12.8	-12.1	-15.4	-19.55	-24.55	-33.1	-43.2	-49.45	-47.65	-37.7	-23.5	-10.3	-0.85	3.5	2.95
ch1:	10:30:20	-1.25	-5.6	-9.4	-15.55	-25.2	-31.25	-29.3	-20.65	-10.75	-1.75	5.8	9.9	8.15	1.65	-6.2	-13.5
ch1:	10:30:20	-19.8	-24.9	-30.75	-36.4	-37.05	-30.25	-18.75	-6	3.15	8	9.4	7.05	-2.85	-17.4	-31.9	-42.2
ch1:	10:30:20	-47.2	-45.55	-39.35	-30.7	-23.15	-15.35	-5.2	4.25	6.7	3.05	-6.9	-22.25	-37.5	-49.55	-53.7	-46.8
ch1:	10:30:20	-34.15	-19.9	-4.25	8.2	15.45	17.45	12	-0.65	-17	-30.55	-36.9	-40.15	-43.7	-45.55	-46.75	-45.65
ch1:	10:30:20	-42.65	-39.1	-35.8	-34.75	-36.5	-34.85	-30.7	-27.85	-26	-25.95	-26.25	-24.9	-25.15	-25.25	-24.7	-28.9
ch1:	10:30:20	-34.55	-38.4	-39.2	-32.65	-20.2	-9.85	-2.35	4.35	10.05	14.25	14.7	10.2	1.3	-11.45	-23.8	-30
ch1:	10:30:20	-31.45	-29.6	-24.1	-15.9	-4.75	7.65	17.7	25.55	33.1	37.2	35.15	25.9	10.95	-5.8	-17.8	-22.95
ch1:	10:30:20	-21	-16.1	-12.15	-9.1	-6.15	-6.05	-6.95	-7.3	-6.4	-4.2	-3.3	-5.15	-7.65	-12.15	-18.05	-21.65
ch1:	10:30:20	-21.25	-16.8	-9.75	-3.9	-0.35	2.8	6.05	9.25	12.05	11.65	7.6	1.1	-4.4	-4.85	1.6	9.8
ch1:	10:30:23	14.4	13.45	10.85	9.4	8.85	6.2	3	0.1	-3.6	-6.7	-7.75	-6.65	-4.7	-5.3	-6.35	-1
ch1:	10:30:23	6.9	10.6	12.1	15.25	19.95	25.15	26.9	24.15	18.9	13.35	9	4.5	0.4	1.35	10.55	23.15
ch1:	10:30:23	33.3	37.2	34.65	29.15	23.6	18.65	15.3	12.35	7	0.25	-6.1	-8.55	-4.55	2.7	8.25	13
ch1:	10:30:23	16.25	15.6	12.5	7.8	-0.5	-10.1	-17.95	-22.85	-22.6	-14.4	-2.05	6.9	10.2	9.75	10	9.6
ch1:	10:30:23	9.1	7.75	0.75	-12.25	-24.05	-30.45	-28.7	-20.3	-11.3	-4.15	1.75	6.4	10.2	13.1	14.2	14.3
ch1:	10:30:23	10.75	3.8	-4.2	-11.2	-13.75	-9.05	-1.6	4.9	9.8	13.05	17.25	20.5	18.5	11.5	5	1.8
ch1:	10:30:23	3.65	6.5	8.65	12.1	17	20.65	21.8	19.6	14.45	8.45	1.8	-5.6	-11.15	-12.1	-6.9	1.3
ch1:	10:30:23	8.9	15.35	18.45	18.9	18.55	14.85	5.5	-6.1	-16.1	-20.6	-19.75	-16.4	-9.65	-0.2	8.05	14.45
ch1:	10:30:23	19.3	22.55	23.4	20.25	13.3	3.9	-6.25	-14.45	-21.6	-27.75	-29.3	-29.5	-31.45	-30.5	-25.85	-19.8
ch1:	10:30:23	-14.95	-12.95	-13.95	-16.25	-18.9	-18.55	-15.25	-9.75	-1.95	3.15	4.45	6.5	8.1	7.15	7.2	6.5
ch1:	10:30:23	4.45	1.9	-0.4	0.05	4.05	8.6	15.35	21.95	23.85	22.65	19.05	13.6	9.9	8.45	7.95	10.75
ch1:	10:30:23	14.6	16.65	15.6	13.1	11.75	12.65	13.65	14.35	14.5	13.6	14.3	16.65	17.35	14.45	11.15	8.1
ch1:	10:30:23	5.55	3.55	3.45	6.2	11.65	15.75	17.55	18.45	17.3	14.35	13.5	14.25	14.3	16.4	20.9	25.25
ch1:	10:30:23	26.7	23.8	17.3	10.6	7	9	14.55	19.95	25.5	30.2	32.35	31.85	30.2	27	21.7	13.55
ch1:	10:30:23	4.45	-3.25	-7.85	-9.65	-6.2	0.95	7.4	11	14.85	17.05	18.7	21.55	22.1	18.7	13	5.8
ch1:	10:30:23	-0.2	-2.05	-1.3	0.95	3.4	2.85	0.25	-1.15	-0.3	1.6	2.05	1.25	1.6	3.2	4.3	1.95
ch1:	10:30:23	-3.5	-9	-12.25	-15.45	-17.6	-16.4	-12.1	-8.45	-6.6	-5.3	-3.05	1.75	6.45	7.8	6.5	7.05
ch1:	10:30:23	11	16.3	20.45	23.6	25.35	26.5	28.55	30.55	28.55	23.6	22.6	27.05	32.75	36.75	38.35	36.9
ch1:	10:30:23	34.8	34.55	36.4	38.1	37.6	34.95	32.25	31.15	30.9	30.55	30.75	32.65	32.6	27.95	23.3	19.05
ch1:	10:30:23	14.8	15.1	18.3	22.05	27.85	33.25	35.55	36.45	34.15	29.75	25.75	21.35	17.8	17.15	16.55	14
ch1:	10:30:23	12	11.4	10.7	8.65	8.05	10.7	15.45	19.35	21.4	19.85	14.3	6.95	-0.5	-6.6	-10.3	-11.05
ch1:	10:30:23	-8.85	-4.85	-1.75	1.1	4.2	6.5	7.6	7.2	4.2	-0.75	-8.5	-18	-23.45	-24.85	-24.9	-22.75
ch1:	10:30:23	-16.75	-10.55	-7.2	-6.7	-9	-16	-23.95	-28.15	-28.6	-27.6	-24.95	-19.4	-11.7	-6.65	-5.4	-3
ch1:	10:30:23	0	1.95	2.5	0.55	-3.55	-6.4	-8	-9.1	-7.65	-2.35	3.65	5.05	2.7	-0.45	-4.7	-8.65
ch1:	10:30:26	-10.7	-12.05	-9.6	-5.25	-2.55	-1.35	-4.1	-14.1	-25.35	-33.95	-38.35	-35.4	-27.85	-20	-13.15	-8.75
ch1:	10:30:26	-8.9	-13.35	-20.15	-26.75	-33.65	-36.95	-33.4	-30.25	-31.55	-33	-34.85	-37.75	-39.6	-42.5	-47.25	-51.95
ch1:	10:30:26	-55.95	-58.15	-57.95	-57.35	-54.05	-47.55	-41.65	-36.65	-31.45	-28.05	-24.95	-22.9	-24.2	-25.6	-27	-31.55
ch1:	10:30:26	-35.6	-36.9	-37.05	-33.25	-27.4	-24	-21.75	-22	-27.15	-33.1	-37.5	-41.4	-43.75	-41.85	-35.8	-26.55
ch1:	10:30:26	-16.25	-7.3	-0.55	3.65	2.6	-6.55	-19.2	-28.6	-33.35	-36.35	-36.6	-33.5	-28.05	-21.7	-16.35	-12.5
ch1:	10:30:26	-10.35	-9.7	-10.55	-11.05	-11.6	-9.6	-4.6	-0.1	2.35	4.15	4.05	4.15	4.5	1.6	-1.1	1.15
ch1:	10:30:26	3.75	4.45	4.95	5.5	7.7	11.2	14.75	17.6	21.5	23.8	20.15	13.05	7.25	-0.35	-9.45	-13.35
ch1:	10:30:26	-11	-4.2	5.25	14.8	23.65	32.4	37.4	38.65	36.15	27.45	15.35	5.6	-1.15	-5.1	-4.25	0.15
ch1:	10:30:26	5.55	10.3	14.65	19.4	22.65	21.55	17.3	10.6	4.35	-0.85	-6.5	-10.6	-7.9	-0.25	11.2	24.75
ch1:	10:30:26	34.1	39	39.9	34.95	26.9	18.15	6.85	-2.65	-4.85	-3.5	-3.9	-5.35	-6.75	-7.1	-4.1	-0.85
ch1:	10:30:26	1.05	2.6	3.75	1.6	-2.8	-6.1	-5.45	-9	-19.75	-28.65	-29.65	-25.85	-15.8	-1.8	8.65	13.7
ch1:	10:30:26	15.15	14.85	12.65	8.35	3.4	0.65	0.4	4.9	15.1	27.15	36.9	41.05	41.8	41.5	37.6	27.3
ch1:	10:30:26	13.8	1.25	-3.75	1	10.4	19.55	28.6	35	39.25	40.85	36.15	23.15	5.5	-10.65	-18.05	-16.1
ch1:	10:30:26	-10.65	-4.9	1.65	10.2	17.95	21.3	21.7	18.7	8.95	-6.4	-22.4	-35.1	-42.9	-49.05	-51.4	-46.9
ch1:	10:30:26	-40.55	-37.7	-36.2	-35.85	-35.1	-33	-30.2	-28.45	-29.25	-34.55	-41.25	-46.3	-47.9	-46.95	-46	-43.45
ch1:	10:30:26	-39.85	-37.85	-36.7	-36.5	-38.35	-40.4	-44.35	-47.95	-44.9	-37.2	-27.85	-18.35	-11.9	-9.6	-10.9	-17.6
ch1:	10:30:26	-27.55	-38.7	-46.95	-47.7	-41.75	-33.8	-25	-18.3	-15.05	-13.65	-15.75	-24.35	-33.55	-38.95	-40.05	-38.2
ch1:	10:30:26	-35.4	-30.8	-21.4	-11.3	-7.15	-7.65	-12.55	-20.65	-30.2	-38.1	-41.4	-40.1	-35.7	-28.05	-20	-13.55
ch1:	10:30:26	-9.45	-9	-10.95	-12.45	-13.2	-13.4	-12.45	-10.5	-8.15	-5.75	-3.85	-4.75	-6.9	-5.7	-3.95	-4.7
ch1:	10:30:26	-5.8	-4.75	0.85	11.5	20.5	28.85	36.25	38.05	33.5	25.35	13.65	2.15	-6.4	-9.1	-3.8	7.15
ch1:	10:30:26	20.6	34.45	42.75	43.95	43.05	39.2	26.4	6.85	-11.15	-22.4	-25.4	-20.45	-8.5	5.65	16	21.1
ch1:	10:30:26	25.45	29.7	29.55	25.2	19.85	13.4	5.15	-2.5	-8.95	-12.25	-10.65	-5.95	-0.25	5.4	9.35	11.05
ch1:	10:30:26	12.1	9.85	3.05	-5.45	-11.7	-14.5	-13.2	-9.2	-3.65	1.5	5.8	8.2	8.55	6.35	0.5	-8.6
ch1:	10:30:26	-16.65	-18.75	-14.8	-7.2	0.15	7.45	15.2	21.35	24.35	24.7	18	4.3	-8.35	-13.8	-13.6	-11.5
ch1:	10:30:29	-7.65	-2.05	3.85	9.05	13.3	14.7	13.5	9.3	1.35	-6.95	-12.65	-17.65	-21.45	-23.35	-21.75	-15.5
ch1:	10:30:29	-9	-6.1	-4.55	-1.05	3.9	5.95	3.25	-0.35	-4.5	-7.55	-8.05	-7.25	-2.65	6.1	12.75	15
ch1:	10:30:29	14.35	9.35	0.95	-8.85	-16.1	-16.15	-9.5	-1.65	6.2	13.75	18.75	18.35	14.25	9.55	4.35	-3.25
ch1:	10:30:29	-12.4	-19.3	-20.35	-16.15	-9.4	-0.9	5.85	8.4	8.2	6.8	3.05	-2.05	-5.7	-6.55	-7.55	-10.6
ch1:	10:30:29	-13.95	-15.1	-11.15	-2.65	7.2	17.45	28.3	37.25	42.8	43.95	38.65	31.15	25.5	18.95	11.8	9.3
ch1:	10:30:29	11.3	17.75	26.45	31.85	32.15	30.8	27.4	23.55	20.35	19.35	20.75	21.5	18	14.55	12.85	12.25
ch1:	10:30:29	12.5	11.3	6.6	2.6	0.25	-3.2	-7.85	-9.4	-3.7	7.5	16.9	20.4	20.2	19.35	16.85	11.75
ch1:	10:30:29	2.25	-10.1	-21.3	-29.4	-34.4	-34.15	-31.1	-26.35	-20.65	-15	-9.45	-2.2	2.45	2.15	-2.15	-10.1
ch1:	10:30:29	-20.9	-29.5	-33.85	-32.7	-23.95	-13.9	-7.3	-0.75	4.85	5.8	3.7	-0.5	-6.65	-12.2	-16.85	-19.8
ch1:	10:30:29	-19.3	-15.85	-10.95	-5.6	-1.75	2.35	5.95	5.85	2.55	-1.3	-6.6	-12.25	-16.75	-19.85	-20.1	-16.8
ch1:	10:30:29	-11.05	-3.9	3.8	9.05	11.1	7.95	1.25	-8.05	-17.4	-22.85	-19.6	-10.4	1.1	9.95	14.55	18.35
ch1:	10:30:29	21	19.85	14.75	8.45	2.35	-4.85	-13.95	-20.9	-21.55	-13.7	-0.6	14	25.8	31.35	29.3	22.4
ch1:	10:30:29	11.5	-1.5	-12.15	-19.45	-20.95	-16.25	-7.55	3.4	14.25	20.15	22.45	23.6	21	13.5	5.45	2.45
ch1:	10:30:29	5.75	12.55	17.65	21.65	26.55	33.4	39.45	43.35	44.65	43.15	39.25	33.2	22.35	9.55	-0.1	-3.1
ch1:	10:30:29	-1.2	2.7	5.5	8.75	14.1	18.1	19.6	18.1	13.65	7.55	-0.25	-11.3	-21.65	-27.3	-29.15	-24.2
ch1:	10:30:29	-11.5	1.45	10.5	19.25	26.1	28.35	28.55	27.35	20.15	7.75	-5.6	-17.05	-26.1	-31.8	-34.05	-33.65
ch1:	10:30:29	-33.35	-34.45	-34.4	-31.3	-26.4	-23.2	-22.5	-22.2	-21.85	-26.25	-34.7	-40.2	-38.7	-32.4	-25.25	-19.65
ch1:	10:30:29	-14.45	-8.65	-5.3	-6.35	-11.55	-20.7	-31	-37	-36.8	-30.9	-21.05	-10.05	-1.55	3.8	4.85	3.2
ch1:	10:30:29	0.2	-4.9	-10.55	-15.85	-22.75	-29	-30.2	-26.55	-19.85	-13	-7.8	-3.15	0	-0.25	-3.95	-9.1
ch1:	10:30:29	-14.95	-21.65	-29.3	-36.85	-42.95	-45.45	-45.3	-44.6	-44.25	-43.6	-42.7	-39.35	-35.5	-33.4	-30.1	-23.9
ch1:	10:30:29	-18.9	-17.15	-17.9	-20.25	-22.75	-23.85	-21.85	-18.55	-15.85	-14.3	-12.75	-10.75	-7.3	-5.95	-7.1	-6.4
ch1:	10:30:29	-3.3	-0.4	2.85	5.5	7.7	11.2	14.5	16.9	18.95	18.95	15.9	10.6	3.85	-0.6	-2.5	-3.95
ch1:	10:30:29	-1.25	4.75	9.65	13.15	17.85	21.25	22.5	21.3	19.45	15.4	9.2	2.1	-0.5	2.2	7.5	11.75
ch1:	10:30:29	14.5	16.6	18.5	19.1	18.95	18.7	17.3	15.2	11.45	2.55	-8.95	-17	-21.3	-22.9	-19.1	-10.4
ch1:	10:30:32	17.25	14	7.15	-4.25	-16.25	-25.05	-29.15	-26.6	-18.8	-8.55	0.45	7.5	12.25	16.55	21	21.4
ch1:	10:30:32	14.25	1.7	-11.8	-21.4	-21.45	-10.65	6.65	23.15	34.8	40.5	41.45	38	33.8	29.75	24.35	16.7
ch1:	10:30:32	9.3	5.35	8.15	14.85	21.5	29	35.95	38.9	38.3	35.25	27.4	14.35	-3.75	-23.35	-35.5	-32.95
ch1:	10:30:32	-18	2.1	21.3	36.2	47	52	51.25	47.1	41.45	34.05	24	8.3	-10.7	-27.15	-36.6	-37.15
ch1:	10:30:32	-31.9	-25.9	-21.55	-20.15	-23.15	-28.05	-30.85	-29.65	-29.8	-33.45	-37.1	-37.1	-33.15	-25.1	-17.25	-11.25
ch1:	10:30:32	-7.45	-6.3	-5.7	-5.85	-7.4	-7.45	-8.15	-9.65	-8.9	-9.8	-12.5	-13.15	-12.1	-8.55	-3.3	0.8
ch1:	10:30:32	4.8	5.3	0.5	-0.9	-1.6	-8.75	-15.55	-14.5	-9.6	-3.35	3.05	8.65	11.35	11.15	10.2	8.5
ch1:	10:30:32	3.9	-1.55	-6.25	-10.65	-13.2	-16.2	-20.5	-23.8	-24.45	-22.25	-17.5	-15.65	-14.4	-12.15	-12.15	-15.2
ch1:	10:30:32	-18.6	-21.7	-22	-21.2	-20	-16	-10.35	-4.3	0.65	0.7	-1.05	-1.85	-5.25	-9.05	-12	-16.5
ch1:	10:30:32	-18.4	-15.4	-9.7	-1.6	6.8	10.6	9.05	3.6	0.1	-2	-4.8	-5.55	-4.1	-2.55	1	6.15
ch1:	10:30:32	11.4	14.85	14.65	13.35	10.85	6.05	1.5	-1.3	-5.1	-12.45	-24	-34.35	-39.6	-40.95	-38.55	-33.4
ch1:	10:30:32	-30.25	-29.4	-31.8	-36.95	-39.95	-39.75	-38.9	-36.55	-33.6	-31.9	-28.55	-23.95	-22.6	-23.95	-25.8	-28.95
ch1:	10:30:32	-31.2	-31	-31.3	-32.7	-31.65	-25.55	-16.1	-6.45	0.4	2.65	0.05	-3.2	-5.8	-9.6	-13.8	-15.6
ch1:	10:30:32	-16.3	-13	-4.85	4.5	11.1	14.5	16.2	16.5	14	9.25	4.45	-0.9	-7.55	-14.95	-17.4	-10.65
ch1:	10:30:32	0.9	11.05	17.8	20.35	20.45	23	25.8	24.2	15.8	5.7	-4.55	-15.4	-22.95	-21.6	-15.05	-7.05
ch1:	10:30:32	1.1	7.6	13.2	20.75	28.35	30.2	23.4	12.8	4.6	-0.95	-2.25	2.55	10.8	16.85	19.65	21.25
ch1:	10:30:32	22.8	23.55	26.4	29.7	24.95	12.3	1.5	-4.4	-7.4	-5.7	0.45	10.25	23.85	35.85	40.85	41.3
ch1:	10:30:32	39.8	35.4	30.25	24.75	15.6	5.1	-1.65	-5.7	-5.7	-0.4	6.55	11.8	17.95	22.5	24.25	25.4
ch1:	10:30:32	28.15	31.75	35.45	37	33.1	25.6	20.95	22.4	25.2	25	23.75	22.5	19.2	15.55	13.8	14.55
ch1:	10:30:32	17.75	22.85	28.9	35.6	41.25	43.4	41.75	35.45	26.35	14.8	4.55	-1.1	-2.6	-2.95	-2.6	-2.1
ch1:	10:30:32	0.65	6.8	11.8	15.1	19.4	22.15	20.85	19.15	19.3	19.95	19.65	18.3	15.45	10.5	4.95	-0.75
ch1:	10:30:32	-7.25	-9.8	-8.9	-10.7	-14.65	-18.1	-18.7	-13.7	-5.65	2.35	12.35	20.7	25	26.45	26.65	24.15
ch1:	10:30:32	18.15	8.8	-2.95	-17.1	-29.55	-37.1	-40.2	-38.85	-32.85	-25	-18.35	-14.7	-17.45	-27.1	-38.4	-47.8
ch1:	10:30:32	-54.2	-57.2	-58.35	-58.9	-56.1	-48.4	-36.85	-25.85	-18.3	-13.7	-10.6	-9.9	-10.9	-13.75	-17.35	-18.5
ch1:	10:30:35	-18.05	-10.95	-1.6	8.7	15.9	18.2	16.05	11	3.9	-3.95	-9.8	-13.2	-15.65	-15.1	-9.35	-2
ch1:	10:30:35	5.75	12.6	16.7	18.15	14.75	5.65	-3.3	-9.1	-13.05	-13.2	-10.8	-7.9	-2.75	3.65	6.6	8.05
ch1:	10:30:35	5.85	-6	-24.25	-40.75	-50.5	-51.55	-46.2	-37.3	-24.6	-11.6	-2.1	2.05	1.3	-6.05	-16.55	-25.9
ch1:	10:30:35	-32.8	-39.65	-46.2	-53.75	-61.8	-66.7	-66.25	-61.8	-54.85	-46.65	-38.75	-30.75	-25.15	-23.3	-23.75	-24.15
ch1:	10:30:35	-23.25	-19.7	-14.3	-7.35	-0.1	5.3	8.2	10.45	11.35	7.7	3.3	2.9	5.5	9.25	15.85	23.5
ch1:	10:30:35	30.05	35.1	39.15	40.85	39.8	36.95	31.5	22.35	11.9	5.15	3.5	4.75	7.5	13	20	27.15
ch1:	10:30:35	33.25	37.25	39.55	41.35	40.8	35.1	29.3	28.5	32.05	35.95	39.25	40.55	41.15	40.7	37.75	34.5
ch1:	10:30:35	34.35	32.8	28.35	25.55	26.45	30.55	36	41.4	46.4	49.45	50.2	51.3	50.05	44.15	35.6	26.5
ch1:	10:30:35	17.7	11.75	9.45	11.4	16.3	21.45	27.25	32.2	35.05	35.75	34	29.1	21.75	13.05	5.7	-0.95
ch1:	10:30:35	-7.05	-8.65	-3.35	4.55	11.55	18.25	23.15	22.95	19.2	15.4	11.6	9.6	9.2	6.7	1.45	-2.9
ch1:	10:30:35	-6.65	-10.95	-15.7	-17.45	-13.95	-5.3	4.7	11.35	11.5	7.5	1.95	-4	-8.85	-10.6	-9.1	-4.7
ch1:	10:30:35	2.1	7.9	8.55	4.6	-2	-10.15	-17.1	-21.5	-25.65	-25.35	-18.45	-7.45	4.7	14.25	17.65	18.75
ch1:	10:30:35	18.4	16.15	11.7	4.6	-4.85	-14.65	-22.75	-26.3	-27.25	-28.95	-29.4	-26.9	-26	-29	-32.65	-35.05
ch1:	10:30:35	-35.85	-34.55	-32	-28.7	-26.55	-26.2	-26.35	-25.55	-24.75	-22.3	-19.25	-16.6	-15.1	-13.6	-12.8	-15
ch1:	10:30:35	-19.35	-19.85	-18.05	-17.55	-16.55	-14.25	-13	-10.95	-9.1	-8.8	-7.6	-4.05	0.05	3.8	8	13.1
ch1:	10:30:35	16	15.2	13.2	11.5	7.85	1.5	-5.35	-11.15	-16.65	-21.05	-24.45	-23.8	-17.9	-6.2	6.9	16.95
ch1:	10:30:35	21.25	21.55	18.55	14.4	8.8	-1	-12.2	-17.8	-17.4	-13.4	-7.2	-0.9	5.3	9.95	11.45	9.1
ch1:	10:30:35	4.25	-1.1	-4.9	-7.9	-13.25	-20.55	-26.6	-30	-31.45	-30.65	-28.25	-24.35	-20.3	-17.8	-19.15	-21.9
ch1:	10:30:35	-23.8	-25.05	-26.5	-27.35	-26.95	-23.4	-16.8	-10.2	-2.85	3.15	4.45	5.1	7.65	7.05	1.85	-2.4
ch1:	10:30:35	-3.35	-2.1	0.8	4.15	5.85	4.8	1.25	-3.7	-8.15	-9.85	-11.7	-12.75	-9.5	-3.35	2.4	8.3
ch1:	10:30:35	12.3	12.95	9.95	4.65	-1.1	-4.75	-8.2	-11.15	-11.6	-10.4	-9.75	-8.3	-4.6	-0.2	1.85	-0.95
ch1:	10:30:35	-5.4	-9.2	-15.5	-22.75	-25.15	-24.1	-20.05	-12.05	-4.25	2.75	8.7	11.8	10.05	3.35	-7.4	-16
ch1:	10:30:35	-19.8	-17.15	-12.4	-10.5	-11.35	-10.95	-9.65	-5.75	-1.4	1.45	4.8	9.5	10.05	5.85	-0.2	-6.55
ch1:	10:30:35	-11.65	-14.15	-15.25	-14.35	-10.55	-4	3.2	10.1	13.4	13.45	11.1	7.15	-0.3	-8.85	-17.45	-22.85
ch1:	10:30:38	4.55	5.7	5.9	3.85	2.65	4.4	1	-7.3	-13.1	-15.4	-14.25	-7	1	7.7	11.55	11
ch1:	10:30:38	9.2	9.8	7.3	0.55	-4.35	-3.5	0.35	4.9	9.45	14.25	19.65	24.4	26.6	25.55	19.85	11.2
ch1:	10:30:38	3.45	-3.7	-10.45	-13.4	-10.7	-3.45	6.9	16.9	23.35	26.95	26.5	23	19	15.75	10.35	2.75
ch1:	10:30:38	-2.95	-5.65	-8.1	-8.85	-6.3	-4	-1.5	2.2	1.6	-3.9	-11.6	-23.55	-33.4	-34.75	-29.3	-17.5
ch1:	10:30:38	-0.95	13.2	24.65	32.3	32.35	23.95	10	-6.35	-17.7	-20.3	-17	-9.8	2.7	17.95	29.75	37
ch1:	10:30:38	41.15	38.95	28.1	13.95	3.3	-2.25	-4.4	-4.25	-1.35	0.5	-1	-1.7	0.45	1.4	1.45	2.9
ch1:	10:30:38	6.7	12	16.4	16.35	15.35	13.05	8.55	5.95	4.4	0.95	-1.6	-2.05	-2.35	-0.4	3.35	7.5
ch1:	10:30:38	12.05	17.8	21.35	20.65	16.25	10.9	4.2	-2.65	-8.65	-13.6	-17.55	-20.75	-23.05	-22.95	-21	-20.35
ch1:	10:30:38	-20.8	-22.6	-25.95	-25.65	-17.6	-6.15	4	11.6	14.1	8.55	-1.7	-11.3	-20.15	-27.65	-31.6	-30.55
ch1:	10:30:38	-26.25	-19.5	-13.15	-11	-12.05	-11.5	-8.45	-6.1	-5.55	-7.35	-9.5	-8.75	-4.2	0.5	5.8	12.85
ch1:	10:30:38	20.65	26.4	30.05	30.2	25.5	14.6	0.95	-9.55	-14.3	-13.95	-8.2	-0.6	5.9	13.05	20.8	27.5
ch1:	10:30:38	32	31.05	23.55	12.75	2.45	-2.45	-0.45	4.2	10.55	19.45	27.55	32.55	35.25	35.2	31.7	22.45
ch1:	10:30:38	11.4	4.8	2.75	3.6	10.35	20.3	29.25	35.8	36.4	27.7	17.25	10.75	5.05	1.75	2.65	6.6
ch1:	10:30:38	12.55	20.85	28.3	34.35	36.5	33.55	26.6	16.9	5.1	-5.7	-14.25	-21.4	-26.1	-27.25	-25.05	-21.35
ch1:	10:30:38	-16.3	-11.7	-8.55	-8.1	-10.2	-14.35	-18.9	-22.8	-23.15	-18.05	-10.3	-2.45	4.35	9.6	13	13.55
ch1:	10:30:38	8.25	-0.6	-9.25	-15.55	-16.65	-10.5	-0.5	9.25	16.35	22.05	26.8	28.15	26.65	23.6	13.65	-2.1
ch1:	10:30:38	-17	-28.9	-36.75	-38.1	-36.1	-33.65	-30.2	-25	-18.4	-12.95	-12.2	-14.2	-15.7	-14.35	-12.4	-12.8
ch1:	10:30:38	-14.35	-15.5	-17.05	-17.5	-16.55	-14.8	-10.9	-4.3	3.4	11.35	17.5	17.5	10.45	0.95	-3.85	-2.3
ch1:	10:30:38	3	7.65	10.05	11.7	14.1	13.1	7.3	2.4	2.95	7.45	14.2	20	21.45	19.25	15.65	12
ch1:	10:30:38	8.75	7.15	5.2	1.8	-1.45	-3.15	-2.45	-0.2	2.25	4.15	5.85	6.1	4.85	1.5	-3.45	-6.75
ch1:	10:30:38	-5.05	-0.95	2.7	5.25	8.9	12.7	14.85	14.4	11.25	5.95	1.1	-2.9	-4.35	-1.1	3.45	7.9
ch1:	10:30:38	13	18.65	20.7	15.6	4	-3.7	-7.15	-13	-18.95	-21	-21.25	-21.25	-21	-22.1	-21.65	-15.85
ch1:	10:30:38	-8.8	-8.65	-16.45	-25.45	-28.75	-25.8	-18.1	-7.9	1.1	6.35	8.6	7.2	2	-3.55	-8.2	-12.25
ch1:	10:30:38	-14.55	-13.55	-11.25	-8.35	-6.6	-4.35	0.5	5.2	5.6	1.1	-5.15	-9.9	-9.8	-7.8	-9.9	-16.1
ch1:	10:30:42	-21.55	-18.2	-15.25	-15.6	-16.9	-14.85	-6.1	2.65	1.8	-3.65	-5.6	-6.05	-4.45	-2.2	-1.45	0.45
ch1:	10:30:42	3.55	3.55	2.05	-1.15	-4.5	-6.1	-6.85	-8.9	-11.6	-17.65	-25.6	-32.75	-36.55	-37.9	-39	-40.15
ch1:	10:30:42	-38.35	-34.7	-31.05	-26.65	-23.35	-23.7	-27.3	-31.9	-35.65	-35.85	-30.9	-24.1	-19.3	-16.5	-14.55	-14.7
ch1:	10:30:42	-15.95	-18.85	-22.5	-29.55	-40	-46.35	-43.15	-35.05	-25.05	-16.2	-12.05	-9.35	-5.8	-5.4	-8.75	-14.25
ch1:	10:30:42	-22.2	-32.3	-40.2	-39.5	-30.7	-16.95	-2.35	9	15.6	17.55	16.2	12.1	4.2	-5.8	-14.75	-23.35
ch1:	10:30:42	-31.5	-36.6	-37.3	-32.45	-21.75	-8.85	4.35	15.8	23.8	29	33.05	32.75	27.5	19.2	7.8	-3.6
ch1:	10:30:42	-8.6	-7.1	-0.85	9.2	17.95	24.15	30	33.55	31.9	24.3	10.65	-4	-11.55	-11.25	-8.2	-5.45
ch1:	10:30:42	-1.65	2.85	6.45	7.95	8.55	7.9	6.3	2.1	-4.15	-11.65	-19.15	-25.95	-27.7	-21.9	-12.85	-4.3
ch1:	10:30:42	4.25	9.45	10.65	9.75	4.35	-3.05	-8.3	-14.5	-22.35	-26.95	-24.85	-16.5	-6.1	4.85	16.4	23
ch1:	10:30:42	24.65	23.85	18.4	7.7	-3.35	-12.8	-14.95	-8.45	-0.75	4.8	13.3	23.1	29.55	32.5	32.45	28.6
ch1:	10:30:42	19.55	6.5	-6.55	-15.75	-21.75	-21.8	-13.9	-0.8	11.25	20	24.15	23.25	18.7	13.65	7.5	-1.15
ch1:	10:30:42	-9.2	-13.55	-13.2	-5.2	9.35	22.7	28.55	26.7	19.25	11.35	5.1	-1.3	-7.2	-7.85	-3.4	3.8
ch1:	10:30:42	9.7	12.85	14.6	17.05	15.65	11.95	9.55	6.25	-1.65	-9.1	-12.95	-13.25	-9.35	-1.85	5.55	11.7
ch1:	10:30:42	16.25	17.55	15.15	11.6	6.65	-1	-7.55	-7.75	-2.55	3.1	7.3	9.25	9.1	7.9	5.15	0.15
ch1:	10:30:42	-7.2	-14.15	-16.75	-11.85	-3.4	4.6	10.85	15.4	13.8	4.85	-6.2	-15.5	-23.55	-28.2	-27.7	-22.5
ch1:	10:30:42	-12.3	0.4	10.15	18	22.05	15.55	1.65	-14.35	-28.5	-36.25	-34.15	-24.2	-11.85	-2.25	5.05	9.85
ch1:	10:30:42	8.75	3.5	-4.05	-13	-19.75	-24.05	-29.75	-35.25	-38.95	-40.85	-39.35	-34.05	-28.6	-25.7	-26.15	-29.15
ch1:	10:30:42	-32.3	-33.65	-30.85	-26.65	-23.45	-21.7	-18.35	-13.45	-7.55	-2.55	3	10	15.4	14.85	9.9	4.65
ch1:	10:30:42	0.05	-4.6	-6.2	-2.15	4.55	12.1	19.6	23.55	24.75	24.95	24.05	23.1	20.75	14.65	8.5	4.45
ch1:	10:30:42	5.35	10.3	14.95	16.15	19.65	25.4	32.35	37.4	38.25	35.1	32.45	27.45	22.2	20.55	19.75	16.2
ch1:	10:30:42	12.3	10.3	12.25	17.85	24.85	29.9	29.1	22.1	14.6	9.9	8.15	7.95	7.9	10.2	15.5	19.65
ch1:	10:30:42	23.25	26.8	26.3	20.45	14.05	7.5	2.55	2.4	7.3	13.25	18.45	22.15	26.65	30.9	31.1	26.6
ch1:	10:30:42	20.25	12.8	4.1	-3.3	-7.6	-8.5	-6.75	-1.65	5.15	10.25	11.7	11.65	8.9	1.55	-8.3	-21.25
ch1:	10:30:42	-35.4	-44.8	-48.5	-49.15	-46.05	-39.4	-30	-21.15	-15.1	-12.25	-10.9	-10.55	-11.7	-15.65	-22.55	-28.9
ch1:	10:30:45	-5.2	-9	-8.1	-3.8	-1.1	-0.75	-0.05	0.3	1.85	5.65	7	6.05	4.55	2.6	3.4	7.4
ch1:	10:30:45	10.2	13.95	18.45	19.15	14.35	6.75	-0.3	-2.65	-2.4	-0.9	2.35	7.9	13.05	17.55	22.9	24.4
ch1:	10:30:45	19.55	11.6	-0.85	-19.05	-36.05	-48.6	-51.95	-45.3	-34.7	-22.4	-7.85	4.2	14.5	21.7	23.3	19.5
ch1:	10:30:45	10.95	-0.6	-12.7	-23.4	-32.1	-42.15	-52.9	-55.85	-51.1	-43.8	-35.65	-28.3	-24	-20.85	-17.45	-13.65
ch1:	10:30:45	-10.9	-11.45	-14.8	-17.7	-17	-13.9	-8.8	-2.5	2.75	4.1	1.65	-2.95	-5.95	-6.95	-7.95	-7.85
ch1:	10:30:45	-7	-7.5	-6.1	-0.7	4.6	10.15	16.3	20.6	21	16.8	9.35	2.45	-2.35	-3.75	0.8	7.2
ch1:	10:30:45	12.1	16.55	19.35	19.5	19.3	17.7	14	8.8	2.2	-5.2	-9.65	-9.6	-5.4	1.9	11.65	21
ch1:	10:30:45	25.55	24.85	22	18.6	14.05	7.6	-1.2	-11.45	-20.7	-25.7	-26.65	-24.95	-20.1	-13.55	-8.45	-2.8
ch1:	10:30:45	4.5	9.6	10	5.95	-0.35	-6.35	-9.05	-8.05	-5.05	-2.7	0.6	6.1	12.15	17.55	22.25	24.65
ch1:	10:30:45	24.9	24.4	23.4	20.05	12.75	6.05	4.15	5.6	8.35	13.8	19.5	22.65	22.85	20.45	15.1	8
ch1:	10:30:45	1.7	-4.55	-10.5	-13.55	-14.7	-14.7	-12.55	-9.65	-3.7	2.8	5.85	7.4	8.55	5.9	0.3	-6.9
ch1:	10:30:45	-13.4	-13.9	-9.3	-3.6	2.55	8.6	12.75	12.9	7.2	-2.95	-13.85	-20.6	-23.75	-25.85	-26.85	-25.15
ch1:	10:30:45	-23.75	-23.35	-21.9	-20.45	-21.75	-25.6	-30.05	-34.4	-36	-34.35	-31.85	-28.9	-24.7	-21.45	-17.3	-11.75
ch1:	10:30:45	-6.8	-2.45	1	0.6	-2.4	-4	-5	-7.3	-10.2	-13.65	-18.5	-21.65	-23	-24.25	-25.35	-27.8
ch1:	10:30:45	-33.3	-37.95	-37.3	-33.15	-28.3	-25.15	-23.95	-25.55	-28.75	-31.15	-28.7	-22.85	-17.7	-14.45	-11.65	-8.4
ch1:	10:30:45	-5.9	-3.85	-2.2	-2.75	-7.3	-10.05	-5.85	2.2	9.6	15.65	16.35	11.3	5.55	1.15	-4.85	-12.5
ch1:	10:30:45	-20.1	-26.55	-28.75	-22.5	-6.2	13.2	28.1	36.3	40.2	39.8	37.05	32.55	24.5	11.45	-2.5	-12.2
ch1:	10:30:45	-14.7	-10.5	-3.35	4	9.6	13.9	20.15	26.4	29.4	31.4	31.85	24.9	12	-1.15	-12.8	-19.15
ch1:	10:30:45	-18.3	-14.15	-9.4	-5.1	-0.6	4.65	9	10.35	8.4	1.9	-6.85	-11.9	-11.35	-7.65	-1.35	7.35
ch1:	10:30:45	17.35	25.85	29.6	26.9	17.25	2.25	-14	-24.3	-24.3	-16.8	-8.35	-0.6	5.85	12.5	19.35	26.1
ch1:	10:30:45	31.2	32.5	29.5	25.8	22.4	17.75	14.9	17.15	23.3	30.65	40.4	48.65	51.95	51.25	47.5	41.25
ch1:	10:30:45	34.1	25.15	14.4	8.8	9.85	14.5	21.8	31.45	39.9	46.75	49.15	46.7	40.7	31.65	21.2	11.2
ch1:	10:30:45	1.2	-7.65	-14.3	-16.45	-10.35	2.2	15.5	25.1	31.25	33.7	31.25	25.25	16.7	4.1	-8.7	-16.6
ch1:	10:30:45	-21.55	-24.6	-25.2	-20.95	-11.85	-3.15	1	1.55	-1.2	-4.9	-7.4	-9.55	-12.75	-16.75	-22	-25.35
ch1:	10:30:48	-13.1	-8.6	-4.35	0.65	6.4	11.7	14.1	13.75	10.25	1.45	-11	-18.2	-16.85	-11.7	-7.25	-1.55
ch1:	10:30:48	5.7	11	12.15	9.2	3.05	-4.2	-7.55	-4.65	1.9	7.15	10.5	11.05	10.7	9.2	4.95	-2.2
ch1:	10:30:48	-9.85	-15.85	-19.05	-20.55	-17.95	-10.6	-2.95	3.55	9.95	14.3	15.4	17.15	16.95	11.65	2.3	-9.45
ch1:	10:30:48	-20.9	-28	-30.55	-29.7	-25.8	-21.25	-15.3	-8.85	-6	-9.45	-17.1	-26.75	-32.5	-30.2	-21.8	-12.55
ch1:	10:30:48	-3.7	4	8.65	11.55	13.9	12.85	7.65	0.9	-8.55	-18.15	-24.15	-26.6	-26	-21.1	-15.15	-10.7
ch1:	10:30:48	-8.25	-7.5	-9.1	-13.4	-17.9	-22	-27.45	-34.35	-42.05	-48.9	-48.9	-42.3	-35.65	-29.85	-23.2	-18.6
ch1:	10:30:48	-14.75	-12.2	-13.05	-14.25	-12.35	-10.2	-10.1	-12.45	-16.45	-20.1	-22.95	-23.35	-19.8	-12.2	-3.55	3.75
ch1:	10:30:48	9.8	16	20.95	22.7	22.55	22.5	22.4	21.4	21.5	24.45	29.75	33.85	34.4	32.4	29.55	24.9
ch1:	10:30:48	21.8	19.65	15.15	13.25	14.95	16.2	20.35	26.8	29.8	33	36.9	36.6	34	34.4	37.85	43.2
ch1:	10:30:48	47.05	47.15	42.8	32.3	13.55	-7	-19.35	-20.15	-11	2.7	16.7	30.6	42.95	49.85	50	43.9
ch1:	10:30:48	33.55	21.65	11.8	5	-1.35	-9.15	-17.05	-21.9	-23.5	-23.45	-23.85	-22.05	-19.1	-18.65	-19.05	-16.5
ch1:	10:30:48	-13.8	-12.4	-12.3	-13.7	-15.8	-16.9	-14.75	-10.2	-8	-8.1	-5.7	-1.15	3.95	4.5	0	-3.95
ch1:	10:30:48	-5.1	-5.1	-1.1	4	5.85	5.6	4.35	2.2	0.4	-1.2	-1.45	-0.1	-1.15	-5.8	-10	-10
ch1:	10:30:48	-4.6	2.3	9.25	15.8	19.85	20.6	20.25	16.9	9.8	-0.4	-9.7	-13.2	-9.75	-0.9	9.6	16.5
ch1:	10:30:48	20.8	22.5	17.65	8.4	-0.9	-8.05	-13.25	-17.25	-21.25	-24.95	-28.8	-29.7	-26.2	-21.4	-19.55	-18.85
ch1:	10:30:48	-17.85	-15.75	-13.5	-10.7	-7.35	-5.4	-6.05	-7.9	-9.05	-8.85	-9.15	-11.65	-14.25	-14.2	-11.5	-7.2
ch1:	10:30:48	-2.35	2.5	7.5	11.8	12	6.55	-4.75	-17.5	-27.55	-32.3	-33.6	-32.9	-32.35	-30.65	-28.85	-26.4
ch1:	10:30:48	-22.15	-16.05	-13	-14.2	-16.85	-22	-31.25	-38.8	-40.7	-37.9	-30.25	-19.05	-8.3	-0.55	3.35	3.65
ch1:	10:30:48	1.4	-4.4	-11.65	-16.8	-20.6	-22.65	-18.85	-9.8	-0.8	6.5	11.05	13.3	14.35	14.45	11.2	5.8
ch1:	10:30:48	-0.5	-5.9	-10.9	-16.55	-21.15	-20.25	-14.35	-6.45	1.3	6.8	11.8	17.05	18.75	16.4	13.25	8.45
ch1:	10:30:48	1.65	-7.05	-14.9	-15.85	-9.05	1.95	12.7	19.1	19.7	16.1	8.6	0.85	-4.9	-8.5	-9.2	-8.6
ch1:	10:30:48	-9.15	-8.45	-3.9	1.75	7.95	13.3	13.55	9.05	5.25	3.4	0.9	-4.5	-8.75	-7	-0.55	4.9
ch1:	10:30:48	11.4	19.4	23.9	24.2	23.6	19.15	9.4	-2.7	-14.75	-23.65	-26.65	-24.6	-17.45	-4.8	9.4	20.75
ch1:	10:30:48	28.45	32.15	30.45	23.45	13.65	1.85	-11.4	-23.85	-31.35	-33.45	-31.6	-30.15	-29.95	-28.3	-22.45	-14.15
ch1:	10:30:51	15.85	7.1	-1.75	-7.35	-8.2	-4.2	0.75	5.2	12.3	21.45	24.5	18.7	9.7	-0.7	-12.2	-25.05
ch1:	10:30:51	-37.9	-45.95	-46.1	-39.05	-26.2	-11.6	0.1	8.15	11.85	10.65	4.55	-5.1	-16.2	-27.85	-38.85	-47
ch1:	10:30:51	-56.95	-69.35	-75.2	-72.95	-66.5	-56.3	-43.75	-32.6	-24.45	-21.85	-24.05	-30.4	-39.65	-50	-56.45	-56.9
ch1:	10:30:51	-54	-49.2	-39	-28	-20.5	-13.8	-8.85	-9.15	-12.5	-19.15	-29.1	-34.75	-32.4	-26	-17.55	-9.75
ch1:	10:30:51	-3.45	1.95	6.35	8.05	6.7	2.7	-5.75	-17.6	-24.7	-24.6	-20.7	-15.25	-7.45	0.1	7.95	13.4
ch1:	10:30:51	13.75	10.35	6.95	2.6	-3.65	-13.1	-25.55	-38.45	-48.35	-53.6	-54.25	-51.15	-43.8	-33.45	-25.65	-20.35
ch1:	10:30:51	-15.35	-12.9	-13.95	-16.25	-18.6	-19.85	-20.35	-21.05	-20.95	-19.7	-16.65	-9.7	0.45	8.5	11.65	7.95
ch1:	10:30:51	-1.15	-9.75	-11.6	-7.25	-0.3	8.85	18.4	26.15	29.5	28.95	25.35	19	10.65	7.25	10.5	17.05
ch1:	10:30:51	22.3	24.2	24.6	27.05	28.25	26.35	22.95	19.7	16.7	12.75	6.6	2.25	3.85	8.55	14.3	20.75
ch1:	10:30:51	27.25	31.65	33.25	32.8	28.65	17.5	2.95	-7.05	-9.55	-5.45	0.45	5.9	12.25	20.15	25.8	28.8
ch1:	10:30:51	29.4	27	20.8	13.25	3.85	-7.9	-16.7	-17.65	-12.55	-2.95	10.05	24.35	37.4	45.85	48.55	43.55
ch1:	10:30:51	30.05	14.1	0.4	-11.1	-18.75	-21.55	-24.25	-24.8	-20.55	-11.3	-2.05	2.5	2.9	4.75	7.5	9.55
ch1:	10:30:51	9.2	7.45	3.25	-5	-12.45	-12.4	-7.1	0.05	5.9	8.7	10.55	15.3	18.75	16.55	11.15	4.6
ch1:	10:30:51	-0.3	0.85	6.5	11.4	11.15	4.85	-1.65	-3.2	-4.3	-3.4	-1.75	-6.6	-16.15	-22.55	-25.7	-22.65
ch1:	10:30:51	-14.95	-7.4	0	6.3	9.6	13.55	16.95	17.55	15.65	11.5	5.3	-1.1	-6.7	-11.45	-16	-18.65
ch1:	10:30:51	-17.55	-15.65	-12.95	-8.7	-4.75	2	10.7	15.95	18	16.7	9.65	1.85	-4.45	-9.25	-11	-8.1
ch1:	10:30:51	-3	3.95	11.25	17	19.75	20.65	18.35	10.25	-0.55	-8.55	-14.15	-17.7	-16.2	-10.9	-6.2	-2.7
ch1:	10:30:51	-1	-1.6	-0.8	5.55	13.6	18.45	20.95	20.2	12.45	0.45	-8.95	-12.4	-12.5	-10.9	-7.2	-0.75
ch1:	10:30:51	6.9	14.4	20	21.25	14.35	0.7	-13.8	-24.95	-30.05	-29.6	-25.9	-20.75	-13.6	-5.6	2.4	8.15
ch1:	10:30:51	11.05	9.8	2.5	-11.45	-27.85	-41.8	-50.5	-55.35	-57.65	-58.1	-54.25	-45.05	-34	-25.15	-19.05	-15.75
ch1:	10:30:51	-17.5	-22.55	-30.5	-39.85	-47.55	-51.45	-52.8	-51.25	-46.75	-40.45	-30.25	-16.55	-5.75	-1.1	-1.65	-6
ch1:	10:30:51	-11.4	-15.05	-18.35	-23.3	-25.35	-20.25	-13.35	-5.85	4.45	13.8	15.6	12.7	8.2	4.9	2.3	-1.15
ch1:	10:30:51	-7.65	-13.85	-16.6	-14.45	-11.65	-9.3	-6.55	-4.55	-4.6	-5.1	-5.1	-4.4	-4.35	-6.05	-9.65	-12.5
ch1:	10:30:51	-12.1	-11.9	-11.7	-5.1	5.5	13.1	16.15	14.6	9	4.6	2.6	0.5	-3.25	-5.25	-4.4	-3.7
ch1:	10:30:54	-5.5	-4.6	-4.45	-7.6	-10.75	-12.8	-15.35	-19.55	-22.1	-21.25	-21	-20.45	-16.15	-9.3	-2.45	4.4
ch1:	10:30:54	10.5	17.1	21.85	23.2	23.45	23.95	23.75	21.05	15.8	12.2	14.45	19.8	25.2	29.35	31.25	29.85
ch1:	10:30:54	24.8	16.25	6.8	-1.05	-6.65	-11.75	-15.15	-16.25	-17.9	-18.5	-16.85	-15.35	-14.8	-15.3	-19.6	-25.3
ch1:	10:30:54	-28.7	-31.65	-35.85	-39.4	-40.5	-39.15	-36.25	-33.55	-33.75	-37.5	-39.35	-39.2	-40.75	-42.85	-40.1	-35.85
ch1:	10:30:54	-34.1	-34.6	-33.65	-32.2	-30.8	-30.05	-30.95	-35.8	-42.3	-47.65	-49.2	-45.65	-36.9	-26.5	-18.2	-13.25
ch1:	10:30:54	-13.25	-17.3	-20.45	-22.15	-23.35	-22.5	-20.95	-23.15	-27.15	-31.5	-34.9	-36.25	-35.4	-34.2	-30.95	-29.7
ch1:	10:30:54	-33.45	-39.1	-38.95	-33.4	-25.15	-17.5	-10.65	-5.9	-5.35	-9.6	-15.35	-20.25	-24	-27.35	-31.15	-33.6
ch1:	10:30:54	-33.1	-31.25	-30.95	-30.95	-29.4	-27.4	-26.4	-27.2	-27.75	-26.6	-23.45	-19.55	-13.5	-6.6	-1.5	-1.35
ch1:	10:30:54	-3.75	-6.4	-8.45	-9.6	-7	-2.95	-0.55	1.25	3.3	2.25	0.25	0.25	0	-1.6	-1.05	3.85
ch1:	10:30:54	11.55	21.05	29.85	33.75	32.25	26.25	17.7	8.65	0.95	-3.9	-3.55	0	4.05	8.65	13.85	16.5
ch1:	10:30:54	15.95	12.85	10	7.2	3.65	0.8	1.65	4.8	8.15	9.2	6.35	2.4	1.25	2.35	2.95	2.55
ch1:	10:30:54	0.55	0.05	2.3	5.65	8.65	11.95	15.45	17.15	16.2	12.15	7.75	4	-0.7	-6.45	-10.25	-11.1
ch1:	10:30:54	-9.35	-7.2	-4.9	0.6	8.25	11.4	8.65	3.55	-1.5	-7.75	-14.2	-14.9	-10.75	-4.95	2.6	10.35
ch1:	10:30:54	12.8	11.05	7.1	4.65	7.5	12.1	12.4	10.2	5.8	0.9	-2.1	-4.1	-3.8	-0.25	3.3	6.6
ch1:	10:30:54	10.25	13.65	16.65	19.35	19.7	17.75	13.6	8.35	4.45	1.9	-0.15	-2.55	-4.55	-5.4	-7.25	-8.55
ch1:	10:30:54	-7.6	-4.65	-1.75	0	-0.65	-1.3	0.4	3.6	6.3	6.3	3.4	1.85	4.55	8.75	10.95	12.15
ch1:	10:30:54	15.35	16.9	15.3	13.15	11.2	9.25	7.8	5.75	4	2.65	-0.3	-3.65	-2.85	1.9	8.15	15.15
ch1:	10:30:54	22	28.2	29.65	24.65	15.15	4.35	-6	-15.3	-23.05	-29.1	-33	-36.25	-37.6	-33.65	-24.8	-15.75
ch1:	10:30:54	-7.7	-2.1	2.25	5.7	5.45	-0.85	-8.2	-13	-15.05	-13.95	-11.7	-11.35	-12	-9.6	-6.05	-3.6
ch1:	10:30:54	-1.8	-0.4	-0.7	-2.3	-4.6	-6.05	-7.65	-8.65	-7.25	-6.85	-7.3	-7.85	-11.7	-18.1	-23.1	-26.25
ch1:	10:30:54	-24.15	-16.25	-5.9	4.95	13.2	15.4	13	6.8	-2.25	-13.05	-27.5	-41.75	-51.45	-59.45	-65.6	-64.7
ch1:	10:30:54	-57.45	-47.75	-38.65	-30.05	-22	-15.95	-12.35	-11.1	-12.1	-14	-16.1	-19.25	-23.15	-26.05	-25.65	-21.95
ch1:	10:30:54	-19.65	-20.5	-19.8	-15.4	-11.4	-11	-13.05	-13.2	-7.9	1.3	9.55	13.1	10.05	3.25	-3.25	-5.95
ch1:	10:30:54	-5.75	-4.65	-6.4	-8.75	-9.1	-6.4	-4.65	-4.95	-6.95	-9.8	-13.05	-14.5	-11.15	-5	-1.2	1.2
ch1:	10:30:57	5	7.6	6.75	4.95	4.75	4.45	1.25	-8.7	-22.95	-35.45	-41.85	-39.9	-30.55	-15.15	-0.45	6.9
ch1:	10:30:57	7.9	10.8	14.05	11.95	3.15	-8.2	-21.9	-36.75	-48.15	-51.45	-47	-35.95	-21.6	-7.8	3.8	9.15
ch1:	10:30:57	7.6	3.45	-0.75	-5.85	-12	-20.05	-26.65	-28.95	-28.15	-25.1	-20.95	-18.1	-14.5	-8.7	-4.65	-2.15
ch1:	10:30:57	-1.2	-1.45	-2.35	-2.1	-0.45	1.75	3.85	6.8	10.05	13.2	16.05	18.15	19.1	17.45	12.1	5.35
ch1:	10:30:57	-2.4	-8.9	-8.5	-4.1	0.45	7.4	16	20.1	18.55	13.9	8.2	3.7	1	-2.7	-10.5	-20.2
ch1:	10:30:57	-29.7	-35.35	-35.85	-34.1	-32.15	-28.1	-23.85	-20	-18.1	-19.2	-20.75	-21.3	-23.3	-26.65	-30.65	-34.9
ch1:	10:30:57	-34.15	-29.45	-24.8	-19.4	-12.3	-6.35	-2.35	-0.35	-3.5	-11.85	-21.1	-27.9	-30.25	-27.45	-23.75	-21.05
ch1:	10:30:57	-18.75	-17.1	-16.75	-17.25	-20.35	-26.5	-33.4	-37.1	-34.9	-28.5	-20.95	-15.8	-13.15	-12	-13.4	-15.35
ch1:	10:30:57	-14.3	-13.6	-13.55	-11.8	-12.85	-19.1	-26.7	-31.4	-31.75	-29.6	-27.1	-23.1	-19.6	-16.7	-13	-10.95
ch1:	10:30:57	-13	-17.4	-22.65	-23.85	-18.65	-8.85	1.65	9.6	11.55	10.45	8.85	5	-0.25	-3.6	-3	3.2
ch1:	10:30:57	11.35	18.4	26.2	33.6	37.65	37.15	31.8	24.85	19.4	16.1	16.6	19.1	17.35	13.75	11.4	11
ch1:	10:30:57	13.1	17.2	19.45	19.05	15.7	12	8.7	6.3	5.55	8.2	12.5	18.05	23.5	24.75	21.7	14.1
ch1:	10:30:57	1.2	-8.65	-6.7	1	6.85	9.15	8.85	6.85	4.8	1.7	-2.65	-8	-13.95	-18.7	-21.55	-25.15
ch1:	10:30:57	-29.8	-29.3	-22.3	-14.5	-7.3	0.65	8.7	16.1	22.5	26.15	26.4	24.15	20.3	17.85	18.35	19.4
ch1:	10:30:57	20.8	22.15	23.95	25.3	27.2	28.9	31.05	33.65	35.7	35.1	30.85	25.4	21.75	17.6	11.05	5.7
ch1:	10:30:57	3.2	4.95	10.7	20.35	31.5	40.35	43.85	43.45	38.65	31.3	26.7	25.3	21.25	14.3	8.95	8.05
ch1:	10:30:57	11.7	19	27.45	33.85	39.9	46.35	50.05	48.5	41.45	29.4	16.75	9.55	8.25	11.25	15.35	19.85
ch1:	10:30:57	25.55	30.15	31.35	33.25	33.8	30.4	24.1	16	6.55	-0.6	-4.7	-4.4	1.5	10.55	20	28.2
ch1:	10:30:57	32.15	32.45	32.9	33.55	31.9	26.35	15.55	1.15	-11	-14.95	-12.3	-7.65	-2.55	3.55	10.45	17.95
ch1:	10:30:57	21.85	22.25	22.15	20.7	16.35	11.85	8.45	6.8	5.7	3.65	3.6	6.1	7.05	5.75	1.45	-3.05
ch1:	10:30:57	-1.55	1.15	1.2	0.35	-2.4	-8.8	-12.65	-12.2	-9.35	-6.6	-6.15	-8.45	-13.45	-21.7	-28.65	-33.35
ch1:	10:30:57	-35.95	-35.65	-34.15	-31.1	-25.65	-22.25	-23.35	-26.4	-31.4	-38.05	-45.35	-51.9	-53.55	-52.35	-50.6	-45.35
ch1:	10:30:57	-36.7	-29.9	-26.45	-26.4	-28.15	-31.1	-34.85	-37.6	-36.05	-34.45	-35.5	-37.25	-40.55	-49.05	-57.8	-61.55
ch1:	10:30:57	-60.45	-54.05	-43.45	-34	-26.9	-22.05	-21.5	-23.55	-25	-27.1	-31.3	-36.85	-39.5	-38.65	-34.2	-27.4
ch1:	10:31:00	-20.2	-14.8	-9.4	-5.85	-6.5	-10.55	-15.8	-22.85	-30.7	-37.25	-39.65	-41.2	-40.65	-35.3	-28.8	-22.2
ch1:	10:31:00	-13.65	-6	-0.6	5.3	10.15	11.55	6.1	-5	-15.35	-20.6	-23.1	-24.3	-22.8	-18.8	-13.95	-10.45
ch1:	10:31:00	-10.5	-14.55	-18.55	-20.35	-19.65	-17.2	-14.45	-12.6	-10.9	-8.2	-2.95	3.15	6.75	10.5	15.65	16.75
ch1:	10:31:00	12.75	6.85	-0.15	-5	-8.05	-13.05	-17.35	-16.2	-11.45	-4.65	2.45	6.6	6.85	3.95	-1.05	-6.15
ch1:	10:31:00	-12.35	-21.05	-28.45	-32.45	-34	-35.05	-36.25	-35	-31.6	-30.95	-32.8	-35.95	-38.7	-39.8	-39.25	-37.85
ch1:	10:31:00	-35.75	-33.35	-32.8	-33.65	-34.05	-32.85	-30.75	-27.45	-24.45	-22.55	-19.25	-14.8	-13.3	-16.5	-20.95	-24.6
ch1:	10:31:00	-25.2	-22.55	-18.85	-15.35	-10.45	-4.4	0.5	1.85	-2.4	-13.65	-28.5	-38.45	-38	-32.4	-28.35	-25.75
ch1:	10:31:00	-21.5	-15.25	-8.45	-2.4	-0.8	-3.55	-8.75	-14.7	-20.3	-25.4	-31.85	-38.6	-41.25	-37.95	-28.75	-15.5
ch1:	10:31:00	-3.4	5.7	13.5	17.85	18.75	17.9	14.1	7.2	-0.05	-7.8	-11.75	-7.05	3.1	12.95	20.75	25
ch1:	10:31:00	25.1	23.2	18.6	11.75	5.45	2.75	0.5	-0.5	2.4	8.55	15.2	23.35	31.65	34.65	27.55	14.95
ch1:	10:31:00	4.85	-0.3	-1.15	2.6	12.15	24.7	35.3	40.1	37.75	27.6	11.65	-4.2	-13.3	-13.1	-5.45	7.5
ch1:	10:31:00	22.75	35.6	39.7	34.3	23.35	13.65	7.35	2.8	-4	-11.85	-15.7	-12	-4.95	1.85	10.95	20.7
ch1:	10:31:00	25.9	27.05	23.75	15.3	6.35	-3.15	-14.9	-23.75	-24.55	-19.55	-11.05	-0.4	11.25	21.3	26	25.4
ch1:	10:31:00	18.2	5.2	-8.45	-20.55	-29.1	-30	-26.55	-22.5	-16.85	-7.65	1.8	6.95	5.65	2.05	0.2	-2.2
ch1:	10:31:00	-6.85	-15.6	-24.45	-27.95	-25.35	-19.85	-12.05	-3.55	2.1	5.7	10.5	13.25	10.85	3.55	-6.6	-14.85
ch1:	10:31:00	-16.1	-10.5	-3.15	3.2	6.8	9.7	14.15	17.7	14.05	5.45	-2.55	-9.5	-16.05	-16.7	-10.85	-4.05
ch1:	10:31:00	3	12.15	20.7	24	23.65	19.9	13.15	5.4	0.05	-0.7	3.85	10.8	18	25.15	31.1	33.9
ch1:	10:31:00	35.15	36.5	34.75	29.6	22.7	13.8	3.5	-2.85	-5.05	-3.25	2.1	8.5	14.55	18.45	17.5	14.45
ch1:	10:31:00	12.05	8.65	3.15	-3.1	-9	-14.85	-19.25	-20.4	-20.55	-21.55	-23	-23.75	-23.15	-23	-25.8	-28.3
ch1:	10:31:00	-26.9	-20	-9.8	-1.3	4.25	10	13.1	13.3	12.4	10.55	8.55	7	2.45	-0.5	0.7	1.55
ch1:	10:31:00	2.8	5.9	6.6	5.25	7.25	11.7	15.9	19.15	22.55	21.75	13.15	0.35	-12	-21.1	-22.3	-15.85
ch1:	10:31:00	-7.8	-0.45	4.25	5.45	5.7	6.5	4.9	3.55	5.15	2.9	-9.45	-28.35	-44.95	-55.55	-56.25	-46.45
ch1:	10:31:00	-30.8	-15.5	-3.05	4.1	5.8	4	0.6	-5.25	-13.75	-24.75	-35.5	-40.9	-39.25	-36.15	-35.05	-34.25
ch1:	10:31:00	-32.5	-29.3	-26.05	-21.95	-17.4	-15.25	-14.5	-12	-9.15	-8.9	-10.45	-12.4	-12.4	-7.65	-0.95	2.8
ch1:	10:31:03	3.6	4.4	6.85	9	8.9	5.3	2.65	2.65	5.35	11.45	20.65	26.75	28.25	26	20.65	11.4
ch1:	10:31:03	-0.3	-10.9	-16.1	-15.85	-11.45	-2.35	8.55	17.4	22.4	24.05	21.7	14.75	3.9	-8.65	-19.1	-23.65
ch1:	10:31:03	-22.05	-18	-12.6	-4.45	2.9	6.35	6.9	4	-2.85	-10	-15.1	-18.7	-19.7	-16.55	-10.2	-0.95
ch1:	10:31:03	8.85	17.75	22.25	22.2	19.4	15.6	9.7	3.3	-5.2	-14.9	-21.6	-21.8	-16.2	-6.15	2.6	8.4
ch1:	10:31:03	15.4	22.95	28.35	31.85	32.25	27.85	20.8	14.05	7.9	3.8	4.3	9.1	16.05	22.2	23	20
ch1:	10:31:03	17.45	15.35	11.55	8.2	4.6	-2.9	-13.75	-19.5	-19.6	-18.05	-15.7	-11.55	-5.2	4.7	15.2	23.45
ch1:	10:31:03	28.85	30.8	28.4	21.95	13.55	5	-6.3	-17.95	-23.7	-23	-16.65	-6.5	3.65	11	12.45	8.9
ch1:	10:31:03	6.75	6.9	8.95	13.5	16.9	19.2	20.7	21.3	24.8	29.3	29.2	25.65	20.2	11.4	4.15	4.35
ch1:	10:31:03	10.6	15.15	13.7	7.3	2.2	2.4	5.7	7.1	8.05	7.75	4.8	2.5	2.25	0.6	-2.55	-5
ch1:	10:31:03	-6.85	-10	-13.25	-11.95	-7.7	-5.35	-8	-12.6	-17.65	-23.3	-30	-35.55	-40.55	-43.25	-40.3	-34.75
ch1:	10:31:03	-30.4	-26.75	-22.6	-17.85	-13.2	-11.65	-13.05	-15.3	-16.55	-17.45	-17.9	-18.15	-18.3	-19.2	-18.85	-14.7
ch1:	10:31:03	-8.85	-6.3	-8.45	-14.4	-20.8	-25.2	-27.65	-28.05	-26.5	-22.85	-18.85	-16.95	-18.15	-18.4	-15.5	-12.45
ch1:	10:31:03	-11.75	-14.5	-18.6	-21.7	-20.8	-17.45	-14.9	-15	-14.25	-12.15	-9.55	-10.6	-16.15	-23.95	-28.4	-28.35
ch1:	10:31:03	-23.25	-14.15	-3.55	6.5	15.6	20.7	19.5	11.8	-0.15	-11	-16.65	-20.05	-22.6	-23.4	-25.6	-29.2
ch1:	10:31:03	-28.1	-22.3	-15.6	-9.6	-5.1	-4.55	-6.55	-11.45	-18.05	-25.25	-31.95	-36.7	-35.85	-31.25	-25.55	-15.7
ch1:	10:31:03	-1.35	12	20.9	24.7	23.1	15.85	4.15	-9.35	-20.6	-27.75	-28.85	-23.5	-13.65	-2.1	9.3	16.55
ch1:	10:31:03	19.65	19.25	15.35	7.1	-1.7	-7.5	-10	-11.8	-9.85	-3.8	1.15	2.25	4.2	6.2	5.65	2.35
ch1:	10:31:03	-6.35	-17.05	-21.45	-17.7	-8.9	3.05	13.35	20.9	26.3	27.1	21.25	11.05	-2.6	-16.2	-23.8	-25.9
ch1:	10:31:03	-26.5	-22.9	-13.95	-5.55	-0.15	3.45	4.95	1.55	-3.45	-11.4	-24.05	-37.1	-44.4	-46.35	-42.35	-33.45
ch1:	10:31:03	-24.35	-16.45	-7.5	1.85	11.1	20.1	26.3	27.7	23.3	11.45	-4.55	-17.75	-24.5	-25.1	-20.25	-12.95
ch1:	10:31:03	-6.15	-1	1.85	2.45	2.75	0.65	-3.85	-7.8	-11.05	-16.75	-23.35	-25.4	-19.85	-9.95	0.55	10.9
ch1:	10:31:03	20	24.75	23.5	15.9	3.45	-9.85	-20.15	-24.3	-22.95	-17.1	-7	2.95	8.55	11.6	9.75	1.6
ch1:	10:31:03	-7.2	-14.85	-23.5	-30.45	-35.35	-39.95	-41	-38.45	-35.55	-32.85	-30.95	-30.65	-32.25	-36.9	-41.3	-42.55
ch1:	10:31:03	-43.1	-42.85	-41.2	-38.25	-34.6	-30.6	-28.55	-26.55	-22.85	-17.9	-14.8	-13.7	-14.45	-16.7	-21.05	-25.45
ch1:	10:31:06	-28.45	-29.9	-27.35	-21.85	-18.15	-18.55	-18.2	-16.6	-16.6	-17.75	-17.35	-16.95	-16.25	-13.7	-9.7	-7.3
ch1:	10:31:06	-7.3	-7.7	-9.1	-12.35	-14.8	-14.7	-14.1	-12	-9.65	-9.1	-8.45	-5.85	-4.1	-2.95	-1.15	-0.45
ch1:	10:31:06	-2.05	-3.85	-4.3	-3.25	-1.25	1.05	3.05	2.3	0.25	-0.2	0.35	0.8	1.35	-1.55	-7.75	-11.55
ch1:	10:31:06	-13.35	-17	-20.2	-19.85	-17.6	-14.7	-10.5	-4.5	0.2	1.65	-0.15	-4.5	-10.5	-14.95	-17.6	-22.3
ch1:	10:31:06	-30.45	-38.5	-41	-35.7	-26.65	-17.5	-10.1	-7.95	-9.9	-11.45	-11.5	-13.15	-17.75	-21.75	-22.2	-20.1
ch1:	10:31:06	-15.65	-8.75	-1.85	5.8	13.35	17.5	17.5	16.6	14.3	10.6	6.05	1.15	-3.75	-5.9	-4.4	-1.25
ch1:	10:31:06	0.8	0.4	0.55	1.45	-1.2	-6.6	-9.4	-10.15	-9.6	-3.5	9.05	20.7	25.9	22.45	10.55	-5.2
ch1:	10:31:06	-19.15	-28.7	-30.75	-24.7	-18.05	-13.4	-6.65	2.05	9.2	14.05	16.2	15.05	11.55	5.2	-7.85	-26.75
ch1:	10:31:06	-42.9	-50.4	-51	-47.55	-39.65	-29.9	-18.65	-8.8	-3	-3.6	-8.1	-12.3	-14.8	-19.4	-25.25	-30.1
ch1:	10:31:06	-33.6	-32.7	-25.25	-15.75	-5.95	3.3	6.4	2.45	-2.75	-7.05	-11.3	-13.4	-14.5	-12.6	-5.55	3.45
ch1:	10:31:06	10.2	16.05	20.9	22.05	19.2	11.3	-1.6	-15.45	-26.1	-31.8	-31.45	-25.45	-15.8	-3.55	8.95	19.65
ch1:	10:31:06	25.05	26.15	24.15	19.3	11.3	4.2	-0.7	-1.75	1.2	8.45	16.3	22.55	26.65	30.45	29.95	22.8
ch1:	10:31:06	12.8	6.7	4.05	1.4	-3.3	-4.85	-1.45	3.15	8.35	15.6	23.5	30.9	33.9	32.9	32	29.75
ch1:	10:31:06	22.85	15.6	10.8	9.05	11.1	16.4	21.35	26.2	28.75	29.35	28.1	22.75	10.35	-3.25	-13.1	-17.25
ch1:	10:31:06	-17.05	-13.3	-8.05	-1.5	4.5	7.75	7.9	3.7	-3.8	-13.35	-24.55	-35.5	-43.65	-48.25	-49.1	-45.35
ch1:	10:31:06	-39.5	-34.4	-31.5	-28.85	-28.45	-35.2	-50.35	-66.2	-76.55	-76.55	-66.75	-51.25	-35.6	-21.05	-9.5	-2.55
ch1:	10:31:06	-1.15	-4.9	-13.15	-23.05	-31.65	-39.9	-47.3	-53.1	-56.35	-55.45	-50.25	-45.45	-42	-40.4	-41.95	-45
ch1:	10:31:06	-48.15	-52.45	-57.1	-59.75	-60.55	-59.35	-57.4	-54.35	-47.35	-37.15	-27.9	-20.55	-15.55	-14.35	-16.65	-20.1
ch1:	10:31:06	-23.55	-25.35	-25.1	-24.6	-21.9	-17.4	-15.2	-15.45	-13.9	-10.25	-8.25	-10.15	-14.2	-16.95	-17.1	-13.25
ch1:	10:31:06	-6.4	0.95	5.35	4.7	-0.6	-7.75	-14.3	-15.75	-11.75	-6.4	-2.25	1.45	3.55	4.8	4.95	4.65
ch1:	10:31:06	3.45	2.1	3.4	8.75	13.8	17.75	23.25	26.55	26.3	22.45	18.35	15.95	15.05	13.6	11.65	8
ch1:	10:31:06	4.15	0.75	-3.1	-4.8	-4.5	-3.6	-1	2.55	6.65	12.8	15.95	20.6	31.7	37.6	34.6	27.6
ch1:	10:31:06	13.6	0.05	-6.4	-10.1	-10.65	-7.35	-4.25	-2.5	-2.6	-4.2	-4.3	-3.65	-3.6	-2.6	-1.1	0.55
ch1:	10:31:06	0.95	-0.75	-2.25	-2.3	-2.75	-1.2	1.5	1.25	-1.45	-4.05	-5.25	-5.8	-4.75	-1.95	-0.75	-3.05
ch1:	10:31:09	23.75	14.2	3.4	-4.9	-12.55	-17.5	-16.5	-12.15	-6.15	1.35	8.45	14.1	15.65	13.65	9.85	6.2
ch1:	10:31:09	2.95	-0.95	-5.85	-7.35	-4.8	-1.95	3	10.55	16.3	17.85	17.55	14.95	10.65	6.25	0.75	-5.95
ch1:	10:31:09	-11.6	-16.5	-20.65	-20.8	-15.5	-8.1	-4.75	-6.9	-11.65	-14.6	-14.25	-9.15	-2.55	2.35	3	0.85
ch1:	10:31:09	-1.55	-3.2	-5	-8.85	-16.35	-23.85	-29.2	-33.2	-31.15	-25.5	-21.8	-17.1	-12.55	-10.25	-8.1	-8.55
ch1:	10:31:09	-13.3	-18.7	-25.1	-29.2	-29.55	-27.25	-20.3	-9.35	0.55	9.3	15.25	18.35	19.4	16.35	7.4	-5
ch1:	10:31:09	-19.8	-31.35	-34.2	-29.5	-19.7	-7.95	3.2	11.9	18.25	23.95	28.8	27.4	18.6	5.5	-5.35	-10.85
ch1:	10:31:09	-16.2	-20.5	-17.85	-10.55	-2.15	7.15	13.65	16.1	16.4	13.6	9.5	6.7	3.55	-1.65	-7.4	-10.4
ch1:	10:31:09	-8.35	-3.95	-0.35	2.3	4.4	2.45	-3.2	-9.25	-12.5	-13.8	-12.2	-8	-1.9	5.2	15	24.9
ch1:	10:31:09	32.5	36.9	36.1	28.9	20	10	-1.4	-9.85	-11.65	-8.75	-3.4	3.9	12.7	17.45	15.8	12.6
ch1:	10:31:09	11.15	7.6	1.4	-7.25	-15.7	-20.4	-18.05	-11.75	-5.4	-0.4	9.7	20.4	25.2	25.35	21.6	10.75
ch1:	10:31:09	-2.95	-16.45	-25.7	-27.65	-23.65	-14.65	-2.6	6.05	8.8	7.9	6.55	5.05	-0.25	-10.15	-17.45	-19.4
ch1:	10:31:09	-15.95	-9.2	-2.45	2.35	7.2	11.25	12.75	10.25	5.55	-0.75	-7.4	-13.75	-15.45	-12.5	-7	-1.9
ch1:	10:31:09	3.3	8.2	11.45	12.5	10.55	3.9	-6.15	-15.6	-20.5	-20.85	-16.75	-8.9	-0.95	2.8	3.15	2.15
ch1:	10:31:09	-1.6	-9.5	-17.4	-22	-25.4	-28.4	-26.85	-21.85	-17.35	-14.25	-9.65	-6.15	-6.65	-9.1	-8.4	-5.5
ch1:	10:31:09	-3.55	-4.4	-9.15	-15.35	-21	-25.75	-28.85	-29.3	-27.2	-24.35	-23.35	-22.3	-20.7	-20.45	-20.4	-21.8
ch1:	10:31:09	-25.35	-27.45	-29.8	-32	-29.95	-26.15	-21.8	-17.7	-17.4	-18.75	-16.35	-12.5	-7.25	-0.8	3.9	6.3
ch1:	10:31:09	6.7	3.7	-1.75	-9.8	-20.75	-28	-26.35	-20.35	-14.7	-7.7	-1.35	1.15	1.5	3.65	4.8	0.3
ch1:	10:31:09	-8.95	-18.25	-24.45	-24.85	-19.45	-12.85	-6.6	1.1	9.2	14.65	16.25	12.6	6.1	-2.9	-11.85	-15.7
ch1:	10:31:09	-14.1	-9.8	-2.95	4.45	11.1	17.35	22.65	25.05	22.5	14.35	1.25	-13.2	-24	-29.35	-29.45	-25.35
ch1:	10:31:09	-20.2	-15.05	-10.8	-10	-12.95	-18.85	-26.45	-31.85	-35.05	-40	-42.65	-39.25	-31.15	-21.85	-12.75	-4.3
ch1:	10:31:09	4.2	11.75	15.3	11	0.7	-9.85	-19.5	-28.05	-33.9	-34.8	-30.4	-22.5	-14.6	-7.65	-3.6	-4.85
ch1:	10:31:09	-7.7	-9.9	-10.7	-7.45	-0.15	7.05	11.75	13	11.7	9.3	5.25	-1.75	-9.15	-14.45	-15.45	-12.7
ch1:	10:31:09	-7.85	-1.5	4.55	9.9	16.8	24.7	29.6	30.5	26.6	17.7	6.9	-1.45	-6.75	-9.95	-8.75	-1.75
ch1:	10:31:09	6.7	13.75	19.3	22.25	21.45	17.35	11	4.25	1.1	3.3	6.2	7	9.95	16.4	23.25	28.9
ch1:	10:31:12	7.4	0.9	-2.65	-2.25	-1.6	-2.65	-2.25	1.9	6.35	8.1	8.35	5.85	1	-2.2	-0.65	5.4
ch1:	10:31:12	12.65	17.2	16.05	11.25	7.7	5.4	2.65	1.6	1.9	2.4	6.55	12.7	15.5	16.9	17.05	12.9
ch1:	10:31:12	7	5.55	7.3	8.5	9.5	11.4	13.45	14.8	17	19.45	20.85	20.55	18.55	12.3	1.05	-11.85
ch1:	10:31:12	-19.95	-19.4	-10.2	1.75	11.4	18.4	19.6	15.4	11.8	8.65	3.75	-1.3	-8.1	-15	-17.6	-17.9
ch1:	10:31:12	-17.25	-14.35	-12.3	-11.8	-10.85	-11.2	-12.6	-12.55	-14.25	-21.2	-27.25	-28.8	-28.95	-29.65	-25.9	-15.1
ch1:	10:31:12	-2.15	9.2	18.8	25.7	26.7	23.75	20	12.45	-0.85	-13.25	-19.7	-20.8	-18.05	-11.85	-3.1	6
ch1:	10:31:12	11.7	12.8	12.8	13.5	15	16.25	13.9	7	-1.2	-8.4	-11.2	-8.4	-0.5	9.2	17.55	23.85
ch1:	10:31:12	29.3	32.15	33.45	34.15	33.35	32.85	33.3	32.5	30.35	26.7	21.7	17.65	13.9	9.6	6.15	4
ch1:	10:31:12	4.2	9.65	16.95	22.4	25.2	23	16.9	10.95	6.35	2.8	2.05	5.85	13.35	19.8	25	28.15
ch1:	10:31:12	27.1	25.35	25.35	20.1	8.5	-2.95	-10.85	-11.9	-5.5	5.05	17.4	29.45	36.6	38.8	35.75	27.4
ch1:	10:31:12	14.55	-0.3	-15.2	-26.6	-31.15	-29.8	-28.45	-26.9	-22.65	-18.65	-14.5	-7.15	-1.05	0.75	1.05	-1.2
ch1:	10:31:12	-6.15	-9.6	-12.05	-14.9	-16.5	-15.3	-10.8	-2.6	5.4	11.5	16.05	20.7	22.55	17.75	8.7	0.7
ch1:	10:31:12	-4.95	-7.1	-5.6	-1.55	2.2	3.5	5.8	9.15	9.15	6.4	4.4	2.1	1.5	1.4	-1.35	-4.45
ch1:	10:31:12	-6.5	-8.8	-7.75	-2.85	1.55	6.95	13.45	17.4	18.25	16.55	10.4	4.6	2.95	3.85	6.35	11.1
ch1:	10:31:12	13.9	15.6	18.45	21.3	23.3	25.15	24.7	19.85	11.5	2.25	-2.95	-3.3	0.05	5.5	13.2	19.85
ch1:	10:31:12	23	25.3	26.95	24.1	18.4	13.35	7.25	1.15	-5.15	-12.6	-14.95	-8.2	1.4	12.35	22.7	30.9
ch1:	10:31:12	38	43.1	43.4	41	38.1	34.75	27.8	17.15	11.85	14.2	17.95	21.35	25.1	28.5	30.5	29.85
ch1:	10:31:12	28.3	27.7	21.3	7.95	-1.1	-1.05	3	9.25	17.8	26.65	33.95	37.8	37.05	31.9	23.3	14.6
ch1:	10:31:12	9.45	6.75	3.4	-1.15	-4.65	-5.95	-4.5	-2.85	-1.3	2.3	8.3	12.1	14.55	14	6.95	-4.9
ch1:	10:31:12	-14.45	-16.3	-9.2	1.5	12.25	21.35	26.35	28.15	29.5	29.25	25.5	18	6.45	-4.85	-11.3	-12.25
ch1:	10:31:12	-8.2	1.5	11	16.5	18.05	17.35	17.2	16.75	13.4	8.2	3.8	-0.05	-3.05	-2.9	1.6	6.8
ch1:	10:31:12	9	10.9	15.8	21.65	24.85	21.75	11.05	-3.05	-14.9	-18.35	-12.9	-4.85	3.15	13.45	23.3	28.85
ch1:	10:31:12	28.5	20.95	9.65	-0.1	-7	-11.35	-15.85	-20.2	-17.1	-6.35	5.9	17.65	27.35	30.85	29.35	22.4
ch1:	10:31:12	10.9	-1.65	-13.85	-25.45	-34.15	-40.5	-45.35	-46.8	-43.25	-35.1	-24.7	-14.15	-5.7	-1.9	-2.8	-4.5
ch1:	10:31:15	-22.5	-26.35	-29.85	-28.35	-20.9	-11	-2	2	-0.55	-3.75	-6.45	-8.95	-12.65	-17.15	-18.8	-16.15
ch1:	10:31:15	-14.45	-12.75	-10.1	-7.85	-2.85	5.05	7.45	2.6	-4.8	-9.05	-5.8	1.75	9.5	16.45	19.2	17.9
ch1:	10:31:15	15	10.15	5.15	1.2	-3.85	-9.2	-13.9	-15.65	-12.55	-6.5	-1.35	3.35	6.15	7.1	4.8	0.3
ch1:	10:31:15	-6.1	-13.85	-22.45	-29.5	-33	-30	-20.7	-11.6	-6.25	-0.4	8.1	16.85	22.4	22.35	19.6	15.95
ch1:	10:31:15	12.6	9.65	6.45	4.45	5.7	7.85	9.25	9.05	8.55	8.15	5.1	2.4	2.8	5.55	10.85	20.55
ch1:	10:31:15	30.3	34.8	30.15	17.45	3.65	-7.4	-14.7	-14.35	-6.2	3.9	14.2	22.9	26.95	28.1	28.75	26.05
ch1:	10:31:15	18.15	4.35	-12.25	-23.25	-24.35	-18	-6.8	6.9	17.5	21.8	21.25	19.45	17.6	15.45	11.95	8.1
ch1:	10:31:15	4.35	1	-1.85	-2.65	-0.55	2.9	4.85	6.95	10.8	13.8	17.3	21.95	25.35	24.85	18.75	8.55
ch1:	10:31:15	2.05	1.65	6.5	15.1	22.8	27.75	30.25	25.75	13.4	-1.4	-12.6	-16.65	-13.25	-5.05	5.15	14.95
ch1:	10:31:15	22.4	26.2	25.4	21.6	16.05	7.95	-2.15	-13.2	-21.15	-22.7	-17.35	-8.7	-1.55	-0.2	0.05	4.45
ch1:	10:31:15	9.95	11.2	8.55	3.85	0.9	-0.3	-0.75	-0.35	0.7	2.55	6.3	9.7	13.2	17.05	16.9	12.1
ch1:	10:31:15	7.25	3.2	-1.75	-9.25	-14.8	-15.25	-15.2	-17.5	-20.45	-23.6	-25.05	-24.05	-18.8	-10.3	-3.6	-1.45
ch1:	10:31:15	-1.7	-6.8	-13.7	-17.65	-20.4	-23.8	-26.25	-25.95	-20.95	-13.8	-7.2	-1.7	-3.25	-11.3	-18.8	-21.5
ch1:	10:31:15	-20.95	-20.05	-20.9	-18.3	-11	-4	0.1	0.55	-2.3	-4.6	-6.7	-11.45	-17.1	-20.25	-21.75	-24.15
ch1:	10:31:15	-25.6	-23	-17.3	-15.6	-21.45	-30.85	-36.45	-37.3	-35.6	-33.8	-32	-29.95	-29.55	-29.55	-28.6	-26.1
ch1:	10:31:15	-22.1	-18.1	-16.65	-15.5	-13.35	-13.2	-15.65	-19.15	-21.9	-22.25	-18.4	-12.35	-6.8	-4.4	-5.75	-7.45
ch1:	10:31:15	-4.3	0.2	2.3	2.1	-0.4	-3.75	-4.8	-4.5	-4.4	-5.35	-7.4	-8.55	-7.5	-3.5	2.45	7.45
ch1:	10:31:15	10.65	14.6	18.35	19	16.8	14.4	14.45	14.6	15.1	19.7	26.75	31.75	33.55	32.6	27.8	19.8
ch1:	10:31:15	12.3	7	0.95	-6.25	-9.2	-7.05	-0.7	8.15	14.6	18.3	20.4	18.5	14.45	14.25	14.4	12.6
ch1:	10:31:15	8.6	1.5	-8.55	-16.4	-22.35	-27.25	-31.7	-32.8	-28.9	-20.85	-14.85	-11.85	-7.7	-2.4	0.55	2.3
ch1:	10:31:15	5.15	7.25	7.4	5.75	2.5	-2.45	-6.7	-9.1	-10.7	-10.65	-11.15	-13.25	-16.25	-18.9	-20.3	-18.15
ch1:	10:31:15	-16.9	-15.15	-8.35	0.35	6.65	11.2	13.95	16.85	17.7	14.1	8.4	2.3	-5.3	-13.65	-20.85	-24.2
ch1:	10:31:15	-23.1	-19.05	-11.55	-2.75	6.25	13.8	13.95	6.35	-3.65	-15.3	-27.85	-34.25	-34.15	-30.85	-25.7	-18.75
ch1:	10:31:15	-11	-4.05	0.05	2.65	3.4	0.5	-4.8	-7.7	-6.6	-6.75	-9.1	-10.9	-10.25	-5.45	2.8	8.5
ch1:	10:31:19	30.25	17.5	2.15	-12	-19.55	-21.05	-17	-7.15	4.2	16.15	27.85	34.05	34.15	30.9	25.8	16.95
ch1:	10:31:19	3.3	-12.85	-23.8	-26.15	-21.45	-12.85	-4.15	1.85	4.45	6.45	10.3	12.1	7.05	-1.5	-9.55	-15.1
ch1:	10:31:19	-16.8	-14.15	-8.85	-1.35	3.1	4.2	5.75	2.7	-7.05	-12.35	-9.2	-2.45	4.4	9	8.55	2.75
ch1:	10:31:19	-6.65	-17.05	-24.55	-28.55	-29.05	-26.45	-20.05	-12	-5.05	-0.75	0.7	-2.25	-9.4	-16.35	-21.25	-25.5
ch1:	10:31:19	-28	-25.2	-16.75	-6.8	-0.7	3.2	6.6	4.95	-1.35	-7.6	-12.95	-16.85	-18.75	-20.05	-21.65	-25.3
ch1:	10:31:19	-29.05	-30.2	-31.7	-34.45	-34.05	-31.4	-25.45	-17.05	-11.45	-7.6	-3.9	-3.1	-4	-6.55	-12.55	-15.8
ch1:	10:31:19	-13.7	-8.8	-3.6	-0.8	-1.1	-3.75	-9.1	-13.95	-13.25	-6.45	3.55	10.35	10.85	6.2	0.7	-3
ch1:	10:31:19	-5.3	-7.6	-8.85	-11	-16	-23.8	-32.3	-36.55	-32.2	-22.35	-10.3	0.9	6.7	7.7	6.05	0.9
ch1:	10:31:19	-6.8	-14.2	-20.7	-24.2	-24.3	-21.45	-17.55	-13.1	-7.35	0.55	8	14.75	18.75	18.2	11.5	-0.8
ch1:	10:31:19	-16.7	-32.2	-42.8	-46.35	-43.7	-37.25	-28.7	-21.85	-17.85	-15.5	-14.05	-12.05	-11.05	-11.6	-12.45	-13
ch1:	10:31:19	-12.85	-10.85	-9.05	-6.3	-3.2	-1	2.35	7.1	10.05	16.6	26.55	34	36.2	32.05	20.2	7.15
ch1:	10:31:19	-1.1	-3.2	-0.1	3.85	5.4	7.15	10.85	14.75	16.65	15.05	10.05	4.2	-0.5	-3	-7.1	-11.75
ch1:	10:31:19	-11.35	-3.15	6.7	16.25	26.3	33.95	36.05	36	30.9	19.5	6.2	-4.2	-12.85	-20.95	-27.05	-27.3
ch1:	10:31:19	-22.55	-16.35	-7.5	2.95	12.8	20.35	23.5	20.9	13.3	1.9	-7.75	-12.3	-14.25	-14	-11.95	-8.55
ch1:	10:31:19	-5.3	-2.25	0	1.6	0.5	-5	-13.6	-21.85	-27.3	-32.45	-40.1	-45.2	-43.6	-42	-42.15	-38.5
ch1:	10:31:19	-31.7	-28.35	-28.7	-30.45	-32.85	-35.85	-36.05	-33.7	-31.1	-28.35	-24.25	-21.75	-21.25	-20.95	-21.85	-24.05
ch1:	10:31:19	-24.35	-22.8	-23.8	-25.8	-23.7	-17.9	-10.8	-5.15	-4.3	-9.15	-15.9	-21.3	-22.8	-21.1	-18.4	-14.2
ch1:	10:31:19	-8.05	-4.9	-7.4	-13.55	-19.8	-25.3	-27.85	-29.4	-27.35	-20.25	-13.25	-12.65	-16.85	-22.9	-27.75	-32.45
ch1:	10:31:19	-39.35	-43.65	-40.75	-32.65	-22.75	-12.1	0.8	12	13.5	7.5	-0.9	-10.45	-19.2	-27.8	-35.25	-36.55
ch1:	10:31:19	-32.85	-27.85	-20.5	-15.05	-13.75	-14.35	-15	-14.55	-12.4	-11.5	-12.5	-15.55	-17.95	-16.5	-13.9	-12.75
ch1:	10:31:19	-12.6	-11.95	-9.65	-6.6	-4.65	-2.6	-1.35	-0.9	1	3.2	3.8	4.5	6.3	9.7	12.1	9.15
ch1:	10:31:19	4.35	1.2	-2.3	-7.2	-10.75	-13.65	-16.6	-19.3	-18.85	-14.75	-7.6	1	8	11.75	14.45	15.5
ch1:	10:31:19	14.55	10.75	3.95	-2.1	-5	-7.4	-7.95	-4	1.75	9.55	20.25	30.05	35.65	35.75	29.4	17.45
ch1:	10:31:19	3	-12.65	-25.35	-31.8	-32.15	-30.05	-24.05	-14.7	-4.3	6.25	13.9	15.65	15.8	16.85	15.65	12
ch1:	10:31:22	-6.8	-10.85	-17.1	-23.1	-27.85	-26.45	-17.05	-4.55	8.6	19.35	21.15	17.85	11.5	-0.6	-14.7	-25.3
ch1:	10:31:22	-31.85	-33.55	-32.1	-26.8	-17	-6.1	2.25	6.9	8.5	10.15	9.8	5.3	-1.1	-6.15	-7.75	-5.85
ch1:	10:31:22	-3	-1.2	0.05	1.4	4.5	8.8	12.7	17.55	20.55	16.9	7.55	-3.05	-11.9	-18.2	-20.35	-14.75
ch1:	10:31:22	-2.9	8.05	15.5	20.15	21.2	20.3	18.8	16.05	10.55	3.75	-2.25	-6.75	-9.8	-8.35	-1.65	4.3
ch1:	10:31:22	7.8	12.05	17.75	20.65	21.65	20.5	12.2	-3.15	-17.15	-25.05	-24.25	-16.75	-7.9	-1.8	0.85	1.6
ch1:	10:31:22	0.7	-2.8	-6.95	-7.65	-6.85	-8.4	-13.75	-18.8	-21.35	-22.6	-23.5	-21.5	-17.4	-13.25	-11.4	-15.3
ch1:	10:31:22	-21.7	-23.8	-20.25	-13.05	-5.1	1.1	4.75	4.75	1.6	-1.45	-5.6	-12.75	-21.05	-27.95	-34.1	-38.05
ch1:	10:31:22	-38.15	-35.8	-32.2	-25.85	-19.05	-12.5	-6.25	-2.7	-4.5	-11.35	-21.95	-30.3	-34.25	-33.95	-31.5	-27.3
ch1:	10:31:22	-19.45	-7.85	3.55	13.85	20.95	22.1	16.8	6.75	-3.15	-9.55	-14.7	-17.25	-16	-12.5	-5.45	3.15
ch1:	10:31:22	8.4	13.4	17.95	20.15	19.85	17.2	11.4	5.4	-2.8	-8.1	-5.4	2.4	11.85	22.2	28.2	30.55
ch1:	10:31:22	31.5	28	19.45	12.8	8.55	0.65	-8.2	-11.7	-10.85	-9.6	-7.2	-4.4	-4.7	-5.85	-7.25	-10.55
ch1:	10:31:22	-14.8	-17.75	-19.75	-20.85	-21.5	-19.95	-17.5	-17.45	-20.1	-20.1	-17.1	-14.15	-13.25	-14.3	-15.8	-14.45
ch1:	10:31:22	-11.05	-10.25	-12.5	-15.8	-19.4	-21.4	-20.15	-18.65	-18.25	-17.05	-14	-11.45	-14.25	-20.95	-24.75	-23.7
ch1:	10:31:22	-20.35	-14.85	-10.45	-8.9	-7.45	-6.05	-7.7	-9.45	-10.45	-11.15	-10.2	-7.75	-6.45	-5.3	-5.75	-10
ch1:	10:31:22	-15.5	-19.2	-20.65	-20.3	-15.8	-7.55	0.55	4.95	7.2	7.05	5.35	3.65	1.6	-2.35	-5.15	-6.2
ch1:	10:31:22	-5.65	-4.5	-5.15	-8.05	-10.55	-13.45	-16.55	-14.45	-10.5	-9	-9.6	-11.2	-12.75	-14.25	-17.05	-17.85
ch1:	10:31:22	-16.2	-16.8	-19.25	-22.05	-24.2	-24.05	-20.85	-16.6	-14.9	-18.35	-22.35	-23.75	-25	-27.8	-28.45	-26.1
ch1:	10:31:22	-22.25	-18.85	-18	-20.45	-23.5	-24.75	-24.55	-23.2	-20.4	-15.85	-10	-3.4	3.75	7.7	7.85	6.65
ch1:	10:31:22	4.55	2.25	0.35	-2.9	-7.05	-10	-11.1	-11.35	-8.55	-1.4	6	10.6	12.8	9.1	0.5	-7.85
ch1:	10:31:22	-13.4	-14.3	-9.5	-2.9	3.6	10.9	16.95	17.6	13.35	9.3	4.6	-3.75	-14.5	-23.05	-26	-22.65
ch1:	10:31:22	-14.75	-5.8	2.1	9.1	16.25	20.75	19.65	11.5	0.1	-9.5	-15.3	-21.85	-30.75	-38.15	-37.65	-28.45
ch1:	10:31:22	-13.75	4.6	21.3	32.45	38.4	37.25	26.4	9.85	-8.6	-24.6	-36.7	-46.85	-53.15	-50.45	-42.15	-31.9
ch1:	10:31:22	-21.65	-13.35	-7.55	-3.15	-1.35	-2.4	-7.15	-15.45	-22.35	-24.55	-22.2	-16.2	-8.75	-1.2	7.65	15.45
ch1:	10:31:22	17.5	15.45	13.3	9.4	1.45	-7.55	-14.65	-19.65	-22.7	-19.15	-10.25	-0.9	5.25	10.45	12.85	15.65
ch1:	10:31:25	40.9	42.45	42.5	44.35	46.65	44.45	43.05	46.9	46.75	43.4	38.4	33.75	31.35	30.15	25.65	20
ch1:	10:31:25	17.6	22.65	30.8	37.1	42.5	48.85	51.45	48.75	44.5	39.45	29.95	17.8	5.6	-3.75	-10.65	-14.65
ch1:	10:31:25	-12.85	-6.05	-1.85	-3.45	-5.75	-8.7	-14.65	-18.75	-20.2	-22.35	-24.7	-24.05	-19.85	-11.45	-0.9	7.75
ch1:	10:31:25	11.4	9.4	3.45	-5	-14.15	-19.3	-18.2	-15.8	-13.85	-12.4	-12.1	-13.1	-12.1	-9.9	-7	-5.65
ch1:	10:31:25	-7.1	-9.85	-14.05	-19.5	-24.9	-31.85	-36.85	-32.95	-24.3	-16.3	-9.3	-2.55	2.65	4.5	0.8	-7.95
ch1:	10:31:25	-18.5	-26.95	-32.05	-37.1	-41.15	-41.15	-38.5	-34.35	-27.45	-20.5	-15.85	-15.7	-18	-18.45	-15.75	-14.5
ch1:	10:31:25	-15.9	-20.1	-23.75	-23.8	-20.55	-17.75	-16.9	-17.85	-18.4	-17.2	-17.75	-21.4	-26.1	-29.25	-30	-31.1
ch1:	10:31:25	-34.4	-34.55	-29.8	-22.7	-11.75	0.8	8.3	8.75	5.05	1.3	1.55	3.45	2.5	-2.4	-6.8	-7.6
ch1:	10:31:25	-7.1	-5.8	-2.1	0.35	-3.15	-7.95	-8.25	-5.85	-4.8	-2.6	0.65	3.1	5.25	8.15	11	12.05
ch1:	10:31:25	5.8	-6.05	-16.6	-24.4	-25.25	-15.4	-1.35	11.35	21.7	26.9	25.5	20.85	14.5	6.15	-3.45	-10.45
ch1:	10:31:25	-13.35	-11.6	-6.15	2.3	12.3	20.75	26.35	31.95	31.1	20.2	6.05	-4.65	-11.95	-12.15	-4.7	5.65
ch1:	10:31:25	13.55	19	23.1	25.3	24.75	22.5	14.65	1.6	-9.2	-16.65	-21.4	-21.8	-19.15	-13.55	-5.45	1.7
ch1:	10:31:25	8.9	16.25	19.45	19.95	17.8	9.7	-0.5	-9.3	-15.85	-15.8	-9.2	0.25	8.25	12.2	13.2	14.7
ch1:	10:31:25	13.05	6.4	-2.35	-8.55	-10.75	-11.65	-11	-7.35	-3.2	-0.6	1.4	2.35	2.7	0.85	-3.9	-10.6
ch1:	10:31:25	-17.95	-24	-25.4	-20.85	-12	-1.2	9.2	15.75	15.95	11.3	4.2	-2.65	-6.4	-4.85	-0.85	5
[truncated: 12,009 more rows]
