# Supplementary material for: Wavelet transform-based mode decomposition for EEG signals under general anesthesia
Source: PeerJ. 2024 Nov 15;12:e18518. doi: 10.7717/peerj.18518 (PMC11572389; doi:10.7717/peerj.18518)
Supplement: Supplemental Information 5 [file peerj-12-18518-s005.zip › Supplementary_File14_EEG_data_10cases_EME30min/Case_03_EME30min.tsv]

Ch	Time	ch[0]	ch[1]	ch[2]	ch[3]	ch[4]	ch[5]	ch[6]	ch[7]	ch[8]	ch[9]	ch[10]	ch[11]	ch[12]	ch[13]	ch[14]	ch[15]
ch1:	14:59:07	-38.8	-30.35	-22.45	-17.35	-15.15	-21.05	-34	-42.4	-41.2	-32.9	-19.75	-6.55	4	10.4	11.35	8.45
ch1:	14:59:07	4.2	-2.65	-11.25	-19.5	-24.9	-22.4	-10.55	0.65	6.05	9.25	9.75	4.75	-0.85	-3.7	-4.3	-5.05
ch1:	14:59:07	-6	-4.25	2.25	9.6	16.55	21.8	22.9	19.4	13.6	7.1	1.2	0	4.65	10.35	13	15
ch1:	14:59:07	17.4	16.35	12.15	4.1	-3.95	-4.2	3.05	11.05	16.75	17.9	18.7	21.7	22.85	19.15	10.05	-3.8
ch1:	14:59:07	-13.85	-13.6	-5.55	7.85	23.5	36.45	44.85	45.15	34.05	17.25	2.45	-9.25	-14.25	-9	3.3	16.55
ch1:	14:59:07	25.85	28.95	27.9	25.25	20.15	10.9	-2.9	-14.4	-18.05	-13.55	-3.4	12.45	26.15	33.25	35.85	36.9
ch1:	14:59:07	31.35	21.75	14.85	9.8	5.3	4.35	6.3	11.25	16.75	21.85	27.1	26.55	19.8	14.2	8.2	0.2
ch1:	14:59:07	-1.5	3.6	9.8	18.3	23	21.15	17.65	13.9	10.95	9	3.75	-1.85	-4.6	-6.15	-5.4	-0.4
ch1:	14:59:07	3.8	7.25	11.05	14.55	15.55	11.6	3.55	-2.5	-6.9	-7.65	-5.15	-4.8	-6.3	-2.8	0.9	-1.3
ch1:	14:59:07	-8.3	-15.85	-22.2	-23.75	-19.45	-10.3	-4.05	-2.15	-0.05	1.1	-4.85	-9.9	-6.85	-3.05	-1.9	1.55
ch1:	14:59:07	8.7	18.5	23.95	20.9	14.6	9.55	5.15	4.75	6	5.95	8.25	11.2	10.55	8.2	4	1.25
ch1:	14:59:07	0.65	0.65	1.3	2.7	3.95	9.05	14.75	15.15	12.9	11.65	10.25	8.1	5.2	3.9	4.85	5.45
ch1:	14:59:07	8.1	15.15	21.4	25.4	26.55	25.95	25.9	25.65	22.85	21.6	22.5	23.55	27.05	30.85	32.4	33.9
ch1:	14:59:07	32.35	24.65	16.25	12.3	13.35	17.05	20	22.2	24.15	24.9	24.55	22.15	17.75	12.35	7.55	6.7
ch1:	14:59:07	9	11.7	13.95	15.5	14.75	14.3	13.05	8.75	2.35	-0.3	0.6	2.25	4.75	9.55	14.75	18.85
ch1:	14:59:07	18.8	12.85	3.5	-2.55	-1.6	5.05	11.1	13.65	12.4	8.8	5.6	4	3.55	6.4	8.75	6.95
ch1:	14:59:07	3.75	0.35	-4.25	-6.05	-4.45	-0.85	4.65	10.7	13.95	13.2	11.2	9.55	7.25	5.85	5.8	2.55
ch1:	14:59:07	-1	-0.3	0.85	4.85	13.05	16.55	15.2	16.65	14.3	8.8	8.75	8.9	4.5	0.2	-3.85	-6.25
ch1:	14:59:07	-1.2	3.05	3.3	4.9	6.95	5.35	1.25	-5.1	-9.8	-9.4	-4.45	1.25	5.95	6.2	4.05	2.7
ch1:	14:59:07	1.35	-5.45	-15.5	-23.55	-25.5	-18.3	-4.1	10.3	21.1	24.3	22	17.45	10.25	-1.75	-13.55	-21.05
ch1:	14:59:07	-22.9	-21.9	-18.4	-12.3	-6.55	-4.15	-5.15	-9.3	-15.35	-21.8	-26.55	-24	-13.7	-2.25	7.35	12
ch1:	14:59:07	11.3	9.4	3.5	-6.3	-11.9	-13.3	-10.45	-1.55	5.6	11.2	18.45	20.3	18.1	15.6	9.35	3.65
ch1:	14:59:07	1.75	3.1	7.5	13.85	20.1	26.4	28.35	24	14.05	3.55	-2.75	-2	4.65	11.65	16.75	23
ch1:	14:59:07	29	32.1	27.75	15.5	4.15	-1.15	-3.6	-1.1	7.25	17.25	27.5	35.2	38.95	35.8	22.15	6.05
ch1:	14:59:10	-2.2	3.6	9.8	13.3	8.2	-0.3	-4.5	-8.15	-8.95	-5.6	-1.65	3.65	13.45	19.95	19.6	15.05
ch1:	14:59:10	7.55	-4.55	-14.85	-15.95	-8.85	2.85	16.75	26.55	28.35	20.9	8.2	-3.05	-10.9	-18.55	-18.15	-4.8
ch1:	14:59:10	13.15	26.35	31.35	28.35	24.5	22.3	16.65	6.8	-0.9	-3.85	-0.3	6.8	11.15	11.55	11.7	10.9
ch1:	14:59:10	5.5	-4.45	-13.5	-19.65	-21.9	-18.85	-11.3	-2.4	8	15.3	15.95	12.65	10.05	6.65	1.7	-2.9
ch1:	14:59:10	-3.35	-1.2	3.9	13.85	23	26.75	25.8	21.4	17	14.5	10.55	4.3	-2.4	-8.1	-10.95	-11.65
ch1:	14:59:10	-10.6	-8.25	-6.25	-3.8	-0.8	-2.3	-9.35	-16.2	-18.8	-18.7	-19.5	-19.65	-16.65	-12.9	-9.5	-7.85
ch1:	14:59:10	-10.6	-15.55	-18.8	-19.2	-16.6	-12.85	-9.75	-7.25	-8.45	-15.3	-24	-31.1	-33.95	-31.1	-25.55	-18.75
ch1:	14:59:10	-10.7	-6.5	-6.75	-6.25	-6.9	-10.8	-12.3	-11.65	-14.35	-18.15	-21.2	-24.4	-24.65	-22.75	-21.8	-21.7
ch1:	14:59:10	-19.65	-15	-10.7	-9.95	-10.6	-13	-16.9	-18.8	-19.05	-18.05	-13.65	-6.25	3.25	9.75	8.85	6.5
ch1:	14:59:10	4.55	-2.2	-8.15	-6.5	-0.65	7.2	15.9	22	24.8	23.8	19.1	10.5	1.35	-4.65	-7	-4.8
ch1:	14:59:10	1.5	8.7	17.1	25.4	30.25	31.15	27.05	18.55	12.65	10.55	7.5	5.55	6.5	7.6	9.5	10.45
ch1:	14:59:10	7.9	4.65	3.45	0.25	-4	-7.55	-11.45	-12.65	-8.55	-2.6	5.3	14.15	19.65	21.45	19.7	11.15
ch1:	14:59:10	-1.35	-12.9	-17.5	-15.3	-10.15	-2.9	5.85	9.6	8.25	5.35	2.55	0.75	-0.85	-4.25	-4.35	-2.15
ch1:	14:59:10	1.1	8.15	17.95	23.65	25.35	22.45	15.4	9.55	7.65	5.15	5.1	10.4	15.1	17.85	21.35	21.45
ch1:	14:59:10	21.35	21.85	18.75	15.35	14.85	15.2	18.9	23.95	28.55	35.95	41.15	40	37.2	32.2	24	19.3
ch1:	14:59:10	22	26.15	28.35	31.2	36.7	41.1	44.5	45.45	38.9	29.3	21.1	13.8	11.6	15.75	20.5	23.9
ch1:	14:59:10	29.3	34.5	35.45	34.05	32.2	26.85	20.9	20.25	23.15	25	25.5	27.1	28.6	26.95	23.05	21.3
ch1:	14:59:10	20.45	18.4	16.3	16.3	17	17.8	21.05	26.7	28.85	27.6	27.85	29.95	29.6	24.4	15.95	10.95
ch1:	14:59:10	12.75	18.9	25.9	32.3	36.6	36.25	32.55	26.9	20.45	15.5	11.35	8.3	8	9.45	14.7	23.1
ch1:	14:59:10	28.2	27.35	25.85	25.45	25.65	24.6	21.5	18.55	16.9	15.85	16.35	20.4	25.6	25.6	20.8	17.05
ch1:	14:59:10	15.95	15.85	17.3	21.35	25.9	28.3	28.85	28.8	25.8	20.9	17.75	15.4	11.6	10.65	16.15	25.75
ch1:	14:59:10	33.6	34.1	27.55	22.3	20.25	19.5	20.1	20.85	18.9	15.85	13.4	10.55	7.65	7.45	11.6	14.6
ch1:	14:59:10	13.55	11.85	10.4	6.7	3.65	6.2	15.95	24.75	26.05	23.8	20.2	12.3	6.45	8.35	13.4	16.45
ch1:	14:59:10	17.35	17.8	18.15	16	11.45	9.35	7.5	3.4	2.3	6.2	10.6	15.65	22.15	26.25	26.45	25.65
ch1:	14:59:14	-13.8	-10.9	-4.7	2.1	4.6	2.7	-3.05	-11.55	-15.6	-12.1	-6.2	-0.9	3.25	6.25	5.4	-0.45
ch1:	14:59:14	-9.65	-16.8	-18.85	-14.95	-9.65	-2.6	3	3.2	-0.75	-6.85	-12.9	-12.75	-10.3	-10.2	-10.1	-9.45
ch1:	14:59:14	-9.4	-5.55	-1.5	-1.45	-7.9	-13.65	-11.65	-4.2	0.15	2.45	1	-4.65	-10.95	-14.3	-15.5	-13.65
ch1:	14:59:14	-13.9	-12.4	-6.3	-0.9	-1.65	-4.25	-9.4	-16.6	-21	-20.45	-18.05	-16.55	-15.6	-12.35	-9.5	-8.65
ch1:	14:59:14	-8.3	-7.15	-6.75	-5.2	-6.45	-11.4	-15.5	-18.1	-21.45	-21.95	-20.3	-19.45	-19.9	-20.75	-20.1	-16.45
ch1:	14:59:14	-14.5	-15.8	-18.65	-23.55	-27.8	-27.3	-22.4	-15.05	-7.6	-1.7	-1.95	-7.8	-13.2	-16.8	-23.15	-31.7
ch1:	14:59:14	-35.3	-30.95	-23.45	-15.6	-6.3	2.5	6.6	5.6	2.8	-1.65	-10.3	-22.5	-34.4	-39.9	-37.05	-28.95
ch1:	14:59:14	-19.2	-8.2	0.6	5.15	4	-2.5	-9.8	-13.85	-13.65	-8.55	-0.35	7.85	14.45	15.6	8.45	-3.8
ch1:	14:59:14	-13.35	-14.9	-10.2	-4.9	1	5.85	9.45	12.4	10.85	4.65	-1.75	-8.15	-11.15	-9.45	-8.5	-10.65
ch1:	14:59:14	-13	-14.3	-13.2	-14.65	-20	-25.15	-26.1	-23.05	-17.8	-15.85	-15.5	-13.35	-10.95	-11.1	-13.3	-14.35
ch1:	14:59:14	-12.75	-8.35	-3	0.4	1.1	-0.75	-4.25	-8.8	-14.7	-23.15	-28.4	-26.35	-19.7	-14.1	-10.1	-6.3
ch1:	14:59:14	-4.6	-8.25	-17.05	-28.9	-39.5	-44.3	-40.7	-29.15	-14.1	-3.75	-1.5	-3.8	-8.8	-16.95	-25.35	-29.55
ch1:	14:59:14	-31.15	-32.6	-32.4	-28.05	-20.95	-14.25	-9.9	-8.7	-15.05	-28.8	-40.95	-42.55	-33.95	-20.5	-8.25	-0.75
ch1:	14:59:14	-1.15	-4.55	-10.8	-22.1	-35.3	-39.45	-32.85	-19.35	-7.45	-6.75	-15.65	-23.85	-27.65	-28.4	-29.25	-32.25
ch1:	14:59:14	-37.6	-39.45	-33.15	-24.7	-20.75	-17.25	-15.45	-20.7	-27.25	-29.35	-30.8	-32.75	-33.5	-34.05	-33.25	-32.4
ch1:	14:59:14	-29.35	-23.55	-19.75	-19.8	-19.15	-19.6	-20.75	-19.5	-20.5	-24.95	-24.25	-19.55	-16.75	-16.6	-16.55	-18.6
ch1:	14:59:14	-18.95	-16.9	-13.75	-13.75	-18.05	-22.85	-24.6	-25.15	-25.1	-21.15	-11.55	-1.55	0.35	-7.45	-17.15	-24.9
ch1:	14:59:14	-27	-22	-14	-7.9	-3.55	-1.3	-1.35	-6.3	-13.6	-18.5	-17.7	-17	-17.65	-19.55	-18.15	-12.45
ch1:	14:59:14	-4.65	-2.1	-2.15	-2.95	-4.5	-7.15	-14.55	-25.85	-28.55	-30.75	-33.65	-19.7	-3.4	0.35	16.3	21.2
ch1:	14:59:14	-1.4	-18.15	-25.45	-32.25	-28.55	-23.45	-26.25	-26.7	-25.75	-27.4	-30.3	-34.25	-36.4	-34.95	-32.3	-28.25
ch1:	14:59:14	-27.1	-26.35	-19.3	-11.7	-10.95	-12.45	-14.2	-14.15	-12.05	-15.15	-23.35	-25.75	-19.45	-12.1	-6.7	-6.15
ch1:	14:59:14	-9.55	-10.95	-11.05	-13.45	-13.35	-9.15	-6.75	-8.35	-9.95	-8.8	-7.35	-4.55	-0.4	2	2.5	2.95
ch1:	14:59:14	1.15	-4.5	-13.25	-19.25	-18.25	-9.45	1.75	8.55	11.8	14.45	12.65	0.15	-15.3	-22.4	-19	-8.25
ch1:	14:59:14	6.65	17.9	21	19	13.55	3.75	-7.2	-13.8	-14.6	-13.9	-11.7	-3.6	3.9	3.05	1.2	4.45
ch1:	14:59:17	-19.8	-22	-20.3	-9.55	0.45	4.15	7.7	8.05	1.95	-2.95	-8.15	-18.15	-26.35	-25.6	-17.7	-6.95
ch1:	14:59:17	0.7	4.2	5.6	5.65	2.2	-6.15	-21.05	-31.95	-28.4	-13.75	0.65	10.1	12.6	10	4.7	-3.75
ch1:	14:59:17	-9.85	-9.45	-7.95	-6.65	-4.8	0.4	6.5	9.75	10.35	10.5	5.5	-0.95	-3.85	-3.8	-3.55	-6.35
ch1:	14:59:17	-13.6	-14.4	-6.85	0.15	3.7	7.25	12.9	18.75	15.9	3.8	-7.65	-15	-18.8	-13.7	-2.05	7.05
ch1:	14:59:17	10.85	11.7	11.8	10.15	4.7	-4.35	-11.95	-16.65	-18.2	-16.1	-12.05	-6.35	0.65	4.45	4.85	5.2
ch1:	14:59:17	5.35	1.45	-4.35	-4.65	-0.75	1.35	3	4.65	1.35	-4.6	-10.45	-13.2	-8.55	-3.25	-5.75	-9.55
ch1:	14:59:17	-11.2	-14	-16.5	-17.1	-15.2	-7.6	-0.2	3.35	7.85	9.1	0.6	-10.85	-19.45	-22.55	-21.1	-15.7
ch1:	14:59:17	-5.6	3.8	6.4	8.15	12.2	11.95	9	4.6	-3.35	-11.7	-15.25	-13.2	-8.35	-5.4	-4	-1.25
ch1:	14:59:17	1.6	2.05	-3.3	-13.4	-18.75	-17.4	-16.25	-15.95	-11.95	-3.25	6.4	7.55	3.05	0.7	1.15	2.4
ch1:	14:59:17	3.8	5.1	8.05	10.15	10.75	14.8	20.6	20.5	16.85	11.7	5.7	1.3	0.8	0.75	0.45	0.15
ch1:	14:59:17	0.45	2.3	5.75	8.65	8.2	3.05	0.05	1.8	2.45	-1.4	-7.35	-14	-16	-13	-6.5	-0.8
ch1:	14:59:17	2.1	3.4	3.5	-0.25	-3.9	-6.95	-11.6	-15.6	-13.3	-7.7	-1.1	4.45	8.45	8.15	4	-0.75
ch1:	14:59:17	-4.65	-6.65	-4.6	-4.45	-6.65	-6.45	-2.9	1.35	2.75	-1.25	-5.75	-6.95	-4.8	-2.8	-3.3	-1.2
ch1:	14:59:17	6.55	12.65	15.25	17.15	15.45	8.25	1	-0.9	0.65	-0.25	-4.7	-9.85	-12.1	-11	-6.65	-0.95
ch1:	14:59:17	2.95	3.95	6.2	9.85	8.95	2.8	-6.7	-15.4	-16.3	-12.8	-9.35	-2.7	3.7	8.05	11.05	9.4
ch1:	14:59:17	1.95	-4.3	-7	-5.95	-4.05	-4.6	-4.1	-0.4	2.85	5.9	8.6	9.3	5.7	2.6	5.1	8.7
ch1:	14:59:17	8.4	7.9	6.6	4.25	4.55	6.5	8.6	11.85	13.15	12.5	10.75	8.1	7.4	9.95	13.75	16.9
ch1:	14:59:17	18.25	18.5	17.7	14.55	12.5	12.75	12.5	9.6	6.45	5.85	10.5	18.45	22.85	21.65	16.95	10.7
ch1:	14:59:17	5.85	5.2	9.3	14.05	18.5	19.75	19.75	21.5	25.75	26.85	23.95	19.85	15.15	7.5	-0.15	-3.3
ch1:	14:59:17	0.85	9.5	18.65	23.5	21.95	17.35	14.8	11.85	5.25	-0.4	0.85	2.8	1.1	0.8	4.85	8.85
ch1:	14:59:17	9.3	6.75	5.9	9.95	17.8	24.35	27.2	24.15	18.05	13.8	11.95	7.8	3.35	3.85	7.85	8.45
ch1:	14:59:17	8.65	12.95	20.9	28.5	33.1	31.6	26.25	18.75	12.6	9.95	8.15	7.15	14.4	24.2	27.85	27
ch1:	14:59:17	23.55	18.35	15.25	12.35	8	4	2.45	4.4	10.7	16.65	19.35	19.9	15.45	5.15	-3.6	-5.6
ch1:	14:59:17	-2.1	4.95	13.2	21.35	26.4	24.55	18.85	14.4	12.4	10.45	5.05	-1.6	-6.2	-8.9	-10.3	-8.95
ch1:	14:59:20	33.1	25.35	18.4	14.35	13.65	19.35	25.95	28.75	30.15	32.25	33.7	33.7	31.25	25.8	16.95	9.65
ch1:	14:59:20	7.45	9.4	15.1	25.1	33.25	35.2	33.95	32.25	29.9	25.25	17.65	8.3	0.55	-1.45	0.6	2.45
ch1:	14:59:20	5.35	9.05	9.75	7.8	7.35	8.6	10.5	10.45	9.05	9.65	12.15	14	15.45	15.6	12.6	9.75
ch1:	14:59:20	8.1	4.85	-1.7	-7	-4.9	3.8	11.65	15.3	16.85	16	12.9	11.1	10.45	7.15	5.75	10.4
ch1:	14:59:20	16.4	17.1	15.2	15	13.25	6.15	1.2	0.7	-0.85	-2.2	1.7	8.25	13.15	13.2	12.05	13.35
ch1:	14:59:20	13.95	10.5	5.3	1.5	3.5	9.05	13.15	16.35	20.5	25.15	27.15	22.7	14.45	7	0.3	-3.9
ch1:	14:59:20	-5.4	-2.7	5.25	15.1	21.8	25.35	25.35	23.5	20.9	15.75	9.3	7.85	9.4	11.2	13.75	15.4
ch1:	14:59:20	17.2	21.65	24.95	24.45	21.7	15.15	5.45	-2.6	-3.65	3.05	11.6	18.7	24.85	24.75	18.7	13.85
ch1:	14:59:20	8.95	1.4	-2.85	-2.65	2	11.8	20.3	24.25	25.25	21.25	16.55	13.65	5.45	-7.9	-16.95	-16.1
ch1:	14:59:20	-4.7	11.45	25.95	34	32.15	24	19.05	17.9	17.15	17.05	17.5	18.05	20.15	23.25	25.7	24.7
ch1:	14:59:20	19.95	14.55	13.4	18.6	25.5	30.7	34.8	36.3	36.95	38.95	37.1	28.85	22.3	18.6	16.85	16.9
ch1:	14:59:20	17.25	18.55	23.75	29.15	32.95	36.8	39.95	40.9	42.2	42.7	40.5	35.15	30.6	29.15	28.85	30.3
ch1:	14:59:20	35.8	40.9	43.25	42.75	38.7	32.55	28.4	25.55	22.95	23.35	26.75	29.9	31.85	34.55	38.1	40.45
ch1:	14:59:20	41.7	40.9	39.45	37.25	31.75	24.5	17.75	13.7	13.55	14.15	14.35	17.5	18.9	15	11.4	9.5
ch1:	14:59:20	9.05	8.9	6.45	6.6	13	18.6	21.3	24.2	24.05	19.35	14	9.25	8.35	11.6	16.95	20.2
ch1:	14:59:20	19.35	19.3	19.85	17.1	15.5	20.4	26.75	28.65	25.55	22.65	21.3	20.95	22.85	25.65	28.05	30.35
ch1:	14:59:20	29.5	25.15	18.7	9.15	-0.1	-3.75	-4.75	-5.95	-3.3	5.9	14.1	15.75	12.05	8.75	5.25	0.75
ch1:	14:59:20	-3.4	-6.3	-9.4	-10	-6	-0.15	3.95	4.8	0.95	-4.45	-6.35	-4	2.75	10.15	11.9	8.45
ch1:	14:59:20	6.25	5.1	4.6	8.05	13.1	14.15	11.65	8.4	4.45	2.65	2.65	3.35	6.45	11.55	15.45	17.3
ch1:	14:59:20	16.65	15.55	16.15	15.35	10.95	5.6	1.95	1.45	7.05	14.2	16.75	16.1	16.45	16.7	13.65	9.5
ch1:	14:59:20	7.15	6.1	5.7	5.9	6.9	8.95	10.95	11.65	12.3	10.35	5.8	2.8	0.05	-3.35	-4.4	-5.5
ch1:	14:59:20	-5.3	-2.85	-0.8	0.8	3.75	5.6	4.2	-1.25	-8.4	-13.6	-17.6	-19.25	-13.15	-6.05	-4.3	-4.85
ch1:	14:59:20	-6.6	-8.95	-9	-8.45	-7.1	-2.25	4.3	6.05	4.3	3.05	4.05	4.05	1.25	-3.05	-4.55	-3.9
ch1:	14:59:20	-5.25	-7.75	-7.3	-5.15	-1.15	3.55	5.5	6.75	7.3	-0.05	-9.75	-11.85	-7.75	-2.55	2.45	6
ch1:	14:59:23	8.9	0.75	-7.55	-10	-9.3	-7.5	-6.65	-5.4	-3.95	-3.2	-1.6	-0.1	-1.4	-3.95	-6.55	-8.6
ch1:	14:59:23	-11.95	-17.6	-21.6	-20.8	-19.95	-16.9	-11.1	-8.6	-11.05	-13.75	-15.25	-16.45	-16.9	-16.45	-15.45	-14.15
ch1:	14:59:23	-13.95	-12.8	-10.05	-10.45	-15.5	-20.25	-22.35	-20.95	-16.95	-14.2	-11.85	-7.15	-4.2	-2.95	-3.05	-2.4
ch1:	14:59:23	1.35	5.95	4.7	-1.35	-7.4	-9.3	-6.05	0.7	8.95	16.45	19.15	16.85	13.65	13.4	15.25	18.65
ch1:	14:59:23	20.55	17.3	11	7	6.4	5.65	4.45	2.4	-2.3	-8.65	-13.55	-15.75	-12.55	-7.5	-4.75	-1.55
ch1:	14:59:23	1.65	-0.2	-5.35	-10.8	-16.7	-22.8	-25.55	-22.55	-16.6	-11.7	-9.5	-8.35	-7.95	-7.45	-9.3	-14.5
ch1:	14:59:23	-18.75	-19.65	-19	-16.7	-16.35	-17.85	-16.7	-13.65	-11.1	-6.05	-1.95	-2.9	-6.55	-10.95	-17.2	-20.75
ch1:	14:59:23	-22.4	-24.4	-21.7	-12.75	-4.2	1.6	2.2	-2.45	-9.55	-18.1	-27.9	-32.8	-28.7	-19.65	-8.9	4.15
ch1:	14:59:23	15.7	22	23.55	18.8	4.2	-14.5	-26.25	-29.65	-28.7	-23.25	-15.3	-8.95	-5.4	-5.5	-9.65	-13.85
ch1:	14:59:23	-15.65	-16.8	-16.95	-15.35	-12.35	-7.55	-4.65	-4.35	-1	4	4.85	6.1	11.2	14.3	13.25	13.9
ch1:	14:59:23	13.45	4.05	-8.8	-16.9	-19.3	-14.8	-5.8	-1.1	0.7	4.7	5.75	0.8	-3.8	-5.95	-4.85	-1.8
ch1:	14:59:23	-0.75	-2.4	-3.2	-0.4	5.6	8.4	7.85	8.9	8.25	3.1	-2.55	-6.35	-6.9	-6.05	-8.4	-10.4
ch1:	14:59:23	-9	-9.55	-11.8	-14.75	-19.45	-22.25	-21.2	-16.6	-9.8	-3.65	0.8	4.15	3.05	-1.4	-7.25	-15.85
ch1:	14:59:23	-25.75	-30	-26	-19.9	-15.6	-11.9	-11.35	-14.3	-16.15	-15.9	-16.2	-14.9	-11.8	-8.05	-2.8	0.65
ch1:	14:59:23	-2.5	-9	-16.35	-21.75	-20.8	-12.6	-3.8	1.4	3.55	4.5	5.15	4.1	-0.8	-9.2	-17.7	-22.9
ch1:	14:59:23	-21.5	-11.1	4.65	17.4	20.15	14.4	2.85	-9.95	-20.05	-25.55	-27	-21.25	-8	4	6.8	6
ch1:	14:59:23	5.9	6.15	6.6	6.55	5.2	2.3	-1.4	-5.15	-10.25	-12.8	-8.65	-4.35	-2.95	0.5	3.9	2.2
ch1:	14:59:23	-3.4	-11.35	-18.7	-22.95	-23.4	-18.95	-12.6	-6.15	1.05	4.3	3.1	0.65	-3.3	-6.5	-5.05	0.85
ch1:	14:59:23	9.75	14.15	10.45	5.45	4.95	6.75	7.65	10	16.35	22.2	21.3	15.55	8.9	4.15	6.2	9.75
ch1:	14:59:23	9.25	3.25	-5.5	-9.7	-2.5	8.45	15.3	15.85	11.95	7.9	4.15	-0.8	-1.05	1.65	2.45	3.45
ch1:	14:59:23	6.55	8.15	7.15	4.2	0.3	-4	-6.55	-8.2	-9.1	-7.3	-2.45	-2.05	-5.1	-5.4	-5	-3.75
ch1:	14:59:23	3.15	10.05	12.8	12.15	6.95	0.3	-2.25	-1.35	3.7	10.75	17.05	21.5	23.85	26	27.4	21.7
ch1:	14:59:23	10.55	2.6	0.1	1	4.2	6.6	7.2	7.05	8.15	11.25	12.55	9.05	4.8	1.95	-0.65	-1.7
ch1:	14:59:23	-2	-4.5	-6.35	-5.55	-6.05	-7.2	-6.9	-5.7	-5.05	-2.35	4.25	12.95	16.75	15.45	13	8.5
ch1:	14:59:26	-15.65	-9.55	-0.4	8.5	12.35	11.25	6.55	-2.15	-14.15	-21.3	-19.45	-14.8	-9.45	-2	5.35	11.05
ch1:	14:59:26	14.3	10.35	-0.4	-12.5	-22.55	-30.65	-33	-28.15	-23.4	-20.25	-15.3	-8.75	-1.9	1.9	-2.35	-13.05
ch1:	14:59:26	-24.7	-36.85	-48.3	-52.55	-47.15	-38	-27.65	-16.3	-9.4	-7.7	-6.7	-8.1	-10.3	-10.05	-9	-5.2
ch1:	14:59:26	-0.25	0.05	-1.95	-3.15	-6.55	-11.55	-16.75	-19.15	-16	-12.6	-12.65	-12.35	-10.1	-6	0.8	7.35
ch1:	14:59:26	8.5	5.5	3.7	4.85	4.75	0.65	-3.8	-8.2	-15.15	-19.75	-19.65	-20.75	-19.45	-14.4	-11.4	-7.8
ch1:	14:59:26	-2.6	-3.5	-7.35	-9.2	-12.15	-11.65	-6.55	-0.1	7.55	12.85	14.9	16.3	15.7	9.5	1.1	-5.3
ch1:	14:59:26	-8.3	-9.55	-9.85	-9.6	-9.05	-11.2	-14.7	-15.75	-15.1	-18.1	-20.85	-19.85	-16.8	-15.3	-14.4	-10.55
ch1:	14:59:26	-3.5	1.65	4.1	4.85	5.5	6.15	6.6	6.5	7.1	8.3	11.2	12.5	10.6	6.95	3.6	0.2
ch1:	14:59:26	0.65	2.55	2.1	2.2	1.55	-0.3	0	-0.75	-4.05	-5.2	-2.45	0.9	5.25	8.45	8.35	5.4
ch1:	14:59:26	3.3	1.15	-1.4	-1.15	0.35	0.35	5	12.35	14.45	11.9	7.3	1.3	-0.1	2.6	4.95	6.5
ch1:	14:59:26	5.85	2.15	-1.25	-2	0.85	5.5	8.3	7.85	8.45	12.85	17	18.25	19.55	19.25	12.3	4
ch1:	14:59:26	-0.05	-1.1	3.25	12.85	18.45	18.2	20	21.05	14.85	6.5	0.05	-7.05	-10.75	-9.25	-3.35	6.15
ch1:	14:59:26	14.9	17.2	12.8	2.3	-10.15	-17.5	-18.75	-17.5	-16.3	-13.15	-10.25	-10.7	-9.35	-6.7	-7.35	-9.2
ch1:	14:59:26	-10.5	-12.6	-15.05	-17	-17.6	-15.35	-8.95	-0.5	4.9	7.5	10.45	9.6	3.5	-1.1	-3.55	-7.45
ch1:	14:59:26	-10.45	-8.25	0.45	8.3	10.85	12.9	13.2	5.7	-3.15	-8.45	-10.55	-7.05	-1.3	3.75	13.05	21.65
ch1:	14:59:26	21.9	17.9	12.45	5.2	-1.3	-5.7	-5.4	-2.15	-0.15	2.45	4.6	3.35	1.6	-1.7	-6.15	-8.65
ch1:	14:59:26	-12	-14.8	-11.85	-7.4	-4.05	-2.1	-2.75	-3	-4.7	-8.75	-12	-14.2	-16.3	-17.65	-18.15	-16.3
ch1:	14:59:26	-12.6	-11.4	-10.1	-8.95	-10.95	-15.6	-19	-20.2	-20	-20.6	-20.35	-14.85	-7	-2.05	0.8	2.3
ch1:	14:59:26	1.35	-1.9	-7.5	-13.85	-14.7	-9.6	-3.4	0.75	2.55	2.35	2.45	1	-1.6	-4.65	-7.8	-10.25
ch1:	14:59:26	-9.7	-10.45	-11.2	-9.85	-9	-8.15	-1.8	6.8	13.55	18.35	20.4	16.5	8.6	-0.85	-11	-18.65
ch1:	14:59:26	-21.1	-20.45	-15.4	-5.35	6.9	18.9	27.75	29.25	25.15	16.85	5.3	-4.85	-13.2	-18.95	-17.15	-10.65
ch1:	14:59:26	-3.5	6.05	13.85	16.3	17.8	16.75	10.45	5.35	3.4	0.5	-6.1	-12.15	-12.15	-9.7	-12.05	-15.3
ch1:	14:59:26	-15.4	-12.65	-5.85	1.2	2.65	0.55	-3.95	-9.2	-10.5	-7.25	-3.2	1.45	6.2	8.65	4.95	1.75
ch1:	14:59:26	5.35	6.4	1.55	1.35	4.7	7.9	12.45	14.45	11.15	7.05	5.9	8	8.65	7.05	4.55	2.6
ch1:	14:59:29	7.5	7.6	2.35	-6.05	-13.5	-17.45	-17.3	-12.3	-1.85	9.55	16.1	17.65	15.1	9.65	3.4	-4.35
ch1:	14:59:29	-12.15	-15.65	-13.75	-8.25	2.25	11.45	12	8.45	6.75	5.9	5.5	3.9	0.55	-2.15	-2.5	-0.9
ch1:	14:59:29	2.1	8.7	14	12.1	8.5	5.7	-2.1	-9.9	-11.15	-11.15	-10.65	-5.55	-0.6	0.95	0.55	-2.75
ch1:	14:59:29	-5.2	-1.4	3.4	8.7	13.85	11.45	3.7	-1.4	-8.55	-15.05	-13.2	-7.35	-2.1	4.95	8.8	9.65
ch1:	14:59:29	9.15	3.45	-5.45	-9.35	-6.15	3.7	13.8	19.1	22.7	28.2	30.9	28.7	25.45	22	14.85	5.3
ch1:	14:59:29	-1.1	-5.25	-11.75	-18.7	-21.3	-19.6	-17.5	-15.3	-13.4	-12.7	-13.85	-18.4	-21.45	-20.6	-19.25	-16.25
ch1:	14:59:29	-10.35	-8.5	-10.95	-11.2	-9.65	-7.95	-6.3	-8.3	-14.35	-18.85	-17.7	-13.05	-8.95	-6.45	-4.85	-5.2
ch1:	14:59:29	-7.45	-12.35	-18.85	-24.75	-28.5	-29.15	-25.35	-18.3	-11.65	-9.3	-9.3	-7.95	-5.75	-6.4	-9.4	-12.65
ch1:	14:59:29	-13.15	-13.3	-14.25	-14.15	-10.05	-5	-4.05	-5.15	-4.3	-5.45	-11.75	-18.7	-21.25	-20.4	-19	-18.55
ch1:	14:59:29	-15.2	-8.15	-2.15	-1.75	-3.6	-4.35	-4.75	-5.65	-4.45	0.2	4.85	4.4	0.8	-2.9	-10	-17
ch1:	14:59:29	-15.85	-11.1	-5.4	3.65	11.15	14.15	17.15	18.95	15.75	8.45	0.5	-5.9	-8.5	-6.7	-1.9	3.5
ch1:	14:59:29	8.55	9.05	6.5	5.75	5.2	1	-5.35	-9.6	-8	-3.65	-0.45	2.4	3.55	3.7	5	5.9
ch1:	14:59:29	2.55	-3	-5.5	-3	0.75	2.45	3.95	5.25	6.15	7.25	7	4.45	1.6	0.45	1.5	3.9
ch1:	14:59:29	8.35	12.55	11.45	6.35	3.4	3.5	6.65	10.3	9.5	4.3	1.15	2.1	7.4	12.45	11.6	7.35
ch1:	14:59:29	6.8	7.85	9.15	10.45	10.75	10.8	15.1	21.1	22.5	17.3	12.95	14.05	16.15	16.25	14.5	13.15
ch1:	14:59:29	15	15.15	10.3	6.6	6.35	6.7	8.15	6.9	2.75	0.55	-0.15	1.3	3.4	5.35	10	14.85
ch1:	14:59:29	15.85	13.1	5.3	-1.85	-4.85	-7.4	-6.25	1.15	6	8.3	9.2	6.35	4.55	6.25	7.55	5.45
ch1:	14:59:29	-0.6	-5.45	-3.4	0.6	1.3	-3.05	-7.6	-4.8	1.85	6.05	5.3	0.15	-4.9	-5.85	-4.55	-0.3
ch1:	14:59:29	4.85	8	9.35	8.2	3.9	2.1	3.2	6.85	7.05	3.95	3.25	5.95	8.85	12.3	12.2	5.8
ch1:	14:59:29	-2.95	-8.45	-8.15	-1.15	6.6	8.25	4.25	0.05	-3.6	-6.3	-5.5	-4.5	-8.1	-10.75	-11.95	-14.15
ch1:	14:59:29	-15.5	-13.65	-7.95	-1.45	-1.7	-5.85	-6.25	-4.2	-2.65	0.45	3.7	6.15	7.05	3.9	-0.6	0
ch1:	14:59:29	2.2	0.85	-2.7	-5.8	-7.15	-6.25	-6	-4	-0.4	-2.15	-8.8	-12.55	-10.3	-3.45	0.7	1.55
ch1:	14:59:29	3.4	5.65	4.3	0.45	-4.25	-7.8	-5.45	1.4	5.9	6.2	5.15	4.3	1.55	-2.8	-7.75	-12.2
ch1:	14:59:29	-14.3	-11.9	-4.3	5.35	10.7	12.5	9.85	1.8	-5.5	-7.5	-9.4	-10.55	-8.5	-3.45	3.7	9.85
ch1:	14:59:32	10.8	7.45	3.25	1.65	0.75	-0.25	0.7	1.45	-1.2	-1.35	2.1	4.1	4.8	8.7	10.95	7.45
ch1:	14:59:32	4.4	8.2	12.45	10.7	6.05	2.85	3	3.4	5	8.25	9.2	7.6	5.4	0.55	-4.5	-8.9
ch1:	14:59:32	-11.45	-6.65	0.45	1.45	1.95	3.1	3.05	3.25	-0.8	-9.7	-15.75	-17.55	-12.15	-3.1	2.3	6.55
ch1:	14:59:32	8.2	3.4	3.9	6.05	-0.65	-8.35	-10.35	-7.7	1.25	10.3	13.05	11.4	8.35	4.6	-0.05	-7.05
ch1:	14:59:32	-9.35	-2.3	8.05	11.5	9.15	6.15	4	1.6	1.25	6	11.25	8.3	4	6.15	9.25	9.75
ch1:	14:59:32	7.8	1.55	-2.7	-3.6	-4.3	-1.6	3.4	8.2	15.1	19.2	15.4	8.35	5.15	10.7	20.9	26.2
ch1:	14:59:32	24.9	23.65	24.65	24.35	20.65	14.75	7.55	2.5	2.55	7.3	14.3	19.15	18.9	14	4.85	-2.85
ch1:	14:59:32	-4.95	-6.1	-4.35	1.35	0.5	-5.5	-6.1	-0.6	5.65	7.5	3.45	-2.95	-9.3	-12.2	-10.75	-10.3
ch1:	14:59:32	-8.5	-1.6	1.45	-1.9	-4.15	-4.85	-4.95	-4.2	-2.85	0.5	6.1	11.9	13.3	9.85	6.85	5.85
ch1:	14:59:32	4.05	5.35	9.35	10.15	8.75	6.35	3.35	0.6	-2.35	-5.65	-6.6	-0.45	9.75	11.45	4	0.05
ch1:	14:59:32	1.1	3.05	5.95	8.4	8.4	7.2	6.25	4.4	1.35	-0.1	-1.95	-5.6	-6.7	-5.05	-0.8	6.9
ch1:	14:59:32	10.65	6.2	-1.15	-5.65	-3.35	2.05	4.4	6.55	10.45	12.7	13.15	11.6	7.5	2.75	0.9	4.95
ch1:	14:59:32	10.65	12.4	11.55	7.35	0.75	-1.55	0.15	4.35	11.65	16.8	15.25	8.5	1.05	-4.7	-6.7	-3
ch1:	14:59:32	3.45	4.3	0.5	-2.95	-4.35	-2.4	2.65	4.4	2.15	-4.25	-13.6	-17.95	-12.85	-7.05	-6	-7.7
ch1:	14:59:32	-10.65	-14.65	-16.05	-14.75	-13.85	-14.8	-17.1	-15.2	-3.2	9.9	12.55	5.55	-4.05	-11.35	-15.45	-14.9
ch1:	14:59:32	-6.55	2.5	3.95	-2.55	-11.15	-17.1	-19.45	-20.45	-18.85	-14.55	-9.1	-5.4	-6.05	-8.8	-12.05	-14.1
ch1:	14:59:32	-11.1	-7	-4.6	1.45	5.45	1.95	-0.2	-0.3	-4.85	-8.5	-4.6	2.55	1.9	-6.85	-11.55	-8.1
ch1:	14:59:32	-1.6	4.55	2.2	-6.8	-10.3	-4	5.75	12.4	13.15	11.4	6	-5.15	-13.5	-11	-6.85	-4.15
ch1:	14:59:32	3.65	12.8	14.9	13.25	12.85	12.1	10.35	6.7	1.4	0.45	6.55	13.55	14.85	10.75	5.3	4.5
ch1:	14:59:32	8.5	10.25	7.15	5.55	3.55	0.5	-0.95	1.15	5.6	8.95	9.15	10.7	11.55	9.75	8.95	7.1
ch1:	14:59:32	4	5.15	6.3	5.2	5.5	6.7	8.85	14.85	20.2	24.8	27.45	22.65	14.1	10.9	12.8	18
ch1:	14:59:32	25.05	30.3	31.7	31	31.5	30.2	20.8	9.15	5.55	10.6	16.45	20.95	23.95	23.2	17.85	9.6
ch1:	14:59:32	1.5	-2.8	-5.2	-3.85	3.6	12.05	15.85	16.85	18.35	20.25	15.95	3.95	-4.6	-3.5	-0.3	2.7
ch1:	14:59:32	5.65	4.8	2.8	1.6	0.75	2.4	5.5	9.05	14.4	20	21.9	18.7	12.25	7.4	7.25	7.45
ch1:	14:59:35	4.9	3.8	6.45	7.4	5.7	4.6	4.3	1.9	-1.3	-4.05	-4.6	-3.7	-1.85	1.45	5.3	6.1
ch1:	14:59:35	4.8	5.05	4.15	-2.7	-12.9	-16.2	-7.95	2.85	7.35	3.2	-4.3	-6	0.7	5.4	2.7	-2.35
ch1:	14:59:35	-7.1	-10.7	-8.75	-3.5	-0.35	0.7	-1.45	-6.65	-10.95	-10.9	-5.6	1.35	4.85	3.4	-2.15	-6.5
ch1:	14:59:35	-7.65	-8.75	-9.6	-4.9	2.5	5.4	1.95	-2.3	-1.55	3.3	6.9	5.75	-1.9	-10.65	-15.8	-15.15
ch1:	14:59:35	-12	-5.95	0.55	4.2	2	-2.3	-6.6	-6.8	-5.8	-5.7	-8.9	-14.05	-19.1	-18	-14.7	-9.75
ch1:	14:59:35	-1.05	5.25	5.3	6.4	2.25	-8.9	-17.1	-18.55	-14.2	-4.05	0.3	-2.15	-5.6	-10.2	-15.35	-16.35
ch1:	14:59:35	-15.5	-12.75	-10.05	-7.6	-2.65	4.1	8.2	8.3	2.55	-8.95	-22	-27.65	-22.2	-14.15	-10.4	-6.05
ch1:	14:59:35	-2.2	-5.15	-13.35	-22.75	-30.45	-33.25	-31.05	-23.65	-14.15	-5.6	1.25	6.05	8.35	4.2	-7.4	-16.95
ch1:	14:59:35	-17	-12.25	-6.75	-0.2	4.35	6.15	11.15	16.2	11.65	-1.2	-12.2	-15.75	-11.95	-5	-1.8	-4.25
ch1:	14:59:35	-5.7	-2.05	5.95	10.05	8.4	6.55	3.6	-3.1	-7.55	-6.55	-2.4	1.35	2.8	2.75	2	0.2
ch1:	14:59:35	1.55	2.05	-3.55	-9.05	-7.35	-5	-4.25	-1.85	-2	-7.45	-9.4	-6	-3	-0.2	2.45	2.05
ch1:	14:59:35	0.35	-1.6	-4.7	-3.75	1.4	4.6	6.2	6.3	3.7	3.05	8.6	16.4	21.45	19.75	11	0.2
ch1:	14:59:35	-5.75	-7.95	-7.7	-5.55	0.5	8.35	13.25	11.1	5.5	-0.45	-7.05	-15.9	-23.75	-25.7	-20.25	-11.7
ch1:	14:59:35	-2.15	8.1	16.3	16.8	10.35	1.7	-5.6	-11.95	-14.75	-13.15	-8.95	-5.05	-1.35	-0.7	-4.85	-13.15
ch1:	14:59:35	-21.85	-29.5	-33.4	-31.95	-25.7	-20.35	-18.75	-17.7	-14.1	-13.35	-19.1	-26.8	-29.5	-23.8	-14.2	-9.8
ch1:	14:59:35	-12.45	-17.85	-21.05	-24.1	-28.25	-32.9	-34.3	-29.55	-19.6	-11.8	-7.25	-5.45	-5.5	-6.2	-7.95	-11.15
ch1:	14:59:35	-11.65	-9.05	-6.65	-6.6	-7.55	-7	-7.65	-9.8	-8.95	-7.95	-7.45	-5.5	-4.95	-5.6	-2.9	1.05
ch1:	14:59:35	5.25	8	9.45	12.75	15.5	15.75	15.2	12.1	6.45	-1.5	-9.1	-10.65	-8.65	-6.15	-1.7	1.5
ch1:	14:59:35	0.6	0.5	0	-1.5	-0.2	2	-1.3	-8.45	-14.1	-14.65	-12	-9.7	-9.5	-11.3	-11.4	-8.7
ch1:	14:59:35	-7.55	-8.3	-11.55	-15.15	-12.95	-6.45	-3.15	0.95	5	5.9	4.95	0.2	-7.55	-9.65	-8.1	-7.6
ch1:	14:59:35	-4.5	0.3	2.4	2.8	1.6	-3.8	-11.7	-19.75	-23.45	-19.5	-9	3.55	12.8	15.75	13.9	9.5
ch1:	14:59:35	3.75	-5	-15.85	-23.45	-22.95	-17.05	-10.5	-3.55	3.9	9.8	14.55	19.15	17.5	3.85	-10.45	-16.5
ch1:	14:59:35	-18.7	-19.5	-16.25	-8.75	-0.45	4.7	4.95	1.3	-3.2	-5.3	-4.15	0.1	4	3.1	-0.05	-2.6
ch1:	14:59:35	-4.25	-3.85	-4.2	-7.6	-8.3	-6.55	-3.3	1.85	5.85	5.4	1.1	-3.75	-5.95	-4.35	-0.95	1
ch1:	14:59:38	-1.55	-4.9	-6.15	-5.65	-2.25	2.3	3.45	4	6.7	10.95	13.65	12	8.6	7.15	3.6	0.15
ch1:	14:59:38	1.5	6	10.9	14.6	14.05	12.75	13.1	11.25	6.5	3.95	3.9	7.3	14.95	22.35	22.65	20.55
ch1:	14:59:38	20.1	20.1	18.85	16.8	13.85	11	9	8.6	9.65	9.35	7.6	5.4	3.7	3.7	4.9	6.75
ch1:	14:59:38	9.4	10.25	10	11.1	11.65	10.3	8.8	5.55	0.7	-0.65	-0.15	-1.35	-3.95	-5.4	-6.55	-8.7
ch1:	14:59:38	-11.7	-14.15	-15.5	-14.7	-11.45	-9.65	-8.4	-3.45	1.9	2.45	0.15	-0.45	0.8	3.85	5.5	6.05
ch1:	14:59:38	5.9	4.2	0.4	-5.3	-11.65	-13.85	-12.4	-9.3	-6	-4.45	-2.95	-1.6	-5.1	-11.3	-14.85	-16.95
ch1:	14:59:38	-17.4	-14.05	-8.5	-2.15	4.4	6.35	6.45	10.4	11.35	5.25	-1.9	-4.85	-4.1	-2.3	-3.85	-4.9
ch1:	14:59:38	-1.05	1.45	-1.9	-7	-11.55	-13.85	-12.25	-7.85	-2.15	0.15	-2.7	-4.4	-2.5	-1.4	-1.2	-0.8
ch1:	14:59:38	-1.2	-2.3	-1.5	1.35	1.35	-2.65	-5.75	-8.05	-10.35	-9.3	-3.7	1	1.35	-2.05	-5.5	-7.95
ch1:	14:59:38	-8.55	-5.15	1.9	3.9	-0.8	-5.55	-7.3	-7.7	-6.35	-5.65	-4.55	0.6	4.65	1.3	-4.65	-7.3
ch1:	14:59:38	-7.3	-9.4	-8.2	0.1	8.5	13.05	15.35	15.3	14.4	10.2	3.45	-0.6	-2.6	-6.3	-5.85	-4.05
ch1:	14:59:38	-4.45	-4	-2.05	-1.8	-2.3	-2.55	0.75	6.3	9.05	8.95	8.75	7.25	8.95	13.6	14.85	13.4
ch1:	14:59:38	11.5	6.15	1.6	1.7	2.95	2.1	-1.05	-5.15	-9.7	-16.2	-22.15	-21.2	-16.55	-15	-15.85	-15.1
ch1:	14:59:38	-12.45	-9.1	-7.35	-11.1	-19.65	-26.3	-26.05	-21.6	-17.1	-12.8	-9.4	-8.15	-6	-4.2	-6.05	-11.7
ch1:	14:59:38	-14.9	-11.8	-6.85	-5.25	-4.95	-4.3	-1.35	-0.3	-4.6	-7.15	-4.3	-6.25	-10.55	-9.85	-8.9	-9.55
ch1:	14:59:38	-7.7	-4.55	0.65	4.05	0.25	-7.8	-14	-18.15	-17.55	-10.95	-4.5	-3.25	-4.45	-6.35	-8.95	-10.9
ch1:	14:59:38	-11.2	-12.5	-16.55	-21.05	-21.75	-19.15	-12.15	-4.85	-2.5	-3.75	-6.55	-9.95	-9.6	-10.05	-11.25	-7.65
ch1:	14:59:38	-2.15	2.85	7.75	3.65	-6.9	-12.85	-17.25	-23.75	-24.75	-20.85	-15.2	-9.75	-6.3	-4.7	-5.35	-10.25
ch1:	14:59:38	-15	-17.1	-17.4	-16.1	-12.35	-7.95	-6.5	-9	-11.95	-12.1	-8.7	-3.8	-2.25	-2.65	0.3	4
ch1:	14:59:38	2.7	1.6	2	0.1	-3.55	-4.45	-1.85	4.1	9.45	8.3	2.6	-1.65	-4.15	-6.8	-6.1	-1.75
ch1:	14:59:38	0.2	-0.6	-0.75	-2.2	-4.6	-5.5	-6.95	-7.6	-4.4	-1.9	-5.3	-12.15	-16.05	-15.2	-12.5	-11.25
ch1:	14:59:38	-12.65	-12.55	-8.4	-8.8	-15.95	-20.95	-19.1	-16.8	-16.1	-15.6	-15.9	-16.85	-18	-19.25	-18.65	-15.3
ch1:	14:59:38	-13.55	-16.4	-23.85	-30.35	-31.4	-27.95	-25.4	-25.4	-25.6	-24	-22.1	-19.85	-16.35	-15	-15.9	-17.2
ch1:	14:59:38	-18.6	-18.6	-16.8	-15.2	-12.65	-8.25	-5.15	-3.55	-3.75	-7.7	-14.8	-20.3	-22.15	-24	-25.15	-20.7
ch1:	14:59:41	-12.55	-3	3.55	2.65	-0.8	-1.6	-1.25	-2.65	-7.9	-14.95	-19	-19.25	-15.95	-10.85	-7.4	-4.4
ch1:	14:59:41	-4.6	-10.55	-16.15	-16.95	-14.9	-14.25	-15.7	-13.5	-4.25	6.4	12.9	15.15	14.35	10.95	7.85	7.2
ch1:	14:59:41	8.6	9.15	10.6	12.8	12.85	15.7	21.7	21.45	16.8	13.65	11.95	12.5	13.6	12.4	12.45	12
ch1:	14:59:41	9	8.65	9.95	8.2	7.35	9.55	11.05	12.3	15.15	18.1	17.15	12.55	8.45	4.4	2.15	4.7
ch1:	14:59:41	10.15	16.35	21	19.05	11.95	3.5	-2.2	-3.9	-2.4	-0.3	2.15	4.8	4.45	0.1	-5	-7.05
ch1:	14:59:41	-3.9	1.85	5.25	8.75	12.95	12.25	5.25	-3.7	-9.3	-8.15	-5.05	-4.4	-3	1.6	7.7	10.9
ch1:	14:59:41	8.85	5.25	0.65	-5.35	-7.75	-6.9	-8.35	-8	-3.85	1.25	7.7	11.2	4.65	-6.45	-13.15	-17.05
ch1:	14:59:41	-20.65	-21.5	-18.05	-9.6	1.95	11.85	17.35	18.55	13	-0.3	-14.95	-21.6	-19.95	-14.7	-9.8	-7.35
ch1:	14:59:41	-7.1	-5.25	-4.25	-7.6	-13.25	-16.95	-15.9	-11.3	-7.05	-5.5	-5	-4.65	-2.15	2.5	5.05	1.95
ch1:	14:59:41	-2.75	-6.6	-6.85	-2.8	2	5.7	8.4	8.5	6.95	4.6	0.65	-2.95	-7.7	-16.9	-19.95	-11.8
ch1:	14:59:41	-0.9	7.35	13.3	14.6	15.25	16.15	12.15	5.25	1.4	-0.7	-1.25	2.15	6.35	7.2	6.3	5.1
ch1:	14:59:41	4.5	4.85	2.1	-1.95	-2.25	-1.05	2.25	7.05	7.25	3.55	2.6	2.75	3.45	2.1	-3.95	-7.45
ch1:	14:59:41	-2.1	6.2	12.25	14.6	12.3	9.8	9.8	6.6	0.4	-0.45	5.1	9.95	14.1	18.65	20.65	18.6
ch1:	14:59:41	14.35	8	2	-1.45	-2.15	-1.9	1.85	9.2	17.4	20.45	15.55	4	-8.7	-17.05	-18.35	-13.5
ch1:	14:59:41	-8.4	-5.75	-1.95	5.9	14.8	17.75	15.7	13.2	8.45	0.6	-4.05	-5.5	-5.35	-0.85	5.8	8.4
ch1:	14:59:41	7.35	5.9	4.25	2.85	2.2	1.7	-0.4	-0.95	4.2	10.65	14.5	15.15	11.55	5.8	-0.45	-7.25
ch1:	14:59:41	-10.8	-6.1	3.8	11	12.05	7.5	1.1	-3.35	-5.15	-8.5	-10.1	-5.95	-2.25	-0.9	3.2	6.65
ch1:	14:59:41	4.75	2.05	0	-3.95	-6.45	-6.65	-6.55	-5.1	-3.15	-2.5	-2.9	-4.8	-7.8	-7.7	-6.05	-5.8
ch1:	14:59:41	-3.8	-0.55	-0.65	-1.85	-1.65	-2.65	-4.6	-5.05	-3.4	0	3.5	5.55	2.8	-2.9	-3.6	1.2
ch1:	14:59:41	4.25	4.8	1.95	-4.4	-5.75	-0.9	3.45	7	11.1	16.8	22	20.85	13.8	8.65	4.6	1.1
ch1:	14:59:41	1.75	3.8	5.6	7.8	6.45	3.85	3.1	2.95	1.75	-1.8	-5.8	-7.5	-10.5	-14.7	-12.85	-5.5
ch1:	14:59:41	0	1.25	-2.3	-10.35	-17.55	-18.9	-14.9	-10.8	-7.8	-5.35	-5	-8.95	-13.95	-16.5	-15.85	-13.3
ch1:	14:59:41	-8.6	-5.85	-5.75	-4.75	-2.7	-3.95	-5.3	-7.1	-10.4	-9.7	-5.6	-3.75	-2.7	-1.05	-1.8	-5.15
ch1:	14:59:41	-8.25	-8.85	-6.1	-1.75	1.8	4.65	7.6	9.8	9.75	6.1	0.85	-1.25	0.55	2.4	2.6	3.95
ch1:	14:59:44	6	6.85	7	7.4	7.4	6.3	5.9	4.45	1.85	-1.3	-3.35	-4.25	-3.85	1	11.5	19.65
ch1:	14:59:44	18.45	12.25	5.7	-2.3	-10.3	-17.85	-23.9	-20.2	-8.05	3.8	13.75	21.05	18.85	7.45	-7.05	-17.7
ch1:	14:59:44	-22.55	-25.2	-27.2	-23.65	-14.1	-1.75	11.25	16.45	11.25	4.8	-0.75	-9.15	-16.8	-17.45	-12.15	-3.8
ch1:	14:59:44	3.8	9.65	11.2	8.4	4.4	2.15	-0.45	-5.85	-12.1	-17.25	-18.5	-15.05	-11.75	-8.6	-8.55	-14.7
ch1:	14:59:44	-19.45	-15.45	-10.7	-9.2	-9.55	-8.85	-5.75	-1.75	0.6	3	4.25	1.9	-2.45	-5.2	-3.65	1.55
ch1:	14:59:44	8.2	14.45	15.3	9.95	4.3	0.95	1.15	4.8	8.05	11	13.8	15.85	17.55	18.1	19.95	24.7
ch1:	14:59:44	24.55	18.55	12.25	6.45	2.8	2.3	2.2	3.3	4.7	4.35	5.05	6.65	7.8	11.7	16.6	17.5
ch1:	14:59:44	14.75	12.1	13	14.4	11.5	3.6	-5.05	-8.6	-4.4	3.3	11.3	16.9	20.15	21.4	20.7	16.75
ch1:	14:59:44	14.55	15.25	14.35	8.85	5.25	7.3	10.65	12.35	14.85	17.85	21.5	23.9	24.2	21.65	15.8	6.55
ch1:	14:59:44	-2	-8.2	-11.85	-12.1	-6.9	2.75	11.95	16.7	17.3	15.35	11.15	2.05	-10.35	-19.2	-21.15	-16.1
ch1:	14:59:44	-8.4	-1.5	5.65	11.25	12.5	12.35	10.7	7.65	3.95	-2.75	-11.95	-17.75	-19.55	-17.5	-15.15	-14.15
ch1:	14:59:44	-12.5	-10.25	-13.5	-21.85	-28.6	-28.45	-26.65	-26.3	-23.8	-19.4	-15.15	-9.75	-7.85	-8.25	-9.35	-15.4
ch1:	14:59:44	-21.45	-20.65	-17.85	-14.25	-9.5	-9.8	-16.5	-21.1	-19	-17	-19.45	-20.55	-18.25	-16.15	-12.9	-8.05
ch1:	14:59:44	-4.85	-4.85	-7.35	-12.5	-20.55	-27.35	-27.4	-21.85	-15.4	-8.25	-3.5	-2.05	0.25	0.55	-0.2	0.1
ch1:	14:59:44	-3.25	-10.55	-17.6	-24.7	-29.65	-30.9	-29.45	-26.1	-25.05	-25.3	-22.4	-22.85	-30.4	-37.6	-42.55	-47.45
ch1:	14:59:44	-47.25	-40.15	-31.8	-26.4	-23.7	-23	-24.15	-26.3	-27.55	-27.6	-27.25	-25.55	-21.35	-17.15	-12.65	-9.9
ch1:	14:59:44	-12.65	-18.65	-24.1	-30.45	-36.3	-35.5	-27.9	-19.55	-13.05	-8.05	-6.35	-10.4	-20.45	-31.6	-39.45	-42
ch1:	14:59:44	-38.05	-29.3	-20.8	-14.5	-10.45	-11.3	-18.6	-28.6	-36.8	-40.65	-37.05	-27.05	-19.45	-16.95	-14.15	-12.8
ch1:	14:59:44	-14.2	-16.8	-21.05	-25.45	-28.15	-28.4	-22.9	-14.3	-10.65	-12.35	-16.45	-20.2	-20.3	-19.45	-20.85	-21
ch1:	14:59:44	-18.1	-15.6	-14.35	-14.25	-13.85	-13.85	-15.9	-18.45	-18.75	-18.3	-17	-14.05	-11.8	-11.85	-14.3	-18.4
ch1:	14:59:44	-21.3	-20.95	-20.95	-22.45	-23.85	-24.9	-24.7	-24.15	-22.5	-17.2	-13.85	-15.8	-18.9	-19.6	-18.4	-18.1
ch1:	14:59:44	-18.6	-16.7	-10.65	-4.8	-4.7	-9.35	-15.5	-22.3	-27.35	-25.55	-18.25	-11.15	-6.6	-5.4	-8.05	-11.65
ch1:	14:59:44	-12.7	-9.05	-2.9	2.7	5.4	3.8	-2.1	-8.25	-9.45	-7.1	-4.85	-2.05	0.25	2.4	6.05	8.4
ch1:	14:59:44	8.65	8.6	6.65	3.1	-0.55	-4.1	-5.5	-3.65	-1.85	0.65	3	3.75	2.45	0.35	-2.25	-5.05
ch1:	14:59:47	-11.4	-5.7	-1	-0.6	-3.1	-7.55	-10.55	-10.45	-10.05	-7.5	0.85	12.4	22.15	26.4	25.1	20
ch1:	14:59:47	10.9	-0.85	-10.8	-18.55	-23.1	-24.35	-20.45	-10.4	0.8	6.3	7.25	7.3	4.9	-4	-15.35	-21.2
ch1:	14:59:47	-18.7	-10.65	-2.2	4.25	12.75	19.8	18.15	11.2	3.95	-1.3	-1.65	0.15	4.4	10.9	13.4	13.05
ch1:	14:59:47	13.5	8.85	2.8	0.9	2.25	4.2	2	-0.75	0.9	1.15	-1.05	-0.85	0	1.8	3.4	1.5
ch1:	14:59:47	3.75	11.35	13.65	10.05	9.4	8.75	5.95	3.9	5.05	4.65	4.4	8.15	11.85	8.4	5.6	7.8
ch1:	14:59:47	11.05	12.05	9.85	4.1	-1.1	-2.8	-1.45	1.15	1.6	2.4	7.15	9.5	5.55	1.05	-0.1	-0.8
ch1:	14:59:47	-2.85	-5.55	-7.1	-6.25	-1.45	2.6	1.95	0.5	3.3	7.85	10.65	11.8	8.85	3.7	0.35	-1.15
ch1:	14:59:47	-0.9	2.85	9.25	13.7	14.2	14.2	16.7	17.8	14.95	9.3	2	-2.4	-0.65	2.75	4.95	5.05
ch1:	14:59:47	1.85	-1.6	-4.15	-7.95	-10.6	-10.05	-11.75	-12.65	-9.15	-5.7	-6.3	-6.9	-6.4	-7	-8.2	-8.1
ch1:	14:59:47	-7.9	-6.85	-3.15	3.45	7.75	7.3	2.05	-5	-9.6	-5.3	2.9	7.2	7.9	7.35	3.2	-1.7
ch1:	14:59:47	-4.35	-1.8	4.95	9.9	10.1	9.5	8.35	7.75	6.9	4.7	1.4	-0.55	-1.4	1.95	6.95	9.55
ch1:	14:59:47	10.5	10.15	7.8	6.85	6.45	5.05	2.1	-1.25	-3.8	-1.6	6.55	18.25	26.9	31.6	33	33.1
ch1:	14:59:47	32.15	27.45	17.2	8.1	3.2	4.8	10.35	12.85	10.3	8.4	6.95	5.9	3.8	-1.1	-5.7	-7.45
ch1:	14:59:47	-6.7	-3.4	-1.55	-2.65	-4.75	-8.4	-12.1	-12.4	-10.85	-8.55	-5.55	-2.2	-0.45	-2.45	-7.35	-11.95
ch1:	14:59:47	-14.05	-11.6	-9.45	-11.9	-14.95	-14.85	-12.4	-8.05	-4.05	-0.15	4.25	3.9	0.65	-1.5	-4.3	-8.1
ch1:	14:59:47	-10.95	-11.1	-9	-6.95	-5.35	-3.7	-5.2	-7	-3.8	-1.3	-3.55	-6	-7.1	-8.45	-8.75	-9.75
ch1:	14:59:47	-11.25	-11.2	-6.35	-0.7	0.6	-0.15	0.75	-0.65	-5.25	-12	-15.1	-10.05	-1.7	1.7	2	1.85
ch1:	14:59:47	2.6	4.9	7.05	4.65	0.25	-3.2	-3.25	-0.45	0.1	-3.15	-1.9	5.6	11.8	13.35	9.6	0.65
ch1:	14:59:47	-5.7	-7.25	-9.9	-10.6	-7.2	-3.4	0.45	4.6	6.95	10.2	13.9	10.9	1.6	-6.75	-10.95	-10.3
ch1:	14:59:47	-9.35	-11	-10.25	-5.45	-2.35	-3.35	-5.55	-7.5	-9.3	-13.55	-21.75	-28.1	-26.05	-21.15	-17.35	-13.15
ch1:	14:59:47	-10.65	-11.5	-11.9	-14.1	-18.15	-22.3	-25.3	-22.85	-14.05	-5.55	-0.15	0.35	-4.5	-8.7	-12.45	-18.85
ch1:	14:59:47	-24.4	-29.45	-30.05	-19.75	-5.35	4.05	7.5	7.85	6.85	2.05	-7.4	-17.05	-24.15	-24.2	-15.9	-6.9
ch1:	14:59:47	-2	0.1	-0.7	-4.3	-7.7	-10.15	-11.35	-10.3	-7.6	-6.6	-8.4	-7.2	-1.7	0	-2	-3.75
ch1:	14:59:47	-7.6	-11	-9	-1.95	3.35	3.65	3.45	3.35	-0.45	-7.05	-14.05	-15.1	-7.65	1.1	6.4	9.65
ch1:	14:59:50	-5.55	1.05	4.7	3.7	-0.3	-4.95	-9.25	-8.8	-3.8	0.1	1.4	3.1	5.5	6.75	6.1	1.7
ch1:	14:59:50	-6.15	-9.45	-7.4	-6.55	-8.1	-6.4	-1.75	2.6	3.55	3.75	6.15	6.9	1.35	-4.05	-7.15	-9.55
ch1:	14:59:50	-8.15	-1.95	4.25	9	11.05	11.85	12.55	6.3	-5.55	-12.15	-12.3	-9.95	-4.1	1.05	4.45	9.3
ch1:	14:59:50	11.1	9.9	6.8	2.75	-2.3	-7.85	-13.1	-14.5	-11.9	-8	-3.1	1.3	3.35	1.55	-5.2	-14.1
ch1:	14:59:50	-23.1	-29	-28.4	-22.85	-17.65	-12.95	-7.3	-4.35	-7.8	-13.2	-14.9	-16.1	-16.5	-12.65	-10.45	-13.95
ch1:	14:59:50	-17.95	-18.1	-15	-12.3	-15.75	-23.05	-27.05	-25.05	-18.2	-8.1	1.3	4.65	1.3	-4.5	-8.65	-9.65
ch1:	14:59:50	-11.15	-11.7	-8.45	-2.9	1.15	3.25	4.65	6.85	5.7	-1.4	-10.5	-18.6	-23.1	-19.5	-12.3	-4.7
ch1:	14:59:50	3.25	4.9	-0.45	-6.15	-13.3	-23.1	-30.4	-32.45	-28.15	-19.7	-11.45	-6.95	-7.6	-11.6	-13.5	-13
ch1:	14:59:50	-11.15	-9.8	-10.8	-11.8	-11.35	-7.15	-1.25	1.5	-1.25	-7.1	-14.4	-19	-18.45	-15.4	-11.05	-7.9
ch1:	14:59:50	-6.45	-3.85	-3.3	-2.1	3.3	5.8	5.25	5.25	2.45	0.45	-0.3	-5.2	-10.45	-9.95	-5.9	-0.15
ch1:	14:59:50	4.9	5.75	1.8	-5.25	-9.35	-7.9	-5.95	-4.7	-2.7	-0.4	-0.6	-3.45	-5.05	-4.35	-1.05	5.7
ch1:	14:59:50	11.4	13.75	13.95	11	4.75	-1.7	-8.3	-11.4	-8.65	-3.8	0.2	4.35	10.3	16.95	20.6	20.75
ch1:	14:59:50	18.85	14.75	10.5	4.55	-5.6	-14.55	-18	-17.3	-11.4	-3	2	2.6	1.95	1.8	1.25	-5.8
ch1:	14:59:50	-14.9	-17.45	-13.9	-8.2	0.85	8.3	10.45	9.55	6.6	2	0.05	0.55	-2.7	-9.9	-11.45	-8.2
ch1:	14:59:50	-7.35	-10.3	-10.65	-8.4	-6.55	-7.5	-9.2	-11.7	-12.7	-9.5	-4.65	-1.25	3.55	10.05	15.5	15.35
ch1:	14:59:50	11.15	5.2	-1.7	-4.85	1	7.2	8.75	11.55	15.4	15.45	13.45	8	1.9	0.05	0.75	1.25
ch1:	14:59:50	3.65	8.2	13.8	16.5	10.6	2.8	2.75	8.9	14.25	13.9	8.45	4.8	6.6	8.85	10.1	9.95
ch1:	14:59:50	6.55	5.1	8.35	8.95	3.25	-6.45	-13.7	-13.4	-8.7	-4.1	0.85	4.7	4.7	2.4	-1.1	-3.75
ch1:	14:59:50	-4.7	-7.15	-10.6	-10.5	-8.2	-3.3	4.05	7.6	4.5	-0.9	-4.75	-10.15	-17.3	-20.25	-16.85	-8.65
ch1:	14:59:50	1.15	6.45	6.65	6.95	7.75	8.35	12.3	13.8	6.65	-4.55	-13.65	-17.6	-13.5	-5.4	-2.5	-3.65
ch1:	14:59:50	-4.95	-6.3	-6.95	-3.35	1.2	1.15	-3.5	-10.4	-16.9	-19.55	-16.6	-10.25	-4.6	-0.8	1.5	-0.5
ch1:	14:59:50	-7.4	-18.35	-28.9	-32.25	-31.25	-28.2	-20.35	-11.6	-9.1	-9.4	-11.25	-13.7	-15.15	-15.45	-17	-20.55
ch1:	14:59:50	-25.95	-28.7	-25.35	-18.5	-11.6	-6.8	-5.8	-8.25	-10.1	-13.25	-22.45	-31.5	-31.4	-25.7	-20.7	-13.45
ch1:	14:59:50	-5.4	-1.2	-2.3	-2.85	-3.95	-7.3	-11.3	-16.05	-21.75	-22.2	-16.9	-12.3	-11.2	-10.35	-9.7	-8.9
ch1:	14:59:54	-9.45	-9.85	-8.4	-4.7	0.45	1.2	-1.15	-2.95	-5.75	-8.3	-10.85	-15.35	-20.65	-24.7	-24.1	-17.5
ch1:	14:59:54	-9.45	-3.05	-0.85	-3.35	-8.5	-13.3	-16.95	-19.9	-22.7	-20.6	-14.85	-11.1	-12.25	-14.7	-16.2	-15.55
ch1:	14:59:54	-13.15	-12.8	-19.7	-31.2	-36.75	-32.7	-23.05	-12.5	-4.6	0.35	3.25	1.2	-6.3	-13.5	-19.95	-25.5
ch1:	14:59:54	-25.15	-20.2	-15.45	-11.95	-10.6	-10.3	-8	-6.2	-6.7	-8.85	-12.4	-13.45	-9.25	-5.25	-1.6	3.55
ch1:	14:59:54	9.25	12.3	12.5	10.75	10.05	10.05	9.75	8	6.5	9.25	16.75	20.75	18.75	16.5	15.1	15.25
ch1:	14:59:54	18.05	21.45	22.05	20.2	19.15	19.2	18.2	17.75	17.65	12.95	5	-1.3	-2.55	0.1	2.8	3.75
ch1:	14:59:54	3.45	1.45	-1.35	-3.4	-5.95	-9.05	-13.55	-19.3	-22.2	-21.35	-17.35	-13.1	-10.7	-8.95	-7.8	-9.3
ch1:	14:59:54	-10.05	-10.7	-14.95	-20.25	-24.55	-28.15	-28.95	-27.7	-23.6	-15.2	-4.85	4.45	10.7	10	3.7	-7.85
ch1:	14:59:54	-20.1	-25.15	-23.8	-19.45	-10.15	0.3	8.95	13.4	12.75	10.8	9.65	6.1	1.7	-5	-12.8	-17.45
ch1:	14:59:54	-19.35	-18.7	-12.1	-6.55	-4.7	-2	-2.55	-7.7	-12.5	-18.5	-23.35	-24.45	-23.8	-20.05	-11.7	-3.9
ch1:	14:59:54	2.65	6.8	7.6	5.55	0.2	-7.55	-15.3	-20.65	-22.15	-21.7	-21.05	-18.2	-13.3	-8.55	-5.5	-8.85
ch1:	14:59:54	-15.85	-18.9	-17.6	-13.45	-6.6	-2	-0.95	-0.75	-1	-4.45	-9.6	-12.35	-9.9	-1.7	7.25	11.4
ch1:	14:59:54	11.45	12.3	14.05	13.85	11.5	6.95	0.45	-1.95	1.6	8.15	14	17.95	19.5	16.95	11.1	8.35
ch1:	14:59:54	6.6	1.1	-2.9	-4.1	-5.15	-3.1	-0.55	-0.75	-0.3	3.85	6.3	4.55	-2.15	-11	-18.25	-20.1
ch1:	14:59:54	-18.05	-13.8	-9.15	-2.55	2.9	4.05	1.75	-2.8	-10.3	-15	-14.7	-12	-6.55	1.05	3.85	5.9
ch1:	14:59:54	10.5	10.6	3.85	-2.85	-8.4	-11.35	-10.45	-6.4	-4.85	-4.65	-3.7	-3.45	-4.2	-2.2	-2.05	-6.1
ch1:	14:59:54	-9.75	-11.15	-10.75	-8.55	-4.9	1.3	6.8	8.6	8.65	9.5	10.05	11.05	10.85	9.4	5.45	-0.8
ch1:	14:59:54	-6.4	-8.55	-9.7	-8.75	-6.65	-6.55	-7.7	-8.9	-12.4	-14.45	-12.45	-10.6	-7.85	-5.15	-8.1	-13.3
ch1:	14:59:54	-14.9	-13.4	-9.55	-4.8	-1.9	1.1	3.55	0.9	-5.65	-9.75	-9.05	-7.45	-7.65	-8.65	-8.9	-11.5
ch1:	14:59:54	-16	-17.4	-12.55	-7.85	-6.4	-8	-11.4	-16.15	-21.9	-27.15	-26.7	-24.35	-25.65	-25.25	-19.7	-13.3
ch1:	14:59:54	-7.85	-4.5	-4.9	-10	-18.1	-23.35	-21.7	-18	-20.45	-25.85	-24.85	-20.65	-21.3	-22.5	-20.3	-20.75
ch1:	14:59:54	-22.85	-25.75	-28.05	-29.95	-30.65	-29.05	-25.8	-22.6	-18.9	-15.1	-12.55	-10.6	-8.2	-8.55	-12.4	-15.6
ch1:	14:59:54	-16.45	-17.75	-19.5	-20.55	-23.15	-24.55	-23.65	-22.9	-23.4	-26.05	-32	-36.05	-38	-38.6	-34.7	-26.15
ch1:	14:59:54	-19	-14.9	-16.15	-19.25	-18.95	-18.35	-20.45	-17.75	-15.8	-18.25	-21.9	-25.85	-28.3	-24.75	-18.9	-14.85
ch1:	14:59:57	-0.55	-7.65	-8.6	-8	-8.65	-8.7	-6.95	-0.85	5.25	7	5.5	3.7	4.9	9.3	14.4	18.05
ch1:	14:59:57	19.6	19.7	19.75	17.15	13.6	13.65	15.45	14.85	13.9	15.7	16.7	14.45	14.05	14.35	11.35	8.4
ch1:	14:59:57	7.55	7.6	9.35	8.95	6.75	7.9	9.55	12.4	19.75	24.4	23.15	20.6	17.25	10.55	4.1	1.55
ch1:	14:59:57	2.5	4.7	5.65	1.35	-4.35	-7.05	-10.8	-18.35	-24.2	-25.4	-21.45	-11.95	0.1	8.75	12.45	11.45
ch1:	14:59:57	7.45	2.95	-1.7	-8.15	-11.9	-13	-11.6	-4.6	7.5	18.05	19.25	10.3	1.55	-1.5	0.2	4.7
ch1:	14:59:57	7.75	7	7.8	8.15	5	2.3	2.05	2.45	3.15	2.1	0.35	-0.1	-0.4	-0.05	2.45	3.65
ch1:	14:59:57	1.35	1.25	4.65	6.2	7.3	9.65	8.9	5.6	4.9	6.35	9.05	14.3	18.15	17	13.15	8.65
ch1:	14:59:57	2.65	-0.15	0.95	-1.3	-6.3	-6.8	-5	-3.6	-0.6	2.4	3.95	2.9	-5.5	-15.25	-17.95	-16.35
ch1:	14:59:57	-14.6	-14.3	-12.95	-7.05	-1.15	-0.55	-4.9	-11	-13.85	-10.7	-5.1	-3	-3.2	-3.05	-2.4	-2.05
ch1:	14:59:57	-3.9	-7.95	-9.25	-5.15	-2.3	-5.6	-10.6	-10.35	-3.75	5.3	9.7	8.75	6.3	4	-0.05	-5.2
ch1:	14:59:57	-11.35	-20.2	-26.4	-25.7	-21.4	-15.15	-9.2	-5.05	-3.5	-5.05	-10.85	-16.4	-20.65	-24.3	-25.9	-23.8
ch1:	14:59:57	-16.4	-2.2	11.15	14.9	10.35	5.05	-1.5	-10.3	-17.05	-18.25	-15.7	-12.7	-10.45	-6.2	1.1	7.55
ch1:	14:59:57	9.1	7.5	3.85	-1.5	-8.3	-12	-10.55	-3.4	4.4	8.95	10.8	12.9	12.05	6.55	-0.5	-4.65
ch1:	14:59:57	-6.45	-6.2	-3.05	2.75	7.2	10.1	10.1	7.3	5.45	3.75	-4.2	-12.9	-15.7	-10.85	-0.35	10.45
ch1:	14:59:57	16.05	19.5	20.7	15.5	7.2	0.15	-6.3	-9.2	-7.8	-5.25	-1.35	4	7.35	8.05	8.7	7.65
ch1:	14:59:57	2.45	-4.35	-9	-9.25	-7.4	-5.35	-1.4	7.35	15.9	17.45	14.3	11.45	8.15	2.75	-5.75	-14.35
ch1:	14:59:57	-16.35	-11.8	-4.9	5.5	12.8	14.15	13.1	9.15	2.55	-2.25	-8.1	-12.55	-10.5	-5.75	0.45	6.1
ch1:	14:59:57	4.85	2	-1.45	-9.55	-17	-18.1	-14.8	-10.4	-8.3	-6.9	-4.4	-3.35	-4.55	-5.75	-8.55	-11.6
ch1:	14:59:57	-12	-9.9	-7.85	-5	-0.55	2.65	0.6	-1.25	-2.9	-6.3	-8.5	-8.8	-8.35	-7.25	-8	-8.5
ch1:	14:59:57	-7.25	-5.75	-2.45	2	1.6	-2.55	-5.8	-4	-1.2	-2.35	-4.5	-4.2	-2.75	-1.25	-0.9	0.1
ch1:	14:59:57	1	-1.45	0.1	5.9	3.5	-5.3	-9.65	-7.8	-0.2	8.15	11.9	14.1	13.2	6.95	1.65	-3.6
ch1:	14:59:57	-8.4	-5.85	1.85	8.2	9.05	7.65	9.25	9	3.3	-2.75	-8.3	-14.05	-16.4	-15.1	-11.4	-7.1
ch1:	14:59:57	-3.05	-1.2	-3.05	-6.4	-7.1	-6.05	-6.25	-10.7	-14.8	-11.6	-5.05	-1.6	1.95	5.7	7.6	5.05
ch1:	14:59:57	-2.45	-8.3	-9.55	-11.1	-8.3	-1.05	4.65	10.4	15.8	17.5	16.15	9.9	1.2	-4.95	-8.85	-9.8
ch1:	15:00:00	5.75	-3	-13.7	-23.15	-29.05	-29.45	-27.75	-23.6	-16.65	-10.15	-7.6	-9.05	-15.1	-19.65	-18.95	-17
ch1:	15:00:00	-15.75	-11.25	-2.15	5.9	8.75	8.15	2.6	-4.15	-8.45	-13.3	-17.25	-14.1	-7.75	-2.2	4.6	10.7
ch1:	15:00:00	12	11	8.1	3.75	0.4	-2.25	-4.6	-4.2	-2.2	1.45	8.45	13.45	11.5	4.85	-4.3	-9.7
ch1:	15:00:00	-8	-5.3	-3.25	-0.05	2.5	2.55	1.25	-1.4	-5.15	-8.75	-12.6	-16.8	-18.7	-17.5	-15	-10.75
ch1:	15:00:00	-5.05	-1.3	1.7	2.4	-3.8	-13.55	-20.5	-22.7	-20.45	-17	-10.05	2.2	13.5	17.4	13.55	1.25
ch1:	15:00:00	-14.75	-23.65	-21.85	-14.55	-9.05	-6.75	-4.55	-1.85	-0.4	-2.75	-8.25	-12.1	-14.35	-18.55	-21.95	-20
ch1:	15:00:00	-13.4	-5.75	0.8	5.85	4.4	-3.3	-10.15	-16.6	-25.7	-32.45	-34.85	-30.25	-18.8	-4.75	4.65	3.8
ch1:	15:00:00	-3.55	-8.7	-14.95	-20.85	-20.85	-17.05	-11.5	-5.55	-3.55	-2.2	-0.7	-3.4	-9.35	-12.85	-12.6	-10.8
ch1:	15:00:00	-10.1	-7.65	-3.75	-0.65	2.7	7.75	12.05	12.35	5.45	-3.85	-7.25	-7.1	-8.6	-9.6	-6.45	-1.45
ch1:	15:00:00	1.7	3.9	3.75	-0.95	-5.35	-4.95	-1.45	3.6	7.65	7.3	3.25	-2.55	-8.05	-8.4	-4.05	2.65
ch1:	15:00:00	8.5	9.5	7.25	7.9	9.15	4.55	-4.65	-12.5	-13.85	-9.2	-3.9	-0.3	4.25	8.45	9.9	9
ch1:	15:00:00	6.15	4.15	4.3	2.3	-5.15	-14.7	-17.25	-10.5	-1.55	5.4	11.25	13.35	12.75	11.1	3.25	-11.3
ch1:	15:00:00	-24	-30.3	-28.6	-20	-8.95	1.3	8.45	9.3	5.15	-3.95	-11.85	-13.85	-16.75	-23.35	-24.9	-17.8
ch1:	15:00:00	-6.3	5.55	12.25	11.85	6.1	-1.15	-10.4	-22.15	-28.55	-24.55	-14.15	-0.6	11.8	18.8	18.85	11.5
ch1:	15:00:00	-3.5	-19.55	-27.95	-27.95	-24.75	-22.25	-19.85	-14.65	-9.85	-9.6	-10.9	-11.4	-14.15	-18.85	-23.85	-30.25
ch1:	15:00:00	-31.65	-23.7	-12.25	-3.05	4.35	7	5.9	3.2	-2.65	-14.1	-25.6	-30.25	-26.3	-18.75	-12.6	-12.2
ch1:	15:00:00	-15.3	-18.55	-20.4	-22	-19.55	-11.6	-1.95	5.35	9.4	9.2	8.45	7.55	3.25	-7.45	-15.6	-15.65
ch1:	15:00:00	-8.9	-0.3	5.35	3.6	-0.1	-2.15	-6.3	-10.4	-8.85	-2.5	4.1	7.65	7.8	7.8	10.85	13.4
ch1:	15:00:00	9.4	2.2	-0.1	1.9	2.45	2.35	3.55	6.25	9.55	10.25	7	3.55	0.2	-1.7	-0.65	1.1
ch1:	15:00:00	2.75	7.45	12.45	14.3	13.9	14.1	14.9	15.2	13.3	10.8	9.5	6.9	1.15	-5.65	-12.3	-17.15
ch1:	15:00:00	-16.55	-11.15	-1.75	9.5	16.45	18.3	16.35	9.85	3.2	0.9	-0.25	-3.05	-7.85	-11.2	-7.6	-1.3
ch1:	15:00:00	1.55	0.95	-2.6	-3.45	-0.4	-1.5	-6.65	-9.85	-11.4	-10.3	-5.25	-1	1.35	4.45	10.2	15.1
ch1:	15:00:00	14.65	11.7	11.3	12.9	16.15	16.8	11.35	5.2	3.3	6.25	11	12.25	10.35	8.1	4.95	1.9
ch1:	15:00:00	2.45	3.45	4.25	9.5	18.85	28.35	34.05	34.5	32.55	28.95	21.5	13.2	7.9	2.55	-3.55	-6.05
ch1:	15:00:03	3.8	8	11.3	7.05	-1.05	-7.55	-11	-8.4	-5.45	-5.1	-2.95	0.45	2.2	5.95	5.95	0.15
ch1:	15:00:03	-4.5	-7.75	-7.8	-0.6	3.05	2.25	6.85	12.05	13.8	17.5	19.45	12.7	-0.3	-10.1	-10.95	-8.3
ch1:	15:00:03	-7.35	-3.75	2.85	8.8	12.55	12.25	7.8	1.6	-7.25	-17.3	-22.9	-20.35	-14.65	-11.1	-7.75	-5.1
ch1:	15:00:03	-5.6	-4.7	-1.05	0.75	0.05	-0.55	-1.4	-4.15	-8.4	-9.95	-8.75	-9.65	-11.15	-9.15	-1.95	7.3
ch1:	15:00:03	12.2	11.8	10.15	5.1	1.15	-0.9	-6.9	-9.8	-3.9	-1.6	-5.25	-4.45	1.6	6.9	11.5	13.5
ch1:	15:00:03	12.8	6.45	-0.95	-5.95	-7.5	-5.05	-2.65	-5.85	-10.05	-10.75	-9	-7.25	-5.15	-4.15	-3.55	-3.5
ch1:	15:00:03	-2.55	-3.25	-4.3	-4.75	-1.5	7.35	15.5	14.65	11.1	8	1.8	-4.35	-3.75	2.95	10.9	14
ch1:	15:00:03	13.05	12.65	12.25	6.55	0.6	-1.75	-2.25	1.65	7.8	8.5	8.3	9.35	5.6	-0.2	-3.8	-6.45
ch1:	15:00:03	-4.3	-1.65	-2.2	1.5	6.9	7.9	7.05	4.1	-0.95	-4.75	-7.65	-9.8	-10.7	-10.35	-6.1	0.65
ch1:	15:00:03	4.4	2.75	1	-2.45	-11.4	-19.85	-23.3	-27.25	-28.65	-25.25	-20.15	-12.65	-8.7	-12.95	-17.8	-20.1
ch1:	15:00:03	-22.8	-24.1	-24.3	-21.55	-14.35	-11.55	-16.6	-20.1	-20.4	-21.35	-22.6	-21.2	-16.7	-10.25	-9.15	-12.85
ch1:	15:00:03	-11.75	-10.55	-17.9	-25.4	-27.7	-25.1	-16.95	-11.85	-13.65	-11.8	-5.7	-4.65	-10.8	-19.7	-27.6	-30.3
ch1:	15:00:03	-28.95	-26.75	-22.65	-15.55	-12.95	-15.25	-17.6	-21.45	-27.15	-31.5	-34.55	-35.05	-31	-24.9	-18.1	-13.2
ch1:	15:00:03	-11.6	-8.45	-5	-7.5	-15.95	-24.9	-30.5	-31	-27.05	-18.75	-8.65	0.85	6.55	7.75	5.8	4.6
ch1:	15:00:03	3.55	2.15	2.25	3.2	3.9	4.25	2.35	-3.6	-11	-13.9	-13.85	-16.55	-19.05	-14.7	-7.3	-6.2
ch1:	15:00:03	-7.1	-4.55	-3.5	-4.65	-7.9	-12.3	-10.75	-8.2	-12.05	-15.45	-15.2	-15.3	-11.3	-5.75	-6	-9.75
ch1:	15:00:03	-9.4	-1.3	10.45	11.55	4.85	0	-3.1	-6.05	-8.55	-11.5	-9.05	-0.85	4.85	6.75	8.2	7.45
ch1:	15:00:03	7	7.5	1.4	-8.9	-13.25	-10.55	-3.6	2.85	5.2	7.5	10.45	11.25	8.45	1.95	-4.3	-8.45
ch1:	15:00:03	-8.6	-0.95	6.5	5.65	6.9	14.7	21.15	21.6	19.2	17.1	15.65	9.45	-1.8	-8.75	-9.4	-8
ch1:	15:00:03	-6.4	-3.05	0.85	1.8	-1.6	-2.85	0.05	-0.4	-4.6	-4.5	-0.85	1.35	1.95	1.25	-0.9	-4.95
ch1:	15:00:03	-8.6	-7.7	-3.35	0.95	4	5.25	5.4	4.9	0.75	-5.95	-12.95	-15.35	-9.95	-1	5.05	9.1
ch1:	15:00:03	10.65	5.6	-5.1	-14.15	-18.95	-19.95	-19.25	-16.85	-9.6	-0.2	3.35	1.35	1.25	4.85	6.25	1.4
ch1:	15:00:03	-4.5	-3.95	-2.2	-1.65	2	9.7	15.65	15.55	7.95	-0.55	-8.7	-14.65	-10.7	1.15	9.8	11
ch1:	15:00:03	8.35	7.65	7.9	6.95	5.4	5.2	4.9	4.8	5.25	6.05	5.5	7.2	9.45	11.3	13.8	17.7
ch1:	15:00:06	-13.5	-17	-8.5	8.3	23.75	33.1	32.25	24.55	14.95	9.95	6.95	1.55	-4.5	-5.05	0.45	9.35
ch1:	15:00:06	15.95	19.6	21.3	18.2	8.95	-0.5	-9.25	-13.65	-11.6	-7.9	-2.4	8.2	17.45	18.1	8.25	-5.3
ch1:	15:00:06	-14.5	-15.65	-10.7	-2.6	2.95	8.05	14.8	15.65	8.25	0.25	-5.95	-9.05	-6.95	-3.35	-0.1	6.25
ch1:	15:00:06	14.15	18.35	13.8	3.3	-5.4	-9.35	-9.8	-4.25	5.95	21	32.75	31.8	23.8	18.4	11.55	3.5
ch1:	15:00:06	-3.95	-11.8	-16.95	-16.25	-10.5	2.5	18.45	29.35	30.85	23.5	8.35	-9.9	-23.9	-25.05	-15.9	-4.4
ch1:	15:00:06	5.95	12.4	13.3	13.65	15.5	16.2	18	18.9	13.75	6.6	3.5	2.3	-0.75	-4.3	-8.85	-12.85
ch1:	15:00:06	-12.65	-9.85	-8.45	-3.75	4.7	8.7	3.55	-4.35	-6.95	-1.85	6.2	13.6	21.8	29.6	30.5	22.55
ch1:	15:00:06	10.9	1.15	-4.4	-6.65	-4.15	3.85	12.95	17.8	18.9	16.15	12.8	7.85	-1.15	-10.75	-13.6	-9.15
ch1:	15:00:06	0.75	12.35	22.2	24.35	20.25	15.35	11.9	10.15	12.3	13.95	14.6	17.2	18.2	15.05	13.05	12.55
ch1:	15:00:06	11.9	9.9	7.7	5.45	4.3	5.1	7.65	9.55	11.6	11.1	6.05	2.25	3.55	6.5	10.9	13.25
ch1:	15:00:06	12.15	9.75	6.1	0.1	-2.4	-1.6	0.3	4.8	10.55	11.85	12.1	9.75	0.5	-10.25	-13.05	-13.15
ch1:	15:00:06	-13.05	-8.3	1.1	5	4.6	3.65	-3.15	-15.25	-18.15	-15.7	-14.5	-11.3	-4.55	0.75	1.2	-6.8
ch1:	15:00:06	-15.05	-16.35	-19.2	-23.4	-16.55	-6.2	-2.5	-3	-7.9	-18.55	-25.4	-24.5	-17.95	-6.4	1.95	2.8
ch1:	15:00:06	0.55	-6.45	-14.7	-15.55	-11.35	-6.9	-3.55	-3.3	-3.15	-0.5	3.05	3.4	0.9	-0.1	1.15	-1.5
ch1:	15:00:06	-5.3	-5.95	-5.2	-1.8	2	1.75	3.5	10.9	17.65	18.5	12.35	1.55	-6.9	-9.95	-10.95	-13.7
ch1:	15:00:06	-18.6	-18.5	-11.4	-5.95	-5.2	-4.3	-4.35	-8.8	-15	-17.45	-16	-16.95	-19.95	-18.75	-12.6	-5.4
ch1:	15:00:06	-0.95	-0.2	-2.55	-7.85	-14.85	-20.55	-23.95	-24.05	-20.5	-14.25	-5.35	2.5	7.15	8.2	3.25	-7.2
ch1:	15:00:06	-15.75	-23.45	-34.8	-42.7	-41.75	-35.9	-28.7	-19.2	-11.45	-11.45	-16.85	-24.7	-35.5	-44.25	-42.05	-31.5
ch1:	15:00:06	-21.3	-17.95	-17.5	-16.55	-21.25	-28.6	-31	-33.7	-38.7	-33.95	-22	-11.6	-6	-5.9	-9.7	-13.45
ch1:	15:00:06	-21.5	-30.8	-32.95	-23.85	-7.95	4.8	5.05	-3	-10.55	-13.4	-12.95	-13.1	-14.55	-15.75	-14.5	-10.2
ch1:	15:00:06	-6.5	-9.6	-14.35	-16.7	-21.3	-25.45	-26.6	-26.15	-21.3	-11.8	-2.75	4.4	6.85	5.4	2.95	0.65
ch1:	15:00:06	1	2.95	2.15	1.6	3.2	2.7	-0.25	-5.1	-10.55	-11.45	-6.1	0.25	5.25	9.55	12.4	11.15
ch1:	15:00:06	8.4	4.5	-1	-1.35	3.55	4.1	0.7	2.05	6.9	10.8	10.7	3.65	-5.65	-10	-6.55	-1.85
ch1:	15:00:06	-2.45	-5.25	-1.95	6.65	16.1	23.25	24.8	23.05	21.3	18.45	16.55	16.1	15.85	15.7	14	11.8
ch1:	15:00:09	3.2	8.7	15	20.5	22.45	24.7	24.2	16.75	9.75	5	-1.1	-7.55	-12.05	-11.05	-3.95	4.85
ch1:	15:00:09	13.1	18.45	16.05	10.65	6.3	1.8	-3.9	-8.75	-9.75	-7.55	-6.05	-2.25	4.65	9.1	11.4	13.15
ch1:	15:00:09	11.3	3.05	-9.55	-19.95	-20.8	-12.75	-0.65	12.3	23.3	31.8	36.65	34.15	25.35	16.5	8.45	2.45
ch1:	15:00:09	0.75	2.95	9.65	23.2	35.95	41.8	41.4	35.8	26.3	16.75	9.8	5.8	6.8	12.4	16.05	15.2
ch1:	15:00:09	12.3	8.9	2.45	-4.7	-9.7	-13.5	-15.75	-10.35	1.4	12.15	18.75	23.55	27.2	29.05	27.9	22.55
ch1:	15:00:09	15.55	10.3	8.4	9.25	10.05	10.25	10.95	10.55	8.85	6.5	2.7	-2.35	-7.5	-9.2	-1.85	9.1
ch1:	15:00:09	12.9	11.65	9.3	4.55	1.35	-0.95	-4.15	-1.2	7.9	14.2	18.75	24.05	28.2	28.6	26.9	24.55
ch1:	15:00:09	19.25	10.4	4.25	2.7	4.25	6.85	9.3	12.25	15.9	17.7	18.3	13.15	2.2	-5.55	-7.35	-7.2
ch1:	15:00:09	-3.3	3.1	9.3	15.35	18.6	13.65	2.7	-7.5	-10.6	-4.4	5.25	12.65	21.1	27.1	21.6	9.4
ch1:	15:00:09	1.9	-0.8	-2.1	-1.35	0.55	2.65	4.1	6.3	8.95	8	6.35	6.8	2.2	-4.9	-5.05	0.45
ch1:	15:00:09	4.6	8.5	15	16.25	5.3	-4.55	-2.9	0.1	-1	-1.35	-2.1	1.75	11.15	14.9	10.25	2.75
ch1:	15:00:09	-3.6	-1.6	7.1	13.15	10.9	3.55	-1.6	2	9.25	14.2	12.9	6.6	0	-4.3	-8.45	-6.9
ch1:	15:00:09	-1.15	3.55	6.5	8.65	7.3	4.05	0.85	-3.15	-8.75	-14.6	-17.7	-17.25	-16.65	-15.95	-12.25	-8.65
ch1:	15:00:09	-9.05	-10.15	-11.1	-13.65	-16	-17.2	-19.5	-22.3	-24.05	-25.9	-26.05	-23.4	-20.2	-18.45	-19.7	-24.85
ch1:	15:00:09	-29.35	-26.75	-23.05	-26.4	-28.35	-22.55	-18.9	-19.7	-18.7	-18.85	-20.4	-22.05	-26.8	-28	-20.15	-14.3
ch1:	15:00:09	-15.6	-21.2	-26.3	-25.75	-22.8	-21.55	-18.8	-15.6	-15.4	-14	-10.75	-10.6	-12.05	-11.25	-9.9	-14.9
ch1:	15:00:09	-27.1	-38	-39.35	-29.55	-18.5	-13.2	-8.8	-3.7	-4.15	-11.55	-19.45	-24.1	-24.2	-19.25	-14	-15.45
ch1:	15:00:09	-21.15	-23	-19.9	-15.65	-14.35	-16.7	-20.1	-19.85	-16.4	-12.45	-11.35	-12.15	-13.8	-15.3	-12.45	-5.4
ch1:	15:00:09	-2.35	-5.65	-8.45	-7.5	-6.1	-6.85	-11.25	-14.35	-12.6	-8.3	-5.75	-6.8	-10.2	-13.6	-16	-16.8
ch1:	15:00:09	-15.85	-16.75	-21.75	-27.4	-27.65	-20.7	-13.1	-8.2	-5.2	-5.85	-10.95	-17.95	-26.35	-30.5	-26.45	-19.3
ch1:	15:00:09	-12.35	-6.05	0.1	6.75	8.6	3.55	-2.05	-8.25	-16.85	-22.7	-19.85	-9.3	1.85	6.35	6.15	6
ch1:	15:00:09	6.2	3.75	-1.45	-5.35	-7.95	-10.8	-11.7	-7.6	-2.2	2.45	6.85	8.5	5.25	-1.6	-6.9	-9.7
ch1:	15:00:09	-11.15	-11.3	-9.25	-7.35	-5	-3.55	-5.2	-8.2	-5.2	0.9	4.85	8.55	12.3	11.75	8.3	5.35
ch1:	15:00:09	1.9	-1.4	-1.6	-0.65	-1.85	-2	0.35	0.35	1.2	4.3	4.15	2.75	4.9	7	9.95	12.85
ch1:	15:00:12	11.9	7.4	0.05	-10.3	-18.8	-22.25	-22	-17.95	-9.75	-0.2	8	13.65	11.75	2.25	-8.35	-16.85
ch1:	15:00:12	-24.2	-28.15	-28.45	-22.7	-12.95	-4	3.6	8.35	5.6	-2	-11.55	-20.75	-26.15	-26	-21.45	-12.8
ch1:	15:00:12	-1.75	7.65	7.15	-0.9	-8.4	-14.2	-15.5	-8.3	-1.45	1.95	5.95	9.5	14.6	19.6	18.75	12.25
ch1:	15:00:12	-0.5	-16	-23.8	-24.85	-25.3	-22.45	-14.25	-2.6	8.7	16.8	18.25	11.55	1.35	-7.45	-17.2	-24.8
ch1:	15:00:12	-28	-26.9	-20.85	-15.05	-14.3	-15.2	-16.8	-20.3	-22.95	-28.4	-35.35	-37.7	-35.8	-30	-17.7	-5.5
ch1:	15:00:12	2.65	5.6	1.55	-8	-15.8	-17.55	-14.25	-10.45	-8.8	-7.15	-0.6	6.55	7.2	3.8	3.5	4.15
ch1:	15:00:12	3.8	3.3	2.65	0.45	-1.25	-0.45	3	5.85	3.75	-4.65	-13.25	-18.35	-18.3	-9.75	3.4	11.15
ch1:	15:00:12	15.45	19.4	17.75	8.8	0.7	-5.55	-10.8	-14.2	-11.6	-1.55	11.75	19	18.6	11.7	1.2	-8.25
ch1:	15:00:12	-10.55	-6.75	0.55	5.3	3.05	-2.05	0.15	8.3	16.95	24.9	31.55	33.5	29.35	19.8	5.7	-8.65
ch1:	15:00:12	-14.4	-10.35	-3.45	3.05	7.6	9	12.85	16.2	13.85	11.35	7.5	-2.2	-8.25	-6.7	-4.85	-3.9
ch1:	15:00:12	-1.55	1.4	1.8	-2.25	-8.8	-14.05	-18.1	-20.5	-22.7	-19.85	-9.65	0.3	5.55	7.5	3.2	-2
ch1:	15:00:12	-0.25	4.5	7.1	8.5	8.2	8	7.9	6.2	2.6	1.4	5.3	11	13.4	10.8	3.9	-0.1
ch1:	15:00:12	3.15	9.3	12.4	10.2	3.95	-2.6	-9.2	-10.7	-2.5	10.95	21.05	25.85	25.85	23.35	18.3	10.65
ch1:	15:00:12	3.15	-4.6	-12.25	-15	-11.6	-6	0.25	8.5	15.5	13.85	7.85	0.9	-7.75	-13.75	-12.9	-8.5
ch1:	15:00:12	-0.85	8.8	15.75	18.25	14.6	7.1	1.05	-7.5	-15.75	-15.65	-9.95	-3.65	7.3	21.75	30.3	26.05
ch1:	15:00:12	14.35	-0.5	-14.65	-20.4	-16.6	-9.25	0.9	10.65	15.2	18.05	21.8	22.55	19.2	10.9	-3.65	-19.8
ch1:	15:00:12	-27.8	-24.15	-11.9	2	14.2	22.25	24.35	17.6	6.3	-3.25	-8.8	-12.05	-11.65	-7.1	2	10.1
ch1:	15:00:12	12.3	8.6	4	-0.6	-9.2	-19.6	-26	-30.5	-31.2	-21.2	-5.05	7	11.1	6.25	-4.35	-14.9
ch1:	15:00:12	-17.95	-9.65	0.75	1.85	-0.45	0.2	0.9	0.3	-0.65	-2.35	-8.5	-13.75	-11.5	-7.9	-10.4	-15.65
ch1:	15:00:12	-19.05	-19.05	-14.6	-14.1	-20.05	-25.05	-27.85	-29.7	-27.35	-21.45	-14.7	-7.95	-1.8	4.1	6.15	-1.45
ch1:	15:00:12	-17.15	-30.65	-32.55	-23.55	-11.8	-1.1	7.25	8.8	6.6	6.1	1.95	-9.4	-22.8	-33.15	-34.8	-24.2
ch1:	15:00:12	-7.35	4.2	7.6	7.05	5.9	3.5	-0.65	-5.2	-11.6	-22.55	-32.15	-31.6	-20.05	-2.1	13.65	20.85
ch1:	15:00:12	20.45	12.5	-3.45	-21.3	-31.8	-28.9	-15.2	-1.85	5.2	10.2	9.9	1.75	-8.35	-14.25	-18.75	-23.05
ch1:	15:00:12	-21.8	-12.8	-3.65	3.3	8.5	9.4	5.95	2.45	-0.75	-1.55	1.75	5.5	5.2	6.5	8.65	8.45
ch1:	15:00:15	8.95	11.7	11.7	13.65	17.7	17.75	13.85	10.95	11.1	16.3	21.9	21.75	16.5	10.75	5.2	4.8
ch1:	15:00:15	10.05	18.1	22.9	23.4	21.1	17.85	14.2	12.95	13.75	17.5	21.8	21.55	18	18.45	17.2	9.75
ch1:	15:00:15	2.25	1	4.15	7.55	10.4	11.15	7.4	2.8	-1.05	-6.45	-9.55	-7.85	-1.8	7.35	14.5	14.5
ch1:	15:00:15	7.65	-2.7	-7.3	-4.2	0	4.45	7.9	7	6.9	4.85	-2.1	-6.35	-6.5	-9.9	-14.25	-14.1
ch1:	15:00:15	-10.95	-8.55	-6.05	-3.35	-1.35	-2.7	-5	-7.55	-10.85	-16.6	-20	-16.3	-3.95	9.45	14.95	9.15
ch1:	15:00:15	-2.15	-13.1	-17.85	-16.45	-12.1	-7.3	-1.4	1.75	0.25	-3.05	-4.8	-3.4	-2.25	-3.2	-2.35	3.5
ch1:	15:00:15	12.35	20.3	24.1	22.3	16.4	10.25	4.6	-5.2	-19.3	-27.9	-27.7	-25.9	-26.05	-26.8	-29.25	-29.55
ch1:	15:00:15	-25.25	-18.6	-14	-15.05	-24.6	-34.15	-35.5	-28.6	-17.5	-6.05	0.8	3	2.45	1.85	0.55	-0.7
ch1:	15:00:15	-3.6	-8.9	-16.2	-22.45	-28.25	-31.1	-29.45	-27.05	-23.8	-15.65	-7.75	-8.6	-18.45	-29.5	-32.2	-23.3
ch1:	15:00:15	-10.85	-1.65	5.05	9.8	10	6.65	-0.6	-12.95	-22.8	-23.6	-17.6	-8.65	1.4	10.8	16.05	16.4
ch1:	15:00:15	13.2	4.65	-6.4	-10.8	-12.15	-12.9	-5.65	7.3	19.6	29.5	35.25	35.6	30.95	22.5	14.85	6.5
ch1:	15:00:15	-4.15	-6.25	-0.25	1.65	0.9	3.95	5.35	3.75	4.4	6.3	5	-0.15	-2.65	-1	1	1.2
ch1:	15:00:15	2.5	4.5	3.75	-3.35	-12.15	-13.35	-6.85	-1.85	-1	-3.2	-6.6	-7.55	-4.05	-0.45	-0.55	-7.1
ch1:	15:00:15	-17.35	-24.75	-24	-15.8	-6	0.45	4.3	5.8	7.5	9.55	6.95	-3.05	-13.1	-19.05	-20	-16.1
ch1:	15:00:15	-10.55	-5.9	0.9	6.45	6.75	1.6	-6.5	-14.55	-19.7	-20.55	-16.1	-10.2	-3.55	4.65	13.45	16.55
ch1:	15:00:15	13.8	10.05	8.65	5	-0.9	-7.35	-15.6	-20.6	-16.4	-9.3	-4.05	0.7	2.45	1.2	-0.65	-2.25
ch1:	15:00:15	-4	-9.45	-18.25	-27.25	-33.55	-34.1	-29.5	-25.1	-17.45	-5.6	3.9	5.55	-1.1	-10.6	-19.55	-29.55
ch1:	15:00:15	-35.7	-33.75	-28.1	-21.8	-16.4	-10.9	-3.75	0.35	-0.65	-4.65	-10.4	-14.8	-19.9	-29.5	-38.25	-42.7
ch1:	15:00:15	-46.75	-50.15	-48.1	-43.25	-40.75	-38.4	-34	-30.95	-30.9	-32.35	-33.1	-31.65	-29.95	-30.9	-33.6	-37.1
ch1:	15:00:15	-38.2	-37.4	-34.45	-27.85	-19.95	-15.2	-10.1	-7.7	-11.05	-15.35	-19	-22.1	-20.05	-14.4	-13.4	-19.05
ch1:	15:00:15	-24.6	-26	-24.7	-22.75	-22.55	-27	-34	-38.7	-38.25	-33	-22.05	-7.25	3.3	4.3	2.05	-1.85
ch1:	15:00:15	-5.9	-6.95	-7.85	-11.25	-12.75	-12.55	-12.45	-11.15	-6.75	-3.65	-2.6	1.55	6.65	4.55	-1.95	-7.3
ch1:	15:00:15	-7.65	-1.05	7.65	9.8	6.85	2.9	3.15	7.45	11.95	14.7	16.4	14.5	12.1	10.05	6.1	2.75
ch1:	15:00:15	2.85	5.25	8.05	9.8	9.65	6.85	1.05	-5	-6.8	-5	-2.9	-3	-3.35	-0.1	4.4	4.15
ch1:	15:00:18	1.15	1	0.75	-3.2	-7	-9.05	-9.5	-5.1	4.35	12.85	16.8	15.1	11.25	8.2	4.3	-2.5
ch1:	15:00:18	-6.45	-2.2	6.25	11.65	12.2	7.35	1.55	-2.7	-6.5	-8.05	-3.9	0.7	-0.3	-4.8	-8.55	-9
ch1:	15:00:18	-5.85	-2.3	1	2.8	-2.3	-7.55	-8	-8.6	-7.45	-1.15	3.3	3.4	3.55	4.45	3.5	-2.95
ch1:	15:00:18	-11.2	-13.3	-12.95	-13.95	-12.75	-10.2	-9.55	-9.55	-10	-10.35	-9.3	-6.9	-3.45	-2.75	-5.35	-7.5
ch1:	15:00:18	-7.1	-4.2	-2.25	-2.15	-1.9	-1.85	-3.1	-2.7	-1.15	-3.1	-6.5	-8.1	-7.55	-5.75	-5.65	-5.9
ch1:	15:00:18	-4.4	-4.4	-6.75	-5.6	-1.7	-0.55	0.4	3.45	4.6	3.6	2.7	0.7	-4.5	-8.2	-5.95	2.25
ch1:	15:00:18	10.5	15.2	15.95	15.95	15	8.8	-0.1	-3.4	-1.35	0.9	3.1	5.6	10.3	15.1	17.85	18
ch1:	15:00:18	13	5.9	4.35	5.7	6.4	8.4	10.25	12.8	17	18.3	17.65	16.9	13.35	7.75	3.05	2.35
ch1:	15:00:18	4.85	8.85	14.7	15.8	8.85	3.4	5.65	10.2	13.25	14.15	12.15	6.1	0	0.65	6	8.6
ch1:	15:00:18	9.15	10.7	9.5	6.5	6.4	8.4	8.35	6.5	6.55	8.2	6.6	2.5	-2.75	-5.8	-0.7	7.25
ch1:	15:00:18	9.15	7.7	4.9	1.15	0.05	-1.45	-3.5	-3.1	-2.85	-2.25	2.2	7.5	11.8	10.4	2.85	-2.9
ch1:	15:00:18	-5.6	-6.55	-4.3	-5.15	-7.05	-5.1	-4	-4.6	-2.3	-0.45	0.3	1.25	-0.65	-6.6	-11.8	-12.8
ch1:	15:00:18	-9.2	-4.35	1.35	6.9	8.6	7.4	4.7	-0.95	-6.4	-9.15	-8.3	-3.8	-1.05	-4.05	-6.9	-8.65
ch1:	15:00:18	-9.35	-6.5	-1.35	-1.75	-8.15	-16.65	-20.4	-21.4	-22.55	-20.4	-11.25	0.25	13.1	21.95	18.35	5.15
ch1:	15:00:18	-8.25	-18.1	-24.05	-27.5	-29.45	-30.5	-29.6	-24.65	-17.05	-11.1	-10.1	-13.15	-15.75	-18.65	-24.25	-28
ch1:	15:00:18	-22.35	-11	0.2	10.45	17.75	19.3	16.45	12.05	3.4	-6.85	-13.25	-11.15	-1.7	10.05	17.25	20.65
ch1:	15:00:18	18.95	10.45	-1.1	-9.9	-12.55	-7.4	-1.05	1.95	5.95	9.9	9.65	8.7	6.2	-0.85	-6.95	-8.35
ch1:	15:00:18	-9.95	-12.75	-12.85	-7.25	2.25	11.55	16.25	15.9	14.15	14.1	12.8	9.4	6.35	4.3	4.6	6.85
ch1:	15:00:18	9.35	9.8	8	5.25	2.7	-1.2	-4.3	-3.85	-0.35	5.05	8.6	8.5	10.05	14.25	16.2	13.15
ch1:	15:00:18	5.55	-2.5	-6.55	-8.35	-7.75	-1.95	8.9	18.3	20.15	15.7	11.15	7	2	-3	-7.6	-9.7
ch1:	15:00:18	-6.2	-2.7	-3.5	-5.65	-6.85	-8.1	-6.1	0.3	6.2	7.9	8.05	5.95	1.6	-1.85	-4.65	-7.35
ch1:	15:00:18	-7.75	-9.25	-13.25	-14.75	-13.1	-9.7	-2.75	4.65	9.45	10.85	8	2.3	-4.85	-9.75	-12.1	-15.55
ch1:	15:00:18	-19.05	-19.5	-19.45	-21.2	-22.95	-23.6	-20.7	-17.85	-19.05	-21.95	-23.05	-24.45	-27.05	-28.15	-26.9	-26
ch1:	15:00:18	-25.7	-24.4	-21.7	-19.75	-20.2	-19.95	-15.1	-12.35	-17.25	-23	-25.35	-27	-26.85	-25.05	-21.05	-15.6
ch1:	15:00:21	-13.7	-15.1	-16.8	-21.85	-30.9	-40.2	-45	-42.6	-36.15	-30.35	-25.5	-21.35	-20	-19.3	-17.95	-16.85
ch1:	15:00:21	-17	-20.05	-27.6	-35.85	-38.85	-36.1	-32.55	-29	-22.9	-16.6	-13.5	-13.85	-17.65	-22.7	-28.05	-31.3
ch1:	15:00:21	-28.6	-20.7	-12.9	-5.15	2.9	9.5	10.85	4.85	-7.2	-18.45	-23.65	-21.85	-13.05	-4.9	-0.55	3.55
ch1:	15:00:21	6.05	2.9	-1.1	-3.9	-9.4	-16.15	-21.3	-23.95	-17.45	-3.35	7.2	13.7	17.15	12.85	3.5	-7.55
ch1:	15:00:21	-18.05	-22.1	-19.15	-12.25	0.95	17.1	27.2	29.8	25.25	11.95	-4.35	-14.5	-15.55	-12.5	-8.9	-2.8
ch1:	15:00:21	5.75	11.15	12.15	10.5	7.65	1.7	-6.55	-16.4	-23.2	-22.95	-12.05	3.4	16.15	22.35	22.7	17.85
ch1:	15:00:21	6.5	-9.2	-21.95	-27.5	-24.6	-17.4	-10.1	-2.25	5.9	9.4	10.1	8.4	0.15	-11.35	-18.2	-19.6
ch1:	15:00:21	-16.25	-9.2	0.85	7.45	9.15	10.4	8.75	1.8	-2.45	-3.9	-5.25	-3.9	-1.3	1.1	5.65	7.95
ch1:	15:00:21	7.55	8.45	10.55	10.5	7.65	2.3	2.55	8.2	11.05	8.6	6.95	7.45	8.05	11.05	14.45	16.05
ch1:	15:00:21	17.85	17.1	10.5	3.55	3.75	9.35	16.95	22.75	24.25	20.35	11.95	3.1	-2.55	-4.25	-2.65	-0.2
ch1:	15:00:21	0.35	-0.05	-1	-3.25	-4.2	-4.65	-8.2	-14.15	-19.55	-22.35	-20.95	-18.65	-21.4	-30.05	-37.35	-40.75
ch1:	15:00:21	-43.25	-45.3	-46.2	-49.4	-50.85	-50.35	-49.4	-47.9	-48.9	-52.25	-52.2	-51.75	-53.6	-52.55	-52.75	-57.05
ch1:	15:00:21	-59.65	-59.65	-55.1	-46	-39.5	-38.9	-39.5	-42.95	-48.45	-53.5	-59.2	-63.2	-63.15	-59.45	-52.3	-45.95
ch1:	15:00:21	-43.4	-43.25	-44.15	-46.35	-49.25	-51.9	-49.6	-42.8	-39.5	-40.75	-38.75	-32.25	-26.55	-24.15	-24.95	-27.35
ch1:	15:00:21	-29.8	-31	-31.15	-31.3	-31	-31.2	-31.95	-28.9	-21.05	-15.45	-13.8	-11.95	-11.45	-13.8	-16.6	-16.45
ch1:	15:00:21	-14.25	-10.55	-5.25	-2	-1.55	-0.15	0.6	0.35	1.25	1.55	-0.9	-1.4	0.2	5.4	11.45	12.1
ch1:	15:00:21	7.3	3.55	-0.8	-3.75	0.1	7.25	11.3	17.2	22.35	22.95	22.25	19.6	12.4	6.9	5.35	8.75
ch1:	15:00:21	16.9	22.7	23.55	20.35	12.5	6.35	4.5	0.55	-1.7	2.7	10.5	20.6	27	25.45	24.7	26.8
ch1:	15:00:21	25.25	21.35	14.25	3.3	-2.7	0.85	9.35	17.95	24.85	27.15	23.2	16.05	11.15	10.25	10.1	11.1
ch1:	15:00:21	12.1	12.65	15.1	18.9	17.35	12.1	8.4	7.4	5	0.75	-2.35	-0.15	7.75	17.25	21.7	22
ch1:	15:00:21	22.05	20.5	14.3	7	1.75	-0.55	0.6	4.3	9.2	15.05	18.5	17	11.65	4.85	-2.55	-9.05
ch1:	15:00:21	-14.15	-18.45	-17.7	-10.35	-1.35	6.25	12.4	12.85	7.55	0.45	-8.25	-17.35	-22.1	-18.7	-9.6	0
ch1:	15:00:21	6.9	14.65	22.1	23.35	15.35	2.55	-9.5	-13.1	-10.75	-8.05	-3.6	2.1	7.5	15.1	21.8	23.4
ch1:	15:00:21	23.55	19.55	8.75	-1.15	-5.95	-6.8	-3.3	2.85	8.25	13.1	15.2	13.8	9.15	1.7	-6.8	-11
ch1:	15:00:24	23.85	17.4	6.6	-3.1	-10.9	-12.4	-6.15	1.7	8.45	12.8	15.35	17.3	15.95	9.5	3.2	-2.2
ch1:	15:00:24	-3.35	0.65	3.65	4.75	8.3	11.1	11.65	10.7	7.05	4.4	5.2	7.55	11.2	10.65	2.6	-3.7
ch1:	15:00:24	-3.8	-1.45	1.55	1.65	1.75	9.55	18.9	19.95	16.95	11.3	2.15	-5.2	-5.7	-2.75	-0.15	-0.55
ch1:	15:00:24	-2.25	-1.05	3.1	4.7	3.8	2.75	0.85	-3.8	-9.3	-12	-9.95	-4.65	2.65	6.75	4.4	-1.35
ch1:	15:00:24	-5.8	-10.25	-11.2	-9.2	-10.1	-12.15	-10.45	-10.55	-12.2	-9.55	-5.25	-4.8	-8	-11.95	-15.45	-17.3
ch1:	15:00:24	-17.2	-16.05	-12.25	-5.85	-0.25	2.9	3.55	1.85	-0.15	-3.85	-8.25	-10.45	-10.1	-9.15	-7.05	-3.55
ch1:	15:00:24	-0.45	1.35	3.8	6.15	5.6	2.7	-0.75	-4.45	-6.35	-3.65	1.8	6.7	9.8	9.75	6.7	-0.8
ch1:	15:00:24	-10.65	-18.5	-22.7	-23.1	-18.25	-10.2	0.2	9.8	14	12.7	8.9	2.45	-7.25	-18.95	-28.15	-34.05
ch1:	15:00:24	-34.7	-28.6	-21.4	-15.25	-7.25	-1.75	-0.85	-4.35	-13.05	-23.15	-27.65	-27.65	-23.85	-18	-12.4	-8.05
ch1:	15:00:24	-7.7	-10.6	-11.6	-13.85	-16.7	-14.05	-11.45	-15.9	-21.4	-24.5	-24.7	-20.3	-14.05	-10.1	-9.1	-11.65
ch1:	15:00:24	-14.05	-12.4	-8.75	-6.6	-3.8	-0.1	1.9	2.15	-3.55	-13.45	-17.6	-14.9	-11.3	-7.75	-6.2	-4.2
ch1:	15:00:24	-0.7	0.55	-0.6	-2.45	-5.95	-8.3	-6.7	-3.2	0.1	0.9	-0.3	0.65	4.1	5.7	4.75	-0.05
ch1:	15:00:24	-7.95	-11.5	-9.35	-7.1	-5.05	-0.7	1.8	2.35	3.4	2.8	-1.85	-6.3	-7.3	-5.85	-5.05	-3.55
ch1:	15:00:24	-0.6	2.25	2.1	-0.75	-2.45	1.4	6.65	9.9	11.2	7.45	-2.15	-8.5	-9.1	-9.75	-11.35	-10.9
ch1:	15:00:24	-9.95	-11.3	-9.75	-2.25	5.45	5.15	-1.1	-9.4	-17	-19.1	-14.4	-5.55	4.75	13.5	16.85	15.55
ch1:	15:00:24	13.15	8.25	-3.65	-20.4	-31.1	-30.1	-21.25	-9.7	2	13.2	24.45	32	30.55	17.3	-3.1	-19.3
ch1:	15:00:24	-24.4	-23.9	-20.05	-12.9	-5.4	-1.15	0.5	-1.5	-6.5	-11.95	-15.9	-18.05	-17.65	-15	-7.3	4.1
ch1:	15:00:24	11.6	14.45	17.95	20.05	20.6	19.7	14	3.5	-8.2	-17.15	-17.15	-9.05	2.8	16.8	30.25	37.2
ch1:	15:00:24	34.9	21.65	3.85	-9.75	-16.05	-14.7	-6.3	3.75	13.25	19.6	21.95	22.7	22.05	17.85	11.05	6.4
ch1:	15:00:24	4.55	2.65	2.5	4.95	9	14.2	17.95	18.35	19.2	20.2	18.55	15.3	13.05	10.25	6.3	1.55
ch1:	15:00:24	-2.95	-4.95	-4.35	-2.2	1.65	2.85	-0.25	-3.8	-6.5	-9.95	-13.65	-18	-20.05	-15.8	-6.45	1.3
ch1:	15:00:24	6.95	11.75	14.05	10.3	1.65	-6.7	-9.5	-7.6	-2.35	3.75	8.85	12.9	17.15	16.65	11.2	4.05
ch1:	15:00:24	-3.15	-10.65	-13.7	-11.5	-7.3	-4.25	-4.3	-7.45	-9.35	-9.25	-9.4	-9.4	-9.2	-13.05	-15.75	-11.3
ch1:	15:00:24	-4.6	1.1	10.2	19.1	22.95	20.4	11.5	1.05	-3.95	-5.55	-5.65	-3.45	2.15	8.35	14.2	19.95
ch1:	15:00:27	-10.55	-14.25	-11.05	-1.75	12.25	27.55	35.95	33	21.85	11	4.7	3.65	5.95	8.85	10.15	10.1
ch1:	15:00:27	9.05	6.1	5.5	10.1	13.8	12.2	6.9	1.15	-0.55	6.15	15.15	19.35	20.1	16.95	8.55	1.9
ch1:	15:00:27	-2.2	-4	-1.05	3.75	6.65	12.15	17.95	19.2	16.05	11.95	10	9.15	8.85	12.05	16.15	17.1
ch1:	15:00:27	15.65	12.8	11.65	13.75	14.35	12	10.15	9.3	7.65	5.8	4.6	5.4	8.7	13.4	17.75	22.15
ch1:	15:00:27	24.25	18.9	9.5	6.05	7.9	8.9	7.25	5	3.2	1.95	2.2	3.8	3.2	-0.45	-2.3	-1.15
ch1:	15:00:27	-0.5	-1.05	0.05	4.5	6.75	4.25	3.7	5.5	4.9	4.15	4.3	2.4	2.5	5.8	5.7	3.05
ch1:	15:00:27	1.3	-0.3	-2.85	-6.2	-10.85	-14.6	-18	-20.3	-19.45	-15.75	-9.6	-2.15	1.8	-2.1	-10.1	-15.9
ch1:	15:00:27	-19	-22.65	-25.45	-23.95	-21.2	-18.65	-16.4	-15.7	-17.05	-21.7	-28.4	-30.5	-27.8	-22.7	-19	-17.2
ch1:	15:00:27	-14.65	-10.15	-9.05	-12.55	-16.75	-19.4	-19.35	-16.1	-11.65	-8.5	-5.6	2.05	12.3	14.8	5.55	-10
ch1:	15:00:27	-22.6	-25.1	-19.3	-10.9	-1.95	6.4	10.05	8.45	5.1	-0.3	-10.05	-20.55	-26.3	-24.3	-13.8	-0.65
ch1:	15:00:27	6.7	9.25	8.2	3	-2.6	-6.15	-6.2	-2.8	-1	-1.75	-0.6	3.15	8.65	12.3	8.45	2.55
ch1:	15:00:27	1.5	1.85	0.6	-0.8	-3	-3.95	-1.6	0.75	2.75	4.4	2.1	-1.9	-5.2	-10.05	-13.35	-10.95
ch1:	15:00:27	-6.6	-4.55	-2.65	1.75	6.9	11.25	12.4	7.2	-1.6	-7	-7.75	-5.1	0.1	3.55	3.7	4.25
ch1:	15:00:27	4.85	2.8	-0.3	-1.4	-1.45	-3.05	-4.15	-3.35	-1.35	0	1.3	3.65	5.2	2.65	-0.75	-0.75
ch1:	15:00:27	1.1	1.75	1.9	4.1	7.85	8.55	4.65	1.35	0.55	0.35	2.85	9.05	13.6	11.25	5.5	2.8
ch1:	15:00:27	3.2	4.45	7.25	11.6	19.1	28.05	31.75	27.95	19.25	7.55	0.3	0.65	4.15	10.2	18.2	24.8
ch1:	15:00:27	29.45	29.75	25.65	20	12.45	3.6	-2.85	-8.65	-10.1	-4.1	3.75	11.15	20.6	27.4	28.4	24.65
ch1:	15:00:27	19.45	13.45	4.45	-7.35	-13.3	-11.1	-5.9	0.4	7.5	12.2	13.7	13.65	11	5.7	2.65	-0.75
ch1:	15:00:27	-4.5	-4.95	-2.95	-2.35	-1.05	-1.2	-2.4	-1.2	1.4	2.55	2.7	-0.2	-2.4	-1.55	0.25	1.75
ch1:	15:00:27	3.7	3.6	3.85	4.35	4.1	1.3	-3.25	-5.9	-2.6	4.35	11.5	16.4	18.85	18.1	12.45	3.1
ch1:	15:00:27	-2.05	-1.55	-0.7	0.6	5.7	12	15.8	16.9	18.1	18.9	17.75	15.1	11.7	6.4	0.55	-4.45
ch1:	15:00:27	-7.3	-7.75	-4.75	-1	0.9	-0.45	-3.5	-5.7	-4.5	0.8	8	10.95	11	12.05	12.65	12.05
ch1:	15:00:27	11.3	9.2	7.6	7	8.75	10.9	10.1	5	-1.35	-5.3	-5.6	-5.6	-5.7	-5.35	-3	2.6
ch1:	15:00:27	10.7	16.05	17.4	15.7	12.4	7.05	2.45	0	-0.25	1.45	6.35	10.9	12.9	15.1	15.05	7.1
ch1:	15:00:31	-9.7	-4.05	5.2	10	11.4	9.75	5.1	2.55	2.4	-1.85	-7.3	-8.05	-3.35	1.05	1.6	1.6
ch1:	15:00:31	3.75	7.35	8.3	5.1	-1.45	-11.5	-25.25	-35.95	-39.9	-36.95	-28.35	-17.25	-10.3	-8.75	-11.05	-15.25
ch1:	15:00:31	-22.05	-30.6	-37.55	-40.35	-40.7	-37.7	-32.7	-25.75	-18	-11.85	-9.85	-11.45	-18.55	-23.75	-25.05	-29.25
ch1:	15:00:31	-31.4	-23.4	-15.1	-10.2	-5.55	-3.95	-6.4	-9.1	-12.75	-14.35	-13.85	-13.9	-16.05	-18.65	-19.65	-19.25
ch1:	15:00:31	-21	-22	-20.6	-22	-26.55	-28.05	-27.75	-27.4	-25.8	-22.75	-20.85	-19.75	-19.75	-21.95	-26.1	-28.3
ch1:	15:00:31	-25.95	-19.45	-11.9	-4.9	0.25	2.65	1.55	0	-0.55	-2.5	-6.1	-10.5	-18.95	-29.2	-34.8	-36.45
ch1:	15:00:31	-34.25	-31.05	-32.55	-38.55	-43	-45.1	-45.4	-44.6	-43.7	-42.05	-39.8	-38.45	-36.1	-31.15	-24.9	-19.45
ch1:	15:00:31	-15.05	-13	-11.35	-11	-13.95	-17.65	-19.2	-17.95	-14.9	-12.45	-12.05	-13.3	-14.05	-15.15	-15.3	-14.05
ch1:	15:00:31	-13.4	-15.45	-17.5	-18.6	-19.45	-18	-13.6	-8.2	-5.1	-5.8	-6.45	-3.9	-2.05	-4.3	-8.4	-11.4
ch1:	15:00:31	-13.55	-16.05	-16.5	-13.3	-11.45	-11.45	-14.75	-21.1	-23.25	-21.45	-21.85	-22.85	-21.35	-21.15	-19.5	-15.55
ch1:	15:00:31	-12.9	-11.5	-10	-8.75	-7.55	-5.05	-1.6	0.7	-1.05	-4.85	-6.4	-4.8	-2.55	-1.3	-0.15	1
ch1:	15:00:31	2.1	2.75	3.35	5.5	7.3	7.6	6.75	7.25	10.5	14.7	15.95	15.45	14.1	12.95	15.65	20.85
ch1:	15:00:31	23.2	21.4	17.9	16.05	12.55	5.6	0.8	3.3	7.25	8.7	11.25	16.5	21.35	24.15	24.55	20.55
ch1:	15:00:31	13.2	7.15	1.5	-3.45	-4.55	-4.4	-6.9	-7.6	-5.05	-1.55	2.55	5.95	7.85	8.3	4.85	-2.05
ch1:	15:00:31	-6.35	-6.95	-7	-6.7	-3.3	1.2	4	5	3.95	1.85	-0.15	-1.2	-3.75	-8.55	-11.75	-11.55
ch1:	15:00:31	-10.25	-8.1	-3.95	0.05	1.95	1.5	0.1	-2.4	-6.45	-11.05	-12.55	-9.95	-3.8	3.55	11.55	17.05
ch1:	15:00:31	18.2	15.55	9.4	1.25	-3.9	-4.6	-3.8	-3.1	-0.15	3.15	5.25	6.05	3.9	-4.1	-11.7	-13.6
ch1:	15:00:31	-11.5	-9.25	-5.75	-0.3	5.6	9.2	11.95	12.05	5.5	-3.9	-8.5	-7.65	-3	1.35	3.7	6.4
ch1:	15:00:31	9.3	11.05	11.4	8.75	7.2	8	8.45	8.6	10.7	12.2	12.95	13.2	11.4	8.55	6.45	3.25
ch1:	15:00:31	-2.45	-7.5	-8.5	-7.7	-6.95	-3.45	3.5	11.25	15.35	15.7	11.15	1	-9.25	-10.55	-6.1	-0.4
ch1:	15:00:31	6	10.15	12.55	15.55	14.05	6.35	-3.65	-12.4	-16.2	-12.5	-4.05	4.45	11.65	17.95	20	19.4
ch1:	15:00:31	17.2	11.3	4.7	1.75	-0.15	-1.9	-2.65	-0.85	5	12.3	15.05	14.75	12.85	7.55	1.3	-0.6
ch1:	15:00:31	0.35	3.05	6.8	8.7	7.8	7.9	5.4	-1.5	-6.6	-5.5	-0.45	4.5	3.45	1	1.3	1.4
ch1:	15:00:31	-0.25	1.9	4	4.25	3.7	0.9	-1.85	1.2	4.35	1.1	-3.15	-2.3	-0.1	0.75	-2	-7.35
ch1:	15:00:34	-0.7	1.75	-1.15	-5.45	-9.6	-11.65	-10.95	-7.8	-5.6	-11.45	-20.9	-24.7	-24.35	-23.65	-22.9	-23.45
ch1:	15:00:34	-25.5	-27.2	-26.05	-22.5	-20	-21.2	-25.2	-30.55	-33.65	-33.55	-31.25	-26.8	-22.95	-21.55	-19.1	-17.4
ch1:	15:00:34	-18.1	-18.25	-18.8	-22.45	-25.7	-24.15	-19.1	-14.05	-11.4	-12.85	-15.9	-18.65	-21.65	-22.6	-17.3	-9.2
ch1:	15:00:34	-2.55	0.7	0.5	0.25	-1.65	-5.65	-7.8	-7.75	-8	-6	-2.95	-1.25	-2.7	-8.35	-12.4	-11.45
ch1:	15:00:34	-10.2	-9.6	-7.45	-4.7	-0.95	1.7	1.5	-0.2	-3.7	-8.25	-11.7	-12.9	-12.05	-9.8	-6.6	-3.35
ch1:	15:00:34	-2	-1.65	0.05	1.35	2.2	1.4	-2	-4.4	-3.8	-1.8	-2.35	-7.5	-13.45	-16.25	-15	-10.1
ch1:	15:00:34	-5.1	-4.05	-4.6	-7.75	-14.5	-18.05	-15.1	-10.45	-5.15	1.6	7.2	8.9	5.05	-1.35	-3.95	-4.05
ch1:	15:00:34	-8.65	-16.8	-19.75	-16.7	-13.55	-10.05	-3.4	1.2	0.45	-3.55	-9.1	-12	-9.9	-9.75	-13.4	-16.6
ch1:	15:00:34	-16.3	-11.55	-5.7	-3.25	-6.55	-15.7	-22.15	-22.5	-22.8	-20.85	-13.85	-8.25	-4.95	-1.15	1.15	-1.75
ch1:	15:00:34	-9.25	-18	-25.8	-29.05	-23.6	-15.7	-8.2	-0.95	4.25	7.65	9	5.8	-2.1	-11.95	-20.15	-21.95
ch1:	15:00:34	-17.5	-10.9	-7.5	-7.75	-6.5	-1.15	3.95	6.15	3.2	-4.2	-11.65	-17.5	-17.55	-11.25	-0.9	9.55
ch1:	15:00:34	15.75	21.6	29.9	31.8	26.05	19.15	11.4	2.35	-7.9	-18.4	-23.9	-24	-23.4	-24.15	-22.85	-18.15
ch1:	15:00:34	-12	-7.35	-4.1	-5.95	-13.9	-22.25	-25.15	-24.1	-17.85	-8.8	-1.45	3.85	6.65	5.25	2.05	-2.1
ch1:	15:00:34	-7.2	-8.25	-3.65	2.9	9.9	13.3	10	3.45	-1.65	-5.8	-8.25	-7.7	-1.35	7.25	12.3	13.3
ch1:	15:00:34	14.3	13.6	9.25	4.1	1.95	4.05	8.7	12.75	13.65	11.5	10.3	11.9	14.7	15.65	12.65	9
ch1:	15:00:34	8.25	7.85	6.55	6.05	6.85	6.95	7.2	9.95	14.3	17.3	17.3	13.95	8.5	3.65	2.25	3.35
ch1:	15:00:34	3.8	4.05	7.3	12.1	14	15.3	15.8	11.7	4	-1.45	0	4.15	8.05	12.65	16.65	16.85
ch1:	15:00:34	16.4	14.75	9.5	0.8	-5	-6.5	-6.45	-6.25	-3.55	-1	2.15	8.25	17	21.95	20.55	16.95
ch1:	15:00:34	16.1	16.1	14.1	9.5	5.35	6.5	12.45	16.15	16.3	15.15	12.45	8.15	6.2	6.35	8.45	9.85
ch1:	15:00:34	9.95	13.65	19.85	21.3	20.95	19.95	13.05	4.3	-1.25	-4.4	-1.05	6.4	12	14.6	16.2	14.35
ch1:	15:00:34	9.5	3.45	-2.6	-8.6	-11.1	-7.2	-0.95	4.3	8.6	8.5	4.85	2.95	3.45	4.1	4.25	3.7
ch1:	15:00:34	5.75	9.05	11.05	13.65	15.15	13.35	13.6	13.75	12.6	15.25	19.95	21.9	22.3	20.05	14.25	8.7
ch1:	15:00:34	6.85	7.25	6.75	3.85	1.3	0.4	2.2	4.95	5.8	6.7	7.65	7.95	9.15	8.7	5.25	3.65
ch1:	15:00:34	8.3	15.1	16.55	9.75	0.35	-5.5	-6.6	-5.05	-4.25	-4.65	-3.35	1.55	7.15	8.25	2.05	-7.8
ch1:	15:00:37	7.2	2.35	-5.2	-12.1	-16.45	-17.75	-15.65	-13.05	-9.2	-2.95	3.5	8.15	8.1	2.35	-4.8	-10.7
ch1:	15:00:37	-18.05	-23.25	-20.1	-10.15	1	10.05	11.95	7.4	-0.25	-10	-20.4	-25.7	-22.9	-9.2	10.05	23.2
ch1:	15:00:37	26.15	24.3	18.7	7.2	-5.35	-13.1	-17.2	-19.4	-21.15	-21.45	-17.25	-11	-6.85	-3.2	-2.95	-6.25
ch1:	15:00:37	-7.55	-11.4	-23.45	-33.95	-33.85	-22.5	-7.8	1.1	5	6.3	4.1	2.1	1.7	0.35	-2.35	-5.3
ch1:	15:00:37	-4.7	-0.35	2.4	2.05	-0.25	-2.65	-4.1	-8.05	-13.35	-14.3	-12.35	-7.95	-1.2	3.15	3.7	0.55
ch1:	15:00:37	-5.55	-11	-17.75	-26.1	-31.05	-31.85	-25.6	-13.65	-7.35	-6.8	-7.75	-10.4	-13.7	-22.15	-34.2	-36.15
ch1:	15:00:37	-27.55	-15.65	-3.6	4.25	4.1	2.3	0.75	-5.6	-17.7	-26.7	-27.85	-26.5	-24.25	-20.9	-20.35	-21.4
ch1:	15:00:37	-19.55	-20.3	-25.8	-27.45	-24.45	-22.25	-21.4	-18.45	-15	-14.7	-17.15	-16.55	-13.75	-12.95	-14.75	-17.4
ch1:	15:00:37	-20	-19.2	-13.6	-9	-8.7	-10.95	-14	-16.6	-19.3	-22.75	-27.95	-31.95	-30.95	-25.05	-18.95	-14
ch1:	15:00:37	-8.1	-3.05	-1.1	0.25	0.4	-4	-12.85	-20.55	-20.75	-11.05	1.05	9.7	13.4	12.95	11.1	4.25
ch1:	15:00:37	-9.65	-20.65	-24.55	-24.05	-15.65	-1.75	10.25	17.5	22.7	26.2	24.8	17.85	6.4	-8.85	-22.35	-28.25
ch1:	15:00:37	-25.8	-15.95	-2.4	7.15	12.85	17.45	18.6	10.85	-6.75	-22.3	-28.15	-27.6	-20.05	-6.4	2.95	5.1
ch1:	15:00:37	5.15	3.9	0.9	-4.6	-11	-13.9	-13.2	-11.95	-11.7	-12.2	-11.65	-9.8	-9.5	-10.15	-11	-12.35
ch1:	15:00:37	-10.25	-4.85	-1.1	1.55	4.65	8.6	14.7	21.2	24.05	20.5	11	2.55	-2.85	-4.9	-0.85	7.9
ch1:	15:00:37	14.35	14.65	10.35	8.25	8.85	7.5	2.25	-2.95	-5.5	-4.25	-6.5	-11.2	-9.55	-3.45	0.3	5.35
ch1:	15:00:37	8.6	5.4	-0.3	-5.1	-8.35	-9.4	-8.8	-6.35	-2.95	0.65	4.45	7.95	8.7	6.1	1.9	-1.4
ch1:	15:00:37	-2.65	-3.55	-3.05	1.25	6.75	10.15	10.8	10.5	12.15	13.75	11.05	7.45	6.4	4.75	0.45	-2
ch1:	15:00:37	-1.85	-1.55	0.35	2.75	2.05	0.75	0.1	-2.65	-5.65	-7.95	-8.95	-7.05	-5.15	-1.4	5.8	8.9
ch1:	15:00:37	6.2	2.75	-1.2	-2.9	-1.8	-4.95	-9.95	-12	-11.85	-8.75	-5.9	-6.6	-8.25	-8.85	-8.5	-6.1
ch1:	15:00:37	-4.15	-1.45	2.55	5.95	7.85	10.25	12.55	14	11.9	6.65	0.05	-6.75	-10.3	-6.25	1.95	10.95
ch1:	15:00:37	18.7	24.4	24	17.9	8.85	-1.15	-9.5	-10.7	-4.9	2.25	7.95	12.2	13.5	13.65	12.55	10.5
ch1:	15:00:37	6.15	0.6	-1.8	3.25	8.1	6.9	5	7.35	9.65	9.05	4.65	-2.05	-7.55	-9.2	-4.3	3.05
ch1:	15:00:37	5.45	6.35	12.25	20.65	23.2	16.55	5.95	-3.25	-8.3	-8.1	-4.55	-1.25	1.5	2.85	4.75	8.15
ch1:	15:00:37	9	7.1	3.65	-1.45	-3.15	-0.9	2.7	8.8	18.6	27.6	31.55	27.75	18.9	10.15	4.4	2.8
ch1:	15:00:40	33.8	35.6	37.2	35.35	29.25	23.8	18.8	12.2	6.8	6.3	10.85	18.25	25.45	29.8	31.1	31.7
ch1:	15:00:40	31.5	29.4	24.15	15.25	5.55	-0.05	-1.3	-2.95	-3	1.75	7.65	11.95	13.7	9.8	0.65	-7.4
ch1:	15:00:40	-11.2	-10.1	-7.2	-2.5	3.1	5.8	4.15	1.9	0.25	1.6	3.65	1.85	0.4	3.15	4.6	2.2
ch1:	15:00:40	-2.3	-4.25	-2.25	1.1	4.55	7.05	5.45	1.55	-2.85	-7.65	-8	-0.25	10.7	16.6	14.7	11.3
ch1:	15:00:40	10.55	7	-2.05	-11.45	-17.15	-18.15	-17.35	-19.6	-23.25	-21.15	-15.95	-12.95	-13.15	-16.85	-23.2	-25.5
ch1:	15:00:40	-23.2	-19.35	-13.1	-8.5	-8.25	-7.1	-6.4	-8.2	-8.15	-7.2	-7.55	-6.8	-6.45	-5.45	-3.5	-4.85
ch1:	15:00:40	-8.1	-6.65	-2.85	-1.55	-4.3	-7.85	-7.35	-5.3	-6.1	-8.65	-11.75	-12	-7.2	-0.7	1.55	0.15
ch1:	15:00:40	-1.15	-1.7	-2.15	-1.35	0.25	-0.75	-2.1	-1.9	0.2	5.4	13.4	21.35	23.95	19.15	11.7	3.3
ch1:	15:00:40	-7.3	-15.15	-15	-7.8	4.8	17.35	25.8	28.75	24.95	15	2.8	-7.65	-13.8	-15.1	-9.75	0.25
ch1:	15:00:40	7.5	12.1	16.95	19.1	20.95	22.65	17.35	6.05	-4.15	-13.15	-17.95	-13.15	-2	9.75	18.65	25.45
ch1:	15:00:40	30.35	27.9	20.6	14	5.2	-2.2	-2.45	-1.65	-2.8	-1.85	0.55	4.4	9.25	12.05	10.5	5.5
ch1:	15:00:40	1	0.85	2.65	2.8	0.55	-1.55	-0.85	1.65	2.9	0.6	-3.55	-4.7	-2.7	-2.5	-2.25	0.45
ch1:	15:00:40	2.45	2	-0.45	-3.1	-5.4	-6.35	-2.55	4.5	9.9	11.85	11.4	8.6	3.75	-1.95	-5.7	-7.45
ch1:	15:00:40	-5.15	-0.8	1.85	4.8	10.55	16.65	20.6	20.95	19.6	20.15	20.55	16.05	10.05	5.3	4.4	12.15
ch1:	15:00:40	23.4	28.15	28.7	30.55	27.35	17.4	6.8	-0.45	-4.55	-7.15	-7.65	-4	2	11.25	23.1	28.95
ch1:	15:00:40	25.75	17.75	6.7	-3.55	-10.75	-16.8	-16.5	-6.8	4.8	13.8	17.55	17.7	18.45	17.9	12.55	5.6
ch1:	15:00:40	-1.15	-6.2	-6.8	-4.8	-4.4	-4.8	-1.2	2.95	3.05	1.6	1.75	-0.6	-7.35	-15.95	-23.5	-24.65
ch1:	15:00:40	-19	-9.55	-0.5	5.9	10.85	13.15	10.75	5.35	-1.7	-9.5	-13.55	-12.15	-10.2	-7.35	-2	-0.35
ch1:	15:00:40	-1.95	0.65	0.1	-9.75	-20.9	-30.6	-40.15	-42.15	-32.45	-17	-3.9	4.4	8.25	5.35	-5.75	-17.1
ch1:	15:00:40	-19.65	-14.85	-9.35	-4.75	0.2	2.15	0.6	1.4	2.75	1.2	-0.6	-5.55	-14.4	-19.85	-14.25	-0.45
ch1:	15:00:40	12.2	19.35	23.7	22.9	14.25	2.35	-5.35	-4.7	4.8	15.6	22.8	25.85	24.35	18.45	12.45	8
ch1:	15:00:40	2.2	-7.75	-13.95	-10.25	-1.55	5.1	9.85	11.7	11.4	11.85	15.25	18.7	20.35	16.9	10.15	1.95
ch1:	15:00:40	-7.45	-17.5	-23.65	-26.35	-27	-24.3	-19.55	-17.35	-19.5	-24.2	-27.2	-29.6	-34.4	-36.15	-28.95	-19.15
ch1:	15:00:40	-11.5	-4.7	-1.15	-4.2	-9.45	-13.1	-14.05	-12.15	-7.15	-2.65	0.7	3.75	6.25	5.95	2.4	-2.6
ch1:	15:00:43	1.15	4.3	9.9	16.45	19.25	16	10.7	7.9	6.5	4.85	1.95	-2.8	-5.45	0.1	9.65	19.25
ch1:	15:00:43	27.9	29.9	21.9	12.85	9.05	7.15	6.05	3.6	-1.7	-6	-7.15	-6.9	-6.8	-8.2	-9.95	-9.65
ch1:	15:00:43	-9.3	-10.1	-10.15	-10.75	-12.4	-11.75	-10.6	-9.35	-6	-1.55	2.35	4.1	-0.4	-6.45	-8.3	-7.2
ch1:	15:00:43	-3.65	2.1	7.55	12.25	15.9	16.9	17.65	17.25	14.25	9.7	4.4	0.35	3.15	11.5	18.85	21.25
ch1:	15:00:43	19.3	15.2	11.4	6.25	0.4	-1.35	3.9	12.9	23.85	34.45	41.4	41.95	36.1	25.3	12.95	3.7
ch1:	15:00:43	1.35	4.85	9.3	10.55	11	11.85	11.8	11	11.6	9.05	0.25	-11.05	-18.7	-18.05	-9.15	1.05
ch1:	15:00:43	11.8	24.95	31	27	20.2	11.15	1.65	-2.3	-2.1	1.05	8.75	14.35	17	18.3	15.55	10.55
ch1:	15:00:43	7.35	0.75	-5.5	-6.45	-3.2	3.65	14.15	25.3	34.95	40.55	42.75	41.55	35.1	25.25	19.15	17.1
ch1:	15:00:43	14.35	7.95	2.05	-1.3	-5	-9.5	-10.55	-11	-11.25	-14	-21.3	-27.2	-23.05	-12.2	-1.15	7.35
ch1:	15:00:43	15.2	20.8	20.95	15.2	7.25	0.3	-3.05	-5.15	-4.6	1.25	8.65	11.3	9.65	6.05	3.5	2.2
ch1:	15:00:43	2.05	0.9	-1.25	-1.7	0.8	1.75	-0.75	-5.6	-10.25	-11.2	-6.7	-0.4	6.15	10.25	11.3	12.4
ch1:	15:00:43	12.3	7.65	2.15	-3	-9.45	-11.45	-5.4	3.95	11.35	19.2	28.05	31.7	29.4	24.5	16.7	8.05
ch1:	15:00:43	3.65	1.25	-3.15	-5.45	-2.65	0.75	1.1	-1.2	-6.15	-10.6	-10.25	-7.35	-7.65	-8.75	-8.5	-8.95
ch1:	15:00:43	-10.45	-11.4	-10.65	-6.55	-2.05	2.55	6	3.45	-0.4	-2.2	-6.35	-9	-7.1	-5.6	-5.4	-6.1
ch1:	15:00:43	-9.9	-11.05	-9.4	-9.3	-12.45	-16.3	-18.9	-19.35	-21.1	-22.2	-20.05	-15.7	-13.5	-12.15	-8.65	-5.4
ch1:	15:00:43	-5.2	-4.2	-2.95	-3.65	-5.9	-8.25	-9.8	-7.85	-7.45	-10.15	-10.85	-8.45	-10.05	-13.35	-14.45	-14.7
ch1:	15:00:43	-19.1	-26.55	-27.5	-19.2	-11.25	-5.75	-1.4	-1.8	-2.9	-1.95	-2.15	-5.05	-11.6	-19.85	-24.1	-24.3
ch1:	15:00:43	-23.55	-19.8	-12.95	-6.65	-3.6	-2.9	-2.65	-3.9	-10.3	-17.6	-18.55	-15.1	-13.2	-11.95	-11.2	-10.85
ch1:	15:00:43	-7	-1.95	2.05	5.35	6.55	5.2	1.3	-8.85	-20	-22.95	-18.85	-12.1	-4.65	-0.2	-1.85	-5.75
ch1:	15:00:43	-4.95	-4.05	-6.45	-7.5	-9.15	-16.35	-21.35	-22.95	-25.95	-28.35	-27.75	-25.6	-22.75	-20.3	-19.15	-20.5
ch1:	15:00:43	-22.9	-23.25	-25.1	-29.9	-31.7	-27.8	-21.1	-13.9	-9.05	-9.15	-13.1	-16.65	-14.9	-10.3	-9.1	-11.75
ch1:	15:00:43	-14.95	-18.2	-19.65	-16.8	-12.35	-11.1	-9.25	-6.5	-8.9	-14.4	-17.7	-20.3	-23.5	-25.2	-25.3	-20.3
ch1:	15:00:43	-11	-6.35	-4.6	-2.1	-5.6	-13.6	-16.85	-16.75	-16.25	-17.7	-20.45	-19.95	-17.6	-17.65	-16.95	-18.05
ch1:	15:00:43	-19.85	-16.75	-14.8	-17.45	-16.4	-10	-1.85	3.9	2.2	-8.05	-18	-22.75	-22.75	-20	-15.7	-11.1
ch1:	15:00:46	-6	-8.85	-13.05	-18.2	-20.2	-21.8	-26.05	-26.75	-21.1	-13.2	-5.15	1.65	7	7.9	1.1	-6.9
ch1:	15:00:46	-10.35	-14	-19.2	-19.05	-15.35	-10	-2.2	3.75	4.15	0.5	-4.55	-7.15	-6.1	-3.65	-0.35	2.25
ch1:	15:00:46	2.9	2.5	3.3	4.05	3.55	1.25	0.5	4.1	9.95	12.35	11	8.9	7.65	7.25	7.5	7.95
ch1:	15:00:46	9.65	13.7	15.7	9.3	-3.45	-14.7	-16.65	-6.2	9.6	18.35	18.9	17.8	16.7	11.85	2.05	-7.85
ch1:	15:00:46	-11.9	-9.85	-4.6	5.1	17.7	27.15	30.4	29.4	27.35	23.25	14.8	5.35	1.65	2.5	2.25	0.75
ch1:	15:00:46	0.2	-1.3	-3.3	-2.2	2.75	6.95	6.85	3.4	0.25	-1.5	-2.95	-4.25	-3.45	-0.05	3.35	4.35
ch1:	15:00:46	3.85	1.35	-1.2	-0.6	1.7	3.3	0.95	-6.65	-14.4	-17.8	-17.25	-14.3	-10.55	-8.7	-8.75	-7.6
ch1:	15:00:46	-4.3	-0.5	3.95	9.2	8.75	1.8	-5.6	-14.4	-20.65	-17.9	-10.9	-4.8	1.6	6.5	7.3	4.85
ch1:	15:00:46	-1.55	-10.35	-18.55	-22.05	-16.55	-6.95	-2.4	-0.75	2.5	6.85	9	9.25	8.8	7.5	2.05	-5.35
ch1:	15:00:46	-11.8	-16.75	-17.25	-10.25	-0.5	8.85	15.1	14	6.9	-0.65	-7.05	-10.55	-8.85	-1.4	7.7	14.1
ch1:	15:00:46	16.9	16	10.4	2.8	-0.85	1.05	5.15	8.4	10.85	13.9	14.5	10.95	4.6	-0.9	-5.1	-7
ch1:	15:00:46	-3.85	4	8.3	5.65	0.5	-0.75	1.75	5.25	5.9	2.35	-4.45	-8	-7.1	-5.4	-0.65	8.3
ch1:	15:00:46	14.9	17.35	14.35	6.55	-2.6	-9.5	-13.9	-12.05	-5	2.45	7.15	9.55	8.8	7.1	7.1	10.8
ch1:	15:00:46	13.1	8.3	-0.35	-5.6	-7.15	-7.4	-5.45	-1.45	3.05	8.3	10.2	7.6	4.85	1.15	-5.85	-11.25
ch1:	15:00:46	-11.3	-9.25	-5.75	1.35	11.25	18.45	16.8	6.25	-6.3	-15.45	-20.3	-20.45	-15.6	-9.2	-1.65	8.05
ch1:	15:00:46	17.25	23.6	24.95	19.3	10	2.05	-2.55	-3.1	-0.15	3.05	3	1.05	0.8	3.15	6.3	10.1
ch1:	15:00:46	13.05	11.7	8	4.75	1.75	-2.1	-4.9	-4.95	-3.1	3.15	15.5	26.1	32	32.15	24.05	11.95
ch1:	15:00:46	4.45	2.45	2.9	0.7	-3.3	-4.9	-4.5	-3.85	-1.45	0.75	1.3	-0.8	-6.05	-8	-3	3.7
ch1:	15:00:46	9.1	14.6	19.35	21.35	19.85	14.6	6.65	-0.7	-3.05	-1.85	2.25	10.65	18.55	21.15	18.35	8.4
ch1:	15:00:46	-5.05	-12.45	-8.45	1.65	11.5	17	17.55	13.6	8.55	6.2	4.85	1.85	0	-2.2	-6.7	-9
ch1:	15:00:46	-7.05	-3.65	1.7	7.65	10.4	10.7	11.95	11.9	6.3	-3.45	-12.45	-15.65	-13.85	-12.5	-17.25	-24.25
ch1:	15:00:46	-26.45	-21.6	-14.6	-13.9	-19.85	-24.8	-27.6	-30.15	-30.15	-28.25	-26.7	-23.9	-20.65	-18.15	-17.5	-20.3
ch1:	15:00:46	-22.85	-20.8	-20.1	-22.05	-22.35	-20.5	-15.25	-7.9	-2.7	-1.45	-3.6	-6.75	-9.35	-13.7	-18.6	-20.45
ch1:	15:00:46	-21.8	-22.5	-18.3	-11.85	-6.95	-2.25	-0.3	-1.15	-1.45	-2.35	-4.55	-6.95	-15.3	-28.25	-38.3	-41.45
ch1:	15:00:49	-36.45	-25.9	-16.6	-12.1	-9.1	-6.25	-2.95	-4.95	-16.55	-27.45	-31.45	-31.95	-29.1	-20.55	-10.35	-0.6
ch1:	15:00:49	7.85	12.05	9.75	3.45	-6.25	-16.35	-19.15	-10.95	0.75	8.7	13.05	15.65	16.1	14.55	11.2	8.05
ch1:	15:00:49	7.3	9.5	13	17.5	21.2	23.55	23.5	21.25	19.65	21	18.95	13.15	8.4	5.8	3.35	3.65
ch1:	15:00:49	5.1	9.6	18.05	25.25	29.3	32.1	32.65	31.25	28.7	23.6	15.05	6.85	1.95	4.9	15.85	27.1
ch1:	15:00:49	33.55	35.85	31.1	21.7	14.35	8.35	4	6.1	9.65	9.5	10	14.2	17.95	17	11.4	7.15
ch1:	15:00:49	6.9	7.45	9.1	13.4	15.65	16.4	17.9	16.2	12.05	9.7	6.7	2.1	-1.15	-1	3.8	9.75
ch1:	15:00:49	10.95	11.15	13.1	14.6	15.45	13.65	8.8	2.15	-4.2	-3.7	4.9	13.05	15.35	15.2	16.5	20.05
ch1:	15:00:49	23.15	20.8	11.35	1.05	-4.85	-7.15	-5.4	0.1	8	16.2	19.9	18.55	13.45	5.8	-0.3	-4.1
ch1:	15:00:49	-6.5	-1.65	6.65	12.25	17.8	21.6	19.7	17.65	14.35	7.4	4.25	5.85	6.35	3.95	1.4	1
ch1:	15:00:49	3.1	6.4	9	9.1	9.15	9.95	9.35	8.2	9.15	10.2	8.6	5.1	3.15	5.3	6.7	4.5
ch1:	15:00:49	1.4	-2.35	-3.45	-0.2	1.75	0.95	0.45	0.15	2.1	4.05	0.85	-3.9	-5.85	-7.25	-9.1	-9.9
ch1:	15:00:49	-10	-9.6	-9.85	-8.95	-9.1	-12.8	-16.95	-16.5	-12.45	-9.35	-9.35	-9.65	-10.6	-13.85	-14.85	-13.65
ch1:	15:00:49	-14.2	-14.9	-14.4	-15.3	-17.85	-22	-23.5	-20.25	-15.55	-10.75	-6.25	-7.25	-11.45	-13.75	-13.1	-10.7
ch1:	15:00:49	-8.35	-8.25	-6.9	-3.9	-5.1	-10.6	-15.3	-18.45	-20.15	-21.25	-21.25	-21.65	-21.15	-20.3	-20.05	-21.1
ch1:	15:00:49	-21.3	-21.35	-20.05	-20.65	-25.7	-33.35	-39.05	-40.6	-35.85	-29.2	-23.1	-17.25	-11.95	-11.45	-18.15	-28.7
ch1:	15:00:49	-30.9	-25.65	-19.2	-14.55	-14.25	-17.05	-16.2	-16.55	-18.05	-15.8	-11.8	-8.1	-3.5	-2.7	-1.8	1.25
ch1:	15:00:49	3.15	2.7	0.6	-4.35	-8.5	-11.6	-12.35	-15.2	-18.85	-18.2	-13.2	-10.55	-8	-6.2	-7.6	-10.45
ch1:	15:00:49	-12.25	-14.55	-18.8	-23.9	-25.8	-24.2	-19.95	-14.25	-10.15	-10.15	-14.3	-19	-19.3	-18.1	-17.35	-13.8
ch1:	15:00:49	-8.65	-4.2	1.6	6.8	8.5	7.2	1.6	-8	-16.25	-19.9	-17.3	-10.35	-3.95	0.8	2.45	-0.2
ch1:	15:00:49	-2.55	-2.9	-6.05	-13.95	-21	-22.15	-18.3	-11.6	-4.75	-0.9	-3	-8.35	-12.85	-16.35	-16.5	-10.35
ch1:	15:00:49	-1	6.3	8.9	8.05	8.35	8.1	2.8	-5.7	-13.05	-15.05	-10.4	-3.6	2.05	7.4	9.1	4.3
ch1:	15:00:49	-5.55	-14.35	-16.4	-12	-8.2	-5.2	-1.45	-0.85	-1.25	0.15	-1.1	-3.8	-5.1	-6.55	-6.65	-5.1
ch1:	15:00:49	-5.95	-4.55	3.7	10.3	10.7	8.65	4.5	-1.65	-7.55	-11	-11.15	-12.1	-16.7	-19	-14.95	-8
ch1:	15:00:49	-1.95	0.55	-0.6	-3.3	-7.6	-12.95	-13.15	-10.35	-10.8	-11	-6.4	-0.55	3.7	5.35	2.95	-0.6
ch1:	15:00:52	-3.3	-7.7	-13.65	-17.65	-18.3	-18.25	-16	-10.25	-6.4	-8.8	-11.95	-13.35	-17.3	-23.7	-28.15	-30.95
ch1:	15:00:52	-31.5	-28.9	-25.5	-21.45	-16.25	-12.1	-13	-17.5	-22.2	-26.35	-28.95	-28.45	-26.25	-23.6	-20.65	-15.35
ch1:	15:00:52	-8.75	-9.8	-20.95	-30.65	-32.75	-29.05	-23.05	-19.05	-16.15	-14.55	-17.8	-20.95	-19.75	-18.3	-17.5	-17.05
ch1:	15:00:52	-19.6	-22.65	-23.1	-21.15	-16.5	-8.4	1.3	12.15	21.05	22.95	18.2	9.95	-0.8	-12	-21.9	-27.25
ch1:	15:00:52	-26.55	-18.6	-8.35	0.4	4.8	2.75	-4.8	-11.9	-17.5	-25.25	-33	-33.1	-25.75	-17.6	-12.65	-10.8
ch1:	15:00:52	-12.15	-15.55	-17.6	-16.4	-15.5	-18.1	-17.5	-10.65	-3.85	0.25	0.8	-5.3	-14.65	-20.5	-21.1	-18.35
ch1:	15:00:52	-15.45	-13.95	-13.6	-13.2	-11.4	-11	-12.55	-11.5	-6.1	-0.95	1.5	2.65	4.65	4.45	-1.55	-8.1
ch1:	15:00:52	-13.5	-20.8	-26.05	-24.65	-19.3	-13.35	-9.3	-9.35	-10.5	-11.75	-15.9	-21.2	-24.6	-26.4	-25.85	-21.65
ch1:	15:00:52	-16.55	-13.9	-12.15	-10.7	-10.3	-8.85	-5.7	-4.3	-6.9	-11.1	-16.15	-22.25	-27.25	-25.55	-16.15	-5.85
ch1:	15:00:52	-0.05	3.9	7.85	12.4	14.95	12.4	6.1	-0.3	-7.05	-11.9	-11.95	-8.75	-6.35	-5.65	-8.9	-15.1
ch1:	15:00:52	-21.35	-23.7	-23.15	-21.85	-19.55	-15.1	-8.25	-1.15	0.35	-2	-4.1	-8.1	-13.65	-15.55	-16.35	-14.25
ch1:	15:00:52	-4.15	7.95	13.2	11.1	3.6	-6.3	-14	-16.75	-13.35	-3.55	5.4	4.75	-3.55	-9.15	-6.2	3.6
ch1:	15:00:52	15.65	24.15	25.95	20.5	9.3	-2.1	-8.75	-10.5	-10.95	-11.85	-11.85	-11.2	-8.5	-1.85	2.9	0.05
ch1:	15:00:52	-5.2	-9.4	-13.35	-16.2	-18.7	-21.05	-18.55	-14.45	-12.05	-9.5	-8.65	-11.1	-14.2	-16.15	-16	-15.2
ch1:	15:00:52	-13.85	-11.5	-10.4	-10.7	-11.2	-13.85	-16.2	-13.75	-10.8	-11.6	-13.25	-14.05	-14.4	-12.5	-9.45	-5.4
ch1:	15:00:52	-2.05	-3.2	-9.1	-15.35	-20.75	-20.8	-13.85	-3.2	5.9	8.25	2.4	-5.05	-9.75	-10.7	-9.15	-6.35
ch1:	15:00:52	-2.35	-0.15	-5.3	-11.9	-13.35	-13.85	-16.3	-17.95	-20.3	-20.85	-13.2	-1.6	3.55	5.5	6.85	2.1
ch1:	15:00:52	-7.85	-13.75	-14.45	-15	-17	-17.35	-15.9	-13.15	-6.65	2.15	4.05	0.1	-2.65	-2.65	-5.35	-6.9
ch1:	15:00:52	-6.35	-7.7	-11.65	-14.35	-15.4	-13.6	-10.85	-10.2	-11.35	-13.15	-13.7	-12.4	-14	-18.45	-20.25	-19.85
ch1:	15:00:52	-20.95	-21.3	-18.7	-14.8	-9.6	-4.35	-4.6	-9.1	-14.3	-19	-21.35	-20.3	-18.85	-16.25	-11.2	-8.45
ch1:	15:00:52	-9.5	-10.95	-11.45	-14.3	-18.2	-17.9	-13.3	-12	-15.1	-16.3	-16.45	-14.8	-8.3	-2.25	0.25	0.85
ch1:	15:00:52	-4.1	-14.8	-24.45	-29.2	-28.25	-21.8	-13.4	-6.45	-3.75	-5.1	-6.7	-10.3	-16.2	-18.85	-18.7	-19.3
ch1:	15:00:52	-21.8	-24.3	-25.25	-23.8	-20.9	-15.25	-8.25	-3.1	-0.9	1.15	4.6	6.5	4	-1.5	-6.65	-11.15
ch1:	15:00:52	-15.1	-18.3	-17.5	-13.15	-7.7	-4.45	-4.25	-6.75	-12.3	-18.3	-18.7	-13.9	-9.4	-6.65	-4.25	-1.45
ch1:	15:00:55	2.1	4.35	3	0.75	-0.25	-1.4	-3.4	-5.8	-7.5	-8.9	-6.65	-2.8	-0.65	0.15	0.6	0.65
ch1:	15:00:55	-0.6	-6.3	-12.55	-12.6	-9.5	-5.7	1.8	7.55	7.85	5.75	1.15	-3.7	-7.05	-10.4	-10.75	-7.7
ch1:	15:00:55	-2.2	3.2	6.2	5.45	3.6	0	-4.05	-7.5	-9.55	-10.45	-9.6	-7.5	-4.55	-3.7	-3.2	-2.45
ch1:	15:00:55	-2.55	-3.45	-6.35	-9.55	-6.1	0.1	2.5	1.35	-1.95	-6.65	-5.15	-2.3	-4.75	-11.3	-19.65	-25.7
ch1:	15:00:55	-23.55	-17.4	-10.65	-6.7	-5.75	-5.55	-4.9	-7.9	-14	-22.45	-26.85	-22	-10.6	-0.95	3.7	2.9
ch1:	15:00:55	-0.6	-5.65	-10	-14.05	-15.9	-16.6	-16.65	-17.9	-19.55	-18.55	-14.55	-11.8	-9.3	-5	-3.8	-5.85
ch1:	15:00:55	-9.3	-14.65	-17.6	-18.05	-18.9	-16.9	-12.35	-10.35	-9	-10.4	-17.25	-23.9	-26.8	-28.55	-24.3	-13.5
ch1:	15:00:55	-4.1	0.4	4.45	3.55	-5.3	-14.45	-20.8	-26.3	-23.6	-10.75	4.8	19.4	30.05	32.75	32	29.5
ch1:	15:00:55	21.2	8.3	-4.4	-15	-19.65	-17.95	-14.25	-10.6	-8.45	-7.1	-5.4	-2.85	-4.55	-10.95	-15.85	-15.3
ch1:	15:00:55	-13.35	-11.6	-7.6	-4.15	-4.15	-5.6	-7.5	-6.9	-2.5	0.45	-3.25	-7.7	-7.3	-4.25	0.55	4.7
ch1:	15:00:55	3.2	1.2	1.15	-1.9	-7.35	-10.7	-11.85	-10.8	-7.65	-3.25	-0.7	-3.85	-9.7	-11.7	-7.1	1.55
ch1:	15:00:55	6.35	3	-0.5	1.05	4.5	7.4	9.3	6.45	-1.9	-6.3	-4	0	4.4	9.35	13.2	14.5
ch1:	15:00:55	12.25	11.5	13.7	12.3	8.35	2.55	-2.65	-2.7	0.15	2.75	10.05	17.15	19.1	17.6	14.15	11.4
ch1:	15:00:55	9.4	0.2	-8.85	-11.65	-12.6	-11.25	-5.5	-3.45	-5.05	-7	-11.5	-17.5	-18.95	-18.1	-16.35	-12.35
ch1:	15:00:55	-6.3	-0.85	3.8	5	3.55	2.25	1.9	0.35	0.3	2.55	6.95	10.1	10.4	10.15	13.75	17
ch1:	15:00:55	17.15	15.15	11.7	6.8	3	-1.5	-7.4	-11.2	-11.3	-8.45	-4.55	-3.9	-5.55	-8.5	-12.45	-15
ch1:	15:00:55	-15.3	-13.7	-10.3	-6.45	-2.2	3.45	5.65	3.25	-2.6	-9.75	-16.25	-20.5	-20.35	-14.35	-6.3	1.4
ch1:	15:00:55	5.6	5.05	3.6	0.35	-6.95	-12.5	-14	-14.1	-10.9	-7.85	-7.85	-8.35	-6.9	-3.05	1.6	2.3
ch1:	15:00:55	-0.45	-4.55	-10	-13.95	-15.45	-15.05	-13.05	-9.35	-4.15	2.35	5.7	5.3	3.6	-1	-9.2	-17.25
ch1:	15:00:55	-20.25	-15.1	-7	-2.7	-1.8	-0.4	-0.4	-2.2	-7.6	-15.35	-22.15	-24.9	-22.8	-15.6	-7.9	-1.55
ch1:	15:00:55	4.05	8.3	10.45	11.95	11.3	7.75	1.8	-4.85	-8.8	-10.2	-10.05	-7.45	-2.65	3.5	6.3	2.75
ch1:	15:00:55	-4.1	-8.75	-10.1	-8	-2.75	4.7	9.2	7.9	4.25	0.45	-2.7	-3.15	-3.25	-3.5	-2.35	-2.35
ch1:	15:00:55	-4.15	-5.5	-7.5	-8.4	-8.35	-7.9	-7.05	-7.1	-7.2	-3.4	-0.1	-1.85	-3.5	-0.35	5.45	11.1
ch1:	15:00:55	14.35	15.1	12.3	4.05	-7.4	-15.6	-14.95	-6.05	5.7	13.95	17	15	10.1	3.3	-2.9	-5.85
ch1:	15:00:58	-5.8	-2.9	3.4	9.05	11.1	12.25	15.7	17.3	14.4	9.65	4.15	-0.6	-1.3	-0.1	3.65	8.95
ch1:	15:00:58	9.75	5.45	3.7	4.2	1.45	-5.85	-11.45	-8.65	0.6	9.45	14.1	14.9	15.35	14.65	10.95	5.7
ch1:	15:00:58	2.25	1.3	3.15	7.4	11.4	11.8	11.55	12.65	9.9	2.55	-3.6	-8.05	-9.95	-6.1	1.25	8.9
ch1:	15:00:58	16.95	24.3	27.5	24.35	13.7	0	-9.5	-11.8	-7.15	4.25	14	17.1	15.15	8.7	-0.5	-8
ch1:	15:00:58	-13.2	-17.45	-17.15	-9.8	1.8	10.85	15.25	18.3	17.25	9.45	-0.05	-7.45	-12.35	-12.7	-9.9	-5.2
ch1:	15:00:58	0.5	3.8	4.55	3.55	-0.3	-4.95	-4.55	1.2	6.3	6.95	7.45	8.5	6.9	6.2	6.05	1.3
ch1:	15:00:58	-4.65	-5.5	-1.55	3.65	5.15	1.6	-1.9	-1.75	-0.55	1	2.7	4.8	7.25	9.25	9.55	9.1
ch1:	15:00:58	9.9	8.15	3.95	0.95	-1.05	-0.7	2.75	2.5	-1.35	-2.5	-2.65	-4.05	-6.5	-10.8	-13.75	-9.4
ch1:	15:00:58	-2.2	2.75	5.05	3.9	2.55	4.8	7.3	7.9	6.05	-3.55	-16.8	-22.6	-19.35	-9.75	1.2	5.65
ch1:	15:00:58	6.55	6.55	0	-10.05	-14.85	-14.8	-12.95	-10.7	-9.95	-8.65	-5.35	-2.05	0	1.4	3.55	3.35
ch1:	15:00:58	0.55	-1.25	-2.15	-4.8	-4.05	2.15	9.1	13.25	13.4	9.85	2.9	-6.75	-13.8	-13.8	-10.15	-5.9
ch1:	15:00:58	-0.95	4.6	12.05	18.4	17.95	10.6	0.35	-8.35	-12.25	-15.55	-18.7	-17.9	-14.7	-11.25	-10.85	-16.5
ch1:	15:00:58	-22.6	-23.7	-21.45	-16.7	-12	-9.25	-5.45	-0.1	-0.15	-6	-12.3	-16.75	-17.25	-10.65	-2.75	-2.05
ch1:	15:00:58	-4.25	-3.95	-5.35	-10.95	-14.35	-14.95	-14.4	-11.1	-9	-11.85	-13.35	-11.9	-11.8	-10.6	-6.9	-1.5
ch1:	15:00:58	6.95	14.5	14.35	7.45	-1.65	-9.9	-13.3	-12.7	-11.2	-6.2	4.3	12.25	11.65	6.5	0.75	-6.65
ch1:	15:00:58	-10.6	-6.9	-0.6	4.3	8.95	11.35	11.75	11.7	10.35	6.2	2.75	3.3	6.25	8.6	9.85	9.85
ch1:	15:00:58	6.15	-0.3	-6	-9.65	-9.25	-5.45	0.65	7.8	12.3	14.3	15.95	14.25	7.7	-2	-11.55	-17.65
ch1:	15:00:58	-18	-13.95	-9.05	-4.95	-0.45	1.6	-2.75	-11.45	-21.4	-28.9	-28.55	-23.6	-18.55	-9.6	2.25	10.15
ch1:	15:00:58	14	12.7	4.7	-6.95	-17.7	-24	-24.5	-20.95	-12.55	-3.9	1.15	3.5	0.95	-8.05	-18.3	-26
ch1:	15:00:58	-27.65	-21.65	-10.8	-0.15	9.2	18.3	24.2	17.6	1.35	-11.95	-16.4	-12.6	-3.75	3.55	9.6	15.05
ch1:	15:00:58	14.25	6.45	-4.1	-14.75	-22.35	-23.8	-18.15	-7.6	0.65	4.5	5.65	2.45	-3.1	-5.8	-6.6	-6.4
ch1:	15:00:58	-3.9	1.5	6.6	4.85	-1.7	-5.95	-8.65	-9.4	-4.8	0.95	1.65	1.15	-0.85	-4.15	-6.2	-5.8
ch1:	15:00:58	-4.9	-1	2.55	4.5	5.05	4.7	2.35	-0.75	-3.95	-6.8	-9.4	-9	-4.85	1.25	5.35	6.3
ch1:	15:00:58	4.1	0.4	-4.45	-7.7	-8.1	-6.8	-7.2	-8.5	-6.85	-1.2	3.05	5	8.65	12.35	12.3	7.25
ch1:	15:01:01	-12.6	-7.35	-2.1	-1.95	-7.5	-15.3	-19.8	-17.65	-7.7	3.5	9.4	9.9	6.35	0.3	-3.9	-5.2
ch1:	15:01:01	-4.8	-4.95	-7.5	-12.2	-12.8	-9.15	-6.8	-3.75	2.1	4.45	0.8	-4.95	-16.35	-28.35	-26.35	-12.45
ch1:	15:01:01	3.75	17.4	25.1	25.8	20.95	9	-4.25	-12.9	-17.6	-18.1	-13.55	-8.1	-7.3	-12.05	-17.55	-21.1
ch1:	15:01:01	-24.8	-30.1	-35.4	-35.4	-27.85	-19	-11.85	-4	0.7	2.25	0.9	-3.65	-7.1	-8.05	-11.35	-13.75
ch1:	15:01:01	-13.7	-16.25	-19.9	-21.7	-24.7	-30.9	-36.65	-37.8	-36.5	-35.9	-33.65	-27.05	-20.25	-16.45	-13.2	-9.05
ch1:	15:01:01	-8.15	-11.3	-12.6	-9.6	-7	-4.95	-3.3	-1.1	1.85	4.45	2.8	-1.55	-7.45	-11.85	-12.05	-11.15
ch1:	15:01:01	-14.2	-16.6	-14.15	-9.35	-4.7	0.3	3.4	3.6	0.15	-5.95	-12.95	-18.55	-23.75	-27.5	-25.5	-16.9
ch1:	15:01:01	-11.15	-8.4	-3.75	-0.2	-4.85	-15.4	-28.85	-38.7	-42	-38.25	-29.9	-20.55	-11.9	-4.2	-1.5	-3.85
ch1:	15:01:01	-11.35	-20.8	-25.15	-21.6	-16.6	-11.7	-6.35	-1.3	2.2	4.4	4.15	-2.3	-15.15	-24.5	-27.05	-24.15
ch1:	15:01:01	-18.4	-12.2	-7.75	-3.2	2.1	4.7	2.25	-1.6	-3.5	-3.9	-4.9	-7.2	-11	-13.4	-12.55	-7.95
ch1:	15:01:01	-3.85	-2.5	-3.7	-6.8	-14	-19.9	-18.3	-10.45	-3.4	1.35	6.55	10.85	10.2	5.7	-1.6	-11.9
ch1:	15:01:01	-21.3	-22.55	-16	-6.3	3.45	9.2	11	12.25	10.3	2.25	-6.35	-11.55	-14.2	-13.05	-11.9	-12.05
ch1:	15:01:01	-8.6	1.35	9.05	8.55	3.65	-4.65	-12	-11.7	-5.8	-0.45	4.85	9.1	12.35	16.35	18.9	19.8
ch1:	15:01:01	22.45	24.45	18.8	7.5	0.3	1.65	7.95	17.15	26.6	32.35	33.8	28.35	16.15	7.95	9.55	15.4
ch1:	15:01:01	18.9	18.85	18.6	20.25	21.45	19.75	14.55	9.5	6.75	5.35	4.55	5.95	7.8	12.3	17.05	20.3
ch1:	15:01:01	23.2	26.2	24.75	21.5	17.9	13	9.3	7.2	4.3	4.25	7.4	11.5	15.95	19.15	18.35	17.4
ch1:	15:01:01	14.15	6.35	-2.75	-8.6	-10.75	-7	1.3	8.7	13	13.45	8.8	2.65	-3.15	-7.15	-6.25	1.6
ch1:	15:01:01	12.05	21	26.65	26.95	21.05	11.3	0.7	-6.8	-10.7	-11.75	-6.65	5.7	19.6	31.7	38.4	38.15
ch1:	15:01:01	30.95	20	7.95	-3.5	-12.7	-16.15	-12.65	-2.7	8.15	13.95	15.7	15.65	13.9	11.45	6.85	0.65
ch1:	15:01:01	-2.35	-2.05	-0.8	2.2	6.9	10.75	13.45	12.8	7.2	-0.5	-5.45	-7.35	-9.1	-11	-8.45	-2.6
ch1:	15:01:01	3.8	8.8	10.5	8.95	5.75	0.45	-1.4	0.95	2.3	2.35	5.2	7.4	8.4	10.25	10.55	6.9
ch1:	15:01:01	-1.55	-11.4	-16.05	-16.15	-13.75	-6.15	4.35	12.05	13	9.45	2.6	-7.9	-16.15	-17.85	-21.1	-23.9
ch1:	15:01:01	-18.6	-6.4	7.45	15.4	12.05	3.75	-6.65	-18.6	-25.7	-23.85	-14.35	0.65	13.65	20.2	19.8	12.75
ch1:	15:01:01	1.45	-9	-13.2	-11.25	-8.9	-8.65	-7.7	-3.5	2.65	7.15	8.15	6.8	0.7	-6.55	-10.75	-14.35
ch1:	15:01:04	8.65	11.15	13.15	13.25	8.35	-1.95	-8.55	-8.9	-7.1	-2.35	1.95	0.95	-1.5	-2.85	-2.85	-1.5
ch1:	15:01:04	-0.55	1.35	4.9	7.8	11.5	12	7.35	3.45	4.15	8.75	13.2	12.5	7.85	0.55	-7.8	-10.25
ch1:	15:01:04	-4.15	3.45	11.95	22.45	30.05	29.55	22.55	12.9	3	-5.45	-11.7	-16.5	-18.5	-18.1	-15.9	-12.2
ch1:	15:01:04	-9.25	-10.05	-9.85	-8.35	-8.7	-8.35	-6.85	-7.85	-8.15	-6.75	-7.2	-9.35	-12.45	-15.3	-18.5	-22.2
ch1:	15:01:04	-22.6	-20.4	-18.35	-12.75	-4.4	-1.35	-0.85	-0.05	-4.4	-10.95	-14.4	-17.4	-18.05	-15	-9.65	-2.9
ch1:	15:01:04	5.9	12.25	14.3	12.2	5.85	-2.55	-6.65	-6.5	-6.1	-4.3	0.15	3.05	3.85	5.05	5.1	3.1
ch1:	15:01:04	1.2	-0.3	-0.8	3.45	10.7	18	23.85	24.4	21.15	22	21.65	17.7	15.5	15.55	14.85	15.1
ch1:	15:01:04	14.4	14.8	16.85	18.2	21	27.9	32.7	32.85	27.45	18.1	11.3	10.95	14.15	18.7	21.4	21.45
ch1:	15:01:04	19.4	18.2	17.7	18.2	17.1	14.95	15.15	18.95	22.1	24.65	28.15	29.3	26.95	24.1	16.9	7.15
ch1:	15:01:04	1.6	3.5	11.2	23.45	33.4	35.3	31.25	26.9	20.65	12.3	5.85	1.8	-1	0.25	3.05	3
ch1:	15:01:04	2.95	4.5	3.7	0.25	-2.85	-3.8	-5.15	-5.8	-4.25	-3.15	-0.65	4.3	9.3	14.3	18.35	17.2
ch1:	15:01:04	13.15	9.15	4.05	2.7	3.5	0.65	-3.95	-6.45	-7.3	-7.35	-7.2	-7.2	-7.95	-6.25	1.65	8.45
ch1:	15:01:04	9.75	6.65	-0.15	-8	-14.4	-19.6	-18.5	-10.85	-2.15	4.2	1.1	-7.55	-12.1	-16.2	-20.6	-19.1
ch1:	15:01:04	-15	-10.5	-6.35	-5.25	-4.75	-4.9	-7.35	-7.65	-4.2	-1.1	-0.4	-5.7	-11	-13.2	-14.05	-12.15
ch1:	15:01:04	-7.9	-6.9	-6.2	-5.4	-5.1	-4.9	-5.65	-5.6	-2.2	0.1	2.65	3.75	3.1	3.25	1.15	-8.25
ch1:	15:01:04	-14.8	-16.85	-16.35	-10	-1.65	2	4.35	2.95	-0.5	-3.55	-6.5	-9	-10.25	-11.6	-8.55	-0.3
ch1:	15:01:04	9.95	19.1	26.85	31.05	29.3	21.8	12.5	3.6	-3.7	-10.2	-13.05	-10.15	-5.05	2.55	11.8	15.5
ch1:	15:01:04	15.55	13.45	3.9	-9.1	-17.5	-19.55	-15.1	-8.1	-4.6	-1.05	3.55	5.8	5.2	-1	-10.85	-15.9
ch1:	15:01:04	-16	-15.2	-15.6	-14.9	-9.6	-3.85	-5.2	-15	-28.5	-37.7	-37.25	-28.65	-16.05	-4.75	-1.5	-4.65
ch1:	15:01:04	-9	-13.8	-20.05	-22.15	-16.25	-7.15	1.15	10.8	16.95	15.7	7.5	-7.9	-25	-32.45	-27.85	-14.5
ch1:	15:01:04	3.65	19	28.45	32.35	28.4	16.85	0.9	-15.7	-26.35	-26.4	-16.5	-0.35	13.7	20.9	25.35	29.8
ch1:	15:01:04	29.9	24.85	16.35	6.5	2.5	7	16.6	25.15	31	36.1	39.35	34.4	25.6	19.45	13.95	11.25
ch1:	15:01:04	13.3	13.1	9.75	7.55	3.45	-1.5	-2.1	0.05	0.65	-1.8	-5	-7.8	-10.55	-9.4	-4.25	-2.7
ch1:	15:01:04	-1.75	0.15	-0.85	-3	-2.5	-2.4	0.05	3.45	2.8	0.15	-1.5	-5.45	-8.8	-9.25	-9.35	-7.7
ch1:	15:01:08	8.8	8.05	7.45	6.55	1.95	-4.75	-8.7	-7.55	-4	-0.3	4.35	9.5	11.8	12.55	10.65	3.7
ch1:	15:01:08	-2.55	-4.2	-3.4	-3.75	-3.9	-3	-3.25	-5.95	-6.55	-4.75	-6.65	-10.3	-11.65	-11.9	-12.75	-13.6
ch1:	15:01:08	-14.8	-16.3	-15.95	-11.7	-3.8	2.2	-2.9	-16.95	-24.65	-23.95	-24.6	-25.1	-22.15	-18.65	-15.2	-13.05
ch1:	15:01:08	-15.55	-18.15	-18.6	-17.2	-15.15	-14.25	-12.5	-7.55	-6.3	-8	-9.9	-11.9	-13.9	-14.6	-18.2	-23.2
ch1:	15:01:08	-26.35	-26.45	-22.75	-15.25	-5.2	3.6	6.05	4.55	0.8	-7.9	-17.5	-22	-22.6	-19	-12.1	-3.4
ch1:	15:01:08	5	9.85	7.85	2.4	-4.5	-9.05	-10.25	-8.3	-4.8	-1.4	1.2	5.1	8.55	9.6	7.55	1.45
ch1:	15:01:08	-5.25	-8.35	-7.65	-3.85	1.6	7.25	13.6	16.7	14.05	8.1	-2.05	-11.75	-12.75	-6.8	0.8	5.55
ch1:	15:01:08	7.35	10.5	14.35	12.7	6.4	-1.1	-7.35	-9.3	-7.5	-4.15	2.35	11.15	16.8	18.45	17.8	12
ch1:	15:01:08	-0.05	-10.5	-14.45	-14	-10.55	-1.35	9.95	17.05	20.6	22.35	23.1	23.8	21.25	12	2.7	-4.15
ch1:	15:01:08	-9.05	-9.35	-4.8	1.95	9.65	12	4.25	-5.45	-11.55	-15.35	-18.55	-17	-11.2	-4.65	2.95	11.7
ch1:	15:01:08	16.35	13.75	4.8	-7.35	-17.6	-20.1	-16.15	-11.15	-7.85	-4.3	-4.05	-8.1	-14	-21.9	-32.9	-40.4
ch1:	15:01:08	-40.25	-33.15	-21.95	-10.2	-4.6	-7.6	-16.55	-25.65	-31.5	-31.5	-27.45	-19.65	-10.1	-2.55	0.65	0.45
ch1:	15:01:08	-2.85	-7.45	-13.95	-20.55	-24.7	-23.3	-16.8	-6	4.05	7.4	5.9	2.15	-5.4	-12.6	-14.45	-10.8
ch1:	15:01:08	-4.85	3.3	13	21	24.5	22.25	13.65	3.05	-4.7	-8	-8.8	-6.3	-2.8	0.55	4.45	6.3
ch1:	15:01:08	5.7	4.5	3.5	4.2	5.05	3.45	1.65	2.5	5.55	10	10.3	4.1	-3.55	-6.9	-6.35	-6.2
ch1:	15:01:08	-6.35	-4.9	-3.65	-2.85	-0.95	0.3	-0.8	-5.5	-9.45	-8.65	-7.35	-7.7	-6.95	-6.4	-4.7	-0.9
ch1:	15:01:08	0.15	-1.55	-4.95	-10.95	-16.05	-18.6	-19.75	-18.8	-15.75	-11	-7.7	-8.15	-9.6	-10.9	-13.25	-15.65
ch1:	15:01:08	-16.5	-18.45	-20.05	-17.75	-13.25	-9.75	-9.35	-10.35	-12.75	-16.25	-18.85	-19.95	-22.35	-25.25	-25.9	-23.3
ch1:	15:01:08	-20.15	-16.3	-9.9	-4.45	-3.75	-7.05	-11.5	-17.25	-23.75	-27.6	-26.45	-20.9	-13.65	-6.75	-0.6	3.45
ch1:	15:01:08	2.1	-2.45	-7.75	-14.2	-21.3	-28.25	-33.9	-34.85	-30.25	-22.55	-14.45	-7.85	-2.6	0.65	0.55	-0.25
ch1:	15:01:08	-0.9	-4.15	-8.35	-12.75	-16.95	-18.3	-16	-13.1	-9.2	-5.8	-4.55	-5.3	-7.55	-11.05	-14.35	-15.85
ch1:	15:01:08	-16.5	-17.95	-18.2	-16.9	-15.6	-15.05	-16.5	-20.55	-22.95	-23.65	-24.95	-26	-24	-21.7	-18.75	-14.8
ch1:	15:01:08	-12.4	-13.35	-12.7	-10.7	-12.8	-18.5	-22.85	-24.8	-23.25	-19.85	-16.7	-16.05	-18.75	-22.3	-23.25	-23.5
ch1:	15:01:08	-23.3	-22.8	-23.55	-25.45	-25.3	-23.65	-18.2	-12.15	-8.15	-7.25	-10.5	-19.1	-29.65	-36.6	-38.35	-35.35
ch1:	15:01:11	2.45	3.7	0.35	-9.1	-19.65	-25.75	-28	-26.25	-20.05	-10.05	-0.05	4.7	2.4	-4.2	-10.4	-12.25
ch1:	15:01:11	-11.75	-10.5	-7.4	-2.6	4.2	11.7	11.45	2.3	-5.65	-10.55	-15.7	-17.2	-13	-7.85	-1.15	8.3
ch1:	15:01:11	14.85	14.05	7.7	-0.85	-8.7	-13.9	-14.95	-13.4	-9.9	-3.35	1.75	1.05	-2.1	-4.3	-6.15	-6.85
ch1:	15:01:11	-7	-6.95	-6.55	-5.9	-7	-8.8	-8	-3.25	-2.35	-6.8	-9.1	-6.85	-3.75	-0.15	3.5	6.65
ch1:	15:01:11	9.85	10.75	6.8	1.15	-5.35	-9.05	-7.5	-4.25	-2.3	1.2	5.55	8.9	9.55	9	8.4	6.15
ch1:	15:01:11	3.2	1.95	-1	-4.6	-3.25	2.15	8.45	13.35	12.4	9.25	9	9.85	8.25	5.4	4.85	6.3
ch1:	15:01:11	4.7	0.85	0.6	4.65	9.55	12.95	13.1	13.65	15.25	15.6	15.25	16.25	16.4	16.25	16.9	17.1
ch1:	15:01:11	17.9	20.9	23.55	25.95	28.95	29.8	26.95	23.8	21.3	20.55	18.85	15.7	13.75	13.05	10.95	8.3
ch1:	15:01:11	5.35	1.7	-2.1	-5.3	-5	0.95	7.65	11.35	11.7	8.3	2.5	-3.55	-10.25	-16.65	-18.25	-13.5
ch1:	15:01:11	-9.95	-10.95	-10.2	-6.05	-4.1	-4.65	-4.5	-3.35	-3.4	-4.6	-5.3	-4.1	-3.5	-5.2	-7.5	-6.8
ch1:	15:01:11	-1.85	1.9	-0.45	-5.2	-7.75	-6	1.75	9.25	11.2	11.05	7.9	1.9	-1.1	-1.55	-3.2	-4.65
ch1:	15:01:11	-6.05	-8.75	-7.4	-1.9	1.65	4	7.05	7.55	5.35	4.45	7.35	11.6	13.25	9.9	3.45	-1.95
ch1:	15:01:11	-3.25	-1.8	4	13.55	21.25	24.8	24.8	19.4	11.3	3.2	-3.95	-8.25	-9.25	-6.1	-0.1	5.6
ch1:	15:01:11	10.4	13.6	12.65	9.2	2.8	-4.65	-8.15	-9.55	-9.5	-4.35	3.95	12.15	17.8	18.45	16.05	11.55
ch1:	15:01:11	2.05	-11.15	-21.25	-25.75	-23.15	-11.85	3.45	12.85	14.2	10.5	6.6	2.8	-3.4	-8.55	-9.65	-10.25
ch1:	15:01:11	-10.55	-7.5	-1.45	4.65	4.75	-0.3	-3.9	-7.05	-9.5	-10.45	-11.35	-9.45	-2.1	4.95	8.15	7.25
ch1:	15:01:11	4	3.15	7.35	6.7	0.35	-1.6	3.35	6.75	8.65	8.9	8.95	10.1	9.25	2.05	-4.7	-9
ch1:	15:01:11	-13.4	-15	-7.8	1.15	6.5	8.95	9.8	8	3.3	-5.25	-10.3	-10.1	-9.9	-10.3	-8.2	-4.5
ch1:	15:01:11	3.05	9.1	3.6	-6.85	-10.7	-11.9	-13.15	-12.1	-9.25	-5.35	-2.15	-2.85	-3.05	-0.65	3.65	3.7
ch1:	15:01:11	-0.85	-6.75	-8.25	-6.95	-6.9	-7.6	-4.25	-0.15	2.2	3.45	3.25	-1.75	-7	-11	-11.2	-10.6
ch1:	15:01:11	-11.85	-11.45	-4.95	3.15	10.95	14.3	13.8	11.3	6.8	2.35	1.2	-1.35	-5.25	-9.15	-11.65	-10.95
ch1:	15:01:11	-7.6	-5.75	-5.25	-2.75	2.15	4.3	2.15	-1.2	-3.35	-2	3.1	5.05	1.05	-6.2	-11.65	-11.6
ch1:	15:01:11	-6.25	-1.25	2	3.15	4.1	7.05	9.75	9.6	7.2	1.7	-5.9	-14.25	-22.7	-27.1	-25.3	-20.7
ch1:	15:01:11	-14.45	-4.35	3.9	4.85	2.3	0.75	-3.65	-12.1	-16.75	-15.05	-12.1	-10.4	-8.6	-5.5	-1.1	0.15
ch1:	15:01:14	-4.6	0.9	4.55	3.7	-0.45	-1.85	-2.4	-2.1	2.75	8.4	11.05	9.1	1.6	-7.2	-12.3	-14.4
ch1:	15:01:14	-11.95	-5.35	0.25	3.6	6.2	7.75	7.15	4.85	1.55	-3.25	-9.7	-16	-18.2	-16.95	-15.8	-14.6
ch1:	15:01:14	-10.2	-2.6	4.55	5.45	2.95	4.25	5.3	1.8	-1.25	0.05	3.2	7.3	6.7	0.35	-5.8	-10.3
ch1:	15:01:14	-16.05	-21.6	-23.4	-20	-13.9	-10.6	-10.05	-8.6	-8.4	-8.55	-7.85	-8.85	-12.7	-15.05	-14.4	-12.2
ch1:	15:01:14	-10.55	-8.2	-5.05	-2.7	-4.45	-7.55	-8.8	-6.9	-5.55	-4.75	-6.05	-7.75	-5.15	0.8	2.35	-0.2
ch1:	15:01:14	-3.35	-6.05	-9.85	-13.15	-13.05	-10.45	-8.35	-3.95	1.5	7	11.1	12.5	11.95	10.65	4.95	-2.5
ch1:	15:01:14	-7.9	-9	-6.5	-5.85	-5.7	-0.25	3.75	4	5.85	10.15	7.9	0.5	-6.45	-10.05	-14.85	-18.45
ch1:	15:01:14	-17.1	-11.55	-3.3	6.35	8.75	5.25	1.45	-1.65	-7.9	-15	-21.8	-24.65	-21.75	-14.3	-5.8	1.05
ch1:	15:01:14	2.1	-0.5	-3.25	-7.05	-13.6	-20.65	-27.1	-30.1	-30.15	-30.35	-31.05	-29.55	-26.25	-25.15	-29.05	-33.2
ch1:	15:01:14	-33.3	-31.25	-25.45	-17.05	-11.05	-8.9	-6.45	-3.55	-2.5	-6.3	-12.55	-16.6	-15.7	-10.45	-1.9	6.7
ch1:	15:01:14	13.1	14.15	11.6	8.95	7.05	3.75	-0.35	-3.4	-5.15	-6.15	-2.85	2.05	5.7	10.2	15.95	16.75
ch1:	15:01:14	13.8	11.65	12.35	12.55	10.4	7.2	5.5	5.65	9	12.3	11.7	10.15	11.9	12.05	8.5	6
ch1:	15:01:14	8.2	12.3	14.05	13.15	13.4	13.9	12.35	11.35	11.15	11.35	12.3	10.5	7.15	6.4	7.95	9.55
ch1:	15:01:14	12	12.1	7.85	4.15	4.05	5.4	5.8	5.65	6.2	9.25	12.8	9.75	0.25	-9.25	-14.3	-14.7
ch1:	15:01:14	-11.9	-8.5	-6.35	-6	-4.55	0.95	6	8.1	10	8.5	-0.1	-9.65	-14.35	-13.5	-6.9	1.05
ch1:	15:01:14	6.45	10.65	13.5	13.6	10.65	6.2	2.6	-1.2	-6	-7.55	-6.6	-6.15	-6.2	-8.2	-9.35	-4.3
ch1:	15:01:14	2.15	2.85	-2.55	-9.2	-14	-14.9	-16.65	-20.1	-18.15	-10.35	-4.75	-0.4	4	3.35	-1.75	-7.25
ch1:	15:01:14	-13.9	-17.25	-14.8	-11	-6.7	-2	0.85	3.8	6.55	7.2	6.6	5.65	3.4	-1.6	-9.25	-15.4
ch1:	15:01:14	-14.3	-5.6	7.5	21.4	30.75	33.5	30.35	21.15	7.95	-1.75	-5.3	-3.25	2.35	6	7.15	9
ch1:	15:01:14	5.7	-4.15	-12.45	-17.1	-18.9	-15.65	-9.25	-2.75	2.15	3.9	3.4	1.2	-5.1	-12.85	-19	-20.5
ch1:	15:01:14	-15.75	-6.95	3.85	13.15	16.1	15.8	15.15	10.3	2.55	-1.4	-3.8	-9.6	-17.2	-20.8	-17.85	-13.4
ch1:	15:01:14	-13.55	-17.1	-20.45	-21.75	-19.15	-14	-9.8	-6.55	-5.5	-7.25	-6.75	-3.15	-1.05	-0.7	-1.1	-4.05
ch1:	15:01:14	-7.45	-6.15	-1.85	1.3	6.8	15.95	24.85	31.55	33.4	27.4	18.2	11.3	5.9	2.05	3.15	8.05
ch1:	15:01:14	12.2	16.35	21.55	24.45	23.55	18.8	13.7	11.3	8.75	4.05	2	5.4	12.95	21.4	25.45	25.25
ch1:	15:01:17	5.85	6.1	8.5	12.25	14.25	14.25	15.1	18.15	20.4	20.65	21.45	23.6	25	25.6	25.4	25.15
ch1:	15:01:17	23.4	20.25	18.3	17.9	16.9	14.3	10.5	7.3	4.85	3.3	3.95	7	9.65	12.15	15.65	20.3
ch1:	15:01:17	25.35	30.1	30.1	24.45	19.2	16.35	12.85	9.55	9.4	8.75	5.35	1.9	-0.05	0.4	2.1	2.1
ch1:	15:01:17	-0.1	-3.2	-6.7	-7.2	-4.2	-1.75	0.85	4.5	4.65	3.35	3.8	3.2	-1.4	-6.9	-9.25	-8.55
ch1:	15:01:17	-6.7	-4.4	-1.05	1.45	1.5	-0.9	-8.3	-15.9	-16.75	-14.3	-13.3	-9.35	-3.3	3.4	9.7	12.65
ch1:	15:01:17	11.4	9.45	4.95	0.25	-1.8	-4.95	-11.2	-13.75	-11.6	-10	-9.1	-4.55	-0.25	-2.25	-8.35	-14.55
ch1:	15:01:17	-20.75	-24.1	-23.4	-18.75	-11.85	-4.05	3.95	11.05	15.4	15.7	13.6	8.9	0.8	-8.8	-17.05	-22.1
ch1:	15:01:17	-20.2	-9.8	-0.45	3.2	7	11.55	11.85	7.95	-0.75	-9.7	-15.25	-20.1	-25.35	-25.8	-20.5	-10.05
ch1:	15:01:17	-0.55	3.9	7.9	10.85	6.45	-3.2	-13.6	-21.4	-23.45	-19.25	-9.55	4	15.3	20.8	23.35	22.45
ch1:	15:01:17	14.2	3.5	-4.4	-8.95	-11.65	-11.1	-6.7	0.2	9.2	20.75	32.3	35.55	27.6	14.9	5.3	0.3
ch1:	15:01:17	-1.95	-1.45	1	4.75	13	21	20.05	13.25	4.5	-4.85	-7.9	-2.05	4.95	11.55	18.1	24.3
ch1:	15:01:17	29.55	29.9	25.35	18.8	8.5	-1.55	-6.45	-6.3	-1.65	6	11.65	15.05	15.6	13	10.95	7.35
ch1:	15:01:17	1.1	-0.7	1	0.25	1.35	6.5	12	15.95	19	21.6	23.6	20.9	17.3	17.9	17.2	13.65
ch1:	15:01:17	12.5	12.55	12.75	16.95	22.15	26.35	28	22.75	13.3	6.95	5.6	10.4	17.5	23.8	31.4	38.15
ch1:	15:01:17	38.95	37.05	31.85	22.2	12.45	5.95	1.6	-0.55	-2.15	-0.9	4.95	11.2	12.75	13.25	14.75	14.25
ch1:	15:01:17	8.3	0.15	-4.35	-3.75	-1.9	0.35	4.2	11.4	19.35	23.4	21.55	17.15	11.5	4.85	-1.95	-3.65
ch1:	15:01:17	-0.6	5.5	13.75	21.75	24	21.9	16.85	10.75	5.3	-0.2	-5.95	-9.1	-10.55	-8.5	-3	2.3
ch1:	15:01:17	7.2	13.1	16.05	13.95	7.4	-2.4	-12.7	-17	-13.35	-4.65	5.2	13.6	16.7	15.85	13.25	7.1
ch1:	15:01:17	-4	-15	-19.95	-18.15	-13.4	-6.85	3.6	15.5	21.1	18.65	10.6	-0.1	-9.7	-13.35	-10.05	0.45
ch1:	15:01:17	13.55	22.5	27.35	28.85	23.8	17.5	13.75	8.7	5.7	6.9	5.55	2.75	3.85	7.75	11.3	13.35
ch1:	15:01:17	13.8	14.9	14.25	11.5	8.05	4.45	4.7	7.9	9.9	9.9	7.8	3.05	-0.3	-3.55	-7.55	-7.7
ch1:	15:01:17	-5.85	-3.75	0.05	5.1	11.35	17.4	19.25	16.35	10.3	3.8	-2.1	-7	-9.2	-6.85	-1.75	4.1
ch1:	15:01:17	7.7	5.55	1.35	0.9	1.65	0.55	0.35	-1.75	-7.85	-14.05	-18.45	-20.35	-19.05	-16.2	-13.05	-10.65
ch1:	15:01:17	-10.65	-11.8	-13.2	-15.7	-19.9	-22.65	-22.35	-19.05	-15.35	-11.55	-7.55	-7.45	-10.95	-12.8	-16.4	-25.6
ch1:	15:01:20	-21.95	-14.65	-9.35	-6.6	-8.65	-15.25	-22.55	-26.35	-24.15	-16.9	-10.35	-6.35	-4.25	-6.5	-11.35	-18.4
ch1:	15:01:20	-26.6	-33.05	-35.95	-34.15	-27.2	-17.15	-8.8	-5.35	-4.8	-5.7	-10.4	-18.65	-25.15	-28.6	-28.8	-24.85
ch1:	15:01:20	-20.35	-15.65	-9.4	-6.1	-5.55	-5.75	-6.45	-8.3	-10.9	-15.85	-21.8	-23.65	-19.1	-12.1	-6.35	-2.4
ch1:	15:01:20	-0.45	-1.05	-3.15	-4.55	-3.9	-3.65	-5.15	-6.05	-5.1	-2.2	3.9	9.3	11.6	11.25	8.65	2.65
ch1:	15:01:20	-3.9	-7.75	-8.45	-7.8	-7.25	-5.9	-3.95	-0.9	2.75	3.6	2	2.75	4	4.75	7.6	11.55
ch1:	15:01:20	14.1	13.85	10.45	4.7	-0.15	-1.15	2.45	7.4	13.7	20.75	23.35	20.1	15.25	10.4	5	3.65
ch1:	15:01:20	6.8	6.95	3.15	3.25	7.2	9.85	9.15	5.85	0.6	-1.55	0.8	3.5	4.45	6.55	10.65	13.55
ch1:	15:01:20	13.55	13.25	12.6	8.9	5.75	5.3	6.2	6.35	6.8	8.4	7.65	5.15	5.6	8.85	8.9	6.65
ch1:	15:01:20	3.6	1.65	1.7	2.5	2.9	3.35	2.9	2.9	4.45	6	4.8	0.25	-5.8	-9.6	-10.8	-11.2
ch1:	15:01:20	-12.5	-12.1	-9.35	-8.75	-13.15	-19.6	-23.4	-23	-22.65	-23.1	-19.85	-15.2	-13.35	-12.5	-14.75	-19.3
ch1:	15:01:20	-21.3	-22.75	-23.95	-19.7	-12.6	-7.25	-5.3	-9.7	-16.05	-18.35	-18.4	-19.6	-21.65	-24.65	-26.4	-22.85
ch1:	15:01:20	-14.75	-9.45	-8.45	-9.4	-10.2	-9.9	-7.5	-8.55	-12.55	-15.95	-18.4	-17.85	-11.95	-6.1	-3.15	-2.85
ch1:	15:01:20	-3.5	-5.8	-9.05	-12.05	-13.5	-12.1	-6.7	-3.8	-3.55	-2.3	-2.15	-4	-5.75	-9.4	-13.1	-12.25
ch1:	15:01:20	-6.6	0.35	3.25	0.85	-4.4	-12.1	-18.8	-20.25	-17.55	-13	-7.5	-5.2	-8.15	-11.4	-11.45	-9.3
ch1:	15:01:20	-6.45	-7.6	-11.3	-11.5	-9.3	-8.65	-9.7	-12.45	-16.1	-17.65	-17.6	-14.85	-11	-8.65	-6.05	-4.6
ch1:	15:01:20	-8	-13.5	-19.15	-24.65	-25.95	-21.85	-13.25	-5	-1.6	0.45	4.35	7.45	7.15	3.1	-1.45	-4.2
ch1:	15:01:20	-7.6	-9.85	-12.75	-16.85	-15.7	-10.85	-10.6	-11.8	-14.55	-20.4	-24.95	-26.15	-28.8	-30.75	-25.65	-13.75
ch1:	15:01:20	-4.5	-2.6	-5.05	-9.65	-13.9	-15.6	-17.45	-18.3	-14.95	-9.9	-6.95	-6.05	-8.45	-9.6	-7.5	-6.45
ch1:	15:01:20	-6.85	-6.25	-6.45	-7.55	-6.4	-3.15	1.3	6.55	10.1	7.6	1.05	-2.75	-1.75	-0.6	0	4.05
ch1:	15:01:20	10.25	15.15	15.25	10.65	3.35	-3.75	-8.3	-9.9	-9.4	-6.6	-1.05	5.65	10.7	13.75	13.65	11.9
ch1:	15:01:20	9.65	6.8	2.6	-3.6	-11.3	-14.4	-11.95	-5.4	1.65	6.05	6.9	5.55	3.05	1.65	0.2	-3.2
ch1:	15:01:20	-7.15	-10.95	-14.8	-15.85	-13.95	-9.85	-4.7	-1.4	0.7	3.2	2.7	-1.4	-6.45	-11.15	-12.9	-8.7
ch1:	15:01:20	-0.4	9.65	17.95	19.45	13.15	2.5	-9.3	-18.7	-25.1	-25.05	-15.3	-2.9	5.95	10.25	9.85	8.35
ch1:	15:01:20	6.4	-0.05	-7.6	-12.2	-13.4	-9.45	-3.2	2.6	8.25	11.1	12.8	15.4	13	1.65	-9.1	-12.75
ch1:	15:01:23	25.05	25.85	26.7	25.55	19.8	10.5	0.25	-7.25	-9.45	-5	3.95	11.75	15.9	17.85	16.6	10.05
ch1:	15:01:23	-0.95	-13.25	-19.95	-18.6	-11.2	-0.3	10	15.95	18.5	17.95	12.65	4.05	-3.05	-4.75	-6.3	-11
ch1:	15:01:23	-12.85	-13.25	-15.15	-16.55	-15.65	-14	-14.15	-16.2	-18.25	-21.85	-24.5	-22.65	-16.95	-10.5	-7.65	-8.45
ch1:	15:01:23	-8.55	-11.1	-15.45	-15.45	-13.4	-9.5	-4.3	-1.75	-1.2	3	6.95	8.4	7.1	3.35	-1.1	-6.2
ch1:	15:01:23	-11.75	-15.05	-15.2	-13.2	-7.6	-2.05	0.15	0.75	0.9	0.65	-0.5	-1.65	-3.95	-7.4	-8.75	-8.5
ch1:	15:01:23	-7.85	-4.9	-0.75	-0.3	-5.75	-11.25	-11.9	-8.45	-1.2	6.8	9.95	11.05	14.1	12.7	8.3	4.65
ch1:	15:01:23	-1.6	-8.65	-12.6	-15	-13.85	-9.35	-5.4	-3.25	-1.7	-1	1.05	1.55	-0.85	-4	-5.75	-8.35
ch1:	15:01:23	-13.45	-16.4	-14.8	-12.65	-11.4	-11.7	-13.15	-12.45	-10.4	-9.75	-10.5	-11.75	-13.65	-15.75	-18.5	-21.05
ch1:	15:01:23	-20.8	-15.5	-6.4	1	3.2	1.5	-0.75	-4.5	-10.65	-13.05	-9.7	-7.7	-5.95	-1.4	1.1	-2.15
ch1:	15:01:23	-6.65	-10.55	-14.95	-18.4	-16.85	-10.25	-3.45	1.05	5.25	8.15	7.25	2.2	-3.95	-8.15	-9.55	-10.45
ch1:	15:01:23	-11.6	-12.4	-11.9	-9.2	-1.55	7.35	12.6	13.75	10.3	3.1	-1.2	-4.55	-9.65	-13.1	-13.05	-10.85
ch1:	15:01:23	-7.1	-5.75	-6.65	-6.55	-6.2	-9.85	-16.85	-21.75	-18.85	-11.35	-3.65	1.85	4.6	6.05	7.85	6.2
ch1:	15:01:23	1.7	-2.75	-5.3	-7.35	-8.7	-7.9	-5.5	-3.15	-0.85	-0.5	-2.7	-6.05	-8.4	-6.75	-1.4	-1.85
ch1:	15:01:23	-7.5	-10.45	-13.15	-16.15	-13.15	-8.8	-8.4	-9.9	-14.55	-21.1	-21.65	-17.25	-13.8	-10.15	-4.9	0.05
ch1:	15:01:23	3.6	4.25	2.1	-0.45	-3.3	-8.15	-14.7	-19.5	-20.6	-17.95	-12.55	-4.9	3.95	10.15	11.8	8.1
ch1:	15:01:23	-0.6	-9.4	-16.2	-22.65	-28.65	-33.1	-35.95	-34.05	-28.9	-26.7	-29.15	-31.9	-34.7	-35.8	-34.3	-30.35
ch1:	15:01:23	-25.75	-21.7	-18	-14.2	-14.2	-17.5	-19.65	-18.45	-17.05	-18.55	-21.9	-24.1	-25.45	-26.1	-26.4	-25.95
ch1:	15:01:23	-26	-27.2	-28	-25.3	-20.95	-17.5	-16.95	-18.1	-20.95	-23.1	-23.45	-20.7	-16.6	-12.05	-8.15	-6.05
ch1:	15:01:23	-7.2	-10.95	-14.5	-12.9	-7.55	-3.65	-2.9	-4.9	-7.2	-7.5	-9.35	-11.8	-10.4	-5.05	-0.6	1.15
ch1:	15:01:23	-1.4	-4.75	-5.1	-5.45	-7.9	-8.3	-8.45	-8.6	-4.05	3.25	8.15	10.6	9.7	6.4	5.1	4.45
ch1:	15:01:23	1.1	-2.9	-4.7	-2.2	3.3	7.95	11.65	14.4	12.85	8.05	2.6	-2.35	-7.55	-11.65	-12.15	-10.65
ch1:	15:01:23	-9.7	-6.2	0.15	4.55	7.75	9.7	5	-5	-12.75	-14.5	-12	-10.25	-8	-1.45	4.95	6.85
ch1:	15:01:23	6	5.1	2.65	-0.85	-1.9	-0.35	0	0.3	1.65	3.2	5.65	8.05	9.4	9.55	8.7	7.1
ch1:	15:01:23	8.7	11.1	10.5	7.75	4.9	2.75	0.95	-0.65	-2.5	-4.4	-3.25	1.45	3.45	1.6	0.7	1.15
ch1:	15:01:26	-0.55	-8.05	-17.65	-19.6	-14.25	-8.95	-4.45	-1.6	0.15	1.65	2.95	3.2	1.45	-2.8	-7	-11.1
ch1:	15:01:26	-13.65	-14	-16.2	-22	-26.45	-26.1	-21.05	-15.75	-12.65	-7.85	-4.2	-7.05	-11.25	-17.55	-25.05	-28.8
ch1:	15:01:26	-29.3	-25.7	-14.1	-1.2	7.4	11.45	8.55	0.4	-8	-15.2	-22.3	-27.5	-26.2	-18.8	-12.3	-9.55
ch1:	15:01:26	-8.1	-9.05	-12.55	-15.15	-18.55	-24.7	-25.55	-16.8	-8.2	-5.4	-5.3	-8.15	-11.45	-13	-15.3	-19.7
ch1:	15:01:26	-24.6	-25.95	-20.3	-11.5	-4.85	-1.9	-5.15	-10.15	-13.65	-17.75	-21.2	-23.15	-23.2	-21.2	-21	-19.55
ch1:	15:01:26	-15.35	-15.85	-20.5	-23.95	-28.55	-31.8	-31.8	-30.8	-27.8	-22.4	-17.95	-15.15	-16.6	-21	-25	-26.6
ch1:	15:01:26	-24.35	-19.3	-14.35	-9.3	-7.05	-6.35	-1.6	3.35	2.4	-1.55	-6.1	-9.8	-11.25	-12.2	-11.25	-7.6
ch1:	15:01:26	-0.9	7.25	14	20.1	24.15	21.95	14.25	5	-2.35	-5.2	-5.15	-2.4	2.3	6.4	9.45	12.25
ch1:	15:01:26	12.65	9.35	4	1.4	1.1	-1.5	-4.1	-4.75	-5.55	-4.25	-2.05	-4.65	-9.25	-11.15	-12.15	-11.9
ch1:	15:01:26	-10.25	-9.85	-8.75	-5.9	-3.05	-1	-0.35	-1.9	-6	-10.65	-12.1	-9.15	-7.4	-10.8	-14.05	-11.95
ch1:	15:01:26	-4.45	5.2	9.95	6.1	-1.1	-7.35	-10.15	-8.5	-2.4	2.3	2.95	4.05	4.5	1.7	0.8	1.8
ch1:	15:01:26	-1.2	-3.5	-2.25	-1.4	0.2	1.1	1.95	6.1	10.7	13.25	14.1	12.25	10.1	8.15	3.8	0.2
ch1:	15:01:26	-1.75	-5.45	-8.6	-8.7	-7.65	-5.65	-0.9	3.85	5.7	4.65	2.85	0.15	-3.35	-7.5	-12.3	-15.9
ch1:	15:01:26	-14.65	-10.5	-7.65	-8.25	-9.45	-7.2	-0.95	3.3	2.15	-1.25	-3.25	-4.45	-5.05	-4.2	-3.7	-3.8
ch1:	15:01:26	-3.45	-3.3	-4.35	-6.65	-8.85	-9.2	-6.4	-0.85	6.5	12.2	15.35	16.05	14.4	10.1	6.75	4.75
ch1:	15:01:26	0.35	-7.8	-13.95	-13	-5.5	4.3	14.45	21.15	24	24.7	23	18.1	13.7	11.2	8.3	1.5
ch1:	15:01:26	-8.75	-17.65	-21.5	-21.5	-17.1	-9.7	-3.65	-0.75	-0.8	-1.75	-1.5	-1.75	-4.9	-6.7	-7.1	-7.95
ch1:	15:01:26	-10.3	-10.55	-6.15	1.25	4.55	5.1	2.5	-4.1	-10	-10.4	-7.25	-2.7	0.7	1.8	1.4	0.4
ch1:	15:01:26	-0.3	0.6	2.95	5.5	5.9	4.85	4.6	4.9	3.7	2.85	4.05	8	13.05	16.45	16.2	14.05
ch1:	15:01:26	13.85	16.05	13.45	6.7	1	-2.7	-3.35	0.35	4.8	10.05	14.75	14.25	9.45	6.1	0.3	-8.25
ch1:	15:01:26	-11.85	-8.7	-4.85	-0.8	3.95	9.95	15.85	19.6	18.45	10.8	-0.7	-9.6	-12.15	-9.4	-4.95	-3.05
ch1:	15:01:26	-2.15	0.75	2.15	-1	-4.4	-4.4	-4.75	-6.7	-7	-3.5	2.45	8.55	12.1	13.6	14.15	10.35
ch1:	15:01:26	1.85	-4.2	-7.1	-9.4	-10.1	-8	-3.4	2.3	4.5	3.55	2.95	3.65	5.2	8.05	7.5	6.45
ch1:	15:01:26	10.15	14.8	16.3	17.85	17.7	15.35	13.25	12.3	10.8	11.55	15.25	21.4	27.5	32.35	34.75	32.55
ch1:	15:01:29	25.35	16.85	11.6	12.6	17.95	25.15	31.35	34.55	35.4	35.2	33.65	30.55	24.25	12.9	1.6	-1.3
ch1:	15:01:29	6.2	19.45	33.25	43.9	48.65	49.8	51.1	48.9	40.25	30.25	21.5	13.2	6.05	3.1	4	4.25
ch1:	15:01:29	1.15	-0.4	-0.2	1.05	1.95	-2.6	-13.4	-21.95	-22.15	-16.1	-6.55	4.35	11.6	13.55	14.4	13.4
ch1:	15:01:29	8.25	3.1	-1.4	-3.75	0.25	8.25	13.45	13	6.85	0.2	-3.65	-5.8	-6.6	-5.9	-6.35	-7.5
ch1:	15:01:29	-7.15	-6.1	-4.85	-1.7	0.75	2.4	2.8	-0.95	-6.7	-8.2	-5.9	-2.05	0.85	0.95	0.15	-0.95
ch1:	15:01:29	-1.8	-0.2	3.5	9.45	13	11.75	9.55	6.55	-0.65	-5.6	-0.6	8.7	14.35	15.8	12.8	5.35
ch1:	15:01:29	-3.9	-8.45	-6.25	-1.65	3.45	10.8	15.35	14	11.6	11.4	10.35	8.85	5.85	-1.05	-8.5	-11.8
ch1:	15:01:29	-13.35	-13.25	-9.55	-2.95	-0.25	-1.7	-1.85	-1.05	-2.85	-6.1	-6.9	-3.6	-2.3	-4.9	-4.85	-2
ch1:	15:01:29	-1.6	-5.05	-10.25	-14.9	-17.85	-16.7	-13.1	-10.85	-8.35	-5.3	-5.15	-4.55	-3.2	-8.7	-15.85	-16.3
ch1:	15:01:29	-16.7	-21.45	-25.75	-27.55	-26.65	-22.9	-18.2	-14.25	-9.25	-2.7	-0.05	-0.85	-1.5	-3.15	-7.4	-12
ch1:	15:01:29	-15.25	-16.25	-13.5	-8.8	-4.65	-3.55	-1.9	3.05	5	-0.05	-3.55	-1.4	3.05	5.9	4.7	-1.6
ch1:	15:01:29	-9.75	-14.75	-13.4	-8.05	-3.5	1.15	7.65	13.45	17.4	18.25	14.3	8.65	4.95	4.05	6.95	11.7
ch1:	15:01:29	17.05	23.95	28.3	26.65	21.75	13.4	4.2	-0.75	-1.7	1.05	5.85	9.8	13.15	17.55	22.5	24.8
ch1:	15:01:29	18.7	9.05	0.65	-6.05	-6.75	-0.5	4.65	9.25	15.8	21.2	22.8	20.2	11	0.1	-7.55	-10.85
ch1:	15:01:29	-7.25	1.45	9.4	17.1	23.2	24.3	20.3	11.6	-1.6	-12.95	-18.35	-19.95	-18.2	-11.95	-3.2	4.65
ch1:	15:01:29	10.2	16.45	21.95	24	19.3	7.3	-7.55	-18.4	-21.3	-16.15	-8.7	-1.8	4.65	9.45	13.1	14.85
ch1:	15:01:29	10.25	3.8	-0.55	-3.85	-3.75	0.1	5.4	12.65	18.7	21.05	21.25	17.35	10.7	8.9	11.1	14
ch1:	15:01:29	17.85	20.05	21.5	23.7	24.35	23.2	18.75	11.15	5.05	3.5	7.2	14.9	23	30	36.25	38.35
ch1:	15:01:29	34.25	27.55	24.65	25.05	25.15	26.75	29.6	30.55	30.2	27.95	23.7	21.9	22.7	24.85	28.3	27.95
ch1:	15:01:29	23.8	21.35	21.65	23.15	23.95	24.05	27.2	29.4	28.5	28.25	29	30.3	32.25	31.15	29.05	27.9
ch1:	15:01:29	23.15	15.8	12.9	14.05	16.4	20.5	25.9	26.75	21.8	16.35	12.15	7.4	4.6	5.5	9.4	13.9
ch1:	15:01:29	18.3	19.45	18.65	16.35	9.9	0.95	-4.15	-6.65	-8.25	-6.65	-2.75	2.2	7	8.45	7.95	5.95
ch1:	15:01:29	1.35	-3.6	-5.65	-6.8	-5.5	-2.4	-2.05	-3.7	-4	-4.45	-6.85	-10.7	-11.25	-6.45	-1.95	-2
ch1:	15:01:29	0	4.15	4.35	2.65	-1.05	-6.75	-10.1	-10.35	-8.25	-5.5	-3.9	-0.75	2.8	3.5	3.25	1.65
ch1:	15:01:32	-2.1	-6.25	-8.65	-8.6	-5.65	0.4	8.25	12.1	12.2	11.2	6.85	-2.95	-9.65	-8.95	-4	-1
ch1:	15:01:32	-1.55	-3.65	-3.5	-3.45	-5.7	-8.45	-9.4	-8.25	-6.05	-3.5	0.35	2.5	-0.6	-3.45	-2.9	-4.55
ch1:	15:01:32	-8.35	-10.5	-13.55	-15.9	-12	-2.8	4.1	5.3	0.85	-6.3	-12.1	-15.45	-17.45	-15.05	-8.1	-0.4
ch1:	15:01:32	3.75	4.65	4.15	-0.1	-8	-14	-15.9	-15.75	-11.45	-5.2	-1.2	0.85	1.9	3.95	8.7	13.3
ch1:	15:01:32	9.6	-1.3	-11.15	-14.4	-13.5	-10	-3.25	6.65	15	16.6	13.25	9.8	7.2	6.15	3.35	-3.95
ch1:	15:01:32	-12.15	-14.8	-11.4	-5.65	1	6.6	4.4	-6.6	-18.8	-25.35	-25.4	-17.35	-5.95	2.3	8.65	14.55
ch1:	15:01:32	16.05	13.6	8.45	-0.5	-9	-13.35	-12.6	-6.9	-1.25	0.95	2.45	2.7	3.1	7.7	8.95	3.6
ch1:	15:01:32	-2.35	-5.6	-6.05	-1.8	4.15	9.6	11.2	6.95	1.55	-3.1	-10.2	-16	-17.1	-11.65	-0.95	8.45
ch1:	15:01:32	13.35	14.55	9.1	1.85	-2.15	-7.45	-11.95	-10.05	-8	-8.5	-7.2	-4.05	0.55	4.6	2.95	-5.3
ch1:	15:01:32	-15.95	-21.85	-21.3	-22.15	-24.3	-18.85	-9.7	-3.85	2.75	7.45	4.05	-1.85	-6.1	-11.9	-19.2	-22.05
ch1:	15:01:32	-18.1	-10.7	-5.1	-0.25	6.2	9.5	5.5	-2.3	-12.75	-25.35	-31.8	-26.9	-14.45	0.15	11.9	14.95
ch1:	15:01:32	12.4	9.7	6.15	1.3	-4.6	-12.65	-16.3	-9.5	0.4	7.7	16	23	25.05	23.55	18.3	8.35
ch1:	15:01:32	-2.55	-10.5	-13.6	-11.25	-7.25	-6.65	-7.05	-5.5	-2.35	1.4	5.3	6.2	3	-1.85	-8.95	-17.45
ch1:	15:01:32	-20.6	-16.05	-8.15	0.6	9.55	14.55	12.05	3.4	-8.35	-19	-22.6	-17.8	-12.1	-10.4	-9.25	-5.55
ch1:	15:01:32	-2.15	-1.6	-4.95	-10.35	-14.75	-18.3	-20.95	-22	-21.3	-19.85	-19.5	-18.95	-14.65	-10.95	-10.95	-14.7
ch1:	15:01:32	-21	-26.95	-32.05	-34.5	-26.55	-11.6	-4.15	-5.25	-8.3	-10.9	-12.5	-16	-21.4	-21.3	-17.1	-12.85
ch1:	15:01:32	-6.3	1.35	4.65	6.8	9.65	7.35	-0.25	-5.15	-6.5	-7.65	-8.75	-8.7	-4.95	0.65	3.7	4.3
ch1:	15:01:32	1.05	-4.6	-7.4	-7.95	-8.95	-6.55	-3.65	-0.7	3.85	8.65	11.9	16.3	18.75	16.65	9.25	2.65
ch1:	15:01:32	-0.85	-4.4	-9.85	-12.6	-12.9	-9.75	-3.25	1.85	2.1	-1.05	-11.05	-24.75	-32.5	-29.45	-19.7	-8.3
ch1:	15:01:32	-0.05	5.85	8.45	9.15	10.65	10.55	4	-7.9	-21.4	-30.4	-30.05	-22.15	-13.05	-3.25	7.6	16.3
ch1:	15:01:32	18.7	12.3	-2.35	-16.85	-23.25	-20.5	-11.15	-1.7	4.2	9.7	11.85	6.2	-5.05	-16	-20.1	-14.55
ch1:	15:01:32	-5.85	3.4	10.85	11.7	9.9	7.4	1.85	-2.3	-4.9	-7.85	-6.4	0.1	6	11.15	16.8	22.25
ch1:	15:01:32	26.35	27.6	25.25	18.35	8.65	2.4	-0.7	-3.5	-2.6	1.65	6.3	12.95	17.6	17.35	14.05	9.25
ch1:	15:01:32	3.8	0.75	1.95	5.4	6.6	5.45	8.45	15.35	21.5	23.1	18.5	12.7	8.25	3.15	-0.9	0.45
ch1:	15:01:35	3	6.15	9.7	10.1	8.4	8.85	9	8.5	8.8	11.35	15.1	19	20.05	17.6	15.15	16.55
ch1:	15:01:35	20.65	26.05	30.8	33.15	32.55	29.2	22.5	16.2	11.1	6	0.9	-0.7	1.8	5.9	9.2	13.9
ch1:	15:01:35	17.6	16.45	10.35	1.35	-7.5	-10.4	-7.85	-4.6	-3.8	-3.45	-0.3	2.8	3.25	6.35	9.9	7.85
ch1:	15:01:35	2.05	-4.65	-11.35	-13.5	-7.25	7.55	20.9	23.95	21.3	18.6	14.3	6.9	-2.5	-11.65	-15.1	-12.5
ch1:	15:01:35	-9.3	-7.05	-0.45	9.6	14.5	13.3	11.85	6.45	-3.8	-11.3	-11.35	-6.8	-1.75	1.5	5.05	8.45
ch1:	15:01:35	9.35	9.15	8.5	3.65	-3.45	-8.8	-11.95	-13.4	-13.05	-7.95	-0.6	2	1.55	0.6	-2.7	-4.35
ch1:	15:01:35	-4.25	-7.8	-9.8	-5.7	0.35	7.1	15.35	21.75	25.35	23.95	17.8	8.95	-2.7	-13.3	-18.35	-18.75
ch1:	15:01:35	-16.8	-13.2	-11.1	-11.75	-14.65	-18.5	-21.45	-21.75	-19.2	-14.05	-7.75	0.15	8.7	13.3	11.1	5
ch1:	15:01:35	-2.4	-7.05	-7.5	-4.6	1.05	7.85	12.7	14.7	12.6	8.45	5.6	3.15	-0.65	0	6.15	13.95
ch1:	15:01:35	20.05	21.05	18.75	16.9	10.45	0.15	-5.4	-5.8	-4.9	-1.8	2.1	5	5.2	4.9	5.25	1.5
ch1:	15:01:35	-4.4	-6	-3.85	-0.35	5.65	14.55	25.9	33	30.4	20.75	10	2.5	0.45	-0.1	1.15	7.75
ch1:	15:01:35	15.6	20.65	23.75	23.25	20.1	15.2	10.05	6.05	2.25	-0.3	0.65	3.8	7.45	10.9	13.2	13.75
ch1:	15:01:35	10.6	6.05	4.3	2.75	0.6	-0.15	0	3.25	11.35	20	26.65	32.35	35.2	33.2	29.2	25.85
ch1:	15:01:35	21.5	18	17.95	21.5	25.5	28.6	32.7	37.95	40.4	39	35.65	31.3	26.6	22.9	23.25	29.6
ch1:	15:01:35	36.3	40.75	45.4	48.4	49.3	49.7	47.95	45.35	42.9	39	35.85	34	31.7	31.05	33.1	35.65
ch1:	15:01:35	36.15	34.7	33.9	29.8	20.9	15.45	15.2	16.15	21.25	29.15	32.8	31.7	27.6	22.5	16.2	9.15
ch1:	15:01:35	6	9.4	12.6	12.25	11.7	14.05	17.9	20.15	19.05	15.05	9.1	0.75	-4.85	-4.45	0.5	7.35
ch1:	15:01:35	12.3	14.6	13.8	6.85	-3.15	-8	-9.55	-9.35	-6.95	-4.75	-2.4	2.3	4.9	4.15	3.5	2.1
ch1:	15:01:35	-1.4	-7.1	-12.65	-14.75	-13.1	-10.2	-5.2	-1	0.25	0	-0.55	-3.35	-7.15	-10.4	-14.15	-17.95
ch1:	15:01:35	-18.5	-16	-12.2	-7.4	-3.85	-3.25	-3.05	-5.15	-9.35	-15.4	-21.15	-24.4	-25.35	-25.2	-19.25	-13.15
ch1:	15:01:35	-12.8	-15.05	-17.2	-20.3	-22	-23.8	-28.65	-33.15	-32.5	-30.7	-30.75	-30.45	-29.15	-27.7	-23.95	-22.85
ch1:	15:01:35	-27	-30.6	-32.35	-32.3	-27.6	-22.35	-19.7	-19.4	-21.65	-23.8	-23.05	-24.1	-25.4	-25.2	-26.95	-27.4
ch1:	15:01:35	-24.65	-22.2	-22.35	-21.75	-17.7	-13.9	-14.65	-17.25	-17.65	-17.65	-18.9	-19.1	-18.3	-16.85	-12.3	-6.9
ch1:	15:01:35	-4.9	-6.65	-9	-9.75	-8.7	-8.05	-6.55	-2.35	0.45	0.25	-0.6	0.1	0.6	-0.55	-3.15	-4.45
ch1:	15:01:38	-3.6	-1.45	-0.05	-3.1	-8.95	-12.6	-14.2	-12.55	-7.35	-2.05	0.9	1.45	-1.65	-8.25	-17.4	-24.65
ch1:	15:01:38	-26.05	-24.2	-21.6	-16.75	-13.25	-11.75	-9.35	-5.8	-4.1	-6.45	-11.3	-14.45	-17.5	-18.7	-17.5	-17.95
ch1:	15:01:38	-18.25	-16.35	-16.95	-15.8	-13.2	-15.95	-18.05	-14.9	-13.25	-12.55	-12.35	-14.3	-17.05	-21.25	-24.35	-21.55
ch1:	15:01:38	-19.85	-21.75	-22.45	-22.7	-21.3	-16.05	-14.55	-17.3	-19.35	-19.95	-18.7	-15.35	-13.7	-12.4	-9.95	-9.55
ch1:	15:01:38	-12.4	-18	-24.1	-26.3	-24.95	-22.55	-19.7	-17.9	-15.6	-10.45	-5.2	-4.35	-9.55	-16.25	-20.1	-23.55
ch1:	15:01:38	-26.35	-25.3	-24.65	-24.1	-19.9	-16.35	-17.1	-16.35	-13.55	-12.2	-12.45	-13.7	-16.75	-18.4	-19.25	-20.8
ch1:	15:01:38	-19.9	-18.95	-18.75	-15.4	-10.9	-8.85	-6.8	-5.9	-12.45	-21.1	-23.6	-20.6	-14.6	-6.05	-1.3	-3.05
ch1:	15:01:38	-5.15	-5.15	-7.1	-9.9	-9.8	-5.95	-3	-3.9	-7.1	-9.25	-7.65	-4.7	-2.15	0.3	-0.45	-5.15
ch1:	15:01:38	-8.95	-12.1	-14.35	-10.35	-2.8	1.25	0.6	-4.25	-10.5	-14	-15.35	-13.8	-6.8	0.8	2.05	-0.75
ch1:	15:01:38	-1.85	-4.95	-10.55	-14.9	-16.2	-15.2	-11.35	-9.45	-7.1	-4.4	-5.4	-7.05	-6.65	-5.1	-0.9	-2
ch1:	15:01:38	-9.3	-12.25	-11.45	-12.3	-10.8	-9.8	-13.25	-13.8	-7.9	-2.45	-0.4	-1.6	-3.55	-4.8	-2.2	0.35
ch1:	15:01:38	0.15	-0.9	-0.35	-1.7	-2.75	-3.15	-4.45	-6.6	-8.35	-8.1	-5.5	-4.25	-3.35	-0.3	2.15	0.4
ch1:	15:01:38	-5.65	-13.8	-21.05	-25.45	-28.25	-27.9	-20.6	-10.95	-5	-2.55	-2.6	-8.1	-16	-20.85	-21.15	-18.5
ch1:	15:01:38	-12.9	-5.45	3.35	10.55	12.75	9.85	1.65	-11.2	-23.85	-31.15	-31.25	-24.85	-14.85	-4.4	2	-0.1
ch1:	15:01:38	-6.45	-12.3	-16.4	-16.75	-10.5	-1.2	5.1	6.85	7.6	6.3	-0.15	-9.75	-16.6	-18.6	-14.2	-6.75
ch1:	15:01:38	0.15	7.2	11.4	9.2	2.45	-5.4	-10.55	-10.9	-10.4	-9.6	-5.6	-0.85	1.35	3.4	6	7.35
ch1:	15:01:38	7.25	1.15	-9.2	-13.55	-11.45	-9.35	-6.75	-3.75	-1.2	3.4	8.6	9.3	5.4	-0.85	-5.25	-7.95
ch1:	15:01:38	-8.8	-8.1	-5.15	-1.1	1.15	-0.25	-3.3	-7.85	-12.5	-12.75	-10.5	-7.9	-2.55	1.2	3.7	5.7
ch1:	15:01:38	3	-4.65	-10.6	-15.8	-20.85	-19.75	-11.2	-1.05	4.7	7.15	9.15	9.9	11.55	16.45	19.35	18.65
ch1:	15:01:38	19	19.4	14.6	7.1	1.8	-0.55	-2	-3.05	-2.45	2.8	10.9	15.65	8	-7.8	-17.4	-15.5
ch1:	15:01:38	-6.3	8.25	21	26.95	27.15	22.95	13.2	5	-0.55	-4.8	-5.4	-3.45	-4.7	-3.55	3.25	8.35
ch1:	15:01:38	9.3	9.75	7.15	0.55	-7.5	-13.35	-15.85	-11.45	-3.95	2.8	9.45	16.45	20.25	18.8	11.5	4.4
ch1:	15:01:38	1	-1.35	-4.05	-5.6	-5.95	-4.4	-1.35	0.85	0.7	-1.55	-2.25	-1.1	-0.7	-0.9	0.7	4.55
ch1:	15:01:38	10.8	17.1	20.15	17.75	13.3	8.75	1.25	-8.05	-14.05	-15.05	-12.7	-7.75	0.35	11.4	21.6	26.65
ch1:	15:01:41	-13.35	-8.2	-0.2	8.6	14.85	15.5	12.1	8.15	4.9	2.35	-0.1	-1.2	-2.65	-3.95	-0.45	7.55
ch1:	15:01:41	14	20.2	24.7	22.35	15.4	8.75	0.55	-6.8	-9.15	-7.7	-3.95	3.3	9.2	10.6	10.75	11.1
ch1:	15:01:41	7.85	0.65	-6.8	-11.3	-12.7	-10.7	-5.2	2.8	10.2	16.85	22.5	25.3	22.35	17.2	10.85	2.5
ch1:	15:01:41	-5.95	-8.1	-1.3	10.95	20.55	28.6	40.3	49.15	48.05	40	29.6	20.1	13.75	11.95	11.25	7.6
ch1:	15:01:41	1.65	-1.75	-4.4	-7.65	-6.6	-0.9	2.35	2.3	1.2	0.4	-0.5	-1.4	-1.65	-1.05	1.85	5.45
ch1:	15:01:41	8.8	10.8	12.05	14	14.85	14.8	18.9	24.95	26.45	21.35	11.75	2.55	0.95	6.15	11.65	15.5
ch1:	15:01:41	18.9	19.7	19.2	20.55	18.9	9.15	-0.55	-4	-0.1	8.15	15	19.05	21.95	21.4	17.5	13.1
ch1:	15:01:41	10.2	11.85	14.9	14.95	16.35	17.9	16.2	16.55	18.85	19.25	17.7	17.2	17.75	17.45	15.2	15.6
ch1:	15:01:41	17.55	15.85	12.75	11.3	9.95	10.6	11.8	9.95	6.4	4.6	4.15	7.1	11.95	14.95	14.3	12.75
ch1:	15:01:41	8.05	0	-6.1	-6.65	-2.85	5.25	14.35	17.75	15.85	13.3	11.65	9.25	7.1	5.2	2.1	-0.4
ch1:	15:01:41	2.1	8.05	13.9	16.1	15.3	13.35	10.3	5.5	2.65	1.75	1.4	1.8	2.4	2.5	5.2	11.05
ch1:	15:01:41	15.85	15.9	11.65	5.65	-0.9	-7	-10.15	-8.4	-2.15	3.8	7.7	10.3	13.2	14.55	13.95	10.8
ch1:	15:01:41	4.55	-2.6	-7.8	-10.2	-9.8	-5.85	-0.3	6.75	13.2	13.6	7.05	1.9	0.6	1.2	4.35	7.9
ch1:	15:01:41	9.45	12.95	17.7	17.45	13.95	13.45	13.15	11.25	9.55	7.85	6.6	8	9.45	7.55	7.9	11.9
ch1:	15:01:41	13.4	13.45	15.35	17.1	15.8	12.9	8.7	2.65	-4.9	-7.65	-0.05	10.65	20.6	30.75	36.5	38.05
ch1:	15:01:41	39.45	35.95	27.35	20.55	16	11.6	7.35	2.25	-1.3	-3.25	-5.4	-5.8	-4.75	-6.05	-9.85	-11.75
ch1:	15:01:41	-10.5	-8.45	-7.15	-5.85	-3.55	-3.1	-6.8	-9	-6.7	-5	-6.15	-4.95	-0.6	3.9	7.1	7.65
ch1:	15:01:41	5.65	0.85	-7.65	-13.35	-10.9	-5.6	-5.5	-9.8	-13.45	-12	-8.75	-6.9	-5.7	-3.1	0	2.8
ch1:	15:01:41	4.4	7.95	13.75	15.75	11.8	7.15	4.85	8.05	13.5	14.25	11.2	12.05	17.35	24.35	27.75	25.85
ch1:	15:01:41	21.1	16.2	10.25	5.6	5.15	10.95	18.45	21.1	19.55	16.05	10.8	7.85	7.65	3.25	-3.6	-5.9
ch1:	15:01:41	-3.75	0.15	4.6	8.95	14.8	19.8	17.4	10.45	4.8	1	-3.6	-6.15	-3.5	5.25	14.95	19.55
ch1:	15:01:41	18.85	18.7	18.7	15.45	9.45	3.85	0.45	-2.1	-5.95	-9.1	-9.9	-6.65	2.7	12.45	17.45	19.1
ch1:	15:01:41	14.8	6.45	2.4	-1	-9.5	-14.75	-13.35	-9.8	-3.55	7	16	15.75	6.75	-3.6	-9	-6.4
ch1:	15:01:41	1.55	8.2	12.3	15.6	14.1	8.3	3.8	1.35	1.05	1.1	-2.6	-6.3	-6	-2.9	4.55	16.35
ch1:	15:01:44	2.15	9.35	16.2	21.9	26.55	28.4	25.05	19.3	15	14.4	15.45	14.9	13.4	15.5	22.05	29.75
ch1:	15:01:44	35.5	37.4	36.75	33.4	25.95	17.7	13.5	13.25	14.9	17.35	21.4	27.25	32.45	34	33.05	31.6
ch1:	15:01:44	29.65	25.2	20.4	15.2	9.75	6.8	8.15	11.75	18	24.4	25.5	21.5	16	9.75	4.55	1.75
ch1:	15:01:44	2	4.1	6.2	8.6	12.5	15.8	17.75	16.15	10.75	6	4.7	4.7	3.3	2.3	3.2	6.8
ch1:	15:01:44	11.4	13.2	10.8	5.65	2.2	0.55	-0.4	0.3	2.6	7.35	15.1	21.2	23.15	22.4	17.35	9.05
ch1:	15:01:44	2.35	0.6	0.75	-0.7	-2.25	-1.1	1.65	3.6	3.2	1.45	-2	-7.45	-13.55	-16.4	-17.2	-17.7
ch1:	15:01:44	-17.35	-13.8	-6.35	2.35	7.9	8.15	6.7	2.55	-5.85	-14	-17.25	-17.55	-18.4	-18.95	-15.85	-11.3
ch1:	15:01:44	-8.7	-7.75	-8.15	-10.15	-10.7	-9.55	-8.85	-9.5	-11.75	-13.9	-16.05	-18.3	-19.2	-19.2	-20.95	-23.15
ch1:	15:01:44	-22.7	-18.5	-14.5	-12.85	-11.75	-11.4	-10.8	-9.3	-11.05	-15.95	-18.5	-20.4	-23.6	-21.7	-16.85	-13.75
ch1:	15:01:44	-12.65	-11.95	-11.85	-12.15	-12.55	-14.5	-18.95	-23.2	-25.2	-26.05	-27.35	-25.55	-19.65	-15.45	-13.9	-12.7
ch1:	15:01:44	-14.75	-21	-27.05	-30.15	-28.65	-25.2	-23.75	-24.7	-25.95	-24.85	-21.3	-19.55	-23.5	-29.8	-34.1	-33.65
ch1:	15:01:44	-26.05	-16.3	-10.7	-10.15	-13.45	-20.55	-25.15	-24.55	-23.4	-21.6	-17.8	-15.3	-13.1	-8.95	-5.6	-2.65
ch1:	15:01:44	0.1	-1.9	-6.95	-8.5	-7.3	-5.4	-1.1	4.9	9.05	9.55	7.5	6.5	9.25	12.45	13.9	13.2
ch1:	15:01:44	10.75	8.8	8.4	8.55	9.55	10.9	14.05	19.35	23.2	24.6	23.8	20.5	16.45	13.5	13.25	15.7
ch1:	15:01:44	16.6	14.85	13.4	13.05	14.05	17.5	20.85	22.7	25.9	30.5	33.6	30.2	17.75	0.9	-10.35	-15.15
ch1:	15:01:44	-18.1	-22.3	-25.45	-23.85	-18.95	-15.5	-13.4	-12	-13.35	-15.8	-21.75	-30.25	-31.8	-25.4	-18.6	-15.4
ch1:	15:01:44	-12.2	-7.8	-4.85	-3.65	-5.6	-15.05	-24	-22.3	-14.25	-4.35	7.1	13.3	11.7	8.85	7.95	4.45
ch1:	15:01:44	-2.4	-7.1	-10.55	-15.8	-17.05	-13.7	-11.9	-8.15	-2.55	-2.25	-6.05	-9.35	-11.55	-15.3	-20.75	-22.2
ch1:	15:01:44	-15.85	-6.7	0.7	4.1	2.3	-2.8	-10.85	-17.35	-16.85	-11.25	-5.6	1.65	10.05	14.4	15.4	13.6
ch1:	15:01:44	8.75	1.95	-2.55	-4.85	-5.7	-4.1	-0.45	3.6	7.4	7.4	2.15	-3.2	-6.05	-8.8	-9.65	-8.25
ch1:	15:01:44	-3.8	2	3.65	1.45	0.35	-0.5	0.45	2.45	1.35	0.1	2.85	5.65	7.95	10.25	11.75	12.3
ch1:	15:01:44	11.65	9.45	7.45	6.5	7.55	6.7	3.1	3.55	8.05	10.35	12.55	14	10	2.4	-3.55	-7
ch1:	15:01:44	-6.9	-8.6	-12.55	-13.95	-12.8	-10.05	-5.7	-3.1	-2.55	-3.6	-8.5	-16	-18.9	-18.95	-17.5	-11.9
ch1:	15:01:44	-3.3	1.3	0.9	-1.4	-5.35	-12.5	-22.5	-30.55	-33.45	-33.25	-31	-27.05	-22.9	-17.7	-14.35	-15.35
ch1:	15:01:48	-33.3	-34.8	-37	-37.1	-32.95	-27.05	-21.25	-16.05	-13.05	-12.7	-15.95	-21.45	-28.95	-37	-40.55	-38.75
ch1:	15:01:48	-34.35	-28.35	-23.1	-19.9	-19	-20.2	-22.5	-26.75	-31.85	-32.65	-29.95	-26.9	-19.8	-10.9	-7.4	-11.35
ch1:	15:01:48	-16.35	-17.3	-18.3	-21.6	-23.2	-23.7	-24.65	-22	-17.15	-14.1	-12	-12.6	-14.25	-15.7	-20.15	-26.45
ch1:	15:01:48	-29	-29.35	-27.2	-22.8	-19.55	-18.15	-14.95	-13.5	-13.15	-13.25	-16.8	-21.1	-20.65	-15.8	-9	-3.9
ch1:	15:01:48	-1.55	-2.3	-7.25	-13.6	-16	-16.95	-16.9	-14.9	-13.6	-10.85	-3.7	3	5.1	3.8	2.6	1.25
ch1:	15:01:48	-2.05	-6.25	-9.25	-10.2	-6.5	-1.7	2.05	8.65	14.9	14.7	13.7	14.65	14.65	9.25	-0.95	-8.25
ch1:	15:01:48	-8.75	-6.9	-1.05	7.1	12.95	17	18.25	14.85	9.4	3.2	-4.85	-10.65	-11.4	-8.15	-1.7	6.65
ch1:	15:01:48	13.15	15.5	15.6	13.5	8.4	-0.6	-11.95	-20.2	-21.35	-18.55	-11.6	0.95	10.85	13.15	12.5	9.55
ch1:	15:01:48	4.35	0.35	-3.25	-4.85	-2.5	1.7	6.85	14.4	19	18.4	16.55	13.45	7.7	2.7	-0.05	-2.05
ch1:	15:01:48	-2.7	-1	-0.05	-0.75	-0.65	-0.9	-2.7	-4.2	-6.65	-10.75	-12.65	-7.45	1.7	9.2	14.85	18
ch1:	15:01:48	14.35	5.1	-3.6	-5.8	0.1	10.25	20.55	29.3	34.6	37.35	37.95	31.25	15.55	-2.25	-13	-14.55
ch1:	15:01:48	-10.4	-2.95	5.55	10.8	12.45	10.1	4.6	1.25	-0.4	-5.2	-7.55	-3.7	1.55	5.45	8.55	9.5
ch1:	15:01:48	7.65	5.95	5.95	4.8	2.6	1.45	1.4	1.4	1.55	0.55	1.1	5.65	11.4	15.35	19.6	20.85
ch1:	15:01:48	15	5.4	-2.3	-6.35	-5.55	-2.6	-1.3	-0.2	4.85	10.75	14	15.1	15.1	12	5.8	-1.95
ch1:	15:01:48	-6.65	-7.25	-7.05	-7.6	-4.2	3.05	9.25	10.3	6.6	2.15	-0.05	-2.6	-5.1	-2.8	3.9	9.55
ch1:	15:01:48	13.5	14.55	10.15	4.05	0.95	0.1	2.45	8.85	13.65	15.4	15.65	14.4	12.9	8.4	-1.05	-8.15
ch1:	15:01:48	-10.7	-11.35	-10.45	-7.6	-1.2	9.25	15.2	13.6	7.25	-1.35	-8.7	-12.95	-13.9	-8.2	1.35	6.6
ch1:	15:01:48	9.3	14.1	16.35	9.55	-0.95	-6.75	-8.5	-10.85	-10.05	-3.35	5	10.8	14.3	15.55	14.95	9.95
ch1:	15:01:48	-0.65	-10.35	-12.1	-6.85	0.25	5.3	7.65	7.65	6	3.8	2.7	2.8	5.6	8.35	7.15	3.9
ch1:	15:01:48	0.7	-2.6	-2.75	-0.2	2.9	7.1	11.15	13.85	15	9.35	-1.2	-11.65	-18.1	-18.3	-11.95	-4.55
ch1:	15:01:48	-0.25	-0.8	-0.2	3.25	5.35	4.05	1.45	-2.3	-6.05	-10.1	-12.4	-12.6	-13.6	-14.85	-14.5	-12.95
ch1:	15:01:48	-9.25	-7.9	-12.85	-19.05	-22.55	-25.45	-26.55	-26.5	-24.1	-19.6	-16.2	-16.5	-17.7	-18.15	-16.65	-12.3
ch1:	15:01:48	-6.6	-2.65	-1.4	-2.2	-4.6	-7.45	-11.35	-14.9	-15.7	-12.3	-8.85	-9	-12.35	-16.2	-16.85	-16.95
ch1:	15:01:48	-20.5	-26.2	-29.75	-29.9	-26.3	-21.45	-14.25	-5.3	-1.95	-6	-10.05	-13.7	-19.95	-26.65	-31.65	-33.2
ch1:	15:01:51	-14.4	-10.4	-8.1	-12.4	-21.05	-26.4	-25.5	-22.8	-19.5	-19.7	-23.5	-26.35	-25.85	-25.55	-21.2	-13.25
ch1:	15:01:51	-8.5	-11.7	-18.65	-24.95	-28.35	-27.3	-22.9	-20.1	-16.85	-14.5	-15.95	-18.85	-23.55	-27.8	-27.7	-25.8
ch1:	15:01:51	-22.85	-16.85	-13.2	-11.95	-10.15	-13.6	-20.85	-25.85	-27.6	-27.85	-25.85	-21.1	-15.45	-13.3	-14.05	-14.3
ch1:	15:01:51	-16.4	-20.85	-23.9	-22.35	-16.95	-9.35	-1.55	2.85	1	-5	-13.6	-23.9	-28.7	-24.2	-14.15	-5.2
ch1:	15:01:51	-0.2	0.05	-2.85	-7.75	-14.75	-22.85	-26.65	-26.95	-24.95	-20	-12.6	-9.6	-9.75	-10.55	-14.45	-21.3
ch1:	15:01:51	-26.55	-27.7	-26.25	-22.8	-15.6	-7.7	-3.35	-2.25	-0.8	-2.5	-10.5	-19.95	-25.4	-24.6	-18.8	-12
ch1:	15:01:51	-6.55	-2.95	-2.9	-6.65	-10.6	-11.75	-8.9	-7.85	-11.05	-12.5	-10.7	-9.25	-5.85	0.3	6.3	10.6
ch1:	15:01:51	11.85	8.7	2.45	-7.5	-17.95	-23.2	-23.25	-20.25	-14	-6.5	0.05	2.25	0.4	-3.45	-9.9	-17.75
ch1:	15:01:51	-21.75	-22.75	-20.35	-14.75	-9.8	-6.45	-1.7	2.75	3.2	-2.1	-10.45	-15.6	-15.15	-11.4	-6.35	-1.7
ch1:	15:01:51	3.55	7.5	6.35	3.2	2.6	1.9	-3.05	-10.35	-16.25	-17.7	-14.75	-8.3	0.4	6.4	7.45	7.15
ch1:	15:01:51	7.6	3.65	-6.9	-16	-18.55	-15.7	-10.25	-5.2	-2.65	-2.95	-4.75	-6.35	-9.15	-16.65	-25.35	-27.85
ch1:	15:01:51	-27.55	-26.45	-21.7	-16.6	-13.15	-8.8	-6.9	-8.5	-10.1	-12.6	-18.05	-21	-21	-18.85	-14.2	-8
ch1:	15:01:51	-1.5	1.65	2.25	4.7	3.3	-4.7	-12.65	-18.1	-21.7	-17	-7	-0.3	5.35	9.75	12.3	13.1
ch1:	15:01:51	8.5	0.45	-6	-11.05	-15.35	-17	-15.9	-12.6	-9	-6.65	-6.9	-9.8	-13.85	-18.45	-25.45	-32.65
ch1:	15:01:51	-35.25	-29.75	-19.6	-7.6	4.2	9.2	6.65	2.25	-2.35	-7.3	-12.9	-18.05	-16	-7.9	-1.1	5.85
ch1:	15:01:51	14.75	19.85	20.35	19.4	14.75	6.1	-3.4	-10	-12.7	-12.9	-12.5	-11.1	-8.85	-7.85	-7	-5.6
ch1:	15:01:51	-6.45	-10.9	-12.35	-6.05	3.8	11.55	18	19	14.45	10.7	7.75	2.4	-1.55	-5.1	-7.85	-5.65
ch1:	15:01:51	-1.15	3.25	10	14.95	16.75	17.85	14.5	5.9	-2.25	-9.95	-12.85	-7.15	2.25	10.55	19	26.4
ch1:	15:01:51	30.85	29.6	26.1	23.55	19	8.75	-2.2	-12.85	-21.15	-22.3	-19.8	-18.1	-14.75	-10.8	-9.8	-11.85
ch1:	15:01:51	-14.3	-17.2	-21.9	-25.75	-23.6	-17.25	-10.05	-4.15	0.6	5.1	8.3	5.85	0.1	-5.25	-8.55	-9.2
ch1:	15:01:51	-4.5	2.5	8	11.8	13.3	10.35	6.7	4.25	1.2	-0.15	2.05	5.05	7.35	10.9	15.1	14.55
ch1:	15:01:51	6.55	-3.25	-11.8	-18.35	-21	-21	-20.65	-16.75	-8.6	2.05	11.4	17.25	21.3	20.8	15.55	10.2
ch1:	15:01:51	5.6	1.1	1.95	7.6	13.7	20.65	27.8	29.95	26.8	22.9	19.65	16.7	16.5	19.95	24.7	32
ch1:	15:01:51	38.85	44.95	51.35	52	43.15	34.45	30.55	27.75	25.75	26.15	30.45	38.75	47.1	52.4	54.05	53.7
ch1:	15:01:54	17.05	17.45	19.65	19.4	17.6	15.55	12.45	8.65	5.25	4	2.45	-1.35	-1.7	3.35	6.65	6.65
ch1:	15:01:54	5.8	5	4.75	5.3	5.9	6.35	4.3	-3.6	-14.15	-20.55	-20.75	-16.9	-10.45	-4	-0.15	1.8
ch1:	15:01:54	2.45	1.4	-3.9	-9.7	-11.65	-13.45	-18.05	-20.2	-17.6	-13.85	-13.05	-13.35	-12.75	-12.75	-13.4	-12.4
ch1:	15:01:54	-12.5	-13.15	-13.05	-15.25	-17.6	-14.45	-8.65	-3.2	2.35	5.4	3.6	-2.35	-8.9	-11.2	-11.4	-9.65
ch1:	15:01:54	-5.1	-1.55	0.05	3.3	6.4	8.9	9.55	7.1	1.1	-4.15	-5.2	-0.85	5.25	10.8	13.3	10.25
ch1:	15:01:54	5	1.2	-1.95	-3.7	-1.75	3.4	10.35	14.6	16.05	15.85	10.85	3.6	0.75	0.3	-2.6	-5.6
ch1:	15:01:54	-5.55	-3.8	0.5	5.65	8.7	9.6	8.65	3.85	-1.2	-6.15	-14.2	-21	-23.15	-22.45	-17.2	-9.95
ch1:	15:01:54	-5.6	-3.3	-1.7	-1.8	-4.85	-11.65	-19.7	-24.15	-23.6	-20.1	-16.6	-11.45	-5.8	-3.7	-6.15	-14.05
ch1:	15:01:54	-25.25	-31.25	-29.2	-21.7	-11.6	-3	2.95	6	4	-0.75	-6.1	-15.15	-26.95	-35	-36.3	-31.6
ch1:	15:01:54	-24.25	-14.15	-1.95	5.4	5.2	2.05	-2.85	-10.4	-19.6	-24.9	-23.25	-16.15	-7.75	0.55	5.85	8.75
ch1:	15:01:54	8.35	5.7	1.4	-3.85	-7.7	-3.75	5.75	13.75	18.3	20.5	19.3	17.9	17.05	16.15	14.5	13.1
ch1:	15:01:54	11.6	12.05	12	8.7	4.5	4.4	7.85	13.15	18.85	21.7	19.9	15.65	9.45	4.25	5.65	10.8
ch1:	15:01:54	15.1	20.45	27.2	34.95	42.05	44.65	40.5	33.5	25.15	15.45	7.3	0.3	-7.05	-10.8	-8	-3.85
ch1:	15:01:54	-1.25	-0.25	-1.05	-6.4	-12.6	-16.5	-19.15	-19.25	-14.1	-10.75	-10.55	-8.85	-7.95	-10.1	-14.55	-23.2
ch1:	15:01:54	-29.95	-30.7	-29.2	-26.3	-21.4	-17.95	-16.3	-18.6	-24.55	-31.15	-36.9	-39.25	-34.7	-27.95	-23.45	-22.25
ch1:	15:01:54	-22.05	-21.55	-24.4	-30	-32.7	-32	-29.55	-23.4	-17.5	-16.5	-17.55	-16.6	-16.1	-16.95	-18.5	-22.6
ch1:	15:01:54	-25.2	-23.25	-18.1	-13.85	-14.1	-15.95	-15.7	-16.45	-18.3	-17.7	-17.2	-17.5	-16.85	-15.95	-13.9	-9.9
ch1:	15:01:54	-8.8	-11.9	-11.75	-7.75	-7.25	-11.9	-14.25	-12.1	-9.85	-8.3	-6.2	-3.95	-3	-4.25	-5.35	-4.65
ch1:	15:01:54	-4.15	-4.7	-3.65	-1	3.2	9.3	13.95	13.4	9.85	5.35	0.75	-2.15	-2	0.8	5.25	7.35
ch1:	15:01:54	8.05	7.6	6.6	6.75	6.05	2.55	0.5	-1.4	-3.8	-3.9	-2.5	0.2	4.6	6.5	4.1	-3.4
ch1:	15:01:54	-10.9	-14.25	-14.25	-10.05	-4.2	-2.3	0.3	4.75	6.35	6.65	6.55	4.45	3.25	2.35	0.85	0.7
ch1:	15:01:54	1.85	2.85	3.5	3.75	4.9	6.95	8.05	6.6	4.2	2.05	-1.5	-4.5	-3.5	0.45	6.55	10.55
ch1:	15:01:54	7.35	4.8	3.75	0.55	-2.85	-6.6	-10.75	-8.95	-4.25	-1.2	2.4	5.7	5	0.1	-4.8	-6.7
ch1:	15:01:54	-7.85	-7.35	-3.75	0.65	6.7	13.25	12.4	7.6	3	-2.8	-6.85	-5.15	0.45	8.65	15.6	18.55
ch1:	15:01:57	-12.75	-11.3	-10.05	-8.95	-7.8	-6.7	-3.95	-2.1	-0.15	0.35	-1.8	-5.55	-7.75	-8	-3	1.5
ch1:	15:01:57	-1.45	-6.6	-6.8	-6.2	-8.65	-10.6	-8.95	-6.1	-3.35	-0.6	4.55	9.5	9.85	3.65	-6.25	-15.85
ch1:	15:01:57	-18.55	-14.25	-7.15	-0.15	5.75	9.35	9.95	5.35	0.75	-0.55	-1.85	-5.9	-8.6	-9.25	-9.95	-10.2
ch1:	15:01:57	-7.2	-3	-0.75	-1.9	-6.25	-11.35	-11.5	-7.1	-3	0.05	2.9	4.85	6	4.15	-2.75	-8.2
ch1:	15:01:57	-8.4	-4.55	0.65	5.9	5.95	4.2	2.45	-1.1	-6.75	-10.85	-15.4	-16.85	-12.55	-5.15	1.45	4.75
ch1:	15:01:57	2.55	-2.6	-5.25	-2.15	1.2	0.85	-0.45	2.8	9.65	15.65	13.85	7.35	2.9	-1.35	-3.4	1.45
ch1:	15:01:57	7.1	10.55	13.8	13.55	11.55	14.8	19.65	19.75	15.7	11.15	8.7	9.4	10.7	10.85	13.1	19.8
ch1:	15:01:57	25.3	26.25	25.65	22	13.15	4.8	-0.55	-2.85	0.35	8.3	15.65	19.75	19.75	15.6	10.35	6.7
ch1:	15:01:57	6.25	3.4	-2.4	-6.8	-6.25	-4.35	-0.4	5.9	9.5	7.3	3	-3.75	-13	-18.7	-15.55	-6.55
ch1:	15:01:57	1.6	7.35	14.55	21.1	22.9	22.15	18.75	11.5	4.75	-1.25	-6.9	-10.25	-10.95	-10.55	-8.7	-3.75
ch1:	15:01:57	2	4.6	3.45	-2.05	-9.95	-15.75	-18.05	-16.55	-10.6	-3.2	3.95	8.85	5.4	-4.25	-10.7	-11.45
ch1:	15:01:57	-7.95	-1.3	5.35	10.55	15.8	19.1	18.45	13.4	3.75	-7.65	-12.45	-6.95	-1	-1.9	-4.45	-4.3
ch1:	15:01:57	-5.65	-10.35	-15.05	-18.5	-21.05	-22.5	-24.45	-27.55	-27.35	-23.75	-18.6	-11.8	-5.95	-4.4	-5.3	-10.05
ch1:	15:01:57	-15.9	-14.7	-7.25	-0.8	3.4	5.8	3.2	-4	-10.65	-15.65	-18.25	-14.55	-7.35	-0.65	5.1	8.4
ch1:	15:01:57	7.7	5.4	3.9	1.05	-1.75	-2.65	-2.95	-3.75	-2.05	2.8	7.45	9.35	8.4	3.75	-1.65	-2.2
ch1:	15:01:57	-0.95	-1.5	-0.9	0.95	3.25	9.05	14.6	15.6	15.75	14.7	9.05	0.85	-6.8	-12.15	-12.1	-10.55
ch1:	15:01:57	-10.95	-11.6	-10.75	-7.65	-1.75	3.95	6	3.15	-2.25	-5.5	-9.3	-16.25	-20.35	-19.1	-14.45	-7.15
ch1:	15:01:57	-0.45	2.15	1.15	-3.35	-7.65	-9.95	-13	-16.75	-18.25	-19.45	-18.65	-14.2	-11.25	-11.25	-10.65	-14.05
ch1:	15:01:57	-24.8	-33.85	-31.3	-20.6	-9.4	-2	3	6.95	9.45	8.85	2.9	-7.15	-14.15	-14.5	-8.2	2.7
ch1:	15:01:57	10.8	14.25	18.25	21.35	20.05	14.65	1.85	-14.65	-26.55	-30.55	-29	-23	-13.55	-3.3	3.7	9.55
ch1:	15:01:57	10.05	-2.35	-22.1	-40.55	-50.85	-43.9	-24.1	-4.85	8.4	14.95	14.05	9.45	-0.55	-13.9	-26.25	-35.5
ch1:	15:01:57	-37.7	-32.5	-22.65	-7.95	3.45	8.1	11.45	9.65	-7.25	-30.7	-47.55	-50.85	-41.35	-25.15	-8.7	2.35
ch1:	15:01:57	2.15	-4	-12.35	-23.25	-32.75	-32.25	-25.9	-15.65	-3.15	6.2	7.95	6.95	3.65	-4.4	-15.2	-22.15
ch1:	15:01:57	-25.7	-25.5	-20.7	-12.05	-3.3	2.25	2.95	3.65	5.5	5.4	4.8	6.35	4.05	-1.8	-4.8	-1.5
ch1:	15:02:00	7.35	3.5	2.85	3.85	3.5	6.35	11.95	15.15	13.65	9.9	5.8	2.65	-1.5	-5.1	-4.95	-2.9
ch1:	15:02:00	0.75	7.65	11.1	7.25	1.65	-1.2	-0.25	2.8	3.75	3.05	1.7	0.25	0.55	3.6	6.65	9
ch1:	15:02:00	8.7	7.15	7.8	7.05	4.3	4.15	3.3	0	-0.1	0.65	-0.7	0.85	2.75	-1.1	-8.8	-16.7
ch1:	15:02:00	-22.35	-24.4	-24.6	-25.15	-23.4	-17.95	-8.4	1.65	5.6	4.7	2.2	-2.3	-8.65	-13.65	-14.05	-10.9
ch1:	15:02:00	-8.35	-4.05	3.25	7.8	9.9	7.2	-3.95	-12	-11.7	-10.35	-7.3	-1.6	3.8	10.5	15	12.7
ch1:	15:02:00	8.55	2.95	-5.05	-10.1	-13.05	-16.65	-17.25	-13.85	-10	-9.3	-12.9	-17.4	-18.7	-17.35	-15.45	-13.3
ch1:	15:02:00	-12.65	-12.75	-11.6	-9.1	-6.25	-5.3	-4.35	-1.4	-0.1	-1.1	-0.45	-0.35	-2.4	-2.9	-3.6	-4.65
ch1:	15:02:00	-0.8	4.4	6.9	7.8	7.35	4	-0.9	-7.35	-12.65	-13.05	-10.2	-5.15	2.65	9.85	12.25	12.4
ch1:	15:02:00	12.4	10.7	8.05	6.25	3.65	0.75	-0.8	0.65	1.65	-1.5	-3.85	-0.55	4.8	6.55	6.65	6.45
ch1:	15:02:00	6.2	3.75	-2.25	-8.45	-11	-10.55	-8.4	-7.2	-6.9	-5.6	-3.3	-0.8	2.05	3.25	1.45	0.25
ch1:	15:02:00	2.05	3	2.6	4.6	8.05	10.5	13.45	14.45	9.75	2.2	-2.6	-2.95	1.35	6	4.6	-0.6
ch1:	15:02:00	-3.15	-1.05	3.25	8.2	13.4	16	13	8.55	6.45	4.65	4.05	6.5	11.85	20.25	28.75	31.9
ch1:	15:02:00	29.8	24.7	21.55	21.45	19.85	18.45	21.45	24.7	26.55	27.75	27.35	27.75	31.1	32.25	29.15	25.15
ch1:	15:02:00	22	20.3	20.2	20.95	23.35	27.75	31.2	31.5	28.85	24.4	17.8	11.6	9.05	11.95	17.25	23.55
ch1:	15:02:00	28.85	32.85	34.55	35.45	35	34	31.1	24.05	16.25	12.65	12.05	12.15	13.6	17.45	21	22.3
ch1:	15:02:00	21.95	21.05	16.85	9.55	4.4	3.55	3.9	5.1	7.55	10.55	13.7	13.4	8.2	4.6	3	0.65
ch1:	15:02:00	-0.7	-0.15	1.6	5.6	10.45	15.25	17.95	18.55	18.75	17.7	14.55	11.8	10.05	9.15	10.1	14.5
ch1:	15:02:00	19.55	22.35	26.05	31.55	33.9	33.15	30.75	26.5	22.5	19.05	15.95	17.2	20.5	24.65	29.85	32.45
ch1:	15:02:00	32.55	33.4	32.4	30.35	27.5	23	19.5	18.5	19	21.3	22.35	20.25	18	16.9	16.8	17.3
ch1:	15:02:00	17.5	18.8	20	20.2	21.3	23.8	24.9	23.6	19.75	16.9	16.6	19.6	24.25	29.25	33.55	38.05
ch1:	15:02:00	39.9	36.65	28.95	21.05	15.8	14.1	17.45	24.05	30.1	35.75	40.85	42.95	41.2	37.45	31.3	22.1
ch1:	15:02:00	12.15	6.9	7.95	13.45	21.7	30.75	37.25	42.1	44	42.65	37	28.2	19.65	14.7	11	11.2
ch1:	15:02:00	17.05	25.6	31.8	33.35	28.3	22.55	17.45	11.2	8	10.75	13.75	14.5	14.2	15.4	17.75	17.85
ch1:	15:02:00	16.55	18.45	18.3	14.7	12.25	8.3	2.35	1.05	3.5	8.7	14.6	16.1	12.75	9.7	5.6	1.85
ch1:	15:02:03	22.7	24	20.55	16	10.1	5.55	3.65	0.6	-3.6	-5.5	-4.1	-1.45	-1.4	-2.75	-0.9	3
ch1:	15:02:03	3.9	1.65	-2.55	-8.25	-13.2	-14.2	-12.25	-10.2	-8.7	-4.25	1.2	3	1.8	0.45	-2.65	-7.4
ch1:	15:02:03	-11.2	-12.1	-12.7	-13.5	-14.35	-14.35	-11	-4.4	0.2	1.2	0.55	-1.8	-7.95	-14.85	-19.4	-22.75
ch1:	15:02:03	-25.45	-24	-18.7	-13.35	-8	-4	-3.25	-6.45	-14.05	-23.05	-29.65	-32.45	-31.3	-26.6	-20	-13.75
ch1:	15:02:03	-10.25	-10.55	-13.6	-19	-25.1	-28.5	-29.85	-30.8	-29	-22.25	-11.2	-4	-5.05	-9.3	-14.4	-22.85
ch1:	15:02:03	-30.95	-33.1	-33.9	-32.8	-25.8	-17.85	-14.15	-14.4	-16.75	-20.4	-23.8	-27.8	-33	-37	-36.65	-32.2
ch1:	15:02:03	-26.7	-19.95	-16.15	-18.45	-21.2	-24.6	-29.15	-31.05	-29.45	-26.3	-21.05	-17.2	-14.75	-13.5	-16.1	-22.2
ch1:	15:02:03	-30.5	-37.85	-39.4	-34.15	-25.45	-14.25	-4.7	2.8	4.7	-3.7	-14.95	-26.55	-41.65	-51.1	-49.3	-39.8
ch1:	15:02:03	-25.75	-15.05	-13.85	-16.6	-20.8	-27.65	-34.75	-38.75	-37.2	-30.8	-22.3	-15.2	-11.3	-7.55	-6.75	-12.2
ch1:	15:02:03	-20.8	-28.15	-33.4	-32	-25.8	-19.35	-11.35	-4.9	-2.55	-2.2	-4.5	-10.45	-15.15	-18.35	-22.2	-22.9
ch1:	15:02:03	-18.2	-13.05	-9.9	-7.4	-7.1	-8.45	-10.1	-13.6	-17.95	-18.85	-17.35	-13.7	-7.65	-3.3	-1.15	0.85
ch1:	15:02:03	0.55	-2.7	-8.6	-16.5	-21.95	-22.2	-18.65	-12.95	-5.35	1.7	6.2	5.25	-0.6	-4.3	-2.75	-1
ch1:	15:02:03	-0.95	-1.15	-3.85	-7.7	-6.8	-4.35	-3.25	-1.3	-0.15	-5.25	-12.05	-12.75	-9.8	-9.05	-7.95	-2.85
ch1:	15:02:03	3.5	4.45	0.6	-4.9	-11.25	-16.25	-16.65	-14.65	-10.5	-6.75	-7.75	-8.6	-6.1	-8.25	-12.35	-14.75
ch1:	15:02:03	-18	-21.15	-18.65	-12.8	-8.3	-6.3	-4.7	-2.05	1.45	-0.4	-10.25	-22.7	-31.75	-32.85	-23.4	-11.65
ch1:	15:02:03	-4.55	1.1	4.45	2.3	-0.7	-7.15	-20.4	-33.15	-38.2	-35.1	-22.5	-7.25	6.1	17.85	25.25	27.15
ch1:	15:02:03	28.4	24.55	14.4	3.65	-5.85	-15.2	-21.6	-26.8	-31.05	-32.15	-29.35	-26.6	-25.7	-24.9	-22.6	-20.6
ch1:	15:02:03	-17.65	-15.15	-13.2	-11.35	-12.05	-14.75	-13	-8.95	-4.55	1.4	6.4	7.9	9.95	10.3	7.55	4.05
ch1:	15:02:03	0.7	-4.85	-10.1	-11	-5.65	4.5	14	16.25	12.95	6.7	-4.1	-13.25	-15	-11.35	-4.65	2.7
ch1:	15:02:03	8.45	14.75	20.9	22.45	18.35	14.1	11.35	5.05	-1.75	0.4	6.3	7.45	8.05	8.6	6.3	6.2
ch1:	15:02:03	8.95	12.9	13.8	6.35	-4.05	-8.25	-6.7	1.05	9.4	13	14.6	16	11.65	4.15	-1.65	-3.95
ch1:	15:02:03	-3.6	0.1	4.2	7.7	11.05	12.65	10.35	7.55	6.9	5.4	0.95	-2.7	-0.3	6.4	11.85	15.55
ch1:	15:02:03	19.2	21.35	18.25	11.15	2.5	-4.65	-5	1.05	7.4	13.25	18.35	21.2	20.25	14.95	4.55	-6.3
ch1:	15:02:03	-14.3	-16.55	-12.25	-3.85	4.7	11.2	15.55	20.15	20.5	16.45	11.85	6.15	-2.1	-7.65	-11.9	-16.35
ch1:	15:02:06	-17.05	-13.55	-6.4	4.65	11.4	12.75	13.05	9.75	1.5	-6.3	-12.5	-15.35	-12.65	-7.65	-1.35	6.25
ch1:	15:02:06	7.85	2.3	-5.2	-11.7	-14.9	-12.4	-4.3	5.05	7.2	6.35	8.95	13.2	13.75	9.1	0.85	-3.3
ch1:	15:02:06	-0.75	3.45	7.55	12.4	15.6	14.75	8.7	1.3	-4.65	-8.65	-7.45	1.9	11.6	18.3	22.8	21.8
ch1:	15:02:06	16.85	14.95	15.6	17.25	19.95	21.35	18.35	15.7	15.4	13.7	11.15	11.5	11.8	11.85	12.45	12.55
ch1:	15:02:06	13.7	15.5	13.6	10.65	8.9	6.65	4.7	6	9.05	15.3	22.35	24.7	23.1	21	16.65	10.1
ch1:	15:02:06	4	0	-0.95	-0.1	0.1	0.55	2.25	3.4	3.95	3.75	-0.3	-7.4	-12.95	-10.95	1.25	16.15
ch1:	15:02:06	24.8	29.25	32.1	30.25	24.75	19.95	18.75	19.3	18.2	15.2	11.1	5.55	1.05	-1.1	-1.35	1.8
ch1:	15:02:06	7.2	11.3	12.1	12.3	13.4	13.2	8.5	0.15	-9.35	-15.65	-14.85	-9.15	-2.35	2.15	3	1.7
ch1:	15:02:06	0.4	0.1	-1.1	-3.6	-4.1	-1.1	3.3	9.05	14.8	18.3	19.15	21	21.4	16.3	7	-0.85
ch1:	15:02:06	-5.5	-5.05	2.1	10.5	16.55	18.45	16.5	13.1	10	4.9	0.9	-0.15	-2.85	-7.3	-7.6	-3.75
ch1:	15:02:06	1.8	9.05	15.15	16.75	13.25	7.1	-1.55	-8.9	-7.15	2.75	11.35	14.7	14.8	10.5	3.15	-3.4
ch1:	15:02:06	-7.9	-8.75	-6.4	-0.7	8.55	16.05	16.95	13.9	9	2.9	-2.3	-8	-14.9	-17.1	-12.15	-4.2
ch1:	15:02:06	4.9	11.3	11.65	8.05	1.9	-6.2	-12.35	-14.45	-12.55	-6.95	-1.15	3	5.5	3.7	-2.6	-6.75
ch1:	15:02:06	-7.3	-7	-5.4	-2	1.4	4.95	11.4	16.25	13.1	5.7	0.55	-4.5	-10.6	-12	-7.05	-0.75
ch1:	15:02:06	3.3	4.4	3.8	2.35	0.3	-1.55	-0.8	-0.1	-0.85	-2.75	-8.75	-18.25	-22.7	-22.9	-24.05	-24.05
ch1:	15:02:06	-23.85	-27.8	-33	-36.95	-37.95	-35.2	-31.05	-25.75	-19.25	-17.6	-19.3	-22.15	-25.8	-27.55	-26.75	-23.65
ch1:	15:02:06	-15.8	-8	-3.1	-2.35	-7.4	-14.25	-18.45	-23.75	-25.8	-20.95	-16.3	-15.3	-14.35	-10.8	-5.25	-2.65
ch1:	15:02:06	-6	-14.5	-22.9	-28.75	-30.55	-29	-21.15	-10.15	-1.55	1.05	1.15	-0.95	-7	-15.7	-20.2	-21.8
ch1:	15:02:06	-22.75	-19.5	-10.55	-0.35	7.45	9.15	4.9	1.45	0.9	-2.55	-8.3	-13.85	-18.9	-21.4	-19.75	-17.2
ch1:	15:02:06	-14.35	-11.5	-10.15	-10.35	-9.6	-7.2	-5.6	-5.4	-4.7	-2.7	-1.75	0.1	5.8	11.9	12.3	9.3
ch1:	15:02:06	6.95	4.7	4.7	7.7	10.85	11.35	7.1	-0.5	-4.85	-3	1.15	5.95	10.35	11.55	10.05	8
ch1:	15:02:06	6.35	6.25	7.1	7.45	7.55	9.85	11.8	9.15	5.45	8.25	13.15	9.7	-0.35	-7	-6.3	0.45
ch1:	15:02:06	9.7	16.75	20.35	21.15	19.45	17.2	14.85	9.5	1.45	-5.1	-8.05	-10.2	-11.75	-11.2	-10.95	-10.55
ch1:	15:02:06	-6.05	-2.45	-3.65	-7.1	-8.85	-6.65	1.7	12.95	24	31.25	32.25	28.35	20.3	8.45	0.95	0.7
ch1:	15:02:09	4.4	8.55	9.7	7.6	3.35	-3.55	-10.6	-13.65	-13.5	-13.95	-13.75	-12.85	-11.4	-10.95	-10.5	-8.45
ch1:	15:02:09	-4.95	-2.1	0.3	4.15	10.4	15.55	17.85	18.5	17.8	13.25	6.55	1.25	1	4.15	8.15	13.95
ch1:	15:02:09	21.3	25.3	24.75	19.8	10.2	-1.7	-11.15	-16.5	-13.3	-1.3	12.5	26.7	39.8	45.8	43.85	37.25
ch1:	15:02:09	27.9	20.8	15.65	11.2	10.25	11.6	11.95	12.05	11.35	9.9	9.5	8.5	8.15	9.1	7.65	4.05
ch1:	15:02:09	2.85	4.85	9.4	15.05	19.65	24	26.4	25.15	22.5	20.35	19.6	19.4	16.4	13.4	13.6	16.9
ch1:	15:02:09	20.7	22.4	21.05	19.8	20.7	22.6	21.55	17.45	15.8	18.5	20.65	19.55	17	15.3	15.3	14.75
ch1:	15:02:09	13.75	13.25	11.95	13.85	19.05	21.15	21.7	22.05	18.75	12.25	5.85	1.15	1.7	5.95	10.3	14.75
ch1:	15:02:09	15.6	10.95	3.6	-2.9	-6.9	-9.45	-12.35	-12.85	-9.35	-3.85	1.75	6.7	12.1	15.8	13.15	3.85
ch1:	15:02:09	-6.6	-14.3	-14.8	-9.8	-4.15	2.55	10.15	13.75	10.95	4.1	-5.5	-14.9	-17.9	-15.45	-10.5	-0.65
ch1:	15:02:09	10.55	15.8	15.45	14.4	15.05	14.8	11.35	5.55	-1.05	-7.45	-9.4	-8.5	-7.6	-5.25	-2.05	-2.25
ch1:	15:02:09	-4.65	-5.2	-5.85	-10.35	-14.85	-16.45	-17.6	-18.15	-13.3	-7.15	-4.1	-3.15	-3.7	-5.85	-7.75	-10.65
ch1:	15:02:09	-13.05	-13.6	-12.5	-12.5	-13.7	-16.3	-18.5	-20.25	-22.05	-24.3	-27.25	-31.35	-34.9	-37.8	-41.5	-46
ch1:	15:02:09	-50.35	-54.85	-57.1	-58.8	-60.75	-63.2	-67.45	-73.55	-76.9	-77.65	-77.6	-76.9	-75.35	-76.1	-79.15	-81.2
ch1:	15:02:09	-81.3	-80.4	-79.95	-80.3	-80.35	-79.7	-75.9	-69.7	-65.5	-63.45	-60.7	-60.8	-62.95	-64.05	-68.55	-74.7
ch1:	15:02:09	-73.45	-67.7	-63.05	-57.75	-51.6	-48.5	-49.5	-52.7	-56.15	-58.7	-58.75	-53.85	-47.15	-39.85	-32.65	-27.75
ch1:	15:02:09	-26.1	-24.65	-24.15	-25.75	-28.85	-30.05	-28.55	-25.85	-22.2	-17.45	-15.55	-16.75	-19.9	-21.9	-19.5	-15.5
ch1:	15:02:09	-13.4	-12.8	-13.9	-13.65	-10.35	-7.15	-5	-3.05	-2.1	-1.4	-1.35	2	10.15	15.75	14.2	12.4
ch1:	15:02:09	10.25	9.4	12.15	14.15	13.35	14.3	16.3	18.4	19.8	19.85	20.2	20.9	19.75	18.3	17.4	16.2
ch1:	15:02:09	16.3	17.45	17.45	17.25	15.25	10.6	6.05	8.1	17.3	24.05	24.05	23.15	21.8	20.4	21.15	20.7
ch1:	15:02:09	18.5	16.8	13.75	11.9	13.9	16.9	20.05	20.65	19.2	19.85	22.35	21.1	15.8	11.6	11.9	13.1
ch1:	15:02:09	15.95	20.8	22.15	19.1	18.15	17.25	12.25	4.6	-1.7	-3.3	0.9	5.7	7.1	6.55	6.55	6.7
ch1:	15:02:09	6.25	5.75	5.45	5.95	6.15	3.95	0.85	-2	-2.65	0.35	4.55	6.05	6.1	4.35	2.8	1.65
ch1:	15:02:09	-1.6	-5.75	-5.75	-2.2	3.65	7.25	4.8	-1.7	-5.35	-3.85	-2.65	-5.45	-7.25	-5.3	-1.45	4.15
ch1:	15:02:09	9.85	11.4	11.15	9.15	3.7	-2.25	-3.1	-1.8	0.7	6.45	13.6	17.7	19.75	18.45	12.5	6.2
ch1:	15:02:12	-0.45	-7.9	-10.05	-6.5	-1.1	2.45	4.75	9.4	14.65	14	4.7	-10.75	-22.55	-21.15	-12	-4.7
ch1:	15:02:12	1.6	6.8	9	10.15	11.9	10.45	4.8	-1.1	-1.25	2.7	7.3	8.05	7.15	7.35	8.35	8.35
ch1:	15:02:12	8	5.4	5.1	9.45	12.9	12.25	10.8	9.45	8.3	9.3	11.65	12.85	10.8	4.65	-1.75	-3.3
ch1:	15:02:12	0.5	5.4	9.5	10.6	9.3	7.1	3.3	-1.8	-3.25	-1.95	-0.9	1.35	8.35	18.7	27.25	29.6
ch1:	15:02:12	29.85	27.4	19.7	13.05	10	6.6	4.6	3.7	3.65	6.5	8.6	9.1	12.1	14.65	13.15	8.7
ch1:	15:02:12	3.25	-0.4	-2.45	-2.35	3.4	8.55	7.95	9	10.65	10.95	14.55	18.5	16.65	14.2	12.25	8.15
ch1:	15:02:12	4.3	1.95	-0.2	0.5	4	7.25	10.5	13.7	14.6	13.15	9.45	4.55	0.7	-1.15	-1.25	1.9
ch1:	15:02:12	6.45	10.55	14.45	17.3	16.6	15.15	13.85	9.95	4.25	2.1	3.85	6	7.75	9.5	12.05	13.55
ch1:	15:02:12	13.65	14.65	19.45	25.15	25.85	20.9	14.6	12.15	15.55	21.65	25.75	28.6	28.4	25.35	21.65	17.2
ch1:	15:02:12	15.45	17.5	18.5	21.85	29	32.75	33.7	35	33.85	30.85	27.05	22.75	20.15	18.95	18.75	19.75
ch1:	15:02:12	19.95	21.9	24.75	26.15	28.6	31.65	31.8	32.3	30.7	26.35	24.9	25.9	25.2	25.45	23.7	20.7
ch1:	15:02:12	22.55	26.7	25.7	22.25	20.05	22.65	28.45	34.8	39.15	42.4	44.95	44.6	35.65	19.65	3.75	-7.35
ch1:	15:02:12	-11.25	-6.8	3.2	14.95	22.15	22.7	21.05	20.1	15.55	7.55	0.8	-2.9	-7.2	-9.35	-4.5	6.85
ch1:	15:02:12	17.85	26.05	32.2	34	29.1	23.75	18.8	10.55	2.6	-1.6	-3.4	-0.4	5.55	9.45	10.35	9.6
ch1:	15:02:12	9.05	9.25	6.15	3.3	3.35	1.55	-1.75	-2.9	-1.75	3.15	10.95	18.45	23.35	23.45	18.4	13
ch1:	15:02:12	7.65	3.45	3.75	8.6	15.55	20.7	21.75	20	16.4	12.65	10.35	7.45	5.2	7.5	12.35	16.15
ch1:	15:02:12	18.1	17.85	16.1	13.85	10.4	5.9	2.85	1.3	0.1	3	10.35	17.9	24.05	29.9	35.3	38.8
ch1:	15:02:12	36.05	29.8	22.65	12.6	1.8	-3.85	-4.8	-3.3	-1.95	-2.65	-3.75	-6.35	-10.15	-13.25	-17.05	-19.55
ch1:	15:02:12	-18.55	-17	-15.5	-12.95	-12.65	-11.65	-8.55	-8.05	-9.5	-9.2	-8	-7.05	-6	-5.25	-4.55	-3.85
ch1:	15:02:12	-5	-8.65	-10.95	-9.85	-5.2	2.1	8.75	12.75	16.05	16.25	10.4	3.65	-1.8	-9	-15.9	-19.1
ch1:	15:02:12	-18.7	-11.1	0.2	8.45	14.1	17.35	15.25	10.3	4.55	-4.25	-12	-13.8	-11.8	-7.75	-1	6.85
ch1:	15:02:12	10.2	8.1	4.15	-0.4	-7.65	-13.95	-12.8	-4.7	3.7	8.85	11.9	14.15	14.6	10.2	2.2	-6.3
ch1:	15:02:12	-12.85	-16.25	-14.95	-6.85	5.55	15.9	20.5	20.8	16.9	11.25	5.25	-0.6	-5.25	-8.3	-10.35	-12.15
ch1:	15:02:12	-15.25	-16.5	-13.9	-11.8	-13.9	-18.3	-25.65	-34.55	-38.9	-35.6	-26.9	-19.4	-17.2	-18	-19	-22.95
ch1:	15:02:15	-28.1	-28.85	-25.4	-20.4	-14.75	-12.95	-13.45	-11.2	-7.9	-10.15	-14.1	-14.95	-15.35	-19.05	-20	-17.65
ch1:	15:02:15	-16.9	-13.7	-6.9	-3.9	-4.85	-4.05	-4.25	-8.45	-12.3	-12.85	-13.35	-13.85	-10.6	-4.8	-0.45	1.45
ch1:	15:02:15	1.05	-0.75	-2.4	-3.4	-3.35	-1.9	0.1	1.8	4.1	5.9	6.2	8.15	10.75	11.9	13.85	16.25
ch1:	15:02:15	15.5	13.1	11.2	10.7	9.85	7.55	6.05	6.6	5.65	4.55	6.7	11.15	14.4	15.15	15.65	16.1
ch1:	15:02:15	15.95	15.8	16.4	17.05	17.8	15.9	11.8	9.2	6.65	3.8	5.35	8	8.1	9.2	12.1	16.2
ch1:	15:02:15	19.25	19.35	16.7	15.05	15.3	15.85	16.7	17.6	19.95	23.65	27.6	30.4	30.35	26.95	23.2	19.05
ch1:	15:02:15	14.65	12.55	12.15	12.55	15.5	20.65	26.4	32.3	35.4	33.65	26.3	17.6	11.05	5.35	0.95	4.9
ch1:	15:02:15	12.2	16.05	18.75	20.9	18.95	12.1	2.75	-3.75	-5.8	-5.65	-4.5	-3.85	-4.6	-4.3	-6.25	-11.2
ch1:	15:02:15	-16.2	-21	-23.75	-20.3	-15.65	-13.55	-10.65	-8.9	-9.95	-10.45	-9.95	-11.4	-16.1	-19.75	-20.35	-18.95
ch1:	15:02:15	-15.3	-8.75	-4.5	-2	-1.45	-5.55	-11.8	-16.9	-19.7	-16.4	-11.3	-10.1	-10.45	-9	-7.1	-5.25
ch1:	15:02:15	-4.75	-5.55	-6.85	-9.15	-11.05	-14.2	-19.7	-21.9	-18.85	-14.9	-10.35	-4.65	-1	0.05	-2.9	-10.1
ch1:	15:02:15	-18.1	-22	-20.55	-16.05	-12.85	-13.8	-16.3	-18.25	-18.3	-17.1	-14.55	-15.95	-22.3	-27.25	-26.65	-24.5
ch1:	15:02:15	-23.05	-20.1	-15.75	-13.2	-13	-13.75	-15.9	-19.8	-19.9	-11.45	-2.6	1.2	3.55	5.7	3.75	-2.05
ch1:	15:02:15	-11.2	-20.3	-24.7	-21.8	-12.75	-2.6	4.5	8.7	12.4	15.05	13.7	6.75	-2.5	-10.2	-16.55	-19.6
ch1:	15:02:15	-16.4	-8.15	-0.8	3.7	6.25	7.55	9.6	9.25	2.45	-6.2	-10.95	-13.65	-12.55	-6.55	0.2	6.45
ch1:	15:02:15	8.9	6.05	1.9	-3.55	-8.2	-7.15	-2.75	2.45	7.2	9.35	10.15	9.7	5.5	2.9	2.75	0.95
ch1:	15:02:15	-3.65	-6.7	-6.45	-4.1	-1.6	2.6	7.5	9.05	8.7	7.6	0.9	-9.5	-13.7	-13.3	-16.2	-17.3
ch1:	15:02:15	-14	-9.65	-5.3	-3.85	-7.1	-9.95	-12.4	-16.8	-21.45	-24.15	-23.65	-21.35	-19.1	-15.75	-12.65	-11.75
ch1:	15:02:15	-14.65	-21.95	-27.85	-25.75	-18.9	-12.7	-7.3	-2.1	2.2	3.95	0.35	-9.3	-20.5	-28.05	-33.5	-40.35
ch1:	15:02:15	-43.35	-36.6	-24.4	-13.25	-6.05	-4.45	-6.8	-12.3	-21.25	-28.45	-31.3	-33.95	-33.9	-28.8	-23.2	-19.1
ch1:	15:02:15	-14.65	-11	-8.1	-7	-8.65	-10.4	-12.25	-16.9	-20.7	-19.15	-15.85	-13.85	-10.75	-6.1	-2.25	-3.25
ch1:	15:02:15	-11.5	-21.25	-25.6	-21.8	-10.6	0.9	6.85	10.75	13.45	13.1	10.25	5	-2.8	-11.25	-17.6	-19.4
ch1:	15:02:15	-18.95	-21.25	-20.15	-14.9	-10.5	-7.55	-7.2	-12.6	-16.4	-18.55	-20.45	-18.3	-13	-11.05	-10.55	-10.7
ch1:	15:02:15	-11.95	-13.85	-17.15	-18.6	-15.5	-14.3	-12.95	-6.85	-1.55	-3.35	-9.7	-18.8	-23.9	-22.55	-21.05	-19.5
ch1:	15:02:18	-9.35	-7.95	-9.35	-11.7	-10.85	-8.05	-5.2	-2.95	-2.5	-1.5	1.15	2.2	1.05	-0.9	-3.65	-7.55
ch1:	15:02:18	-8.45	-3.6	3.55	9.8	16.45	22.05	23.2	18.15	8.3	-2.35	-8.45	-8.95	-9.35	-11.85	-12.8	-9.3
ch1:	15:02:18	-2.85	3.6	7.2	7.35	4.4	-4.55	-16.35	-20.5	-15.5	-7.5	1.9	9.95	12.75	10.9	7.15	0.95
ch1:	15:02:18	-7.35	-13.3	-12.5	-7.65	-4.05	-0.55	2.75	6	9.05	9.25	4.1	-4.15	-12.75	-19.05	-20.5	-16.25
ch1:	15:02:18	-8.45	-2.45	-0.05	2.15	2	0.05	0.5	1.05	-4.45	-13.6	-21.55	-25.9	-25.3	-18.95	-10.55	-4.05
ch1:	15:02:18	-2.1	-4.05	-8.2	-14.9	-26.4	-35.35	-36.6	-29.4	-14.8	-0.3	8	14.3	12.6	-0.75	-14.25	-22.85
ch1:	15:02:18	-27.05	-23.6	-15.35	-6.05	5.15	13.6	15	9.9	0.7	-10.2	-18.6	-21.75	-18.1	-10.9	-4.7	-1.25
ch1:	15:02:18	-0.45	-3.95	-10.9	-15.45	-13.95	-10.7	-7.75	-2.15	2.55	1.85	0.05	-1.5	-3.6	-3.4	-0.05	3.45
ch1:	15:02:18	5.95	6.8	6.6	5.9	2.1	-2.1	-4	-2.6	2.75	9.7	14.25	14.6	11.6	8.9	7.55	3.7
ch1:	15:02:18	1.6	3.2	2.9	0.35	0.35	1.9	2.15	-0.8	-3	-4.5	-4.35	-1.15	2.25	1.8	2.1	2.65
ch1:	15:02:18	-0.4	-4.15	-5.05	-4.05	-2.7	-4	-3.7	-0.1	1.85	-0.4	-1.45	0.85	5.75	9.5	11.6	14.2
ch1:	15:02:18	14.6	10.8	5.15	-0.55	-3.05	-1.9	-1	0.35	2.1	0.8	2.1	7.65	10.35	9.5	9.1	9.3
ch1:	15:02:18	10.3	10.8	8.95	6.65	4.95	4.35	6.2	6.9	6.1	6.2	7.6	9.75	11.4	10.45	7.2	4.4
ch1:	15:02:18	3.6	3.9	3.75	4.8	7.95	9.05	7.9	6.25	3.55	1.9	1.65	0.55	1.8	4.85	4.55	2.75
ch1:	15:02:18	2.4	1.15	0.8	5	7.6	5.65	4.7	3.9	2.05	2.55	3.3	1.2	-0.15	-1.05	-3.95	-5.35
ch1:	15:02:18	-5.3	-6.05	-5.55	-4.9	-7.45	-9.3	-5.3	1.15	4.2	5.1	6.75	7.7	6.45	3.55	-1.6	-6.45
ch1:	15:02:18	-10.55	-15.55	-17.9	-13.5	-6.4	3	14	21.55	19.7	12.1	3.75	-5.2	-12.6	-13.1	-8.6	-2.4
ch1:	15:02:18	6.1	16.6	24.9	28.4	24.9	16.7	7.8	1	-3.7	-6.75	-8.15	-5.65	-0.65	4.15	7.25	9.3
ch1:	15:02:18	8.4	4.95	-0.05	-4.85	-10	-13.5	-13.35	-9.5	-4.65	1.65	6.95	8.6	6.95	3.5	-2.9	-10.6
ch1:	15:02:18	-15.45	-15.4	-11.5	-5	2.65	9.35	10.25	5.2	0.25	-4.35	-8.2	-9.45	-10.55	-11.8	-7.2	1.75
ch1:	15:02:18	10.6	18.9	25.8	26.65	19.15	6.8	-3.95	-14.5	-23.5	-23.45	-17.55	-11.2	-1.2	7.8	11	10.5
ch1:	15:02:18	8.35	4.2	-1.4	-9.95	-16.9	-15.45	-6	3.85	10.15	13.25	14.1	12.75	11.15	7.5	1.75	-2.15
ch1:	15:02:18	-3.15	-2.05	-1.1	-2.35	-1.85	1.35	6.15	12.1	16.15	14.25	10.4	8.15	4.85	0.8	-3.2	-5.7
ch1:	15:02:18	-4.85	-2.65	1.2	8.2	14.15	14.8	11.45	5.5	-1.6	-6	-5.25	0.5	5.5	6.2	6.65	6.25
ch1:	15:02:21	6.15	5.45	5.85	7.15	10.15	12.05	11.25	8.95	4.85	-1.3	-3.65	-3.2	-2	3.35	10.15	11.45
ch1:	15:02:21	8	3.75	0.75	-0.35	-0.6	0.05	3.25	6.45	5.3	2	0.25	-1.25	-0.45	3.3	4.9	3.95
ch1:	15:02:21	5.45	8.25	11.25	11.8	7	-0.65	-7.2	-9.25	-6.05	-3	1.15	10.35	16.05	13.8	8.7	0.05
ch1:	15:02:21	-9.8	-13.5	-10.55	-3.95	2.2	4	3	0.75	-0.15	4.25	8.8	7.95	5.2	3.9	5.5	8.6
ch1:	15:02:21	8.9	5.4	1.05	-2.35	-2.3	0.7	2.75	2.9	2.1	1.7	3.55	7.25	10	10.95	10.05	7.5
ch1:	15:02:21	2.7	-0.45	0.1	1.1	0.7	1.65	2.95	4.4	6.85	8.05	6.45	6.7	7.2	5.1	1.6	-1.85
ch1:	15:02:21	-5	-4.15	-0.05	1.4	1.4	2.7	2.35	2.2	5.6	7.7	6.6	5.4	4.65	2.65	0.25	-1.65
ch1:	15:02:21	-1.8	0	2.65	4.45	5	4.45	1.3	-3.1	-6.15	-5.9	-4.3	0.35	9.4	19.2	26.5	29.7
ch1:	15:02:21	26.2	17.25	5.75	-4.6	-11	-11.25	-4.3	5.1	11.35	16.9	18.85	10.35	-0.25	-6.3	-14.4	-18.5
ch1:	15:02:21	-12.65	-5.15	0.9	6.8	8.6	7.75	5.25	0.7	-3.05	-6.8	-10.1	-7.45	-3.3	-3	-1.85	-0.45
ch1:	15:02:21	2.15	7.9	10.95	7.55	2.3	-2.4	-3.9	-0.05	6.5	11.05	12.55	11.95	12.15	9.2	-1.05	-11.45
ch1:	15:02:21	-14.7	-11.3	-1.95	7.15	11.15	10.65	6.35	1.1	-1.1	-3.2	-6.2	-7.7	-4.95	2.5	9.1	9.45
ch1:	15:02:21	7.2	5.8	3.8	-0.05	-4.9	-8.15	-7.45	-7.45	-6.35	0.05	7.25	11.95	18.75	22.8	17.35	8.5
ch1:	15:02:21	4.25	1.55	-0.05	2.35	4.6	6.1	11.55	16.4	18.3	18.65	15.75	10.85	5.5	-3	-11.85	-17.7
ch1:	15:02:21	-19.5	-12.9	-0.3	8.55	12.75	17.6	20.7	20.65	20.15	17.65	13.9	12.15	8.5	0.8	-3.7	-2.9
ch1:	15:02:21	-0.35	2.95	5.55	8.25	10.85	9.95	2.8	-7.8	-13.75	-11.25	-5.75	-0.5	7	16.75	23.55	25.6
ch1:	15:02:21	23.95	20.25	15.45	10.6	7.35	5.15	4.6	7.05	10.6	12.9	13.3	13.4	12.95	9.85	5.05	0.3
ch1:	15:02:21	-3.8	-3.1	0.8	3.5	6.6	10.3	10.25	11.2	13.95	11.65	2.8	-7.75	-11.65	-4.55	6.75	15.45
ch1:	15:02:21	20.45	21.9	19.1	11.25	2.15	-2.4	-2.55	1.9	9.85	15.2	14.1	10.2	8.35	11.05	15.9	17.15
ch1:	15:02:21	10.35	-0.7	-5.95	-2.75	4.4	13.05	19.15	21.95	22.4	19.65	14.85	11.85	10.4	8.9	5.95	3.15
ch1:	15:02:21	2.9	5.4	9.05	11.25	10	9.9	13.05	15.6	12.65	2.4	-7.15	-10.85	-11.25	-9.25	-5.3	-3.45
ch1:	15:02:21	-2.1	-0.65	0.4	3.25	4.3	1.95	1.3	1.7	2.85	6.35	9.45	11.8	14.25	17.75	23	23.6
ch1:	15:02:21	15.45	6.05	1	-0.35	4.65	11.65	15.5	16.65	17.65	19.9	20.65	16.55	12.6	8.85	3.35	0.45
ch1:	15:02:21	3	8.3	13.85	20.05	26.7	29.5	27.05	24.45	25.35	26.05	23.2	17.7	10.65	3.25	0.5	3.45
ch1:	15:02:25	-8.2	-4.05	1.35	6.45	10.4	10.25	7	2.3	-4	-10.95	-13.5	-10.3	-4.65	0.8	4.45	5.75
ch1:	15:02:25	6.9	6.35	2.15	-2.6	-7.05	-16.25	-25.45	-29.45	-30.5	-29.9	-27.5	-26.65	-26.65	-26.45	-27.7	-30.1
ch1:	15:02:25	-32.05	-37.3	-44.3	-47.15	-45.05	-38.85	-28.8	-19.8	-14.55	-11.1	-8.65	-10.9	-17.55	-22.35	-20.55	-19.7
ch1:	15:02:25	-20.85	-19.2	-14.3	-7.55	0.8	6.05	7.95	9.05	8.9	5.3	-2.15	-11.2	-19.8	-26.7	-31.45	-34.85
ch1:	15:02:25	-37	-36.15	-31.85	-28.2	-27.85	-30.05	-33.2	-33.75	-32.3	-31.3	-31.6	-31.7	-31.2	-27.95	-22.1	-17.55
ch1:	15:02:25	-13.65	-11.55	-13.45	-16.1	-15.65	-10.8	-5.1	-2	-0.85	0.15	0.25	1.5	2.9	3.3	5.05	8.65
ch1:	15:02:25	11.95	14.05	15.25	16.35	17.45	18.15	16.65	14.1	13.25	15.45	19.4	24.25	28.25	33.85	38.65	37.85
ch1:	15:02:25	33.15	26.55	19.45	15.5	16.1	20	24.4	26.45	26.3	26.35	25.35	23.3	21.75	20.7	21.9	23.3
ch1:	15:02:25	21.65	21.15	24.05	28	32.6	36.6	35.5	32.55	31.35	28.1	23.6	27.15	37.25	45.55	50.25	54.2
ch1:	15:02:25	57.45	58.6	58.25	55.05	47.5	39.3	34	29.5	28.4	32.25	35.8	38.6	43.25	47.55	51.8	56.7
ch1:	15:02:25	59.1	57.9	53.9	47.35	40.55	35.9	35.15	38.1	42.7	46.45	49	51.25	51.9	50.75	48.95	46.3
ch1:	15:02:25	42.7	39.4	33.95	30.1	31.25	34.75	38.65	42.3	43.95	44.4	44.9	44.15	41.4	37.4	33.3	29.5
ch1:	15:02:25	27.85	28.75	26.9	23.15	21.5	20.8	20.05	21.55	22.95	24.55	27.65	30.8	33.5	36.25	35.05	31.35
ch1:	15:02:25	25.9	19.15	13.7	10.7	9.45	11.9	16.9	21.2	24.75	27.2	27	23.6	16.4	10.05	9.7	13.2
ch1:	15:02:25	16.05	19.4	22	21.9	21.05	20.85	20.6	18.55	14.7	12.95	13.3	14.3	15.55	17.2	20.55	24.35
ch1:	15:02:25	27.3	29.75	31.5	31.1	30.1	25.05	18.55	15.1	14.4	15.8	17.9	16.75	16.7	19.7	21.1	20.85
ch1:	15:02:25	20.35	18.4	14.55	7.65	1	-0.75	0.45	1.25	3.95	8.95	14.05	14.5	11.05	5.1	-0.1	-1.35
ch1:	15:02:25	1.1	2.9	4.25	5.25	7.1	8.75	7.55	4.65	3.8	3.55	3.65	2	-1.2	-1.1	3	8
ch1:	15:02:25	13.1	14.85	11.35	7.4	4.95	2.9	-0.3	-3.6	-3.75	-0.65	0.7	1.25	2.65	3.2	4.65	8
ch1:	15:02:25	6.7	3.35	1.5	0.5	1.75	5.25	4.3	1.55	0.65	-1.1	-2.65	-3.2	-2.85	0.55	4.4	5.9
ch1:	15:02:25	5.5	3.4	-2.05	-8.05	-13.15	-15.6	-16.5	-15.75	-12.8	-12.45	-13.85	-13.65	-14.9	-15.8	-15.75	-19.65
ch1:	15:02:25	-23.65	-22	-20.2	-19.95	-21.9	-26.2	-30.45	-31.65	-30.35	-26.7	-23.1	-18.5	-15.85	-16.95	-18.8	-21.85
ch1:	15:02:25	-27.1	-30.7	-32.1	-30.5	-27.65	-24.65	-21.1	-20	-22.65	-25.45	-30.55	-35.7	-37.85	-37.9	-35.85	-30.5
ch1:	15:02:25	-26.55	-25.05	-27.95	-32	-34.5	-36.25	-35.6	-32.4	-32.4	-34.1	-34.15	-31.4	-27.95	-25.15	-23	-21.2
ch1:	15:02:28	-29.15	-26.95	-24	-23.1	-23.55	-24.3	-24.85	-27.6	-31.45	-31.65	-26.75	-21.7	-19.2	-20.65	-20.95	-18.1
ch1:	15:02:28	-17.2	-17.7	-14.2	-12.2	-14	-17.6	-21.1	-21.5	-17.25	-13.8	-13	-13.95	-16.3	-17	-16.05	-16
ch1:	15:02:28	-16.45	-17	-17.25	-15.4	-11.45	-8.15	-10.3	-19.3	-26.1	-23.95	-16.95	-11.75	-9.5	-9.7	-9.7	-8.55
ch1:	15:02:28	-9.65	-12.7	-15.05	-17.5	-19.8	-18.7	-17.1	-17.15	-17.8	-17.2	-15	-9.1	-5.2	-9.8	-19.5	-25.85
ch1:	15:02:28	-26.5	-22.75	-16.3	-9.75	-4.35	-1.85	-4.4	-10.55	-16.1	-17	-15	-12.7	-9	-6.5	-6.65	-6.35
ch1:	15:02:28	-6.4	-8.7	-11.1	-11.3	-8.15	-2.25	0.8	0.55	3.4	6.15	4.55	2.3	1.15	-2.3	-6.2	-8.8
ch1:	15:02:28	-8.2	-2.25	6.8	12.7	16.05	15.35	10.1	2.65	-3.05	-8.7	-12.3	-12.35	-10.25	-7.85	-3.5	-0.1
ch1:	15:02:28	-2.5	-9.2	-15.8	-21.2	-22.1	-17.5	-10.35	-3.2	4	10.3	14.75	16.6	12.8	6.2	-0.45	-6.75
ch1:	15:02:28	-12.85	-18.45	-23.1	-23.65	-19.1	-10.85	-0.85	6.7	8.9	7.45	0.65	-8.4	-14.1	-16.7	-16.35	-12.75
ch1:	15:02:28	-9.8	-6.25	-3.1	-3.95	-4.5	-4.85	-12.6	-20.1	-19.2	-13.15	-4.65	4.3	8.95	8	0.25	-11.55
ch1:	15:02:28	-20.05	-21.6	-18.15	-9.9	-2.45	3.3	7.6	4.15	-5.35	-11.25	-12.15	-9.25	-3.95	0.7	4.75	8.65
ch1:	15:02:28	10.5	12.85	15.55	14.35	9	3.45	2.15	4.9	8.25	12	14.75	16.45	18.05	17.65	12.95	10
ch1:	15:02:28	12.5	17.25	19.55	18.85	16.25	13.2	10.9	9.75	10.5	15.65	20.15	20.55	23.15	25.45	23.3	21.65
ch1:	15:02:28	19.8	12.55	5.7	3.05	0.95	2.15	6	9.65	13.45	14.3	9.2	4	0.55	-2.1	-2.5	-2.7
ch1:	15:02:28	-1.45	6.5	14.25	16.55	17.2	15.6	12.8	12.2	10	4.65	1.4	0.55	-0.1	-2.15	-3.55	-0.1
ch1:	15:02:28	5.2	6.7	7.1	8.9	8.45	4.25	-2.25	-8.15	-10.45	-8.65	-5.5	-0.35	5.7	7.95	6.05	1.55
ch1:	15:02:28	-3.4	-8.5	-14	-16.3	-13.3	-6.35	1.65	8.15	9	6.75	3.75	-2	-10.3	-18.2	-21.35	-15.5
ch1:	15:02:28	-2.5	10.1	17.05	19.95	19.3	13.85	3.8	-5.9	-11	-12.05	-10.9	-4.85	6.1	16.3	21.55	21.95
ch1:	15:02:28	17.05	7.55	-3.6	-12.75	-17.05	-15.05	-8.65	-0.2	6.6	12.1	14.05	11.05	7.05	4.5	2.05	-0.85
ch1:	15:02:28	-5.4	-8.9	-7.2	-1.75	3.5	8.55	11.8	13.7	16	15.6	9.75	2.9	-2.8	-5.4	-4.2	-1.4
ch1:	15:02:28	3.05	9.4	11.6	10.15	8.85	6.85	3.95	0.05	-2.35	0.65	7.65	13.2	17.95	21.35	21.2	13.7
ch1:	15:02:28	0.4	-10.55	-11.75	-7.5	-2.65	-0.75	-0.55	1.55	4.75	4.6	0.55	-7.1	-13.6	-16.3	-17.15	-16.85
ch1:	15:02:28	-13.25	-6.85	3.4	12.35	12.5	3.1	-9.35	-21.05	-27.75	-28	-21.35	-12.75	-8.15	-4.8	2.3	7.5
ch1:	15:02:28	4.05	-5.95	-17.85	-28.85	-35.05	-32.9	-26.8	-22.15	-15.8	-7.6	-3.5	-3.45	-4.8	-8.85	-16	-21.3
ch1:	15:02:31	4.2	6.05	8.55	7.15	1.35	-5.95	-10.55	-12.95	-11.25	-3.55	0.1	-2.6	-2.75	-1.1	0.05	1.25
ch1:	15:02:31	-3.8	-11.35	-14.75	-16.1	-15.45	-12.65	-10.35	-8.3	-5.9	-2.4	3.85	7.35	4.85	0.4	-6.55	-15.45
ch1:	15:02:31	-18.95	-13.45	-0.6	11.4	17.05	18.85	18.95	14.8	10.25	5.6	-2.4	-10.95	-15.65	-16.55	-15.2	-10.05
ch1:	15:02:31	-2.7	1.5	3.1	6	9.45	8.95	4.85	-3.4	-15.5	-25.5	-28.6	-26.85	-21.3	-12.5	-4.05	1.3
ch1:	15:02:31	1.8	-2.55	-9.65	-15	-18.2	-21.3	-25	-24.1	-18.85	-14.5	-13.25	-14.75	-17.9	-18.5	-17.95	-21.2
ch1:	15:02:31	-25.9	-26.9	-25.15	-20.2	-14.15	-10.2	-9.2	-10.4	-13.95	-18.6	-23.65	-26.75	-27.25	-24.05	-16.2	-6.1
ch1:	15:02:31	0.15	1	-3.7	-12.5	-22.3	-30.3	-35.15	-33.7	-26.05	-14.05	-3.3	4.6	10.4	12.65	10.45	6.2
ch1:	15:02:31	-1.05	-8.45	-15.4	-23.55	-30.45	-34.35	-35.45	-32.65	-30.95	-32.15	-34.25	-37.1	-39.65	-42.2	-45.35	-44.4
ch1:	15:02:31	-42.1	-44.75	-49.75	-53.3	-52.9	-44.15	-33.5	-27.25	-25.1	-24.8	-24.45	-20.9	-16.85	-13.3	-11.4	-12
ch1:	15:02:31	-12.7	-14.15	-18.85	-24.35	-25.3	-23.4	-22	-22.95	-24.5	-22.65	-19.65	-21.7	-26.25	-28.6	-27.4	-22.2
ch1:	15:02:31	-14.35	-6.15	2.55	10.3	17.05	20.5	18.3	13.7	8.05	-2.05	-12.25	-17.6	-19.25	-16.05	-7.4	0.35
ch1:	15:02:31	6.1	11.5	10.1	2.3	-9.35	-24.8	-37.4	-37.7	-26.95	-11.45	4.05	16.3	22.25	22.15	19.45	14.6
ch1:	15:02:31	2.3	-11.6	-18.8	-18.45	-12.95	-3.5	5.65	12.2	12.7	6.9	-2.4	-9.7	-13.45	-11.4	-4.85	2.35
ch1:	15:02:31	8.35	14.25	15.65	12.6	8.05	2.5	-6.25	-12.05	-8.9	0.8	11.45	20.95	24.2	19.85	9.7	-0.4
ch1:	15:02:31	-5.6	-3.1	3.4	10.5	16	19.95	20.6	16.4	11.05	8.85	6.5	5.55	7.8	10.95	13.35	15.85
ch1:	15:02:31	17.75	19.25	16.9	9.35	1.45	-0.2	3	6.25	11.75	19.35	22.05	21.35	21.6	19.4	13.4	7.9
ch1:	15:02:31	3.45	0.95	2.05	5.5	8.05	7.55	6.85	9.45	12.35	14.8	17.45	18.65	16.35	13.2	11.35	7.85
ch1:	15:02:31	-0.05	-7.3	-8.65	-7.7	-9.1	-8.75	-2.75	6.05	10.3	9.65	8.75	8.8	7.2	4.05	2.85	2.35
ch1:	15:02:31	1.4	-0.05	-1.4	0.5	5.7	11	14.8	18	17.85	13.4	7.05	2.3	1.1	7.6	19.15	30.1
ch1:	15:02:31	34.2	36.05	37.75	37	32.35	25.15	14.75	8.65	10.5	12.65	8.6	5.3	7.3	12.85	15.6	13.45
ch1:	15:02:31	6.35	-1.45	-9	-17.75	-25.15	-22.85	-10.95	5	17.2	22.8	25.1	26.5	21.35	10.05	-2.55	-11.15
ch1:	15:02:31	-13.45	-9.9	-5.05	0.05	7.55	15.45	18.2	17.75	14.2	5.9	-6.5	-17.5	-22.75	-19.25	-9.65	0.95
ch1:	15:02:31	7.95	12.8	13.95	10	4.6	0.9	-4.05	-8.05	-8.9	-10.4	-12.6	-14.5	-18	-20.8	-20.3	-19.1
ch1:	15:02:31	-18.15	-16.9	-15.9	-17.35	-17.4	-16.15	-16.3	-18.6	-20.7	-21.55	-19	-13.7	-9.75	-10.8	-12.6	-12.55
ch1:	15:02:34	-7.6	-7.65	-9.7	-10.1	-8.35	-5.95	-1.85	2.1	2.55	0.2	-3.8	-8.75	-12.05	-13.1	-14.2	-15.7
ch1:	15:02:34	-15.05	-11.75	-7.5	-7.1	-10.6	-13.8	-14.45	-12.2	-8.05	-7.9	-12.95	-16.3	-16.45	-15.65	-14.75	-12.1
ch1:	15:02:34	-7.05	-3.7	-4.1	-5.8	-10.25	-15.3	-15.05	-11.9	-6.85	0.8	5.3	4.4	1.85	-4.5	-12.1	-16.4
ch1:	15:02:34	-16.75	-12.4	-4.6	1.05	4.55	6.6	7.15	6.95	4.4	-3	-11.55	-15.95	-15.15	-10.55	-2.7	7.15
ch1:	15:02:34	13.9	14.05	10.55	4.85	-0.85	-5.7	-10.55	-14.2	-12.55	-8	-4.6	-3.05	-1.75	-2.25	-4.15	-8.25
ch1:	15:02:34	-12.4	-13.95	-11.1	-5.2	1.75	5.3	3.2	-1.65	-3.75	-2.7	-2.3	-4.75	-6.7	-9.85	-18.55	-28.95
ch1:	15:02:34	-32.15	-26.3	-15.55	-2	9.05	11.75	6.45	-4.4	-15.75	-22.45	-25.95	-30.3	-34.9	-36.3	-30.85	-19.3
ch1:	15:02:34	-9.1	-3.15	0.6	1.3	-3.15	-9.25	-12.3	-13.15	-17.5	-24.25	-28.2	-28.5	-28.15	-24.65	-19.15	-16.95
ch1:	15:02:34	-16.75	-15.65	-15.8	-19.5	-25.5	-29.8	-29.95	-26.7	-21.75	-15.95	-10.55	-7.95	-6.4	-7.05	-11.55	-15.2
ch1:	15:02:34	-17.3	-19.95	-20.2	-15.2	-8.65	-4.2	-2.75	-5.6	-9.55	-11.9	-12.65	-9.45	-5.45	-5.35	-3.8	1.8
ch1:	15:02:34	6	8.9	12	13.3	12.2	6.05	-4.6	-12.65	-13.6	-6.3	4.95	13.65	18.6	16.2	6.9	-1.5
ch1:	15:02:34	-6	-8.5	-3.45	5.85	11.4	12.8	14.45	15.65	13.05	4.4	-1.6	-0.75	1.95	1	-1.75	-2.35
ch1:	15:02:34	0.55	3.3	3.45	3.65	7.45	11.35	13.25	13.6	12.65	6.5	-2	-8.2	-11.25	-11.25	-6	-1.1
ch1:	15:02:34	1.6	5.6	7.95	5.4	3.9	2.2	-2.1	-5.2	-6.2	-5.7	-2.3	2.5	7.65	11.45	11.75	9.85
ch1:	15:02:34	5.55	-5.7	-21.45	-31.15	-28.5	-19.5	-11.95	-4.7	2.45	6.25	7.4	6.45	0.8	-6.65	-13.5	-18.95
ch1:	15:02:34	-21	-20.1	-17.6	-11.65	-3.4	3.25	8.05	9.25	1.8	-9.4	-15.2	-13.15	-9.5	-7.6	-4.3	1.2
ch1:	15:02:34	3	1.65	-2.1	-10.95	-20.6	-24.4	-23.05	-15.75	-3	9.4	16.85	16.25	8.4	-1.1	-9.2	-16.9
ch1:	15:02:34	-22.5	-25.9	-26.5	-24.25	-19.15	-13.55	-7.1	1.05	7.65	7.95	2.3	-6.05	-14.7	-21.1	-21.85	-17.3
ch1:	15:02:34	-12.4	-10	-6.8	-2.65	-1.35	-7.3	-17.2	-23.65	-25.65	-23.75	-17.3	-9.85	-3.4	2.25	3.65	-1.95
ch1:	15:02:34	-12.35	-24.85	-31.55	-25.8	-14.35	-3.65	6.85	14.6	18.3	20.25	19.15	14.45	9.2	3.9	-1.65	-3.75
ch1:	15:02:34	-0.95	5.25	13.7	20.7	22.85	18.9	12.6	4.3	-4.9	-8	-1	12	25.45	33.75	38.2	39.15
ch1:	15:02:34	36.65	33.7	30.55	22.3	14.1	12.35	14	14.8	14.95	15.65	16.4	13.9	9.95	6.7	2.8	-1.2
ch1:	15:02:34	-2	0.9	4	6.3	9.55	14.2	18.4	21.7	21.75	19.15	17.7	15.75	11.3	6.75	4.2	4
ch1:	15:02:34	7.3	12.75	18.7	23.05	24.05	21.25	15.45	8	1.5	-4.25	-6.6	-2.8	4.75	11.7	15.95	18.1
ch1:	15:02:37	4.6	6.25	7.55	6.8	9.45	11.05	7.45	5.2	4.2	1.3	1.75	7.5	14.75	22	26.45	27.4
ch1:	15:02:37	25.45	20.45	14.2	7.3	1.95	2	5.35	7.15	7.1	5.85	5.5	5.65	5	5.9	8.35	9.35
ch1:	15:02:37	10.3	8.85	5.55	6.6	12.3	17	18.35	18.25	20.45	23.3	23.8	25.3	27.9	29.9	32.05	31.9
ch1:	15:02:37	28	22.7	17	13.05	13.75	17.55	24.25	31.55	37.8	40.15	39	37.6	34.55	27.35	21.95	20.65
ch1:	15:02:37	20.85	20.8	22.75	28.55	35.8	40.15	42.2	39.3	30.8	22.7	15.95	9	6.8	10.95	17.4	25.1
ch1:	15:02:37	33.35	35.9	31.15	25.2	20.5	13.9	6.55	1.3	-1.45	-1.2	1.95	6	11.3	16.15	17.9	16.3
ch1:	15:02:37	12.4	8.3	5.7	2.95	1.85	6.15	14.45	19.45	18.85	15.7	12.35	7.9	4.05	2.9	4.65	9.95
ch1:	15:02:37	17.5	23.85	28.7	30.05	23	10.9	1.5	-3.3	-3.95	2.9	12.6	17.35	18.15	17.9	14.5	7.8
ch1:	15:02:37	1.85	-2.85	-5.05	-4.15	-3.55	-4.7	-4.15	-1.2	1.45	1.6	0.55	-1.25	-6.3	-10.4	-11.2	-11.15
ch1:	15:02:37	-9.65	-7.95	-11.2	-14.8	-16.1	-17.8	-17.9	-19.2	-25.25	-31.85	-35.95	-35	-29.4	-24.95	-22.75	-20.25
ch1:	15:02:37	-19.25	-20.25	-22.2	-25.3	-30.95	-39.65	-44.4	-40.9	-35.25	-29.65	-22.6	-18.95	-21	-26.8	-35.4	-43.65
ch1:	15:02:37	-45.45	-43.15	-40.65	-37.55	-34.55	-35.1	-37.05	-38.85	-40.5	-42.25	-43.8	-42.45	-36	-30.8	-29.7	-26.95
ch1:	15:02:37	-23.65	-25.8	-29.95	-33.05	-36	-35.65	-30.3	-24.15	-17.3	-11.25	-6.05	-1.7	-3.3	-11.85	-20.5	-26.95
ch1:	15:02:37	-27.85	-21.05	-12.05	-4.25	1.15	3.95	5.6	4.1	-1.7	-8.85	-13.8	-15.95	-16.8	-15.2	-9.8	-3.5
ch1:	15:02:37	1.7	7.15	8.05	2.8	-3.3	-6.55	-6.95	-7.3	-9.15	-7.9	-5.4	-5.75	-7.45	-8.85	-10	-8.3
ch1:	15:02:37	-7.6	-10	-13.5	-16.85	-18.6	-15.2	-11	-7.15	-2.35	0.15	-1.65	-4.65	-7.3	-8.15	-9.15	-12.45
ch1:	15:02:37	-13.65	-9.45	-4.1	-1.4	-2.25	-4.75	-7.6	-12	-17.05	-21.25	-22.55	-18.95	-14.1	-9.8	-5	-0.95
ch1:	15:02:37	1.3	2.7	0.95	-4.75	-10.5	-13.2	-11.75	-8.4	-4	-0.3	-1.15	-3.2	-2.6	-1.65	-2.45	-4
ch1:	15:02:37	-6	-8.15	-7.7	-4.4	-0.55	3.6	8.4	10.85	9.25	5.6	-1.2	-9.05	-11.05	-6.3	-0.1	4.6
ch1:	15:02:37	7.35	7.75	6.1	6.9	11.6	13.8	8.2	0.35	-4.75	-5.85	-4	1.5	8.35	14.65	19.45	22.9
ch1:	15:02:37	19.8	12.05	6.8	2.35	-0.95	1.35	7.75	16.55	24.8	28.6	27.45	22.7	15.6	9.5	3.5	0.4
ch1:	15:02:37	0.8	1.45	3.75	8.6	7.05	0.7	-3.7	-4.4	-3.45	-1.85	-0.95	-0.9	0.5	3.85	8.7	14.75
ch1:	15:02:37	19.65	20.8	19.4	15.75	10.6	6.1	2.15	-0.8	-0.55	1.4	4.55	10.95	17.05	22.25	25.55	24.75
ch1:	15:02:37	23.15	22.05	16.85	8.6	4.15	2.75	4.95	11.5	17.8	22.65	27.4	27.45	23.15	16.85	7.55	-2.3
ch1:	15:02:40	-3.4	-2.7	-0.5	2.25	3.75	5.6	3.25	-3.05	-8.35	-12.9	-15.05	-12.9	-12.1	-13.05	-12.55	-12
ch1:	15:02:40	-9.8	-6.1	-4.9	-5.7	-7.45	-9.35	-9.15	-7.85	-4.6	1.8	4.65	1.05	-4.2	-10.2	-17.35	-23.65
ch1:	15:02:40	-25.25	-20.05	-14.3	-11	-10.35	-13.45	-16.85	-17.2	-17.85	-17.7	-13.85	-6.55	1.9	7.6	10.65	9.6
ch1:	15:02:40	4.3	-2.05	-5.4	-6.35	-3.05	1.3	0.9	-1.7	-1.85	-0.6	1.45	4.25	8.5	13.4	16.05	14
ch1:	15:02:40	10.2	7.25	5.8	7.15	9.45	10.95	12.85	13.85	13.4	12.85	12.8	12.25	11.55	11.25	10.35	6.05
ch1:	15:02:40	3.7	9.25	15.2	17.2	18.6	19.3	17.6	16.3	18.65	24.9	29.3	29.95	27.35	20.45	13.55	11.7
ch1:	15:02:40	13.7	15.4	14.2	12	11.8	13.95	20.05	26.5	25.5	22.25	20.6	16.65	13.45	11.5	6.3	2.3
ch1:	15:02:40	1.2	-0.3	0.35	2.3	3.5	6.85	8.5	6.85	5.2	4.4	5.95	9.15	11.85	14.75	15.45	14.05
ch1:	15:02:40	13.3	11.05	7	4.9	4.35	6.75	10.7	14.05	17.55	20.35	20.7	22.35	20.5	13.85	9.25	9.7
ch1:	15:02:40	14.35	20.05	21.2	20.35	20.95	20.35	18.15	15.2	10.45	6.8	6.75	10.3	17.15	25.8	33.55	39.2
ch1:	15:02:40	41.6	40.2	36.55	32.7	26.9	19	11.9	8.45	7.3	8.1	10.6	14.15	17.25	19.35	19.8	19
ch1:	15:02:40	18.75	18.05	14.4	6.75	-2.85	-10.25	-11.55	-6.4	0.95	6.75	10.5	12.05	10.8	7.75	3.15	-5.15
ch1:	15:02:40	-13.25	-16.25	-14.8	-12.4	-8.75	-3.05	3.3	9.4	12.45	9.95	4.15	-2.65	-10.15	-14.4	-13.3	-8.25
ch1:	15:02:40	1.65	11.8	17.05	18.7	17.6	11.35	4.25	-2.95	-10.65	-15.7	-17.95	-19.15	-15.45	-5.6	4.3	10.75
ch1:	15:02:40	14.7	16.9	16.55	12.05	1.85	-9.7	-16.15	-13.6	-7.4	-2.05	1.95	4.4	4.4	3.5	1.95	-1.8
ch1:	15:02:40	-6.75	-8.2	-5.8	-2.8	0.2	4.6	8.75	11.5	10.9	9.5	7.05	-0.1	-9	-12.3	-14.05	-14.9
ch1:	15:02:40	-12.8	-11	-9.45	-5.8	-4.2	-3.55	-1	1.15	3.15	5.4	5.5	4.4	1.95	-1.35	-3.75	-5.4
ch1:	15:02:40	-8.15	-10.25	-10.2	-5.85	0.5	4.35	2.9	0.7	1.5	2.6	1	-2.1	-6.35	-9.7	-9.05	-5.45
ch1:	15:02:40	-3.35	-2.2	-1.7	-1.9	-1.85	-1.6	-1.65	-2.25	-3.8	-7.35	-12.3	-15.6	-13.65	-8.1	-1.7	2.25
ch1:	15:02:40	2.25	0.1	1.7	5.55	8.05	8.05	5	-1.95	-7.2	-9.9	-9	-5.2	-3	-4.4	-5.85	-8.45
ch1:	15:02:40	-13.35	-17.65	-19.45	-19.5	-18.45	-17.15	-14.45	-12.35	-11.05	-8.25	-2.35	0.8	1.35	0.9	-0.65	-2.65
ch1:	15:02:40	-3.55	-5.05	-6.65	-9.2	-11.65	-11.35	-9.25	-8.4	-7.45	-5.5	-5.3	-9.2	-12.95	-13.4	-12.1	-8.8
ch1:	15:02:40	-3.45	1.65	5.9	9.05	8.6	6.85	5.35	2.35	0.05	1.85	7.85	14.3	18.3	20.5	21.4	22.5
ch1:	15:02:40	23.6	20.55	14.3	10.5	10.3	13.35	16.2	14.55	10.9	6.2	0.65	0.55	7	14.25	17.5	13.75
ch1:	15:02:43	5.2	-0.6	-2.55	-4.25	-7.2	-10.4	-10.45	-7.65	-5.65	-4.4	-1.8	1.4	3.45	5.35	6.75	4.6
ch1:	15:02:43	-1.4	-9.05	-17.35	-25.15	-30.9	-33.6	-35.55	-38.95	-41.55	-40.25	-38.35	-38.35	-39.45	-40.65	-40.7	-36.8
ch1:	15:02:43	-30.9	-23.65	-14.8	-8.3	-5.3	-2.15	2.4	5.5	4.35	-0.1	-6.2	-10.75	-11.25	-5.3	3.55	9.8
ch1:	15:02:43	11.35	9.75	5.85	1.25	-2.25	-4.15	-5.15	-5	-1	5.65	9.2	9.95	12.35	13.75	12.45	12.4
ch1:	15:02:43	13	10	5.85	3.75	3.35	5.25	8	11.3	15.3	18.45	19.85	18.35	13.1	9.8	7.55	4.2
ch1:	15:02:43	4	9.1	14.55	16.55	15.65	16.5	17.3	13.35	13.35	18.35	19.15	18.6	17.75	12	6.95	8.2
ch1:	15:02:43	12.3	18.35	21.95	19.5	15.8	14.1	12.55	12.45	13.2	13.65	15.45	19.15	19.95	15.7	10.4	7.95
ch1:	15:02:43	10.55	17.4	21	20.9	23.4	26.35	28.65	31.95	35.45	34.45	31.25	30.3	28.8	21.6	13.7	8.5
ch1:	15:02:43	4.35	4.5	9.7	17.3	26.15	29.6	27.05	24.35	22.1	17.45	14.35	14.4	16.95	21.75	28.7	35.8
ch1:	15:02:43	40.15	38.6	33.6	27.4	22.25	18	14.5	13.4	16.9	24.2	32.3	36.6	37	33.65	24.95	14.2
ch1:	15:02:43	8.25	8.05	11.5	18	25.45	32.4	37.4	35.4	26.15	18	15.05	12.65	10.55	13.8	20.25	24.5
ch1:	15:02:43	26.55	30	31.9	29.3	24.8	20.35	15.05	12.2	12.5	14.95	18.6	23	26.65	27	20.65	11.3
ch1:	15:02:43	6.25	6.85	12.15	19.25	23.15	25.6	24.55	18.35	15.15	18.8	23	24.7	23.4	20.05	18	20.05
ch1:	15:02:43	26.3	32.45	34.4	34.25	32.2	24.6	17.3	14.95	15.55	19.1	22.8	25.05	27.95	29.05	28.25	27.75
ch1:	15:02:43	23	12.5	5.3	4.05	7.3	14.3	20.95	25.05	27	25.7	20.5	12.1	0.95	-6.2	-6.85	-3.55
ch1:	15:02:43	2.85	11.1	19.65	27.15	32.8	36.9	36.5	27.35	14	2.35	-7.65	-14.65	-17.2	-19.3	-20.6	-16.1
ch1:	15:02:43	-7.4	1.5	9.35	11.55	6	-1.85	-7.2	-7.5	-0.35	12.85	23.6	31.15	35.25	33.3	27.7	22.05
ch1:	15:02:43	12.05	1.85	-2.7	-5.45	-10.2	-10.3	-5.65	-1.85	-1.8	-4.35	-8.45	-12.3	-17.2	-19.9	-18.65	-13.15
ch1:	15:02:43	-6.25	0.45	4.95	6.5	5.1	1.1	-3.65	-3	0.45	2.55	5.3	8.95	7.8	5.45	3.9	2.4
ch1:	15:02:43	2.3	4.4	5.55	8.2	11.55	10.55	6.6	5.4	5.35	4.65	4.3	4.55	2.85	0.75	0.75	3.7
ch1:	15:02:43	8.35	14.15	16.05	15.5	15.9	15.65	12.6	10.8	8.8	5.15	1.3	0.7	5.05	14.4	24.75	32.95
ch1:	15:02:43	35.5	32.75	25.75	16.3	9.75	8.45	7.9	6.45	2.1	-4.75	-10.25	-13.85	-18.95	-22.4	-20.4	-15.1
ch1:	15:02:43	-13.2	-15.75	-16.7	-14.4	-12.2	-8.65	-2.7	-1.65	-8.7	-13.85	-10.95	-5.35	1	7.95	9.3	5.45
ch1:	15:02:43	2.45	0.45	-1.5	-4.95	-10.6	-16.45	-16.05	-7.05	3.7	9.45	11.7	10.6	6.6	3.2	1.5	-0.3
ch1:	15:02:46	-1.55	-2.2	-2.55	-2.75	-2.95	-2.8	-1.2	2.05	7.6	13.65	19.1	22.95	21.9	15.65	9.15	4.85
ch1:	15:02:46	4.45	9.2	16.05	17.3	13.8	11.65	11.2	9.95	10.85	13.85	15.65	17.35	19.65	21.25	22.05	22.9
ch1:	15:02:46	24.05	23.95	22	21.7	22.55	22.75	23.9	25.25	25.55	26.85	27.6	26.15	22.55	19.45	18.85	20.35
ch1:	15:02:46	21.75	24	25.4	26.2	27.75	28.5	26.75	25.25	24.5	21.5	17.15	15.6	16.55	17.5	18.9	21.4
ch1:	15:02:46	23.25	24.75	24.35	21.65	16.05	9.55	7.35	8.85	10.45	13.85	16.95	16.85	17	19.7	21.75	20.45
ch1:	15:02:46	16.7	12.6	7.85	3.2	0.15	-0.65	2.7	7.4	10.25	12.1	13.15	11.95	10	3.2	-6.85	-12.95
ch1:	15:02:46	-14.6	-11.7	-2.45	6.35	10.4	13.65	14.85	11.9	9	5.8	-2.15	-9.95	-12.8	-14.65	-15.45	-13.7
ch1:	15:02:46	-11.05	-11.05	-14.3	-17.15	-18.7	-26.8	-36.7	-41.05	-41.25	-41.55	-38.25	-33.8	-29.45	-28.25	-28.95	-27.5
ch1:	15:02:46	-22.9	-23.6	-31.45	-39.3	-41.15	-39.9	-37.6	-35.9	-35	-34.5	-31.85	-29.75	-31.1	-35.6	-37.8	-34.25
ch1:	15:02:46	-30	-29.05	-29.45	-31.35	-33.95	-34.25	-32.35	-31.4	-30	-24.6	-16.25	-12.15	-13.6	-16.1	-18.2	-19.45
ch1:	15:02:46	-18.6	-19.05	-23.25	-25.5	-22.7	-18.75	-14.55	-10.25	-7.35	-9.95	-13.4	-12.6	-12.05	-14.85	-15.25	-13.9
ch1:	15:02:46	-12.25	-10.15	-8.65	-5.95	-2.1	1.85	4.05	1.6	-0.3	2.2	2.85	1.35	0.8	-1.8	-4.5	-3.25
ch1:	15:02:46	-1.15	0.45	3.95	7.35	5.45	-1.95	-9.95	-12.4	-6.4	3.75	10.7	12.55	8.55	-0.1	-8.85	-14.85
ch1:	15:02:46	-17.6	-15.8	-12.5	-7.25	-0.35	6.3	10.3	9	2.9	-1.95	-3.1	-4.4	-5.4	-3.4	0.75	3.8
ch1:	15:02:46	6.15	8.05	9.3	8.15	3.5	-0.3	1.3	5.4	8.95	11	10.45	10.85	16.2	22.35	24.7	22.8
ch1:	15:02:46	16.05	7.55	3.05	2.2	2.55	4.6	9.15	12.45	12.75	11.6	11.15	11.5	13.25	15.6	19.5	20.3
ch1:	15:02:46	15.9	10.85	7.65	5	7.65	14.1	19.05	20.7	16.8	9.4	4.85	3.05	4.8	10.1	14	15.3
ch1:	15:02:46	14.75	10.85	7.05	5.85	7.8	12.05	18.1	22.1	18.7	9.15	4.25	3.5	3.05	6.55	15	21.25
ch1:	15:02:46	23.95	23.5	18.45	11.15	7.35	6.4	5.8	6.95	7.85	6.4	1.8	-4.85	-7.55	-5.25	-1.45	3
ch1:	15:02:46	7.65	9.55	8.75	3.9	-2.15	-5.1	-4.8	-1.85	3.45	6.9	7.65	5.8	1.9	-2.6	-5.3	-5.85
ch1:	15:02:46	-4.9	-2.15	2.3	6.4	10.05	10.65	8.45	8.55	11.55	12.85	11.9	8.3	3.45	0.45	0.75	1.35
ch1:	15:02:46	1.25	2	3.75	4.1	4	6.55	7.95	5.55	3.3	4.5	7.9	9.15	8.7	9.95	13.25	14.25
ch1:	15:02:46	15.85	18.15	17.45	13.35	11.6	11.6	10.65	7.45	4.55	3.2	2.4	1.1	0.25	1.5	5.2	10.55
ch1:	15:02:46	15.05	16.75	14.9	10.85	5.15	-1.9	-5.7	-4.3	0.2	6.3	12.8	16.9	19.05	20.3	21.35	19.7
ch1:	15:02:49	14.1	8.75	5	1.3	-2.85	-5.8	-5.85	-2.55	0.85	2.4	-0.4	-7.8	-15.5	-19.75	-20.6	-18.8
ch1:	15:02:49	-15.9	-12.2	-7.35	-4.95	-3.65	-1.2	-0.05	-2.2	-5.05	-5.8	-2.15	3.85	8.9	10.3	6.9	1.65
ch1:	15:02:49	-2.05	-7.5	-13.25	-13	-10.2	-8.95	-6.7	-5.35	-5.45	-4.5	-6.15	-11	-11.65	-6.7	-4.2	-4.8
ch1:	15:02:49	-3.85	-2.65	-4.6	-8.7	-13.55	-16.55	-13.5	-6.75	2.15	12	20.1	25.35	27.95	25.6	21.45	17.2
ch1:	15:02:49	12.45	10.15	11.6	11.15	8.65	7.3	5.9	3.75	4.1	6.25	6.55	6.95	8.6	8.35	9.05	12.3
ch1:	15:02:49	14.3	14.4	13.95	11.6	9.9	8.55	7.45	7.7	8.75	9.55	9.8	8.8	9.3	10.3	6.6	1.9
ch1:	15:02:49	1.1	3.8	8.95	14.85	19.1	18.65	14	9.8	6	1.4	-2.45	-4	-1.65	3.45	7.85	11.9
ch1:	15:02:49	14.1	14.4	12.8	9.75	5.75	3.3	2.8	5.5	6.5	4.5	3.95	4.8	6.7	11.3	12.55	9.25
ch1:	15:02:49	8.75	12.6	14.75	13.85	14.85	18.1	20.7	22.4	22.9	23.2	22.9	21.05	19.35	18.5	13.55	9.55
ch1:	15:02:49	10.1	11.2	11.8	14.9	20.1	26.35	30.05	29.1	24.35	16.95	9.55	5.95	7.15	12.45	19.8	25.3
ch1:	15:02:49	27.2	26.3	21.3	13.95	7.2	2.6	0.6	4.4	12.45	20.95	24.8	24.45	22.4	17.55	9.3	2.5
ch1:	15:02:49	1.4	2.75	3.45	5.4	9.55	13.15	15.3	17.15	15.9	10.95	6.5	4.4	2.9	-0.3	-3.9	-5.55
ch1:	15:02:49	-7.3	-8.8	-9.15	-10.5	-13.95	-13.9	-10.75	-8.8	-9.35	-9.9	-9.65	-9.6	-11.7	-14.15	-14.75	-14.4
ch1:	15:02:49	-12.45	-8.6	-6.35	-7.15	-6.8	-4.45	-3.25	-4.4	-8.65	-13.55	-15.6	-15.65	-16	-14.45	-8.45	-1.4
ch1:	15:02:49	3.3	2.95	-2	-6.8	-9.45	-12.7	-15.25	-16.25	-17.2	-17.85	-18.5	-20.2	-21.9	-24.5	-26.95	-23.9
ch1:	15:02:49	-17.55	-14.75	-13.6	-13.55	-14.05	-12.65	-11.1	-10.6	-8.7	-7.7	-8.05	-4.65	1.35	3.55	3.25	3
ch1:	15:02:49	2.9	3.1	4.5	2.7	-2	-5.65	-5.8	-3.1	1.05	5.45	10.25	13.25	11.25	6.75	1.2	-4.2
ch1:	15:02:49	-5.85	-6.1	-8.8	-11.2	-10.6	-6.8	-1.75	1.05	2.1	1.25	-0.5	-1.85	-4.45	-8.15	-11.1	-14.1
ch1:	15:02:49	-14.1	-10.45	-6.05	0.65	8.1	13.1	14.95	11.25	1.25	-10.2	-20.5	-25.45	-26.35	-24.75	-18.15	-9.7
ch1:	15:02:49	-6.05	-6.5	-8	-11.6	-16.25	-21.2	-24.25	-22.25	-13.9	-3.45	4.7	8.4	5.75	-0.25	-5.85	-12.3
ch1:	15:02:49	-17.15	-18.65	-17.15	-14.4	-14.05	-14.4	-11.5	-9.2	-10.35	-12.8	-15.45	-17.65	-17.15	-12.5	-6.35	-3.4
ch1:	15:02:49	-2.35	-3.9	-11.95	-22.25	-25.6	-19.8	-9.1	2.1	9.2	11.85	10.95	6.7	0.65	-8.1	-16	-20.85
ch1:	15:02:49	-21.65	-16.15	-5.85	1.5	5.75	11.1	15.1	16.5	13.65	3.2	-9.5	-19.8	-28.5	-29.3	-21.5	-13.9
ch1:	15:02:49	-6.75	1.8	6.5	7.75	3.55	-9.2	-23.2	-31.15	-34	-29.55	-21.8	-15.55	-9.45	-5.35	-5.95	-7.05
ch1:	15:02:52	-9.5	-13.55	-14.75	-14.8	-14.4	-10.65	-6.9	-5.2	-3.6	-2.9	-3.65	-2.9	0.3	3.65	3.05	-1.15
ch1:	15:02:52	-4.35	-5.65	-6.35	-4.2	-1.6	-0.65	-1.3	-2	-1.35	-3.15	-6.15	-5.75	-5.8	-8.1	-6.3	-2.35
ch1:	15:02:52	1.75	6.3	7.8	5.6	0.9	-6.7	-10.35	-6.2	1.4	8.95	14.6	16.55	14.5	12.4	11.1	10.45
ch1:	15:02:52	10.2	10	7.55	2.5	0.95	5.05	8.2	6.9	3	-1.35	-3.65	-4.3	-3.95	-1.55	2.2	3
ch1:	15:02:52	0.05	-4.15	-6.55	-7	-7.4	-7.75	-8.05	-9.05	-9.75	-8.7	-6.75	-3.9	-2.35	-3	-4.6	-7.35
ch1:	15:02:52	-10.5	-10.6	-12.05	-15.85	-18.6	-22.8	-31.7	-39.35	-41.55	-42.55	-45.4	-46.1	-44.15	-44.35	-46.45	-48.15
ch1:	15:02:52	-50.6	-53.95	-55.3	-53.95	-48.9	-43.85	-41.35	-38.45	-35.9	-38.05	-42.55	-45.15	-43.7	-39.6	-34.85	-29.55
ch1:	15:02:52	-24.25	-22.95	-23.75	-24.15	-26.05	-26.45	-23.15	-20.4	-17.35	-12.15	-9.35	-8.7	-8.45	-11.7	-16.6	-17.65
ch1:	15:02:52	-15.25	-11.35	-6.05	-0.3	3.5	5.45	5.35	2.4	-0.25	-1.2	-2.45	-1.65	4.4	10.25	13.15	14.25
ch1:	15:02:52	12.35	8.15	6.65	7.25	6.85	5.8	8.05	13.8	19.25	23.45	27.1	28.65	27.9	24	15.45	6.7
ch1:	15:02:52	3	1.25	0.5	3.3	8.6	13.6	20.45	27.35	29.05	28.25	26.85	22.55	16.75	11.15	8.25	8.75
ch1:	15:02:52	9.75	14.25	21.5	25.45	26.5	27.9	28.2	28.4	25.6	19.3	15.1	12.75	10.75	13.25	18.9	25.85
ch1:	15:02:52	31.6	32.25	26.25	15.45	5.75	4.55	9.45	15.55	21.05	24.75	26.6	29.1	28.85	23.5	13.8	5.45
ch1:	15:02:52	3.05	5.2	10	18.05	25.4	28.4	27.25	23.2	16.1	7.35	1.35	2.5	7.85	13.05	18.45	24.05
ch1:	15:02:52	25.1	22	18.95	16.35	14.75	14.3	11.8	7.65	5.1	5.75	9.8	13.35	12	9.85	7.3	1.6
ch1:	15:02:52	-5.45	-8.85	-6.55	0.65	9.45	17.75	21.9	21.7	19.8	16.6	9.2	0.3	-8.05	-13.55	-14.25	-10.95
ch1:	15:02:52	-5.85	-1.35	0.45	1.35	0.65	-2	-5.2	-9.75	-16.1	-16.2	-9.55	-4.4	-4.05	-7.15	-11.45	-11.9
ch1:	15:02:52	-11.05	-10.85	-8.65	-4.9	-3.7	-3.3	-3.95	-3.9	-3.75	-5.4	-5.85	-3.8	-4.15	-5.3	-7	-9.1
ch1:	15:02:52	-9.7	-9.45	-9.45	-8.85	-8.65	-7.25	-6.45	-6.55	-5.2	-5.45	-9.9	-10.6	-9.15	-7.95	-5.5	-1.35
ch1:	15:02:52	1.3	2.2	0.9	-1.25	-4.85	-9.45	-11.65	-7.65	-2.1	2.3	7.9	11.35	10.95	8.5	3	-1.75
ch1:	15:02:52	0.2	4.75	7.6	7.35	3.6	3.6	8.15	9.7	10.55	13	12.9	11	8.5	5.85	4.8	2.7
ch1:	15:02:52	2.85	9.45	15.8	17.55	18.25	17.35	16.5	16.7	12.3	3.55	-3.3	-7.3	-9.7	-10.75	-11.7	-11.95
ch1:	15:02:52	-10.6	-10.3	-10.9	-11.9	-12.25	-12.45	-13.2	-15.25	-18.25	-21.4	-19.85	-13.35	-10.25	-13.15	-15.85	-14.9
ch1:	15:02:52	-10.2	-6.35	-9.05	-17	-23.15	-22.9	-17.9	-12.2	-8.85	-7.4	-9.2	-13.45	-16.3	-14.75	-11.25	-10.5
ch1:	15:02:55	-10.75	-11.35	-10.9	-9	-3.85	2	5.3	6.6	6.85	5.1	1.7	-0.25	0.3	0.9	0.5	-0.3
ch1:	15:02:55	-0.95	-2.35	-2.7	0.25	5.9	8.65	7.9	6.85	6	4.4	1.25	-2.3	-1.7	2.1	5.4	9.75
ch1:	15:02:55	14.65	15.65	13.85	11.55	8.6	3.6	-2.6	-7.8	-11.6	-13.85	-13.1	-10.8	-8.8	-5.9	-3.65	-3.2
ch1:	15:02:55	-4.45	-5.7	-5.95	-5.55	-2.55	5.95	14.75	16.3	13.9	12	9.15	5.55	1.4	-2.4	-2.9	1.1
ch1:	15:02:55	4.65	6.8	9.95	11.7	10.9	9.95	7.1	1	-3.9	-6.75	-9.4	-7.6	-2.3	1.7	2.85	1.85
ch1:	15:02:55	0.75	0.75	-0.4	-0.3	4.2	9.4	14.3	20.1	22.35	19	12.55	6.7	3.5	-1.1	-8.95	-14.45
ch1:	15:02:55	-15.9	-15.55	-14.3	-12.65	-10.5	-7	-4.4	-4.45	-4.6	-6.55	-12.65	-17.15	-15.95	-13.85	-14.4	-13.35
ch1:	15:02:55	-8.6	-3.5	2.95	8.55	9.7	7.8	4.05	-6.6	-17.7	-21.45	-17.8	-9.25	1.75	9.3	12.7	13.45
ch1:	15:02:55	13	8.15	-2.7	-14.4	-17.3	-11.25	1.05	13.75	20.35	23.05	23.25	14.75	3.55	-4.7	-8.65	-6.75
ch1:	15:02:55	-2.55	0.85	6.25	10.2	9.65	7.35	3.85	-0.15	0.45	5.35	9.75	11.95	12.45	11.85	12.15	13
ch1:	15:02:55	11.65	7.65	3.5	1.25	0.95	2.8	3.55	1.25	-0.95	-3	-6.15	-5.55	-0.15	6.45	10.65	9
ch1:	15:02:55	3.2	-2.25	-5.35	-8.4	-10.6	-9.6	-6.6	-3.95	-0.3	4.45	7.3	10.35	13.45	13.8	11.15	6.3
ch1:	15:02:55	0.3	-2.75	-3.7	-2.2	2.4	7	9.4	11.5	13.2	14.55	14.85	12.4	8.2	5.35	5.6	8.5
ch1:	15:02:55	8.75	7.7	9.55	13.55	15.45	14.4	11.25	8.3	6.05	4.35	3.15	4.2	7.3	12.5	18.6	23.75
ch1:	15:02:55	25.05	21.1	13.55	9.1	10.8	14.95	17.1	17.8	18.8	19.2	17.9	18.5	22.75	25.7	24.9	23.5
ch1:	15:02:55	22.15	19.1	14.7	10.1	6.7	5.15	4.9	6.9	10.15	11.85	11.9	13	12.35	9.9	7.35	4.45
ch1:	15:02:55	1.05	2	4.15	6.25	10.15	13.8	16	18	15.85	11.2	10.15	10.2	10	11.35	12.1	13.15
ch1:	15:02:55	17.2	20.6	20.25	17.55	15.9	18.15	21.9	21.45	18.85	18.35	16.2	11.45	9.1	8.65	8.8	10.75
ch1:	15:02:55	14.85	19.7	23.6	22.3	17.35	10.5	0.4	-5.5	-2.95	3.8	11.1	18.5	24.8	28.75	26.4	18.4
ch1:	15:02:55	10.1	3.65	-5.25	-11.2	-8.7	-2.75	3.35	11	15.7	13.5	8.7	0.95	-9.1	-14.6	-12.75	-7.05
ch1:	15:02:55	-0.55	5.1	10.55	14.15	11.65	4.65	-2	-5	-3.35	0.35	3.75	6.25	8	11.1	12.15	8.25
ch1:	15:02:55	5.25	4.2	2.1	0.7	0.1	-0.85	0.65	3.75	8	11.2	10.25	5.05	-1.5	-3.8	-0.1	2.35
ch1:	15:02:55	-0.25	-2.35	-2.4	0.95	6.7	8.75	3.2	-6	-13	-13.9	-11.6	-9.4	-5.75	-2.15	-2.6	-4.95
ch1:	15:02:55	-4.35	-2	-1.4	-0.5	1.65	2.8	2.45	0.85	0.95	3.85	5.25	4.15	2.55	1.9	4.75	9.35
ch1:	15:02:58	-5.6	-5.25	-3.9	0.95	4.8	3.65	-2	-9.65	-15.6	-17.85	-18.6	-16.45	-10.2	-3.35	3.15	9.7
ch1:	15:02:58	11.55	8.6	4.3	-0.4	-5.9	-10.3	-13.2	-13.6	-12.2	-9	-6.05	-4.55	-2.7	0.25	0.7	-3.3
ch1:	15:02:58	-7.5	-8.95	-6.7	-2.25	0.2	-0.55	-1.25	0.8	6.4	12.2	13.6	10.35	4.1	-2.45	-3.3	1.65
ch1:	15:02:58	7.25	11.35	15.75	20.4	23.05	21.25	17.05	11.7	7.3	7.45	9	9.75	11.75	13.6	15.3	17.85
ch1:	15:02:58	17.25	14.25	11.9	8.6	4.25	0.3	-0.95	2.85	9.05	14.45	17.95	17.95	16	12.45	4.85	-3.9
ch1:	15:02:58	-8.9	-11.8	-12.85	-11	-6.75	-0.9	5.5	10.9	14.55	12.4	4.4	-3.8	-8.9	-10.05	-6	0.75
ch1:	15:02:58	7.4	11.4	13.35	11.85	6.1	-3	-11.05	-14.5	-12.2	-6.25	1.05	7.65	14.05	18.3	19.4	18.6
ch1:	15:02:58	14.25	7.7	1.1	-8.15	-20.2	-29.05	-30.9	-27.25	-20.25	-15.15	-12.45	-9.85	-7.3	-6.8	-8.25	-12.95
ch1:	15:02:58	-18.5	-21.5	-21.85	-21.15	-17.75	-12.4	-4.25	1.7	-1.15	-7.7	-13.05	-19.55	-22.7	-20.8	-17.6	-12.7
ch1:	15:02:58	-8.3	-7.7	-7.95	-8.8	-10.75	-13.5	-20.2	-26.65	-30.1	-34	-34.95	-33	-29.55	-22.1	-15.85	-13.25
ch1:	15:02:58	-11.35	-15.1	-24.4	-31	-32.35	-28.55	-20.95	-13.15	-5.3	-1.05	-0.8	-4.15	-11.9	-19.25	-20.55	-18.65
ch1:	15:02:58	-14.85	-10.1	-6.85	-4.35	-2.95	-4.05	-4.3	-2.4	-0.7	-2.45	-8.15	-14.45	-17.8	-16.95	-11.1	-4.7
ch1:	15:02:58	-1.3	0.45	1.45	-0.05	-3.6	-8.1	-11	-11.65	-11.1	-10.55	-11.9	-13.4	-11.3	-8.35	-7.25	-6.8
ch1:	15:02:58	-6.5	-4.3	-0.6	2.65	4.4	4.05	3.6	4.5	5.15	4.95	5	3.05	0.8	-1.55	-4.05	-5.3
ch1:	15:02:58	-3.5	-1.5	-0.1	-1	-4	-7.8	-10.75	-13.5	-14.55	-12.5	-7.05	-2.5	0.75	4.95	7.3	6.4
ch1:	15:02:58	4.4	1.05	-3.3	-6.95	-9.3	-9.2	-5.6	-1.3	1.6	3.35	4.25	3.2	0.65	-1.75	-4.75	-7.6
ch1:	15:02:58	-11	-14.55	-13.35	-6.95	-1	2.8	5.2	6.25	6.7	6.15	3.9	-0.5	-6.2	-12.75	-18.8	-22
ch1:	15:02:58	-21.5	-20.35	-18.4	-15.8	-15	-15.95	-17.1	-19	-20.6	-20.15	-17.6	-11.9	-5	-1	1.5	4.85
ch1:	15:02:58	6.2	0.55	-11.35	-22.2	-26.6	-24.4	-16.5	-8.65	-3.4	2	8.45	12.5	12.25	8	0.15	-10.85
ch1:	15:02:58	-22.1	-27.6	-26.4	-22	-16.85	-9.55	-1.45	6.15	12.55	18.05	18.95	14.25	5.2	-8	-24.1	-36.95
ch1:	15:02:58	-39.4	-29.9	-13.65	2.3	13.75	18.15	16.25	11.35	4.6	-4.1	-12	-14.35	-11.25	-6.1	0.05	4.85
ch1:	15:02:58	4.1	-1.45	-8.25	-17	-23.9	-21.5	-14.3	-5.8	6.7	17.5	22.3	24.1	21.5	11.6	-4.75	-22.7
ch1:	15:02:58	-35.3	-38.55	-32.45	-20.2	-9.05	-1.6	6.6	14.1	15.25	9.8	-0.5	-14.2	-29.85	-42.2	-44.6	-38.2
ch1:	15:02:58	-29.45	-22.4	-14.55	-8.5	-7.65	-10.7	-16.3	-22.75	-26.4	-26.25	-23.65	-20.05	-16.75	-14.45	-14.6	-20.75
ch1:	15:03:02	-11.95	-5.9	-0.9	2.45	1.55	-4.85	-10.75	-13.85	-16	-14.75	-9.65	-3.6	0.25	2.95	4.7	3.2
ch1:	15:03:02	-1.3	-6.5	-9.7	-8.55	-6.2	-3.8	0.7	6.35	10.6	12.95	12.05	9.35	6.15	2.3	-0.85	-1.95
ch1:	15:03:02	-0.65	2.4	3.4	2.9	2.4	2.95	6.15	7.7	5.25	4.3	6.65	9.5	12.2	15.55	17.4	17.2
ch1:	15:03:02	16.1	14.35	13.05	14	13.75	9.25	5.95	5	3.3	1.45	-1.2	-3.7	-3.75	-3.9	-4.8	-5.55
ch1:	15:03:02	-9.5	-13.8	-12.7	-10.15	-9.8	-8.75	-7.65	-7.95	-10.05	-12.75	-12.3	-8.5	-3.9	-2.2	-3.85	-3.75
ch1:	15:03:02	-2.4	-4.2	-6.55	-10.35	-16.1	-19.4	-21.75	-26.45	-28.5	-27.1	-22.8	-16.85	-11.1	-7.9	-5.95	-5.3
ch1:	15:03:02	-5.35	-6.5	-10.8	-19.1	-26.6	-27.65	-23	-17.4	-13.3	-11.7	-11.65	-10.85	-11.55	-13.95	-15.55	-15.55
ch1:	15:03:02	-14.45	-13.75	-11.55	-5.65	2.75	8.65	10.3	8.45	4.8	0.15	-7.05	-17.1	-24.65	-25.15	-17.35	-4.25
ch1:	15:03:02	9.05	16.8	16.45	11.2	5.55	0.2	-4.9	-8.5	-9.3	-6.85	-0.35	4.65	4.6	2.3	2.9	4.75
ch1:	15:03:02	4.45	4.65	7.2	5.3	-1.65	-7.4	-10.55	-12.05	-9.9	-8.35	-8.25	-2.95	6.25	14.55	18.2	14.35
ch1:	15:03:02	7.5	2	-2.35	-3.85	-3.55	-2.55	0.6	4.7	7	5.8	1.3	-4.3	-9.3	-9.15	-3.3	2.75
ch1:	15:03:02	7.25	11	10.75	8.25	7.85	4.95	-1.5	-7.4	-11.05	-9.9	-4.05	1.85	10.15	20.55	25.1	19.5
ch1:	15:03:02	8.6	-0.45	-3.95	-6.1	-12.95	-19.9	-20.4	-14.55	-4.75	4.25	9.4	10.1	7.4	2	-5.2	-13.9
ch1:	15:03:02	-18.75	-17.45	-13.2	-5.15	5.95	12	12.2	8.75	3.05	-2	-7.3	-15.1	-18.25	-15.65	-10.45	-3.75
ch1:	15:03:02	2.15	7	10.9	7.7	-2.35	-12.95	-18.35	-16.3	-9.85	-5	-1.35	0.85	0.5	0.2	3.1	3.55
ch1:	15:03:02	-1.15	-6.6	-7.45	-3.85	1.85	5.4	7.15	7.25	3.8	-4.05	-9.7	-9.45	-4.55	0.1	3.55	7.55
ch1:	15:03:02	11.95	13.5	11.3	6.9	2.05	-0.5	-0.3	0.65	1.2	1.5	1.2	1.05	2.55	5.9	10.45	13.35
ch1:	15:03:02	13.55	13.8	12.6	7.8	1.7	-1.8	1.4	10.2	16.85	18	18.45	18.4	15.8	10.15	5.9	7.2
ch1:	15:03:02	11.05	14.1	15.6	13.05	8.9	8.65	10.05	11.95	15.9	19.1	19	15.7	10.9	9.25	8.45	7.4
ch1:	15:03:02	8.55	10.7	11.2	13.4	18.25	22.1	23.6	22.8	20.9	18.4	14.1	8.05	3.7	2.5	5.3	10.25
ch1:	15:03:02	14.3	16	17.5	19.65	21.25	18.85	12	5.2	4.25	7.5	11.45	15.5	21.4	26.6	28.6	27.05
ch1:	15:03:02	22.6	14.8	7.2	3.25	3.55	6.55	12.15	19.25	24	24.75	26.1	29	27.8	22.1	12.75	2.35
ch1:	15:03:02	-3.9	-3.95	-2.15	2.4	8.3	12.7	16.05	17.7	15.4	10.25	3.55	-2.15	-8.7	-13.4	-12.1	-6.1
ch1:	15:03:02	1.45	10.05	16.2	20.05	21.65	20.1	16.8	11.85	6.25	4.6	4.15	4.65	8.5	11	10.8	11.6
ch1:	15:03:05	20.35	15.65	9.75	5.55	5.95	7.85	6.1	4	6.65	9.6	11.7	10.4	4.6	0.3	0.5	3.6
ch1:	15:03:05	7.5	9.1	9.35	10.15	11.05	11.3	9.3	5.35	3.5	3.6	5.1	10.55	14.65	14.95	15.95	13.9
ch1:	15:03:05	8.15	3	-2.15	-5.25	-2.65	1.2	6.95	15.25	22.75	26.75	25.4	20.1	16.2	14.05	9.6	3.6
ch1:	15:03:05	-1.8	-4.8	-5	-1.9	3.7	9.35	13.55	15.95	16.95	15.85	10.7	2.7	-6.55	-13.1	-14.75	-12
ch1:	15:03:05	-8.15	-1.6	5.75	11.4	13.75	14.2	13.15	10	7.75	7	2.8	-2.2	-2.45	-3	-6.15	-6.3
ch1:	15:03:05	-7.2	-11.1	-11.5	-7.75	-6.65	-8.65	-10.7	-14.45	-18.45	-17	-11.85	-6.5	-2.15	-1.35	-2.1	-2.65
ch1:	15:03:05	-6.3	-9.05	-7.9	-6.15	-1.75	4.9	8	7.3	5.75	1.6	-4.4	-10.4	-16.05	-18.75	-16.8	-11.9
ch1:	15:03:05	-6.55	-2.15	-1.25	-0.75	2.9	5.2	4.15	3.35	3.35	2.3	1.35	-0.5	-3.05	-4.05	-2.85	0.3
ch1:	15:03:05	3.45	5	7.95	12.15	15.5	16.25	11.4	4.6	1.55	-0.75	-1	3.7	10.3	19.2	27.7	26.55
ch1:	15:03:05	20.3	14.45	5.9	-2.95	-7	-8.05	-7.15	-5.65	-2	7.85	18.95	22.95	23.6	24.1	22.5	16.8
ch1:	15:03:05	11	8	5.6	7.1	15.65	21.95	23.15	22.9	21.65	19.15	15.45	9.3	3.6	-0.95	-2.1	4.95
ch1:	15:03:05	16.5	24.9	29.7	29.3	23.85	16.95	7.6	-2.8	-8.6	-7.5	-0.75	8.4	18.15	27.6	31.85	29.7
ch1:	15:03:05	26.65	21.75	15.95	8.5	-1.55	-10.15	-13.5	-14.35	-10.25	-1.95	5.1	9.2	11.1	10.75	11.5	12
ch1:	15:03:05	8.3	1.05	-5.35	-6.35	-1.9	3.15	8.1	12.3	17.4	20.25	17.35	12.4	8.7	5.4	6.6	9.8
ch1:	15:03:05	11.15	11.7	8.55	-0.3	-4.45	-0.35	4.55	9.55	17.15	23.5	26.15	24.7	19.5	12.5	8.5	8.95
ch1:	15:03:05	11.9	16.4	20.55	24.95	28.6	27.4	24.3	23.4	20.5	16	13.5	11.95	12.35	16.7	21.75	26
ch1:	15:03:05	28.1	29.45	28.95	27.3	25.5	26.3	30.1	34.75	37.5	37.7	36.65	36	34.55	32.05	27.65	22.35
ch1:	15:03:05	19.6	19.95	20.8	24.25	29.3	34.5	40	45.25	45.9	42.95	37.85	32.8	30.2	30.1	30.6	33.1
ch1:	15:03:05	35.9	41.05	46.15	45.65	40.25	34.95	30.4	27.15	26.65	27.2	29.9	36.15	41.55	43.4	43.1	42.3
ch1:	15:03:05	40.5	38.6	38.6	41.85	44.2	44.65	45.15	45.1	43.15	44.2	44.75	41.8	38.2	34.1	28.65	23.95
ch1:	15:03:05	19.9	16.1	15.85	16.4	16.6	17.35	16.95	16.3	17.35	15.7	11.05	6.9	3.4	-0.6	-3	-4.25
ch1:	15:03:05	-7.15	-8.85	-7.4	-6.55	-6.1	-4.95	-4.15	-2.35	0.7	0.5	-1.3	-4.3	-8.1	-9.5	-8.4	-7.8
ch1:	15:03:05	-7	-6.3	-5.55	-4.8	-5.35	-9.65	-13.85	-15.9	-17.2	-16.5	-14.6	-14.35	-13.55	-11.65	-13.1	-17.2
ch1:	15:03:05	-21.35	-24.5	-24.8	-23.8	-22.1	-18.9	-15.55	-14.55	-18.1	-22.85	-24.75	-24.8	-26.35	-25.7	-23.1	-21.85
ch1:	15:03:08	-35.35	-38.8	-40.7	-40.15	-34.15	-25.95	-18.4	-12.15	-8.85	-7.4	-7.65	-12.1	-19.75	-28.95	-38.15	-44
ch1:	15:03:08	-45.1	-43.5	-39.85	-33.9	-25.7	-19.85	-20.75	-27.6	-36.5	-43.9	-45.25	-41.1	-35.35	-29.1	-23.55	-19
ch1:	15:03:08	-13.75	-11	-16.2	-25.8	-33.8	-38.05	-37.3	-36	-35.4	-31.5	-24.85	-18.75	-13.45	-10.75	-10.05	-12.6
ch1:	15:03:08	-22.9	-34.8	-40.7	-43.2	-41	-34.35	-27.45	-22.7	-18.8	-17.45	-16.2	-17.95	-23.55	-30.15	-32.7	-31.15
ch1:	15:03:08	-25.25	-18.05	-11.85	-8	-7	-8.45	-9.65	-11.85	-15.95	-19.7	-18.65	-13.8	-8.4	-3.45	2.55	5.5
ch1:	15:03:08	2.9	-1.05	-6.45	-13.55	-14.65	-9.4	-1.4	7.8	14	12.5	8	2.15	-4.75	-7.75	-4.85	-0.25
ch1:	15:03:08	4.7	9.7	12.6	14.2	13	5.55	-2.5	-3.4	-0.55	2.25	7	11.15	12.45	12.05	10.35	4.85
ch1:	15:03:08	-2.8	-7.55	-6.65	-3.65	0.15	4.2	6.65	6.5	3.7	0.05	-0.05	3.5	4.15	-0.1	-5.9	-9.6
ch1:	15:03:08	-8.45	-0.75	6.1	7.2	5.55	4.95	3.5	1.65	-0.95	-1.35	-1.9	-6.35	-11.25	-11.45	-9.55	-6.35
ch1:	15:03:08	-2.5	1.2	6	10.95	11.35	6.85	-1.3	-10.65	-16	-13.35	-6.1	1	5.7	8.65	11.9	14.5
ch1:	15:03:08	14.15	10.7	5.25	-1.7	-9.15	-12.4	-7.35	1	5.55	6.9	6.75	7.7	7.25	1.1	-7.05	-6.65
ch1:	15:03:08	-0.55	3.25	4.35	5.8	6.65	6.45	5.95	7.45	9.7	10.95	10.75	9.1	6.25	4.95	5.8	7.65
ch1:	15:03:08	8.15	9.85	13.3	16.8	17.9	15.1	10.3	8.45	9.75	14.75	23	31.25	35.25	29.55	17.65	8.25
ch1:	15:03:08	2.55	-0.3	1.55	6	11.35	15.85	17.3	16.8	17.5	17.1	13.4	8.7	2.85	-2.7	-4.5	-0.95
ch1:	15:03:08	6.4	16.7	26.5	31.35	29.65	22.15	10.25	-1.35	-9.35	-11.45	-8.45	-4.35	-0.7	5.35	12.4	15.1
ch1:	15:03:08	10.85	2.7	-6.25	-14.1	-17.9	-15.85	-7.2	8.2	23.55	29.35	24.55	14.9	7.8	7.25	8.95	9.55
ch1:	15:03:08	11	12.55	10.35	5.05	1.65	1.2	1.6	0.9	2.15	6.55	12.6	16.85	16.6	10.2	2.6	-0.15
ch1:	15:03:08	2.6	6.45	7.1	7.95	12.85	16.5	17.15	13.95	6.9	1.2	-1.3	-5.2	-6.25	-3.1	1.8	8.6
ch1:	15:03:08	16.1	19.25	19.65	21.05	23.8	23.3	17.9	13.5	11.8	8.1	5.45	7.95	13.75	21.1	28.15	32.2
ch1:	15:03:08	32.6	31.15	28.8	26.45	23.7	17.25	9.3	4.75	2.55	1.8	6.05	11.6	14.05	14.35	14.1	14.35
ch1:	15:03:08	12.5	8.3	4.85	4.4	6.9	12.95	19.05	22.2	21.55	20.65	20.5	19.05	17.05	13.5	5.5	-3.55
ch1:	15:03:08	-6.9	-5.05	1.75	11.05	17.2	19.9	21.4	19.2	11.95	2.6	-6.4	-10.95	-7.9	-0.75	7.9	18.6
ch1:	15:03:08	29.6	38.85	41.45	34.85	22.85	8.85	-6.4	-16.7	-18.05	-12.25	-2.35	6.45	10.45	12	13.6	10.6
ch1:	15:03:08	-0.35	-11.15	-14.85	-14.4	-11.55	-1.2	14.75	29.9	38.15	39.8	35.65	26.25	13.6	3.35	-2.65	-3.95
ch1:	15:03:11	27	30.25	26.75	21.95	18.7	16.95	16.9	19.75	23	24.85	26.2	25.55	22.2	20.5	20.25	17.6
ch1:	15:03:11	14.2	13.5	15.8	22.55	29.05	30.85	29.65	24.95	16.75	13.2	14.2	13.75	14.15	18.4	23.15	27.2
ch1:	15:03:11	30.4	31.45	28.95	24.7	21.2	19.35	18.1	16.25	15.5	16.45	15.95	14.05	14.35	16.6	19.2	22.85
ch1:	15:03:11	25.05	24.15	21.45	17.75	11.4	4.55	1	3.1	6.2	8.55	11.7	15.05	15.95	12.65	7.3	4.55
ch1:	15:03:11	3.05	1.7	2.8	6.25	10.5	16	20	21.7	22.75	22.8	19.25	14.7	9.55	2.75	-3.5	-7.45
ch1:	15:03:11	-8.65	-3.75	4	10.75	17	18.1	9.85	-1.4	-10.45	-16.3	-16.1	-9.85	1.2	12.8	17.8	16.5
ch1:	15:03:11	13.1	6.4	-0.55	-5.55	-9.1	-11.65	-12.6	-13.05	-10.9	-6.65	-5.2	-6.95	-9.9	-11.45	-12.15	-16.75
ch1:	15:03:11	-21.95	-18.2	-8.1	1.05	7.85	13.85	16.15	13.65	5.8	-5.1	-14.35	-19.05	-18.9	-14.8	-10.2	-9.6
ch1:	15:03:11	-11.7	-15.25	-19.65	-20.4	-18.55	-19.15	-19.25	-17.1	-13.8	-8.85	-5.25	-3.05	-0.75	-2	-3.5	-0.25
ch1:	15:03:11	0	-2.85	-4.05	-5.65	-5.35	-1.5	2.7	4.45	2.75	-1.05	-3.8	-5.6	-5.3	-3	-1.65	-0.7
ch1:	15:03:11	2.4	5.55	8.8	9.4	6.2	2.9	-0.75	-6.2	-10.15	-10.7	-7.15	0.25	8.8	16.15	19.1	15.6
ch1:	15:03:11	9.8	4.4	0.7	0.35	1.85	2.65	3.6	3.95	1.25	-1.15	-1.05	-2.8	-7.5	-12	-14	-11.65
ch1:	15:03:11	-5.15	2.15	8.05	11.75	10.3	4.85	0.65	-0.95	-2.9	-5.45	-6.55	-6.25	-6.55	-5.2	1.7	9.9
ch1:	15:03:11	12.2	9.85	5.65	-1.9	-11.25	-18.45	-20.9	-15.5	-7.55	-2.05	4.3	11.05	12.6	9.6	4.7	-3.6
ch1:	15:03:11	-12	-15.2	-12.55	-8.3	-5.05	-2.8	-0.95	-0.1	-1.45	-7.15	-15.05	-19.55	-21	-20.05	-15.45	-8.75
ch1:	15:03:11	-0.3	8.2	11.35	9.6	8.35	5.5	-0.15	-7.1	-13.05	-18.85	-24.05	-26.7	-27.15	-27.9	-28.2	-28.35
ch1:	15:03:11	-31.25	-34.65	-36.05	-37.55	-38.7	-39.1	-40.65	-43.4	-44.65	-41.7	-35.55	-29.05	-25	-24.85	-27	-29.45
ch1:	15:03:11	-32	-32	-28.5	-26	-25.15	-24.2	-25.2	-27.2	-27.15	-24.55	-21.35	-19.7	-22.65	-27.65	-31.35	-32.5
ch1:	15:03:11	-33.4	-30.75	-23.15	-15.45	-10.85	-10.25	-15.1	-20.9	-24.4	-25	-22.05	-16.85	-12.65	-9.2	-8.75	-11.5
ch1:	15:03:11	-16.95	-20.6	-20.2	-18.65	-18.7	-17.3	-16.75	-16.1	-14.45	-14.15	-14.9	-12.6	-8.5	-6.4	-7.85	-9.5
ch1:	15:03:11	-8.95	-9.05	-11.3	-13	-15.9	-19.6	-20.15	-16.95	-12.95	-12	-14.65	-15.95	-16.25	-18.8	-22.15	-22
ch1:	15:03:11	-19.05	-16.55	-16.9	-14.2	-6.35	1.9	5.25	2.65	-3	-10.15	-17.45	-21.65	-20.9	-18.7	-15.45	-11.65
ch1:	15:03:11	-10.55	-9.75	-7.15	-7.7	-9.85	-10.4	-11.5	-12.25	-8.75	-4.2	-1.5	-1	0.65	4.05	6.65	4.5
ch1:	15:03:11	0.55	-2.15	-3.35	-4.25	-3.8	-2.9	-0.15	5.05	9.6	11.5	12.05	8.7	4.75	3.4	3.35	3.9
ch1:	15:03:14	15.2	11.9	9.25	5.8	2.95	4.25	9.5	15.65	17.8	12.7	8.2	9.5	13.45	17.45	20.25	20.35
ch1:	15:03:14	17.8	12.25	7.8	4.3	-0.45	-3	-3	-4.95	-6.05	-5.85	-5.9	-6	-7.8	-10.55	-13	-16.3
ch1:	15:03:14	-17.85	-15.95	-14.95	-15.3	-15.85	-16.25	-16.95	-19.15	-20.65	-22	-26.5	-27.7	-22.85	-20.05	-19.25	-18.75
ch1:	15:03:14	-19.95	-19.05	-14.6	-14.35	-18.3	-22.75	-27.75	-30	-29.95	-32.6	-36.3	-35.75	-33.35	-31.9	-31.05	-29.4
ch1:	15:03:14	-28.5	-29.5	-31.9	-32.6	-32.9	-32.95	-30.35	-29.2	-32.6	-35	-33.5	-32.55	-35.2	-37.15	-34.25	-30.75
ch1:	15:03:14	-31.25	-31.75	-28.6	-22.4	-17.8	-17.2	-17.65	-17.45	-20.3	-20.85	-15.2	-10.1	-10.15	-14.85	-19.3	-18.65
ch1:	15:03:14	-18.6	-19.4	-13.65	-5.65	-1.1	-0.8	-6.1	-12.75	-16.7	-16.35	-9.9	-1.25	4.05	7.55	7.5	6.3
ch1:	15:03:14	5.75	1.05	-7.25	-13	-14.45	-10.55	-3.75	1.4	4	3.7	1.65	-0.65	-3.65	-5.6	-3.9	0.8
ch1:	15:03:14	6	10.5	13.9	13.25	8.55	4.2	0.6	-1.95	-2.15	-1.45	0.4	5.65	12.15	16.65	17.15	14.35
ch1:	15:03:14	11.5	11.2	10.75	8.9	9.85	13.1	15.3	18.35	23.05	25.15	22.15	18.8	16.7	16.3	15.2	13.1
ch1:	15:03:14	8.9	5.05	6.1	12.7	19.2	23.85	26.55	26.2	22.9	19.3	15.75	13.8	11.6	9.2	10.05	12.95
ch1:	15:03:14	15.1	18.35	22.2	23.95	19.75	11.25	4.8	5.4	9.75	16.6	23.55	28.35	27.8	22.4	13.2	4.45
ch1:	15:03:14	-0.65	1.6	8.85	16.85	23.2	26.7	24.8	17.75	9	4	1.8	1	2.85	5	1.6	-2.05
ch1:	15:03:14	-1.5	-0.75	0.45	5.05	8.45	6.35	0.6	-5.45	-8.15	-6.15	-4.65	-3.4	-0.7	0.75	0.95	3.25
ch1:	15:03:14	6.25	10.45	13.2	8.65	0.9	-3.7	-6.5	-8.6	-7.05	-1.2	6.45	11.65	13.55	14.35	12	6.7
ch1:	15:03:14	0.75	-5.85	-11.05	-11.15	-5.75	3.65	11.4	13.35	9.9	1.45	-6.75	-9	-8.55	-7.7	-2.4	5.5
ch1:	15:03:14	10.1	9.65	6.55	4.2	3.7	4.2	5	7.05	8.25	6.5	2.45	-1.7	-6	-9.3	-7.85	-2.9
ch1:	15:03:14	-1.15	-1.5	-2.8	-6.7	-9.75	-7.35	-3	3.45	11	14.85	14.9	13.75	9.7	4.75	-1.4	-8.75
ch1:	15:03:14	-13.6	-13.65	-12.75	-11.45	-8.7	-4.35	-2.4	-4.7	-8.25	-9.25	-10	-12.4	-12.65	-10.35	-6.85	-3.75
ch1:	15:03:14	-3.45	-7	-12.75	-18.15	-20.55	-17.4	-12.2	-7.95	-5.7	-3.65	-2.75	-5.3	-11.25	-17.85	-22.15	-21.35
ch1:	15:03:14	-17.55	-13	-9.25	-5.5	-3.2	-1.65	-1	-2.7	-6.05	-8.45	-10.95	-12.9	-10.5	-4.85	1	6.55
ch1:	15:03:14	7.65	2.9	-4.4	-12.1	-16.15	-12.35	-5.6	-1.65	2.7	8.65	13	12.75	9.25	5.5	5.3	7.95
ch1:	15:03:14	12.7	18.75	21.65	19.95	17.3	13.7	10.85	12.45	14.9	13.55	11.2	9.6	11.55	17.1	21.3	24.8
ch1:	15:03:14	26.65	23.15	21.7	23.05	18.6	11.5	7.6	4.05	2.75	4.9	5.6	6.45	10.7	13.75	13.75	13.45
ch1:	15:03:17	15.2	8.8	1.1	-3.7	-5.35	-4.6	-1.5	0.9	1.45	0.55	-1.55	-3.65	-5.45	-5.9	-4.45	-2.6
ch1:	15:03:17	-2.3	-0.65	1.8	2.85	4.8	9.4	13.55	12.15	6	2.5	4.25	8.35	13.4	20.6	27.2	30.05
ch1:	15:03:17	29.5	27.65	21.95	10.6	-0.8	-6.5	-6.3	-1.95	3.6	9.65	15.15	20	23.7	24.8	21.55	15.65
ch1:	15:03:17	8.8	4	2.2	1.6	2.4	7.1	11.4	16.35	23.3	27.45	24.4	14.95	4.6	0.45	3	8
ch1:	15:03:17	13.4	20.8	27.35	29.35	27.1	22.2	14.5	7.05	3	2.65	6.6	15.8	23.5	26.1	26.85	25.45
ch1:	15:03:17	20.7	16.7	14.3	11.2	8.1	5.9	5.95	10.5	16.85	22	24	20.85	14.9	10.5	8.15	7.1
ch1:	15:03:17	9.3	12.85	16.95	23.25	28.9	29.3	26.7	24	20.65	15.6	9.85	8.85	15.2	23.7	30.75	34.1
ch1:	15:03:17	33.6	32.15	27.9	20.15	14.75	11.55	9.35	9.75	11.35	12.6	16.4	18.5	18	18.15	17.9	14.5
ch1:	15:03:17	11.05	10.05	11.65	14.45	17.15	19.45	21.2	23.65	26.2	26	23.25	21.45	22.65	24.05	24.15	25.4
ch1:	15:03:17	28.75	30.65	30.1	27.6	23.85	21.4	21.65	23.4	26.2	28.8	31.1	33.2	34.9	33.6	29.65	25.75
ch1:	15:03:17	23.85	23.75	25.6	27.9	29.3	31	34.25	36.4	36.65	33.65	29	25.65	23.1	19.7	18.35	17.85
ch1:	15:03:17	17.05	17.35	17.5	17.5	21.45	25.1	23.4	18.2	12.15	7.05	8.1	13.8	20.7	27.3	31.4	30.55
ch1:	15:03:17	26.75	21.05	15.55	11.1	9.35	9.8	13.25	17.75	22.75	29.55	36.4	39.45	39.7	37.5	34.25	30.4
ch1:	15:03:17	22.25	14.05	12.45	12.15	10.95	13.8	18.15	21.25	25.45	27.85	28.3	28.3	25.25	20	16.4	15.6
ch1:	15:03:17	18.2	23.45	25.7	24.75	24.2	23.75	22.7	20.8	16.3	9.9	2.95	-3.85	-6.95	-2.15	5	9
ch1:	15:03:17	12	14.65	15.95	13.2	3.1	-9.9	-18	-20.6	-17.15	-8.45	-1.3	2.8	6.7	9.65	11.45	10.3
ch1:	15:03:17	1.35	-13.45	-26.6	-34.5	-36.95	-31.7	-20.3	-7.45	3.15	8.65	7.25	1.05	-8.75	-21.9	-31.1	-29.25
ch1:	15:03:17	-21	-13.95	-9.95	-6.55	-4.05	-2	-2.4	-7.8	-16.45	-23.55	-27.7	-25.85	-17.45	-8.25	-1.55	3.1
ch1:	15:03:17	4.05	2.5	0	-7.5	-20.85	-31.95	-33.05	-25	-14.35	-6	-0.45	1.85	0.35	-3.95	-11.2	-19.65
ch1:	15:03:17	-27.3	-29.55	-25.7	-21.7	-17.2	-8	0.75	4.45	4.35	-1.05	-10.35	-17.65	-21.15	-20.05	-12.95	-4.7
ch1:	15:03:17	1.95	5.7	5.15	0.2	-8	-16.9	-19.9	-15.25	-9.25	-4.25	-0.8	-1.35	-2.35	-3.35	-6.7	-11.75
ch1:	15:03:17	-15.7	-16.15	-12.6	-10.8	-10.2	-8.8	-10	-13.75	-14.5	-14.35	-14	-13.25	-10.75	-5.35	-1.9	-2.9
ch1:	15:03:17	-5.2	-9	-10.2	-6.35	-5.65	-8.35	-9.75	-11.75	-15	-15.2	-12.75	-8.75	-5.55	-4.25	-7.4	-14.6
ch1:	15:03:17	-20.9	-25.15	-24.05	-14.2	-6.45	-6.2	-8.25	-11.95	-17.8	-20.85	-23.2	-23.95	-19.25	-12.2	-8.75	-8.55
ch1:	15:03:20	-10.5	-12	-9.7	-2.6	4.75	4.65	-1.95	-7.4	-10.4	-13.45	-14.2	-9.15	-0.9	6.55	12.7	15.4
ch1:	15:03:20	11.5	4.45	-2.45	-7.6	-9.45	-8.7	-7	-4.5	0.15	5.05	6.75	5.05	1.05	-5	-12.5	-17.1
ch1:	15:03:20	-15.2	-8.2	-1.35	2.1	5.05	9.6	10.35	2.75	-7	-11.95	-12.85	-10.75	-5.75	1.2	9.55	18.15
ch1:	15:03:20	23.55	24.1	20.55	13.45	6.35	1.8	-1.65	-3.2	-3.1	-3.6	-3.35	-1.4	1.05	5	7.6	5.8
ch1:	15:03:20	2.4	-0.7	-4.05	-5.95	-4.55	-2.1	0.45	3.4	5.25	4.2	1.4	-1.2	-6.6	-11.25	-8.9	-0.15
ch1:	15:03:20	8.7	15.2	17.6	16.7	13.95	9.8	4.05	-4.05	-12.55	-17.1	-16.55	-9.6	2.55	12.55	18.1	20.75
ch1:	15:03:20	19.5	14.85	10.95	7.6	3.4	1.2	-0.55	-4.8	-9	-10.25	-6.9	2	10.7	14.6	16.15	16.4
ch1:	15:03:20	14.4	9.4	1.5	-6.65	-12.75	-13.65	-8.75	-3.45	0.8	6.15	7.15	3.15	0.1	-0.8	-1.15	0.5
ch1:	15:03:20	2.4	1.65	-1.55	-6.05	-9.3	-9.35	-6	-1.6	1.3	2.7	4.75	5.7	3.55	2	2.75	2.45
ch1:	15:03:20	-2.55	-7.5	-6.95	-2.1	0.45	-1.6	-6.05	-10.85	-14.45	-16.7	-17.05	-16.4	-16.7	-18	-17	-14.2
ch1:	15:03:20	-13.95	-14.65	-12	-7.75	-6.15	-7.15	-9.3	-10.95	-10.25	-7.8	-4.8	-0.7	1.25	2.35	5.1	3.15
ch1:	15:03:20	-7.6	-16.9	-18.25	-16.2	-11.1	-4.9	-1.9	-0.6	0.3	-1.25	-4.45	-4.45	-1.65	0.35	0.45	-0.4
ch1:	15:03:20	-3.45	-6.85	-6.6	-6.3	-8.6	-10.55	-11.85	-14.9	-18.85	-20.65	-17.5	-9.8	-3.05	-0.65	-0.7	-1.1
ch1:	15:03:20	-2.75	-5.7	-6.95	-7.85	-11.25	-13.85	-11.1	-5.05	-0.65	-1.5	-2.95	0.4	4.5	5.95	7.4	8.3
ch1:	15:03:20	5.95	1.8	-3.6	-9.8	-15.25	-17.1	-15.65	-12.3	-7.2	-1.15	3.4	6.65	10.35	10.55	4.3	-3.6
ch1:	15:03:20	-7.35	-8.8	-9.6	-7.7	-2.8	2.85	8	11.45	12.15	10.95	7.4	1.85	-2.2	-3	-1.45	-1.95
ch1:	15:03:20	-6.4	-11.8	-15	-15.35	-12.3	-9.7	-7.3	-2.55	1.7	3.8	7.05	6.1	0.85	-4.05	-8.45	-11.55
ch1:	15:03:20	-9.65	-5.5	-2.9	-1.4	1.9	7	6.9	2.1	-0.55	-1.4	-2.3	-4.25	-7.25	-7.2	-2.05	2.05
ch1:	15:03:20	3.8	3.25	1	-1.25	-2.85	-6.7	-10.8	-10	-6.45	-5	-1.45	4.4	7.65	8.25	6.2	0.55
ch1:	15:03:20	-3.25	-4.45	-5.7	-6.75	-7.4	-6.85	-1.65	4.7	8.05	8.55	8.8	6.05	-0.7	-8.5	-13.1	-14.05
ch1:	15:03:20	-10.9	-7.25	-4.95	-0.7	2.95	0.4	-6.3	-11.7	-15.3	-14.95	-10.05	-1.15	6.8	10.6	12.75	13.95
ch1:	15:03:20	9.15	1	-4.45	-8.55	-12.8	-15.25	-16.15	-15.45	-11.7	-8.15	-8.45	-10.9	-13.3	-14.05	-14.25	-15.1
ch1:	15:03:20	-13.6	-9.9	-7.5	-6.5	-9.55	-14.6	-13.9	-6.3	1.45	7.85	10.65	8.7	4.4	0.75	-0.85	-2.65
ch1:	15:03:20	-3.45	2.15	9.45	13.05	15.1	14.05	10.75	9.2	7.5	5.2	4.25	1.55	-0.9	1.55	5.9	8.85
ch1:	15:03:23	9.4	5.9	0.15	-2.4	-2.05	-3.35	-7.5	-10.1	-7.2	0.8	8.95	12.1	11.2	8.4	2.4	-4.1
ch1:	15:03:23	-6.45	-5.45	-2.45	-0.6	-1.25	-0.05	2.5	2.15	1.75	4.8	9.45	13.55	12.2	3.7	-3.85	-6.7
ch1:	15:03:23	-6.45	-2.95	1.05	1.7	2	2	-1.25	-4.5	-3.7	0.95	5.45	5.15	4.1	5.35	6.5	5.95
ch1:	15:03:23	3.15	-2.05	-5.85	-6.45	-5.95	-4.4	-0.9	3	6.3	6.7	4.15	-2	-9.2	-13.75	-15	-12.25
ch1:	15:03:23	-5.2	0.2	2.1	2.85	1.6	-2.7	-8.9	-16.85	-21.35	-20.8	-19.55	-19	-18.05	-16	-12.65	-8.3
ch1:	15:03:23	-5.45	-7.5	-8.95	-4.6	0.25	0.85	0.75	1.75	2.2	0.2	-3.95	-5.75	-5.7	-8.1	-8.95	-5.4
ch1:	15:03:23	-0.5	3.65	5.65	5.05	-0.1	-6.55	-9.1	-9.9	-14	-16.95	-15.85	-10.6	-1.6	7.9	14.5	17.8
[truncated: 12,033 more rows]
