# Supplementary material for: Wavelet transform-based mode decomposition for EEG signals under general anesthesia
Source: PeerJ. 2024 Nov 15;12:e18518. doi: 10.7717/peerj.18518 (PMC11572389; doi:10.7717/peerj.18518)
Supplement: Supplemental Information 5 [file peerj-12-18518-s005.zip › Supplementary_File14_EEG_data_10cases_EME30min/Case_09_EME30min.tsv]

Ch	Time	ch[0]	ch[1]	ch[2]	ch[3]	ch[4]	ch[5]	ch[6]	ch[7]	ch[8]	ch[9]	ch[10]	ch[11]	ch[12]	ch[13]	ch[14]	ch[15]
ch1:	10:30:02	-43.65	-46.65	-46.25	-43.05	-38.0	-34.1	-29.3	-22.6	-17.85	-15.55	-11.55	-10.7	-15.85	-20.85	-16.95	-7.7
ch1:	10:30:02	-0.95	1.85	2.05	0.95	1.4	1.2	-2.75	-6.9	-10.95	-9.2	2.0	17.2	25.2	26.25	25.1	24.8
ch1:	10:30:02	27.65	33.65	36.45	32.3	27.2	22.7	18.6	14.25	11.35	8.45	5.1	-0.3	-0.65	5.0	10.35	14.4
ch1:	10:30:02	22.7	30.55	34.05	34.3	31.0	21.7	7.65	-6.95	-16.2	-9.65	13.95	43.45	65.6	75.7	73.3	60.45
ch1:	10:30:02	42.3	24.9	7.5	-10.4	-23.95	-33.65	-40.45	-44.85	-45.95	-46.1	-46.0	-47.05	-47.4	-45.9	-42.3	-38.9
ch1:	10:30:02	-35.0	-31.0	-26.8	-24.8	-25.45	-25.85	-27.6	-33.75	-40.75	-42.15	-35.9	-21.0	-6.5	-3.75	-10.4	-16.75
ch1:	10:30:02	-19.75	-19.8	-16.45	-11.1	-5.05	-3.05	-6.3	-9.2	-3.2	8.55	19.4	26.4	33.45	36.95	34.6	29.4
ch1:	10:30:02	25.5	26.05	31.35	34.65	34.5	36.45	37.2	37.35	38.75	38.9	31.05	21.65	16.4	16.05	21.15	33.25
ch1:	10:30:02	42.15	43.2	43.0	40.65	37.4	38.85	42.45	40.2	32.6	22.65	19.2	22.1	23.55	19.85	13.4	3.0
ch1:	10:30:02	-4.35	-3.5	4.35	16.0	29.75	38.1	34.6	25.75	17.5	8.3	-0.35	-4.05	-2.25	4.6	13.85	19.3
ch1:	10:30:02	23.0	19.45	9.6	-0.45	-0.5	11.1	29.35	46.2	57.4	54.6	41.55	25.2	10.95	-0.4	-9.0	-20.3
ch1:	10:30:02	-30.9	-41.85	-49.45	-51.95	-56.3	-52.0	-30.05	-23.85	-31.55	-22.6	-14.7	-21.1	-23.9	-21.0	-15.2	-6.1
ch1:	10:30:02	-0.1	0.55	-2.15	-7.05	-9.45	-13.8	-18.65	-15.25	0.3	21.0	39.7	50.25	51.45	44.15	31.25	14.2
ch1:	10:30:02	-0.95	-15.4	-28.9	-38.0	-43.15	-48.1	-53.75	-56.7	-55.7	-52.35	-50.4	-47.35	-45.05	-45.8	-45.45	-43.25
ch1:	10:30:02	-40.0	-34.55	-31.5	-33.85	-38.25	-41.55	-41.25	-36.15	-25.65	-10.95	1.4	5.15	3.9	1.3	-2.7	-7.25
ch1:	10:30:02	-8.4	-5.25	-0.05	8.3	19.8	32.35	40.0	41.1	36.15	29.5	24.2	22.75	25.7	33.65	35.95	28.35
ch1:	10:30:02	27.5	42.15	61.95	80.35	90.8	85.7	69.45	49.75	30.25	14.7	1.4	-11.75	-21.8	-31.1	-40.0	-44.95
ch1:	10:30:02	-46.9	-47.3	-46.3	-44.85	-44.35	-41.3	-36.3	-28.9	-21.15	-13.0	-8.7	-10.25	-12.95	-9.7	-4.85	-5.35
ch1:	10:30:02	-10.0	-12.0	-9.2	-3.2	3.95	11.55	14.25	12.55	12.7	11.1	3.15	-4.85	-4.95	2.95	14.9	26.9
ch1:	10:30:02	36.9	42.9	44.25	41.8	37.15	32.9	29.7	30.45	34.55	42.45	48.45	52.6	58.4	61.85	57.35	54.15
ch1:	10:30:02	53.25	48.9	45.4	44.8	41.15	41.9	45.05	45.2	48.7	53.0	48.1	41.8	34.85	23.3	13.45	8.4
ch1:	10:30:02	4.1	9.4	36.5	75.5	88.8	92.25	95.85	66.25	24.3	16.15	5.35	-11.5	-4.6	-4.1	-12.1	-6.2
ch1:	10:30:02	0.3	4.25	14.65	22.1	30.85	40.5	45.95	48.25	50.9	48.35	44.45	40.55	41.15	42.5	39.0	38.65
ch1:	10:30:02	41.45	40.65	40.35	39.85	36.35	36.75	38.65	41.0	47.0	53.2	56.55	64.65	69.35	60.45	50.35	49.95
ch1:	10:30:05	50.95	48.8	47.3	49.55	47.45	41.25	35.9	29.65	21.0	18.55	25.15	36.2	49.0	59.1	60.15	50.0
ch1:	10:30:05	32.3	14.2	-2.5	-15.45	-21.1	-19.5	-12.95	-4.4	4.7	14.9	24.9	32.3	32.85	28.5	20.0	7.5
ch1:	10:30:05	-6.0	-16.45	-25.45	-30.55	-25.8	-11.8	7.65	25.95	35.55	33.4	22.2	6.95	-6.05	-15.25	-19.05	-15.3
ch1:	10:30:05	-8.85	-2.7	7.5	21.6	29.75	31.65	30.8	28.3	22.55	19.0	20.7	24.35	23.3	19.15	15.3	14.25
ch1:	10:30:05	13.9	10.35	3.85	0.25	2.25	8.05	14.2	17.6	17.7	17.2	12.9	-0.05	-14.85	-27.25	-40.45	-47.55
ch1:	10:30:05	-44.3	-35.3	-21.3	-5.5	3.8	8.85	11.1	9.55	5.75	-0.85	-12.05	-24.3	-33.85	-32.15	-19.45	-2.9
ch1:	10:30:05	16.55	35.8	49.35	56.35	54.75	45.2	30.95	9.35	-11.15	-17.25	-9.6	2.55	12.6	18.35	23.15	26.15
ch1:	10:30:05	23.3	14.8	3.35	-3.1	2.65	15.3	25.8	31.1	28.0	18.0	3.6	-12.95	-30.3	-46.5	-57.05	-61.4
ch1:	10:30:05	-61.15	-55.95	-47.3	-38.95	-30.9	-21.4	-10.15	-3.2	-5.6	-16.4	-29.7	-41.65	-46.75	-43.0	-30.8	-15.05
ch1:	10:30:05	-2.85	8.35	13.65	7.25	-10.85	-29.7	-41.45	-36.9	-19.3	1.15	15.3	19.85	19.4	17.9	12.8	3.9
ch1:	10:30:05	-10.9	-31.05	-37.35	-26.6	-3.8	31.0	58.9	61.7	54.2	37.35	15.3	-9.65	-32.35	-54.9	-72.05	-79.7
ch1:	10:30:05	-76.0	-66.15	-52.9	-45.4	-36.8	-31.65	-31.1	-12.75	11.5	-10.6	-38.15	-34.05	-22.9	-14.8	13.6	29.7
ch1:	10:30:05	25.25	21.25	17.25	11.5	6.15	-10.5	-32.55	-47.85	-49.1	-38.65	-19.3	-1.45	13.75	22.05	22.55	14.3
ch1:	10:30:05	11.95	10.55	-7.0	-29.85	-43.5	-53.5	-48.35	-30.2	-14.75	-9.75	-5.4	-4.1	-4.1	-6.8	-13.95	-19.7
ch1:	10:30:05	-18.3	-11.95	-3.5	4.2	13.2	22.1	28.3	24.65	12.45	0.45	-2.7	-0.2	6.1	15.7	24.7	29.45
ch1:	10:30:05	30.7	28.3	22.2	14.7	8.6	7.55	13.05	22.4	28.35	30.05	31.0	32.6	33.4	34.95	36.9	37.5
ch1:	10:30:05	34.3	29.15	25.75	26.95	33.6	42.7	49.0	50.9	49.0	43.9	38.4	33.25	27.35	22.85	23.05	30.55
ch1:	10:30:05	42.3	50.35	49.05	41.7	34.05	32.05	33.75	34.9	33.2	27.9	20.75	18.85	23.55	32.55	43.95	53.6
ch1:	10:30:05	56.45	53.35	48.05	43.45	41.9	39.85	35.75	32.4	29.45	26.2	28.0	33.7	38.9	41.65	40.7	37.3
ch1:	10:30:05	32.65	24.3	15.1	13.75	21.45	29.1	34.8	44.15	54.35	59.45	62.45	65.1	64.55	61.6	55.7	47.1
ch1:	10:30:05	44.7	49.95	57.85	63.65	64.6	58.1	49.65	44.9	45.2	40.75	27.45	13.9	10.9	15.05	22.85	32.55
ch1:	10:30:05	39.65	37.75	28.75	17.5	2.5	-18.65	-40.45	-57.15	-67.6	-72.2	-73.9	-73.5	-68.05	-59.8	-51.1	-41.95
ch1:	10:30:05	-35.95	-37.25	-37.9	-33.3	-25.75	-21.85	-22.25	-24.7	-27.0	-31.3	-38.0	-43.6	-40.95	-29.1	-14.7	-3.15
ch1:	10:30:05	3.3	2.95	-3.5	-9.95	-15.1	-20.95	-28.95	-37.05	-43.4	-43.9	-35.75	-23.5	-13.2	-4.0	2.65	4.15
ch1:	10:30:08	13.6	21.45	25.05	24.4	20.35	12.8	2.8	-5.3	-8.0	-4.9	2.15	10.8	20.55	30.2	33.55	30.25
ch1:	10:30:08	26.2	20.85	15.7	15.9	19.1	19.45	21.2	26.15	30.45	29.45	27.85	30.9	38.75	46.9	53.25	54.9
ch1:	10:30:08	51.55	45.9	38.9	32.0	27.65	20.25	4.65	-11.65	-22.2	-25.25	-17.15	-0.3	15.25	21.95	21.1	18.05
ch1:	10:30:08	15.4	9.2	-0.35	-12.55	-24.85	-31.4	-28.5	-20.2	-9.45	-0.55	4.4	5.9	4.75	1.15	-1.2	-1.25
ch1:	10:30:08	-0.1	0.1	0.4	3.95	11.05	20.9	26.7	17.9	-3.25	-17.7	-14.2	5.05	29.05	44.9	47.5	38.5
ch1:	10:30:08	20.85	2.3	-15.6	-38.25	-59.75	-73.25	-82.45	-88.55	-89.7	-89.8	-86.9	-78.75	-70.85	-63.4	-53.25	-42.1
ch1:	10:30:08	-32.6	-24.25	-20.9	-23.25	-26.35	-23.05	-13.25	-0.45	7.35	7.9	3.15	-1.65	-3.55	-0.95	4.95	14.55
ch1:	10:30:08	27.3	40.55	49.45	52.55	53.55	52.4	45.5	32.35	16.45	3.0	-2.25	3.15	15.6	28.75	38.55	44.1
ch1:	10:30:08	43.95	40.05	34.6	28.35	24.8	26.85	28.3	30.1	35.8	38.6	35.9	33.25	27.5	16.4	3.6	-10.5
ch1:	10:30:08	-23.55	-32.95	-37.3	-32.95	-19.8	-5.85	5.9	12.85	13.35	7.85	-6.5	-28.95	-42.9	-39.9	-27.55	-9.15
ch1:	10:30:08	11.2	26.05	34.15	36.25	25.9	8.2	-7.65	-15.55	-14.7	-7.8	-2.8	-1.05	-0.2	4.35	12.1	14.65
ch1:	10:30:08	6.05	-0.5	9.55	30.1	47.4	54.15	52.3	44.2	33.15	24.2	13.25	-6.5	-25.85	-33.25	-28.8	-13.6
ch1:	10:30:08	8.1	29.05	42.75	46.25	41.15	33.15	20.05	3.35	-10.8	-16.85	-14.55	-7.3	2.45	16.6	29.65	36.75
ch1:	10:30:08	41.3	38.85	23.35	3.65	-10.35	-14.7	-7.45	5.5	16.5	24.15	33.5	42.9	40.95	25.5	6.9	-7.65
ch1:	10:30:08	-16.0	-15.7	-9.35	0.7	10.15	16.15	16.5	9.2	-4.0	-14.95	-25.7	-37.4	-42.65	-40.5	-35.9	-28.45
ch1:	10:30:08	-20.6	-14.4	-7.7	-3.1	-4.6	-12.9	-24.85	-34.6	-38.15	-35.55	-24.05	-4.5	12.85	19.35	13.0	-4.2
ch1:	10:30:08	-24.5	-35.9	-34.3	-18.85	0.9	15.1	23.45	25.0	16.15	5.1	-6.1	-21.75	-37.0	-47.1	-50.0	-38.95
ch1:	10:30:08	-16.95	4.85	23.2	34.75	34.65	24.45	11.35	0.15	-6.25	-7.7	-1.55	10.3	24.45	36.95	42.55	41.5
ch1:	10:30:08	39.45	39.7	42.3	49.3	59.75	72.1	80.95	81.6	75.5	67.25	58.0	47.5	35.35	24.25	17.65	17.0
ch1:	10:30:08	20.75	27.6	38.35	50.1	61.2	71.55	79.9	84.95	88.1	89.25	87.85	81.1	70.2	63.5	64.25	69.3
ch1:	10:30:08	76.4	82.25	84.3	87.35	86.1	76.5	62.9	51.8	45.8	47.2	52.15	58.7	62.8	59.15	48.5	36.55
ch1:	10:30:08	25.15	14.8	7.8	4.5	2.7	-0.75	-5.8	-10.35	-12.85	-13.7	-12.15	-8.7	-7.6	-9.2	-11.0	-11.35
ch1:	10:30:08	-10.8	-8.6	-6.95	-5.85	-5.3	-5.35	-6.25	-4.9	-5.55	-8.5	-8.6	-4.7	0.35	6.25	9.15	6.2
ch1:	10:30:08	-0.7	-10.2	-21.1	-32.25	-42.85	-52.1	-59.0	-64.3	-67.45	-66.8	-62.3	-56.3	-50.2	-44.55	-40.1	-35.0
ch1:	10:30:12	-18.45	-17.0	-18.75	-22.15	-21.8	-19.8	-19.15	-17.15	-12.25	-7.95	-4.7	-2.65	-6.4	-16.25	-25.0	-23.7
ch1:	10:30:12	-12.05	3.45	13.15	15.8	13.65	10.2	5.1	-0.15	-3.55	-3.7	-6.5	-12.0	-14.55	-13.6	-12.35	-8.6
ch1:	10:30:12	-2.8	2.8	9.65	14.75	17.05	20.5	24.9	27.1	30.35	33.65	31.95	23.95	12.55	-0.85	-11.15	-6.85
ch1:	10:30:12	10.45	26.6	35.45	41.8	46.05	46.4	39.6	29.35	16.3	-0.75	-17.75	-26.7	-29.45	-28.6	-26.0	-24.55
ch1:	10:30:12	-22.95	-23.3	-26.55	-26.8	-22.9	-22.65	-24.85	-24.5	-22.35	-20.4	-19.85	-23.05	-27.4	-27.85	-22.6	-13.7
ch1:	10:30:12	-6.6	-5.0	-9.2	-14.95	-18.6	-18.45	-14.85	-7.4	-0.05	4.85	8.95	13.65	18.25	20.15	17.35	8.9
ch1:	10:30:12	-5.75	-22.8	-29.3	-23.2	-10.9	0.0	5.1	5.7	5.9	3.95	-0.3	-2.35	-2.75	-6.3	-13.6	-17.8
ch1:	10:30:12	-13.1	-1.35	12.15	24.85	33.0	36.6	36.9	34.95	27.8	17.5	10.4	10.65	15.65	24.25	33.5	38.1
ch1:	10:30:12	37.9	34.25	27.2	14.55	2.15	-6.6	-15.25	-25.95	-33.4	-33.65	-25.7	-15.7	-9.55	-5.05	-0.8	2.85
ch1:	10:30:12	5.05	2.6	-3.65	-4.6	-1.55	1.05	-1.75	-9.0	-13.8	-10.3	-1.95	9.25	17.2	17.45	12.9	5.6
ch1:	10:30:12	-2.85	-8.7	-9.45	-3.95	4.45	9.45	12.4	15.15	19.8	29.05	40.3	47.65	50.55	49.0	41.15	31.0
ch1:	10:30:12	22.1	12.85	3.1	-6.05	-19.0	-30.95	-30.5	-17.3	-1.9	11.0	19.8	23.15	19.8	9.15	-5.2	-18.15
ch1:	10:30:12	-28.3	-36.15	-41.9	-44.85	-44.6	-44.0	-41.2	-35.1	-28.75	-22.35	-16.3	-16.45	-21.9	-23.95	-18.6	-9.65
ch1:	10:30:12	-3.15	1.5	5.7	9.0	11.1	12.6	11.45	10.35	13.0	17.4	21.6	27.15	27.65	18.2	7.65	2.85
ch1:	10:30:12	-0.7	-4.25	-0.85	8.3	18.55	29.3	41.8	51.3	52.5	46.4	37.4	23.05	3.45	-14.45	-26.35	-32.5
ch1:	10:30:12	-34.6	-34.8	-33.85	-31.1	-29.65	-29.2	-28.35	-26.75	-25.0	-21.8	-18.1	-14.2	-8.25	-4.05	-4.35	-8.2
ch1:	10:30:12	-15.3	-25.85	-36.05	-44.05	-43.8	-29.5	-8.1	6.9	13.3	12.85	8.05	2.15	-3.95	-11.85	-23.25	-36.1
ch1:	10:30:12	-43.4	-40.9	-32.65	-22.8	-16.2	-12.1	-7.15	-2.6	1.2	7.6	12.95	12.7	5.25	-4.2	-3.1	9.2
ch1:	10:30:12	21.45	31.5	38.35	37.1	30.0	19.0	5.95	-1.55	-4.45	-4.6	0.45	6.85	12.1	19.55	27.0	33.85
ch1:	10:30:12	39.3	40.05	33.7	25.2	17.4	17.75	26.5	37.15	46.9	57.3	61.15	53.85	38.6	16.8	-8.9	-26.85
ch1:	10:30:12	-28.75	-18.15	-2.45	12.25	22.15	22.65	17.5	9.55	-4.85	-23.45	-37.95	-48.6	-58.2	-63.1	-62.95	-60.05
ch1:	10:30:12	-54.8	-45.2	-35.2	-26.65	-17.2	-6.55	-4.45	-12.5	-24.4	-31.65	-31.0	-26.2	-21.95	-18.2	-11.7	0.0
ch1:	10:30:12	14.0	21.1	16.1	0.3	-13.8	-13.05	1.25	19.8	33.5	35.1	25.65	10.55	-8.9	-27.55	-41.9	-51.0
ch1:	10:30:12	-57.75	-62.45	-65.3	-63.6	-58.6	-52.3	-47.45	-43.15	-41.05	-38.15	-33.65	-28.15	-21.3	-13.55	-6.05	1.1
ch1:	10:30:15	38.95	35.15	26.25	15.15	1.85	-8.15	-11.0	-6.6	3.45	17.7	28.8	34.15	35.4	34.05	29.05	19.9
ch1:	10:30:15	9.0	2.2	2.3	7.7	17.35	26.85	32.15	34.1	34.35	32.95	28.1	16.55	1.6	-6.45	-5.5	3.2
ch1:	10:30:15	16.85	30.55	39.55	45.05	47.35	45.75	38.3	29.4	26.5	30.55	31.65	24.6	14.05	8.9	10.25	14.35
ch1:	10:30:15	20.4	26.35	31.25	35.85	38.75	35.4	25.3	16.3	17.65	29.1	43.25	54.35	58.75	56.25	48.65	38.4
ch1:	10:30:15	28.25	18.2	2.85	-9.55	-8.2	5.7	23.95	43.3	59.0	65.75	62.85	51.95	34.5	14.9	-5.7	-27.45
ch1:	10:30:15	-45.1	-55.95	-62.95	-66.95	-66.6	-64.25	-63.55	-65.75	-67.25	-66.75	-66.75	-67.15	-68.45	-67.25	-56.95	-37.2
ch1:	10:30:15	-19.7	-10.0	-7.25	-6.45	-6.5	-9.85	-22.2	-40.8	-58.7	-67.0	-59.7	-38.65	-12.1	14.5	36.9	50.1
ch1:	10:30:15	55.5	54.75	43.3	22.15	-0.35	-14.35	-15.35	-7.05	5.0	18.75	31.45	37.9	39.0	39.75	38.75	35.55
ch1:	10:30:15	31.9	27.7	22.7	23.65	29.45	36.3	44.35	50.95	51.15	47.5	41.6	37.05	37.4	39.7	36.9	29.3
ch1:	10:30:15	22.2	20.6	23.9	27.9	30.6	33.55	34.3	29.5	22.7	17.5	14.2	13.45	16.3	20.65	24.1	26.8
ch1:	10:30:15	29.6	33.4	33.95	29.35	19.9	9.2	-2.35	-14.4	-23.45	-23.8	-18.45	-13.45	-9.75	-7.95	-8.2	-8.75
ch1:	10:30:15	-8.5	-8.85	-10.9	-13.65	-16.2	-21.35	-27.2	-24.7	-13.35	-4.9	-4.8	-9.2	-17.7	-26.0	-26.2	-24.45
ch1:	10:30:15	-30.8	-32.2	-19.5	1.1	22.95	42.5	50.2	46.1	34.55	17.2	-6.85	-33.95	-57.25	-72.8	-79.9	-79.7
ch1:	10:30:15	-76.35	-72.25	-69.05	-69.0	-68.2	-64.9	-63.35	-62.8	-60.35	-57.85	-54.45	-52.85	-57.9	-58.15	-51.85	-48.6
ch1:	10:30:15	-49.8	-50.15	-50.2	-46.8	-39.65	-32.25	-28.25	-25.8	-21.6	-12.25	2.45	17.95	25.3	21.15	10.25	-4.0
ch1:	10:30:15	-17.55	-26.7	-31.75	-33.9	-32.05	-25.8	-15.2	-0.1	15.9	28.7	36.65	40.5	41.7	43.6	46.85	51.05
ch1:	10:30:15	56.7	67.25	75.75	76.85	74.8	73.6	70.15	65.1	58.65	51.35	43.0	35.4	37.65	53.5	73.4	85.5
ch1:	10:30:15	84.8	71.9	51.8	26.9	4.1	-9.55	-14.2	-10.7	-0.65	7.35	10.55	13.2	13.6	11.85	9.6	6.05
ch1:	10:30:15	2.25	-1.0	-4.85	-2.9	5.3	13.0	18.85	22.25	21.65	19.2	17.15	12.2	1.0	-12.95	-20.25	-19.2
ch1:	10:30:15	-11.2	3.65	23.55	40.2	48.25	45.7	36.45	23.15	5.0	-16.2	-33.25	-46.05	-56.2	-61.65	-60.05	-53.4
ch1:	10:30:15	-44.85	-40.6	-44.85	-51.05	-50.85	-47.6	-48.35	-51.25	-47.75	-35.2	-19.85	-8.85	-1.1	2.95	5.0	9.4
ch1:	10:30:15	14.0	8.3	-4.2	-10.8	-3.2	14.95	38.0	62.1	83.5	91.0	80.65	60.9	39.8	22.75	12.9	10.8
ch1:	10:30:15	16.55	27.8	39.0	48.45	56.85	60.6	58.8	53.2	42.0	27.2	18.1	16.55	19.05	24.65	32.55	37.25
ch1:	10:30:15	38.5	38.1	38.25	37.85	37.6	37.25	36.45	34.65	35.0	37.95	40.3	44.35	49.95	54.3	57.55	61.15
ch1:	10:30:18	22.8	9.6	4.4	3.95	8.35	16.7	23.2	26.7	29.3	29.25	25.4	19.0	9.9	0.65	-9.65	-22.45
ch1:	10:30:18	-32.45	-33.75	-31.1	-29.15	-29.2	-31.35	-34.9	-39.4	-43.35	-44.05	-44.15	-45.65	-44.55	-39.35	-31.75	-22.75
ch1:	10:30:18	-16.3	-14.55	-12.45	-7.55	-7.8	-17.7	-24.3	-16.8	-3.05	8.8	18.5	23.65	21.9	16.55	9.35	3.15
ch1:	10:30:18	-0.45	-2.55	-5.6	-6.5	-4.85	-3.95	-3.65	0.7	10.05	21.85	31.75	37.1	37.4	32.2	23.95	16.8
ch1:	10:30:18	13.35	12.55	14.75	19.1	26.4	34.85	43.7	48.95	44.7	33.55	23.55	19.6	26.2	40.0	51.25	54.25
ch1:	10:30:18	49.4	39.9	26.65	13.2	6.35	7.85	9.6	9.15	10.65	17.45	26.75	33.1	36.75	38.95	38.9	37.3
ch1:	10:30:18	35.05	27.65	11.6	-6.35	-11.3	-2.05	11.2	22.8	30.65	32.2	29.55	26.4	20.35	13.95	11.45	9.8
ch1:	10:30:18	3.8	-1.05	-1.75	-0.85	1.3	5.6	8.05	9.2	13.45	22.2	28.8	27.45	23.8	22.05	21.3	22.25
ch1:	10:30:18	27.05	30.55	29.85	26.9	23.95	21.7	18.85	16.6	18.45	25.1	31.75	30.7	20.25	7.5	-4.6	-15.85
ch1:	10:30:18	-29.85	-44.7	-51.75	-48.8	-45.1	-41.95	-34.15	-22.1	-9.8	0.1	6.4	8.4	5.05	0.4	-6.8	-22.35
ch1:	10:30:18	-36.9	-40.8	-37.4	-30.7	-22.85	-18.15	-15.15	-12.1	-12.65	-14.35	-13.15	-10.6	-9.65	-9.1	-8.9	-10.4
ch1:	10:30:18	-14.15	-17.3	-21.5	-29.25	-39.45	-47.45	-51.75	-51.25	-48.55	-45.2	-41.0	-36.9	-35.2	-34.65	-33.4	-31.4
ch1:	10:30:18	-30.1	-29.9	-31.45	-36.5	-41.3	-39.6	-32.75	-27.05	-23.55	-20.65	-19.65	-21.7	-28.9	-33.2	-22.05	3.25
ch1:	10:30:18	26.15	39.2	41.7	32.25	13.4	-3.05	-13.75	-24.0	-32.3	-36.85	-40.4	-38.55	-28.35	-16.1	-5.0	6.25
ch1:	10:30:18	18.5	28.7	31.4	27.0	22.75	16.85	5.0	-4.15	-1.3	13.1	31.55	46.65	51.0	45.3	33.75	22.2
ch1:	10:30:18	10.75	1.9	-6.0	-17.9	-29.7	-27.35	-13.75	-0.85	9.15	14.15	11.45	6.95	8.25	13.8	12.6	-7.25
ch1:	10:30:18	-36.35	-52.25	-48.65	-35.2	-18.95	-5.5	3.35	9.65	12.45	9.7	6.3	5.25	2.5	1.55	3.65	8.3
ch1:	10:30:18	15.55	23.85	31.5	39.2	39.8	30.45	21.9	19.95	26.95	42.85	59.5	69.9	72.7	64.75	48.1	27.15
ch1:	10:30:18	6.4	-8.5	-17.7	-26.05	-33.05	-36.85	-36.0	-29.15	-19.15	-11.0	-4.95	0.8	5.8	9.65	12.25	14.05
ch1:	10:30:18	14.6	16.1	18.45	20.5	24.0	28.75	32.7	37.1	39.7	36.65	31.2	26.05	22.0	20.3	20.05	20.4
ch1:	10:30:18	22.9	27.65	36.35	47.4	53.25	52.75	49.75	43.55	32.75	22.05	13.25	12.05	22.7	37.8	46.3	49.5
ch1:	10:30:18	47.85	40.1	29.6	20.4	10.35	0.65	-4.85	-4.95	-0.7	7.7	19.2	30.05	35.7	34.35	29.4	19.8
ch1:	10:30:18	6.75	-4.8	-13.05	-22.2	-33.55	-44.55	-48.9	-43.6	-32.85	-20.7	-10.55	-6.85	-10.35	-19.3	-32.95	-44.75
ch1:	10:30:18	-53.55	-62.4	-70.7	-75.5	-77.7	-73.3	-61.15	-45.85	-32.85	-22.7	-14.55	-9.6	-6.85	-0.8	6.65	3.8
ch1:	10:30:21	52.25	58.8	54.5	44.25	37.05	35.15	31.75	17.75	-1.55	-11.7	-8.3	2.1	16.1	28.4	35.55	39.0
ch1:	10:30:21	41.0	39.25	35.25	29.8	23.1	16.2	12.3	12.85	16.55	21.6	25.5	28.1	28.9	25.9	10.6	-13.8
ch1:	10:30:21	-27.6	-20.4	-1.2	18.55	28.65	28.65	29.8	32.0	24.6	7.65	-8.75	-19.3	-23.3	-23.7	-21.2	-18.5
ch1:	10:30:21	-15.05	-8.35	2.2	13.5	20.7	16.55	2.9	-8.85	-10.75	-0.8	18.45	37.75	48.35	52.5	55.15	56.05
ch1:	10:30:21	47.7	27.7	1.2	-19.25	-27.25	-26.6	-20.9	-9.55	4.35	14.0	21.55	31.8	40.2	32.95	11.05	-10.05
ch1:	10:30:21	-17.95	-13.1	0.95	19.05	34.85	42.55	42.1	39.55	39.0	37.1	26.65	7.95	-12.0	-24.95	-27.7	-22.7
ch1:	10:30:21	-11.3	5.7	21.0	33.6	43.45	40.55	24.85	8.8	3.55	8.45	17.3	24.4	28.4	27.5	29.2	31.95
ch1:	10:30:21	20.9	-6.25	-33.05	-47.95	-47.85	-39.8	-28.5	-13.7	2.95	18.35	30.45	34.05	25.45	8.5	-12.15	-31.1
ch1:	10:30:21	-37.55	-26.35	-8.25	5.2	14.95	24.8	34.4	39.55	30.9	9.5	-10.6	-21.5	-17.1	1.35	21.05	31.3
ch1:	10:30:21	35.85	36.5	33.2	25.5	15.8	8.6	8.55	16.3	27.1	35.4	41.15	45.35	40.05	23.85	8.05	-3.0
ch1:	10:30:21	-11.7	-15.55	-14.25	-12.35	-11.05	-12.0	-15.5	-17.7	-15.85	-21.15	-38.4	-59.05	-72.0	-72.5	-57.85	-37.65
ch1:	10:30:21	-21.05	-9.75	-1.8	5.65	8.4	-2.75	-26.25	-45.1	-50.2	-43.2	-28.6	-11.0	2.6	13.2	21.35	22.3
ch1:	10:30:21	13.4	2.1	-7.65	-7.1	14.05	43.65	62.05	66.85	63.95	57.6	49.0	33.3	12.2	-4.3	-10.7	-6.95
ch1:	10:30:21	5.85	21.9	33.7	37.7	38.8	41.25	37.9	20.35	-2.05	-11.4	-5.25	2.85	5.3	4.45	1.4	-0.1
ch1:	10:30:21	4.55	13.05	16.65	12.25	2.7	-8.0	-16.25	-19.1	-14.55	-4.1	7.7	14.15	16.35	17.3	19.5	23.0
ch1:	10:30:21	25.6	22.0	15.9	11.7	9.05	9.1	13.75	18.4	19.55	18.6	18.8	25.6	33.25	31.4	20.95	7.75
ch1:	10:30:21	-3.85	-3.2	7.85	18.2	28.25	40.85	47.35	34.3	2.1	-31.7	-44.15	-32.3	-7.7	15.9	29.75	31.5
ch1:	10:30:21	25.0	10.95	-8.9	-29.25	-46.4	-59.5	-69.35	-75.05	-75.55	-72.0	-68.0	-61.75	-53.65	-45.0	-39.25	-37.35
ch1:	10:30:21	-38.1	-41.4	-46.05	-46.8	-43.65	-40.3	-34.95	-26.6	-16.55	-7.75	-5.3	-12.55	-23.2	-29.35	-26.65	-17.2
ch1:	10:30:21	-5.05	8.75	20.75	26.75	25.55	15.55	-0.4	-14.75	-28.85	-40.2	-38.25	-22.4	-2.4	19.7	39.75	51.15
ch1:	10:30:21	51.35	41.8	27.45	14.9	3.75	-11.15	-27.15	-36.3	-33.65	-20.15	-0.2	16.5	25.95	32.75	37.85	35.75
ch1:	10:30:21	24.5	8.8	-2.55	-3.1	3.4	12.15	20.4	26.15	28.7	32.1	33.4	28.0	13.45	-7.45	-23.5	-18.25
ch1:	10:30:21	2.8	24.6	42.4	51.45	44.95	27.4	6.9	-14.15	-34.75	-54.6	-71.95	-85.45	-93.8	-96.1	-92.65	-89.2
ch1:	10:30:21	-89.35	-90.25	-87.45	-82.4	-76.15	-67.55	-60.6	-57.55	-57.5	-58.95	-61.55	-60.15	-54.2	-46.6	-42.4	-40.75
ch1:	10:30:24	-25.6	-17.05	-9.1	-1.9	6.4	15.6	23.8	29.4	26.95	17.9	6.95	-1.65	-3.15	8.2	26.0	43.55
ch1:	10:30:24	56.3	59.45	53.45	43.9	31.25	18.0	2.6	-12.6	-22.4	-27.15	-30.1	-28.4	-23.2	-16.1	-4.85	6.15
ch1:	10:30:24	11.85	16.25	18.1	17.4	16.5	13.6	7.6	3.7	-1.95	-7.7	-9.3	-8.5	-6.4	7.45	20.8	27.05
ch1:	10:30:24	30.85	31.0	23.3	14.7	3.0	-8.0	-15.0	-18.85	-15.0	-3.35	9.15	22.65	30.95	32.85	35.75	37.9
ch1:	10:30:24	38.05	33.3	12.05	-11.3	-16.45	-7.55	10.05	37.3	52.4	52.35	43.1	25.15	1.9	-18.45	-36.25	-48.05
ch1:	10:30:24	-54.7	-56.35	-53.05	-53.0	-56.05	-56.45	-55.45	-53.5	-50.25	-49.9	-46.6	-38.45	-30.7	-19.75	-3.2	6.4
ch1:	10:30:24	9.65	17.0	25.5	32.6	36.45	35.45	28.85	20.4	10.75	6.9	9.9	14.3	20.35	32.7	43.1	47.5
ch1:	10:30:24	50.8	51.15	48.95	45.75	43.25	38.4	30.1	19.65	15.2	18.2	26.7	38.5	53.25	67.0	78.25	87.2
ch1:	10:30:24	94.6	98.65	95.7	84.0	70.05	58.15	49.1	47.65	55.5	65.15	69.9	68.0	57.7	41.4	23.35	3.05
ch1:	10:30:24	-19.1	-39.45	-57.9	-75.35	-85.8	-86.95	-81.75	-74.95	-68.9	-65.05	-61.65	-58.15	-55.7	-57.2	-60.35	-61.65
ch1:	10:30:24	-56.8	-47.65	-38.25	-29.3	-20.6	-11.0	3.15	15.9	10.9	-11.1	-30.7	-36.7	-30.3	-14.0	5.6	19.5
ch1:	10:30:24	25.85	28.75	31.45	34.6	39.15	39.85	35.45	29.5	25.5	20.0	16.75	21.05	33.65	46.35	55.15	59.4
ch1:	10:30:24	58.9	55.45	53.3	51.6	47.0	42.45	41.05	45.2	56.3	70.7	78.85	79.6	74.7	64.9	56.9	56.4
ch1:	10:30:24	54.1	38.2	16.05	4.6	9.55	23.25	38.0	49.8	57.1	58.45	56.55	50.95	43.3	38.7	36.85	30.25
ch1:	10:30:24	21.8	19.6	26.5	40.8	56.8	67.35	71.7	72.95	71.25	63.25	46.7	29.5	18.65	16.35	25.95	44.4
ch1:	10:30:24	59.95	67.75	71.3	72.9	70.0	56.5	35.0	13.85	0.35	-2.95	2.5	9.95	16.7	18.75	20.85	30.45
ch1:	10:30:24	40.3	37.65	25.0	16.95	18.25	25.15	31.45	38.9	44.05	44.55	41.2	39.25	36.05	27.15	13.15	6.4
ch1:	10:30:24	15.65	32.3	45.9	54.05	57.7	58.05	55.0	46.35	31.25	10.3	-5.8	-2.75	14.7	33.45	46.75	48.6
ch1:	10:30:24	42.15	41.55	42.35	38.15	29.35	21.0	16.2	20.5	30.65	42.8	50.7	51.2	47.3	40.0	25.95	13.7
ch1:	10:30:24	10.0	14.85	25.15	35.55	43.85	49.85	52.25	51.65	48.1	38.45	25.9	17.6	11.85	6.0	3.75	8.55
ch1:	10:30:24	18.25	25.85	28.7	30.05	28.2	21.25	11.35	4.9	3.8	6.9	9.55	11.65	14.75	20.8	27.95	27.65
ch1:	10:30:24	16.15	5.1	8.05	20.55	32.1	36.25	32.2	25.95	23.2	17.7	2.15	-22.75	-42.95	-43.1	-24.85	0.55
ch1:	10:30:24	22.3	32.3	29.7	19.35	2.65	-15.25	-30.15	-43.9	-59.1	-69.9	-72.95	-66.45	-55.0	-48.75	-51.8	-54.65
ch1:	10:30:24	-47.95	-34.2	-20.9	-14.9	-17.6	-25.55	-35.45	-42.8	-38.35	-22.4	-5.5	4.75	5.45	1.4	0.0	0.65
ch1:	10:30:27	-22.2	-21.0	-14.7	-5.9	6.4	19.3	28.25	33.75	37.4	34.4	21.7	3.6	-9.5	-12.85	-8.4	3.45
ch1:	10:30:27	18.55	29.35	37.25	48.7	55.9	46.85	22.9	3.1	1.75	16.2	31.75	41.7	46.4	45.0	39.1	31.2
ch1:	10:30:27	21.4	9.5	-5.2	-23.0	-38.9	-48.0	-49.1	-45.6	-39.25	-31.5	-23.35	-18.2	-15.25	-13.7	-13.45	-13.6
ch1:	10:30:27	-11.8	-8.75	-5.65	-2.25	-0.75	-1.0	-0.8	-0.85	-3.35	-6.7	-12.3	-14.75	-5.95	10.75	25.75	32.95
ch1:	10:30:27	32.3	26.1	14.1	-2.7	-18.7	-33.85	-49.0	-60.65	-68.65	-73.65	-74.85	-75.95	-73.1	-62.2	-52.85	-48.65
ch1:	10:30:27	-43.05	-34.35	-24.2	-14.55	-9.95	-3.9	2.45	-0.8	-11.95	-21.4	-24.55	-18.1	-7.55	-0.15	4.3	5.4
ch1:	10:30:27	0.8	-8.75	-20.05	-29.05	-30.25	-27.3	-21.75	-13.65	-7.05	-5.9	-6.65	-4.75	-3.25	-6.45	-12.5	-15.7
ch1:	10:30:27	-14.15	-6.5	3.5	11.2	15.45	19.6	20.65	18.45	17.85	19.6	20.0	21.5	22.9	20.5	16.95	13.1
ch1:	10:30:27	8.1	1.4	-7.1	-17.2	-25.05	-26.15	-19.55	-12.1	-7.5	-4.15	-2.9	-3.95	-3.8	-2.85	-2.1	-2.35
ch1:	10:30:27	-6.9	-13.7	-17.55	-16.9	-11.4	0.25	14.65	26.65	34.4	39.15	41.6	41.2	36.2	25.9	14.15	9.2
ch1:	10:30:27	14.85	26.85	40.85	52.65	59.4	60.45	58.55	52.7	43.6	34.3	28.45	28.65	35.3	43.9	51.95	59.75
ch1:	10:30:27	64.5	63.9	59.85	57.15	53.65	44.7	32.4	23.05	19.7	24.7	36.75	47.3	51.6	52.65	52.2	50.15
ch1:	10:30:27	48.8	42.45	29.5	17.6	11.15	7.8	12.6	24.3	35.1	43.5	48.5	44.35	34.25	25.2	18.6	11.4
ch1:	10:30:27	2.7	-3.45	-7.55	-12.9	-18.75	-20.7	-19.1	-14.75	-8.65	-1.95	5.1	10.05	7.9	-0.75	-7.8	-10.7
ch1:	10:30:27	-10.65	-9.6	-8.5	-8.05	-7.9	-9.75	-11.25	-10.8	-9.1	-6.0	-1.55	2.1	3.15	2.05	-0.1	-3.15
ch1:	10:30:27	-8.35	-13.35	-17.05	-19.4	-21.75	-24.2	-27.4	-29.35	-31.4	-34.0	-33.75	-28.65	-22.35	-18.35	-16.3	-16.9
ch1:	10:30:27	-18.25	-16.25	-10.2	-4.65	-0.05	1.75	0.0	-5.3	-12.4	-22.1	-30.8	-30.45	-16.8	4.1	24.55	41.85
ch1:	10:30:27	51.75	52.7	46.8	35.7	22.9	12.2	0.7	-12.05	-22.5	-28.0	-25.9	-19.4	-15.7	-15.65	-15.95	-14.1
ch1:	10:30:27	-7.8	-1.75	1.75	6.7	15.25	22.95	28.7	31.25	31.25	30.35	25.1	13.05	0.55	-6.85	-10.15	-6.65
ch1:	10:30:27	4.8	22.45	41.45	55.45	60.65	61.05	56.3	44.05	25.4	4.35	-16.0	-31.4	-41.65	-46.1	-44.8	-39.55
ch1:	10:30:27	-31.4	-22.45	-16.85	-15.3	-17.9	-24.55	-31.05	-36.15	-40.0	-39.5	-36.65	-37.15	-37.85	-31.15	-17.65	-1.6
ch1:	10:30:27	8.45	8.7	1.0	-11.3	-24.5	-33.8	-43.9	-55.6	-61.5	-60.95	-55.3	-44.0	-31.8	-24.45	-21.6	-23.3
ch1:	10:30:27	-28.25	-34.1	-37.55	-37.3	-32.45	-24.6	-13.75	-4.55	-0.75	-0.2	-0.35	-1.4	-1.65	1.05	5.9	14.5
ch1:	10:30:27	27.1	41.75	53.75	62.1	64.2	58.55	48.9	37.75	23.75	7.75	-6.4	-13.25	-10.0	-1.7	6.7	14.65
ch1:	10:30:30	62.6	61.9	60.3	53.4	39.9	31.7	36.0	46.4	57.55	67.55	75.55	80.7	81.6	78.15	73.8	66.9
ch1:	10:30:30	55.05	41.25	32.0	28.2	28.0	30.05	34.75	40.45	46.05	48.4	44.95	39.85	35.5	29.5	22.7	18.95
ch1:	10:30:30	18.4	23.25	30.95	33.4	29.95	24.25	18.0	14.05	12.8	9.5	3.9	0.25	2.2	9.6	21.25	32.5
ch1:	10:30:30	38.6	38.7	34.05	26.2	17.25	7.7	-0.2	-1.35	-1.7	-6.25	-14.15	-19.4	-18.3	-13.9	-9.35	-2.65
ch1:	10:30:30	4.75	15.0	26.25	35.55	41.85	41.8	35.7	29.7	20.55	17.65	17.65	11.5	21.9	58.0	71.8	67.15
ch1:	10:30:30	74.8	84.05	89.4	99.4	105.1	104.2	97.3	85.55	70.2	49.5	28.45	10.45	-17.75	-37.15	-33.9	-26.2
ch1:	10:30:30	-20.5	-12.3	-5.95	0.15	3.25	3.85	6.3	11.8	15.0	18.0	23.6	30.45	34.55	34.35	33.35	28.75
ch1:	10:30:30	21.0	13.3	9.05	6.15	9.95	20.8	34.1	45.1	49.7	46.75	38.7	26.4	9.6	-2.6	-6.3	-5.9
ch1:	10:30:30	0.9	3.95	1.7	-1.8	-4.2	-3.7	1.65	4.1	7.25	10.15	8.65	0.45	-12.2	-23.5	-21.2	-11.7
ch1:	10:30:30	3.9	15.0	18.15	21.95	22.7	9.0	10.6	11.9	-10.1	-22.55	-16.55	-12.7	-8.75	-5.75	-7.95	-8.35
ch1:	10:30:30	-8.1	-6.6	-2.95	-2.4	-6.0	-12.5	-16.45	-8.45	6.5	20.15	31.1	36.2	35.15	28.8	16.15	-2.7
ch1:	10:30:30	-18.1	-29.5	-37.5	-46.3	-51.25	-51.45	-49.0	-41.3	-27.75	-15.75	-10.5	-8.2	-5.85	-2.15	0.0	-0.05
ch1:	10:30:30	1.25	5.6	11.65	18.55	21.65	19.7	17.8	14.15	4.35	-6.0	-6.6	-1.1	2.9	4.05	6.65	11.15
ch1:	10:30:30	18.75	25.2	28.3	31.25	34.05	32.1	27.5	23.0	20.7	21.2	25.4	34.3	39.35	41.95	42.0	40.55
ch1:	10:30:30	39.5	39.15	31.35	15.25	2.5	0.55	10.3	21.95	28.75	32.05	28.85	23.05	15.05	8.45	0.6	-7.2
ch1:	10:30:30	-10.0	-8.9	-7.85	1.05	10.55	18.75	43.1	66.0	46.5	25.0	30.7	42.9	31.05	14.6	13.65	26.0
ch1:	10:30:30	35.65	32.85	35.05	45.4	52.6	55.2	53.65	42.5	26.6	13.15	7.7	13.85	28.1	44.85	59.1	64.5
ch1:	10:30:30	56.6	37.55	18.05	2.4	-8.95	-16.95	-18.65	-23.2	-29.4	-32.8	-38.25	-40.3	-36.1	-31.45	-25.6	-15.05
ch1:	10:30:30	-6.3	-3.15	-3.75	-5.05	-5.05	-4.25	-3.1	-4.35	-10.65	-12.75	-1.15	10.85	15.85	22.65	34.0	42.45
ch1:	10:30:30	45.15	39.75	28.85	14.6	0.7	-11.7	-21.8	-28.95	-31.9	-30.4	-23.55	-13.65	-3.65	7.0	15.6	20.5
ch1:	10:30:30	23.5	26.45	29.8	31.9	28.55	22.7	23.65	32.7	44.35	51.5	52.65	49.7	45.6	38.05	24.95	8.25
ch1:	10:30:30	-3.75	-8.75	-6.6	3.9	20.15	34.2	40.85	41.5	36.0	26.0	16.85	8.6	-4.25	-18.9	-29.7	-31.8
ch1:	10:30:30	-24.9	-14.2	-5.15	-0.05	-0.3	-0.75	3.6	9.25	10.7	8.9	10.65	17.2	23.95	28.6	32.85	35.35
ch1:	10:30:30	35.65	31.85	24.05	13.1	-0.15	-6.95	-3.8	1.6	6.95	16.1	23.4	28.9	35.0	40.0	39.6	36.05
ch1:	10:30:33	34.05	29.5	14.15	-2.1	-4.85	3.3	14.6	26.0	33.9	34.05	28.35	23.6	21.55	16.65	7.7	-2.15
ch1:	10:30:33	-5.55	2.85	15.8	26.05	33.75	36.95	34.75	32.1	28.6	20.3	7.3	-3.45	-5.55	-2.0	-2.0	-2.75
ch1:	10:30:33	-1.55	0.1	5.45	13.25	17.55	18.3	15.9	5.65	-10.3	-23.9	-30.35	-29.25	-21.25	-8.35	6.05	17.2
ch1:	10:30:33	22.35	21.0	17.25	9.95	-0.65	-5.55	0.15	9.15	15.2	22.0	32.4	41.2	41.3	33.75	23.65	13.1
ch1:	10:30:33	-1.85	-17.95	-26.2	-26.25	-20.75	-9.05	3.75	12.6	19.95	21.5	21.3	23.5	19.2	10.65	12.0	24.3
ch1:	10:30:33	41.8	56.05	59.15	52.4	39.9	25.4	12.4	-1.25	-17.9	-31.7	-41.1	-46.25	-49.15	-48.55	-43.55	-35.0
ch1:	10:30:33	-29.45	-28.5	-29.35	-30.45	-31.8	-29.5	-24.3	-24.5	-28.3	-30.75	-28.9	-21.55	-11.3	-6.25	-6.3	-11.5
ch1:	10:30:33	-20.75	-29.5	-37.5	-46.15	-49.95	-46.0	-38.25	-29.1	-21.25	-15.5	-13.15	-13.25	-14.3	-12.7	-9.35	-4.85
ch1:	10:30:33	3.4	14.0	22.05	23.8	21.1	21.7	30.35	35.25	30.45	22.95	22.5	30.45	42.85	51.2	52.9	48.4
ch1:	10:30:33	39.9	29.85	22.4	21.45	24.95	28.7	33.65	42.55	52.05	59.8	64.45	66.15	66.45	64.25	58.25	52.65
ch1:	10:30:33	43.85	30.65	18.5	12.1	9.15	8.9	14.2	21.05	22.5	18.8	13.3	4.6	-0.15	0.25	-2.8	-2.4
ch1:	10:30:33	12.15	24.5	30.4	38.8	40.8	38.75	42.75	43.95	39.35	31.35	12.3	-12.7	-29.45	-34.5	-30.7	-22.95
ch1:	10:30:33	-16.85	-13.0	-7.5	0.75	6.65	4.45	-1.95	-9.15	-9.25	-1.9	7.85	14.1	18.1	15.85	10.75	8.35
ch1:	10:30:33	5.95	-0.35	-7.4	-13.0	-17.55	-21.05	-20.9	-14.85	-5.7	3.35	10.6	14.9	17.6	18.3	13.35	6.55
ch1:	10:30:33	4.75	6.5	10.0	14.7	19.15	19.9	17.7	12.6	10.5	11.25	11.3	8.95	11.65	19.4	25.95	26.7
ch1:	10:30:33	24.3	20.0	12.3	0.4	-13.6	-23.95	-27.85	-27.2	-25.25	-21.5	-17.7	-13.55	-9.4	-6.4	-9.1	-17.6
ch1:	10:30:33	-28.1	-35.6	-35.35	-28.1	-18.25	-10.75	-5.95	-2.75	-2.85	-9.95	-18.85	-28.55	-40.05	-47.15	-44.7	-32.85
ch1:	10:30:33	-14.7	1.25	9.0	9.45	3.0	-5.7	-15.0	-26.6	-40.45	-49.95	-52.2	-47.1	-38.4	-27.2	-16.1	-6.25
ch1:	10:30:33	3.4	9.55	9.65	6.15	-0.8	-12.35	-20.55	-20.05	-12.5	-3.7	5.2	16.1	27.35	33.05	28.65	16.4
ch1:	10:30:33	4.0	-6.15	-16.25	-21.1	-17.4	-5.8	8.0	18.3	26.25	35.35	38.25	32.55	19.7	2.0	-14.95	-28.3
ch1:	10:30:33	-37.15	-34.25	-19.25	-2.55	10.9	15.65	10.75	-0.15	-11.5	-18.45	-16.85	-18.45	-30.2	-41.0	-43.85	-43.15
ch1:	10:30:33	-37.75	-26.15	-13.25	-4.35	-1.65	-4.1	-10.5	-14.0	-9.0	1.85	10.65	16.7	22.0	26.85	26.55	20.3
ch1:	10:30:33	16.1	12.8	6.8	1.65	-3.75	-10.25	-6.5	5.85	19.75	32.55	41.1	46.8	52.7	45.5	23.45	5.6
ch1:	10:30:33	2.35	11.15	25.5	36.1	38.55	37.05	34.25	32.8	28.8	16.7	1.6	-7.9	-9.85	-5.75	0.85	5.7
ch1:	10:30:36	8.25	9.9	13.2	14.05	8.5	-0.95	-4.7	-2.25	6.7	21.75	37.4	47.4	53.8	55.45	48.6	40.1
ch1:	10:30:36	36.15	33.45	31.25	31.4	28.45	24.35	25.25	29.7	33.2	36.65	39.4	40.75	40.65	43.65	50.5	55.0
ch1:	10:30:36	57.25	58.55	55.1	47.6	40.35	31.65	22.1	13.95	8.8	6.75	8.9	14.25	20.55	28.55	38.45	45.65
ch1:	10:30:36	49.35	55.9	63.8	67.15	64.4	61.0	58.95	55.85	49.0	44.95	46.8	51.55	54.8	53.8	49.5	40.1
ch1:	10:30:36	18.6	-5.6	-12.0	-1.3	12.2	20.1	23.25	21.65	15.55	3.45	-12.0	-27.9	-44.3	-62.15	-77.9	-87.1
ch1:	10:30:36	-88.3	-87.9	-91.35	-92.35	-89.65	-87.3	-85.05	-82.65	-85.9	-89.05	-87.25	-84.35	-81.55	-78.1	-74.35	-70.65
ch1:	10:30:36	-71.65	-79.45	-83.15	-75.55	-59.2	-43.95	-35.9	-33.95	-36.65	-44.6	-54.2	-61.9	-62.35	-49.75	-27.15	-2.8
ch1:	10:30:36	12.65	12.95	3.55	-5.6	-15.0	-21.45	-25.2	-27.5	-27.4	-23.8	-16.05	-2.85	9.8	19.3	30.3	38.45
ch1:	10:30:36	39.95	36.65	34.0	30.3	25.05	19.75	18.5	21.85	30.85	44.65	55.45	58.25	57.1	52.45	42.6	31.3
ch1:	10:30:36	21.45	16.95	19.6	24.05	27.5	35.0	43.9	48.7	46.1	40.85	40.4	39.0	23.05	-1.4	-14.45	-11.2
ch1:	10:30:36	1.25	13.45	24.5	31.8	33.95	31.45	29.1	25.55	23.15	20.75	16.8	13.35	13.45	15.4	22.8	35.15
ch1:	10:30:36	45.1	51.4	53.65	52.65	55.55	59.35	53.9	42.9	34.8	32.3	35.4	42.8	49.85	49.6	41.85	31.1
ch1:	10:30:36	27.55	34.7	43.8	45.65	45.85	45.6	42.75	35.7	24.65	10.05	-2.25	-13.25	-19.9	-12.8	6.2	27.3
ch1:	10:30:36	42.6	49.15	45.7	35.2	19.8	4.7	-4.05	-5.0	-1.65	-0.35	-2.85	-4.0	-0.9	7.2	18.75	25.95
ch1:	10:30:36	30.9	36.9	39.55	37.15	35.8	31.55	26.05	24.1	26.2	32.2	39.3	43.15	44.05	38.3	26.9	22.65
ch1:	10:30:36	23.2	18.5	12.5	14.85	22.45	32.65	51.75	72.75	80.45	85.25	94.4	87.65	63.0	41.8	30.95	22.85
ch1:	10:30:36	18.85	21.3	29.5	36.55	42.5	48.25	49.5	38.95	21.85	10.05	15.1	35.15	57.15	69.55	69.55	57.95
ch1:	10:30:36	38.4	20.25	6.65	-7.0	-17.0	-17.45	-16.8	-18.95	-19.05	-16.35	-10.65	-2.0	5.8	9.15	10.55	10.9
ch1:	10:30:36	10.9	4.15	-6.35	-10.25	-2.3	10.95	24.85	35.05	38.45	38.2	43.25	46.55	30.2	-0.45	-27.5	-40.0
ch1:	10:30:36	-32.8	-11.2	8.8	21.95	27.9	28.15	26.15	20.1	9.2	-3.6	-17.0	-29.15	-33.1	-29.4	-21.0	-15.15
ch1:	10:30:36	-13.45	-13.45	-12.75	-15.35	-20.3	-24.25	-26.85	-30.15	-29.45	-22.6	-13.3	-5.35	2.65	11.7	17.65	16.3
ch1:	10:30:36	10.7	3.75	-3.3	-6.05	-1.6	9.3	23.8	35.4	40.25	38.4	29.9	18.65	12.3	4.0	-9.65	-23.55
ch1:	10:30:36	-32.0	-34.1	-30.65	-28.4	-25.75	-21.35	-18.05	-14.75	-10.5	-11.9	-21.4	-33.6	-41.2	-37.0	-21.45	-2.6
ch1:	10:30:36	8.8	14.25	18.15	18.75	9.95	-7.15	-28.8	-41.9	-34.95	-16.0	-0.25	10.75	21.2	26.85	29.05	31.0
ch1:	10:30:39	27.4	15.1	0.75	-16.8	-31.6	-31.5	-18.95	-1.05	16.15	24.0	20.4	14.15	7.65	2.3	-3.1	-10.7
ch1:	10:30:39	-20.55	-27.1	-29.8	-28.75	-26.85	-26.65	-27.35	-27.2	-28.25	-30.7	-31.3	-29.2	-27.3	-23.05	-9.65	9.55
ch1:	10:30:39	26.5	37.95	44.75	46.35	42.35	32.35	22.0	16.85	16.45	21.9	31.15	43.0	55.65	64.65	65.45	62.45
ch1:	10:30:39	54.25	40.05	22.35	2.6	-15.85	-25.15	-26.7	-21.4	-8.6	3.8	9.6	10.35	9.65	9.6	11.7	13.6
ch1:	10:30:39	15.25	18.3	20.3	20.9	22.65	23.85	25.25	29.65	33.7	36.15	34.55	27.05	18.9	16.7	16.0	15.9
ch1:	10:30:39	16.0	18.2	24.55	31.55	35.7	39.7	38.1	29.9	24.9	21.85	14.35	8.3	12.1	23.5	35.45	42.0
ch1:	10:30:39	38.55	23.2	4.75	-9.0	-20.4	-29.3	-35.95	-44.5	-47.5	-37.95	-23.3	-8.3	2.5	5.85	2.85	-6.1
ch1:	10:30:39	-24.45	-45.7	-62.95	-72.6	-71.7	-57.7	-33.0	-7.15	9.15	14.2	12.85	4.65	-8.7	-22.0	-28.45	-27.5
ch1:	10:30:39	-22.4	-13.9	-2.7	5.05	6.3	5.4	6.35	8.95	9.1	2.2	-11.35	-22.5	-27.05	-23.1	-12.9	2.15
ch1:	10:30:39	17.25	28.2	30.3	23.75	9.45	-7.45	-20.05	-22.4	-14.85	-4.9	3.5	8.7	9.25	7.8	9.9	8.85
ch1:	10:30:39	-0.4	-10.95	-14.2	-8.5	1.8	6.85	6.35	7.15	8.2	5.75	0.8	-7.55	-20.9	-32.25	-36.3	-31.6
ch1:	10:30:39	-20.6	-8.8	-2.25	-3.15	-10.75	-22.25	-36.25	-51.4	-60.9	-67.2	-76.05	-82.8	-78.65	-69.05	-59.6	-50.9
ch1:	10:30:39	-42.15	-38.6	-40.55	-43.55	-45.75	-51.3	-60.15	-63.6	-57.3	-45.45	-33.4	-19.65	-9.95	-6.1	-5.0	-9.55
ch1:	10:30:39	-20.35	-27.2	-33.3	-38.85	-27.45	2.3	33.85	57.15	69.8	69.35	60.2	47.7	35.45	19.55	-2.55	-24.55
ch1:	10:30:39	-38.7	-43.6	-39.8	-32.1	-25.15	-17.75	-12.05	-6.45	1.95	8.55	1.1	-18.35	-37.55	-43.45	-35.1	-19.85
ch1:	10:30:39	-5.4	6.5	13.4	11.25	5.3	5.75	7.9	0.7	-9.95	-12.7	-7.0	2.2	12.05	19.35	25.05	27.25
ch1:	10:30:39	27.3	28.45	23.85	4.55	-16.35	-19.05	-1.85	21.55	37.85	44.1	42.2	34.95	25.65	16.25	6.65	-3.45
ch1:	10:30:39	-17.85	-31.55	-32.15	-21.7	-11.6	-1.75	9.1	16.15	16.85	11.75	6.7	0.0	-11.05	-18.6	-15.65	-8.3
ch1:	10:30:39	-1.4	3.2	7.15	8.8	5.65	5.15	8.1	-1.05	-23.6	-38.95	-37.0	-19.8	3.45	21.75	32.1	34.0
ch1:	10:30:39	25.1	13.35	5.05	-3.6	-11.8	-18.25	-26.3	-35.2	-37.05	-29.9	-18.45	-8.75	-1.0	2.9	0.65	-7.6
ch1:	10:30:39	-15.9	-18.55	-15.4	-9.75	-4.5	0.95	5.4	8.45	9.05	8.35	8.45	8.2	-2.85	-19.5	-22.65	-6.5
ch1:	10:30:39	18.0	41.15	54.35	53.5	46.45	39.45	34.1	26.65	14.95	4.2	2.6	7.6	15.15	20.6	23.55	23.35
ch1:	10:30:39	21.1	18.6	14.95	6.1	-1.75	-0.2	11.1	27.3	43.85	57.75	63.0	62.75	62.9	60.5	54.55	49.6
ch1:	10:30:39	37.2	15.55	-0.05	-3.65	1.15	14.25	30.25	40.65	45.3	48.8	54.8	57.2	47.15	30.35	23.7	33.2
ch1:	10:30:42	47.4	56.75	59.4	56.3	47.75	38.2	29.35	22.2	13.2	2.65	-5.55	-7.25	-2.4	7.15	14.75	17.1
ch1:	10:30:42	16.15	12.1	2.25	-11.3	-21.65	-25.7	-23.2	-15.25	-3.1	9.2	18.45	21.3	16.4	5.95	-4.95	-19.7
ch1:	10:30:42	-38.7	-50.25	-49.1	-41.35	-31.2	-18.65	-7.9	-0.65	2.9	3.15	-2.05	-9.9	-16.65	-20.4	-18.75	-8.9
ch1:	10:30:42	4.7	15.55	20.35	19.1	16.2	10.05	-1.95	-13.45	-15.45	-10.05	0.85	13.75	24.75	30.95	33.45	28.65
ch1:	10:30:42	18.65	9.1	-1.3	-14.25	-26.7	-31.75	-30.1	-22.35	-12.7	-2.9	5.15	11.15	14.65	12.9	-1.05	-24.0
ch1:	10:30:42	-42.0	-44.5	-34.15	-17.55	-0.9	9.4	14.6	20.1	17.55	-2.4	-27.15	-39.6	-36.4	-27.1	-19.9	-15.7
ch1:	10:30:42	-10.85	-6.55	-4.6	-3.2	-4.2	-10.9	-20.1	-27.2	-30.45	-28.5	-24.3	-18.15	-7.8	2.25	7.6	13.1
ch1:	10:30:42	13.65	7.15	-0.75	-0.95	8.0	19.3	25.0	25.4	17.85	7.35	-0.05	-13.1	-28.2	-36.1	-46.8	-55.95
ch1:	10:30:42	-59.5	-63.25	-60.75	-53.1	-51.7	-40.7	-32.15	-40.05	-44.35	-42.35	-40.8	-31.95	-26.85	-28.55	-29.45	-30.45
ch1:	10:30:42	-30.15	-27.65	-26.35	-20.4	-16.9	-27.0	-40.95	-56.25	-66.15	-63.35	-51.8	-36.6	-21.4	-13.5	-12.2	-14.85
ch1:	10:30:42	-25.6	-38.45	-51.5	-64.15	-71.9	-72.75	-68.9	-62.2	-58.95	-56.15	-45.65	-36.4	-34.6	-28.35	-16.2	-2.7
ch1:	10:30:42	6.95	1.45	-8.7	-5.75	0.85	5.6	16.4	25.45	32.4	39.75	37.1	21.35	-1.45	-19.35	-22.05	-8.85
ch1:	10:30:42	10.95	25.85	31.3	33.6	32.9	27.95	20.4	10.1	1.5	-5.45	-15.15	-19.45	-12.6	-4.9	-1.65	-0.7
ch1:	10:30:42	2.15	8.6	13.15	9.9	2.65	1.0	8.8	20.55	30.95	37.05	42.0	44.15	40.55	32.1	23.7	17.25
ch1:	10:30:42	13.75	15.4	24.0	39.3	57.55	71.45	77.5	77.4	71.55	60.55	47.85	32.6	13.75	2.85	3.2	13.15
ch1:	10:30:42	35.5	62.0	78.85	86.9	87.5	80.0	70.15	52.6	25.35	0.15	-16.95	-24.5	-22.1	-14.6	-4.45	6.6
ch1:	10:30:42	15.0	19.2	17.2	8.2	-3.25	-6.55	1.85	15.75	26.1	32.6	34.4	31.4	27.9	23.95	17.05	12.75
ch1:	10:30:42	20.4	37.5	52.4	54.7	46.9	33.25	17.1	0.5	-15.5	-31.2	-42.6	-51.3	-58.55	-62.75	-65.65	-66.95
ch1:	10:30:42	-66.1	-62.9	-56.2	-46.7	-38.7	-33.65	-34.45	-38.65	-40.6	-41.2	-41.3	-39.35	-38.55	-36.1	-30.15	-26.3
ch1:	10:30:42	-24.6	-21.15	-17.1	-13.65	-9.95	-6.55	-1.45	7.4	16.3	23.3	29.35	33.9	35.45	36.15	35.6	35.05
ch1:	10:30:42	38.05	40.3	40.15	42.6	44.5	47.45	56.8	66.05	68.7	70.25	69.95	63.4	56.15	55.8	59.55	63.65
ch1:	10:30:42	69.85	78.65	87.2	88.0	80.7	68.55	56.55	46.1	37.6	30.1	23.1	18.75	19.65	21.8	23.6	26.55
ch1:	10:30:42	32.45	40.1	43.15	40.3	36.3	33.05	28.9	21.75	12.8	4.75	0.1	0.55	6.45	17.6	29.3	35.05
ch1:	10:30:42	38.85	40.9	39.3	35.45	33.1	31.95	34.4	37.9	40.9	43.05	42.8	42.85	45.3	48.9	50.7	50.8
ch1:	10:30:45	84.3	87.5	90.2	84.7	68.65	45.65	22.5	12.3	20.25	34.45	46.95	57.25	60.05	55.15	42.65	25.3
ch1:	10:30:45	5.25	-12.25	-23.4	-32.8	-43.95	-50.2	-48.4	-42.05	-35.35	-30.9	-28.2	-24.75	-25.9	-30.95	-35.5	-41.05
ch1:	10:30:45	-44.5	-45.5	-50.6	-53.65	-47.5	-35.75	-25.05	-15.2	-5.65	1.45	-1.1	-4.95	-8.05	-13.35	-16.95	-22.25
ch1:	10:30:45	-35.7	-43.0	-40.65	-31.0	-11.6	5.7	13.25	20.5	23.65	19.3	9.3	-2.3	-14.35	-16.95	-15.25	-9.45
ch1:	10:30:45	6.45	23.35	30.35	31.55	28.55	24.45	18.4	7.3	-2.5	-2.55	5.7	18.8	31.6	37.55	38.95	39.25
ch1:	10:30:45	39.95	42.1	37.9	27.9	19.9	17.55	18.0	21.55	32.2	44.75	55.7	60.95	56.8	48.6	41.45	32.2
ch1:	10:30:45	25.95	21.2	20.8	23.8	24.65	19.55	16.65	11.75	10.25	11.35	12.35	18.1	21.2	11.2	-0.55	-6.65
ch1:	10:30:45	-3.2	7.95	12.15	17.95	33.65	43.2	44.45	49.45	52.9	47.0	41.75	39.55	42.45	49.05	56.45	60.6
ch1:	10:30:45	58.1	52.8	46.65	33.25	16.5	2.25	-1.95	2.5	8.6	13.25	16.5	19.2	21.15	22.9	22.35	20.8
ch1:	10:30:45	20.3	21.5	25.45	27.3	22.45	16.0	22.2	38.3	49.75	51.6	45.65	35.4	32.05	32.7	31.75	32.35
ch1:	10:30:45	31.05	21.75	14.65	16.6	24.05	34.05	44.1	50.6	54.95	51.9	44.85	36.05	24.55	15.6	12.2	13.4
ch1:	10:30:45	21.85	34.2	41.15	43.4	44.05	41.6	37.1	31.75	29.3	31.85	36.05	41.15	44.1	46.45	48.8	45.95
ch1:	10:30:45	39.65	38.85	36.5	31.25	31.25	36.1	43.05	52.55	61.95	68.25	72.35	74.85	68.9	51.5	28.35	2.2
ch1:	10:30:45	-19.1	-28.9	-32.6	-34.0	-32.25	-27.85	-22.6	-20.5	-20.9	-18.6	-14.4	-15.95	-17.7	-12.5	-2.85	4.65
ch1:	10:30:45	12.3	18.1	19.55	15.0	8.95	1.3	-6.6	-14.7	-25.2	-37.15	-49.85	-61.0	-67.65	-68.3	-65.45	-60.05
ch1:	10:30:45	-54.7	-51.15	-51.2	-51.75	-50.3	-47.45	-45.95	-48.05	-54.5	-61.2	-62.5	-58.4	-50.15	-40.95	-33.6	-29.7
ch1:	10:30:45	-29.25	-31.15	-30.6	-28.7	-29.85	-32.9	-34.3	-33.6	-33.65	-35.1	-36.85	-36.5	-37.15	-40.5	-43.35	-41.15
ch1:	10:30:45	-36.2	-32.75	-32.2	-30.75	-26.1	-16.75	-4.4	8.1	20.3	26.95	24.45	18.2	12.75	7.05	0.05	-9.25
ch1:	10:30:45	-16.8	-17.55	-12.55	-5.95	2.35	9.7	14.65	19.2	22.85	22.7	18.5	9.95	1.75	-3.15	-7.3	-11.6
ch1:	10:30:45	-13.15	-9.75	-1.95	5.1	8.95	9.8	6.85	-1.0	-5.6	-9.5	-14.65	-19.2	-24.75	-30.4	-28.05	-22.0
ch1:	10:30:45	-17.85	-15.2	-14.35	-15.7	-15.8	-10.45	1.0	9.3	9.6	5.45	-0.1	-2.2	1.75	4.95	4.2	2.85
ch1:	10:30:45	2.45	3.5	6.9	10.95	15.35	19.25	20.35	15.7	9.0	5.9	5.65	1.55	-2.35	-6.8	-10.2	-9.45
ch1:	10:30:45	-7.45	-6.45	-4.2	-3.0	-2.7	-0.85	-0.5	-3.0	-4.7	-5.5	-7.9	-12.4	-13.4	-8.65	-7.5	-7.65
ch1:	10:30:45	-4.4	0.65	6.55	10.25	9.1	2.95	-6.0	-13.5	-14.65	-8.35	4.75	19.4	32.15	42.55	48.6	46.45
ch1:	10:30:49	-69.3	-60.2	-51.45	-46.0	-40.3	-30.0	-17.9	-8.65	-1.65	2.0	1.35	-2.05	-6.4	-8.8	-6.5	-2.8
ch1:	10:30:49	-2.55	-5.45	-9.9	-14.5	-15.55	-12.55	-8.05	-1.5	2.25	-1.3	-5.9	-3.3	4.65	12.45	17.25	21.05
ch1:	10:30:49	25.25	29.5	33.0	32.85	29.4	26.45	27.6	29.3	25.6	17.65	12.4	9.9	8.5	7.4	4.75	1.15
ch1:	10:30:49	-0.65	0.5	8.95	24.5	41.35	53.7	55.3	45.4	27.7	4.9	-16.8	-31.45	-41.5	-49.85	-55.3	-56.8
ch1:	10:30:49	-54.3	-50.15	-46.3	-41.65	-36.3	-31.7	-27.65	-27.25	-26.55	-21.8	-14.35	-10.35	-12.55	-17.4	-18.45	-15.45
ch1:	10:30:49	-13.75	-16.7	-17.25	-11.9	-1.8	12.55	28.3	38.8	41.7	38.75	28.15	15.9	9.2	7.25	6.35	5.05
ch1:	10:30:49	3.2	4.6	9.7	13.9	18.25	24.7	30.45	34.1	34.55	29.25	21.85	17.4	19.3	25.2	29.6	30.6
ch1:	10:30:49	31.2	30.9	27.6	24.85	23.0	22.8	27.3	33.75	33.85	32.35	34.3	35.9	34.6	33.0	29.2	24.05
ch1:	10:30:49	20.15	18.95	19.05	20.45	24.4	29.15	32.35	33.9	33.55	28.6	20.55	12.75	3.9	-4.5	-4.55	0.55
ch1:	10:30:49	2.9	1.9	0.7	-0.6	-2.3	-3.8	-3.25	1.3	4.55	3.5	4.8	10.1	12.5	11.7	11.05	6.8
ch1:	10:30:49	-2.75	-14.85	-25.3	-32.75	-36.0	-33.8	-24.55	-12.9	-1.3	10.95	21.5	24.05	18.2	8.95	1.95	-4.2
ch1:	10:30:49	-8.4	-1.9	12.65	26.05	36.95	45.9	48.3	42.75	30.1	13.5	-0.35	-6.7	-6.85	-4.2	2.1	10.45
ch1:	10:30:49	12.05	4.35	0.3	6.7	17.5	25.6	32.05	35.35	32.45	26.9	26.95	28.9	26.95	21.45	13.75	4.35
ch1:	10:30:49	-4.4	-11.05	-16.05	-17.2	-16.4	-14.85	-12.6	-8.85	-6.1	-1.4	3.75	5.4	7.2	11.5	12.9	11.55
ch1:	10:30:49	9.55	5.45	4.5	9.0	13.45	16.75	17.55	15.15	15.1	16.65	14.1	9.8	10.9	19.1	30.85	42.45
ch1:	10:30:49	54.8	67.4	75.05	78.55	78.8	73.1	59.9	45.55	33.95	28.65	29.85	34.85	40.15	44.9	47.75	47.0
ch1:	10:30:49	42.95	41.3	43.2	40.9	35.3	34.9	38.85	43.05	46.05	46.9	45.45	43.35	39.95	36.55	34.9	36.1
ch1:	10:30:49	37.7	38.15	38.95	39.85	37.0	35.05	34.85	32.0	26.4	19.1	9.8	4.4	4.2	7.35	14.6	21.1
ch1:	10:30:49	23.05	23.1	22.55	18.85	8.55	-7.3	-21.15	-30.15	-36.15	-37.75	-35.7	-33.8	-30.75	-25.75	-22.1	-20.6
ch1:	10:30:49	-20.75	-22.55	-25.6	-27.2	-24.25	-18.5	-16.35	-18.4	-19.7	-14.75	-4.8	2.6	1.4	-2.9	-2.9	1.5
ch1:	10:30:49	6.0	8.25	12.35	14.95	6.9	-5.1	-8.0	-7.15	-7.9	-8.8	-8.25	-3.3	7.25	13.8	13.75	13.4
ch1:	10:30:49	15.8	16.3	7.9	-4.95	-9.9	-6.1	-1.25	4.85	12.0	12.85	5.75	-3.4	-7.5	-6.25	-3.45	-1.75
ch1:	10:30:49	1.3	5.7	12.85	18.05	15.9	5.05	-11.9	-29.0	-37.5	-39.5	-36.55	-27.15	-15.15	-6.25	-0.05	0.55
ch1:	10:30:49	-5.3	-12.95	-21.1	-29.15	-34.35	-34.3	-31.9	-30.5	-31.5	-34.2	-36.3	-36.7	-33.3	-24.5	-13.1	-4.4
ch1:	10:30:52	-11.85	-20.8	-29.4	-41.55	-52.6	-52.55	-46.75	-40.5	-31.1	-17.7	-5.8	0.0	-2.35	-9.65	-14.85	-18.95
ch1:	10:30:52	-23.55	-26.5	-24.05	-16.4	-7.85	-2.65	3.7	14.45	22.25	21.05	13.3	3.85	-3.6	-5.3	-2.65	2.1
ch1:	10:30:52	6.0	12.55	27.0	42.85	54.35	64.2	69.65	65.9	52.15	34.5	20.35	12.0	6.4	10.25	18.3	22.25
ch1:	10:30:52	27.8	34.95	41.35	45.05	44.2	44.1	45.0	35.85	17.5	0.7	-12.7	-19.45	-16.1	-7.05	-1.65	1.0
ch1:	10:30:52	8.55	19.3	24.0	26.5	22.25	11.1	0.25	-8.6	-15.8	-17.45	-14.55	-9.2	-3.9	2.9	9.3	13.5
ch1:	10:30:52	15.8	18.05	16.95	15.5	15.0	13.4	16.1	22.1	24.55	27.7	34.0	39.25	35.3	22.25	6.3	-4.4
ch1:	10:30:52	-5.8	3.65	15.55	23.75	27.3	28.25	19.65	3.35	-14.95	-32.75	-52.6	-69.95	-79.8	-79.25	-71.5	-65.55
ch1:	10:30:52	-66.15	-65.35	-61.2	-61.1	-64.15	-65.05	-66.3	-62.6	-48.3	-26.05	-4.75	11.4	22.55	25.65	15.9	5.95
ch1:	10:30:52	-3.9	-15.15	-30.0	-38.8	-40.0	-30.75	-15.95	1.9	18.65	33.45	41.6	46.0	43.6	28.75	3.5	-22.2
ch1:	10:30:52	-36.85	-24.15	2.9	22.05	30.2	33.3	30.7	30.25	24.35	12.65	6.3	11.0	21.75	31.8	34.55	32.85
ch1:	10:30:52	28.6	22.3	15.0	8.05	-1.0	-11.0	-17.25	-14.95	-4.45	11.0	31.2	50.35	63.1	66.75	61.05	50.3
ch1:	10:30:52	31.75	7.35	-11.3	-15.0	-9.75	-0.5	10.4	19.8	25.45	27.9	22.55	8.45	-5.2	-7.55	1.9	21.1
ch1:	10:30:52	42.3	58.2	63.15	58.65	48.5	33.55	13.5	-5.15	-19.1	-25.75	-22.1	-12.05	0.15	13.55	24.85	31.25
ch1:	10:30:52	34.9	35.7	28.3	10.15	-8.4	-15.05	-10.6	-2.5	8.1	20.0	28.35	32.6	32.2	24.7	8.5	-5.35
ch1:	10:30:52	-10.2	-8.95	-2.65	11.6	23.3	26.6	27.8	26.6	21.95	19.25	13.95	-0.95	-12.8	-10.35	3.15	18.8
ch1:	10:30:52	30.2	34.95	34.2	26.15	11.05	-5.1	-19.3	-25.35	-18.25	-8.75	-7.4	-3.35	7.15	17.2	24.4	30.8
ch1:	10:30:52	35.1	39.0	37.05	25.1	6.85	-8.0	-12.75	-6.1	8.55	25.35	37.65	42.85	45.15	44.1	34.7	19.25
ch1:	10:30:52	7.25	3.7	7.55	16.5	29.25	41.45	45.95	44.65	44.95	40.6	23.8	4.75	-7.05	-1.45	24.6	54.15
ch1:	10:30:52	71.2	75.85	69.35	55.4	37.8	19.8	5.65	-3.8	-13.1	-20.0	-16.15	-2.3	12.8	24.8	33.35	35.8
ch1:	10:30:52	31.15	21.8	13.4	12.15	18.0	25.75	32.0	36.75	35.3	24.75	12.35	4.65	-3.25	-8.7	-3.6	8.0
ch1:	10:30:52	21.3	34.35	40.4	37.25	26.9	9.35	-10.95	-27.45	-37.75	-46.45	-56.5	-61.15	-55.5	-47.55	-40.25	-34.9
ch1:	10:30:52	-34.7	-37.65	-37.6	-33.15	-28.35	-29.95	-40.35	-52.55	-56.5	-47.0	-28.35	-12.1	-4.35	-2.85	-4.95	-9.6
ch1:	10:30:52	-17.3	-27.65	-40.55	-52.3	-51.8	-36.75	-17.25	0.0	11.55	11.65	4.55	-3.05	-12.75	-26.35	-37.9	-44.3
ch1:	10:30:52	-44.05	-36.1	-24.65	-11.65	2.65	11.25	11.0	12.05	15.5	13.8	6.5	-0.4	-5.35	-7.45	-5.8	1.25
ch1:	10:30:55	16.55	16.1	13.5	16.85	24.65	33.95	39.85	37.45	29.7	24.55	20.4	15.8	11.15	5.75	-1.6	-5.25
ch1:	10:30:55	-3.45	-3.35	-7.75	-6.7	4.8	18.25	27.2	32.75	34.7	33.85	33.25	28.05	18.35	10.35	3.45	-5.3
ch1:	10:30:55	-10.3	-7.55	0.3	7.6	12.9	15.75	15.35	13.1	11.05	11.4	15.9	21.35	22.55	22.2	22.35	24.45
ch1:	10:30:55	28.1	28.25	21.3	12.3	9.1	8.55	11.6	14.4	20.35	25.4	30.05	34.4	39.45	42.6	46.0	42.25
ch1:	10:30:55	30.55	15.1	2.2	-1.4	11.6	26.7	38.35	46.55	44.5	39.95	44.45	30.85	3.5	-14.05	-24.15	-30.5
ch1:	10:30:55	-30.1	-27.95	-23.7	-18.55	-15.35	-12.8	-11.35	-10.45	-7.3	-9.1	-20.95	-35.65	-37.8	-26.2	-10.65	3.05
ch1:	10:30:55	9.6	10.85	10.25	6.25	-2.0	-14.15	-27.6	-35.7	-32.3	-21.4	-7.25	5.35	12.9	17.55	19.25	19.95
ch1:	10:30:55	18.95	11.45	-2.35	-16.85	-27.65	-26.5	-10.35	11.6	30.15	41.4	44.05	41.15	35.3	23.7	6.1	-9.9
ch1:	10:30:55	-18.2	-15.85	-4.45	10.3	22.05	29.7	32.55	33.2	34.15	35.35	27.55	9.8	-4.9	-4.35	8.95	25.6
ch1:	10:30:55	36.8	39.3	31.75	14.95	-5.9	-25.75	-44.8	-59.35	-65.8	-68.15	-69.95	-69.65	-65.4	-59.65	-52.35	-48.3
ch1:	10:30:55	-50.25	-56.45	-62.25	-65.0	-65.55	-64.55	-60.6	-54.25	-46.9	-37.85	-29.4	-24.15	-19.1	-16.1	-21.45	-37.35
ch1:	10:30:55	-56.2	-59.7	-34.1	-1.1	20.4	29.1	26.05	14.6	2.0	-12.15	-23.4	-27.65	-30.1	-34.35	-37.6	-35.05
ch1:	10:30:55	-23.05	-3.95	12.2	19.05	17.6	11.85	5.05	0.0	-5.2	-5.7	0.0	1.65	-0.5	4.05	17.85	33.0
ch1:	10:30:55	43.65	44.1	37.7	28.2	18.25	8.35	-3.25	-12.75	-14.6	-11.25	-1.3	16.9	34.35	45.55	53.1	54.45
ch1:	10:30:55	48.55	39.95	29.8	19.05	9.1	-2.65	-14.55	-19.05	-12.6	3.8	24.7	40.85	47.3	44.75	36.45	27.65
ch1:	10:30:55	21.9	14.4	2.25	-10.35	-17.6	-21.4	-22.0	-17.9	-11.05	-1.6	12.95	25.0	28.55	28.25	28.85	32.1
ch1:	10:30:55	38.85	43.0	42.4	41.0	39.0	36.4	33.35	27.3	19.35	14.7	14.15	20.55	36.25	54.95	74.45	94.2
ch1:	10:30:55	103.8	100.6	91.1	72.85	48.65	26.4	11.8	12.3	27.35	43.15	50.9	52.85	50.4	44.1	35.3	25.25
ch1:	10:30:55	13.8	2.25	-3.95	-2.65	1.7	5.8	9.1	8.8	3.0	-0.2	3.3	8.25	9.5	5.5	-2.35	-5.9
ch1:	10:30:55	1.85	17.25	36.1	53.2	64.25	68.7	65.2	49.6	21.9	-9.55	-28.85	-23.4	1.9	30.65	49.25	53.0
ch1:	10:30:55	44.0	30.95	18.45	6.95	-1.1	-2.45	-2.45	-3.15	-2.85	0.5	6.25	15.2	26.0	35.15	41.1	46.2
ch1:	10:30:55	50.25	49.0	39.45	26.3	16.85	15.2	22.0	34.15	44.5	50.45	53.1	50.55	39.8	25.55	12.5	1.65
ch1:	10:30:55	-8.35	-11.15	-2.75	10.4	19.0	22.75	21.8	18.15	13.45	8.45	2.35	-4.95	-14.8	-23.3	-23.1	-12.95
ch1:	10:30:55	0.0	9.5	11.9	9.15	5.85	1.85	-5.0	-13.2	-21.5	-26.2	-23.7	-16.15	-7.4	0.0	4.25	6.25
ch1:	10:30:58	-63.3	-52.25	-37.75	-26.05	-15.8	-7.85	-3.85	-1.9	-0.45	-3.85	-12.9	-24.4	-37.0	-48.2	-50.05	-42.95
ch1:	10:30:58	-34.3	-24.8	-12.4	-0.9	5.25	4.0	-4.0	-11.6	-13.8	-10.6	-3.0	4.85	11.5	17.55	22.1	23.7
ch1:	10:30:58	23.05	21.05	23.65	30.5	36.6	41.25	45.15	42.8	34.3	22.95	13.6	6.95	-2.6	-13.45	-16.15	-7.95
ch1:	10:30:58	8.4	28.55	41.2	42.75	39.0	32.0	18.5	-0.7	-17.0	-22.7	-20.25	-15.05	-4.3	10.4	23.4	30.75
ch1:	10:30:58	30.4	23.75	16.0	7.8	-3.65	-17.85	-27.65	-24.7	-11.85	3.4	17.4	25.8	26.6	23.25	14.3	0.75
ch1:	10:30:58	-5.65	-0.3	3.4	-1.25	-8.45	-10.9	-3.8	5.65	7.85	6.95	6.2	1.75	-4.1	-9.0	-11.85	-15.6
ch1:	10:30:58	-22.55	-25.0	-12.2	8.65	24.8	33.25	37.1	37.05	33.45	27.7	22.3	12.05	-4.2	-15.25	-16.85	-10.35
ch1:	10:30:58	0.95	12.25	22.1	31.8	34.7	29.75	22.8	14.5	1.15	-10.05	-7.75	4.75	16.55	22.95	23.4	20.0
ch1:	10:30:58	17.15	14.9	15.0	14.6	6.9	-5.3	-15.6	-21.3	-18.9	-11.05	-4.25	3.9	13.55	19.35	16.25	2.0
ch1:	10:30:58	-17.5	-28.15	-26.25	-16.15	-4.3	5.8	14.35	20.65	20.7	10.5	-6.7	-22.9	-34.35	-39.75	-31.35	-11.95
ch1:	10:30:58	5.6	13.8	14.1	7.15	-2.0	-7.95	-13.0	-22.65	-35.2	-46.6	-55.95	-57.05	-48.2	-38.2	-32.35	-26.55
ch1:	10:30:58	-19.5	-13.45	-10.0	-12.8	-20.0	-24.3	-20.55	-9.35	4.45	14.15	17.15	13.45	6.4	-1.85	-13.1	-32.2
ch1:	10:30:58	-53.55	-62.75	-54.55	-38.0	-20.9	-5.0	9.6	19.9	23.1	22.5	22.15	20.1	8.4	-13.1	-30.6	-34.3
ch1:	10:30:58	-28.0	-13.8	6.8	24.4	34.5	37.9	35.25	28.0	18.9	12.0	9.95	8.95	7.85	10.15	15.95	21.5
ch1:	10:30:58	26.35	31.4	31.3	19.9	5.55	-2.4	-4.5	-0.8	8.35	15.75	19.2	22.0	22.2	19.75	15.95	10.5
ch1:	10:30:58	1.5	-9.6	-16.2	-15.95	-11.2	-1.4	12.15	24.2	32.1	39.65	47.3	44.2	26.1	6.2	-3.5	-2.0
ch1:	10:30:58	8.75	21.35	32.75	42.65	43.5	33.85	22.4	10.15	-3.9	-15.55	-25.25	-29.15	-19.65	-5.3	3.35	7.95
ch1:	10:30:58	11.55	12.9	10.05	-0.45	-18.25	-33.2	-36.55	-30.95	-22.0	-10.95	3.8	16.3	22.85	25.85	22.95	13.7
ch1:	10:30:58	6.4	0.35	-8.15	-15.1	-17.1	-13.8	-4.0	9.8	25.6	39.25	43.6	40.7	37.05	29.5	19.15	14.8
ch1:	10:30:58	18.0	24.55	31.3	36.5	43.05	49.85	52.35	49.45	41.65	28.05	14.5	4.6	1.5	8.4	22.0	37.15
ch1:	10:30:58	51.25	63.75	71.75	67.4	45.3	15.7	-3.5	-8.1	-1.95	8.45	19.0	27.55	33.4	36.15	32.9	22.25
ch1:	10:30:58	9.8	-2.3	-14.15	-18.75	-14.5	-7.1	2.0	8.15	13.8	19.15	17.35	16.75	22.2	14.85	-3.45	-15.1
ch1:	10:30:58	-15.1	-2.0	21.05	44.35	63.15	71.9	72.45	72.85	69.6	53.4	27.75	5.25	-4.0	-2.9	3.5	14.15
ch1:	10:30:58	24.25	29.45	29.8	26.75	21.8	14.6	7.1	-3.55	-17.7	-29.35	-30.9	-25.15	-15.8	-4.05	3.65	5.05
ch1:	10:31:01	19.1	9.7	-2.35	-0.6	14.9	33.9	49.65	57.05	53.05	42.5	24.45	2.7	-6.95	2.6	24.1	52.65
ch1:	10:31:01	74.3	77.9	64.2	40.1	11.25	-15.1	-37.0	-53.5	-65.2	-74.8	-82.35	-81.85	-76.7	-70.25	-63.1	-55.3
ch1:	10:31:01	-47.4	-37.75	-28.75	-23.05	-23.2	-26.6	-32.0	-33.9	-29.85	-21.65	-14.8	-8.1	0.85	6.2	3.75	-3.8
ch1:	10:31:01	-11.75	-12.15	-2.6	10.7	23.2	31.35	32.0	29.1	28.2	27.45	22.85	10.5	-5.8	-17.65	-21.5	-14.85
ch1:	10:31:01	0.85	19.45	34.9	44.25	50.15	56.35	58.1	43.6	20.25	6.2	11.85	30.8	52.3	71.85	83.65	79.7
ch1:	10:31:01	67.4	52.0	30.85	9.6	-4.25	-16.8	-27.8	-32.4	-28.4	-23.4	-20.5	-19.4	-13.7	-6.9	-1.35	1.5
ch1:	10:31:01	5.45	6.8	5.6	1.6	-8.65	-24.05	-28.85	-26.25	-19.55	-7.65	6.7	15.8	21.15	18.7	10.6	-2.6
ch1:	10:31:01	-20.3	-31.65	-29.7	-22.4	-13.7	-8.65	-4.45	2.3	6.7	4.15	1.3	-4.4	-7.2	-0.4	10.7	17.9
ch1:	10:31:01	19.85	15.65	11.75	10.05	5.35	-5.75	-20.35	-34.0	-33.7	-20.25	-4.1	8.75	16.25	13.9	5.9	-7.75
ch1:	10:31:01	-25.45	-38.6	-46.6	-56.0	-62.45	-64.95	-65.45	-60.15	-51.7	-47.35	-39.0	-28.2	-23.8	-20.95	-15.55	-18.4
ch1:	10:31:01	-23.5	-23.55	-21.95	-21.6	-17.8	-13.3	-8.75	-6.65	-6.15	-6.95	-5.4	-2.7	-0.75	-1.35	0.15	5.5
ch1:	10:31:01	11.6	17.65	23.2	23.25	19.4	12.35	3.3	-1.4	-0.35	1.8	8.65	21.0	31.35	36.65	38.8	38.85
ch1:	10:31:01	37.2	34.1	31.4	32.6	36.45	43.2	54.95	67.15	73.3	71.55	63.95	53.7	45.15	39.6	28.4	10.7
ch1:	10:31:01	-6.1	-17.8	-22.25	-13.05	7.1	26.8	40.55	47.6	47.45	40.25	29.45	17.7	1.9	-17.8	-34.75	-42.4
ch1:	10:31:01	-38.05	-22.95	-5.25	9.35	21.7	28.95	30.6	28.25	21.6	10.65	0.55	-3.5	-0.35	8.4	22.65	37.5
ch1:	10:31:01	46.05	48.15	45.25	37.2	24.9	10.4	-3.65	-15.5	-20.05	-10.8	6.4	19.15	24.6	23.85	21.05	24.2
ch1:	10:31:01	29.85	26.2	15.65	4.65	-4.8	-11.5	-12.1	-5.3	9.7	29.6	44.4	48.35	45.5	37.25	20.0	6.25
ch1:	10:31:01	7.1	9.0	9.75	16.75	27.3	36.55	44.0	44.85	39.45	28.55	16.8	8.65	-4.4	-22.35	-27.05	-20.3
ch1:	10:31:01	-8.15	5.0	13.7	14.7	12.55	6.8	-4.95	-19.6	-26.85	-31.55	-35.55	-31.3	-22.35	-17.35	-5.9	5.6
ch1:	10:31:01	12.1	17.5	24.3	29.65	32.5	25.1	11.1	-0.45	0.6	13.65	28.15	40.75	49.65	42.7	37.35	36.45
ch1:	10:31:01	17.25	-3.95	-11.25	-27.2	-40.25	-36.75	-25.6	-12.1	3.85	15.75	26.1	31.85	33.0	32.3	28.25	20.3
ch1:	10:31:01	12.85	9.4	15.75	29.3	43.0	52.7	59.4	60.8	54.05	37.3	23.95	19.55	16.5	16.45	20.25	28.2
ch1:	10:31:01	40.0	41.85	35.05	33.2	31.45	23.3	22.15	17.4	8.8	15.2	27.3	30.2	27.2	22.3	16.45	11.15
ch1:	10:31:01	3.35	-0.3	3.3	9.65	20.5	34.95	46.65	53.0	49.95	41.3	31.5	13.55	-5.95	-10.7	-6.95	-6.2
ch1:	10:31:04	39.55	45.75	49.4	48.45	39.65	14.7	-12.7	-22.35	-11.65	7.6	30.85	50.95	60.85	57.3	44.25	26.8
ch1:	10:31:04	7.9	-9.3	-23.1	-34.3	-45.35	-54.2	-57.6	-54.95	-46.9	-37.05	-24.85	-15.15	-11.7	-10.9	-10.0	-12.55
ch1:	10:31:04	-17.55	-20.8	-18.75	-11.25	-1.2	8.85	14.3	12.75	8.0	4.8	2.3	-0.2	-1.7	0.75	9.35	16.4
ch1:	10:31:04	19.25	20.55	15.6	6.5	6.45	8.95	3.8	-1.65	-0.75	4.8	11.8	15.25	16.2	19.45	24.95	30.65
ch1:	10:31:04	31.75	27.75	21.8	19.8	24.0	31.3	37.6	44.35	49.55	51.1	51.15	48.0	42.55	36.1	29.65	28.45
ch1:	10:31:04	38.55	51.4	60.7	63.05	59.2	54.25	47.55	35.8	20.95	4.35	-5.45	-3.1	3.55	12.0	21.45	27.7
ch1:	10:31:04	33.2	39.2	39.5	35.85	23.05	3.65	-9.75	-11.45	-6.45	4.15	12.3	14.75	15.5	19.15	27.45	28.55
ch1:	10:31:04	9.05	-17.6	-32.75	-30.45	-16.35	-0.2	12.75	22.75	28.2	25.9	11.3	-5.5	-16.65	-29.4	-44.75	-47.1
ch1:	10:31:04	-47.25	-44.5	-41.7	-41.0	-36.9	-23.15	-18.85	-27.45	-36.65	-43.6	-49.4	-48.25	-42.25	-32.95	-19.1	-3.2
ch1:	10:31:04	5.2	4.85	-0.3	-6.45	-8.4	-3.35	1.45	8.15	15.35	20.7	25.25	22.35	3.9	-14.15	-18.2	-1.65
ch1:	10:31:04	24.25	39.15	45.5	54.0	53.55	43.85	31.5	20.8	14.9	7.1	-3.5	-3.55	6.15	15.75	27.2	38.2
ch1:	10:31:04	45.1	50.25	50.4	44.8	35.95	28.35	26.2	26.95	32.0	39.25	41.35	36.45	34.4	32.9	28.4	25.75
ch1:	10:31:04	29.15	34.35	39.0	47.7	54.05	52.4	43.0	28.65	13.1	1.75	-0.55	6.7	19.65	31.75	39.75	40.9
ch1:	10:31:04	40.2	39.1	34.2	25.05	15.05	0.3	-20.2	-39.6	-45.9	-37.65	-21.95	-6.25	8.15	22.0	35.15	43.8
ch1:	10:31:04	38.8	20.7	2.55	-1.9	6.0	19.95	30.2	34.6	34.45	32.55	32.25	33.05	28.4	19.15	11.9	6.55
ch1:	10:31:04	3.05	1.15	4.95	9.45	9.55	6.55	6.35	5.5	4.15	-3.5	-14.55	-14.35	-0.5	16.25	34.15	48.75
ch1:	10:31:04	55.85	57.75	52.75	42.25	31.2	15.35	-3.6	-18.5	-23.7	-18.25	-8.4	-0.95	9.8	17.95	22.9	27.4
ch1:	10:31:04	25.2	0.85	-18.95	-19.6	-8.15	2.8	11.15	11.45	10.45	12.95	19.0	25.9	21.35	0.45	-21.0	-26.4
ch1:	10:31:04	-20.1	-13.05	-6.3	8.5	25.8	29.3	24.0	19.55	9.6	0.85	-2.6	-1.0	9.8	18.4	24.5	39.55
ch1:	10:31:04	49.1	47.2	41.7	21.15	-4.45	-6.5	2.8	10.2	17.65	23.0	22.05	20.75	18.7	22.35	22.85	9.55
ch1:	10:31:04	-11.25	-18.85	-6.25	17.5	38.05	48.95	48.3	37.2	17.75	-3.25	-19.6	-31.5	-41.75	-45.7	-43.35	-35.05
ch1:	10:31:04	-26.35	-21.95	-18.5	-12.9	-11.7	-11.0	-12.65	-19.7	-29.65	-31.05	-25.95	-17.85	-12.75	-7.9	-5.35	-0.35
ch1:	10:31:04	11.75	13.85	-3.9	-20.95	-32.05	-36.05	-31.25	-26.85	-22.2	-11.75	-0.45	9.35	17.7	14.2	2.2	-8.0
ch1:	10:31:04	-21.5	-34.35	-33.6	-21.95	-10.8	0.65	13.8	21.3	26.15	33.55	38.5	35.25	23.45	5.3	-8.9	-12.05
ch1:	10:31:07	45.45	44.9	45.85	38.0	22.4	11.4	8.9	10.75	19.1	28.7	38.55	49.45	63.55	72.35	69.05	51.2
ch1:	10:31:07	29.1	16.6	18.05	23.55	28.65	32.1	33.7	40.65	54.9	56.2	38.25	15.2	-0.25	-0.1	16.95	40.5
ch1:	10:31:07	61.6	75.3	77.05	69.25	59.1	41.55	18.75	-3.25	-19.8	-28.0	-26.45	-22.9	-19.85	-18.85	-18.45	-14.8
ch1:	10:31:07	-10.45	-3.9	-3.3	-22.2	-38.2	-33.6	-20.15	-6.05	7.55	11.3	11.1	9.9	2.4	-5.8	-10.85	-17.3
ch1:	10:31:07	-24.35	-34.75	-46.45	-50.45	-41.9	-24.1	-5.85	3.05	5.15	4.85	4.7	0.65	-17.25	-36.3	-34.25	-14.6
ch1:	10:31:07	6.35	19.05	23.5	21.6	15.0	6.95	-1.2	-13.7	-27.1	-37.8	-47.35	-51.65	-45.9	-36.95	-25.9	-12.9
ch1:	10:31:07	-2.85	3.55	5.85	0.35	-7.1	-8.95	-7.35	-6.25	-7.7	-11.1	-12.65	-7.55	4.8	16.9	20.75	17.25
ch1:	10:31:07	6.55	-6.7	-12.4	-11.45	-8.8	0.35	18.35	37.4	49.15	49.35	38.55	23.2	6.3	-8.5	-20.55	-31.5
ch1:	10:31:07	-42.1	-47.6	-48.2	-43.35	-34.55	-24.25	-17.55	-13.0	-11.95	-13.7	-18.7	-27.55	-39.1	-50.6	-61.4	-61.5
ch1:	10:31:07	-49.5	-36.5	-27.3	-22.6	-26.45	-34.8	-42.0	-47.8	-53.35	-58.3	-62.55	-62.5	-57.4	-48.15	-41.5	-39.2
ch1:	10:31:07	-37.2	-35.1	-33.55	-28.75	-20.45	-12.25	-7.5	-6.8	-8.8	-7.3	-2.55	6.6	19.2	29.9	37.95	45.9
ch1:	10:31:07	45.2	32.75	20.75	17.65	24.25	36.65	48.7	55.9	55.8	46.65	32.1	12.8	-7.95	-19.6	-22.3	-27.35
ch1:	10:31:07	-30.1	-24.9	-19.65	-16.3	-9.6	-4.85	-1.75	2.8	5.25	3.0	2.0	3.65	5.85	7.85	8.3	4.95
ch1:	10:31:07	1.55	0.8	0.45	-3.05	-4.3	-0.3	6.9	15.2	22.5	23.75	20.8	19.4	22.0	25.05	26.55	23.65
ch1:	10:31:07	16.5	14.2	20.1	25.5	29.85	36.9	43.25	45.85	42.95	32.7	23.0	16.75	11.1	9.1	12.1	14.9
ch1:	10:31:07	18.3	25.6	33.1	37.85	41.75	40.7	32.2	22.6	16.9	14.1	19.25	36.8	57.45	72.0	77.2	74.5
ch1:	10:31:07	66.55	56.75	46.95	37.9	28.75	24.25	26.5	30.25	30.8	30.9	33.15	40.35	49.1	56.6	61.35	64.4
ch1:	10:31:07	64.5	61.65	55.35	47.55	39.2	31.8	26.85	25.7	26.9	32.0	38.55	42.55	45.25	47.7	45.0	40.25
ch1:	10:31:07	35.05	29.0	21.55	15.15	13.9	16.5	16.75	19.5	25.3	30.85	35.55	38.0	37.15	40.45	45.95	47.7
ch1:	10:31:07	46.45	47.8	52.3	56.3	55.7	51.35	44.55	40.05	39.7	38.5	35.75	35.45	39.0	48.35	60.6	69.45
ch1:	10:31:07	71.15	66.75	58.9	49.8	37.85	26.2	18.75	16.3	17.4	20.0	23.35	25.2	23.7	22.3	21.35	21.2
ch1:	10:31:07	22.95	25.0	27.4	30.4	34.45	41.5	50.4	57.55	62.75	64.65	62.15	55.4	44.1	30.2	15.55	3.2
ch1:	10:31:07	-4.9	-12.25	-18.45	-18.75	-13.55	-5.2	4.1	9.85	11.15	8.0	2.75	-1.15	-6.85	-14.8	-16.6	-11.95
ch1:	10:31:07	-4.9	1.95	6.7	12.2	20.5	28.75	34.1	34.3	31.0	29.65	29.95	30.65	32.85	36.0	38.45	38.0
ch1:	10:31:10	31.8	25.35	23.7	27.45	33.9	41.35	49.25	51.6	46.95	41.6	30.75	11.9	-2.6	-15.1	-30.55	-38.55
ch1:	10:31:10	-38.6	-37.75	-39.15	-43.8	-47.5	-47.7	-48.8	-49.8	-48.6	-46.5	-45.8	-44.6	-41.95	-39.55	-38.9	-36.4
ch1:	10:31:10	-32.2	-27.6	-24.45	-26.25	-29.45	-29.65	-29.3	-28.85	-26.15	-18.5	-8.4	-3.3	-4.0	-5.25	-6.75	-5.9
ch1:	10:31:10	-1.2	5.15	9.1	8.15	2.5	-2.45	-5.15	-3.55	1.6	3.9	1.25	2.15	7.15	15.2	27.8	37.0
ch1:	10:31:10	39.7	39.95	39.05	35.2	29.5	22.05	13.15	6.45	7.95	16.95	26.85	36.5	44.35	45.75	41.1	30.8
ch1:	10:31:10	19.7	13.3	8.55	2.7	4.0	12.05	19.35	21.8	22.35	24.35	25.85	26.35	32.75	39.9	39.7	33.85
ch1:	10:31:10	28.6	29.45	38.3	47.8	54.95	59.9	60.95	56.5	50.05	46.05	48.35	53.15	56.2	58.95	64.4	71.4
ch1:	10:31:10	76.65	75.7	70.35	64.0	54.35	39.7	25.55	15.1	11.6	18.05	29.15	38.35	45.25	48.95	47.3	42.95
ch1:	10:31:10	40.4	41.35	44.55	41.35	29.25	14.05	2.8	1.2	12.0	29.1	46.1	57.25	58.25	53.05	46.5	38.4
ch1:	10:31:10	29.9	23.05	18.45	16.6	17.25	20.9	28.3	36.1	39.7	36.95	31.4	24.65	15.7	5.25	-4.45	-11.8
ch1:	10:31:10	-12.45	-6.85	1.15	7.7	14.85	20.6	21.0	18.35	18.1	13.95	3.7	-3.6	-2.7	5.1	14.65	20.75
ch1:	10:31:10	25.0	28.6	29.05	26.5	21.25	11.7	2.4	-5.45	-12.3	-15.65	-9.8	1.7	13.1	20.9	25.55	27.45
ch1:	10:31:10	28.9	26.6	19.95	13.5	10.65	11.35	22.8	42.3	57.15	63.15	65.7	62.0	51.15	38.55	27.15	15.6
ch1:	10:31:10	4.6	-1.0	-1.2	-0.8	2.55	10.45	20.6	30.6	37.25	37.95	34.8	27.6	17.55	11.9	10.55	7.05
ch1:	10:31:10	0.65	-6.35	-9.15	-2.35	10.65	20.5	23.75	19.3	9.8	-1.55	-11.85	-21.35	-28.8	-31.3	-25.0	-13.3
ch1:	10:31:10	-2.95	3.0	5.8	6.1	2.85	-5.65	-17.55	-29.35	-37.45	-41.85	-39.4	-27.55	-10.75	5.4	18.75	26.4
ch1:	10:31:10	25.4	16.15	0.0	-18.4	-34.15	-45.5	-48.7	-43.25	-31.05	-17.25	-7.6	-3.9	-1.15	-2.2	-9.65	-19.8
ch1:	10:31:10	-29.75	-40.0	-48.15	-51.9	-47.55	-36.7	-25.8	-17.1	-9.35	-6.9	-9.5	-11.0	-13.3	-20.45	-28.8	-38.5
ch1:	10:31:10	-45.05	-39.8	-25.55	-15.0	-4.25	7.6	15.75	18.85	17.15	8.55	-2.25	-10.75	-15.1	-12.6	-3.0	10.0
ch1:	10:31:10	22.5	33.7	42.75	47.65	43.5	32.65	22.8	16.85	9.45	-0.3	-3.85	-2.2	6.05	18.0	28.65	35.45
ch1:	10:31:10	40.85	41.9	38.85	30.75	19.5	4.85	-7.6	-6.45	9.2	28.85	40.65	40.8	40.9	41.45	28.6	17.7
ch1:	10:31:10	19.15	10.8	0.15	0.05	1.85	4.75	11.5	17.25	26.7	35.15	34.55	23.65	4.7	-12.2	-17.45	-13.0
ch1:	10:31:10	0.05	16.9	31.7	42.3	45.2	43.85	37.75	26.8	18.5	9.8	0.8	1.05	5.45	9.4	17.75	19.7
ch1:	10:31:10	15.55	15.05	16.15	16.9	14.75	1.3	-13.15	-17.3	-11.95	0.95	16.2	24.75	26.25	24.8	25.85	19.6
ch1:	10:31:13	-6.2	-32.4	-40.15	-35.65	-25.35	-13.05	-4.25	-0.85	-4.65	-12.8	-19.9	-25.9	-33.6	-42.2	-51.8	-55.55
ch1:	10:31:13	-48.0	-35.85	-26.9	-21.2	-18.3	-15.2	-11.25	-8.3	-7.15	-11.95	-23.75	-33.9	-34.15	-24.0	-7.8	6.55
ch1:	10:31:13	14.6	16.75	12.8	5.55	-6.4	-25.6	-44.2	-55.2	-60.35	-59.1	-49.6	-32.6	-13.35	2.7	11.85	14.55
ch1:	10:31:13	15.15	14.95	8.95	-2.5	-15.5	-30.65	-42.1	-40.0	-23.35	0.75	24.7	40.1	43.65	36.85	23.1	4.4
ch1:	10:31:13	-16.3	-32.7	-36.45	-27.5	-12.15	5.35	21.0	30.0	34.1	38.2	40.5	35.75	21.4	3.55	-4.55	-0.6
ch1:	10:31:13	8.9	25.65	47.45	61.05	60.8	49.4	30.85	11.35	-5.05	-19.0	-30.6	-40.35	-46.25	-46.75	-42.3	-34.75
ch1:	10:31:13	-28.35	-26.1	-26.2	-28.4	-30.2	-27.0	-23.45	-27.2	-36.05	-43.65	-41.2	-26.65	-9.6	2.55	7.8	7.95
ch1:	10:31:13	6.0	0.95	-7.25	-17.7	-28.5	-35.5	-35.45	-30.05	-19.35	-4.15	10.05	18.95	20.55	15.3	8.5	3.6
ch1:	10:31:13	-5.0	-23.45	-44.6	-56.2	-54.45	-43.85	-31.05	-20.9	-14.35	-10.05	-8.2	-8.7	-9.35	-9.7	-11.3	-10.25
ch1:	10:31:13	-1.95	9.75	22.2	34.05	41.05	40.5	33.55	22.3	11.7	2.0	-3.85	-4.65	-7.95	-11.95	-4.7	12.4
ch1:	10:31:13	27.0	33.3	31.35	21.45	6.2	-8.0	-21.4	-39.4	-56.65	-63.4	-57.65	-43.1	-28.15	-17.8	-9.2	-2.6
ch1:	10:31:13	2.25	7.9	8.15	-1.85	-11.6	-14.8	-10.3	2.8	17.7	27.45	31.85	30.2	21.45	12.4	7.25	6.55
ch1:	10:31:13	14.8	31.1	45.05	52.95	55.85	53.25	45.3	36.35	26.25	13.35	-2.1	-12.2	-14.7	-12.1	-2.85	10.45
ch1:	10:31:13	17.25	20.0	22.9	22.2	18.45	15.3	10.0	3.25	-3.1	-5.25	0.25	10.4	18.45	25.4	32.7	36.3
ch1:	10:31:13	30.85	22.6	15.05	9.1	8.55	12.6	18.05	27.15	38.1	45.3	47.95	49.65	49.0	44.75	33.35	17.95
ch1:	10:31:13	7.45	0.85	-7.7	-14.4	-15.5	-10.65	1.2	14.45	22.15	22.5	16.15	8.65	5.25	4.45	6.6	13.3
ch1:	10:31:13	22.8	32.05	39.2	40.4	34.9	28.45	23.3	17.45	11.9	7.6	5.05	9.0	18.25	24.7	27.1	27.45
ch1:	10:31:13	26.2	25.4	21.8	9.25	-6.25	-12.3	-4.7	9.2	23.15	33.9	37.8	32.2	19.3	-1.15	-25.75	-47.3
ch1:	10:31:13	-61.65	-68.7	-71.0	-70.95	-69.3	-67.85	-68.35	-71.6	-72.9	-72.0	-70.85	-67.9	-61.3	-58.75	-64.95	-74.65
ch1:	10:31:13	-77.7	-72.5	-63.65	-56.9	-51.75	-47.35	-42.75	-40.7	-44.05	-53.1	-59.3	-56.15	-43.15	-27.4	-15.1	-6.75
ch1:	10:31:13	1.85	11.95	19.4	20.85	15.7	6.25	-0.5	-0.85	6.55	20.75	38.65	52.5	59.35	59.45	53.7	44.7
ch1:	10:31:13	37.65	31.65	26.85	25.75	30.15	37.6	51.45	67.25	77.5	80.2	80.25	73.85	65.2	52.75	34.5	16.8
ch1:	10:31:13	10.65	12.5	19.7	29.5	38.55	44.3	48.55	46.4	38.95	28.5	19.9	15.65	17.6	23.6	32.6	39.25
ch1:	10:31:13	48.7	58.7	63.15	62.75	67.7	61.7	43.05	26.5	23.15	29.75	45.0	58.35	66.5	69.7	67.45	56.45
ch1:	10:31:16	40.15	21.75	7.25	-3.7	-10.6	-11.85	-5.85	2.8	13.75	21.85	27.05	28.9	28.65	23.6	18.05	13.7
ch1:	10:31:16	10.85	8.25	7.3	10.55	15.5	19.4	20.9	15.45	3.25	-8.35	-19.5	-28.25	-29.75	-24.5	-15.2	-1.7
ch1:	10:31:16	9.2	11.05	1.5	-15.0	-30.1	-40.15	-49.7	-59.9	-65.1	-61.8	-56.65	-53.95	-48.2	-37.55	-28.55	-23.6
ch1:	10:31:16	-21.35	-22.35	-25.1	-25.45	-21.6	-17.65	-14.65	-11.95	-11.65	-10.8	-8.45	-6.3	-3.75	-4.45	-7.95	-9.6
ch1:	10:31:16	-11.85	-11.1	-6.1	-4.95	1.2	12.9	10.05	3.9	8.1	8.65	4.95	3.25	1.5	2.6	9.5	17.4
ch1:	10:31:16	23.75	26.75	29.3	31.35	28.25	24.75	27.3	24.3	11.7	-3.8	-12.0	-4.2	13.55	29.85	45.55	54.3
ch1:	10:31:16	50.7	36.45	17.55	-1.0	-14.5	-27.3	-37.05	-37.2	-29.35	-21.0	-10.1	2.5	11.3	16.2	18.95	20.6
ch1:	10:31:16	23.5	23.85	20.9	19.25	23.1	29.0	33.5	34.75	32.65	24.4	11.7	-0.65	-8.4	-13.1	-12.25	-7.0
ch1:	10:31:16	-2.2	2.9	11.2	18.2	19.95	17.5	14.25	11.95	10.05	8.9	9.1	8.9	8.75	13.1	20.45	26.35
ch1:	10:31:16	28.9	24.9	13.45	-0.35	-10.45	-13.45	-7.55	4.35	16.1	23.6	23.65	15.8	0.9	-19.05	-36.35	-45.8
ch1:	10:31:16	-48.4	-48.25	-46.75	-44.35	-38.65	-28.15	-20.75	-17.65	-19.8	-21.8	-21.95	-24.85	-30.55	-32.75	-32.7	-23.55
ch1:	10:31:16	-10.15	-3.0	-0.9	-2.1	-13.0	-22.95	-29.25	-37.2	-46.2	-55.25	-61.3	-60.35	-58.55	-55.9	-55.2	-55.3
ch1:	10:31:16	-47.05	-33.3	-26.1	-20.45	-16.55	-19.1	-23.95	-21.35	-15.5	-5.05	9.85	23.75	26.4	25.7	24.85	21.15
ch1:	10:31:16	17.85	15.3	9.6	6.3	10.5	24.25	40.25	57.65	69.4	70.65	61.25	52.5	43.05	30.8	17.0	2.65
ch1:	10:31:16	-8.9	-5.9	7.7	25.2	38.2	45.1	47.55	47.85	46.75	47.3	40.0	20.4	5.4	2.85	1.05	7.5
ch1:	10:31:16	23.4	36.1	42.1	42.85	36.75	28.15	19.95	13.75	10.35	8.95	10.5	15.65	22.05	30.6	40.15	43.95
ch1:	10:31:16	43.15	42.6	41.05	31.6	14.75	-1.95	-10.2	-6.8	1.45	8.9	14.3	18.4	18.2	14.9	11.55	2.05
ch1:	10:31:16	-16.8	-29.5	-29.35	-26.15	-20.15	-9.85	0.55	14.8	26.85	23.85	14.45	4.55	-7.8	-18.95	-32.7	-49.05
ch1:	10:31:16	-54.55	-47.25	-37.05	-28.35	-23.3	-20.55	-16.8	-13.35	-14.05	-22.1	-32.95	-36.9	-31.3	-19.25	-0.4	18.2
ch1:	10:31:16	29.0	31.6	26.75	13.95	-4.1	-22.15	-36.4	-43.95	-40.85	-26.75	-8.0	11.4	29.95	47.55	63.0	75.4
ch1:	10:31:16	83.35	85.35	77.6	63.3	51.3	47.25	55.25	71.85	85.1	89.0	83.9	73.9	64.3	53.85	38.05	23.85
ch1:	10:31:16	15.2	10.7	9.85	15.0	25.85	40.35	52.85	58.1	53.7	42.85	30.8	19.8	9.8	2.05	-5.5	-12.3
ch1:	10:31:16	-13.2	-7.05	1.35	11.45	20.25	25.25	29.05	31.05	23.9	13.85	8.75	6.8	3.0	0.85	4.55	11.65
ch1:	10:31:16	16.9	20.4	21.1	18.6	15.0	12.05	9.25	6.1	0.6	-1.75	5.2	17.5	28.6	37.0	38.0	28.2
ch1:	10:31:19	10.55	-9.35	-25.15	-31.8	-34.05	-35.1	-34.45	-33.0	-33.85	-33.85	-30.95	-27.8	-25.65	-24.25	-24.8	-26.8
ch1:	10:31:19	-30.1	-33.9	-32.95	-23.5	-10.35	0.8	7.75	5.9	-1.65	-7.9	-11.75	-17.35	-27.0	-39.65	-48.8	-49.4
ch1:	10:31:19	-39.9	-24.75	-10.6	-0.15	6.55	10.85	16.0	22.75	24.6	17.5	5.75	-1.05	3.6	15.35	27.4	34.8
ch1:	10:31:19	38.3	38.95	37.9	36.1	32.95	27.25	26.95	31.6	39.8	57.0	77.9	90.6	93.5	84.1	64.55	46.45
ch1:	10:31:19	32.25	16.05	0.6	-14.7	-25.2	-25.4	-18.15	-10.45	-2.65	0.25	-3.25	-11.2	-24.4	-38.35	-40.75	-32.0
ch1:	10:31:19	-17.65	-2.85	7.45	9.1	6.75	2.1	-8.65	-21.25	-27.95	-26.45	-21.2	-12.65	-1.25	11.1	21.35	29.15
ch1:	10:31:19	35.65	40.4	42.05	38.45	19.0	-4.3	-8.5	-2.75	4.85	22.6	34.3	29.45	26.25	24.95	17.2	7.75
ch1:	10:31:19	-3.4	-15.6	-20.85	-22.75	-20.5	-15.65	-10.6	-4.6	2.2	4.25	3.7	-0.2	-4.6	-2.2	7.25	18.05
ch1:	10:31:19	27.05	30.85	29.75	19.8	9.25	7.1	8.1	6.7	9.3	15.7	24.45	32.05	29.8	24.6	21.65	16.4
ch1:	10:31:19	8.5	1.2	-9.2	-18.7	-23.0	-20.35	-11.35	1.5	12.8	20.2	25.55	32.2	38.55	38.7	31.45	20.35
ch1:	10:31:19	10.9	10.3	20.45	30.1	34.7	35.3	32.8	29.1	21.95	12.05	2.9	-6.1	-10.2	-3.5	8.15	14.25
ch1:	10:31:19	20.4	24.5	22.45	15.35	6.65	-2.1	-6.6	-15.1	-28.7	-39.05	-41.75	-40.55	-36.5	-32.35	-33.05	-32.6
ch1:	10:31:19	-24.05	-19.05	-24.0	-26.15	-24.15	-23.25	-25.35	-28.1	-30.2	-33.85	-38.1	-37.35	-36.3	-37.6	-38.95	-37.15
ch1:	10:31:19	-34.45	-33.8	-34.6	-34.3	-32.5	-30.8	-32.8	-36.85	-39.35	-39.5	-35.85	-24.65	-10.8	0.3	7.2	9.45
ch1:	10:31:19	9.8	12.5	16.2	19.8	22.15	24.4	26.35	23.95	18.3	19.85	27.7	35.15	40.9	48.2	55.3	59.9
ch1:	10:31:19	64.15	70.05	73.75	74.55	73.55	69.0	61.8	56.25	53.1	53.55	56.7	59.6	63.0	66.0	68.2	70.95
ch1:	10:31:19	70.1	66.85	63.95	56.4	44.3	33.0	26.65	23.85	20.8	15.85	15.05	25.8	38.65	46.75	44.6	41.5
ch1:	10:31:19	37.6	32.15	26.4	16.25	4.85	0.1	0.6	1.0	1.75	9.15	18.55	23.0	29.3	29.35	19.6	22.3
ch1:	10:31:19	20.0	-9.85	-31.85	-35.8	-49.9	-63.1	-61.9	-58.75	-56.8	-50.45	-40.7	-29.85	-22.75	-21.2	-17.25	-13.0
ch1:	10:31:19	-16.15	-19.2	-15.8	-13.4	-9.6	0.0	12.6	20.6	25.55	26.2	26.35	29.05	19.35	6.95	8.2	18.25
ch1:	10:31:19	23.95	23.7	23.25	26.8	33.2	38.25	41.3	43.55	44.45	41.2	33.8	24.65	17.1	14.55	21.3	34.95
ch1:	10:31:19	46.1	51.2	53.5	56.15	54.1	47.0	36.55	23.35	10.95	7.1	12.5	18.5	20.95	23.1	23.9	19.25
ch1:	10:31:19	16.55	18.55	20.1	21.8	26.0	29.8	32.25	30.95	24.35	11.9	-4.15	-17.5	-25.35	-35.1	-44.55	-45.55
ch1:	10:31:19	-37.15	-26.15	-14.35	-4.9	-0.1	3.05	11.75	19.5	20.5	18.1	12.65	3.25	-4.1	-7.25	-1.85	15.2
ch1:	10:31:22	-17.0	-4.15	16.35	30.4	31.75	19.7	-1.95	-28.55	-52.5	-68.0	-72.1	-71.45	-75.2	-82.8	-83.0	-74.35
ch1:	10:31:22	-64.0	-54.6	-46.0	-44.7	-47.95	-51.55	-53.85	-56.05	-59.25	-63.15	-59.95	-46.45	-30.1	-19.25	-12.75	-8.25
ch1:	10:31:22	-4.8	-1.9	-1.85	-9.25	-20.7	-32.55	-45.75	-56.25	-56.65	-48.35	-34.05	-18.65	-5.85	3.45	9.15	8.7
ch1:	10:31:22	3.55	-2.8	-4.65	1.75	15.0	28.7	38.55	47.0	55.4	58.6	55.1	49.95	45.4	40.55	36.15	32.95
ch1:	10:31:22	29.85	28.0	27.45	26.4	24.2	20.0	13.75	7.5	5.9	11.55	20.55	26.05	25.8	21.25	14.9	8.75
ch1:	10:31:22	1.8	-2.9	-1.75	2.2	8.0	17.65	27.2	36.55	46.8	55.35	62.6	68.25	66.6	55.5	36.45	14.05
ch1:	10:31:22	-4.05	-10.8	-4.2	10.1	24.05	35.8	43.75	45.9	45.4	39.9	27.55	18.3	16.8	17.35	17.0	17.1
ch1:	10:31:22	18.3	20.5	21.7	22.7	24.5	24.0	23.3	26.9	32.4	35.6	36.05	33.45	29.4	30.1	36.15	36.15
ch1:	10:31:22	16.9	-20.05	-53.5	-62.95	-50.1	-28.55	-6.65	8.9	15.5	16.55	17.8	20.85	15.7	-3.35	-22.95	-33.65
ch1:	10:31:22	-34.3	-21.9	-4.15	10.5	22.75	29.0	28.65	27.95	24.65	18.15	15.7	17.9	24.1	30.7	32.55	31.7
ch1:	10:31:22	29.45	29.2	33.35	29.05	13.95	7.1	13.5	23.35	31.45	34.65	31.05	21.15	4.6	-15.95	-35.35	-52.0
ch1:	10:31:22	-65.7	-76.0	-81.85	-81.5	-77.6	-74.75	-73.0	-72.55	-74.1	-74.95	-73.2	-71.65	-71.2	-70.8	-69.65	-65.55
ch1:	10:31:22	-59.6	-56.4	-55.95	-55.05	-50.45	-42.1	-35.6	-37.3	-46.4	-55.6	-58.9	-54.8	-45.55	-34.25	-23.4	-12.85
ch1:	10:31:22	-5.2	-4.4	-8.75	-14.4	-21.0	-27.1	-28.15	-22.75	-11.9	-0.7	5.35	6.7	4.7	0.55	-3.6	-7.0
ch1:	10:31:22	-9.15	-7.55	-3.6	0.4	5.2	12.05	22.45	34.55	41.3	38.75	28.45	15.9	8.15	10.05	17.2	25.2
ch1:	10:31:22	33.8	39.95	40.85	37.5	29.2	19.1	12.9	9.5	3.45	-3.95	-8.6	-3.05	11.1	24.35	32.55	40.0
ch1:	10:31:22	46.15	47.05	43.6	41.35	40.35	37.25	31.65	22.0	10.05	3.25	3.8	8.6	16.75	27.3	37.05	43.45
ch1:	10:31:22	44.65	39.1	29.25	22.3	18.85	16.55	21.55	36.55	54.85	70.0	77.3	76.25	72.15	67.5	60.25	45.8
ch1:	10:31:22	23.7	3.35	-5.35	-3.0	6.4	19.45	34.75	48.55	57.65	62.8	60.0	43.1	17.8	-1.4	-6.95	-1.1
ch1:	10:31:22	12.4	30.5	46.3	53.3	51.9	45.9	39.2	31.4	19.9	10.3	8.95	12.6	20.25	33.1	46.35	58.45
ch1:	10:31:22	71.65	82.45	80.85	60.9	31.45	10.95	9.25	21.65	37.8	51.35	63.5	74.9	78.5	66.55	37.05	0.3
ch1:	10:31:22	-24.85	-28.35	-17.65	-3.05	9.75	18.9	25.5	28.95	27.15	21.4	9.55	-8.15	-21.55	-23.1	-17.3	-10.95
ch1:	10:31:22	-5.1	-0.1	3.25	4.15	2.9	-2.4	-10.75	-15.75	-12.8	-3.95	9.15	23.45	35.05	43.25	43.7	35.2
ch1:	10:31:22	25.35	17.2	10.9	16.3	37.75	60.85	72.95	73.9	67.25	55.7	44.6	33.65	15.3	-9.3	-27.85	-33.3
ch1:	10:31:26	0.55	14.2	26.6	33.1	27.1	11.95	0.55	-0.6	5.55	15.6	26.35	34.35	37.6	36.05	29.7	17.65
ch1:	10:31:26	5.6	3.6	12.45	23.85	33.95	40.0	41.5	36.15	22.85	5.75	-9.6	-22.7	-32.35	-33.9	-25.35	-13.05
ch1:	10:31:26	-2.25	8.7	20.45	28.55	32.6	33.4	30.85	27.9	25.75	23.9	24.65	29.65	37.75	43.6	45.3	46.05
ch1:	10:31:26	46.85	46.35	46.5	46.25	40.05	26.15	10.9	5.1	12.5	28.95	49.7	66.05	69.45	61.2	45.65	26.3
ch1:	10:31:26	12.25	6.15	1.9	0.3	3.8	6.2	3.7	0.1	-1.75	-1.5	1.05	4.15	9.1	13.35	8.4	-3.8
ch1:	10:31:26	-11.15	-8.65	1.55	14.1	22.45	25.6	23.7	15.7	3.75	-8.65	-24.8	-42.55	-50.75	-44.25	-29.3	-12.1
ch1:	10:31:26	4.4	13.9	13.45	11.15	9.95	0.7	-19.9	-39.9	-47.65	-39.3	-19.0	2.1	12.7	12.9	6.75	2.5
ch1:	10:31:26	8.6	13.2	-5.1	-35.75	-50.35	-40.95	-15.4	14.7	34.65	39.4	37.05	33.55	29.3	24.7	19.5	10.25
ch1:	10:31:26	0.2	-3.85	-0.75	4.85	10.3	15.55	23.8	35.35	45.15	46.4	41.5	41.35	47.9	54.6	60.1	63.55
ch1:	10:31:26	64.2	63.25	60.6	56.5	55.55	58.45	65.35	72.65	76.75	76.0	65.5	45.4	26.55	16.65	15.45	20.65
ch1:	10:31:26	27.95	34.15	39.8	45.5	51.9	56.5	57.1	55.9	53.75	52.3	52.25	51.1	49.8	50.7	51.7	52.05
ch1:	10:31:26	51.3	47.7	43.4	42.5	45.15	48.9	49.5	45.45	36.45	23.5	11.3	3.7	2.45	10.75	23.75	35.75
ch1:	10:31:26	46.15	51.75	48.6	37.5	20.65	2.55	-13.4	-28.2	-41.15	-47.95	-46.25	-38.15	-28.85	-19.75	-9.2	-2.0
ch1:	10:31:26	-0.6	-3.9	-11.15	-19.85	-30.75	-44.25	-48.4	-37.8	-24.4	-16.3	-13.6	-14.4	-14.75	-15.5	-18.9	-26.3
ch1:	10:31:26	-37.5	-47.35	-49.95	-48.7	-45.65	-40.75	-35.55	-32.7	-29.45	-26.4	-20.5	-10.35	-5.35	-11.85	-21.8	-30.9
ch1:	10:31:26	-36.35	-35.55	-31.4	-28.5	-27.4	-29.35	-33.85	-39.95	-41.0	-31.05	-15.25	-3.1	4.65	6.75	2.3	-7.25
ch1:	10:31:26	-20.05	-31.3	-37.2	-41.9	-48.9	-58.05	-68.45	-77.9	-80.85	-75.25	-64.2	-53.75	-47.8	-44.4	-41.95	-42.75
ch1:	10:31:26	-43.1	-41.3	-41.95	-45.05	-48.4	-49.75	-45.0	-37.2	-32.3	-27.6	-22.4	-18.65	-18.9	-25.4	-31.0	-26.85
ch1:	10:31:26	-16.5	-4.5	8.5	20.3	27.0	25.95	18.55	7.15	-10.3	-27.5	-34.65	-33.25	-27.75	-17.15	-3.7	6.9
ch1:	10:31:26	9.75	6.9	1.55	-4.6	-9.15	-10.0	-7.0	0.85	11.3	20.4	25.1	25.1	21.9	15.25	7.25	4.75
ch1:	10:31:26	7.3	11.15	21.4	37.9	54.1	63.95	62.25	51.4	34.75	9.3	-14.45	-20.0	-9.5	8.3	29.35	48.85
ch1:	10:31:26	66.05	80.85	88.85	84.1	69.6	55.6	44.25	29.0	11.3	-1.3	-5.55	-4.25	0.1	6.1	11.0	12.3
ch1:	10:31:26	12.95	11.6	4.8	-0.25	2.6	10.15	19.55	28.25	33.1	34.3	33.7	31.3	24.15	8.5	-12.4	-28.2
ch1:	10:31:26	-33.7	-30.8	-24.35	-16.55	-6.9	4.55	15.75	23.5	23.7	16.2	4.55	-6.9	-12.7	-11.8	-6.25	2.15
ch1:	10:31:29	-38.3	-35.6	-33.35	-33.1	-31.45	-25.45	-17.25	-9.65	-5.8	-5.15	-4.65	-6.3	-11.6	-13.75	-8.75	-1.4
ch1:	10:31:29	5.95	12.05	16.5	19.75	17.2	9.4	-0.55	-9.8	-12.35	-4.1	9.2	23.55	36.65	42.6	39.05	27.45
ch1:	10:31:29	10.45	-6.4	-19.15	-25.9	-29.05	-32.55	-35.55	-34.95	-32.8	-30.1	-24.25	-15.15	-6.7	-1.25	3.0	8.55
ch1:	10:31:29	16.55	23.8	25.65	22.4	16.5	12.45	15.5	24.5	34.05	41.6	45.45	45.5	43.1	38.5	36.8	38.7
ch1:	10:31:29	37.0	35.6	42.75	51.95	56.4	58.65	56.6	47.9	38.4	31.45	24.75	21.3	22.85	26.6	31.85	40.25
ch1:	10:31:29	48.0	49.85	45.25	36.1	26.75	20.45	12.65	1.1	-5.35	-3.3	3.75	13.1	22.3	27.6	26.9	21.0
ch1:	10:31:29	15.35	11.2	6.85	3.1	1.15	1.9	4.55	6.6	9.6	11.2	7.2	-2.15	-14.05	-24.8	-29.95	-32.45
ch1:	10:31:29	-34.65	-39.45	-49.05	-58.9	-62.4	-63.2	-63.2	-60.4	-53.5	-43.6	-32.55	-23.95	-18.75	-18.85	-27.6	-41.5
ch1:	10:31:29	-48.6	-43.3	-31.25	-17.85	-3.4	11.0	24.25	31.55	31.35	25.45	13.85	-1.95	-11.55	-10.1	0.95	19.15
ch1:	10:31:29	38.95	50.65	51.0	41.8	29.55	20.2	10.75	-5.05	-18.8	-21.45	-16.85	-9.7	-2.15	6.35	21.95	40.95
ch1:	10:31:29	50.45	46.8	33.1	15.3	3.7	3.65	17.3	39.4	58.0	69.3	73.45	64.45	43.6	23.0	11.85	13.95
ch1:	10:31:29	28.45	49.3	68.45	80.65	84.55	74.9	51.8	27.5	12.15	6.75	12.95	28.2	45.2	60.05	65.0	55.7
ch1:	10:31:29	41.1	25.35	4.45	-20.65	-42.1	-52.6	-50.5	-39.45	-22.8	-4.6	10.95	24.8	33.55	31.35	17.85	0.3
ch1:	10:31:29	-14.45	-19.35	-10.9	7.7	25.95	34.25	31.45	23.55	13.2	-0.2	-13.5	-17.45	-9.5	6.75	24.25	35.35
ch1:	10:31:29	37.65	33.05	19.8	-1.3	-25.7	-50.55	-72.85	-88.5	-98.9	-104.65	-106.1	-106.15	-107.3	-109.95	-114.05	-115.9
ch1:	10:31:29	-113.95	-113.7	-117.95	-125.35	-132.95	-135.9	-132.45	-126.2	-122.15	-123.2	-128.1	-134.3	-139.2	-138.1	-131.2	-123.45
ch1:	10:31:29	-112.6	-96.15	-80.1	-69.0	-62.45	-62.05	-65.9	-68.2	-68.2	-70.0	-71.7	-73.7	-76.3	-77.8	-75.35	-70.05
ch1:	10:31:29	-61.75	-51.5	-42.6	-36.25	-30.95	-25.65	-21.35	-20.0	-19.8	-17.65	-14.65	-12.1	-7.65	-1.95	4.85	11.75
ch1:	10:31:29	17.65	23.25	27.2	27.05	26.8	28.6	29.5	32.75	42.15	53.9	65.5	75.5	78.75	74.6	67.35	59.1
ch1:	10:31:29	50.55	42.75	35.2	28.65	27.15	34.75	49.75	65.8	76.7	78.65	73.0	63.35	52.2	40.4	31.6	25.55
ch1:	10:31:29	16.3	5.55	-0.5	-0.4	5.4	14.95	23.5	28.85	31.25	31.65	32.1	29.65	20.4	12.45	14.45	20.55
ch1:	10:31:29	26.2	35.4	45.3	52.6	60.85	67.8	70.9	74.2	80.15	85.25	82.35	69.7	55.5	48.5	54.85	71.8
ch1:	10:31:29	89.0	98.0	97.85	90.65	79.5	65.85	50.4	34.8	22.5	15.3	12.6	12.9	15.5	16.95	18.3	21.1
ch1:	10:31:29	24.9	29.9	36.05	39.25	41.7	45.2	45.0	43.2	45.5	49.55	54.0	61.0	69.1	74.2	72.7	64.0
ch1:	10:31:32	0.0	3.3	8.8	14.45	19.1	22.2	22.55	21.8	20.0	13.25	5.05	-2.3	-11.0	-12.0	-0.45	13.85
ch1:	10:31:32	25.85	36.5	43.15	45.1	42.85	36.95	27.1	16.35	12.85	23.3	41.95	58.85	65.55	63.1	57.15	51.15
ch1:	10:31:32	44.7	34.75	15.3	-8.8	-27.75	-34.15	-25.25	-7.3	9.1	20.45	26.15	25.6	21.25	19.8	23.25	23.85
ch1:	10:31:32	13.7	-1.5	-9.6	-6.85	2.8	16.15	29.35	40.85	52.4	63.25	72.0	77.9	78.7	77.95	79.9	83.15
ch1:	10:31:32	86.4	88.2	85.3	78.45	69.25	55.6	42.7	37.55	37.4	36.3	35.1	35.8	37.3	39.75	43.3	44.75
ch1:	10:31:32	45.45	46.65	45.55	41.35	36.45	28.45	20.2	16.1	16.2	21.1	31.45	42.45	52.35	59.85	62.4	61.35
ch1:	10:31:32	55.45	45.6	42.0	46.1	53.4	64.45	75.25	80.0	79.5	74.05	61.8	42.95	21.85	5.3	-6.95	-18.25
ch1:	10:31:32	-24.95	-25.85	-24.0	-20.65	-17.15	-13.75	-9.7	-4.3	3.8	9.3	5.8	-2.0	-9.9	-14.95	-11.15	-0.4
ch1:	10:31:32	10.3	20.5	29.9	36.4	37.3	29.7	15.1	-3.7	-22.0	-32.75	-31.35	-17.45	5.55	27.2	39.3	40.25
ch1:	10:31:32	31.05	15.2	-5.05	-28.3	-47.15	-60.6	-74.5	-85.6	-91.9	-95.95	-96.1	-89.3	-77.25	-62.1	-44.8	-27.6
ch1:	10:31:32	-17.95	-19.6	-25.9	-28.3	-23.75	-12.8	-0.9	7.85	13.95	16.9	15.25	7.35	-6.1	-13.85	-9.6	1.75
ch1:	10:31:32	16.5	30.7	40.3	46.65	47.85	42.0	30.2	14.45	-1.25	-11.85	-17.95	-22.95	-27.3	-28.15	-22.75	-13.75
ch1:	10:31:32	-4.2	3.15	6.65	8.5	9.75	6.7	0.75	-2.2	0.4	9.95	24.0	36.35	42.85	40.6	31.3	19.9
ch1:	10:31:32	7.95	-3.9	-10.4	-8.9	2.1	24.65	51.15	68.55	72.15	64.3	47.4	25.15	4.25	-10.1	-20.1	-28.65
ch1:	10:31:32	-34.2	-36.25	-31.7	-21.2	-12.65	-7.15	-1.55	2.1	4.95	9.5	13.2	11.0	1.0	-4.1	6.95	23.05
ch1:	10:31:32	33.45	40.5	44.2	44.95	43.5	38.9	29.45	16.15	2.65	-3.25	-0.15	11.25	26.95	37.3	40.4	42.25
ch1:	10:31:32	44.5	44.4	40.55	34.95	29.3	21.15	6.2	-10.25	-16.2	-4.8	17.85	39.9	54.55	61.8	60.2	46.55
ch1:	10:31:32	23.45	0.05	-18.95	-31.95	-35.85	-31.0	-23.5	-17.6	-13.5	-9.15	-3.2	4.05	8.6	7.95	4.1	0.0
ch1:	10:31:32	-2.7	-0.5	9.55	23.5	35.1	43.85	47.7	39.2	19.9	-4.2	-24.1	-23.6	-2.95	16.4	24.7	24.25
ch1:	10:31:32	18.75	13.85	9.3	1.6	-7.9	-16.95	-25.0	-34.35	-45.65	-50.9	-47.75	-41.75	-32.4	-21.0	-13.6	-11.7
ch1:	10:31:32	-12.05	-12.4	-12.7	-16.65	-23.85	-30.55	-32.85	-28.3	-18.35	-7.25	3.2	11.7	16.1	14.15	7.1	-2.35
ch1:	10:31:32	-12.95	-22.6	-28.35	-27.15	-19.1	-5.7	10.3	26.4	37.45	39.9	37.25	30.5	19.5	8.85	3.4	3.4
ch1:	10:31:32	8.8	20.1	33.35	44.35	53.65	61.75	62.75	52.75	36.7	24.45	22.8	27.25	31.0	37.5	46.8	52.75
ch1:	10:31:32	57.15	62.35	60.95	50.0	31.45	11.95	3.05	6.45	15.85	26.25	33.75	36.4	36.4	35.7	33.55	29.3
ch1:	10:31:35	45.05	44.05	43.45	48.9	56.1	59.95	56.7	41.1	23.45	18.2	24.7	38.95	55.45	65.9	69.7	66.35
ch1:	10:31:35	53.5	32.9	6.2	-17.75	-29.25	-30.35	-23.45	-9.0	8.75	24.6	33.7	33.9	28.05	14.95	-3.15	-19.3
ch1:	10:31:35	-32.3	-40.0	-37.15	-25.65	-8.8	8.75	16.95	13.9	9.6	3.15	-9.05	-17.65	-18.85	-19.05	-19.7	-17.05
ch1:	10:31:35	-10.35	-3.55	-0.55	-2.1	-9.7	-22.85	-34.75	-39.35	-38.8	-38.15	-36.6	-33.35	-30.25	-26.05	-21.55	-20.35
ch1:	10:31:35	-21.0	-20.3	-19.85	-22.05	-26.65	-28.75	-20.5	-0.3	22.75	38.35	44.9	41.7	26.9	10.2	-0.9	-12.55
ch1:	10:31:35	-22.8	-24.4	-17.55	-4.45	11.65	25.55	34.7	35.2	27.2	19.2	12.25	0.5	-14.95	-28.1	-35.6	-34.05
ch1:	10:31:35	-22.2	-4.65	11.45	20.8	22.85	20.55	15.25	7.6	-0.65	-7.55	-10.85	-7.7	4.1	21.65	38.8	51.7
ch1:	10:31:35	57.4	55.9	46.3	25.35	-1.05	-16.85	-15.6	-0.45	21.8	40.7	54.35	62.1	59.2	47.5	30.75	10.65
ch1:	10:31:35	-2.3	-1.2	11.1	28.3	42.75	51.3	56.25	54.25	46.15	36.1	22.55	9.25	3.65	4.3	7.75	9.45
ch1:	10:31:35	6.7	4.05	3.35	-0.6	-6.65	-10.8	-13.05	-11.5	-3.55	6.45	14.25	16.5	12.65	2.9	-12.1	-26.65
ch1:	10:31:35	-32.3	-29.05	-19.3	-4.75	8.7	15.4	14.95	7.5	-4.35	-16.4	-24.95	-29.15	-30.7	-32.75	-33.8	-31.45
ch1:	10:31:35	-24.95	-14.2	-0.75	11.1	19.55	21.45	14.2	1.8	-6.2	-4.1	5.1	15.1	22.0	25.85	28.95	27.55
ch1:	10:31:35	17.3	3.85	-3.45	-1.35	7.85	18.1	23.55	25.0	21.35	12.3	2.65	-3.7	-10.3	-19.9	-29.1	-32.85
ch1:	10:31:35	-27.3	-13.25	0.05	7.25	12.35	15.8	16.45	13.4	3.7	-9.85	-16.1	-12.7	-1.65	16.05	32.75	40.95
ch1:	10:31:35	38.85	29.5	16.75	2.55	-11.7	-22.85	-28.65	-26.1	-15.1	-3.9	1.15	2.9	6.5	11.35	12.0	5.15
ch1:	10:31:35	-1.95	-0.5	10.35	22.15	28.9	29.85	28.5	25.75	21.65	13.65	3.0	-2.8	-2.25	-1.15	1.5	6.5
ch1:	10:31:35	10.75	11.65	7.25	-0.95	-8.25	-13.4	-17.15	-21.55	-24.15	-21.5	-12.65	0.1	16.25	32.05	39.55	34.2
ch1:	10:31:35	22.45	7.65	-10.25	-21.0	-17.2	-6.9	2.8	10.35	13.4	10.15	2.05	-8.45	-17.9	-25.65	-33.55	-38.95
ch1:	10:31:35	-38.9	-35.8	-31.45	-25.9	-22.45	-22.5	-23.45	-23.55	-24.55	-27.4	-31.55	-36.4	-41.6	-43.2	-39.05	-31.95
ch1:	10:31:35	-22.1	-12.55	-7.8	-6.6	-9.7	-17.55	-22.3	-22.75	-19.05	-7.2	7.6	19.2	28.7	34.35	36.3	32.25
ch1:	10:31:35	17.8	2.4	-7.95	-14.1	-9.05	9.0	27.6	40.25	47.05	48.8	48.35	47.9	44.45	31.25	10.0	-6.65
ch1:	10:31:35	-12.75	-8.35	3.35	14.05	21.8	27.3	30.55	35.65	38.0	27.75	10.75	-2.55	-7.55	-2.6	7.85	19.5
ch1:	10:31:35	26.8	20.95	5.8	-6.05	-12.95	-20.65	-35.35	-54.95	-70.0	-76.1	-74.8	-70.05	-63.7	-54.3	-41.9	-30.9
ch1:	10:31:35	-22.9	-16.3	-11.7	-13.8	-19.1	-24.2	-32.05	-38.55	-36.5	-32.75	-31.6	-20.75	-6.4	4.65	12.85	16.05
ch1:	10:31:38	15.8	12.25	6.7	5.55	8.2	14.4	25.5	31.05	27.35	26.1	22.2	12.9	1.35	0.9	18.8	45.15
ch1:	10:31:38	62.1	69.6	69.65	60.3	48.15	37.7	24.15	9.8	-2.8	-10.85	-14.1	-12.95	-13.75	-14.2	-15.65	-18.9
ch1:	10:31:38	-23.25	-26.9	-31.8	-33.6	-30.8	-32.05	-39.1	-41.05	-32.0	-16.65	-0.75	9.1	11.75	11.4	7.4	-1.7
ch1:	10:31:38	-5.7	-1.05	1.15	-6.45	-14.3	-11.85	1.9	20.6	36.8	47.95	50.4	43.6	33.6	24.7	11.4	-7.1
ch1:	10:31:38	-15.65	-5.9	13.0	27.9	34.1	34.9	34.55	33.25	31.75	28.35	19.85	9.95	5.75	9.2	17.35	25.6
ch1:	10:31:38	30.4	33.25	33.15	31.5	31.5	31.8	32.2	34.95	36.05	37.15	44.15	54.05	64.2	70.25	66.0	53.85
ch1:	10:31:38	41.75	30.5	22.35	15.5	6.55	-3.2	-7.75	-8.6	-5.05	3.15	10.35	14.8	19.0	19.6	17.8	14.4
ch1:	10:31:38	4.25	-9.3	-18.15	-23.15	-19.65	-6.75	6.65	15.9	21.05	22.7	23.35	21.35	15.4	11.4	6.65	-1.15
ch1:	10:31:38	-1.85	5.65	11.3	14.65	19.7	27.7	34.65	35.2	31.0	28.2	22.85	14.75	12.25	15.7	21.1	30.1
ch1:	10:31:38	42.9	53.8	55.0	50.25	44.3	39.05	34.7	34.4	42.8	59.1	66.4	56.5	42.65	33.8	30.8	32.9
ch1:	10:31:38	32.95	32.35	36.45	37.15	27.0	14.25	5.9	5.55	12.9	22.35	27.95	32.15	34.3	31.7	23.1	12.85
ch1:	10:31:38	3.45	-0.7	-2.0	-0.6	6.5	18.3	29.45	41.2	48.9	49.15	45.4	36.8	19.45	1.8	-9.1	-14.75
ch1:	10:31:38	-19.8	-24.1	-26.75	-23.25	-10.05	7.3	16.65	13.6	3.75	-4.4	-9.8	-8.95	1.05	15.15	27.85	39.85
ch1:	10:31:38	48.1	48.1	35.0	15.15	2.5	7.25	22.9	41.55	60.2	74.05	77.05	70.65	55.6	34.55	17.8	13.5
ch1:	10:31:38	22.65	39.4	49.25	45.05	33.4	17.4	-1.05	-15.9	-26.75	-34.85	-42.8	-53.0	-63.65	-67.6	-63.3	-51.4
ch1:	10:31:38	-35.95	-22.3	-16.45	-20.8	-29.4	-33.7	-35.4	-35.0	-28.9	-16.4	-2.8	9.0	15.75	17.1	14.4	8.15
ch1:	10:31:38	-0.55	-7.95	-13.55	-17.25	-17.45	-13.4	-8.0	-0.95	7.9	16.45	21.9	25.65	27.55	29.5	32.2	27.7
ch1:	10:31:38	11.05	-2.7	-4.25	5.25	17.25	22.7	24.15	27.2	21.35	9.2	-0.2	-9.8	-20.25	-27.3	-33.45	-31.1
ch1:	10:31:38	-21.25	-15.8	-17.85	-20.5	-22.55	-24.8	-28.85	-30.7	-26.95	-18.75	-10.1	-1.1	5.45	5.3	-2.8	-14.4
ch1:	10:31:38	-28.25	-34.35	-25.3	-7.4	7.25	18.7	25.9	26.6	19.6	6.55	-10.2	-27.55	-40.75	-45.85	-47.9	-49.5
ch1:	10:31:38	-47.45	-43.35	-39.05	-34.15	-29.9	-26.05	-21.1	-17.4	-12.3	-4.25	0.7	-0.05	-3.1	-8.3	-12.9	-11.15
ch1:	10:31:38	-1.3	14.6	28.9	32.5	28.55	24.4	19.25	13.75	12.3	12.55	13.35	19.1	27.55	33.6	38.25	42.45
ch1:	10:31:38	46.85	51.8	54.55	55.4	57.2	55.1	43.05	26.35	16.55	21.1	37.8	59.25	80.05	94.45	94.85	81.7
ch1:	10:31:38	62.3	43.45	24.85	4.9	-13.3	-24.3	-27.05	-22.85	-14.5	-3.65	7.4	15.6	19.0	19.1	19.2	19.95
ch1:	10:31:41	-6.3	-11.85	-14.4	-12.9	-10.75	-8.75	-5.4	-1.45	0.15	-2.6	-6.2	-5.25	-1.4	4.6	13.75	21.75
ch1:	10:31:41	28.8	33.6	32.85	29.85	27.55	18.5	6.3	-3.9	-10.5	-8.4	5.8	18.4	26.0	33.3	37.9	35.45
ch1:	10:31:41	26.75	10.85	-6.85	-15.8	-17.2	-15.1	-9.1	-2.1	3.7	8.9	9.15	8.35	8.5	6.05	0.05	-3.55
ch1:	10:31:41	-5.05	-6.15	-11.5	-16.7	-9.45	-2.05	4.8	13.5	15.55	10.25	5.05	-1.95	-6.65	-3.9	-0.1	-2.6
ch1:	10:31:41	-11.4	-17.45	-18.95	-17.75	-11.05	-7.95	-16.65	-19.65	-18.8	-21.8	-21.1	-19.15	-18.4	-10.6	-1.85	-1.8
ch1:	10:31:41	-1.75	-5.9	-16.75	-23.75	-22.6	-13.9	-2.4	1.05	0.2	0.3	1.9	1.95	-2.5	-9.55	-13.8	-11.05
ch1:	10:31:41	-4.55	3.25	11.0	16.4	19.2	17.0	17.3	22.0	26.1	24.65	20.7	18.5	19.15	21.55	23.1	24.45
ch1:	10:31:41	25.5	20.75	13.6	14.65	20.85	22.0	20.1	19.85	21.8	25.45	29.25	30.45	32.8	40.85	47.95	45.8
ch1:	10:31:41	35.45	24.25	14.8	6.9	3.25	5.3	9.1	12.65	16.25	21.6	24.95	27.1	31.55	38.25	43.85	49.0
ch1:	10:31:41	51.7	49.35	44.2	35.4	21.65	8.4	-1.75	-10.3	-14.35	-11.45	-3.2	4.0	8.4	13.2	17.7	17.85
ch1:	10:31:41	16.75	14.35	10.45	5.85	-0.65	-5.9	-4.55	5.7	21.6	34.15	36.75	34.75	31.55	25.5	13.7	-1.75
ch1:	10:31:41	-9.05	-5.25	2.8	13.65	25.2	30.5	29.4	26.6	25.1	22.5	15.05	3.3	-8.7	-16.6	-15.75	-5.45
ch1:	10:31:41	9.5	18.2	15.5	6.3	-4.3	-11.95	-12.8	-10.85	-11.1	-15.4	-20.75	-17.05	-4.2	8.15	19.1	27.85
ch1:	10:31:41	32.35	31.8	25.3	14.2	2.5	-13.1	-25.3	-24.65	-16.1	-4.4	10.65	23.4	31.1	34.9	35.35	27.9
ch1:	10:31:41	11.4	-5.65	-15.1	-14.75	-5.0	9.4	20.9	27.4	27.9	22.75	15.25	6.25	-5.9	-19.3	-28.9	-32.15
ch1:	10:31:41	-31.25	-26.6	-17.9	-10.45	-6.35	-4.8	-8.4	-17.05	-20.55	-16.15	-9.65	-4.55	0.2	3.05	2.65	-1.6
ch1:	10:31:41	-7.35	-11.7	-15.8	-18.0	-8.35	14.35	36.3	50.5	55.4	45.75	25.5	4.7	-17.75	-39.1	-53.45	-61.95
ch1:	10:31:41	-64.7	-61.15	-57.65	-54.95	-52.35	-51.3	-48.75	-42.65	-34.55	-25.0	-16.5	-11.75	-13.15	-19.9	-24.35	-22.5
ch1:	10:31:41	-18.95	-13.25	-7.85	-5.95	-9.3	-8.15	7.05	29.9	45.65	52.45	52.25	48.1	40.9	28.2	12.6	0.2
ch1:	10:31:41	-7.0	-6.6	-2.95	4.0	16.8	31.75	42.1	48.35	52.95	53.05	43.9	29.0	7.9	-12.15	-24.35	-26.15
ch1:	10:31:41	-22.2	-15.0	-10.9	-6.0	2.3	10.7	16.25	20.2	8.15	-13.9	-26.1	-26.8	-19.5	-0.45	16.6	24.8
ch1:	10:31:41	31.75	34.05	29.15	19.0	1.15	-14.0	-17.15	-9.4	4.4	18.2	22.85	20.9	17.6	16.7	20.15	15.8
ch1:	10:31:41	-1.95	-20.35	-33.55	-36.65	-29.15	-15.35	-0.85	8.05	12.9	12.35	4.55	-0.55	-8.3	-14.4	1.0	17.6
ch1:	10:31:41	15.2	21.9	36.6	36.25	27.4	16.35	4.8	4.6	17.0	30.4	40.55	45.45	47.2	48.3	48.65	44.0
ch1:	10:31:44	12.25	10.45	10.75	13.5	17.7	18.6	12.85	9.55	10.15	6.65	4.3	2.7	-4.6	-11.75	-15.95	-14.4
ch1:	10:31:44	-6.45	-1.0	7.5	21.25	13.6	-8.45	-15.25	-13.6	-10.5	-6.0	-5.75	-4.85	-0.35	5.7	16.3	24.1
ch1:	10:31:44	26.6	25.0	13.9	-1.6	-12.45	-18.8	-20.4	-18.1	-8.95	1.05	3.9	4.15	5.75	3.8	4.3	14.25
ch1:	10:31:44	19.75	17.2	10.15	3.15	1.8	11.45	24.35	35.45	45.05	50.55	46.35	37.25	25.9	8.75	-15.05	-35.85
ch1:	10:31:44	-45.4	-38.85	-19.9	1.25	18.8	35.95	49.0	48.9	40.0	33.75	25.9	12.0	-4.05	-19.85	-32.55	-37.1
ch1:	10:31:44	-38.8	-38.65	-35.4	-29.95	-22.15	-11.9	-5.65	-2.4	-2.9	-11.65	-23.15	-28.25	-29.25	-24.7	-14.05	-1.65
ch1:	10:31:44	5.95	9.5	11.0	5.15	-7.55	-15.9	-9.4	8.3	24.9	33.7	36.2	33.3	25.05	13.05	-1.4	-16.8
ch1:	10:31:44	-30.2	-39.45	-46.55	-52.8	-53.2	-45.3	-34.35	-27.5	-25.25	-25.75	-28.55	-28.75	-25.6	-23.45	-20.7	-16.6
ch1:	10:31:44	-17.0	-18.1	-12.7	-4.7	0.45	1.8	0.45	-2.85	-9.05	-18.0	-24.6	-28.3	-27.4	-17.45	-2.15	11.55
ch1:	10:31:44	18.6	22.0	25.65	23.75	15.05	12.65	11.0	1.6	-11.55	-21.4	-23.6	-15.45	-6.45	-0.6	5.35	10.15
ch1:	10:31:44	12.4	12.5	11.0	5.65	-6.1	-21.1	-26.8	-13.05	8.2	16.5	17.2	16.55	12.7	7.05	1.2	-4.55
ch1:	10:31:44	-6.85	-10.35	-19.5	-22.3	-17.55	-10.3	5.05	20.15	22.45	15.05	2.95	-11.95	-26.65	-42.75	-58.35	-69.75
ch1:	10:31:44	-77.15	-81.15	-81.7	-79.85	-74.05	-67.8	-64.8	-63.0	-62.5	-63.55	-64.1	-62.9	-57.5	-47.0	-42.4	-46.1
ch1:	10:31:44	-46.6	-47.5	-54.65	-62.85	-65.4	-64.8	-62.85	-58.5	-51.15	-43.05	-36.0	-30.7	-27.05	-27.2	-32.2	-43.4
ch1:	10:31:44	-57.6	-67.85	-71.6	-69.05	-56.9	-40.9	-29.1	-19.5	-12.85	-13.55	-17.45	-25.0	-39.8	-54.2	-59.45	-55.6
ch1:	10:31:44	-41.4	-21.5	-4.8	7.1	12.65	10.35	4.0	-3.05	-11.05	-17.2	-19.6	-19.2	-18.0	-14.7	-9.65	0.4
ch1:	10:31:44	14.15	27.5	38.55	47.5	53.2	56.35	55.35	45.45	30.45	21.35	21.3	25.8	30.65	31.95	30.15	29.25
ch1:	10:31:44	31.75	34.8	32.1	25.8	21.25	18.55	21.6	32.0	42.6	52.6	61.35	65.15	67.95	67.35	59.35	47.05
ch1:	10:31:44	33.9	23.4	24.4	33.3	47.95	66.1	81.7	91.95	95.55	85.05	66.45	44.65	20.55	1.25	-11.4	-25.75
ch1:	10:31:44	-38.55	-44.2	-41.3	-36.2	-36.9	-37.95	-31.05	-27.0	-28.5	-26.5	-24.55	-25.5	-25.8	-25.8	-25.9	-22.55
ch1:	10:31:44	-18.65	-15.55	-13.4	-15.35	-16.8	-15.25	-13.5	-11.95	-8.1	-2.1	4.15	8.25	9.6	11.4	17.75	24.7
ch1:	10:31:44	30.95	37.0	41.05	36.9	29.9	27.85	28.3	30.65	38.1	48.7	57.3	62.15	60.55	54.6	46.55	41.7
ch1:	10:31:44	43.5	46.1	44.4	41.3	42.1	48.6	58.25	62.65	59.9	53.15	37.65	11.1	-13.8	-27.05	-35.5	-48.65
ch1:	10:31:44	-61.2	-67.3	-67.3	-62.55	-54.3	-48.55	-48.0	-49.0	-51.3	-55.7	-58.85	-59.75	-59.25	-55.05	-49.85	-46.05
ch1:	10:31:47	-41.3	-40.4	-43.0	-40.75	-34.3	-27.75	-18.55	-11.15	-10.65	-13.15	-16.2	-19.6	-22.75	-25.3	-28.2	-30.85
ch1:	10:31:47	-33.7	-37.55	-38.85	-31.5	-16.7	-1.65	11.0	21.7	28.7	32.5	33.35	30.05	24.05	19.65	15.55	11.7
ch1:	10:31:47	9.55	9.5	12.2	18.55	26.1	32.5	36.7	37.25	35.75	31.55	23.0	15.35	14.0	17.45	24.05	30.35
ch1:	10:31:47	34.35	37.2	37.45	32.65	24.8	17.55	15.75	21.65	30.55	40.2	49.75	58.95	67.45	72.8	71.1	62.65
ch1:	10:31:47	49.4	35.8	25.1	15.2	7.6	3.8	2.75	5.2	9.65	11.85	11.6	12.55	15.5	16.1	12.75	9.85
ch1:	10:31:47	9.35	15.8	33.0	51.55	61.85	65.95	64.1	59.2	56.9	57.0	55.6	48.6	35.25	26.55	28.45	39.9
ch1:	10:31:47	56.6	70.1	76.25	74.35	63.8	50.45	37.8	24.65	14.25	5.2	-2.65	-2.85	3.2	12.1	25.5	37.85
ch1:	10:31:47	43.15	44.4	42.15	33.1	21.0	9.75	2.55	0.75	1.7	2.95	3.5	7.3	13.3	16.2	16.65	24.2
ch1:	10:31:47	33.05	36.0	33.3	21.2	-0.55	-15.95	-15.6	-4.2	12.0	23.25	28.3	33.3	32.9	26.65	21.2	18.05
ch1:	10:31:47	10.8	4.15	1.1	4.6	9.9	12.95	17.0	24.0	25.95	23.0	15.55	4.55	-2.9	3.6	17.7	32.2
ch1:	10:31:47	42.1	45.35	40.3	30.55	18.4	7.05	-3.25	-10.95	-17.95	-22.95	-23.2	-20.25	-18.55	-15.45	-11.75	-6.4
ch1:	10:31:47	0.75	8.8	16.1	21.8	23.25	24.1	23.85	21.9	21.8	20.85	16.4	13.8	11.7	11.15	15.8	24.55
ch1:	10:31:47	32.3	38.9	39.7	34.7	24.3	9.5	-5.85	-16.15	-17.3	-10.3	-3.15	3.15	10.65	15.25	16.25	17.75
ch1:	10:31:47	18.6	20.05	22.25	26.25	31.85	38.4	41.95	43.9	44.55	42.85	36.3	28.75	24.75	25.55	31.75	39.6
ch1:	10:31:47	42.0	41.35	38.75	34.55	28.9	20.2	10.9	6.7	3.55	-0.05	-3.55	-7.5	-8.45	-4.75	-2.05	-0.55
ch1:	10:31:47	2.2	3.35	-0.3	-4.25	-3.75	-0.5	0.75	1.2	2.55	5.35	7.0	7.5	10.55	17.25	21.1	17.55
ch1:	10:31:47	9.8	5.65	8.55	14.9	23.75	37.8	50.6	56.2	53.3	45.3	36.15	22.1	1.8	-17.7	-28.6	-26.8
ch1:	10:31:47	-12.05	8.5	26.35	37.65	42.55	42.1	38.35	32.9	22.7	8.6	-3.25	-5.15	3.65	14.5	21.45	27.1
ch1:	10:31:47	31.15	31.5	29.3	25.15	19.9	15.75	13.1	18.45	33.95	50.2	59.45	59.65	53.1	43.55	32.2	21.1
ch1:	10:31:47	12.65	4.1	-2.8	-3.45	0.05	5.35	12.0	16.5	18.75	18.2	16.45	14.75	11.25	7.15	6.85	7.85
ch1:	10:31:47	9.1	12.25	17.05	19.6	18.35	14.25	8.8	2.15	-0.25	1.85	8.25	16.05	22.0	26.6	32.8	35.05
ch1:	10:31:47	32.6	28.15	21.5	13.95	9.9	8.2	7.85	4.75	1.9	4.15	9.7	14.7	16.45	14.55	15.45	15.55
ch1:	10:31:47	7.5	0.6	2.55	8.45	15.75	18.6	15.6	12.8	11.25	5.35	-7.85	-19.65	-21.9	-20.8	-16.45	-3.7
ch1:	10:31:47	12.45	24.8	32.7	32.65	27.95	23.55	19.45	16.2	13.55	9.55	7.2	8.95	15.6	26.5	36.65	41.6
ch1:	10:31:50	41.2	36.15	25.75	16.75	15.25	15.4	12.45	12.1	17.05	24.7	31.2	34.75	35.0	33.95	30.75	23.45
ch1:	10:31:50	14.55	10.15	12.9	20.55	26.35	33.1	42.2	49.4	52.05	52.5	48.2	38.85	29.2	25.4	26.85	31.65
ch1:	10:31:50	38.5	46.6	53.55	56.95	54.75	49.7	42.95	33.35	20.0	6.8	-2.45	-2.15	6.1	16.45	22.55	24.3
ch1:	10:31:50	23.2	19.35	14.25	10.4	8.4	6.9	4.55	2.2	4.95	12.15	18.85	23.1	24.5	23.25	20.1	9.85
ch1:	10:31:50	-7.6	-21.3	-20.25	-5.75	15.95	35.55	48.3	54.35	50.45	36.6	20.1	1.3	-20.9	-40.2	-51.35	-56.7
ch1:	10:31:50	-52.25	-38.1	-24.95	-16.3	-8.65	-5.1	-7.75	-14.8	-22.7	-32.3	-45.5	-56.1	-51.3	-30.55	-3.35	18.8
ch1:	10:31:50	30.45	30.3	27.8	22.65	10.25	-8.5	-24.2	-34.05	-33.05	-26.6	-21.1	-13.35	0.35	14.6	30.25	44.15
ch1:	10:31:50	50.7	42.1	21.2	-3.0	-14.25	-9.85	5.3	22.65	38.3	49.05	53.15	52.1	51.35	43.75	29.3	16.1
ch1:	10:31:50	11.9	11.15	10.9	9.5	10.2	16.4	27.15	35.0	38.35	36.8	32.55	26.75	18.7	13.5	14.3	18.8
ch1:	10:31:50	26.5	32.45	34.95	34.45	35.8	40.8	43.05	30.35	13.35	5.8	6.6	12.35	22.55	31.35	35.65	37.55
ch1:	10:31:50	37.7	36.3	34.0	33.05	36.1	31.2	12.65	1.7	8.4	17.5	26.25	38.15	43.8	41.45	36.75	26.6
ch1:	10:31:50	17.05	11.25	4.85	2.0	4.05	6.0	6.6	4.4	1.5	3.85	12.65	27.0	41.65	51.35	54.15	50.4
ch1:	10:31:50	41.8	30.75	18.65	14.65	17.8	12.45	8.25	16.9	31.85	47.8	62.65	68.35	67.35	67.4	67.5	63.75
ch1:	10:31:50	51.0	29.6	9.1	-3.9	-8.4	-4.7	6.8	23.05	35.8	38.1	30.1	14.95	-0.75	-9.55	-10.95	-9.0
ch1:	10:31:50	-1.9	13.0	33.5	50.55	58.65	55.85	42.35	19.5	-7.95	-33.95	-53.65	-64.95	-69.55	-70.7	-69.65	-66.5
ch1:	10:31:50	-60.6	-52.85	-44.1	-35.15	-27.2	-19.25	-11.95	-8.0	-4.6	0.25	4.95	9.9	10.9	11.5	14.8	14.85
ch1:	10:31:50	12.6	17.2	22.05	26.35	29.2	26.5	24.15	30.0	38.45	43.85	44.35	42.7	38.95	32.8	26.5	18.95
ch1:	10:31:50	11.55	8.5	5.95	3.15	3.65	2.7	0.0	-0.75	-4.6	-8.05	-9.95	-11.15	-10.75	-7.05	-2.7	3.1
ch1:	10:31:50	3.25	-4.7	-13.4	-15.05	-9.65	-1.55	0.75	-1.25	0.55	8.6	18.15	18.1	10.95	9.6	9.75	4.85
ch1:	10:31:50	-0.6	-4.8	-12.35	-18.65	-19.9	-13.8	-1.85	11.9	17.85	16.95	11.15	1.95	-2.2	1.4	7.9	14.2
ch1:	10:31:50	19.2	22.55	26.2	29.45	31.75	33.45	36.3	41.3	43.75	37.95	32.1	33.05	37.65	41.25	42.1	36.25
ch1:	10:31:50	24.7	15.55	10.1	5.65	4.3	7.0	10.1	16.0	22.5	23.2	18.35	12.85	9.6	7.15	0.5	-8.5
ch1:	10:31:50	-18.55	-29.25	-33.0	-27.25	-21.9	-17.9	-12.4	-6.1	1.45	9.85	14.65	14.55	9.7	2.7	-1.3	-1.8
ch1:	10:31:50	-0.45	2.35	3.6	2.9	0.4	-3.6	-3.05	7.8	19.35	21.5	20.2	24.2	30.3	35.5	38.95	39.35
ch1:	10:31:53	33.4	20.75	2.2	-16.4	-32.2	-44.9	-53.4	-58.55	-61.75	-59.8	-52.65	-46.1	-43.95	-44.9	-47.25	-46.45
ch1:	10:31:53	-39.7	-31.65	-29.2	-30.85	-28.75	-21.55	-14.85	-11.65	-10.8	-11.4	-13.95	-18.0	-19.45	-14.15	-4.75	4.7
ch1:	10:31:53	16.55	31.65	44.05	54.1	60.75	58.95	53.15	49.95	42.75	30.05	20.15	17.9	21.4	28.05	31.0	28.45
ch1:	10:31:53	23.55	19.75	16.95	15.7	14.15	16.5	20.2	17.25	11.7	11.9	15.2	19.35	20.5	15.45	4.8	-9.05
ch1:	10:31:53	-25.0	-32.55	-32.35	-32.0	-31.25	-25.9	-22.45	-22.3	-22.25	-22.7	-22.45	-20.1	-20.25	-22.0	-19.5	-10.9
ch1:	10:31:53	0.65	8.1	6.7	3.35	-2.35	-9.65	-10.85	-5.1	1.4	8.7	15.1	20.4	25.7	27.4	20.55	9.2
ch1:	10:31:53	-4.3	-21.1	-39.85	-50.35	-46.05	-33.6	-22.45	-12.9	-3.6	5.2	12.0	13.1	11.65	10.5	6.8	3.5
ch1:	10:31:53	3.15	6.25	12.45	16.5	17.3	24.1	29.6	25.05	17.7	10.25	1.05	-0.7	8.35	20.9	30.9	34.4
ch1:	10:31:53	30.1	19.35	3.5	-11.65	-19.6	-20.1	-19.5	-21.9	-24.75	-25.6	-25.75	-25.95	-24.3	-21.1	-18.05	-13.85
ch1:	10:31:53	-10.2	-9.2	-8.15	-5.6	-3.35	-0.65	2.5	-0.5	-5.2	-4.55	-2.3	-0.15	5.55	11.5	13.35	13.45
ch1:	10:31:53	11.55	9.15	8.6	6.05	0.85	0.1	5.75	16.65	32.4	45.2	50.65	51.15	47.3	39.45	28.85	15.7
ch1:	10:31:53	4.1	-2.35	-5.65	-3.3	7.0	20.05	29.35	34.15	36.8	38.7	39.7	36.3	23.2	7.05	4.45	15.4
ch1:	10:31:53	28.2	37.4	39.85	33.8	18.0	-1.3	-14.95	-26.05	-41.55	-53.95	-55.55	-51.25	-44.2	-35.55	-25.8	-14.6
ch1:	10:31:53	-5.55	3.3	14.85	13.15	-3.3	-11.7	-7.5	0.0	8.35	16.6	20.55	23.6	22.75	17.05	12.8	14.15
ch1:	10:31:53	17.1	19.55	22.2	27.15	32.95	36.0	35.15	32.5	30.5	33.25	36.8	34.7	31.6	32.5	36.9	42.7
ch1:	10:31:53	47.4	47.2	43.4	38.95	34.25	29.5	24.45	19.25	10.65	-0.55	-7.6	-7.6	-4.2	-0.2	3.9	8.1
ch1:	10:31:53	9.15	7.1	3.4	-0.9	-6.25	-12.0	-18.4	-22.45	-18.9	-5.35	14.5	33.9	48.5	56.15	54.1	44.15
ch1:	10:31:53	33.9	26.25	16.65	6.15	2.05	7.0	18.3	31.75	41.9	45.45	43.35	37.55	28.35	15.9	2.75	-2.25
ch1:	10:31:53	4.05	17.2	33.35	45.85	49.55	47.05	41.45	33.4	26.1	22.0	20.45	20.25	21.05	22.45	22.6	19.45
ch1:	10:31:53	13.35	7.85	3.6	0.65	-0.3	0.3	-0.45	-0.75	2.25	10.65	23.25	32.9	33.05	23.95	8.3	-8.75
ch1:	10:31:53	-24.2	-38.1	-52.15	-65.2	-76.35	-80.05	-76.85	-69.1	-60.25	-53.4	-48.4	-44.3	-47.05	-52.6	-55.35	-57.6
ch1:	10:31:53	-58.05	-54.4	-51.35	-49.1	-45.55	-43.0	-40.2	-37.15	-36.1	-31.45	-26.05	-26.9	-28.3	-21.9	-13.55	-5.75
ch1:	10:31:53	-1.8	-1.7	-4.85	-11.85	-19.75	-23.55	-28.55	-34.0	-33.05	-25.9	-17.75	-10.05	-3.2	3.35	9.0	13.15
ch1:	10:31:53	16.3	15.45	10.8	4.35	-5.35	-16.6	-25.85	-29.85	-28.6	-23.75	-18.6	-16.4	-17.8	-15.1	-12.3	-19.45
ch1:	10:31:56	-30.95	-37.25	-37.45	-27.2	-6.7	15.05	33.65	44.05	44.0	40.2	30.85	9.25	-13.35	-27.8	-32.45	-26.6
ch1:	10:31:56	-15.2	-6.7	0.55	7.65	14.9	24.45	34.55	42.15	43.5	32.25	13.55	5.75	15.0	33.6	51.75	62.55
ch1:	10:31:56	64.55	58.85	48.65	35.9	20.5	4.95	-9.2	-21.95	-30.85	-36.65	-42.05	-44.65	-44.9	-44.0	-41.95	-37.1
ch1:	10:31:56	-27.7	-19.95	-18.9	-21.45	-27.1	-29.25	-24.2	-16.7	-10.2	-2.5	-0.05	-5.95	-11.95	-14.15	-12.2	-6.5
ch1:	10:31:56	-1.35	2.7	7.35	11.6	13.9	15.5	14.3	12.55	11.35	7.95	-1.05	-5.0	-0.2	10.7	27.75	43.6
ch1:	10:31:56	47.85	47.85	47.65	43.8	36.6	25.95	12.3	7.45	15.4	28.15	38.9	49.2	54.2	52.8	47.7	40.75
ch1:	10:31:56	35.1	30.65	24.7	21.8	24.2	32.65	43.05	51.45	55.2	56.2	55.45	53.4	51.05	46.0	37.7	28.45
ch1:	10:31:56	25.9	32.1	43.75	56.35	65.75	68.25	64.3	53.75	39.1	26.75	16.6	10.45	13.1	22.95	35.0	46.95
ch1:	10:31:56	53.95	49.75	37.35	25.45	17.15	8.55	-8.7	-36.35	-62.25	-67.65	-53.6	-32.85	-12.45	5.85	20.95	29.65
ch1:	10:31:56	31.35	28.0	18.75	5.9	2.65	11.45	27.2	45.15	57.5	60.65	56.0	45.25	34.65	26.45	17.6	12.05
ch1:	10:31:56	12.45	14.9	18.2	24.1	33.35	43.5	50.35	55.7	59.85	62.2	64.15	64.25	59.3	54.5	54.2	59.4
ch1:	10:31:56	66.45	73.4	77.6	77.45	72.05	60.35	42.1	24.4	12.25	2.0	-10.35	-23.7	-34.15	-35.45	-31.3	-24.4
ch1:	10:31:56	-14.3	-3.9	3.15	6.65	2.8	-2.65	-5.4	-5.45	-3.65	1.45	7.55	13.85	15.9	16.45	11.9	1.4
ch1:	10:31:56	-8.0	-5.8	4.95	17.3	24.1	25.75	27.4	26.2	20.1	16.15	14.6	9.9	0.2	-9.85	-18.85	-26.1
ch1:	10:31:56	-24.5	-11.85	0.0	7.75	12.2	9.6	-0.7	-14.15	-29.2	-43.15	-54.7	-61.35	-60.7	-56.85	-56.15	-55.4
ch1:	10:31:56	-53.25	-54.2	-57.75	-63.1	-73.25	-84.55	-92.55	-98.2	-99.1	-91.0	-77.0	-57.15	-35.45	-18.3	-10.0	-7.8
ch1:	10:31:56	-12.5	-21.65	-34.55	-50.5	-67.25	-77.35	-74.25	-61.8	-53.2	-50.8	-49.7	-47.15	-39.9	-24.15	-12.95	-15.05
ch1:	10:31:56	-23.7	-24.65	-15.75	-6.05	-0.8	0.85	4.25	11.75	13.85	10.3	9.65	8.5	4.2	3.2	1.55	-1.4
ch1:	10:31:56	4.95	21.15	37.5	50.15	57.7	59.45	54.45	45.65	35.75	29.25	23.5	19.15	16.85	12.65	5.6	7.4
ch1:	10:31:56	17.45	24.15	29.0	36.7	40.65	38.1	33.2	26.0	19.3	16.15	15.25	20.05	33.5	48.7	55.3	55.8
ch1:	10:31:56	52.75	43.9	32.35	21.8	9.45	1.2	0.75	3.75	11.4	25.15	37.6	45.85	52.4	53.55	48.9	43.6
ch1:	10:31:56	37.1	26.2	14.95	5.5	0.15	1.05	5.6	11.8	17.65	21.85	25.25	21.35	10.0	4.55	6.95	10.2
ch1:	10:31:56	14.15	19.6	24.6	28.75	28.75	25.4	23.35	24.3	25.05	17.65	1.55	-8.45	-6.25	3.25	18.0	36.85
ch1:	10:31:56	52.3	59.8	62.55	62.25	55.05	39.6	22.0	6.2	-5.1	-6.7	3.1	19.05	33.25	41.6	46.05	48.1
ch1:	10:31:59	46.25	37.5	21.6	7.35	7.8	24.05	47.75	71.85	88.3	92.55	87.5	75.45	56.2	34.7	18.7	5.75
ch1:	10:31:59	-7.45	-15.45	-13.5	-9.8	-9.7	-9.45	-4.4	2.05	1.7	-5.8	-12.3	-15.1	-13.1	-5.0	5.25	13.4
ch1:	10:31:59	17.55	15.8	9.15	-2.95	-19.2	-34.4	-47.2	-62.4	-77.25	-83.35	-79.35	-69.15	-52.95	-36.45	-25.8	-20.9
ch1:	10:31:59	-20.9	-27.65	-36.3	-45.55	-55.5	-63.25	-65.7	-64.95	-57.55	-42.7	-27.35	-18.8	-15.05	-14.6	-18.4	-26.45
ch1:	10:31:59	-32.45	-31.45	-24.15	-15.05	-6.05	1.1	4.5	5.95	5.3	-0.35	-8.7	-13.95	-13.35	-7.95	0.35	6.1
ch1:	10:31:59	8.95	12.3	14.15	12.85	14.15	18.35	23.15	23.65	20.85	21.55	24.7	24.6	26.6	32.25	39.85	48.05
ch1:	10:31:59	54.25	54.75	46.2	31.15	23.05	25.65	33.4	44.5	57.35	64.4	63.2	55.2	42.45	25.4	8.95	-3.7
ch1:	10:31:59	-10.35	-15.75	-18.15	-15.75	-11.05	-6.55	-2.75	-0.5	0.1	-0.05	0.85	3.9	6.1	3.6	0.25	2.0
ch1:	10:31:59	8.0	13.75	16.25	14.9	9.2	0.6	-4.05	0.5	7.65	10.5	8.4	3.95	2.6	5.85	9.8	12.3
ch1:	10:31:59	10.7	5.5	1.65	-1.55	-4.85	-1.45	10.5	25.6	37.5	42.4	40.6	35.95	28.65	19.3	8.35	-4.15
ch1:	10:31:59	-16.6	-22.8	-19.75	-10.9	-3.9	2.7	11.4	22.3	31.05	35.0	31.8	25.45	16.8	9.5	11.55	24.85
ch1:	10:31:59	37.15	42.7	42.1	40.55	37.85	33.05	27.85	21.55	11.15	3.95	3.55	6.3	15.6	36.6	56.1	62.45
ch1:	10:31:59	55.6	42.3	28.35	10.75	-10.35	-25.3	-29.85	-25.45	-14.1	-5.0	-0.15	3.05	4.3	3.9	-4.3	-17.65
ch1:	10:31:59	-18.55	-7.2	7.9	24.5	34.6	37.7	33.05	19.0	5.5	-1.2	-10.75	-21.45	-26.95	-29.1	-26.8	-18.5
ch1:	10:31:59	-8.1	3.2	10.15	12.05	16.6	22.75	24.15	19.25	5.8	-8.3	-9.95	-2.1	5.55	10.65	14.7	18.55
ch1:	10:31:59	21.2	16.0	2.85	-10.95	-16.6	-11.15	2.85	19.8	35.55	42.45	40.65	35.15	26.1	9.6	-9.35	-28.5
ch1:	10:31:59	-43.05	-48.3	-44.95	-39.35	-34.55	-31.3	-30.95	-29.2	-23.55	-19.8	-22.3	-30.95	-42.95	-51.0	-46.9	-34.9
ch1:	10:31:59	-20.95	-9.05	-1.75	-0.95	-7.2	-19.4	-27.4	-27.75	-19.35	0.6	22.9	34.9	33.0	23.95	11.55	0.15
ch1:	10:31:59	-14.75	-29.95	-43.45	-54.35	-58.7	-52.25	-42.75	-35.7	-29.0	-18.6	-13.45	-9.0	-0.25	-3.1	-12.25	-6.7
ch1:	10:31:59	-12.35	-33.2	-34.8	-22.4	-2.9	25.1	34.95	26.85	19.45	7.9	-1.3	1.75	3.55	-1.1	-5.25	-5.35
ch1:	10:31:59	0.75	12.35	23.35	27.05	25.45	20.45	14.65	12.55	13.4	16.1	18.35	22.25	29.1	31.65	24.0	23.3
ch1:	10:31:59	24.8	17.65	8.3	0.3	-5.05	1.7	13.7	25.2	35.7	41.7	43.95	42.75	36.05	28.25	18.75	6.65
ch1:	10:31:59	-3.05	-7.7	-8.05	-0.85	15.35	34.95	54.55	68.4	71.95	66.5	62.2	57.3	47.15	39.2	30.45	15.05
ch1:	10:31:59	10.8	21.15	36.65	49.05	57.95	60.6	54.75	37.6	21.5	9.0	-5.45	-12.95	-6.0	-0.25	6.15	13.85
ch1:	10:32:02	-17.95	-20.95	-28.2	-35.45	-32.25	-19.0	-3.25	7.3	9.7	8.55	8.6	5.8	-4.15	-14.15	-21.8	-27.5
ch1:	10:32:02	-32.0	-29.75	-21.6	-13.7	-2.6	17.55	24.8	14.6	5.1	-0.55	-8.55	-14.3	-15.35	-12.2	-6.6	-1.75
ch1:	10:32:02	2.95	10.2	18.85	20.15	5.65	-12.75	-21.35	-18.9	-4.6	17.9	39.7	53.7	54.9	45.7	32.8	16.45
ch1:	10:32:02	-6.7	-32.5	-50.1	-46.85	-23.7	6.9	36.25	55.35	55.65	43.75	27.85	7.6	-15.4	-41.35	-65.8	-76.95
ch1:	10:32:02	-74.25	-64.6	-48.75	-32.85	-25.2	-23.7	-23.95	-23.95	-26.4	-32.65	-35.95	-38.15	-41.85	-38.5	-26.25	-12.8
ch1:	10:32:02	-1.4	6.0	9.25	7.5	1.05	-1.05	7.6	20.35	28.85	29.6	21.8	8.25	-5.4	-13.05	-13.5	-9.3
ch1:	10:32:02	-2.3	1.3	1.55	2.05	0.55	-2.25	-4.3	-12.4	-29.7	-46.35	-49.95	-35.1	-9.15	15.45	33.7	41.85
ch1:	10:32:02	43.05	42.85	35.6	17.15	-8.85	-33.85	-46.65	-44.6	-35.1	-21.55	-9.8	-3.5	1.05	2.2	-3.65	-9.55
ch1:	10:32:02	-12.6	-11.65	-7.9	-4.3	0.5	8.95	13.6	16.95	22.7	24.65	23.4	21.4	14.05	5.55	6.0	16.1
ch1:	10:32:02	30.6	42.4	47.8	43.5	28.3	12.4	9.3	20.2	38.05	53.55	61.65	60.85	54.7	43.15	22.65	-4.05
ch1:	10:32:02	-30.15	-47.05	-44.95	-30.95	-19.75	-13.45	-11.75	-16.9	-24.35	-29.15	-30.15	-25.4	-20.35	-29.15	-42.7	-44.55
ch1:	10:32:02	-33.2	-15.45	6.25	19.15	19.2	13.25	8.1	-2.0	-11.1	-17.05	-25.35	-30.2	-22.95	-11.35	2.95	17.45
ch1:	10:32:02	25.25	25.3	24.15	21.4	19.35	16.9	20.65	40.15	63.6	69.05	66.75	62.95	55.9	51.8	52.65	50.2
ch1:	10:32:02	44.9	31.7	12.45	2.35	11.0	35.45	65.95	91.45	103.65	99.25	83.05	61.7	39.35	20.3	5.35	-9.85
ch1:	10:32:02	-23.65	-32.85	-32.9	-25.0	-10.95	4.25	17.1	21.25	20.3	19.35	17.65	14.9	14.05	17.5	26.45	33.85
ch1:	10:32:02	32.25	25.2	18.45	12.1	7.1	4.15	4.4	9.25	16.5	21.45	24.2	24.95	22.4	15.6	6.05	-1.9
ch1:	10:32:02	-3.15	0.45	3.5	5.6	7.35	8.0	8.4	9.2	9.1	5.75	-6.75	-25.2	-34.1	-25.8	-8.15	7.9
ch1:	10:32:02	12.95	5.95	-2.9	-11.05	-20.3	-23.35	-18.75	-14.7	-14.2	-15.95	-20.25	-24.3	-27.65	-32.0	-35.9	-36.3
ch1:	10:32:02	-34.25	-32.2	-35.5	-44.8	-50.0	-43.15	-32.35	-26.6	-25.1	-24.7	-21.45	-13.3	-7.7	-10.75	-14.55	-9.85
ch1:	10:32:02	0.15	11.4	21.3	25.05	22.6	18.35	9.3	-10.7	-33.8	-43.9	-35.3	-12.45	17.95	44.35	54.7	44.85
ch1:	10:32:02	22.75	-2.3	-23.5	-39.2	-50.35	-60.8	-72.05	-80.4	-80.1	-74.35	-70.4	-68.05	-66.4	-64.85	-62.6	-63.95
ch1:	10:32:02	-67.1	-64.55	-58.1	-53.7	-50.2	-47.4	-45.2	-43.1	-42.05	-40.1	-34.2	-28.85	-27.45	-24.7	-18.05	-14.65
ch1:	10:32:02	-17.25	-17.25	-11.95	-0.45	15.95	33.45	45.8	51.35	49.3	44.0	37.75	26.45	14.2	12.5	22.4	35.7
ch1:	10:32:02	50.8	69.3	87.35	100.65	105.25	97.7	78.65	57.6	44.45	40.6	42.2	46.15	48.2	55.05	67.7	74.6
ch1:	10:32:06	16.05	8.9	10.7	19.85	33.3	49.45	61.1	66.75	67.45	62.35	53.1	34.75	12.3	3.45	4.8	11.15
ch1:	10:32:06	28.6	36.45	29.35	35.0	41.0	32.5	19.4	10.25	5.85	15.1	33.9	55.25	68.3	68.95	58.6	41.35
ch1:	10:32:06	18.8	-3.7	-23.15	-36.85	-46.6	-55.35	-64.65	-68.9	-70.3	-64.3	-54.4	-46.2	-40.15	-35.75	-29.7	-22.8
ch1:	10:32:06	-19.35	-21.25	-24.75	-26.35	-26.0	-18.15	-8.4	-1.0	1.55	1.35	-2.75	-10.2	-20.3	-29.05	-28.55	-17.4
ch1:	10:32:06	0.45	18.5	29.8	31.15	19.9	-1.55	-20.75	-27.3	-32.4	-44.6	-41.8	-11.95	13.1	27.05	52.5	62.5
ch1:	10:32:06	35.15	17.35	15.7	10.65	7.75	6.55	2.4	1.9	6.6	11.8	19.4	25.65	29.05	33.8	39.2	42.55
ch1:	10:32:06	48.8	53.2	53.85	46.6	28.6	13.85	5.6	2.6	12.85	24.7	28.7	43.5	51.65	41.85	50.75	49.0
ch1:	10:32:06	11.15	-13.95	-18.4	-22.85	-20.35	-13.5	-3.05	7.8	16.3	33.45	40.1	20.0	5.65	0.5	-0.75	9.85
ch1:	10:32:06	26.2	38.0	50.1	52.25	51.3	51.1	47.65	36.0	20.8	5.15	-4.85	-8.5	0.05	19.7	42.5	58.1
ch1:	10:32:06	67.1	64.65	47.15	24.8	7.5	-3.7	-3.55	0.9	2.4	8.55	13.25	6.25	3.15	4.65	2.35	-4.4
ch1:	10:32:06	-10.9	-11.55	-1.55	12.75	27.6	40.55	48.6	48.7	43.5	33.05	21.65	12.25	6.1	1.6	-2.1	-3.4
ch1:	10:32:06	4.3	18.35	37.2	56.25	68.2	71.0	67.1	59.5	39.45	12.4	-7.05	-13.0	-7.4	2.2	12.1	17.1
ch1:	10:32:06	16.7	15.5	15.35	12.25	-0.05	-17.75	-32.95	-36.75	-25.65	-10.8	2.95	19.2	25.2	25.65	34.9	32.55
ch1:	10:32:06	5.05	-18.75	-32.65	-38.1	-34.4	-20.7	-2.4	20.5	39.55	45.9	32.0	4.5	-22.4	-34.0	-31.75	-19.75
ch1:	10:32:06	-4.4	4.75	4.55	6.1	12.3	18.05	8.7	-14.3	-37.2	-41.6	-35.75	-18.6	-2.9	7.85	9.55	8.3
ch1:	10:32:06	1.05	-6.6	-18.8	-24.3	-26.1	-25.1	-19.1	-8.55	-3.85	3.6	4.35	2.15	-1.25	-12.6	-13.95	8.65
ch1:	10:32:06	2.35	-15.6	-5.9	6.9	13.5	25.5	29.4	23.5	4.7	-13.65	-12.7	0.95	19.6	42.7	55.25	55.95
ch1:	10:32:06	46.2	28.25	8.35	-16.65	-37.55	-51.45	-57.4	-57.65	-53.9	-47.1	-37.8	-34.25	-39.55	-37.3	-34.8	-33.3
ch1:	10:32:06	-32.9	-35.45	-35.5	-28.1	-18.4	-10.55	-6.0	-3.3	-0.95	-3.15	-10.8	-20.45	-23.15	-18.35	-11.9	-7.1
ch1:	10:32:06	3.2	13.35	18.45	18.75	13.85	3.75	-6.35	-14.3	-16.55	-10.05	1.8	12.85	20.95	22.2	16.5	12.0
ch1:	10:32:06	4.7	1.35	-3.55	-11.0	-16.55	-19.4	-14.2	-1.9	9.75	20.95	26.5	26.6	27.55	30.6	34.85	38.9
ch1:	10:32:06	34.45	35.7	38.7	32.3	39.7	57.45	43.6	17.05	4.0	-10.35	-12.5	12.6	42.7	59.5	58.9	40.75
ch1:	10:32:06	13.5	-13.4	-34.25	-63.65	-85.1	-92.05	-106.7	-109.7	-88.2	-80.4	-84.7	-90.25	-93.6	-89.45	-91.55	-97.15
ch1:	10:32:06	-93.25	-98.65	-103.4	-98.2	-103.15	-102.7	-87.25	-80.65	-74.3	-75.8	-85.15	-90.75	-84.8	-76.95	-63.15	-54.2
ch1:	10:32:09	13.2	18.4	29.1	38.6	45.05	48.45	45.15	39.9	37.0	30.6	20.15	15.6	26.35	41.05	51.3	63.3
ch1:	10:32:09	69.25	67.45	60.4	50.95	40.5	32.65	22.35	10.05	6.45	15.5	33.45	53.75	71.4	82.1	87.75	92.25
ch1:	10:32:09	96.2	98.85	99.1	97.7	89.9	73.6	51.05	31.65	24.85	24.95	29.7	42.85	54.45	60.05	68.65	73.1
ch1:	10:32:09	65.25	56.15	46.85	32.4	22.75	25.4	36.5	49.6	61.3	67.9	68.9	65.8	59.0	50.15	42.2	31.45
ch1:	10:32:09	13.4	-5.15	-11.95	-12.45	-8.25	2.9	15.75	25.25	32.6	37.25	36.85	29.25	16.25	1.2	-11.55	-15.15
ch1:	10:32:09	-6.05	11.65	30.3	44.4	49.6	46.15	34.9	22.35	15.4	11.95	10.85	6.35	-4.3	-10.7	-6.8	5.15
ch1:	10:32:09	22.4	36.05	40.0	34.85	23.7	18.15	18.15	12.2	10.4	19.55	27.95	33.95	42.6	50.7	56.4	57.35
ch1:	10:32:09	50.55	44.1	38.2	26.45	12.6	5.45	6.75	12.9	18.55	25.4	33.35	38.45	36.85	28.35	19.65	14.2
ch1:	10:32:09	2.1	-13.1	-26.9	-37.25	-41.8	-35.6	-25.3	-14.35	-5.95	1.95	11.75	19.5	17.9	11.3	3.6	3.65
ch1:	10:32:09	11.65	20.15	29.95	40.3	43.5	42.2	33.75	15.15	-7.35	-19.1	-15.6	-2.5	13.9	30.35	45.35	54.2
ch1:	10:32:09	51.9	42.55	34.4	28.5	15.3	-5.5	-22.05	-32.8	-34.35	-21.0	0.4	12.25	17.65	25.05	31.05	30.7
ch1:	10:32:09	20.85	7.95	2.0	1.7	7.4	22.9	37.75	46.2	53.7	57.25	52.85	40.05	18.65	-0.3	-4.0	-0.2
ch1:	10:32:09	9.9	29.25	51.4	63.3	60.9	47.45	27.75	7.0	-10.85	-25.1	-36.8	-43.2	-45.55	-44.25	-37.45	-27.35
ch1:	10:32:09	-17.95	-10.9	-9.4	-5.4	4.95	12.05	16.5	22.75	28.0	33.45	40.65	47.1	53.6	58.4	60.7	63.75
ch1:	10:32:09	65.55	68.1	69.55	61.5	42.05	23.45	18.15	29.55	46.7	56.8	58.25	53.4	41.75	27.9	18.3	10.8
ch1:	10:32:09	2.75	-9.5	-23.75	-33.9	-34.9	-27.8	-16.8	-6.8	0.0	0.15	-1.35	-2.2	-2.5	-1.2	3.85	7.2
ch1:	10:32:09	8.9	9.75	11.1	16.4	21.8	25.85	29.75	30.25	24.5	11.5	-9.35	-15.3	5.2	26.95	45.25	68.9
ch1:	10:32:09	74.8	56.75	33.2	9.8	-12.55	-30.55	-47.2	-53.15	-53.3	-64.2	-75.1	-70.85	-63.55	-62.9	-63.5	-65.3
ch1:	10:32:09	-65.2	-61.4	-61.45	-60.15	-54.6	-53.1	-50.0	-43.25	-38.95	-35.65	-30.95	-32.85	-33.85	-31.65	-28.9	-25.15
ch1:	10:32:09	-18.6	-17.2	-17.05	-14.7	-15.2	-17.65	-17.8	-16.6	-7.6	10.1	20.9	20.25	20.55	20.05	15.5	11.8
ch1:	10:32:09	8.95	3.2	-2.1	-1.25	12.25	34.1	53.05	65.1	71.35	72.05	68.3	58.75	45.25	35.05	30.3	27.65
ch1:	10:32:09	31.0	40.65	51.7	60.05	64.5	63.6	61.05	58.7	58.5	56.25	50.2	46.2	50.6	56.3	59.9	59.1
ch1:	10:32:09	52.6	45.6	44.2	47.15	46.85	41.2	40.5	43.9	45.4	49.15	54.25	56.9	56.65	50.1	42.1	36.35
ch1:	10:32:09	31.1	26.6	21.5	14.4	12.05	15.0	20.65	26.8	28.0	26.1	23.25	19.2	17.75	12.35	1.75	3.6
ch1:	10:32:12	5.95	-8.9	-14.65	-9.85	-0.25	9.6	19.7	30.3	36.65	37.55	42.25	53.55	56.0	54.85	57.55	54.75
ch1:	10:32:12	54.65	66.5	67.3	58.4	57.05	51.8	47.55	51.65	51.6	51.45	49.4	35.85	22.2	15.2	7.65	7.0
ch1:	10:32:12	14.8	23.65	30.25	30.75	24.35	13.05	-0.85	-13.8	-24.15	-34.75	-46.0	-57.35	-67.4	-70.7	-67.1	-62.0
ch1:	10:32:12	-56.75	-50.65	-42.85	-38.5	-38.35	-38.85	-39.4	-43.3	-48.2	-51.8	-53.5	-50.1	-40.45	-26.75	-12.85	-1.6
ch1:	10:32:12	6.55	10.1	3.35	-13.7	-26.75	-24.5	-7.6	16.45	35.15	42.0	40.4	30.15	16.0	3.15	-9.25	-15.6
ch1:	10:32:12	-17.05	-19.85	-22.55	-22.45	-19.9	-16.05	-11.55	-7.95	-4.8	-4.2	-2.7	1.9	8.0	15.8	20.85	16.45
ch1:	10:32:12	10.1	3.1	-3.9	-10.2	-12.2	1.05	24.15	42.05	60.25	72.65	64.55	50.15	36.1	16.55	-3.45	-14.55
ch1:	10:32:12	-16.65	-9.6	2.05	15.7	30.4	40.3	41.4	42.1	44.85	41.65	34.7	28.3	16.15	0.75	-5.45	0.65
ch1:	10:32:12	15.8	33.45	45.4	49.45	48.1	39.4	30.65	21.9	16.6	17.05	18.2	17.35	17.45	18.35	20.15	17.7
ch1:	10:32:12	12.0	10.55	9.45	5.65	11.1	25.25	40.05	50.4	55.9	56.1	49.65	41.35	34.7	24.15	7.85	-3.85
ch1:	10:32:12	-5.1	1.5	10.8	14.45	19.25	25.35	29.25	30.1	29.95	26.85	23.45	23.0	26.15	29.75	33.05	33.75
ch1:	10:32:12	35.6	35.25	33.9	32.7	32.8	34.4	43.1	53.7	59.65	58.1	53.75	45.9	32.8	10.15	-9.5	-12.2
ch1:	10:32:12	-5.05	4.0	20.35	30.55	41.9	55.2	54.35	51.9	62.6	57.15	37.7	28.6	19.1	9.55	10.75	14.65
ch1:	10:32:12	18.6	27.6	37.15	43.0	47.05	44.4	35.15	23.15	10.95	2.9	-0.35	1.45	8.4	17.75	25.3	29.1
ch1:	10:32:12	28.45	20.5	8.45	-2.4	-8.35	-12.25	-14.65	-8.2	5.2	16.45	18.95	9.65	-5.85	-18.2	-29.75	-44.6
ch1:	10:32:12	-59.95	-74.0	-79.7	-73.45	-64.25	-54.1	-42.8	-34.65	-29.35	-24.75	-22.35	-20.05	-16.5	-13.35	-9.55	-6.65
ch1:	10:32:12	-5.6	-3.6	0.25	1.7	-0.75	-4.3	-3.0	2.7	9.1	10.6	9.55	6.3	-3.3	-22.35	-48.0	-72.7
ch1:	10:32:12	-76.55	-56.05	-28.55	-6.35	8.2	12.1	5.9	-8.25	-27.4	-47.7	-66.35	-80.7	-86.75	-88.85	-88.85	-90.3
ch1:	10:32:12	-97.0	-102.7	-101.7	-96.35	-86.2	-74.45	-61.5	-44.0	-29.45	-28.25	-34.9	-42.7	-46.3	-47.75	-46.45	-38.45
ch1:	10:32:12	-25.2	-12.55	3.0	17.4	28.3	33.75	34.4	32.25	31.4	27.15	21.95	15.3	8.7	-1.9	-15.0	-28.6
ch1:	10:32:12	-37.4	-41.85	-39.6	-33.4	-25.7	-17.85	-9.6	-5.55	-4.6	-11.6	-24.55	-35.85	-38.15	-33.25	-25.95	-13.0
ch1:	10:32:12	9.8	23.0	18.9	7.65	-3.45	-8.55	0.05	9.2	10.25	7.9	6.9	8.85	12.1	10.25	4.5	-2.3
ch1:	10:32:12	-10.6	-21.8	-32.9	-40.75	-40.75	-34.55	-25.05	-14.7	-1.75	5.3	5.5	4.55	5.05	-0.5	-14.75	-28.55
ch1:	10:32:12	-29.45	-20.2	-10.05	-2.35	4.5	9.05	6.7	4.7	5.6	-0.05	-9.05	-11.85	-11.4	-7.6	-0.25	9.65
ch1:	10:32:15	42.8	31.75	19.55	10.6	8.85	18.1	30.3	35.2	32.05	20.75	6.05	-3.5	-13.0	-19.2	-18.5	-18.3
ch1:	10:32:15	-18.55	-17.75	-16.7	-10.45	-3.15	-2.25	-2.35	-1.25	0.1	0.35	-1.0	-1.15	2.2	3.6	3.1	4.0
ch1:	10:32:15	9.0	12.3	14.0	14.45	13.85	14.65	21.25	30.15	36.95	37.55	27.45	13.95	7.95	4.65	-0.2	-6.2
ch1:	10:32:15	-14.45	-18.75	-18.6	-20.1	-25.45	-28.95	-29.15	-29.1	-29.25	-26.0	-17.35	-10.7	-4.85	-1.0	-3.3	-5.5
ch1:	10:32:15	-5.7	-6.5	-7.55	-10.0	-10.35	-5.85	0.6	4.7	1.25	2.3	19.15	28.6	16.1	8.05	4.55	0.0
ch1:	10:32:15	-2.95	-5.6	-5.95	3.0	21.85	38.65	45.75	45.15	41.35	31.9	22.35	10.95	-15.35	-40.75	-49.45	-58.05
ch1:	10:32:15	-69.1	-73.9	-77.65	-78.05	-75.15	-74.4	-63.5	-50.25	-51.0	-50.95	-36.6	-33.65	-38.7	-42.7	-43.9	-40.55
ch1:	10:32:15	-35.7	-33.25	-29.75	-32.4	-36.6	-32.7	-19.8	-0.4	20.1	30.9	33.35	31.35	25.9	17.95	9.3	6.0
ch1:	10:32:15	6.75	7.85	13.9	20.55	22.7	25.65	34.8	42.1	43.15	41.7	40.95	41.0	40.35	40.2	41.05	42.2
ch1:	10:32:15	41.2	41.1	42.45	43.1	43.65	44.75	45.55	48.65	53.05	56.1	58.95	60.2	56.9	51.4	44.05	34.85
ch1:	10:32:15	22.8	12.2	10.0	14.4	21.45	26.85	25.35	21.6	19.55	15.85	12.65	11.75	7.6	2.15	-1.65	-0.3
ch1:	10:32:15	8.9	21.05	33.85	43.75	52.65	58.15	47.65	23.95	14.8	15.8	18.15	33.75	53.35	60.5	58.35	47.2
ch1:	10:32:15	26.4	5.55	-11.6	-25.75	-33.4	-37.5	-45.3	-51.3	-52.15	-51.85	-48.55	-37.85	-29.05	-25.15	-27.65	-31.55
ch1:	10:32:15	-30.4	-27.75	-29.75	-33.15	-36.0	-36.85	-34.6	-30.15	-28.7	-32.05	-36.25	-32.85	-26.05	-19.9	-16.15	-15.35
ch1:	10:32:15	-19.25	-25.3	-30.65	-34.95	-38.5	-34.65	-23.1	-11.45	0.15	14.8	26.2	32.3	32.25	27.0	20.65	16.6
ch1:	10:32:15	10.1	0.95	-5.95	-3.65	4.65	10.05	7.75	3.15	-0.1	0.3	-0.65	-0.25	3.5	5.75	6.25	8.1
ch1:	10:32:15	9.65	15.35	23.5	25.65	16.55	1.65	-15.45	-29.85	-39.1	-42.0	-42.45	-39.35	-30.15	-18.9	-10.35	-2.55
ch1:	10:32:15	-2.2	-10.7	-20.75	-25.55	-22.45	-13.05	-5.65	0.05	5.8	11.45	19.2	28.5	27.05	12.7	2.9	13.05
ch1:	10:32:15	30.2	46.2	59.6	62.3	51.7	36.0	17.1	-5.55	-27.45	-44.2	-55.2	-62.6	-69.0	-76.85	-82.55	-82.55
ch1:	10:32:15	-79.05	-74.25	-70.3	-71.4	-74.35	-73.85	-73.7	-75.25	-74.45	-71.6	-70.05	-70.15	-69.75	-69.85	-70.75	-69.2
ch1:	10:32:15	-64.1	-66.35	-70.9	-69.3	-62.55	-55.4	-46.85	-37.85	-33.65	-35.95	-35.75	-39.0	-47.1	-48.9	-43.45	-37.45
ch1:	10:32:15	-26.6	-16.05	-10.45	-3.65	0.9	-3.5	-9.15	-12.2	-11.65	-10.85	-9.25	-3.05	9.6	21.1	29.5	32.75
ch1:	10:32:15	27.75	15.8	2.7	-11.45	-23.25	-31.75	-39.75	-46.15	-49.3	-44.25	-30.95	-16.45	-7.7	-3.0	-0.35	0.75
ch1:	10:32:15	1.5	1.3	4.7	10.95	13.8	12.45	11.2	14.05	23.35	32.45	38.4	43.6	46.55	46.3	45.05	38.5
ch1:	10:32:18	-1.5	-0.8	3.45	9.6	13.9	15.8	19.45	24.45	27.6	27.05	23.85	20.35	19.0	20.3	23.15	25.2
ch1:	10:32:18	29.3	37.25	41.6	36.7	29.35	28.05	34.2	42.8	49.8	54.1	56.25	58.6	60.9	57.8	50.3	44.55
ch1:	10:32:18	43.75	50.1	60.3	67.15	70.05	68.0	63.6	63.95	63.5	55.55	48.4	45.8	46.3	52.15	61.4	69.3
ch1:	10:32:18	73.45	69.2	57.7	46.0	39.15	35.75	33.55	27.9	18.35	10.85	10.8	14.45	19.95	28.9	38.6	46.45
ch1:	10:32:18	54.15	59.9	62.45	61.85	59.15	55.8	56.4	59.1	61.6	64.35	69.45	74.95	77.75	72.45	61.6	55.6
ch1:	10:32:18	62.1	76.15	93.2	109.2	117.8	114.5	100.15	76.95	50.75	28.0	10.5	-1.1	-9.2	-17.05	-22.95	-24.4
ch1:	10:32:18	-23.9	-25.05	-28.95	-33.3	-32.85	-28.55	-24.1	-21.75	-18.3	-11.15	-3.65	0.05	1.6	3.55	5.5	5.8
ch1:	10:32:18	5.45	7.25	13.65	24.45	35.8	42.05	43.15	41.15	34.7	27.85	23.1	15.4	6.8	5.3	9.2	17.8
ch1:	10:32:18	30.0	41.2	49.1	52.95	52.95	52.9	51.05	45.4	40.85	40.05	41.2	43.0	45.4	48.05	50.05	50.3
ch1:	10:32:18	48.55	41.65	30.1	19.7	14.25	13.95	19.25	25.0	28.35	29.75	26.25	19.35	15.0	12.2	5.15	-7.2
ch1:	10:32:18	-21.05	-31.75	-38.65	-43.75	-47.25	-46.95	-42.05	-33.0	-21.75	-11.55	-6.0	-7.2	-7.55	1.4	15.0	24.2
ch1:	10:32:18	27.5	25.75	19.3	11.4	2.7	-8.15	-18.6	-23.9	-22.2	-11.55	8.85	32.95	50.15	55.15	49.3	35.75
ch1:	10:32:18	19.35	4.7	-10.2	-27.85	-44.2	-54.55	-56.7	-51.25	-43.15	-35.6	-29.65	-26.7	-25.4	-23.45	-19.6	-15.75
ch1:	10:32:18	-16.85	-23.2	-27.95	-26.05	-18.25	-9.85	-5.95	-4.85	-3.65	-2.95	-7.35	-19.0	-30.35	-30.2	-19.95	-6.85
ch1:	10:32:18	3.35	11.65	17.5	22.05	25.0	17.75	4.35	-6.75	-17.35	-22.2	-18.15	-6.15	8.8	22.5	30.3	34.65
ch1:	10:32:18	37.1	32.6	17.7	-7.35	-22.2	-25.0	-28.3	-31.0	-24.5	-21.9	-13.65	-5.15	3.05	7.45	17.65	22.05
ch1:	10:32:18	14.15	0.2	-12.2	-12.4	7.75	23.35	24.05	24.0	23.65	11.25	3.1	3.75	-3.85	3.75	44.6	52.75
ch1:	10:32:18	39.4	60.8	74.85	53.05	45.65	35.05	7.75	-9.05	-7.5	5.35	26.25	45.9	57.9	61.75	58.75	52.5
ch1:	10:32:18	44.1	30.3	12.65	-7.25	-18.7	-16.2	-6.6	0.55	9.1	9.35	13.95	19.55	27.5	22.95	8.15	-1.8
ch1:	10:32:18	0.1	7.75	18.4	30.05	39.55	44.55	45.25	44.45	39.25	25.3	10.55	4.0	6.7	19.3	35.7	48.9
ch1:	10:32:18	58.85	61.4	48.8	31.3	17.75	4.8	-4.05	-5.7	-5.3	-3.85	-0.05	4.6	14.95	30.7	37.8	25.55
ch1:	10:32:18	-0.25	-25.8	-39.1	-38.45	-27.55	-12.6	-1.7	0.45	-4.2	-11.35	-15.95	-17.55	-18.45	-17.75	-16.0	-13.15
ch1:	10:32:18	-2.85	16.2	35.25	47.15	46.95	36.25	21.5	5.15	-10.7	-23.7	-35.2	-45.4	-51.0	-55.45	-58.25	-54.2
ch1:	10:32:18	-42.6	-28.5	-14.15	-3.05	2.05	2.0	0.45	-1.8	-3.45	-5.3	-8.1	-11.35	-12.1	-9.5	-2.6	4.75
ch1:	10:32:21	6.65	6.8	9.5	14.4	23.85	33.2	40.15	45.0	46.1	43.4	37.95	30.85	24.6	14.05	-4.35	-20.3
ch1:	10:32:21	-24.45	-17.25	-5.25	4.6	12.8	20.9	26.05	25.5	15.9	-7.05	-31.75	-43.15	-38.05	-20.1	2.8	20.6
ch1:	10:32:21	29.55	30.5	26.95	21.05	12.6	4.2	-0.7	-4.8	-10.7	-14.6	-14.7	-11.0	-5.15	0.7	5.85	16.35
ch1:	10:32:21	26.95	25.65	12.55	-0.1	-4.3	2.5	15.0	27.0	37.45	43.9	42.8	35.9	26.1	14.7	2.9	-9.6
ch1:	10:32:21	-25.1	-41.45	-50.0	-48.7	-41.2	-30.75	-21.55	-16.35	-12.9	-11.3	-15.35	-25.75	-40.3	-50.85	-49.25	-35.55
ch1:	10:32:21	-17.0	-1.9	4.05	2.55	-2.3	-10.95	-23.15	-36.0	-47.2	-54.65	-56.35	-55.55	-53.35	-46.2	-31.45	-14.0
ch1:	10:32:21	-1.2	6.7	15.55	20.95	12.15	-7.6	-20.05	-17.5	-4.45	11.8	25.05	30.6	27.1	17.1	2.6	-15.35
ch1:	10:32:21	-31.35	-41.05	-46.95	-51.1	-51.65	-48.55	-42.35	-36.3	-32.75	-30.3	-28.6	-27.75	-25.9	-23.1	-24.2	-30.0
ch1:	10:32:21	-36.05	-34.5	-23.05	-7.1	8.25	17.85	16.85	11.15	4.25	-6.6	-11.95	-10.6	-6.65	-6.9	-7.0	-7.5
ch1:	10:32:21	-4.35	-0.25	11.95	19.7	26.5	30.1	29.15	24.05	19.15	11.25	13.35	19.55	34.25	49.5	59.65	71.75
ch1:	10:32:21	115.05	136.05	111.75	85.35	69.15	43.65	35.5	45.75	56.8	63.15	85.6	97.7	101.5	108.6	111.65	101.45
ch1:	10:32:21	101.3	89.45	69.9	62.0	77.35	82.85	72.35	65.15	67.75	62.8	66.7	68.35	59.25	50.0	50.8	44.7
ch1:	10:32:21	46.5	45.0	45.6	42.85	38.35	25.55	11.3	4.15	12.2	17.45	24.5	30.3	33.05	30.7	28.3	12.55
ch1:	10:32:21	6.8	7.35	-1.05	-9.7	-11.45	-13.3	-9.4	-5.15	-2.55	2.6	8.7	6.05	1.25	-3.55	-8.85	-16.3
ch1:	10:32:21	-22.15	-31.15	-40.7	-47.65	-46.15	-37.65	-26.05	-17.65	-14.0	-13.6	-14.8	-20.1	-27.05	-30.45	-27.5	-19.55
ch1:	10:32:21	-11.35	-5.6	-3.1	-2.35	-0.45	1.8	1.4	-1.2	-10.2	-26.05	-35.0	-30.25	-15.0	8.4	29.4	36.65
ch1:	10:32:21	32.0	23.2	11.95	-0.1	-9.9	-19.6	-29.35	-26.75	-8.85	10.2	23.9	32.35	32.1	28.4	21.3	9.8
ch1:	10:32:21	0.1	-8.15	-11.9	-4.35	7.9	15.5	18.1	18.6	21.3	20.85	13.7	6.95	-2.65	-20.0	-31.0	-26.65
ch1:	10:32:21	-14.45	-4.35	5.15	15.55	21.75	18.9	7.8	-9.65	-24.45	-34.4	-47.4	-58.3	-57.1	-51.95	-45.05	-30.15
ch1:	10:32:21	-14.9	-3.8	3.15	2.9	-1.45	-8.7	-19.3	-24.05	-16.8	-4.6	5.3	11.9	13.9	11.3	5.55	-2.8
ch1:	10:32:21	-12.5	-21.65	-29.05	-37.05	-40.2	-37.9	-34.3	-28.1	-17.45	-10.4	-8.4	-6.15	-4.5	0.2	13.5	24.5
ch1:	10:32:21	17.2	-2.45	-16.1	-12.45	4.65	25.65	42.65	52.75	55.9	51.7	41.7	28.85	15.45	2.55	-10.65	-21.8
ch1:	10:32:21	-19.4	0.15	22.9	35.9	41.85	44.4	40.55	31.35	23.4	16.7	7.35	-2.05	-7.65	-8.8	-3.85	6.65
ch1:	10:32:21	16.5	24.45	31.9	34.8	32.25	25.45	15.1	8.2	9.85	16.75	24.95	34.7	44.35	52.25	57.9	61.6
ch1:	10:32:24	2.35	0.3	-0.9	-1.05	1.05	2.8	3.75	5.9	7.6	10.5	14.75	13.05	3.5	-2.55	3.2	15.95
ch1:	10:32:24	27.95	35.2	36.0	31.35	25.8	16.95	0.0	-20.75	-36.65	-40.45	-28.9	-10.8	5.45	18.45	24.75	21.2
ch1:	10:32:24	9.35	-5.95	-19.95	-29.7	-37.7	-47.65	-56.45	-55.45	-45.9	-33.0	-20.2	-11.4	-7.1	-2.6	-1.55	-8.1
ch1:	10:32:24	-18.15	-27.2	-32.95	-33.35	-29.15	-21.05	-11.9	-2.65	7.2	12.4	10.45	4.95	-3.85	-10.4	-11.25	-8.85
ch1:	10:32:24	-5.6	-0.6	5.35	13.15	19.45	20.35	17.65	13.75	8.7	2.4	-6.7	-14.95	-19.5	-20.05	-15.75	-7.6
ch1:	10:32:24	-1.95	0.9	2.2	2.0	2.6	3.5	2.85	1.6	-0.8	-6.1	-11.0	-11.7	-6.45	4.6	18.15	28.85
ch1:	10:32:24	32.05	30.3	26.55	18.9	5.6	-10.85	-26.6	-34.1	-28.25	-14.2	-1.05	6.75	9.45	9.9	7.95	4.25
ch1:	10:32:24	1.4	-4.55	-12.75	-13.4	-5.95	3.65	14.4	23.6	28.9	32.05	32.4	31.7	32.15	31.95	27.0	19.5
ch1:	10:32:24	16.9	24.3	37.85	52.55	63.9	69.15	69.2	63.4	52.55	38.75	21.75	6.0	-7.05	-21.05	-32.4	-34.45
ch1:	10:32:24	-29.85	-22.1	-14.4	-12.1	-14.9	-18.75	-22.45	-24.95	-27.05	-32.15	-39.65	-42.7	-37.9	-32.8	-30.9	-27.4
ch1:	10:32:24	-23.1	-20.5	-19.1	-20.6	-25.45	-30.6	-31.45	-23.0	-9.55	0.05	2.85	0.85	-2.7	-3.9	-1.0	2.95
ch1:	10:32:24	5.25	5.55	7.35	14.5	25.75	36.85	46.6	50.25	47.55	40.1	28.6	15.15	1.75	-10.15	-14.1	-10.7
ch1:	10:32:24	-6.45	-1.75	5.0	13.75	22.6	26.9	26.3	24.2	21.9	20.35	19.15	14.15	7.25	-0.3	-6.7	-6.05
ch1:	10:32:24	1.8	10.4	19.9	29.05	34.6	35.4	32.7	25.5	14.1	-0.3	-13.9	-22.3	-23.65	-18.75	-10.15	-0.85
ch1:	10:32:24	5.85	8.4	8.0	3.55	-4.1	-12.4	-21.1	-28.0	-28.55	-24.65	-19.65	-9.8	6.6	21.2	29.5	31.75
ch1:	10:32:24	27.25	18.05	10.65	6.2	0.1	-9.5	-19.8	-23.05	-14.9	0.75	18.5	32.05	37.4	37.2	36.65	33.0
ch1:	10:32:24	23.0	8.45	-8.6	-20.95	-21.65	-13.1	-1.25	10.4	19.95	25.9	27.1	25.25	21.0	12.55	2.4	-7.1
ch1:	10:32:24	-15.05	-17.25	-8.65	5.6	18.85	27.9	32.65	34.2	35.2	35.55	31.9	26.25	24.2	25.3	29.3	38.0
ch1:	10:32:24	44.6	47.25	47.25	45.15	41.05	35.55	31.05	34.65	44.4	55.5	64.75	69.05	67.0	58.2	44.6	28.4
ch1:	10:32:24	13.35	-2.4	-19.8	-33.5	-37.45	-33.9	-28.9	-25.05	-20.3	-11.6	-2.6	1.0	4.05	5.1	-0.5	-8.45
ch1:	10:32:24	-13.55	-15.1	-13.8	-14.65	-15.0	-10.4	-7.1	-10.35	-11.8	-5.5	5.55	18.6	32.75	39.35	34.9	24.95
ch1:	10:32:24	11.65	-3.75	-14.7	-22.25	-27.2	-29.3	-27.95	-20.9	-10.85	-2.75	8.0	17.85	21.8	26.15	30.85	28.85
ch1:	10:32:24	28.25	27.9	24.1	24.55	30.85	38.65	51.4	61.0	58.65	53.3	48.4	39.0	30.2	31.85	40.9	47.9
ch1:	10:32:24	53.95	62.15	69.6	73.35	71.65	65.7	56.35	41.5	25.05	13.7	7.65	8.8	18.4	32.2	46.25	58.25
ch1:	10:32:27	67.5	75.5	80.25	78.5	68.15	49.1	31.25	23.45	24.6	35.0	50.85	63.05	67.9	63.45	51.1	34.2
ch1:	10:32:27	12.5	-11.45	-29.0	-38.05	-39.4	-34.95	-26.25	-12.3	3.5	14.5	19.0	17.15	10.05	1.65	-5.55	-12.5
ch1:	10:32:27	-16.1	-14.1	-9.0	-3.05	4.7	13.4	18.45	16.3	10.6	6.3	5.9	6.75	2.95	-3.45	-2.55	5.0
ch1:	10:32:27	15.15	24.1	29.05	31.8	36.45	31.5	12.1	-10.95	-26.0	-28.55	-17.7	0.4	16.75	26.8	30.1	24.85
ch1:	10:32:27	15.8	9.7	4.1	-7.65	-27.5	-48.85	-48.85	-26.85	-9.4	-0.55	5.65	8.75	9.9	10.8	8.65	6.5
ch1:	10:32:27	4.4	2.2	3.75	11.7	22.15	31.5	38.55	43.65	44.3	41.55	36.6	29.3	18.05	11.4	14.9	27.3
ch1:	10:32:27	42.25	53.1	59.05	59.85	52.8	42.75	32.25	17.45	0.25	-11.1	-11.95	1.7	25.5	48.65	63.55	67.9
ch1:	10:32:27	62.4	49.6	30.9	8.7	-11.35	-25.3	-32.85	-35.2	-30.8	-22.5	-14.9	-6.4	1.3	2.45	-1.15	-2.85
ch1:	10:32:27	-2.5	-1.95	-2.4	-1.5	1.3	6.0	12.8	19.95	24.05	24.15	17.9	8.55	6.05	14.45	28.9	41.75
ch1:	10:32:27	46.15	42.7	32.65	16.1	-3.0	-21.15	-36.3	-44.75	-47.5	-48.4	-49.1	-50.5	-51.15	-48.0	-43.6	-41.0
ch1:	10:32:27	-39.55	-37.15	-34.25	-31.85	-28.25	-22.9	-18.75	-16.0	-11.3	-5.3	0.2	3.2	1.65	-3.7	-7.7	-7.7
ch1:	10:32:27	-4.25	-0.4	3.25	8.65	13.15	12.85	8.1	0.3	-9.35	-17.75	-24.25	-31.6	-40.45	-45.3	-40.05	-27.1
ch1:	10:32:27	-14.1	-2.95	8.95	19.65	23.25	19.9	14.6	5.75	-9.05	-22.0	-25.05	-19.15	-7.55	7.45	20.55	26.95
ch1:	10:32:27	26.8	24.0	18.8	9.5	-0.45	-1.15	10.65	25.4	37.65	44.75	43.95	37.1	28.75	19.3	10.95	4.5
ch1:	10:32:27	-3.65	-12.35	-18.0	-18.15	-10.7	0.15	10.5	21.8	30.45	35.45	40.55	43.5	40.8	38.65	38.75	39.7
ch1:	10:32:27	42.55	46.95	50.4	56.0	62.4	63.8	59.85	55.85	54.25	54.45	57.9	64.95	70.3	71.5	69.5	64.9
ch1:	10:32:27	58.65	54.2	51.95	53.1	55.6	60.95	70.25	79.5	84.4	83.9	76.75	64.8	49.9	34.75	24.6	22.2
ch1:	10:32:27	21.45	22.4	28.9	38.35	48.9	58.15	61.0	60.1	60.55	58.15	53.9	49.4	44.75	43.15	46.05	52.9
ch1:	10:32:27	61.2	68.7	70.0	65.0	53.9	41.45	28.95	15.05	-0.8	-15.35	-24.8	-26.45	-23.0	-15.0	-6.1	2.0
ch1:	10:32:27	5.7	3.15	0.95	-3.6	-23.2	-36.8	-27.2	-12.8	0.6	11.95	12.75	7.45	-0.8	-12.3	-22.55	-37.35
ch1:	10:32:27	-56.4	-62.9	-55.55	-43.85	-28.65	-12.3	-3.3	-4.05	-6.85	-9.4	-15.15	-23.95	-33.95	-48.15	-65.4	-79.15
ch1:	10:32:27	-83.95	-78.8	-71.1	-62.8	-55.3	-49.65	-43.8	-42.0	-48.5	-52.2	-51.6	-52.4	-48.55	-36.55	-21.55	-6.05
ch1:	10:32:27	0.7	-3.55	-7.7	-5.75	-5.7	-10.7	-17.7	-22.6	-24.35	-21.6	-17.15	-13.35	-12.15	-13.75	-17.05	-23.1
ch1:	10:32:27	-33.45	-41.35	-47.6	-51.0	-48.8	-44.35	-40.25	-32.5	-25.4	-19.3	-13.15	-10.15	-9.45	-9.45	-12.95	-18.95
ch1:	10:32:30	-22.05	-18.6	-10.8	-1.3	5.25	6.85	4.95	4.6	1.8	-11.3	-30.85	-44.0	-48.9	-43.4	-29.7	-18.65
ch1:	10:32:30	-11.55	-1.95	4.45	7.85	7.7	0.05	-11.55	-20.4	-25.35	-22.65	-11.65	4.0	19.0	28.7	32.45	36.0
ch1:	10:32:30	35.65	23.1	3.85	-9.0	-14.25	-14.95	-10.85	-0.95	9.35	20.6	31.95	39.65	42.15	38.7	26.15	6.1
ch1:	10:32:30	-9.6	-11.6	-2.1	10.5	20.55	25.75	28.1	27.25	27.25	27.3	19.05	3.75	-6.9	-14.05	-18.95	-19.85
ch1:	10:32:30	-16.9	-14.4	-12.8	-8.15	5.1	19.05	23.1	18.6	11.2	8.05	12.25	19.45	25.75	30.3	31.5	29.5
ch1:	10:32:30	23.05	14.45	7.25	5.85	17.1	38.55	57.95	66.1	61.35	46.8	25.05	-0.75	-22.6	-39.25	-55.05	-65.75
ch1:	10:32:30	-70.2	-74.95	-78.95	-78.8	-77.85	-76.95	-75.2	-72.55	-69.6	-68.0	-68.85	-70.65	-71.2	-69.05	-62.95	-57.5
ch1:	10:32:30	-53.1	-47.25	-41.35	-39.35	-39.6	-39.25	-33.5	-22.85	-13.2	-8.75	-9.75	-14.0	-19.0	-24.85	-33.85	-42.55
ch1:	10:32:30	-47.4	-48.65	-45.6	-39.05	-31.2	-20.7	-8.9	-0.15	4.45	5.8	4.95	1.5	1.2	4.6	13.15	23.05
ch1:	10:32:30	35.25	46.3	52.45	56.0	54.45	53.15	45.75	35.2	29.45	35.7	50.1	65.0	73.65	70.4	56.6	40.0
ch1:	10:32:30	19.1	2.35	-8.45	-25.15	-37.55	-50.0	-65.75	-55.2	-22.5	-19.15	-33.85	-37.15	-32.3	-31.2	-31.3	-31.7
ch1:	10:32:30	-29.4	-27.7	-21.85	-15.4	-5.65	-1.5	-6.55	-14.3	-17.35	-23.5	-23.8	-27.65	-27.35	2.75	52.25	59.6
ch1:	10:32:30	45.45	28.05	8.8	-3.3	-11.55	-20.8	-24.35	-21.9	-10.95	7.65	24.9	34.2	37.4	34.3	32.75	30.75
ch1:	10:32:30	26.0	18.15	8.6	0.4	-0.15	-0.35	6.6	19.3	36.75	51.75	62.0	62.5	53.35	35.8	16.25	-5.2
ch1:	10:32:30	-26.65	-42.9	-53.25	-56.15	-50.5	-43.3	-40.2	-40.9	-42.95	-42.4	-37.85	-31.8	-25.25	-19.2	-14.9	-11.05
ch1:	10:32:30	-6.5	-2.55	-0.25	2.15	7.0	11.25	11.65	7.65	2.15	-1.9	-4.25	-1.6	15.0	37.3	53.75	67.15
ch1:	10:32:30	76.25	76.5	73.7	70.05	63.85	55.0	39.9	21.85	9.5	1.9	-3.45	-2.25	7.4	21.35	32.65	39.55
ch1:	10:32:30	44.0	43.2	36.95	31.15	28.8	29.3	32.15	35.15	35.35	31.65	26.55	22.15	21.45	22.8	21.85	24.7
ch1:	10:32:30	38.8	54.55	66.65	82.6	98.45	109.2	116.6	117.8	108.45	91.9	71.0	44.85	18.0	-0.9	-10.4	-15.0
ch1:	10:32:30	-16.1	-14.95	-13.55	-9.15	-2.0	1.95	1.95	-1.0	-3.35	-1.65	2.65	8.55	15.95	20.85	21.7	23.3
ch1:	10:32:30	25.0	25.05	23.1	19.35	14.4	12.8	16.15	25.45	39.05	51.6	55.45	51.95	46.0	39.8	37.05	37.6
ch1:	10:32:30	36.6	36.95	42.25	49.15	55.65	64.2	71.45	73.6	70.85	65.55	60.35	51.15	37.25	29.1	32.1	41.65
ch1:	10:32:30	54.45	66.5	70.15	63.3	52.1	41.2	31.8	22.05	13.05	5.9	4.35	5.05	6.5	10.55	18.7	25.9
ch1:	10:32:30	33.1	36.1	32.8	21.6	16.25	13.15	15.5	15.7	16.65	13.15	10.7	8.1	8.95	11.15	9.7	9.65
ch1:	10:32:33	11.75	9.85	2.7	-12.5	-21.05	-10.4	8.2	8.15	5.45	8.65	15.55	23.45	17.95	-2.0	-7.6	1.9
ch1:	10:32:33	9.5	16.75	26.3	28.75	32.75	36.75	44.15	38.85	21.9	3.4	-11.85	-31.75	-38.6	-33.95	-23.75	-16.0
ch1:	10:32:33	-7.9	-6.45	-5.65	-10.85	-14.85	-21.75	-26.15	-34.65	-32.95	-20.1	3.1	19.95	24.85	24.65	21.0	10.4
ch1:	10:32:33	-10.95	-35.9	-56.1	-72.35	-82.7	-83.95	-76.15	-66.25	-57.0	-49.05	-43.6	-40.8	-38.2	-35.1	-32.35	-30.1
ch1:	10:32:33	-28.25	-25.6	-26.25	-30.3	-27.0	-18.15	-8.35	9.5	29.9	31.85	27.6	27.5	22.05	15.3	13.9	14.4
ch1:	10:32:33	15.3	14.3	11.7	13.45	23.75	39.4	53.15	61.2	67.7	70.7	67.75	60.9	50.45	42.0	40.05	35.9
ch1:	10:32:33	28.05	23.65	24.1	31.65	52.2	75.45	93.2	99.4	89.8	70.65	52.15	34.9	18.95	4.8	-9.75	-20.1
ch1:	10:32:33	-16.4	-3.4	8.8	18.25	22.7	20.7	18.35	15.6	9.35	4.8	6.0	8.15	8.2	7.8	9.3	12.05
ch1:	10:32:33	16.1	19.5	20.65	16.9	11.2	8.0	7.35	6.9	6.35	3.4	-2.9	-9.1	-9.05	-2.85	7.45	18.75
ch1:	10:32:33	28.0	32.45	31.75	28.35	21.5	9.7	-4.25	-14.7	-18.0	-13.8	-4.2	6.25	15.7	21.05	23.55	24.7
ch1:	10:32:33	21.0	14.4	10.5	3.7	-6.8	-15.2	-23.95	-32.7	-34.05	-30.35	-22.85	-12.95	-9.05	-12.75	-20.9	-31.8
ch1:	10:32:33	-34.85	-24.3	-9.9	-1.55	1.05	-0.4	-3.85	-8.05	-13.0	-24.8	-42.55	-56.75	-59.45	-50.5	-30.6	-7.0
ch1:	10:32:33	9.5	16.8	16.65	10.45	-0.75	-13.2	-20.7	-26.05	-34.45	-36.75	-28.9	-21.2	-13.3	-3.8	4.75	14.95
ch1:	10:32:33	21.4	17.0	11.75	10.45	13.55	22.8	31.0	31.75	29.55	23.65	15.6	11.55	13.05	19.9	34.5	52.6
ch1:	10:32:33	65.6	71.4	71.65	66.5	58.95	50.7	42.1	31.1	21.5	15.8	18.6	30.25	48.55	68.1	84.2	91.6
ch1:	10:32:33	94.4	89.45	80.4	72.15	65.15	56.0	45.45	37.35	42.15	56.95	69.2	75.45	75.15	59.75	39.6	24.1
ch1:	10:32:33	17.4	16.65	19.65	26.5	43.0	38.45	19.9	12.6	4.5	-14.1	-29.75	-46.3	-59.4	-68.2	-72.4	-68.75
ch1:	10:32:33	-59.55	-49.25	-36.75	-32.75	-29.45	-27.45	-36.4	-43.15	-39.9	-50.0	-54.55	-43.6	-34.45	-27.35	-14.85	-8.8
ch1:	10:32:33	-8.4	-12.9	-19.1	-29.3	-39.85	-44.95	-45.3	-44.05	-36.05	-27.15	-19.95	-11.3	-7.4	-10.1	-12.55	-14.1
ch1:	10:32:33	-8.9	-2.1	3.1	3.95	4.25	2.0	0.15	3.45	14.15	23.9	25.65	23.05	22.2	26.55	31.95	33.95
ch1:	10:32:33	33.75	32.25	31.9	33.6	33.6	40.3	54.8	56.5	49.0	47.45	42.95	35.2	30.25	22.25	10.1	0.6
ch1:	10:32:33	-2.7	3.9	17.4	32.45	43.95	48.75	45.55	36.75	26.1	16.65	7.2	-2.5	-13.4	-23.55	-28.9	-27.75
ch1:	10:32:33	-19.05	-4.6	8.05	13.0	13.5	12.25	8.5	1.9	-6.75	-12.0	-10.5	-7.3	-8.9	-14.55	-20.95	-25.2
ch1:	10:32:33	-29.45	-30.9	-24.1	-14.65	-6.6	5.55	20.65	27.55	24.6	18.55	11.25	0.1	-12.75	-24.4	-30.5	-26.6
ch1:	10:32:36	-15.95	-0.15	22.65	44.1	56.15	60.15	56.35	42.3	24.7	6.75	-9.55	-18.45	-18.35	-14.45	-8.05	-3.65
ch1:	10:32:36	-1.1	-0.65	-1.7	-2.35	0.55	10.5	23.15	23.85	8.65	-10.35	-23.35	-25.3	-14.0	3.2	18.25	28.1
ch1:	10:32:36	31.9	28.7	14.1	-10.7	-27.7	-29.95	-25.55	-18.05	-8.1	-1.5	0.3	3.15	8.6	8.85	-3.25	-21.0
ch1:	10:32:36	-31.7	-27.75	-13.55	1.05	12.05	22.75	34.6	45.6	49.7	44.85	37.15	28.75	16.75	5.6	-2.5	-9.95
ch1:	10:32:36	-11.9	-5.55	4.3	16.05	27.6	33.2	30.2	21.95	12.05	5.8	7.25	13.1	17.55	25.65	37.8	47.8
ch1:	10:32:36	52.9	53.55	49.3	44.05	36.7	21.85	3.6	-8.05	-11.15	-4.15	9.4	25.45	41.05	50.55	46.15	30.5
ch1:	10:32:36	12.15	-4.15	-13.65	-14.3	-10.0	-2.0	10.5	23.6	32.25	34.4	30.25	22.15	9.35	-7.8	-22.9	-27.35
ch1:	10:32:36	-18.9	-1.4	16.7	29.65	33.35	24.6	8.1	-8.8	-26.0	-38.8	-37.75	-25.55	-10.4	4.25	15.15	20.45
ch1:	10:32:36	21.35	19.4	17.65	14.5	7.3	-4.1	-14.95	-16.7	-8.45	2.15	14.55	24.85	25.85	24.85	28.35	29.65
ch1:	10:32:36	27.95	22.65	13.9	11.6	17.4	23.2	30.0	39.0	46.6	50.3	47.65	37.4	24.35	14.15	2.7	-14.9
ch1:	10:32:36	-28.1	-32.1	-33.75	-29.9	-12.1	11.0	28.1	34.0	28.35	11.8	-8.45	-23.75	-32.7	-41.35	-48.75	-50.95
ch1:	10:32:36	-45.55	-33.8	-22.2	-16.45	-11.4	-6.45	-3.9	-3.05	-3.95	-9.95	-15.5	-12.5	-2.1	11.9	26.6	36.65
ch1:	10:32:36	39.05	36.75	30.25	17.0	-0.25	-11.65	-9.0	2.2	15.1	30.85	41.85	35.5	20.5	13.15	10.6	0.55
ch1:	10:32:36	-18.15	-35.0	-40.65	-40.35	-39.85	-33.75	-22.3	-14.1	-9.55	-6.45	-8.85	-20.9	-34.4	-39.05	-35.1	-27.2
ch1:	10:32:36	-14.7	-1.3	6.4	10.3	14.85	14.65	5.65	-9.75	-22.95	-24.9	-16.45	-3.7	10.3	23.05	30.6	32.75
ch1:	10:32:36	27.3	16.0	3.05	-9.1	-16.35	-15.15	-5.05	12.85	30.75	40.8	42.3	37.05	27.8	19.5	10.5	-2.6
ch1:	10:32:36	-15.25	-22.8	-25.2	-21.95	-15.7	-10.4	-3.8	4.0	9.5	13.2	11.05	0.35	-10.7	-14.45	-7.75	10.05
ch1:	10:32:36	26.15	28.2	23.55	18.85	14.7	14.7	16.65	14.8	8.4	2.05	2.25	9.1	15.5	21.2	25.55	23.3
ch1:	10:32:36	20.3	20.2	14.5	6.5	7.5	14.5	17.6	14.4	6.85	1.45	1.55	4.05	4.35	2.5	-1.05	-8.5
ch1:	10:32:36	-17.8	-25.0	-29.75	-31.55	-29.7	-24.7	-18.65	-12.9	-8.25	-4.8	-3.4	-4.3	-6.2	-8.7	-10.45	-10.15
ch1:	10:32:36	-8.7	-4.4	1.95	6.6	10.55	13.0	11.45	5.85	-4.75	-18.45	-25.2	-22.45	-19.8	-18.05	-14.8	-12.4
ch1:	10:32:36	-11.0	-9.9	-7.85	-5.1	-6.9	-15.85	-27.85	-35.4	-31.05	-16.9	-1.2	12.65	21.15	21.2	16.8	11.3
ch1:	10:32:36	7.9	7.2	2.65	-9.8	-21.4	-23.35	-14.8	-0.95	14.7	30.75	45.4	55.0	57.9	52.75	41.1	28.0
ch1:	10:32:36	17.35	12.15	16.2	27.45	39.45	45.15	44.4	42.8	42.45	38.85	28.65	10.65	-7.25	-12.8	-3.85	8.5
ch1:	10:32:39	43.3	46.35	33.85	14.8	2.65	-6.3	-13.95	-13.45	-2.3	9.5	15.05	15.55	14.55	14.95	16.25	11.1
ch1:	10:32:39	-0.1	-5.65	-1.2	9.05	27.35	50.1	64.0	62.4	49.1	28.6	8.35	-5.85	-14.1	-17.5	-17.1	-15.2
ch1:	10:32:39	-10.55	-2.05	6.85	14.55	19.55	16.1	7.5	2.55	4.25	14.45	28.85	36.1	36.75	35.9	33.85	34.6
ch1:	10:32:39	38.7	42.5	45.9	47.9	47.75	43.6	37.15	32.7	30.45	32.0	38.65	42.65	41.55	40.8	37.7	31.4
ch1:	10:32:39	26.85	25.8	27.45	28.55	29.45	37.1	46.45	47.7	46.25	48.05	49.5	48.75	46.75	37.2	19.15	1.2
ch1:	10:32:39	-7.35	-1.3	21.65	51.55	74.5	82.55	74.85	55.45	33.45	15.15	4.65	1.55	0.7	-3.3	-12.9	-26.5
ch1:	10:32:39	-32.6	-22.1	2.75	26.15	41.2	47.25	41.95	25.2	10.45	4.65	6.3	15.2	28.15	38.2	45.0	46.15
ch1:	10:32:39	42.15	35.55	25.15	8.4	-12.0	-34.15	-48.8	-46.3	-31.9	-18.65	-9.15	-5.1	-0.3	7.0	16.35	30.95
ch1:	10:32:39	44.6	34.15	-1.05	-33.75	-39.2	-20.85	3.5	24.9	43.05	51.8	52.75	52.85	50.7	40.05	21.8	5.6
ch1:	10:32:39	1.65	7.0	13.85	19.6	25.95	33.35	39.25	40.9	37.05	25.75	11.85	5.25	12.8	33.05	53.15	62.0
ch1:	10:32:39	61.3	52.95	41.6	31.0	14.95	-7.4	-24.75	-30.7	-28.25	-20.4	-9.0	2.7	11.45	15.95	17.1	16.15
ch1:	10:32:39	16.65	13.95	1.2	-18.45	-31.5	-32.85	-25.5	-14.85	-3.75	4.55	10.8	13.3	9.4	-1.35	-18.5	-37.05
ch1:	10:32:39	-43.25	-34.0	-18.85	-6.8	-0.2	0.25	-3.5	-8.55	-13.9	-20.5	-28.4	-37.2	-43.55	-44.5	-41.45	-36.9
ch1:	10:32:39	-26.9	-15.1	-7.25	-5.7	-10.0	-16.25	-21.8	-27.2	-26.85	-20.8	-15.25	-11.35	-7.8	-4.35	-3.2	-11.5
ch1:	10:32:39	-22.85	-25.15	-17.55	-1.35	17.35	28.3	29.85	23.2	11.5	5.85	5.05	-2.6	-15.1	-22.35	-23.85	-22.35
ch1:	10:32:39	-19.85	-16.0	-8.7	-1.1	6.75	16.1	23.9	27.85	28.75	23.9	14.45	7.9	9.1	15.2	21.3	22.6
ch1:	10:32:39	22.3	22.0	17.3	7.7	-0.65	-9.7	-17.0	-13.0	-2.9	2.75	10.4	18.65	19.9	16.75	12.8	6.25
ch1:	10:32:39	3.1	5.5	6.7	2.95	-4.4	-11.8	-15.6	-15.4	-8.7	-0.35	5.5	8.45	9.05	8.15	6.95	4.55
ch1:	10:32:39	0.85	-0.2	2.65	9.75	17.05	19.55	21.0	21.9	20.35	19.35	12.25	0.25	-8.05	-9.0	-9.1	-5.8
ch1:	10:32:39	3.8	14.55	23.65	30.85	37.05	42.45	40.55	30.05	12.7	-2.9	-3.9	7.2	20.55	30.75	31.75	22.9
ch1:	10:32:39	17.05	23.15	29.65	23.85	3.4	-14.1	-14.85	-2.8	13.85	27.5	33.7	31.85	19.5	4.15	-4.3	-8.7
ch1:	10:32:39	-11.3	-5.15	1.35	4.5	7.75	10.55	14.95	19.3	18.35	17.1	17.35	18.8	15.55	-1.65	-21.4	-21.35
ch1:	10:32:39	-3.7	15.5	25.95	25.4	19.95	16.1	10.85	3.3	-7.8	-22.15	-29.95	-27.35	-22.55	-19.1	-16.85	-15.05
ch1:	10:32:39	-9.4	-2.4	4.55	11.0	10.35	2.25	-2.85	-1.8	7.2	22.5	36.8	46.5	52.15	54.7	58.25	57.75
ch1:	10:32:43	24.25	35.0	39.6	34.5	25.35	18.45	15.75	17.7	18.45	15.35	17.4	27.45	39.15	52.1	64.35	72.4
ch1:	10:32:43	76.5	77.25	76.45	75.0	67.9	54.25	39.3	33.75	44.0	59.6	69.7	72.75	67.15	54.2	38.7	20.55
ch1:	10:32:43	4.0	-6.45	-12.65	-14.7	-10.7	-3.7	2.5	7.65	8.8	7.8	7.2	6.75	6.6	6.15	3.0	-0.35
ch1:	10:32:43	-2.25	-2.65	-0.15	2.3	4.65	6.6	4.8	-1.85	-11.6	-24.8	-37.15	-43.0	-44.5	-44.0	-39.95	-32.95
ch1:	10:32:43	-24.5	-17.3	-14.8	-16.05	-21.55	-34.55	-52.95	-64.1	-62.15	-52.2	-44.05	-37.85	-29.8	-20.9	-14.95	-14.5
ch1:	10:32:43	-20.25	-26.55	-26.85	-19.35	-6.0	9.9	21.3	23.05	18.8	14.4	7.4	-3.15	-14.25	-23.65	-31.2	-34.5
ch1:	10:32:43	-31.5	-22.8	-10.1	3.75	18.4	32.7	42.9	46.6	37.85	13.95	-11.1	-17.3	-4.55	11.9	25.45	34.2
ch1:	10:32:43	37.55	36.25	31.7	24.4	17.55	12.95	6.3	0.65	1.2	2.9	1.0	1.3	4.65	6.3	8.3	11.85
ch1:	10:32:43	14.65	19.8	26.5	21.95	3.95	-12.8	-13.35	2.95	23.9	38.8	45.4	43.9	29.75	7.25	-15.2	-33.3
ch1:	10:32:43	-44.35	-49.9	-53.1	-54.6	-54.85	-53.8	-49.85	-42.65	-35.5	-33.15	-33.45	-27.5	-18.4	-13.6	-7.3	-1.65
ch1:	10:32:43	-5.1	-11.3	-10.65	-8.75	-8.8	-2.3	8.05	7.25	-8.25	-30.3	-48.6	-50.4	-32.5	-6.7	15.3	26.8
ch1:	10:32:43	22.75	4.75	-19.95	-46.25	-65.05	-76.5	-87.2	-95.45	-98.2	-97.75	-94.2	-85.6	-76.5	-68.4	-59.45	-50.15
ch1:	10:32:43	-45.8	-48.5	-52.05	-49.85	-43.05	-33.3	-22.3	-10.9	-0.05	5.9	5.25	3.35	2.85	3.45	5.55	8.9
ch1:	10:32:43	12.95	18.3	25.35	32.0	33.75	29.8	25.3	23.4	24.55	31.2	44.7	59.45	69.3	73.65	73.75	71.0
ch1:	10:32:43	64.05	50.0	29.4	7.85	-8.6	-13.1	-3.7	11.05	24.05	34.55	40.2	43.3	50.25	51.0	30.45	-1.0
ch1:	10:32:43	-20.15	-19.25	-2.1	21.5	42.7	55.35	55.75	47.1	34.4	17.5	3.4	-3.85	-8.3	-9.7	-5.8	1.35
ch1:	10:32:43	13.1	27.7	40.9	48.8	49.8	44.4	33.3	18.25	10.55	14.95	25.25	38.75	53.55	63.9	68.6	65.95
ch1:	10:32:43	54.7	38.65	24.6	22.55	32.75	43.05	50.1	55.85	55.45	51.7	53.2	54.4	44.9	26.45	7.95	0.35
ch1:	10:32:43	10.45	33.2	54.05	62.65	58.45	47.85	35.05	19.2	0.05	-17.6	-31.15	-41.45	-46.45	-43.25	-32.6	-18.2
ch1:	10:32:43	-4.95	0.55	-1.0	-3.25	-2.55	0.25	4.45	8.7	12.3	17.15	19.6	16.15	10.55	4.45	-1.15	1.1
ch1:	10:32:43	12.5	27.45	40.0	45.5	46.2	47.45	41.45	26.9	14.25	5.25	0.35	1.0	4.5	14.7	31.75	45.35
ch1:	10:32:43	51.7	51.55	45.4	38.4	31.1	20.1	8.9	3.5	8.75	25.2	42.5	51.95	53.9	48.65	38.25	25.7
ch1:	10:32:43	11.55	-1.75	-9.6	-13.7	-14.25	-6.7	9.0	24.0	32.05	35.05	34.8	30.25	21.75	13.95	12.6	15.9
ch1:	10:32:43	19.8	23.55	26.55	24.05	15.0	3.7	-3.1	-0.75	10.3	25.5	37.35	39.2	31.05	19.5	7.2	-12.7
ch1:	10:32:46	-54.8	-50.3	-42.45	-33.3	-22.15	-12.15	-8.85	-10.0	-10.35	-8.85	-4.65	0.55	6.2	12.05	18.6	22.8
ch1:	10:32:46	18.2	1.2	-21.1	-37.65	-35.75	-14.55	12.3	31.95	38.85	30.85	11.85	-14.0	-43.15	-69.65	-89.4	-103.5
ch1:	10:32:46	-112.5	-119.4	-123.15	-122.8	-121.2	-119.0	-114.0	-108.4	-104.95	-104.35	-106.55	-108.2	-105.35	-99.0	-93.15	-89.75
ch1:	10:32:46	-86.95	-83.25	-79.1	-75.7	-76.3	-79.7	-81.35	-80.8	-76.95	-69.55	-64.8	-63.75	-62.05	-59.45	-55.25	-51.05
ch1:	10:32:46	-48.65	-46.85	-45.05	-44.0	-39.3	-30.9	-26.3	-29.55	-35.55	-37.4	-33.45	-25.2	-14.7	-7.75	-4.65	-2.8
ch1:	10:32:46	-0.55	2.35	3.2	0.5	0.35	9.25	24.55	37.5	45.25	49.75	52.3	52.4	53.35	55.75	60.45	66.8
ch1:	10:32:46	71.5	72.15	73.45	79.3	89.7	100.5	107.35	108.5	105.55	100.2	93.95	88.3	83.55	79.5	73.75	66.55
ch1:	10:32:46	60.3	55.15	50.9	47.35	44.1	41.55	39.0	34.65	28.9	25.4	27.2	33.2	43.45	54.9	62.65	64.4
ch1:	10:32:46	60.7	52.95	43.55	31.8	17.3	7.25	2.8	-4.2	-12.6	-18.25	-20.25	-14.95	-5.3	3.45	12.7	21.75
ch1:	10:32:46	28.95	36.05	41.5	41.75	35.65	24.45	13.15	5.75	3.45	7.7	16.5	25.8	35.1	41.5	43.05	40.5
ch1:	10:32:46	33.6	26.3	25.5	27.55	27.35	28.05	30.8	32.85	33.25	33.55	33.15	34.6	38.95	42.85	42.7	40.9
ch1:	10:32:46	40.9	44.05	50.3	55.35	57.0	57.9	52.95	35.7	13.9	-3.75	-11.3	-8.35	-1.1	5.25	11.6	16.9
ch1:	10:32:46	22.7	31.25	41.35	50.2	52.75	41.45	20.95	3.2	-3.05	3.05	16.35	32.45	46.8	55.25	58.75	59.0
ch1:	10:32:46	52.8	36.4	13.4	-7.65	-18.0	-16.65	-7.25	3.7	10.25	13.85	20.5	28.65	36.45	40.55	35.55	24.75
ch1:	10:32:46	19.55	23.85	36.3	54.9	71.0	79.1	78.85	70.5	55.15	35.9	20.8	19.15	32.5	51.15	64.4	66.65
ch1:	10:32:46	58.6	44.5	27.9	13.05	4.0	-1.5	-7.1	-11.95	-16.2	-21.25	-26.7	-30.6	-31.15	-27.2	-17.2	1.65
ch1:	10:32:46	21.55	32.6	34.55	33.45	34.9	43.0	54.45	65.9	75.75	84.0	94.85	104.4	95.95	70.7	47.5	36.9
ch1:	10:32:46	38.9	52.7	71.8	88.25	93.05	83.7	66.45	46.25	25.6	6.2	-10.95	-22.15	-30.6	-40.65	-42.85	-33.5
ch1:	10:32:46	-25.1	-20.25	-15.6	-13.95	-16.1	-19.5	-24.5	-26.65	-21.5	-11.3	-2.5	0.75	-1.8	-3.45	1.85	11.75
ch1:	10:32:46	18.0	17.75	14.35	13.75	18.1	24.85	31.8	38.45	42.05	41.45	37.75	30.5	21.1	11.75	3.5	-0.25
ch1:	10:32:46	4.3	16.65	33.1	47.2	53.2	52.85	45.25	26.6	3.7	-14.3	-26.7	-33.65	-38.05	-41.45	-40.05	-34.35
ch1:	10:32:46	-30.0	-24.8	-16.2	-4.25	8.75	14.15	6.75	-6.0	-10.6	-0.1	18.8	34.5	42.15	40.25	33.15	28.6
ch1:	10:32:46	26.3	14.95	-10.2	-36.9	-46.45	-39.35	-26.6	-9.25	11.75	30.6	47.1	60.15	64.55	57.35	39.15	19.75
ch1:	10:32:46	8.75	7.5	12.25	19.1	23.6	27.75	36.1	47.45	53.35	47.05	32.65	19.15	16.05	25.85	39.9	51.0
ch1:	10:32:49	50.7	43.2	32.85	21.5	15.05	15.85	22.25	28.55	32.1	32.3	25.9	14.85	7.35	5.35	10.95	23.3
ch1:	10:32:49	34.9	43.8	48.8	45.75	41.65	33.4	6.55	-21.9	-21.55	5.45	38.75	64.8	77.5	74.2	56.9	32.8
ch1:	10:32:49	8.75	-15.45	-38.3	-55.95	-67.3	-75.2	-82.85	-89.4	-91.4	-87.45	-77.6	-68.45	-66.5	-69.7	-73.0	-75.45
ch1:	10:32:49	-73.6	-68.3	-63.65	-62.6	-62.15	-58.25	-52.35	-49.65	-48.2	-45.2	-39.8	-35.75	-38.45	-44.7	-49.4	-55.05
ch1:	10:32:49	-55.05	-42.6	-24.1	-9.1	-0.85	-1.25	-4.55	-6.0	-8.5	-14.45	-22.9	-34.1	-40.9	-39.75	-30.5	-18.4
ch1:	10:32:49	-5.25	4.15	10.3	14.4	16.85	16.6	17.6	21.2	25.45	29.8	34.75	38.3	41.4	43.3	42.9	42.15
ch1:	10:32:49	43.4	40.15	31.3	22.25	17.95	20.4	29.8	41.9	54.2	59.9	54.65	39.4	19.35	0.45	-13.35	-26.4
ch1:	10:32:49	-40.3	-53.25	-62.15	-62.45	-52.35	-37.75	-22.2	-9.45	-4.2	-0.8	4.75	4.9	-3.65	-12.75	-15.9	-13.8
ch1:	10:32:49	-6.9	4.3	16.15	23.85	29.65	34.7	32.75	25.1	16.2	8.6	10.4	24.4	42.05	55.05	62.35	64.1
ch1:	10:32:49	59.45	47.85	31.65	19.6	20.55	29.5	37.15	47.1	60.55	70.75	74.9	74.75	71.55	66.3	54.2	34.8
ch1:	10:32:49	16.45	5.0	1.4	5.15	11.75	15.15	17.75	22.0	25.0	26.4	26.75	22.5	14.9	8.6	6.3	7.15
ch1:	10:32:49	10.05	12.8	13.35	13.55	16.75	20.8	23.6	27.3	27.8	26.0	24.65	20.4	14.3	13.5	16.75	24.3
ch1:	10:32:49	34.25	41.45	45.75	47.1	44.5	40.2	35.25	29.7	26.9	24.95	20.8	16.1	11.85	9.25	14.45	32.5
ch1:	10:32:49	56.65	76.3	86.8	87.6	78.65	63.55	47.2	33.15	20.15	6.05	-11.15	-26.6	-34.35	-31.6	-22.0	-9.85
ch1:	10:32:49	1.75	14.4	30.25	37.3	23.65	-0.55	-15.25	-14.2	-0.85	17.35	29.55	31.45	27.7	18.4	5.75	-1.8
ch1:	10:32:49	-7.75	-18.85	-30.65	-41.85	-48.9	-43.7	-33.45	-26.45	-21.0	-13.95	-7.8	-6.55	-11.0	-15.65	-17.8	-13.7
ch1:	10:32:49	-1.9	10.85	19.05	22.6	22.3	22.2	24.75	25.95	27.65	30.4	30.7	28.7	28.2	29.0	30.1	30.1
ch1:	10:32:49	28.2	25.3	20.8	13.35	10.55	17.3	24.5	26.9	27.75	28.95	28.5	25.55	16.2	0.7	-13.25	-18.15
ch1:	10:32:49	-14.45	-3.6	11.75	22.85	25.3	22.9	17.85	15.1	16.2	8.7	-6.6	-14.3	-11.5	-5.65	0.7	7.45
ch1:	10:32:49	13.55	16.65	15.9	14.2	11.0	-0.45	-20.3	-32.75	-27.7	-11.3	5.4	21.3	31.75	32.55	25.7	15.9
ch1:	10:32:49	7.4	1.5	-8.5	-28.7	-51.35	-63.8	-62.25	-53.4	-43.35	-34.5	-27.15	-18.5	-8.5	-3.05	-1.15	1.6
ch1:	10:32:49	2.75	-3.1	-14.1	-21.85	-21.25	-16.7	-15.95	-16.4	-9.45	6.45	24.05	34.9	35.15	28.75	18.4	6.35
ch1:	10:32:49	-3.25	-10.55	-16.05	-11.8	7.8	35.95	62.85	76.8	73.9	59.15	41.8	25.65	8.85	-15.6	-40.85	-53.9
ch1:	10:32:49	-51.65	-43.45	-33.2	-24.25	-19.6	-19.05	-21.55	-28.5	-34.9	-32.35	-23.4	-16.55	-12.6	-8.5	-5.55	-3.15
ch1:	10:32:52	-17.8	-23.65	-22.7	-14.45	-1.35	11.2	18.9	21.9	23.45	27.0	29.6	24.15	15.4	10.9	9.8	9.65
ch1:	10:32:52	8.9	5.45	2.85	4.75	10.1	14.7	20.45	28.05	32.15	30.55	27.3	16.05	-3.6	-20.3	-22.9	-11.1
ch1:	10:32:52	8.85	25.85	32.65	29.4	19.6	10.15	1.2	-13.0	-28.15	-35.6	-29.75	-9.6	14.95	30.95	32.85	21.8
ch1:	10:32:52	2.45	-18.15	-34.2	-43.05	-47.0	-52.15	-57.0	-57.1	-51.8	-48.0	-45.75	-42.6	-36.2	-26.75	-19.05	-20.2
ch1:	10:32:52	-24.4	-26.05	-27.25	-26.5	-25.8	-24.25	-16.35	-13.05	-25.7	-36.8	-35.7	-29.35	-22.35	-15.2	-12.0	-15.0
ch1:	10:32:52	-22.25	-27.45	-28.7	-35.65	-50.9	-66.25	-74.4	-75.35	-72.1	-69.0	-65.6	-62.1	-59.75	-56.8	-49.95	-42.4
ch1:	10:32:52	-39.5	-40.55	-41.45	-40.9	-42.6	-44.2	-38.65	-26.6	-14.2	-2.8	1.4	-3.8	-13.95	-23.45	-31.8	-37.0
ch1:	10:32:52	-36.25	-24.15	-5.6	7.25	11.25	12.7	16.4	17.2	11.55	4.85	0.85	-1.65	1.1	11.6	23.8	31.25
ch1:	10:32:52	33.7	33.55	32.6	33.85	37.5	39.95	36.95	33.95	32.85	30.85	29.3	32.3	33.5	30.75	24.95	17.3
ch1:	10:32:52	12.75	15.0	21.3	26.45	28.45	31.1	35.1	33.6	27.85	22.7	18.05	15.95	23.4	38.0	51.65	60.05
ch1:	10:32:52	63.15	62.2	57.45	49.75	38.05	27.45	26.85	36.25	46.2	56.75	68.4	76.95	80.2	76.75	62.8	41.1
ch1:	10:32:52	19.05	-0.1	-16.8	-30.05	-37.75	-40.15	-35.9	-28.95	-22.1	-15.75	-9.0	-5.15	-2.55	1.2	7.05	11.45
ch1:	10:32:52	11.2	7.8	6.8	8.4	9.1	9.95	12.6	17.7	22.45	23.95	23.3	24.1	21.15	12.35	3.45	-0.75
ch1:	10:32:52	-1.7	-1.4	0.1	3.1	8.9	14.8	15.1	5.3	-7.15	-14.05	-13.15	-9.8	-3.5	5.15	13.9	19.55
ch1:	10:32:52	22.55	25.25	28.65	30.5	28.45	24.15	19.55	18.3	21.15	27.8	40.45	53.6	56.7	50.55	43.35	41.15
ch1:	10:32:52	45.75	50.5	53.5	55.8	57.25	55.8	52.35	43.95	34.55	27.55	22.85	21.5	31.15	47.75	62.6	70.55
ch1:	10:32:52	70.75	64.85	54.4	38.2	21.2	7.65	-4.2	-12.7	-10.15	1.1	12.15	17.5	18.75	21.45	23.25	17.35
ch1:	10:32:52	10.7	9.35	12.2	19.35	31.35	41.15	44.9	42.75	38.5	34.65	29.5	17.6	0.5	-14.2	-18.45	-16.9
ch1:	10:32:52	-12.95	-1.15	18.7	35.85	43.95	43.35	34.55	20.1	2.15	-14.0	-22.45	-24.1	-26.1	-30.05	-32.3	-31.75
ch1:	10:32:52	-26.5	-16.7	-7.6	-0.55	7.3	9.35	3.1	-2.6	-2.05	-0.75	-1.75	-3.65	-1.45	1.5	-2.2	-8.0
ch1:	10:32:52	-3.45	12.5	29.6	40.4	40.7	30.9	15.5	-1.15	-18.95	-35.75	-51.7	-65.8	-77.95	-89.6	-100.2	-104.9
ch1:	10:32:52	-103.75	-101.4	-101.3	-105.0	-109.15	-113.1	-113.9	-109.0	-103.6	-103.75	-102.75	-97.7	-91.9	-86.3	-80.85	-77.35
ch1:	10:32:52	-76.15	-76.15	-74.75	-69.25	-65.05	-67.4	-73.95	-76.65	-74.3	-68.05	-57.7	-46.15	-39.35	-36.55	-35.35	-36.95
ch1:	10:32:52	-39.8	-41.5	-40.9	-36.45	-27.0	-15.55	-5.0	0.55	0.0	-6.8	-14.0	-20.65	-28.5	-35.65	-32.15	-12.9
ch1:	10:32:55	43.7	57.7	67.3	64.35	58.65	55.7	53.1	54.6	61.4	65.75	66.85	63.25	52.65	35.6	19.65	12.4
ch1:	10:32:55	16.4	28.75	41.9	51.25	55.35	57.55	55.2	47.05	33.75	19.45	6.8	-1.0	-8.3	-19.25	-29.25	-33.45
ch1:	10:32:55	-37.15	-40.75	-39.95	-34.7	-27.6	-19.55	-14.8	-15.75	-19.7	-24.7	-29.4	-29.25	-22.4	-12.05	-3.95	0.4
ch1:	10:32:55	0.5	-3.7	-12.4	-23.4	-34.2	-43.05	-46.95	-41.85	-34.4	-31.2	-30.8	-29.75	-29.85	-31.8	-34.4	-34.75
ch1:	10:32:55	-33.2	-34.65	-38.25	-39.1	-35.45	-27.45	-12.85	2.65	12.25	15.15	15.3	14.7	13.75	11.15	11.4	17.7
ch1:	10:32:55	26.3	34.75	42.7	49.1	51.85	51.9	50.05	47.95	43.95	39.25	35.75	33.9	33.05	34.85	36.6	41.3
ch1:	10:32:55	51.95	61.45	65.4	66.9	66.65	61.4	57.75	59.95	64.85	68.45	74.8	86.15	97.5	101.15	96.6	87.55
ch1:	10:32:55	80.85	79.1	79.95	81.1	79.35	78.4	84.65	92.2	92.05	88.95	86.9	84.65	83.85	80.45	70.1	58.85
ch1:	10:32:55	50.35	41.15	32.65	27.4	27.15	30.95	36.05	38.45	42.75	47.85	48.9	46.35	40.95	26.95	6.85	-14.75
ch1:	10:32:55	-34.5	-44.25	-40.1	-25.1	-3.35	16.9	32.05	42.6	43.75	36.85	27.4	16.25	10.4	17.95	30.5	40.2
ch1:	10:32:55	46.6	52.5	61.2	69.9	69.9	57.95	41.55	31.15	33.05	43.65	56.2	67.0	74.25	72.45	62.4	46.05
ch1:	10:32:55	24.8	6.25	-5.95	-18.65	-29.85	-31.25	-27.3	-22.35	-16.75	-10.6	-5.8	0.7	8.65	12.4	10.8	10.3
ch1:	10:32:55	11.55	12.95	16.75	18.2	15.95	14.5	15.15	13.15	10.85	9.9	10.65	13.9	17.15	17.7	17.65	19.1
ch1:	10:32:55	20.75	21.6	19.55	18.6	23.25	32.75	41.75	48.05	51.0	51.0	45.7	39.25	32.2	18.7	3.05	-6.7
ch1:	10:32:55	-7.9	1.6	21.1	42.55	62.0	74.75	77.95	70.15	56.35	40.3	23.55	7.95	-4.85	-14.85	-18.5	-12.6
ch1:	10:32:55	-3.4	2.45	5.3	6.9	8.65	10.7	12.0	11.25	7.1	0.45	-4.0	-0.55	10.5	21.85	28.45	29.95
ch1:	10:32:55	30.85	32.65	28.5	13.95	-1.0	-9.8	-12.35	-13.2	-16.2	-20.2	-20.65	-17.85	-12.5	-7.7	-8.15	-10.75
ch1:	10:32:55	-8.25	-0.4	8.85	16.85	21.6	20.65	16.4	10.6	3.3	1.15	11.1	27.1	42.25	54.0	58.45	53.6
ch1:	10:32:55	40.05	20.2	-2.8	-26.8	-48.7	-67.9	-82.15	-90.1	-92.05	-91.1	-84.2	-74.6	-68.2	-65.1	-61.6	-57.95
ch1:	10:32:55	-54.6	-54.2	-55.15	-52.35	-48.35	-44.45	-39.95	-36.0	-32.6	-27.25	-21.25	-14.85	-7.9	-4.15	-7.25	-15.55
ch1:	10:32:55	-23.1	-20.6	-6.25	8.65	17.3	20.25	19.55	13.6	6.95	6.5	14.9	28.15	43.45	52.35	52.55	50.05
ch1:	10:32:55	50.25	54.85	59.05	55.2	43.45	29.3	16.1	9.85	14.05	26.75	44.5	59.8	66.25	66.2	61.85	52.75
ch1:	10:32:55	45.1	40.15	33.55	24.05	18.75	20.4	27.5	35.15	39.35	38.95	36.8	30.8	21.4	13.45	9.25	8.95
ch1:	10:32:55	14.45	24.15	33.95	43.2	48.1	47.65	45.15	42.95	36.5	23.85	9.5	0.6	-0.6	5.3	16.75	28.4
ch1:	10:32:58	13.95	-5.65	-10.3	-0.05	15.1	29.1	39.05	44.35	48.3	53.3	55.55	51.45	37.0	19.75	14.25	19.55
ch1:	10:32:58	25.55	31.1	36.4	39.1	39.3	39.25	40.2	41.2	38.3	32.85	30.05	30.9	33.85	39.3	45.2	48.55
ch1:	10:32:58	48.7	46.7	40.5	31.6	26.55	30.6	40.3	50.95	59.95	65.4	63.35	57.15	49.05	34.9	15.85	6.25
ch1:	10:32:58	11.15	24.4	40.2	54.9	61.2	60.3	56.15	44.15	23.0	4.15	-9.65	-21.15	-25.95	-21.7	-12.8	-2.2
ch1:	10:32:58	6.7	12.25	14.65	14.05	8.15	-3.4	-15.45	-19.65	-16.9	-10.55	-3.0	0.25	-2.2	-3.75	-7.6	-12.35
ch1:	10:32:58	-7.7	5.9	18.4	27.1	31.75	29.95	19.9	5.8	-9.4	-27.8	-47.2	-59.65	-63.8	-57.7	-42.05	-27.35
ch1:	10:32:58	-19.1	-15.7	-16.3	-17.6	-16.7	-17.5	-23.95	-32.35	-38.5	-35.95	-19.6	3.1	20.15	29.95	33.55	31.6
ch1:	10:32:58	28.45	23.6	12.65	-0.3	-8.6	-11.95	-9.55	1.0	19.75	38.4	51.35	58.35	59.7	54.15	43.8	32.6
ch1:	10:32:58	25.6	26.25	31.7	38.15	44.9	48.9	45.9	33.7	17.35	8.55	9.05	11.75	15.95	25.45	40.1	53.9
ch1:	10:32:58	61.3	58.35	41.1	14.4	-5.7	-12.95	-12.15	-6.9	2.9	17.05	33.45	47.6	54.25	47.6	31.25	14.8
ch1:	10:32:58	-1.7	-21.05	-35.5	-34.75	-16.35	10.75	31.9	41.15	41.55	32.15	14.45	-3.25	-18.65	-31.3	-37.35	-40.65
ch1:	10:32:58	-44.6	-44.9	-40.0	-33.0	-22.0	-11.75	-7.4	-7.0	-7.45	-8.75	-10.55	-15.3	-17.45	-9.25	5.6	17.1
ch1:	10:32:58	21.75	22.8	20.95	15.1	7.15	2.75	3.8	6.55	8.1	9.0	8.75	9.45	12.1	13.1	16.5	22.0
ch1:	10:32:58	13.0	-10.5	-27.65	-31.4	-24.2	-12.25	-2.35	5.8	12.95	17.7	24.2	30.6	25.3	6.4	-15.1	-25.4
ch1:	10:32:58	-20.55	-9.75	0.7	9.3	13.75	13.2	6.3	-9.4	-22.95	-24.1	-18.1	-11.95	-3.7	6.5	17.15	25.9
ch1:	10:32:58	27.95	18.35	3.35	-3.0	1.05	8.2	20.4	32.2	36.7	36.0	34.05	34.25	38.6	29.1	-3.2	-32.65
ch1:	10:32:58	-36.95	-24.95	-10.9	-0.45	8.85	16.15	21.5	27.8	32.9	34.85	36.95	30.65	10.95	-8.4	-16.2	-13.25
ch1:	10:32:58	-0.3	16.0	31.4	44.35	52.6	55.1	50.45	37.15	21.1	10.2	9.15	15.45	26.75	40.65	54.25	63.75
ch1:	10:32:58	65.7	51.8	23.4	-4.3	-24.25	-32.75	-25.35	-7.7	9.8	21.3	24.85	21.3	12.6	1.55	-7.9	-18.25
ch1:	10:32:58	-35.9	-56.7	-71.15	-78.1	-80.35	-84.3	-86.45	-77.8	-62.4	-52.15	-44.75	-40.5	-45.7	-55.65	-59.75	-57.15
ch1:	10:32:58	-48.9	-34.05	-15.65	-1.2	6.5	10.2	10.05	0.45	-16.85	-27.35	-18.85	2.15	22.4	37.2	51.65	62.1
ch1:	10:32:58	58.2	44.7	29.55	7.7	-19.65	-38.1	-37.4	-18.0	10.65	33.75	45.1	46.3	42.95	38.95	32.7	23.15
ch1:	10:32:58	9.2	-11.15	-31.6	-43.45	-44.55	-34.05	-16.6	-1.5	8.9	15.8	19.1	20.7	19.85	10.4	-8.25	-26.1
ch1:	10:32:58	-30.25	-18.5	-0.95	13.55	23.65	27.15	23.4	14.8	5.9	0.75	2.35	7.2	13.4	20.65	28.75	35.0
ch1:	10:33:01	25.95	15.3	9.65	6.45	5.9	9.5	12.3	14.5	21.6	29.25	32.7	33.9	33.15	31.1	30.25	30.85
ch1:	10:33:01	32.35	34.0	34.6	34.4	32.0	27.45	19.9	10.45	4.1	0.75	-3.3	-4.2	-1.65	-1.85	-3.05	-2.6
ch1:	10:33:01	-0.6	4.35	9.95	13.75	18.05	19.2	12.2	-0.2	-9.9	-9.05	3.15	19.55	31.75	39.2	47.25	54.95
ch1:	10:33:01	50.55	29.25	2.3	-18.2	-28.4	-24.65	-8.55	9.8	22.05	26.1	23.85	16.3	4.75	-8.0	-16.05	-22.55
ch1:	10:33:01	-34.55	-50.4	-63.3	-71.3	-72.2	-66.2	-56.1	-44.75	-35.45	-29.5	-27.5	-31.2	-36.5	-36.65	-28.9	-15.15
ch1:	10:33:01	-1.15	7.55	10.7	9.85	9.65	10.85	6.25	-6.9	-24.7	-42.1	-49.0	-37.9	-16.25	5.05	20.75	27.95
ch1:	10:33:01	26.45	22.1	16.8	4.0	-15.75	-27.5	-26.05	-19.25	-10.0	1.0	7.05	6.95	4.8	2.95	1.55	-4.25
ch1:	10:33:01	-16.7	-29.85	-38.7	-38.15	-26.15	-8.85	5.2	13.6	16.3	18.35	19.2	12.9	-0.5	-9.7	-9.25	0.7
ch1:	10:33:01	16.0	29.4	35.7	32.55	20.9	8.15	-1.9	-10.95	-18.75	-23.5	-26.05	-23.65	-17.25	-11.4	-4.5	3.8
ch1:	10:33:01	7.25	11.25	18.0	15.35	2.3	-10.1	-17.65	-16.7	-4.2	15.25	34.65	48.4	52.95	49.4	36.7	16.7
ch1:	10:33:01	-0.1	-6.35	-3.0	5.4	14.05	21.0	26.6	30.05	32.85	34.35	27.55	9.8	-10.7	-25.6	-33.25	-31.5
ch1:	10:33:01	-18.4	1.0	19.5	29.8	31.0	26.15	17.5	9.25	2.75	-5.95	-14.95	-21.9	-26.2	-23.95	-15.65	-5.55
ch1:	10:33:01	4.4	10.75	12.1	9.8	6.5	6.0	10.8	17.5	22.3	23.2	19.45	14.55	8.25	2.65	1.8	2.65
ch1:	10:33:01	0.8	-0.3	-1.05	0.9	10.85	24.55	33.3	37.9	36.0	26.2	16.05	10.5	6.1	4.25	7.1	11.15
ch1:	10:33:01	15.75	24.35	34.4	40.7	41.35	36.6	25.3	8.45	-11.1	-24.65	-23.65	-11.75	1.9	14.05	19.45	16.95
ch1:	10:33:01	15.25	18.7	22.15	19.9	10.05	-4.0	-15.25	-15.15	-2.0	16.05	26.4	25.9	18.95	9.6	0.8	-1.95
ch1:	10:33:01	2.35	8.7	13.65	16.15	14.05	8.5	8.9	13.85	11.3	3.6	5.1	15.6	26.55	34.9	39.65	37.25
ch1:	10:33:01	29.2	20.1	9.6	-2.55	-14.95	-29.55	-44.25	-52.8	-55.2	-53.9	-48.5	-41.15	-34.1	-30.05	-31.4	-34.8
ch1:	10:33:01	-37.75	-43.7	-49.65	-51.75	-50.8	-47.15	-42.8	-39.65	-37.3	-34.6	-34.95	-44.3	-60.65	-69.45	-59.85	-37.95
ch1:	10:33:01	-15.8	-2.75	-1.5	-10.35	-24.6	-38.1	-46.7	-52.75	-63.15	-77.5	-86.8	-83.65	-70.75	-53.5	-36.8	-26.05
ch1:	10:33:01	-20.45	-14.75	-10.1	-7.8	-6.55	-7.7	-11.3	-12.8	-9.25	-2.9	3.05	6.55	7.9	7.2	4.1	3.5
ch1:	10:33:01	12.0	27.75	41.9	48.35	48.75	48.85	48.2	42.0	28.45	13.3	3.75	3.95	10.25	16.35	20.15	22.45
ch1:	10:33:01	25.4	29.4	33.85	41.4	47.15	40.35	19.7	-3.8	-13.0	2.5	30.15	54.0	70.55	78.1	75.2	68.3
ch1:	10:33:01	58.3	43.65	26.8	7.5	-14.3	-31.55	-39.35	-36.65	-23.7	-5.4	10.85	21.1	23.65	20.6	14.15	6.85
ch1:	10:33:04	2.1	-1.2	-0.8	7.7	20.1	28.9	34.6	37.4	34.5	23.65	2.65	-20.0	-28.8	-19.85	-2.4	13.4
ch1:	10:33:04	24.6	28.4	21.8	7.2	-9.2	-23.7	-32.8	-36.6	-39.2	-39.55	-35.2	-29.65	-24.55	-21.0	-18.25	-15.8
ch1:	10:33:04	-16.9	-23.85	-30.45	-31.8	-25.85	-14.85	-4.95	2.3	12.75	24.85	27.55	14.85	-3.95	-15.3	-13.55	-1.3
ch1:	10:33:04	16.6	34.15	44.75	45.3	40.5	34.35	26.45	13.3	-7.55	-27.0	-33.85	-30.05	-22.5	-12.5	-2.8	0.45
ch1:	10:33:04	-0.45	0.9	5.75	4.85	-6.4	-20.25	-25.8	-18.65	-0.3	23.6	45.25	58.65	62.3	59.95	51.4	30.8
ch1:	10:33:04	1.6	-23.75	-37.8	-39.25	-27.8	-10.15	4.15	14.55	24.95	31.35	24.95	5.25	-16.95	-30.45	-28.7	-19.2
ch1:	10:33:04	-14.55	-12.35	-7.25	-1.9	3.7	11.15	15.25	10.9	-1.45	-16.9	-30.3	-37.8	-38.6	-33.45	-25.9	-20.85
ch1:	10:33:04	-16.15	-5.65	8.95	20.5	25.05	21.65	13.4	5.8	-2.3	-11.85	-12.95	1.45	21.5	37.55	49.15	57.6
ch1:	10:33:04	62.6	61.45	51.5	35.7	16.4	-4.4	-17.5	-17.95	-12.75	-4.9	5.7	15.7	23.3	30.75	40.6	47.4
ch1:	10:33:04	39.7	25.1	18.75	22.35	33.6	49.55	61.3	67.6	68.4	60.9	47.65	32.2	16.4	4.1	-2.85	-3.6
ch1:	10:33:04	4.4	15.85	26.8	34.6	36.1	31.85	24.0	14.4	10.7	12.15	13.8	18.0	28.05	41.1	52.8	57.45
ch1:	10:33:04	52.25	38.0	18.2	-0.4	-12.0	-13.35	-2.6	14.25	29.35	37.75	37.45	30.15	20.6	10.85	2.7	-6.7
ch1:	10:33:04	-17.3	-23.3	-20.4	-12.1	-0.2	13.2	23.8	26.4	23.05	20.55	19.55	15.25	7.35	-1.4	-6.7	-4.3
ch1:	10:33:04	4.2	13.65	21.45	28.05	33.7	36.75	38.05	36.1	30.0	22.1	15.05	7.7	1.15	-3.55	-5.8	-2.8
ch1:	10:33:04	4.95	12.65	19.0	22.75	23.95	25.0	26.1	24.2	20.6	14.2	0.8	-13.95	-21.0	-16.9	-3.1	14.15
ch1:	10:33:04	27.25	33.6	30.35	19.25	5.9	-8.55	-22.4	-31.85	-39.25	-42.4	-37.55	-30.35	-25.95	-21.85	-15.5	-7.9
ch1:	10:33:04	-1.45	0.65	-4.35	-15.75	-24.15	-26.0	-22.4	-11.2	6.05	21.2	30.8	31.65	26.5	21.7	13.35	0.8
ch1:	10:33:04	-3.0	7.4	24.6	41.25	52.75	58.05	62.25	64.3	54.5	33.0	10.6	-3.75	-4.4	7.95	25.7	40.25
ch1:	10:33:04	45.75	39.15	28.15	18.15	7.5	-7.15	-22.1	-31.35	-32.65	-29.3	-22.9	-13.65	-6.1	-4.1	-3.75	-2.65
ch1:	10:33:04	-4.75	-10.45	-14.2	-13.8	-10.65	-4.9	6.5	20.1	27.85	28.25	26.3	17.8	-0.7	-24.85	-41.75	-40.15
ch1:	10:33:04	-21.15	2.95	22.95	32.3	31.55	24.95	13.15	-5.6	-25.05	-36.2	-39.1	-40.75	-41.75	-37.75	-30.3	-24.95
ch1:	10:33:04	-22.6	-22.5	-24.7	-26.4	-26.7	-26.3	-23.5	-20.0	-18.3	-18.8	-22.1	-21.15	-7.5	10.65	21.4	24.25
ch1:	10:33:04	22.75	18.15	12.25	5.05	-3.75	-10.55	-11.05	-5.85	5.25	20.85	37.6	50.2	56.9	58.15	56.5	52.95
ch1:	10:33:04	45.1	32.15	18.0	5.55	-2.6	-2.3	6.4	19.1	30.0	33.95	31.5	26.8	22.0	14.45	-0.85	-21.5
ch1:	10:33:07	-33.85	-32.9	-24.85	-15.85	-10.4	-9.5	-6.8	-0.65	5.3	7.8	5.9	1.7	2.3	13.45	32.2	49.45
ch1:	10:33:07	59.15	60.9	56.25	45.9	29.75	11.95	-4.6	-21.65	-36.7	-45.55	-47.8	-44.55	-38.3	-33.05	-28.45	-24.25
ch1:	10:33:07	-21.3	-19.85	-19.8	-24.4	-29.75	-28.6	-19.3	-6.7	3.35	8.35	12.5	15.9	15.35	13.05	7.6	-0.85
ch1:	10:33:07	-2.95	4.15	14.2	28.2	46.2	63.7	76.15	80.3	75.05	64.15	50.7	40.4	38.5	44.45	52.35	57.3
ch1:	10:33:07	58.6	56.95	52.25	46.45	39.65	32.2	26.35	24.3	24.2	25.1	28.15	32.2	35.1	36.6	35.05	31.2
ch1:	10:33:07	27.5	25.75	22.6	16.05	9.05	5.8	6.2	7.6	8.9	9.3	8.25	4.2	-2.25	-8.1	-9.5	-4.1
ch1:	10:33:07	7.25	16.3	21.55	27.7	32.15	31.1	26.5	22.6	19.25	12.4	1.95	-6.65	-11.25	-9.15	0.55	12.1
ch1:	10:33:07	19.75	22.75	20.05	12.85	1.0	-15.95	-33.55	-45.35	-46.6	-38.6	-30.85	-25.8	-17.8	-9.95	-4.85	4.15
ch1:	10:33:07	15.8	20.65	15.5	4.95	-5.05	-7.55	-0.65	11.7	23.05	27.55	22.25	11.35	0.65	-8.3	-19.1	-30.55
ch1:	10:33:07	-38.55	-43.35	-47.4	-48.15	-44.45	-38.75	-34.55	-31.6	-27.65	-22.35	-18.1	-15.75	-13.45	-9.75	-3.05	4.2
ch1:	10:33:07	9.0	11.65	9.55	-0.8	-12.55	-20.45	-25.55	-24.65	-12.25	7.75	26.15	36.3	38.1	33.95	24.5	13.2
ch1:	10:33:07	2.1	-9.6	-21.5	-31.15	-36.45	-36.35	-33.65	-32.6	-32.6	-31.5	-29.45	-27.85	-25.95	-20.85	-15.55	-17.2
ch1:	10:33:07	-23.05	-27.25	-28.25	-27.15	-26.65	-28.8	-33.25	-38.25	-41.7	-44.1	-47.1	-48.45	-44.55	-35.2	-22.6	-10.85
ch1:	10:33:07	-2.9	1.0	-0.45	-6.15	-15.3	-26.45	-32.6	-27.95	-15.4	-1.3	10.45	16.15	16.7	14.25	8.15	-0.8
ch1:	10:33:07	-9.35	-15.15	-13.05	0.3	20.2	39.05	53.4	60.55	58.0	49.65	39.4	26.95	14.9	13.65	25.9	42.65
ch1:	10:33:07	54.55	56.2	45.9	29.2	11.6	-3.45	-14.7	-24.85	-36.05	-46.9	-53.95	-52.05	-41.75	-31.4	-24.7	-21.25
ch1:	10:33:07	-20.35	-18.45	-12.1	-4.35	-1.55	-6.05	-11.25	-9.45	-2.7	4.9	12.25	17.4	20.5	22.5	20.75	18.3
ch1:	10:33:07	17.45	15.0	12.05	14.05	21.25	32.4	42.9	48.05	49.75	49.65	47.35	41.95	28.95	9.0	-8.4	-18.8
ch1:	10:33:07	-20.2	-10.3	5.75	18.65	22.75	17.55	7.8	-1.05	-8.35	-13.85	-19.0	-25.75	-30.75	-29.2	-24.45	-19.55
ch1:	10:33:07	-15.0	-13.15	-14.75	-15.55	-15.9	-21.9	-31.9	-34.2	-24.3	-10.35	1.8	10.95	14.7	11.6	5.25	-1.85
ch1:	10:33:07	-7.2	-8.0	-7.05	-5.95	-5.45	-6.75	-8.2	-7.0	-4.6	-2.75	-2.85	-2.95	-1.25	-1.0	-2.3	0.65
ch1:	10:33:07	8.95	13.5	7.55	-3.3	-8.1	-3.6	4.35	11.05	16.1	17.5	12.35	6.15	5.6	8.25	13.0	17.9
ch1:	10:33:07	19.65	18.5	17.25	15.7	15.45	14.05	10.95	11.3	18.55	31.7	46.65	54.35	55.75	55.1	53.0	49.75
ch1:	10:33:07	46.45	39.75	32.25	29.3	33.5	45.55	63.15	81.35	92.95	93.55	85.65	72.65	55.9	38.25	25.7	18.4
ch1:	10:33:10	10.25	1.25	0.1	7.45	16.7	26.05	35.85	43.4	46.4	43.6	39.2	36.0	28.5	11.65	-6.8	-17.3
ch1:	10:33:10	-16.9	-7.75	5.35	16.2	23.25	27.1	26.8	21.45	14.9	9.4	5.25	4.1	6.8	9.9	10.25	8.35
ch1:	10:33:10	5.65	3.45	6.2	12.15	15.65	16.65	18.2	21.6	27.2	33.1	34.4	31.55	28.05	26.75	27.4	25.35
ch1:	10:33:10	17.2	6.5	-3.5	-7.5	-1.6	9.95	19.0	24.5	29.75	34.1	30.95	20.1	8.6	1.1	-1.4	3.25
ch1:	10:33:10	12.85	23.05	30.3	34.35	35.5	32.9	26.8	19.65	8.15	-6.2	-12.55	-3.55	13.75	32.3	47.05	55.05
ch1:	10:33:10	53.95	45.6	30.85	12.9	-3.75	-17.45	-25.4	-25.0	-19.8	-13.55	-6.85	0.2	4.6	6.95	11.35	18.55
ch1:	10:33:10	20.35	17.2	17.6	25.8	35.0	37.15	32.55	26.55	19.7	10.7	2.8	-0.5	-2.05	-2.85	0.95	9.65
ch1:	10:33:10	19.95	28.45	34.15	36.3	34.1	25.45	11.4	-6.9	-24.45	-30.4	-17.3	4.55	19.55	21.6	17.35	18.1
ch1:	10:33:10	20.9	10.35	-9.5	-23.25	-26.15	-23.35	-17.55	-11.15	-4.4	-0.55	3.65	7.6	6.6	2.0	0.65	-1.5
ch1:	10:33:10	-9.05	-18.05	-18.6	-9.15	3.4	13.8	19.3	17.5	12.55	5.65	-2.45	-11.4	-19.35	-22.9	-18.4	-10.85
ch1:	10:33:10	-4.4	-0.1	1.0	1.5	9.3	19.3	19.95	10.05	2.65	3.65	13.2	28.3	42.15	46.45	43.35	39.35
ch1:	10:33:10	32.25	22.4	15.2	5.45	-7.7	-15.75	-16.15	-14.5	-10.5	-1.75	7.7	15.25	22.05	26.65	25.25	19.6
ch1:	10:33:10	15.2	16.85	25.1	35.55	42.15	43.45	40.85	38.1	37.35	36.85	33.1	24.6	13.4	9.1	14.1	23.95
ch1:	10:33:10	35.8	48.25	58.0	63.85	62.8	53.55	36.75	15.65	-1.85	-10.35	-13.25	-12.25	-8.4	-3.95	-0.1	3.6
ch1:	10:33:10	6.7	9.7	12.05	11.75	8.7	5.05	1.45	-0.25	1.8	6.55	10.95	15.6	24.9	35.1	38.8	37.15
ch1:	10:33:10	33.4	27.1	20.6	18.0	16.25	10.95	2.95	-5.35	-10.45	-11.7	-14.5	-19.2	-20.7	-18.4	-14.5	-9.6
ch1:	10:33:10	-4.25	0.8	3.95	5.55	10.15	14.3	10.65	4.85	2.75	0.75	-0.5	3.45	9.8	15.25	21.1	26.45
ch1:	10:33:10	24.05	12.45	-1.05	-11.65	-19.7	-21.45	-16.2	-6.3	4.2	13.35	19.35	20.5	18.95	17.2	13.8	7.8
ch1:	10:33:10	3.7	5.75	14.4	23.25	25.7	25.45	26.9	29.4	30.4	25.5	14.35	5.05	0.95	1.9	8.1	13.75
ch1:	10:33:10	17.4	24.4	33.6	40.4	39.95	30.8	18.05	12.15	12.2	13.55	14.4	16.05	18.75	19.2	14.55	12.65
ch1:	10:33:10	17.05	24.45	31.95	36.6	36.8	35.7	32.7	27.4	25.25	27.15	27.1	22.5	10.75	2.1	9.05	26.6
ch1:	10:33:10	43.5	54.65	58.15	55.25	50.3	43.1	31.95	19.7	11.5	9.2	10.4	13.5	17.55	20.3	22.95	25.65
ch1:	10:33:10	29.5	35.85	41.4	41.8	38.9	36.75	32.35	25.95	21.95	23.55	28.05	30.65	31.45	31.7	30.75	28.5
ch1:	10:33:10	25.05	22.45	22.65	22.0	20.7	24.8	30.9	30.1	24.7	20.45	19.9	25.1	32.95	37.2	35.8	32.3
ch1:	10:33:13	27.25	18.5	6.05	-8.0	-18.75	-17.35	-5.05	7.45	12.55	10.45	4.85	-0.5	-3.15	-3.0	-4.2	-8.55
ch1:	10:33:13	-11.15	-5.9	2.3	9.7	16.4	22.1	24.25	29.3	35.65	36.2	33.2	34.0	36.55	41.65	48.9	55.55
ch1:	10:33:13	60.25	62.2	58.9	49.9	36.25	23.9	16.25	12.3	14.1	24.3	36.85	48.5	57.6	59.0	52.95	43.55
ch1:	10:33:13	28.15	7.05	-16.15	-39.8	-60.9	-74.15	-83.8	-89.3	-86.7	-82.1	-78.3	-76.3	-78.6	-81.9	-83.7	-81.0
ch1:	10:33:13	-70.35	-57.35	-48.7	-41.55	-35.05	-31.15	-28.3	-24.15	-21.65	-23.65	-27.55	-31.65	-41.6	-47.15	-35.1	-15.5
ch1:	10:33:13	-0.2	8.6	6.9	-1.3	-9.05	-16.85	-24.1	-28.05	-30.75	-26.35	-17.35	-10.55	-3.2	7.75	18.7	28.1
ch1:	10:33:13	32.15	26.45	21.05	24.85	31.05	36.9	43.15	46.05	42.9	35.6	25.6	17.7	12.15	5.7	-1.55	-8.9
ch1:	10:33:13	-19.9	-24.6	-18.9	-11.25	-4.1	0.75	0.6	-0.1	-3.6	-10.1	-10.3	-11.05	-19.35	-25.6	-28.4	-28.65
ch1:	10:33:13	-22.95	-16.9	-9.5	2.35	7.55	7.2	9.15	10.65	10.7	13.0	14.35	11.65	7.8	6.15	6.3	6.3
ch1:	10:33:13	7.2	7.1	11.2	22.05	32.75	40.85	47.35	48.45	43.05	33.0	20.05	10.85	10.4	17.4	28.6	40.0
ch1:	10:33:13	50.7	62.15	68.7	65.5	55.65	39.65	22.65	7.15	-6.75	-13.8	-10.05	0.9	13.85	28.55	40.25	43.05
ch1:	10:33:13	38.25	29.9	15.85	-0.85	-13.5	-20.2	-24.55	-27.7	-29.6	-27.15	-22.7	-19.25	-15.75	-10.95	-5.0	-0.65
ch1:	10:33:13	-2.0	-7.95	-15.55	-23.05	-26.15	-20.45	-11.15	-4.65	-1.25	1.3	1.75	1.55	-0.15	-3.65	-9.85	-16.95
ch1:	10:33:13	-23.5	-28.45	-31.25	-28.85	-22.4	-13.75	-5.25	0.95	3.8	5.4	5.1	6.0	7.2	5.3	-0.85	-8.0
ch1:	10:33:13	-14.05	-13.15	-5.55	6.4	17.8	22.65	20.75	18.55	16.55	18.2	22.15	23.9	22.6	19.2	14.65	10.75
ch1:	10:33:13	6.8	7.4	13.75	19.3	25.25	36.85	50.6	64.0	72.95	70.2	55.45	33.6	8.6	-13.3	-27.95	-37.5
ch1:	10:33:13	-38.75	-26.95	-11.2	-2.65	0.9	5.6	11.1	14.55	13.45	11.5	11.3	8.2	0.75	-5.9	-10.0	-11.65
ch1:	10:33:13	-12.0	-9.45	-5.25	-4.4	-6.2	-4.45	-0.85	1.9	4.95	6.5	8.85	16.25	24.0	27.0	25.3	18.35
ch1:	10:33:13	6.05	-7.55	-18.75	-24.65	-27.35	-29.3	-27.8	-21.1	-12.1	-2.05	4.7	6.75	10.1	16.3	19.5	17.05
ch1:	10:33:13	13.7	13.7	15.9	17.7	19.2	20.45	21.7	21.25	16.95	12.55	9.35	3.35	-3.4	-2.55	6.75	19.3
ch1:	10:33:13	29.25	31.45	26.0	14.8	-1.85	-20.0	-36.85	-52.75	-68.2	-84.3	-99.15	-111.2	-119.8	-123.95	-123.1	-120.95
ch1:	10:33:13	-119.2	-117.2	-117.3	-118.55	-118.95	-120.5	-125.35	-128.15	-123.8	-115.5	-110.4	-107.0	-100.25	-91.7	-83.7	-77.1
ch1:	10:33:13	-73.65	-73.35	-74.7	-80.35	-89.75	-97.7	-100.4	-94.0	-80.1	-63.15	-46.2	-32.4	-25.55	-23.2	-22.15	-23.4
ch1:	10:33:13	-29.55	-38.3	-44.2	-41.75	-33.3	-23.7	-16.95	-15.1	-17.0	-19.85	-21.15	-21.2	-24.6	-28.75	-21.15	2.1
ch1:	10:33:16	47.9	47.05	39.75	32.4	31.5	35.6	38.2	35.1	29.25	26.35	27.3	32.9	37.95	38.0	37.5	36.0
ch1:	10:33:16	32.3	27.7	23.7	22.0	23.85	26.95	33.5	39.35	43.3	48.95	52.85	53.4	52.35	46.4	41.65	44.4
ch1:	10:33:16	45.0	43.05	44.0	44.45	48.05	53.35	50.85	49.15	57.55	66.8	68.5	63.9	58.25	55.1	55.05	54.5
ch1:	10:33:16	49.45	39.5	30.65	23.3	16.2	11.7	9.95	7.95	4.7	2.35	2.35	6.5	10.8	12.65	13.0	11.25
ch1:	10:33:16	9.55	11.55	12.3	11.7	14.8	17.55	18.35	21.05	23.7	25.7	26.9	27.75	33.35	42.85	48.75	51.65
ch1:	10:33:16	53.9	53.05	50.9	49.85	42.9	32.3	30.7	38.85	48.05	56.0	61.45	64.1	64.45	61.85	56.3	46.65
ch1:	10:33:16	30.95	15.75	4.0	-8.2	-19.9	-26.55	-28.7	-27.35	-23.2	-16.0	-7.45	-0.85	4.65	5.75	-1.75	-7.8
ch1:	10:33:16	-5.9	-0.1	5.25	8.6	12.0	19.1	22.3	14.9	2.35	-8.9	-15.15	-13.0	-6.85	1.4	12.5	21.65
ch1:	10:33:16	25.15	24.8	20.25	12.2	1.05	-11.6	-20.1	-21.75	-20.65	-16.35	-9.35	-3.5	0.35	2.6	5.3	10.9
ch1:	10:33:16	13.7	7.85	-0.4	-4.3	-5.2	-4.5	-2.95	-0.15	4.85	9.25	9.9	8.9	5.5	-1.25	-4.0	3.0
ch1:	10:33:16	13.0	22.55	30.05	28.4	21.05	17.7	13.1	6.55	5.8	4.75	-0.85	-5.0	-3.65	1.4	8.2	16.15
ch1:	10:33:16	25.1	32.65	37.7	39.05	36.35	33.05	35.8	43.05	49.2	52.55	52.65	50.0	46.6	41.55	36.5	33.9
ch1:	10:33:16	32.5	29.55	23.1	10.3	1.15	5.5	16.5	24.9	31.2	34.8	34.95	30.65	23.1	14.45	4.9	-2.45
ch1:	10:33:16	-3.35	-2.45	-1.3	1.55	5.25	9.2	12.7	15.6	19.5	20.0	15.15	11.05	12.25	19.5	31.6	41.8
ch1:	10:33:16	45.7	45.05	41.5	34.2	24.45	14.3	4.9	-3.05	-8.5	-10.25	-9.25	-7.9	-6.95	-7.05	-7.65	-4.85
ch1:	10:33:16	3.5	14.6	26.45	34.55	36.9	36.75	35.25	31.2	26.5	19.45	11.2	6.75	5.1	4.05	7.4	15.0
ch1:	10:33:16	21.55	27.15	33.0	34.75	29.6	22.25	16.8	13.45	13.1	14.2	17.1	23.75	30.95	36.65	39.6	37.6
ch1:	10:33:16	33.4	26.85	17.9	13.5	16.55	23.8	30.65	32.45	27.8	18.15	5.05	-4.9	-8.65	-8.35	-4.2	0.2
ch1:	10:33:16	-0.85	-5.0	-10.1	-14.2	-12.0	-4.15	4.4	12.05	18.3	21.2	17.6	9.85	4.0	1.2	1.1	3.45
ch1:	10:33:16	5.6	7.45	9.5	11.55	12.05	8.8	3.15	0.65	-1.5	-7.95	-15.05	-20.0	-22.2	-17.4	-6.5	4.7
ch1:	10:33:16	9.6	6.2	-1.65	-8.9	-16.35	-24.55	-34.25	-43.0	-46.25	-45.2	-43.7	-39.9	-33.65	-25.4	-13.9	1.35
ch1:	10:33:16	17.95	31.9	39.15	41.25	38.5	28.7	18.1	12.7	8.7	7.3	11.85	19.4	27.15	36.15	42.7	43.35
ch1:	10:33:16	36.5	24.15	10.0	-5.05	-18.7	-21.95	-12.7	5.55	26.15	39.1	39.8	29.85	13.25	-0.25	-6.4	-11.05
ch1:	10:33:16	-18.3	-20.15	-10.6	7.35	22.85	32.25	37.7	41.55	40.05	33.15	23.1	13.95	8.5	9.0	12.25	18.4
ch1:	10:33:20	-11.25	-7.3	-0.95	2.55	-4.1	-19.7	-32.4	-31.25	-13.25	14.65	38.4	50.7	52.45	46.75	34.95	19.5
ch1:	10:33:20	2.9	-11.45	-23.25	-29.25	-29.4	-24.5	-14.5	-3.45	2.9	4.55	6.15	7.65	4.35	-7.5	-27.15	-44.2
ch1:	10:33:20	-44.8	-27.0	-0.95	20.45	29.1	25.25	14.8	2.05	-15.05	-36.25	-54.65	-64.35	-64.1	-51.9	-32.15	-13.95
ch1:	10:33:20	-0.55	10.6	18.85	22.85	19.6	8.4	-3.95	-13.4	-20.85	-20.1	-7.45	10.85	29.0	42.7	47.1	43.8
ch1:	10:33:20	35.4	18.95	-0.55	-12.4	-13.4	-6.3	5.8	20.95	36.5	46.55	48.05	43.0	32.55	19.75	11.85	12.2
ch1:	10:33:20	18.8	24.95	24.9	23.25	24.85	26.6	29.95	32.5	21.65	-2.85	-26.75	-41.95	-38.8	-11.85	27.45	57.6
ch1:	10:33:20	71.9	71.3	57.55	37.0	18.3	-1.2	-21.95	-37.6	-48.65	-53.05	-43.75	-31.7	-25.6	-21.25	-18.15	-20.4
ch1:	10:33:20	-20.9	-20.35	-21.1	-27.5	-37.75	-45.6	-44.65	-35.35	-19.05	-2.65	11.85	27.3	38.5	34.35	15.65	-5.4
ch1:	10:33:20	-15.6	-12.55	-1.75	10.55	20.5	28.6	38.2	44.7	43.75	32.1	10.15	-9.3	-12.8	-5.6	2.15	8.55
ch1:	10:33:20	12.8	14.8	14.5	12.9	7.95	-2.1	-13.4	-17.7	-16.05	-10.85	-3.4	2.4	3.75	5.45	8.75	10.5
ch1:	10:33:20	9.35	1.55	-9.7	-17.0	-16.9	-10.45	-0.6	9.0	18.15	26.6	31.05	33.8	37.1	34.3	20.4	7.1
ch1:	10:33:20	3.55	9.1	22.6	41.45	58.7	70.9	76.55	73.75	62.9	44.45	23.5	9.6	4.55	2.1	2.6	9.7
ch1:	10:33:20	22.05	33.65	41.3	43.65	39.3	31.15	26.7	28.75	33.4	38.15	42.05	42.15	35.85	28.7	24.95	24.1
ch1:	10:33:20	25.35	27.65	27.45	25.3	19.55	6.9	-4.1	-4.75	6.75	25.0	34.2	29.7	23.35	14.25	2.2	-6.3
ch1:	10:33:20	-14.35	-22.8	-23.95	-27.55	-37.15	-44.95	-45.8	-39.9	-29.95	-22.8	-16.1	-8.5	-4.35	-6.15	-13.65	-24.2
ch1:	10:33:20	-29.75	-29.25	-23.25	-11.0	5.2	16.8	19.6	12.65	0.9	-8.25	-7.7	1.05	12.7	24.1	32.95	36.35
ch1:	10:33:20	36.9	34.05	24.2	4.95	-17.1	-32.9	-36.15	-31.55	-23.5	-13.5	-2.6	6.65	10.5	8.1	3.7	-4.95
ch1:	10:33:20	-16.75	-22.2	-22.1	-23.05	-20.4	-7.65	7.65	22.1	26.4	24.05	14.85	7.7	-2.3	-15.25	-31.3	-34.35
ch1:	10:33:20	-22.4	-7.2	9.45	27.3	35.15	37.75	28.1	11.25	-0.6	-7.6	-14.0	-16.7	-28.65	-30.15	-28.95	-23.2
ch1:	10:33:20	7.55	43.65	31.35	22.7	32.8	28.45	13.55	8.05	5.85	15.2	24.15	32.15	40.4	41.5	30.6	14.8
ch1:	10:33:20	-6.5	-4.3	6.1	12.7	32.55	55.1	51.95	51.85	50.95	47.8	41.4	36.7	24.25	12.1	2.0	-1.25
ch1:	10:33:20	1.4	9.75	19.5	29.75	34.4	38.4	42.9	48.75	53.35	45.75	27.7	20.95	25.05	35.45	41.95	49.25
ch1:	10:33:20	53.7	47.55	30.0	18.1	13.8	11.0	13.55	22.95	34.2	47.4	51.7	46.55	40.05	27.65	5.75	-11.15
ch1:	10:33:20	-26.65	-43.6	-56.9	-61.65	-58.8	-47.85	-37.45	-29.55	-25.3	-25.25	-27.15	-26.4	-22.1	-16.65	-17.85	-30.9
ch1:	10:33:23	-14.2	2.4	21.5	39.3	53.5	64.65	64.55	47.4	25.75	13.2	12.5	24.45	41.95	51.8	52.5	47.7
ch1:	10:33:23	41.2	38.0	35.5	27.3	17.15	9.2	7.0	10.35	13.65	14.5	14.6	14.4	16.3	20.2	22.75	23.35
ch1:	10:33:23	17.95	4.2	-7.55	-10.3	-6.5	0.7	10.5	18.55	24.9	30.35	30.9	25.6	20.65	20.85	30.65	43.55
ch1:	10:33:23	51.3	54.25	51.65	42.2	33.05	26.1	17.35	5.45	-7.9	-15.55	-10.5	2.95	18.1	30.85	37.5	38.4
ch1:	10:33:23	36.45	32.7	25.25	10.3	-3.8	-3.9	7.45	19.2	28.7	32.05	27.75	21.0	16.3	13.1	8.6	2.9
ch1:	10:33:23	2.65	10.2	21.3	32.85	42.8	49.55	54.5	57.7	55.4	47.3	37.55	28.75	19.45	8.3	-0.3	0.2
ch1:	10:33:23	9.35	18.3	25.35	33.4	37.95	32.35	17.65	-1.2	-15.8	-20.35	-16.8	-8.0	1.5	7.6	13.45	17.85
ch1:	10:33:23	15.5	12.65	14.6	16.55	15.35	11.05	3.4	-4.05	-9.5	-15.05	-22.2	-29.0	-28.35	-16.55	3.1	23.25
ch1:	10:33:23	35.9	36.4	26.5	9.15	-11.4	-30.2	-40.55	-43.35	-48.35	-59.6	-68.75	-71.85	-70.4	-64.95	-54.5	-42.6
ch1:	10:33:23	-31.45	-21.9	-13.35	-10.45	-19.8	-39.4	-51.4	-44.7	-25.9	-6.2	6.85	12.0	16.6	22.8	25.6	19.45
ch1:	10:33:23	0.9	-19.7	-24.9	-13.3	7.15	26.35	34.4	33.95	33.45	32.7	33.75	39.0	42.85	38.15	28.9	24.55
ch1:	10:33:23	26.7	31.65	40.8	50.6	57.25	60.75	59.1	50.3	38.9	24.9	5.2	-13.4	-19.25	-10.4	3.8	13.2
ch1:	10:33:23	15.35	9.85	-1.95	-15.9	-27.3	-34.8	-41.45	-51.15	-59.65	-61.05	-55.7	-47.9	-39.15	-29.45	-20.35	-14.9
ch1:	10:33:23	-14.75	-20.6	-32.95	-48.1	-58.0	-58.85	-53.25	-43.7	-30.9	-16.15	-1.15	10.2	12.35	1.85	-16.9	-32.5
ch1:	10:33:23	-36.7	-29.8	-14.05	5.5	20.95	27.15	26.1	19.2	6.9	-8.0	-21.2	-32.1	-40.2	-41.5	-39.9	-40.75
ch1:	10:33:23	-39.85	-35.55	-30.9	-25.6	-18.1	-10.95	-1.85	11.3	17.6	8.1	-6.95	-13.65	-5.35	15.9	40.45	59.25
ch1:	10:33:23	71.3	78.1	79.45	74.8	63.0	42.65	19.55	0.6	-8.7	-5.85	5.25	16.5	25.1	31.0	36.15	41.45
ch1:	10:33:23	43.8	40.1	29.3	14.4	8.95	20.95	40.25	54.6	61.35	61.65	56.6	49.3	43.25	35.2	22.3	12.65
ch1:	10:33:23	9.85	7.8	5.95	8.35	16.3	27.8	38.55	46.45	51.25	49.2	40.3	30.6	23.45	22.15	30.45	43.45
ch1:	10:33:23	54.95	63.45	65.15	59.8	52.5	39.95	22.2	13.4	21.4	36.8	48.0	52.45	50.55	42.75	29.7	12.45
ch1:	10:33:23	-7.45	-25.25	-35.9	-42.2	-48.1	-53.45	-56.9	-59.45	-58.25	-52.75	-48.5	-49.85	-53.05	-55.25	-56.7	-56.6
ch1:	10:33:23	-53.75	-50.35	-48.55	-47.8	-47.7	-49.0	-52.95	-60.5	-69.45	-72.5	-66.65	-58.05	-51.45	-45.35	-39.8	-38.05
ch1:	10:33:23	-39.85	-42.35	-46.8	-55.55	-64.6	-70.7	-72.8	-69.05	-59.3	-46.2	-31.55	-17.0	-7.15	-4.6	-5.2	-3.25
ch1:	10:33:23	-3.95	-11.85	-21.4	-24.15	-16.6	-0.9	15.45	25.8	27.3	23.5	21.45	20.35	14.7	8.3	9.15	16.85
ch1:	10:33:26	44.85	42.4	35.6	26.05	16.45	8.8	3.4	0.6	-2.0	-3.75	-0.3	5.45	11.05	17.75	22.7	22.8
ch1:	10:33:26	17.85	6.75	-5.3	-13.15	-16.45	-15.15	-11.15	-7.35	-1.25	8.0	17.7	24.75	26.5	23.1	21.0	20.85
ch1:	10:33:26	18.4	11.4	5.45	6.0	14.35	30.2	50.6	66.85	73.5	72.9	65.65	52.0	37.25	25.5	18.8	18.15
ch1:	10:33:26	27.95	46.15	63.15	70.4	69.5	66.3	63.65	56.2	38.7	15.6	-1.35	-6.45	-0.65	12.9	32.0	48.1
ch1:	10:33:26	56.65	61.4	62.15	55.6	44.15	28.65	12.35	1.7	-3.05	-2.25	8.1	24.05	38.0	46.85	49.4	45.1
ch1:	10:33:26	35.0	24.45	18.35	16.45	19.85	30.65	44.35	54.1	58.5	57.9	50.6	39.55	31.45	31.9	40.85	53.15
ch1:	10:33:26	62.45	64.15	57.9	46.55	33.0	17.95	3.55	-6.8	-15.55	-23.65	-28.1	-27.4	-24.75	-22.0	-17.75	-11.6
ch1:	10:33:26	-5.75	-0.4	3.5	3.95	2.55	1.8	0.2	-2.15	-3.8	-4.45	-1.05	8.7	18.15	23.4	24.1	20.45
ch1:	10:33:26	15.2	14.55	17.95	21.25	20.9	19.85	20.95	20.65	14.05	6.5	3.8	7.75	15.4	25.55	35.25	39.45
ch1:	10:33:26	38.4	35.5	27.45	14.55	5.15	1.55	1.15	5.55	10.3	10.2	6.05	1.45	-0.5	1.3	5.25	9.5
ch1:	10:33:26	8.05	0.0	-7.7	-11.4	-10.1	-0.25	13.45	25.1	35.4	43.25	43.8	38.0	29.55	19.15	6.0	-3.55
ch1:	10:33:26	-6.1	-5.6	-4.25	1.0	9.1	16.65	21.15	20.25	15.5	9.95	4.75	2.05	1.2	-0.65	-1.0	4.7
ch1:	10:33:26	16.5	32.2	45.7	47.25	39.9	35.5	35.85	36.65	36.0	34.85	35.55	40.2	46.05	53.35	56.25	45.4
ch1:	10:33:26	25.95	11.15	7.05	14.85	31.15	46.4	53.4	50.45	39.7	26.85	13.75	-1.8	-16.05	-22.7	-22.9	-21.1
ch1:	10:33:26	-16.35	-8.25	-2.3	0.25	3.65	6.95	7.4	9.6	14.75	12.9	-3.25	-23.2	-32.4	-25.5	-7.55	13.75
ch1:	10:33:26	32.8	44.9	48.0	42.7	31.45	17.1	-0.05	-18.8	-34.9	-47.8	-59.6	-66.15	-64.25	-57.2	-48.15	-38.35
ch1:	10:33:26	-29.5	-22.45	-19.55	-25.6	-39.25	-47.3	-40.2	-19.95	3.6	19.95	24.4	17.5	2.4	-15.45	-32.7	-48.4
ch1:	10:33:26	-60.45	-66.45	-63.95	-51.9	-36.4	-23.55	-14.5	-9.2	-6.1	-1.9	2.55	1.7	-8.75	-22.7	-28.85	-24.6
ch1:	10:33:26	-13.2	2.25	17.75	30.3	38.0	35.05	19.2	2.05	-2.5	6.5	21.7	34.4	41.0	45.5	49.35	46.35
ch1:	10:33:26	33.25	16.3	4.75	5.2	13.65	22.7	28.25	28.55	24.45	19.45	16.85	13.3	5.55	-2.95	-9.35	-15.45
ch1:	10:33:26	-16.55	-7.9	7.85	27.0	44.9	55.4	57.75	55.1	48.3	37.45	20.45	-0.4	-16.75	-20.15	-10.65	7.15
ch1:	10:33:26	30.0	52.25	68.4	77.85	77.4	64.0	45.55	27.3	11.35	7.55	17.05	29.3	37.35	40.2	38.9	34.0
ch1:	10:33:26	24.6	13.6	2.95	-8.35	-17.85	-19.85	-15.75	-9.75	-3.1	2.9	7.65	15.35	25.75	30.9	25.75	15.95
ch1:	10:33:26	9.35	8.9	13.0	19.3	24.8	26.4	22.2	14.3	8.9	4.0	-7.9	-19.8	-18.35	-3.1	17.45	35.1
ch1:	10:33:29	-79.8	-76.25	-71.9	-68.15	-65.05	-62.05	-59.75	-57.65	-52.35	-43.45	-34.5	-28.25	-27.5	-32.95	-36.65	-32.75
ch1:	10:33:29	-26.15	-19.85	-13.4	-8.05	-1.9	6.95	14.8	18.8	22.75	28.65	34.3	39.95	43.6	43.35	39.9	33.6
ch1:	10:33:29	28.65	34.2	49.95	67.25	81.25	90.3	94.0	93.3	89.25	81.5	69.95	57.05	47.5	46.25	53.95	66.7
ch1:	10:33:29	79.4	87.85	88.3	83.05	73.85	60.4	43.85	26.55	9.15	-8.0	-21.6	-30.05	-33.85	-32.7	-29.1	-24.8
ch1:	10:33:29	-19.6	-13.35	-6.1	2.6	10.65	14.05	11.6	7.0	4.6	3.75	5.65	12.85	20.0	23.85	28.3	30.5
ch1:	10:33:29	25.95	19.7	17.65	21.6	29.2	34.0	34.25	28.8	19.0	9.5	0.4	-11.05	-19.3	-20.9	-20.5	-19.85
ch1:	10:33:29	-16.55	-8.3	4.15	15.85	24.35	30.85	34.55	31.25	22.65	11.8	2.1	-0.25	3.35	6.85	10.55	14.2
ch1:	10:33:29	16.7	18.35	15.6	9.0	5.4	5.55	6.6	7.4	7.3	6.0	4.0	3.05	3.75	-0.9	-9.7	-11.3
ch1:	10:33:29	-4.0	7.0	20.0	32.25	38.45	35.3	24.0	8.25	-6.35	-19.25	-28.15	-30.1	-30.95	-36.35	-39.3	-33.15
ch1:	10:33:29	-22.85	-11.95	-0.7	6.05	5.65	-1.0	-9.35	-14.2	-13.7	-10.05	-5.5	0.95	8.75	16.65	22.55	26.4
ch1:	10:33:29	29.35	27.2	14.8	-0.35	-3.2	8.85	27.55	44.1	53.1	50.95	37.0	16.25	-3.65	-20.1	-33.3	-42.75
ch1:	10:33:29	-48.75	-49.25	-44.55	-41.4	-39.7	-32.8	-24.0	-19.05	-17.5	-17.35	-18.3	-19.1	-19.55	-18.9	-18.2	-19.15
ch1:	10:33:29	-21.1	-21.85	-19.2	-13.3	-6.5	-0.1	4.65	5.0	2.8	-0.15	-4.8	-13.0	-23.35	-31.4	-32.25	-25.0
ch1:	10:33:29	-11.05	4.8	15.0	19.2	19.25	13.45	4.55	-4.15	-13.1	-19.45	-19.0	-13.6	-4.55	4.55	10.5	14.0
ch1:	10:33:29	13.75	8.65	5.25	4.75	2.1	-2.25	-2.7	2.3	11.95	22.15	28.5	30.75	30.0	23.1	9.95	-4.75
ch1:	10:33:29	-15.6	-20.2	-17.3	-13.55	-12.2	-11.2	-10.1	-11.3	-12.9	-13.7	-14.05	-14.55	-14.2	-15.05	-20.1	-27.9
ch1:	10:33:29	-33.0	-34.05	-31.45	-26.35	-19.15	-9.45	-0.3	2.9	-0.15	-8.45	-18.6	-23.3	-21.7	-18.7	-13.85	-5.5
ch1:	10:33:29	2.85	8.65	13.2	15.9	13.6	8.05	1.85	-5.85	-12.4	-9.45	3.9	20.05	31.55	35.8	32.95	25.1
ch1:	10:33:29	15.8	4.95	-6.6	-16.6	-23.6	-25.9	-21.8	-11.7	0.7	12.7	21.75	25.6	26.25	24.25	20.6	15.95
ch1:	10:33:29	6.5	-8.0	-17.55	-17.0	-8.4	5.05	15.05	18.2	17.95	14.55	12.4	13.1	6.9	-2.85	-2.8	7.25
ch1:	10:33:29	21.65	37.3	46.85	46.5	39.45	29.5	19.05	8.2	-3.95	-17.55	-28.35	-29.9	-25.25	-18.95	-10.6	-3.95
ch1:	10:33:29	0.2	4.4	6.45	5.7	5.3	3.65	0.35	-0.2	2.8	6.1	8.75	9.95	11.35	12.75	9.7	4.1
ch1:	10:33:29	3.8	5.65	7.35	15.45	28.95	38.2	42.8	41.9	34.8	25.35	15.95	6.4	-2.75	-12.25	-16.05	-8.95
ch1:	10:33:29	8.45	32.6	53.65	63.9	68.15	69.1	65.45	59.55	47.4	29.45	18.0	16.85	21.05	28.75	37.25	45.15
ch1:	10:33:32	-4.3	-12.8	-20.0	-22.35	-20.3	-17.3	-16.7	-18.2	-20.5	-19.5	-17.0	-17.55	-20.2	-16.3	-5.0	5.15
ch1:	10:33:32	9.95	14.95	20.05	22.05	22.05	21.6	18.1	13.3	12.4	14.9	15.35	18.7	25.4	30.25	34.35	39.15
ch1:	10:33:32	39.0	35.55	30.6	22.95	14.05	8.85	4.35	-3.3	-9.8	-8.05	-1.85	2.1	3.4	3.6	0.6	-4.7
ch1:	10:33:32	-9.5	-12.1	-9.5	-1.1	7.2	13.15	17.8	18.45	12.9	2.3	-9.25	-14.75	-13.7	-11.1	-5.8	5.05
ch1:	10:33:32	19.9	32.25	39.15	43.95	45.55	39.25	29.85	19.65	7.3	-1.4	-5.3	-5.55	0.65	10.9	22.05	32.6
ch1:	10:33:32	36.8	33.6	26.65	16.9	6.9	0.35	-0.6	3.45	8.8	12.85	17.55	20.85	18.8	11.25	2.35	-6.45
ch1:	10:33:32	-17.65	-27.3	-25.8	-16.65	-4.8	7.35	15.75	19.95	23.6	25.05	19.8	7.65	-6.35	-17.4	-26.75	-37.05
ch1:	10:33:32	-43.2	-41.8	-34.6	-26.65	-21.25	-21.55	-26.45	-30.85	-28.6	-22.75	-17.8	-11.5	-2.65	1.45	-1.55	-8.4
ch1:	10:33:32	-15.6	-23.65	-32.8	-41.0	-48.1	-56.95	-67.2	-74.6	-76.6	-75.5	-73.75	-69.55	-63.0	-59.1	-56.85	-52.6
ch1:	10:33:32	-46.15	-42.0	-40.65	-41.35	-43.65	-45.9	-43.45	-37.5	-31.8	-27.75	-25.1	-23.25	-19.45	-13.7	-7.8	-3.6
ch1:	10:33:32	1.25	10.05	19.55	25.2	32.0	37.7	36.85	33.35	34.25	37.95	42.65	47.9	57.1	68.7	78.15	82.5
ch1:	10:33:32	79.65	71.7	63.1	53.65	43.1	34.4	28.25	25.05	25.35	27.75	32.35	38.0	40.35	36.45	29.2	22.2
ch1:	10:33:32	19.3	22.25	27.4	27.95	25.0	23.0	21.9	21.8	24.75	29.8	34.45	38.3	41.15	42.35	41.85	42.7
ch1:	10:33:32	47.35	51.7	49.75	41.3	29.9	14.55	-2.6	-14.15	-19.35	-23.7	-27.2	-30.1	-33.1	-32.8	-27.45	-21.35
ch1:	10:33:32	-16.65	-12.6	-7.85	-1.0	7.25	16.6	24.45	25.3	21.85	19.95	20.55	22.35	24.85	28.3	35.15	42.0
ch1:	10:33:32	42.2	39.35	40.4	45.75	52.8	58.05	57.9	52.65	47.7	47.15	51.55	58.15	62.3	66.05	70.4	72.35
ch1:	10:33:32	69.9	62.95	55.7	57.45	67.8	78.3	84.3	85.35	83.7	81.85	75.2	62.65	51.2	41.05	28.45	16.45
ch1:	10:33:32	9.45	7.0	6.65	7.8	12.75	19.15	21.9	19.65	13.4	4.7	-0.35	0.2	3.8	6.3	5.2	3.85
ch1:	10:33:32	8.1	14.45	19.35	22.65	21.95	19.65	21.7	27.0	34.65	44.9	48.75	44.8	38.9	30.2	20.05	11.0
ch1:	10:33:32	0.05	-10.7	-18.5	-25.15	-29.75	-32.15	-34.05	-31.7	-22.5	-8.2	7.15	17.45	19.4	17.95	15.55	10.75
ch1:	10:33:32	5.3	0.1	-6.55	-11.95	-14.1	-12.2	-7.6	-0.95	5.7	10.15	9.65	9.25	11.3	9.25	-0.3	-8.6
ch1:	10:33:32	-7.7	3.8	18.65	28.8	32.45	33.7	34.3	32.1	23.2	12.3	7.85	12.65	22.75	33.15	38.15	38.95
ch1:	10:33:32	39.7	39.9	33.05	19.0	4.0	-5.5	-7.7	-0.65	11.0	21.85	27.3	27.55	26.35	28.45	29.55	22.35
ch1:	10:33:32	7.0	-10.65	-20.3	-16.6	-5.45	7.2	17.35	21.1	20.05	15.35	6.5	-5.2	-15.25	-21.2	-26.9	-32.95
ch1:	10:33:35	27.9	25.0	18.0	8.55	-0.55	-2.55	5.85	17.4	26.0	36.6	48.3	56.2	60.05	59.75	53.95	41.95
ch1:	10:33:35	26.25	16.1	16.6	24.6	35.3	46.25	54.85	60.95	63.15	58.15	46.9	37.6	34.0	35.75	42.6	51.75
ch1:	10:33:35	56.2	54.35	50.45	47.7	44.45	38.5	30.0	25.15	27.15	34.6	43.1	46.15	41.25	33.95	30.85	31.5
ch1:	10:33:35	29.0	25.4	27.45	32.55	39.65	49.75	52.55	45.6	39.9	39.0	42.25	48.85	53.6	54.8	55.05	53.1
ch1:	10:33:35	47.5	39.25	31.0	25.1	22.3	23.15	26.65	26.85	21.5	14.45	7.55	0.05	-8.35	-20.85	-32.35	-34.85
ch1:	10:33:35	-30.3	-23.85	-16.1	-9.75	-5.6	-1.7	0.45	-2.15	-10.3	-21.75	-27.0	-23.3	-14.4	-2.1	11.1	21.8
ch1:	10:33:35	29.1	29.7	22.55	11.8	1.3	-10.55	-23.2	-34.8	-44.85	-54.7	-61.85	-65.05	-68.0	-72.15	-74.45	-72.4
ch1:	10:33:35	-67.2	-61.3	-56.05	-52.65	-49.8	-44.9	-37.35	-27.65	-19.55	-18.05	-23.55	-32.0	-39.55	-42.9	-41.45	-36.65
ch1:	10:33:35	-29.95	-23.35	-23.2	-31.9	-41.0	-41.35	-34.9	-25.75	-15.6	-10.15	-9.35	-9.5	-10.65	-11.8	-11.9	-14.35
ch1:	10:33:35	-17.65	-17.95	-16.2	-11.25	-4.0	-0.15	3.85	13.15	23.25	28.6	29.4	25.25	15.55	3.0	-8.9	-20.2
ch1:	10:33:35	-31.15	-39.75	-39.65	-26.6	-5.35	15.55	30.2	33.25	25.35	12.35	-3.25	-21.0	-37.1	-50.3	-60.25	-67.05
ch1:	10:33:35	-69.1	-64.95	-55.9	-45.6	-36.4	-30.05	-25.85	-23.1	-21.85	-21.3	-19.3	-20.7	-28.45	-34.55	-30.8	-18.45
ch1:	10:33:35	-3.75	9.25	17.3	18.05	13.35	6.45	-0.9	-8.65	-15.05	-19.3	-20.0	-17.25	-12.55	-9.05	-6.4	-2.8
ch1:	10:33:35	1.95	6.3	10.9	16.55	22.45	28.35	28.75	18.45	5.7	3.1	11.35	21.4	25.2	23.65	21.25	20.15
ch1:	10:33:35	20.85	20.25	14.65	7.8	1.85	-5.65	-10.45	-4.7	11.6	30.1	44.5	53.15	55.45	51.75	50.4	50.15
ch1:	10:33:35	41.9	24.0	2.25	-10.55	-4.55	12.35	31.6	49.25	61.2	63.65	56.0	41.85	26.1	8.15	-7.55	-15.8
ch1:	10:33:35	-18.5	-13.75	-2.65	3.8	6.6	8.75	9.4	9.65	9.7	8.1	6.35	-1.65	-13.65	-17.5	-13.3	-6.3
ch1:	10:33:35	3.75	11.85	16.9	21.15	20.7	13.8	3.75	-6.4	-14.7	-21.25	-26.45	-26.0	-16.85	-4.25	6.6	14.2
ch1:	10:33:35	20.25	26.3	28.9	22.0	10.55	6.55	14.05	27.45	42.9	55.85	61.55	62.35	61.65	58.0	53.6	48.8
ch1:	10:33:35	40.3	30.1	22.75	19.9	26.55	40.05	52.7	61.95	65.75	62.1	55.85	46.0	29.75	18.2	22.5	33.95
ch1:	10:33:35	42.4	47.8	52.25	54.8	54.6	54.55	52.75	47.95	44.1	38.45	27.4	21.65	26.05	31.7	35.35	38.0
ch1:	10:33:35	36.55	30.05	19.85	7.55	-3.75	-11.25	-13.7	-9.6	0.7	12.25	18.7	19.7	18.3	15.15	8.95	0.6
ch1:	10:33:35	-5.55	-6.5	-3.1	3.15	10.0	14.0	13.75	10.45	7.5	8.55	12.45	11.9	4.25	-5.5	-13.45	-20.0
ch1:	10:33:35	-20.3	-10.4	2.45	11.2	15.05	14.05	10.9	6.7	-2.95	-15.25	-20.6	-17.0	-9.0	0.0	7.5	11.15
ch1:	10:33:38	9.5	5.85	0.55	-0.7	7.15	20.9	35.25	47.0	58.45	66.85	69.0	68.6	66.05	55.15	36.15	13.0
ch1:	10:33:38	-5.05	-8.75	0.85	14.8	28.35	37.2	40.1	37.4	29.15	18.1	9.95	8.45	16.45	29.0	37.05	36.85
ch1:	10:33:38	30.6	21.5	12.5	1.85	-7.4	-10.9	-17.95	-34.75	-46.1	-40.2	-20.6	4.0	26.1	38.35	40.15	35.75
ch1:	10:33:38	28.85	16.2	-2.05	-18.15	-24.3	-17.7	-1.5	14.8	23.9	23.05	16.65	13.5	15.55	12.95	1.55	-11.2
ch1:	10:33:38	-15.7	-10.35	2.35	19.05	33.8	41.8	43.15	37.8	28.6	23.85	24.45	25.1	26.15	29.4	34.15	40.2
ch1:	10:33:38	45.25	48.45	50.3	49.0	43.8	34.95	20.75	7.1	4.15	14.75	30.65	42.65	46.5	44.2	40.05	36.85
ch1:	10:33:38	32.7	24.65	10.55	-4.1	-11.65	-6.9	8.65	26.75	40.5	49.1	50.85	47.0	38.9	23.25	2.7	-13.2
ch1:	10:33:38	-22.4	-22.6	-12.8	-0.05	10.45	19.0	20.75	11.25	-3.85	-15.45	-14.65	0.35	20.9	36.55	42.75	40.35
ch1:	10:33:38	32.1	24.25	19.75	16.25	11.35	3.4	-7.65	-15.3	-12.55	1.15	18.3	30.25	33.55	31.15	24.85	16.35
ch1:	10:33:38	12.4	14.55	17.1	19.4	20.85	20.5	21.7	24.0	22.7	18.45	10.7	-0.15	-12.1	-24.4	-32.5	-33.8
ch1:	10:33:38	-32.0	-26.7	-20.2	-16.3	-8.45	4.35	12.5	13.9	10.6	4.8	2.3	7.1	16.65	24.0	24.1	19.5
ch1:	10:33:38	12.45	6.2	5.9	7.25	7.5	13.15	26.0	37.1	45.15	49.6	49.0	49.9	46.5	43.25	34.95	24.3
ch1:	10:33:38	15.75	16.1	25.25	37.75	47.7	46.15	38.75	26.8	5.0	-9.5	-23.1	-28.0	-29.85	-36.75	-36.25	-33.9
ch1:	10:33:38	-64.95	-74.4	-61.1	-65.4	-60.4	-48.85	-45.2	-37.45	-50.7	-57.5	-49.55	-69.55	-66.3	-62.0	-137.05	-125.0
ch1:	10:33:38	-7.35	8.6	-19.25	-11.6	-12.35	-11.95	3.45	-1.0	2.75	5.4	-0.95	1.8	2.0	0.35	4.4	4.8
ch1:	10:33:38	14.1	23.05	27.85	29.4	28.85	20.75	17.35	11.2	7.4	9.3	11.2	15.65	22.05	27.75	32.55	35.75
ch1:	10:33:38	39.05	40.05	36.35	29.55	27.45	27.25	23.05	20.5	24.35	32.35	41.35	41.55	30.5	19.8	13.5	8.3
ch1:	10:33:38	5.8	8.0	13.2	19.55	24.15	25.4	25.35	26.55	31.35	37.3	43.1	43.55	31.45	14.6	5.75	2.95
ch1:	10:33:38	4.05	9.5	14.2	15.1	13.35	11.9	9.8	4.0	-1.5	-4.0	-9.9	-12.65	-4.45	4.4	13.0	25.7
ch1:	10:33:38	34.15	35.65	32.45	23.7	13.8	4.8	-7.8	-20.55	-28.3	-31.6	-27.95	-20.1	-14.4	-11.9	-9.45	-5.45
ch1:	10:33:38	-3.75	-7.4	-9.1	-5.05	1.75	14.3	32.25	43.65	44.5	37.55	24.5	10.3	-1.65	-9.1	-5.5	10.95
ch1:	10:33:38	35.95	58.75	72.65	76.85	71.9	55.1	30.4	1.4	-29.75	-59.5	-82.9	-97.45	-99.2	-91.85	-80.6	-68.8
ch1:	10:33:38	-56.9	-51.45	-52.2	-53.0	-51.55	-48.7	-41.95	-31.45	-20.2	-16.95	-25.7	-35.25	-31.35	-20.8	-9.55	2.4
ch1:	10:33:38	8.9	4.2	-5.3	-16.05	-28.0	-43.95	-62.15	-77.3	-83.0	-82.2	-76.5	-67.25	-54.95	-40.45	-27.0	-20.15
ch1:	10:33:41	-18.1	-16.35	-12.3	-6.45	-3.75	-5.5	-5.5	-1.6	2.7	5.05	8.0	15.05	23.75	26.3	22.65	17.35
ch1:	10:33:41	3.6	-19.65	-35.35	-32.35	-15.2	6.9	29.25	46.4	50.65	39.3	20.8	2.3	-15.15	-33.05	-47.5	-54.4
ch1:	10:33:41	-55.45	-53.65	-48.75	-42.15	-35.45	-28.9	-20.0	-9.55	-0.4	3.25	-0.95	-11.8	-21.25	-22.15	-12.8	2.9
ch1:	10:33:41	14.7	18.9	19.95	17.2	7.35	-8.1	-26.2	-35.6	-26.8	-10.6	0.05	9.4	21.95	36.05	46.15	48.0
ch1:	10:33:41	39.8	19.25	-7.9	-25.4	-23.15	-5.95	15.7	36.45	54.5	67.15	74.85	78.3	74.15	59.9	38.0	12.05
ch1:	10:33:41	-5.6	-4.5	11.2	30.55	47.65	58.15	62.5	59.9	50.6	35.65	18.3	0.05	-12.5	-11.8	2.15	18.45
ch1:	10:33:41	30.25	35.8	37.25	39.1	44.5	48.05	43.3	31.25	22.5	22.05	30.3	39.95	46.45	52.7	55.75	44.6
ch1:	10:33:41	25.1	9.95	6.85	18.85	36.85	47.0	50.15	46.9	36.65	26.95	19.4	5.45	-11.7	-25.0	-30.0	-27.6
ch1:	10:33:41	-22.7	-18.75	-12.75	-7.15	-5.45	-3.35	1.5	2.8	-3.1	-10.65	-12.25	-8.05	-0.45	9.05	15.65	19.3
ch1:	10:33:41	26.1	29.65	24.15	16.8	13.25	14.6	23.1	33.1	38.9	41.95	39.15	27.4	15.9	8.45	-1.2	-7.95
ch1:	10:33:41	-2.6	12.55	30.3	48.5	61.4	63.5	55.95	43.7	32.8	25.45	17.15	6.95	2.0	6.75	16.95	24.9
ch1:	10:33:41	26.25	23.5	21.45	23.5	29.2	33.25	28.55	18.3	9.3	9.55	20.2	35.05	45.85	52.9	52.6	46.4
ch1:	10:33:41	42.45	38.05	21.1	-3.15	-17.4	-15.1	-2.85	14.0	31.75	48.1	61.1	65.85	60.6	48.1	29.5	7.35
ch1:	10:33:41	-12.2	-22.6	-20.95	-10.8	-0.55	9.15	20.15	32.1	40.55	38.25	24.4	8.8	-0.95	-4.65	-2.9	9.75
ch1:	10:33:41	31.1	44.5	43.0	37.55	35.85	36.6	36.75	34.65	31.6	29.45	22.2	10.2	4.95	11.95	22.8	34.25
ch1:	10:33:41	50.0	66.25	73.9	72.35	64.1	49.7	32.75	19.15	9.4	1.7	-5.1	-10.15	-12.6	-14.45	-16.15	-13.8
ch1:	10:33:41	-9.35	-6.8	-3.85	-0.85	-2.8	-7.3	-7.25	0.65	12.35	22.05	22.55	13.95	4.25	-2.9	-16.45	-30.95
ch1:	10:33:41	-29.8	-11.85	9.45	26.75	35.35	31.25	15.9	-4.4	-26.25	-47.4	-65.9	-80.75	-90.4	-96.95	-103.8	-109.9
ch1:	10:33:41	-113.8	-117.45	-121.05	-123.55	-126.15	-128.7	-129.35	-127.75	-125.5	-122.65	-118.3	-109.65	-98.8	-88.8	-81.6	-79.45
ch1:	10:33:41	-83.3	-89.35	-95.6	-99.45	-98.3	-94.9	-89.7	-81.35	-72.95	-65.7	-56.7	-47.25	-41.1	-38.2	-35.9	-35.15
ch1:	10:33:41	-35.8	-34.15	-32.8	-35.1	-35.5	-33.4	-33.0	-32.1	-28.45	-21.35	-12.15	-8.4	-11.5	-10.55	0.0	15.45
ch1:	10:33:41	29.85	39.9	43.6	41.2	37.3	36.0	34.95	31.75	29.8	28.65	31.05	43.8	63.95	81.25	95.25	102.5
ch1:	10:33:41	100.4	91.0	77.75	63.9	54.3	47.65	40.85	35.45	32.2	31.7	35.65	41.35	47.6	52.7	55.3	59.0
ch1:	10:33:41	63.55	63.25	60.4	61.05	64.75	67.05	66.3	63.05	56.65	44.5	31.55	28.4	43.05	66.3	84.95	92.6
ch1:	10:33:44	90.0	80.3	66.95	50.05	32.25	16.1	2.95	-6.9	-15.3	-21.35	-20.85	-16.3	-11.05	-4.4	2.75	8.9
ch1:	10:33:44	14.7	18.1	18.8	17.05	14.65	14.7	11.55	0.65	-7.65	-6.25	0.8	11.0	22.3	28.0	26.9	20.6
ch1:	10:33:44	10.95	0.25	-9.7	-15.2	-8.85	6.3	18.4	27.55	35.35	36.95	30.35	18.55	3.3	-9.1	-15.6	-18.35
ch1:	10:33:44	-18.0	-14.55	-7.9	3.85	17.6	28.95	33.6	30.85	27.3	25.0	19.3	10.8	1.55	-9.1	-16.95	-22.2
ch1:	10:33:44	-26.5	-29.55	-31.1	-30.0	-24.45	-18.7	-14.75	-12.55	-15.25	-20.25	-25.7	-30.25	-28.9	-22.75	-19.4	-17.05
ch1:	10:33:44	-10.85	-2.35	5.0	12.55	20.85	26.25	27.9	24.75	16.45	9.75	10.1	15.55	23.25	29.85	35.1	41.1
ch1:	10:33:44	43.15	36.95	26.85	14.55	-0.45	-13.05	-18.2	-19.65	-22.3	-21.9	-18.9	-15.7	-12.2	-7.6	-3.35	0.8
ch1:	10:33:44	1.65	-1.35	-4.4	-4.8	-2.65	2.4	7.3	11.35	13.6	11.5	5.4	-0.3	-3.6	-2.4	1.35	2.85
ch1:	10:33:44	4.05	8.35	9.75	5.3	0.75	-2.3	-5.25	-6.8	-6.2	-4.2	0.6	7.35	12.55	19.45	30.6	37.7
ch1:	10:33:44	32.45	21.95	13.15	4.75	-5.25	-16.7	-28.15	-37.75	-43.55	-44.3	-41.6	-36.15	-28.35	-21.3	-19.2	-20.25
ch1:	10:33:44	-20.65	-25.35	-35.3	-44.95	-53.0	-57.6	-52.55	-40.25	-25.95	-11.9	-3.75	-2.4	-6.2	-17.15	-32.75	-48.6
ch1:	10:33:44	-66.95	-83.05	-89.8	-86.95	-75.45	-58.25	-44.05	-34.55	-26.15	-20.75	-19.05	-18.3	-15.7	-11.6	-8.2	-8.25
ch1:	10:33:44	-9.3	-7.6	-1.75	5.15	11.35	15.9	16.2	11.45	3.7	-4.7	-11.75	-16.85	-21.6	-20.75	-11.95	1.25
ch1:	10:33:44	15.35	26.7	31.4	30.7	26.75	17.15	0.7	-17.45	-30.3	-37.35	-36.55	-30.6	-23.3	-14.5	-2.9	5.75
ch1:	10:33:44	9.95	11.8	9.45	1.95	-3.45	-1.7	2.45	4.25	5.95	9.6	11.1	11.55	14.7	19.3	19.5	12.4
ch1:	10:33:44	-0.75	-13.7	-19.65	-18.75	-13.8	-7.3	-1.4	-0.5	-3.95	-7.6	-9.2	-6.15	3.05	11.65	17.4	21.4
ch1:	10:33:44	22.05	17.1	9.35	1.35	-8.05	-21.2	-34.9	-41.7	-42.4	-41.3	-40.15	-40.4	-42.2	-42.8	-39.6	-33.3
ch1:	10:33:44	-28.35	-26.75	-24.5	-19.85	-16.35	-15.95	-17.55	-18.15	-17.8	-17.95	-16.4	-13.9	-11.05	-5.35	2.9	8.2
ch1:	10:33:44	7.0	3.45	3.85	9.6	16.65	19.95	20.85	21.75	19.85	12.7	2.65	-5.7	-7.95	-3.75	2.55	8.6
ch1:	10:33:44	14.5	20.75	27.5	33.45	35.75	33.8	28.05	21.3	12.3	-0.1	-8.7	-8.3	-4.25	-0.4	3.15	5.55
ch1:	10:33:44	5.75	2.55	-1.05	-3.4	-6.75	-7.85	-3.5	4.65	15.65	26.6	32.75	34.55	29.45	17.15	1.1	-15.25
ch1:	10:33:44	-31.5	-44.25	-54.3	-59.15	-59.4	-58.75	-58.55	-55.45	-52.6	-50.35	-46.9	-44.45	-43.0	-41.4	-42.25	-45.15
ch1:	10:33:44	-46.15	-46.1	-47.2	-50.25	-54.9	-55.45	-51.85	-49.05	-45.3	-37.5	-29.75	-25.15	-23.8	-24.75	-26.35	-23.5
ch1:	10:33:44	-15.65	-7.8	-3.65	-3.5	-6.5	-8.1	-7.95	-9.75	-15.9	-21.75	-20.2	-12.0	-0.05	12.55	21.7	25.55
ch1:	10:33:47	25.35	21.1	17.15	13.3	6.15	-0.4	3.0	14.7	26.7	32.6	33.75	33.7	30.75	22.55	14.2	13.0
ch1:	10:33:47	19.45	28.85	34.8	38.65	43.05	49.25	53.6	50.05	41.25	33.9	29.8	27.25	24.65	21.55	22.3	27.85
ch1:	10:33:47	35.95	45.75	54.05	58.6	59.95	58.55	54.0	48.95	41.5	27.65	9.6	-0.65	1.0	11.9	28.95	46.4
ch1:	10:33:47	60.6	70.85	73.6	68.95	58.95	42.9	27.0	20.85	22.7	25.05	26.15	32.8	47.5	61.65	69.35	72.8
ch1:	10:33:47	71.05	63.9	50.95	36.55	29.7	33.3	41.1	47.85	49.8	48.15	47.9	49.05	47.35	41.05	34.85	32.35
ch1:	10:33:47	29.6	26.4	27.2	32.15	41.5	53.9	62.05	65.25	68.15	67.05	62.2	58.0	53.1	45.2	39.0	36.95
ch1:	10:33:47	38.95	39.35	37.5	35.95	37.9	46.05	60.05	72.2	78.2	80.2	75.0	60.8	43.05	25.5	7.65	-7.95
ch1:	10:33:47	-20.75	-28.95	-29.15	-21.85	-12.75	-7.85	-8.85	-13.05	-17.85	-24.7	-30.25	-34.25	-38.4	-41.0	-39.85	-39.25
ch1:	10:33:47	-39.0	-37.2	-34.35	-31.05	-26.65	-20.3	-13.95	-11.3	-12.9	-13.7	-12.45	-10.75	-9.15	-5.85	-1.75	0.95
ch1:	10:33:47	0.75	-2.45	-7.35	-9.2	-4.85	4.35	16.5	28.7	39.1	46.15	49.6	48.05	41.05	28.25	14.5	4.45
ch1:	10:33:47	-4.5	-13.05	-12.1	2.7	20.8	33.5	39.65	38.35	28.3	12.85	-1.8	-17.5	-34.95	-49.05	-58.6	-65.95
ch1:	10:33:47	-66.3	-58.7	-49.6	-42.75	-39.85	-40.5	-38.9	-35.15	-31.3	-25.9	-20.9	-18.5	-17.1	-19.4	-22.95	-20.6
ch1:	10:33:47	-13.9	-6.95	1.25	4.55	1.55	1.2	3.8	2.3	1.8	1.75	-3.4	-9.6	-9.05	-2.4	6.85	15.3
ch1:	10:33:47	21.7	28.55	35.95	38.85	33.65	27.2	24.95	26.2	29.55	31.5	31.5	32.95	35.5	36.7	38.3	40.7
ch1:	10:33:47	40.4	35.35	27.75	25.0	30.4	38.05	45.35	53.25	57.55	57.2	55.55	51.05	42.35	32.0	21.8	21.35
ch1:	10:33:47	33.9	49.5	59.65	66.1	63.4	54.0	44.75	34.45	21.45	10.8	5.75	5.25	5.1	7.5	14.15	22.3
ch1:	10:33:47	29.25	35.75	39.75	40.4	37.7	33.1	30.1	30.0	31.75	37.4	43.65	47.45	45.8	40.45	31.25	22.4
ch1:	10:33:47	23.0	37.7	57.4	72.35	79.15	76.0	65.1	52.75	37.7	19.2	2.05	-12.1	-19.85	-19.3	-11.9	1.0
ch1:	10:33:47	14.0	20.45	20.4	14.35	10.15	16.65	25.0	25.75	23.0	14.45	2.25	-3.6	-0.65	10.4	23.4	29.75
ch1:	10:33:47	29.05	23.55	12.5	-0.75	-13.5	-31.0	-48.6	-54.65	-47.05	-32.4	-12.7	5.4	15.65	20.0	18.15	11.1
ch1:	10:33:47	7.45	6.3	3.8	1.2	-3.2	-8.85	-7.95	-3.0	3.45	13.3	24.0	34.95	49.05	59.85	61.7	57.55
ch1:	10:33:47	47.05	34.75	30.75	34.1	39.85	47.8	52.3	51.7	50.3	44.25	36.95	39.55	53.3	67.95	75.0	72.15
ch1:	10:33:47	60.45	38.55	12.35	-9.1	-28.5	-51.1	-72.05	-88.7	-101.7	-112.55	-123.05	-131.45	-136.0	-138.1	-136.1	-132.05
ch1:	10:33:47	-128.95	-124.7	-118.7	-112.05	-102.8	-93.1	-86.05	-82.2	-80.8	-84.6	-89.3	-88.05	-80.85	-75.6	-69.25	-59.3
ch1:	10:33:50	-50.15	-43.7	-39.05	-38.2	-35.55	-25.95	-13.7	-2.45	7.35	12.25	15.45	16.15	12.35	7.1	5.95	11.3
ch1:	10:33:50	25.6	43.3	56.4	58.6	53.15	47.05	39.85	30.55	22.45	20.15	23.5	29.5	40.05	53.9	68.05	78.35
ch1:	10:33:50	82.35	79.3	72.4	62.15	47.4	35.35	28.1	16.65	7.95	12.5	24.45	38.65	53.25	64.6	74.85	82.1
ch1:	10:33:50	79.85	73.4	62.6	46.7	32.3	23.3	14.95	11.85	17.85	28.05	37.8	48.7	57.1	59.05	54.55	45.7
ch1:	10:33:50	37.8	38.75	50.55	66.15	77.95	84.1	82.85	74.2	59.4	40.7	25.05	18.6	18.85	23.85	33.3	45.35
ch1:	10:33:50	58.05	69.75	75.95	78.05	77.45	64.55	34.6	3.2	-10.45	-3.9	14.6	36.2	53.15	60.7	56.0	41.15
ch1:	10:33:50	25.15	7.65	-15.05	-32.85	-37.75	-37.65	-35.5	-28.1	-18.7	-10.6	-2.45	2.4	3.25	2.45	-1.25	-7.65
ch1:	10:33:50	-10.0	-5.15	7.2	24.5	40.5	49.05	49.5	45.15	37.55	25.55	9.55	-3.15	-2.2	13.9	34.7	48.05
ch1:	10:33:50	49.95	45.85	45.45	48.9	43.2	21.3	-4.5	-19.6	-17.4	-2.0	16.85	31.8	41.75	48.4	54.0	58.4
ch1:	10:33:50	53.5	34.7	12.55	-0.75	-2.7	7.8	25.2	43.3	59.1	64.9	53.55	33.8	18.3	12.45	15.85	24.2
ch1:	10:33:50	34.15	43.2	47.65	49.8	52.85	47.15	27.5	8.0	2.6	12.15	29.55	45.1	51.15	46.55	35.1	22.3
ch1:	10:33:50	9.9	-1.45	-11.65	-22.75	-36.15	-44.65	-45.45	-42.3	-36.1	-25.75	-15.85	-11.4	-13.0	-18.5	-24.45	-24.15
ch1:	10:33:50	-14.6	-2.85	5.8	10.2	7.25	-4.3	-17.9	-23.55	-18.1	-6.5	7.25	20.45	28.95	32.3	26.45	8.25
ch1:	10:33:50	-10.75	-22.25	-27.85	-23.25	-5.1	20.9	46.05	61.9	66.05	63.9	55.7	41.4	25.5	8.7	-8.75	-20.5
ch1:	10:33:50	-22.2	-13.8	-1.0	8.85	17.85	29.4	36.55	33.9	24.75	12.45	1.45	0.15	9.15	22.7	35.15	44.65
ch1:	10:33:50	50.0	50.05	40.1	24.45	10.9	3.55	4.35	14.7	27.55	39.9	52.2	61.3	64.95	58.95	36.9	8.45
ch1:	10:33:50	-11.1	-22.65	-29.85	-26.8	-12.75	7.0	25.85	40.25	47.45	46.5	35.9	19.6	1.5	-12.7	-21.9	-22.85
ch1:	10:33:50	-16.45	-7.15	-0.85	4.9	10.2	16.1	23.05	30.05	35.5	39.2	39.3	35.1	26.15	11.3	-4.5	-10.75
ch1:	10:33:50	-4.45	11.95	33.95	52.4	59.4	56.15	47.95	35.5	17.1	-5.3	-26.85	-43.6	-55.5	-60.95	-57.05	-44.5
ch1:	10:33:50	-29.75	-17.7	-10.8	-10.9	-18.65	-30.05	-38.6	-39.85	-33.75	-22.6	-8.95	4.2	14.55	20.1	21.4	18.5
ch1:	10:33:50	11.9	2.7	-7.1	-12.4	-9.65	0.05	12.75	25.6	39.6	52.95	61.65	60.9	46.0	18.9	-6.95	-19.1
ch1:	10:33:50	-16.05	-3.7	8.9	21.9	34.0	38.3	40.35	48.4	48.25	32.95	10.75	-13.5	-31.2	-33.35	-23.65	-13.15
ch1:	10:33:50	-5.6	0.15	3.4	4.15	8.5	13.95	12.45	3.95	-3.25	-6.35	-6.65	-0.9	14.7	29.55	30.1	22.9
ch1:	10:33:50	17.5	12.65	9.2	12.1	18.4	21.45	20.65	20.8	22.0	21.7	16.4	3.0	-16.2	-28.95	-22.85	-0.25
ch1:	10:33:53	25.05	44.2	57.5	63.35	58.25	49.4	42.65	34.6	22.55	9.4	-2.4	-7.0	-1.1	10.6	20.5	20.85
ch1:	10:33:53	11.65	3.1	1.65	9.55	23.0	33.45	37.25	36.3	29.35	17.2	4.7	-5.7	-9.7	1.05	23.65	44.15
ch1:	10:33:53	53.2	48.65	36.2	20.75	4.8	-9.65	-21.45	-32.9	-43.0	-50.3	-53.45	-49.5	-40.05	-27.8	-17.5	-12.0
ch1:	10:33:53	-5.15	2.7	3.55	1.6	-0.25	-4.15	-5.0	-2.7	-2.1	-0.25	-1.25	-8.5	-12.25	-8.75	-0.9	9.6
ch1:	10:33:53	18.05	19.75	13.25	2.6	-2.4	-4.25	-9.25	-9.8	-1.2	12.4	27.0	36.8	38.3	32.5	18.55	3.9
ch1:	10:33:53	-3.25	-2.95	1.5	5.85	6.5	6.05	6.35	6.1	5.05	5.5	5.5	1.5	-6.8	-10.75	-4.6	7.45
ch1:	10:33:53	18.9	26.55	25.6	15.25	1.1	-9.0	-9.05	3.45	14.8	19.05	20.0	17.15	13.95	15.85	16.85	14.45
ch1:	10:33:53	6.55	-6.15	-14.7	-14.3	-14.75	-16.9	-13.5	-1.6	11.25	21.5	30.05	32.0	27.1	20.2	8.6	-6.75
ch1:	10:33:53	-19.4	-24.8	-21.85	-14.1	-5.4	1.45	2.7	-4.0	-14.7	-22.5	-21.85	-19.95	-27.4	-33.9	-30.25	-25.65
ch1:	10:33:53	-22.8	-17.25	-12.7	-7.8	-6.15	-8.25	-9.15	-8.95	-12.4	-16.35	-13.65	-2.6	7.85	17.4	31.5	36.75
ch1:	10:33:53	26.25	15.9	8.8	1.55	1.0	4.35	7.85	8.8	2.9	-4.85	-10.6	-15.65	-12.7	-1.35	9.8	14.35
ch1:	10:33:53	11.15	6.6	-5.25	-26.25	-41.0	-48.85	-54.85	-54.4	-55.05	-59.2	-57.45	-57.15	-60.15	-58.4	-55.6	-55.0
ch1:	10:33:53	-52.5	-50.95	-50.05	-47.45	-42.15	-32.3	-20.25	-11.45	-6.15	-2.55	-3.6	-7.5	-8.75	-5.0	1.9	11.25
ch1:	10:33:53	20.05	28.1	36.45	41.1	40.05	33.5	21.8	7.45	-7.0	-16.3	-10.2	9.05	30.35	48.15	60.5	65.95
ch1:	10:33:53	65.95	59.5	48.3	35.75	23.35	15.15	15.25	25.15	40.3	55.35	63.25	60.8	52.8	44.95	39.7	37.05
ch1:	10:33:53	37.45	39.15	39.6	39.55	41.35	44.6	43.7	36.9	26.35	15.55	11.55	14.1	20.35	27.3	27.1	23.9
ch1:	10:33:53	31.95	38.05	32.15	28.15	21.85	5.1	-12.35	-16.7	-8.05	3.8	12.3	19.3	23.75	27.35	27.65	25.9
ch1:	10:33:53	23.7	13.55	-4.0	-11.15	-6.5	4.55	19.15	32.7	37.7	39.7	40.1	38.6	38.1	36.65	32.35	28.4
ch1:	10:33:53	32.8	44.05	50.4	45.65	39.0	35.3	30.6	17.1	3.8	5.4	19.05	31.2	38.9	39.8	34.6	27.25
ch1:	10:33:53	18.6	9.25	-0.35	-7.6	-8.15	-0.85	8.1	17.35	29.75	39.65	37.85	28.15	19.35	14.65	14.35	19.0
ch1:	10:33:53	25.7	28.05	23.7	14.65	2.7	-11.2	-24.9	-34.25	-34.7	-26.3	-16.25	-8.15	-6.35	-12.7	-24.35	-33.45
ch1:	10:33:53	-42.25	-52.6	-62.65	-68.15	-70.3	-69.65	-64.65	-53.85	-44.0	-33.65	-20.15	-14.1	-23.4	-40.5	-57.35	-67.5
ch1:	10:33:53	-63.7	-44.9	-17.95	2.45	7.15	5.65	4.25	0.4	-2.0	-7.2	-20.95	-32.05	-34.3	-26.8	-10.25	8.15
ch1:	10:33:53	18.65	20.1	19.15	22.4	21.9	11.75	-1.0	-15.15	-29.45	-32.1	-22.5	-8.05	8.0	19.5	24.25	26.65
ch1:	10:33:56	23.15	33.55	46.95	54.0	54.75	56.8	54.2	39.35	24.8	25.55	34.25	40.8	48.7	62.1	75.3	82.75
ch1:	10:33:56	83.3	76.0	67.35	54.75	31.15	5.8	-7.95	-14.2	-14.25	-4.5	5.15	11.3	19.55	25.25	22.35	17.9
ch1:	10:33:56	13.75	12.0	16.15	20.2	17.75	15.4	13.6	11.8	12.8	12.8	9.15	7.95	15.05	28.45	39.9	43.95
ch1:	10:33:56	38.8	24.05	8.0	-3.7	-9.95	-9.85	-1.85	7.6	17.45	25.7	29.25	29.2	24.75	15.25	9.85	13.75
ch1:	10:33:56	21.15	28.15	32.9	35.8	39.65	42.1	38.35	31.55	26.2	18.05	3.55	-12.25	-20.7	-22.15	-16.75	-7.15
ch1:	10:33:56	1.1	5.95	7.9	4.5	-3.55	-12.4	-17.65	-18.45	-14.05	-9.7	-5.8	1.25	8.9	15.35	18.0	12.9
ch1:	10:33:56	2.6	-2.15	-1.55	0.65	1.8	6.0	14.9	22.8	23.85	20.25	13.95	4.75	-4.95	-15.2	-25.15	-32.35
ch1:	10:33:56	-37.1	-34.8	-25.1	-14.8	-5.6	2.2	5.5	5.65	8.25	12.15	9.85	5.1	0.7	-11.6	-32.5	-44.3
ch1:	10:33:56	-42.25	-35.2	-28.4	-22.6	-19.85	-19.1	-14.0	-2.85	3.35	-8.25	-38.45	-66.8	-72.3	-58.25	-34.0	-6.6
ch1:	10:33:56	9.55	9.45	7.7	3.45	-13.4	-31.55	-43.05	-55.45	-65.4	-62.15	-50.1	-36.25	-22.95	-16.75	-10.15	0.65
ch1:	10:33:56	-0.4	-4.9	-4.25	-11.6	-16.2	-6.0	10.95	26.15	37.35	42.4	45.7	41.9	32.7	25.8	15.9	7.25
ch1:	10:33:56	6.25	8.05	21.2	39.8	51.75	63.15	67.75	55.15	37.1	19.2	3.2	-4.05	-8.95	-25.8	-43.2	-41.4
ch1:	10:33:56	-21.45	-2.35	11.05	17.3	21.05	25.9	32.15	37.1	39.4	35.4	31.2	29.5	34.05	40.45	48.15	55.65
ch1:	10:33:56	58.85	54.5	51.9	44.95	29.55	12.95	4.5	0.45	5.1	16.0	25.55	33.65	38.05	36.25	27.95	13.3
ch1:	10:33:56	-2.5	-14.1	-24.95	-36.45	-43.5	-44.95	-40.75	-32.85	-27.2	-20.95	-12.05	-7.25	-4.4	1.4	2.4	-5.45
ch1:	10:33:56	-8.9	-7.95	-5.1	-1.45	-0.25	-3.1	-4.25	-2.8	-5.9	-13.35	-20.45	-18.1	-6.9	8.5	22.0	24.7
ch1:	10:33:56	13.7	-4.35	-25.55	-47.6	-68.7	-86.4	-96.8	-105.55	-115.15	-118.45	-119.6	-119.6	-112.15	-107.15	-109.9	-104.55
ch1:	10:33:56	-101.95	-107.0	-103.35	-96.1	-96.45	-94.55	-85.1	-75.3	-70.25	-70.4	-69.05	-68.35	-72.55	-74.0	-73.4	-69.45
ch1:	10:33:56	-60.95	-56.9	-54.8	-46.55	-37.45	-27.2	-17.05	-13.35	-18.3	-26.15	-33.35	-35.75	-31.65	-22.25	-12.15	-5.4
ch1:	10:33:56	3.55	11.85	15.95	21.05	32.8	38.6	38.65	37.0	38.3	42.75	47.25	46.0	42.0	36.8	33.05	38.2
ch1:	10:33:56	50.0	59.1	66.45	70.4	69.35	67.45	67.3	62.15	51.7	40.9	33.75	29.0	24.35	22.3	27.0	30.95
ch1:	10:33:56	35.65	44.2	56.5	67.3	73.2	72.9	66.35	54.8	42.05	30.65	14.8	2.45	3.4	16.1	33.5	51.55
ch1:	10:33:56	64.1	68.15	64.25	55.55	44.45	28.2	8.65	-3.0	-11.05	-24.35	-34.1	-30.55	-18.5	-3.05	7.15	11.35
ch1:	10:33:56	15.95	18.65	13.9	9.5	9.45	9.3	7.5	9.35	17.95	28.95	33.9	32.5	29.95	27.7	20.9	10.95
ch1:	10:34:00	10.25	4.55	9.2	23.15	39.1	51.95	58.1	54.45	44.7	34.2	20.9	6.15	-5.5	-9.45	-7.35	-2.05
ch1:	10:34:00	1.5	2.95	-0.15	-6.15	-8.95	-3.55	4.1	7.25	4.35	3.25	10.85	25.0	41.0	56.8	67.1	70.4
ch1:	10:34:00	66.5	53.85	34.75	10.0	-17.5	-32.5	-30.2	-22.6	-15.9	-7.4	1.65	11.0	18.95	21.75	18.55	9.45
ch1:	10:34:00	-9.3	-34.05	-54.7	-62.75	-55.15	-37.5	-21.9	-12.85	-9.15	-10.1	-14.25	-17.2	-19.4	-21.55	-20.8	-17.2
ch1:	10:34:00	-14.45	-13.2	-9.6	-1.95	8.55	17.7	25.8	32.45	37.2	40.25	39.25	31.3	19.15	9.3	9.7	19.7
ch1:	10:34:00	31.95	42.45	49.75	51.7	52.6	53.2	49.4	43.85	38.4	31.65	26.6	26.85	30.95	38.2	48.25	56.9
ch1:	10:34:00	63.45	68.7	70.85	63.8	50.8	36.9	27.45	26.55	36.5	49.95	63.95	73.35	70.8	61.35	50.05	34.85
ch1:	10:34:00	18.55	4.1	-10.15	-19.95	-20.95	-16.35	-11.45	-8.45	-9.9	-14.4	-19.15	-22.2	-22.0	-17.65	-12.15	-12.75
ch1:	10:34:00	-17.6	-15.6	-0.5	15.65	24.55	28.05	30.95	30.2	23.9	14.45	4.5	-7.95	-21.75	-32.95	-39.05	-39.9
ch1:	10:34:00	-36.65	-30.4	-21.4	-14.1	-8.4	-2.25	5.35	9.5	10.25	7.65	6.6	9.35	14.4	19.35	22.05	16.35
ch1:	10:34:00	3.35	-12.4	-23.75	-20.15	2.1	28.1	45.8	51.5	41.7	23.2	2.95	-22.7	-46.7	-62.1	-80.1	-95.7
ch1:	10:34:00	-99.45	-99.95	-102.3	-99.2	-93.9	-88.0	-82.65	-80.55	-79.55	-79.9	-78.95	-74.1	-76.85	-83.6	-81.45	-75.7
ch1:	10:34:00	-70.8	-60.85	-51.15	-46.2	-41.75	-39.85	-40.0	-39.2	-39.55	-38.4	-34.0	-28.15	-22.55	-17.3	-12.6	-8.6
ch1:	10:34:00	-6.85	-6.45	-6.55	-9.15	-14.0	-14.75	-10.2	-0.05	13.15	24.2	31.05	35.2	34.7	30.75	25.6	17.4
ch1:	10:34:00	7.3	5.1	14.65	32.65	52.45	67.5	73.3	68.0	52.2	30.55	7.85	-12.25	-33.25	-56.45	-70.9	-70.35
ch1:	10:34:00	-64.15	-57.1	-49.5	-45.75	-48.85	-54.7	-57.25	-54.9	-51.3	-47.8	-43.65	-41.45	-42.7	-43.4	-40.35	-34.55
ch1:	10:34:00	-27.75	-19.8	-13.05	-7.95	-4.4	-5.45	-11.6	-16.95	-15.75	-7.45	2.0	10.35	21.7	34.55	46.15	54.85
ch1:	10:34:00	53.45	37.95	16.65	1.25	-2.9	3.35	16.35	34.25	52.75	63.6	62.35	50.8	36.2	25.5	19.5	9.8
ch1:	10:34:00	-6.9	-26.0	-41.6	-51.3	-51.05	-41.25	-27.0	-15.75	-9.15	-1.6	9.7	17.4	20.3	21.7	23.75	28.15
ch1:	10:34:00	34.3	42.3	50.65	53.4	48.8	39.35	25.8	13.9	8.3	7.7	15.0	29.1	41.9	48.2	48.5	44.25
ch1:	10:34:00	38.0	27.05	14.5	4.85	-3.35	-11.0	-12.85	-8.9	-1.65	7.35	14.35	18.8	20.25	21.05	21.4	19.75
ch1:	10:34:00	12.55	8.3	6.5	7.0	7.95	10.2	15.1	17.4	16.65	15.4	13.8	13.2	10.9	8.6	4.95	-1.0
ch1:	10:34:00	-0.5	7.05	16.9	33.85	47.4	47.6	52.15	65.15	56.2	36.8	29.45	30.35	31.4	33.95	47.4	63.65
ch1:	10:34:00	72.7	80.05	87.1	84.2	75.65	65.35	51.75	41.1	30.7	14.5	0.2	-6.7	0.9	20.65	38.65	48.75
ch1:	10:34:03	14.7	14.15	12.8	10.1	6.45	1.25	-3.55	-3.35	4.8	15.7	23.35	28.0	31.8	32.2	28.5	21.45
ch1:	10:34:03	14.4	11.05	12.35	17.35	27.4	41.45	55.6	68.55	76.05	76.6	73.05	65.65	53.35	37.1	19.2	7.15
ch1:	10:34:03	7.35	18.35	32.6	43.55	46.45	45.4	42.8	38.8	29.85	14.9	1.85	-0.7	4.8	15.05	28.75	40.85
ch1:	10:34:03	44.9	44.3	42.5	37.75	27.95	17.25	11.9	17.15	29.45	42.95	54.35	66.25	74.2	73.85	66.95	62.3
ch1:	10:34:03	56.15	40.65	17.2	1.55	4.8	24.3	45.75	62.1	70.45	71.6	64.9	51.7	35.65	19.8	8.3	4.6
ch1:	10:34:03	8.15	17.8	32.45	45.65	54.4	58.05	55.4	46.65	33.7	21.55	13.15	1.15	-13.5	-21.2	-18.6	-8.15
ch1:	10:34:03	5.95	19.8	32.45	41.2	45.9	43.85	25.5	-6.35	-34.95	-47.9	-41.2	-21.5	-1.2	13.4	19.85	19.8
ch1:	10:34:03	20.85	19.2	11.65	3.35	-1.15	-1.65	4.45	14.5	25.0	29.15	26.8	22.65	17.55	9.8	5.2	2.35
ch1:	10:34:03	-2.05	-7.0	-9.4	-4.35	8.65	20.9	28.6	33.6	35.4	30.35	18.55	3.45	-6.25	-4.35	6.75	18.9
ch1:	10:34:03	27.95	36.45	43.5	43.6	36.6	24.6	9.85	-1.55	-5.65	-4.05	1.05	7.45	13.65	17.25	16.9	14.3
ch1:	10:34:03	13.45	13.15	10.45	0.8	-22.1	-45.7	-48.15	-29.25	-1.9	26.4	50.45	66.25	73.2	71.35	61.35	40.05
ch1:	10:34:03	12.35	-4.5	-5.0	-0.1	5.8	12.5	19.75	25.7	27.7	24.95	20.6	13.95	4.9	-3.75	-10.95	-14.05
ch1:	10:34:03	-12.2	-6.8	-0.2	6.75	11.0	11.85	7.0	-0.9	-4.25	0.3	9.1	19.7	29.85	36.8	40.15	39.65
ch1:	10:34:03	34.3	23.5	10.15	-3.0	-12.7	-14.1	-5.65	7.75	21.1	29.25	29.2	23.1	8.7	-17.05	-37.65	-35.0
ch1:	10:34:03	-11.3	18.95	40.2	46.6	40.55	24.75	5.55	-8.05	-18.7	-34.4	-55.25	-71.65	-73.5	-62.5	-47.0	-29.9
ch1:	10:34:03	-14.2	-4.1	2.45	8.1	10.6	8.75	3.95	-3.3	-10.6	-12.9	-7.35	3.0	14.65	21.15	18.9	14.75
ch1:	10:34:03	15.25	19.35	24.95	31.05	35.9	38.15	33.35	23.95	16.55	13.1	16.7	27.7	40.45	52.0	58.65	56.0
ch1:	10:34:03	44.0	25.65	5.3	-13.2	-27.05	-33.5	-37.1	-44.95	-51.55	-50.55	-45.6	-41.3	-38.05	-39.2	-39.85	-35.6
ch1:	10:34:03	-31.0	-33.25	-39.35	-43.65	-41.25	-35.4	-29.05	-23.3	-21.35	-24.55	-26.9	-30.35	-34.45	-39.95	-43.1	-39.0
ch1:	10:34:03	-28.9	-19.3	-10.7	-7.2	-6.65	-11.3	-18.35	-18.35	-15.3	-22.65	-30.25	-30.1	-20.1	-0.5	18.9	29.55
ch1:	10:34:03	36.45	36.6	26.65	11.55	-2.85	-8.5	-2.5	8.95	22.95	36.7	42.65	38.0	29.6	20.55	6.65	-13.55
ch1:	10:34:03	-30.35	-38.65	-36.45	-25.5	-12.85	-4.55	-2.2	-7.9	-16.45	-23.0	-30.5	-42.75	-53.15	-55.45	-51.1	-42.45
ch1:	10:34:03	-28.05	-9.05	9.65	22.35	23.9	11.8	-9.9	-27.2	-31.7	-25.7	-12.4	4.0	16.0	20.9	18.15	6.3
ch1:	10:34:03	-3.6	0.65	14.35	24.8	28.2	29.0	31.25	33.85	33.0	24.95	9.95	-6.0	-17.75	-28.6	-40.5	-48.15
ch1:	10:34:06	-5.65	6.7	21.55	29.65	25.95	14.1	3.4	0.2	1.55	6.55	17.0	31.9	46.1	51.6	48.9	44.35
ch1:	10:34:06	34.5	19.25	6.95	-0.5	-2.75	7.0	24.35	39.25	49.4	54.8	55.25	55.2	54.8	48.8	34.9	16.95
ch1:	10:34:06	2.65	-3.25	-2.3	4.25	14.5	25.95	35.3	38.9	39.15	38.1	31.35	20.25	8.85	-1.6	-4.45	3.05
ch1:	10:34:06	14.7	26.45	35.5	42.35	47.45	48.15	43.5	39.1	34.8	26.2	17.45	16.15	23.65	35.3	46.25	54.6
ch1:	10:34:06	61.2	65.65	64.2	53.1	35.05	17.6	9.4	11.95	19.3	26.35	32.95	39.5	41.9	33.85	17.45	4.2
ch1:	10:34:06	2.95	12.35	24.2	35.6	44.2	45.6	37.85	25.1	9.1	-10.7	-30.75	-42.3	-44.6	-41.9	-35.55	-25.5
ch1:	10:34:06	-16.6	-10.85	-8.6	-11.75	-21.75	-34.9	-45.0	-47.35	-39.75	-24.3	-9.6	-0.3	6.5	10.5	9.1	6.0
ch1:	10:34:06	1.15	-2.85	-0.95	3.8	4.9	4.3	5.15	8.3	9.2	4.0	-4.2	-8.2	-6.25	1.6	14.95	30.05
ch1:	10:34:06	42.0	47.5	43.05	29.65	13.6	-3.85	-23.2	-38.35	-45.8	-47.1	-42.15	-32.6	-24.05	-18.25	-13.3	-6.95
ch1:	10:34:06	-5.85	-18.95	-42.35	-59.55	-57.8	-39.4	-19.15	-6.0	-0.9	-4.5	-11.7	-14.0	-12.65	-8.75	-3.8	-0.5
ch1:	10:34:06	1.2	4.85	11.6	20.7	33.0	47.95	54.2	41.1	20.7	8.05	4.45	10.85	25.95	40.8	48.75	48.0
ch1:	10:34:06	39.95	31.8	21.35	4.75	-10.75	-17.65	-20.2	-22.8	-22.3	-19.65	-17.75	-14.95	-8.1	1.75	13.7	21.55
ch1:	10:34:06	20.65	17.45	18.8	24.45	37.35	49.25	50.9	48.4	48.95	47.25	38.6	24.85	14.55	11.1	14.2	27.2
ch1:	10:34:06	45.9	57.45	57.45	47.85	34.6	22.9	12.55	6.95	11.0	18.25	23.9	27.5	28.95	27.85	25.25	21.05
ch1:	10:34:06	18.0	17.05	16.15	10.5	1.2	-7.15	-11.65	-10.35	0.6	14.45	25.05	29.1	25.8	17.2	6.7	-5.45
ch1:	10:34:06	-16.8	-26.9	-31.25	-25.85	-15.6	-6.55	0.0	3.0	6.0	7.2	-4.8	-28.75	-53.75	-70.15	-68.85	-51.65
ch1:	10:34:06	-27.55	-4.9	8.85	12.4	10.75	0.5	-17.15	-35.3	-52.75	-68.3	-77.0	-82.1	-82.05	-75.0	-65.3	-55.55
ch1:	10:34:06	-47.45	-43.9	-42.95	-41.0	-40.7	-43.2	-45.65	-44.15	-37.2	-27.3	-17.3	-6.7	3.25	7.2	-0.05	-16.95
ch1:	10:34:06	-33.45	-37.1	-26.0	-9.2	8.25	25.8	37.6	40.2	36.3	26.7	11.7	-4.15	-18.25	-30.5	-40.85	-48.65
ch1:	10:34:06	-52.15	-51.25	-49.7	-48.2	-46.9	-45.7	-45.35	-45.95	-43.05	-33.2	-20.95	-9.6	-4.45	-9.5	-15.95	-12.7
ch1:	10:34:06	-3.3	5.7	10.75	13.35	17.2	22.05	23.6	19.05	9.75	0.15	-1.05	9.5	26.45	41.5	49.7	49.45
ch1:	10:34:06	42.6	32.55	22.2	13.15	5.7	6.1	16.85	30.05	38.15	42.5	46.2	47.55	44.0	39.65	37.3	33.7
ch1:	10:34:06	27.5	22.4	18.85	18.65	24.7	33.0	37.35	36.4	32.0	27.1	26.6	28.55	24.6	9.75	-8.65	-20.6
ch1:	10:34:06	-16.95	0.1	19.3	33.15	39.6	37.1	27.3	15.25	4.05	-6.55	-18.9	-31.1	-38.0	-40.85	-40.6	-35.2
ch1:	10:34:09	13.05	11.15	5.2	-5.75	-15.95	-18.55	-11.35	3.95	23.65	41.95	51.95	51.7	44.4	33.0	21.35	12.1
ch1:	10:34:09	4.75	-1.9	-8.85	-17.75	-22.4	-18.4	-10.25	-4.75	-1.5	-2.1	-4.4	-1.25	3.45	0.4	-1.7	6.05
ch1:	10:34:09	18.1	27.85	34.35	37.55	36.1	28.55	16.15	3.0	-6.7	-12.35	-17.45	-20.2	-12.75	2.45	13.4	15.6
ch1:	10:34:09	13.95	10.25	5.35	0.7	-4.95	-16.85	-35.15	-50.15	-53.9	-47.1	-34.75	-20.05	-5.0	8.2	15.0	15.05
ch1:	10:34:09	13.9	11.0	-0.5	-18.6	-31.75	-32.95	-23.35	-6.6	11.1	25.1	33.2	37.6	40.3	39.75	28.95	12.5
ch1:	10:34:09	5.35	10.95	21.05	33.15	45.05	54.05	59.8	62.2	61.15	58.05	52.4	42.15	31.25	26.5	26.15	24.45
ch1:	10:34:09	21.6	23.5	31.35	41.95	48.55	46.5	37.25	25.35	11.75	-3.15	-18.45	-32.15	-43.6	-47.7	-44.2	-37.9
ch1:	10:34:09	-31.5	-24.7	-18.6	-13.4	-10.65	-7.95	-2.45	0.3	-4.5	-9.55	-7.55	2.15	13.15	19.7	21.25	18.55
ch1:	10:34:09	14.1	14.0	15.1	12.35	10.2	14.45	21.05	28.7	38.25	46.25	47.95	44.15	37.05	31.55	27.75	20.45
ch1:	10:34:09	11.35	8.25	10.0	12.95	19.35	26.95	30.85	29.95	25.15	19.8	16.2	10.15	0.85	-9.15	-15.7	-14.5
ch1:	10:34:09	-7.1	1.75	8.25	9.85	5.3	-4.05	-17.1	-29.0	-37.4	-44.4	-51.3	-56.75	-62.2	-66.5	-66.4	-61.5
ch1:	10:34:09	-54.9	-47.65	-39.55	-31.0	-24.9	-23.85	-25.65	-26.25	-24.55	-23.3	-19.3	-10.0	-0.25	6.6	9.3	5.85
ch1:	10:34:09	1.45	-1.6	-7.0	-10.9	-6.4	6.5	23.2	38.0	43.15	40.25	35.55	30.0	21.0	11.25	2.35	-2.6
ch1:	10:34:09	3.35	19.65	36.85	47.6	50.1	46.45	42.9	43.1	43.85	37.2	24.95	15.55	10.4	5.1	6.3	16.65
ch1:	10:34:09	29.3	39.9	47.45	48.3	43.6	36.1	25.25	14.8	11.2	18.15	29.7	38.25	44.45	49.35	49.35	45.85
ch1:	10:34:09	40.3	30.05	18.45	13.75	19.9	34.3	50.3	63.65	71.05	69.4	61.65	51.55	36.95	17.9	-2.75	-21.3
ch1:	10:34:09	-27.4	-18.8	-4.85	9.55	19.8	25.3	26.55	21.5	12.05	4.15	-6.65	-23.85	-39.45	-47.1	-47.25	-44.75
ch1:	10:34:09	-43.45	-44.05	-44.25	-40.7	-32.3	-26.05	-26.3	-30.45	-35.6	-39.05	-36.7	-32.9	-30.85	-29.0	-24.95	-18.3
ch1:	10:34:09	-11.2	-11.85	-18.45	-23.8	-26.25	-24.45	-18.35	-13.65	-10.65	-6.15	1.15	10.25	18.35	22.1	19.35	8.6
ch1:	10:34:09	-3.6	-9.2	-7.55	0.55	14.4	27.4	34.15	32.1	26.15	23.6	23.55	19.85	14.25	6.4	-2.6	-9.4
ch1:	10:34:09	-10.1	-3.05	8.75	19.3	25.5	27.8	25.9	18.25	5.05	-7.75	-16.15	-18.3	-9.85	7.7	27.1	42.65
ch1:	10:34:09	50.95	54.15	55.6	51.35	37.7	17.0	-1.0	-7.1	-1.65	9.55	23.95	37.15	43.5	41.35	34.3	26.5
ch1:	10:34:09	19.4	16.1	18.55	23.45	28.95	34.55	37.05	37.85	40.15	43.2	44.5	38.2	23.75	11.95	7.1	4.35
ch1:	10:34:09	5.6	13.5	23.9	32.0	35.4	34.95	33.75	31.35	24.6	13.7	6.3	7.1	11.6	18.45	31.5	42.85
ch1:	10:34:12	-4.3	-4.8	-2.35	6.95	24.2	40.35	47.85	45.65	33.5	17.4	3.85	-12.45	-30.55	-38.0	-31.8	-18.95
ch1:	10:34:12	-2.6	11.6	18.4	21.45	24.9	29.55	28.7	15.0	-7.75	-24.15	-25.25	-12.7	1.9	11.25	16.65	19.15
ch1:	10:34:12	18.75	21.6	26.9	28.15	22.4	12.05	1.6	-5.85	-7.5	-3.35	7.05	21.15	32.0	35.3	34.85	33.1
ch1:	10:34:12	28.9	21.85	17.75	25.15	40.85	53.05	57.65	57.05	51.45	39.55	19.4	-2.05	-14.95	-18.2	-13.1	-0.5
ch1:	10:34:12	13.1	23.2	29.45	28.1	21.3	17.45	16.55	10.95	-0.65	-13.6	-20.05	-16.7	-8.0	0.45	6.35	5.55
ch1:	10:34:12	0.6	-4.75	-11.95	-17.5	-17.45	-19.8	-28.25	-38.55	-46.05	-46.3	-36.2	-18.9	-2.0	5.0	6.3	7.45
ch1:	10:34:12	4.9	-2.1	-10.9	-21.8	-30.05	-31.85	-24.6	-10.65	3.0	16.4	29.5	33.05	26.75	11.65	-12.65	-31.0
ch1:	10:34:12	-30.3	-22.5	-16.6	-11.15	-5.05	1.5	6.95	10.75	12.35	3.55	-17.55	-35.95	-45.3	-49.85	-51.25	-47.25
ch1:	10:34:12	-37.6	-27.2	-18.4	-9.0	-3.15	-6.75	-14.4	-21.85	-23.95	-18.95	-12.8	-9.2	-2.5	4.65	7.95	7.1
ch1:	10:34:12	1.8	-7.7	-18.7	-34.4	-51.25	-59.9	-58.3	-46.95	-30.05	-14.6	-5.25	-1.6	-3.2	-8.0	-14.35	-21.4
ch1:	10:34:12	-29.85	-39.6	-42.4	-33.05	-19.55	-11.55	-6.45	-1.3	5.45	16.9	23.45	13.0	-2.5	-7.35	-1.2	11.35
ch1:	10:34:12	23.75	30.5	35.4	39.85	36.7	24.05	6.85	-7.8	-11.55	-2.45	13.25	30.55	44.7	50.5	47.7	37.95
ch1:	10:34:12	22.95	9.7	2.9	-2.3	-6.25	-6.25	-4.95	-1.3	7.1	9.7	3.95	-3.7	-12.2	-15.8	-8.45	2.0
ch1:	10:34:12	10.1	16.5	19.85	18.2	14.3	13.25	12.55	4.0	-6.7	-5.6	4.2	16.3	25.3	28.7	29.15	25.5
ch1:	10:34:12	13.1	-0.55	-10.75	-14.95	-4.7	15.35	30.8	36.7	32.55	20.25	6.3	-8.15	-23.35	-36.2	-44.9	-50.1
ch1:	10:34:12	-54.55	-58.0	-56.6	-51.0	-44.25	-35.05	-24.6	-18.3	-18.25	-20.5	-22.55	-19.65	-10.75	0.05	7.55	9.75
ch1:	10:34:12	7.1	5.45	5.8	0.45	-12.5	-22.0	-20.15	-10.15	1.95	13.4	19.25	20.1	25.8	33.2	28.85	14.3
ch1:	10:34:12	-3.5	-22.7	-34.3	-28.15	-8.65	14.8	32.0	39.9	41.75	39.45	33.75	30.35	25.65	10.85	-9.45	-21.3
ch1:	10:34:12	-18.5	-2.2	17.85	32.05	38.5	39.2	33.95	24.95	15.4	8.9	1.0	-11.0	-15.9	-6.8	6.35	16.75
ch1:	10:34:12	26.35	33.65	35.6	34.75	31.75	26.25	19.5	12.2	3.35	-0.2	6.5	19.5	34.2	50.75	59.4	55.7
ch1:	10:34:12	47.65	40.1	30.5	20.7	10.65	-0.2	-4.25	5.85	25.65	47.45	64.7	70.6	63.65	47.7	25.85	1.6
ch1:	10:34:12	-21.0	-38.7	-52.2	-62.2	-68.05	-69.75	-69.55	-67.9	-66.7	-65.9	-64.15	-60.35	-57.05	-56.35	-58.75	-59.45
ch1:	10:34:12	-58.4	-59.5	-59.2	-53.35	-46.65	-43.4	-43.85	-46.4	-48.1	-46.55	-42.95	-38.7	-36.2	-35.5	-38.1	-44.1
ch1:	10:34:12	-48.05	-44.55	-36.8	-28.75	-22.25	-15.2	-6.15	1.9	4.6	1.7	-7.45	-15.45	-15.0	-5.65	9.45	24.9
ch1:	10:34:15	15.35	5.7	1.05	0.45	1.2	0.35	0.6	5.35	11.25	15.65	21.7	27.1	26.8	22.55	20.2	23.65
ch1:	10:34:15	28.35	24.55	13.75	4.75	0.65	1.1	3.35	6.2	13.45	23.7	32.25	37.55	36.75	28.7	20.85	19.75
ch1:	10:34:15	24.9	29.1	28.25	23.1	14.55	6.65	5.1	7.05	6.95	6.05	7.3	11.25	16.6	22.9	30.55	36.25
ch1:	10:34:15	35.35	31.8	26.75	17.75	11.45	15.0	24.3	36.05	47.1	53.15	56.35	59.65	60.8	53.85	40.05	27.15
ch1:	10:34:15	21.1	19.1	18.95	19.3	18.8	20.15	22.0	18.45	11.25	6.45	2.4	-2.75	-6.95	-5.6	1.55	10.1
ch1:	10:34:15	16.6	20.8	22.45	22.6	20.85	16.4	8.1	-4.35	-15.65	-18.15	-10.45	0.75	11.95	20.0	25.1	30.05
ch1:	10:34:15	31.55	21.55	1.65	-16.9	-24.0	-18.7	-7.95	2.75	10.75	13.75	12.35	10.65	7.55	1.6	-4.85	-10.8
ch1:	10:34:15	-13.7	-6.35	9.1	24.3	34.65	38.6	38.05	38.65	33.95	16.65	-0.3	-6.65	-5.25	-1.4	2.05	3.95
ch1:	10:34:15	8.2	15.9	23.65	30.6	33.1	29.9	21.3	15.15	15.55	21.4	25.95	30.2	35.7	40.25	35.8	16.05
ch1:	10:34:15	-8.65	-15.35	1.05	27.85	51.9	65.4	63.6	48.3	26.9	3.9	-20.45	-46.3	-68.45	-84.05	-95.7	-100.2
ch1:	10:34:15	-96.55	-91.65	-89.05	-86.7	-88.5	-94.2	-98.7	-98.4	-94.75	-90.15	-88.05	-87.85	-86.05	-83.0	-79.7	-73.6
ch1:	10:34:15	-65.2	-56.2	-49.55	-50.25	-57.35	-63.05	-64.65	-57.4	-42.5	-29.1	-19.6	-11.85	-7.55	-5.7	-4.9	-9.3
ch1:	10:34:15	-17.8	-24.15	-23.3	-11.5	8.65	28.1	41.05	46.85	45.55	40.65	35.55	31.9	29.15	27.45	28.45	34.45
ch1:	10:34:15	43.0	54.15	65.55	71.5	69.3	61.75	56.35	59.05	65.05	68.35	71.15	72.8	69.2	60.75	51.3	41.5
ch1:	10:34:15	31.1	20.2	12.05	7.95	6.85	10.1	17.05	24.65	31.5	37.6	42.45	47.0	49.85	50.75	52.5	55.05
ch1:	10:34:15	51.1	38.45	26.45	25.35	33.75	45.2	58.55	72.65	83.4	86.2	79.15	64.45	48.55	37.95	35.4	39.45
ch1:	10:34:15	49.5	64.15	82.3	96.4	98.8	91.35	79.55	68.75	64.95	68.75	74.7	80.0	81.85	78.15	70.75	62.2
ch1:	10:34:15	53.6	43.4	27.65	12.85	7.15	6.25	8.25	14.2	19.5	22.55	26.75	29.55	30.75	34.4	40.45	42.85
ch1:	10:34:15	38.3	30.45	22.05	14.05	12.5	19.65	29.15	40.9	53.05	56.0	46.95	39.7	44.05	55.85	64.45	70.3
ch1:	10:34:15	72.5	63.5	46.45	33.2	29.7	39.55	57.35	73.4	83.0	84.9	80.0	68.1	48.65	24.9	-1.25	-27.8
ch1:	10:34:15	-44.5	-50.5	-52.4	-50.05	-44.25	-40.2	-36.95	-34.2	-32.5	-28.4	-24.1	-25.25	-30.45	-34.5	-30.2	-14.6
ch1:	10:34:15	8.0	27.25	35.5	33.3	26.2	16.1	3.55	-11.45	-27.15	-40.15	-46.85	-45.9	-41.3	-40.8	-39.1	-31.35
ch1:	10:34:15	-20.45	-10.6	0.35	10.3	14.4	11.25	6.4	7.55	15.2	27.75	42.4	55.6	64.2	69.0	67.9	59.25
ch1:	10:34:15	41.1	21.6	12.15	15.35	29.8	51.65	69.65	77.25	74.45	61.95	45.55	31.0	17.05	-1.55	-23.1	-40.8
ch1:	10:34:18	-36.1	-33.9	-34.4	-33.5	-31.5	-31.85	-30.65	-29.35	-36.05	-44.9	-42.65	-26.4	-4.35	13.0	19.05	13.95
ch1:	10:34:18	2.95	-7.8	-17.25	-25.85	-31.3	-33.45	-34.35	-33.15	-28.55	-18.05	-3.65	9.0	17.35	22.95	26.9	31.55
ch1:	10:34:18	37.75	40.15	33.9	20.85	6.95	0.1	5.8	21.45	42.15	61.3	72.75	73.8	66.9	53.6	36.5	21.25
ch1:	10:34:18	14.0	13.4	15.2	17.2	19.45	22.2	27.35	33.0	39.2	45.3	47.75	44.8	33.25	14.2	2.05	7.55
ch1:	10:34:18	27.75	51.5	66.55	67.65	59.75	48.3	40.55	34.35	20.3	-1.15	-24.1	-44.35	-51.9	-45.1	-29.75	-14.55
ch1:	10:34:18	-5.0	1.5	10.3	17.6	20.95	15.45	-0.3	-17.25	-27.1	-26.85	-19.15	-10.95	-3.05	5.4	9.35	11.2
ch1:	10:34:18	14.95	16.3	13.3	5.75	-6.45	-14.65	-10.9	-0.25	13.75	25.65	28.0	21.6	14.1	10.75	12.9	7.05
[truncated: 12,009 more rows]
