# Supplementary material for: Wavelet transform-based mode decomposition for EEG signals under general anesthesia
Source: PeerJ. 2024 Nov 15;12:e18518. doi: 10.7717/peerj.18518 (PMC11572389; doi:10.7717/peerj.18518)
Supplement: Supplemental Information 5 [file peerj-12-18518-s005.zip › Supplementary_File14_EEG_data_10cases_EME30min/Case_08_EME30min.tsv]

Ch	Time	ch[0]	ch[1]	ch[2]	ch[3]	ch[4]	ch[5]	ch[6]	ch[7]	ch[8]	ch[9]	ch[10]	ch[11]	ch[12]	ch[13]	ch[14]	ch[15]
ch1:	16:22:39	-5.45	-5.0	-10.2	-16.55	-22.05	-24.15	-21.35	-15.4	-10.35	-4.95	-2.35	-2.1	-3.5	-6.8	-12.35	-15.7
ch1:	16:22:39	-15.6	-12.45	-8.7	-6.5	-4.05	-1.2	-0.6	-2.8	-5.5	-8.45	-9.35	-9.3	-9.45	-9.2	-7.0	-5.05
ch1:	16:22:39	-1.95	3.1	4.95	2.75	0.6	2.0	4.05	4.8	1.3	-1.5	-1.2	2.1	6.5	11.25	14.75	16.6
ch1:	16:22:39	14.6	8.75	2.45	-3.05	-7.15	-10.45	-13.55	-17.85	-20.05	-20.55	-21.15	-22.5	-22.35	-23.6	-25.1	-25.6
ch1:	16:22:39	-25.45	-24.8	-22.7	-20.75	-20.7	-20.2	-17.85	-15.35	-14.85	-13.2	-10.95	-10.05	-10.15	-9.3	-8.15	-6.15
ch1:	16:22:39	-3.2	-1.75	-2.2	-4.2	-6.5	-9.45	-11.15	-11.25	-8.95	-6.8	-4.25	-2.55	-0.8	0.0	-0.85	-4.05
ch1:	16:22:39	-7.3	-10.65	-13.5	-14.25	-14.1	-12.45	-8.85	-4.45	-1.1	2.6	5.0	7.15	10.1	14.4	17.2	18.1
ch1:	16:22:39	17.65	14.75	9.0	2.2	-2.6	-5.85	-7.25	-8.2	-6.5	-2.8	3.15	8.6	12.9	15.8	19.25	22.75
ch1:	16:22:39	25.0	23.5	17.7	10.3	3.85	-0.75	-3.7	-3.4	-1.75	1.15	4.8	9.25	13.25	18.1	23.15	27.3
ch1:	16:22:39	31.1	33.25	32.5	29.9	28.25	24.95	20.25	11.9	4.7	1.35	-1.75	-7.6	-11.4	-12.6	-12.1	-10.1
ch1:	16:22:39	-6.7	-3.3	-0.85	0.75	1.5	3.0	3.1	0.8	-3.55	-5.75	-8.0	-10.9	-12.85	-12.45	-10.15	-5.65
ch1:	16:22:39	-0.3	5.0	10.0	12.9	15.05	15.7	15.2	12.4	6.45	-3.15	-12.0	-19.2	-23.3	-25.05	-27.95	-31.65
ch1:	16:22:39	-31.8	-29.2	-27.5	-25.55	-23.95	-21.75	-19.5	-17.75	-18.3	-19.35	-20.9	-19.65	-17.95	-17.8	-16.9	-13.3
ch1:	16:22:39	-8.4	-4.2	-2.4	-3.4	-4.35	-4.7	-2.45	-1.3	-2.95	-4.7	-2.9	-1.0	1.05	3.0	3.4	4.5
ch1:	16:22:39	8.3	10.75	8.4	3.75	-3.1	-7.9	-8.35	-4.8	0.5	9.15	15.7	17.45	15.55	14.75	16.6	18.6
ch1:	16:22:39	19.1	19.15	17.7	12.9	6.65	-0.9	-8.85	-15.6	-18.55	-18.05	-15.55	-12.2	-7.5	-1.9	2.75	4.8
ch1:	16:22:39	4.0	3.0	0.95	-2.35	-7.0	-8.9	-6.6	-0.05	5.4	9.1	10.95	12.65	14.0	14.5	13.25	10.85
ch1:	16:22:39	6.35	-0.9	-5.5	-5.75	-4.5	-2.9	2.0	7.4	11.7	12.95	13.65	14.9	14.9	12.6	9.15	4.0
ch1:	16:22:39	-0.9	-3.8	-8.2	-12.5	-16.3	-18.0	-16.55	-12.7	-8.45	-1.2	4.7	7.6	8.8	9.05	9.5	10.05
ch1:	16:22:39	9.75	7.65	4.1	-2.3	-9.6	-15.95	-18.7	-20.85	-22.6	-22.3	-20.9	-19.0	-13.55	-6.3	-1.1	1.25
ch1:	16:22:39	1.7	0.9	-3.0	-8.45	-14.3	-18.45	-18.7	-15.6	-12.65	-7.75	-2.7	1.6	6.35	8.95	7.25	4.5
ch1:	16:22:39	2.9	0.15	-6.55	-17.85	-27.95	-33.5	-33.05	-28.25	-20.3	-11.4	-3.3	2.35	7.05	9.7	8.9	5.75
ch1:	16:22:39	-1.3	-11.6	-19.85	-22.0	-19.4	-10.7	-0.3	9.65	19.05	26.6	30.0	32.25	32.5	30.6	27.2	20.2
ch1:	16:22:39	11.0	3.1	-2.75	-8.9	-13.7	-16.25	-16.25	-18.4	-20.95	-22.2	-23.05	-22.55	-17.2	-9.9	-5.1	-4.95
ch1:	16:22:42	-2.0	-5.35	-9.35	-14.3	-17.8	-19.2	-15.15	-6.7	3.0	9.8	13.75	15.6	15.1	11.65	6.8	1.45
ch1:	16:22:42	-3.9	-9.45	-17.25	-24.15	-27.0	-26.0	-23.35	-19.5	-16.45	-11.7	-6.85	-3.8	-2.05	-0.95	-1.05	-0.9
ch1:	16:22:42	-0.1	1.5	4.5	4.65	2.4	0.0	-1.5	-0.5	3.55	6.2	7.8	8.65	8.0	8.35	8.55	6.4
ch1:	16:22:42	2.7	0.2	-3.15	-5.5	-5.05	1.05	7.6	11.05	10.9	6.4	-4.8	-13.65	-14.3	-10.8	-5.8	-0.7
ch1:	16:22:42	3.85	10.45	19.0	21.35	17.2	10.9	4.85	-0.85	-5.55	-8.75	-10.5	-11.35	-10.8	-8.2	-4.4	2.25
ch1:	16:22:42	9.1	15.45	20.9	26.95	31.65	34.6	33.0	29.1	25.8	23.3	17.1	6.75	-5.0	-14.8	-21.7	-26.65
ch1:	16:22:42	-29.8	-30.9	-29.85	-28.6	-25.75	-22.6	-19.3	-16.15	-12.3	-8.75	-7.85	-10.55	-13.35	-14.95	-18.1	-20.75
ch1:	16:22:42	-20.95	-18.95	-15.2	-7.9	-1.0	3.95	6.05	6.25	3.8	1.75	0.4	0.35	0.75	-2.45	-8.5	-12.65
ch1:	16:22:42	-13.1	-12.5	-8.8	-2.35	7.6	17.6	24.8	26.7	25.5	20.8	13.35	5.8	0.9	-3.6	-11.55	-21.2
ch1:	16:22:42	-28.3	-27.6	-19.95	-10.95	-5.75	-1.4	1.1	1.3	2.45	6.45	9.15	10.2	9.65	5.25	-1.6	-8.55
ch1:	16:22:42	-12.45	-13.7	-12.35	-9.35	-5.85	-5.4	-5.7	-4.3	-0.45	3.3	4.6	4.05	2.1	-1.7	-8.0	-16.05
ch1:	16:22:42	-25.4	-32.9	-38.1	-37.7	-31.45	-22.55	-15.4	-8.0	-1.1	4.5	7.9	10.9	14.5	16.6	14.4	7.35
ch1:	16:22:42	-1.4	-8.0	-9.15	-6.85	-2.55	3.15	9.1	13.35	16.05	16.6	16.05	17.65	18.35	16.35	12.9	8.3
ch1:	16:22:42	2.3	-2.4	-8.3	-13.2	-14.75	-12.05	-8.15	-3.0	0.6	3.35	5.1	5.05	3.55	1.55	-0.95	-3.4
ch1:	16:22:42	-4.45	-7.2	-9.45	-6.3	3.95	14.95	24.0	30.5	32.7	31.15	29.1	26.3	21.95	16.75	10.8	4.65
ch1:	16:22:42	-0.75	-2.05	-3.95	-9.6	-15.4	-17.05	-17.0	-13.5	-7.5	-3.15	-2.5	-3.4	-1.65	0.9	0.2	-2.7
ch1:	16:22:42	-3.5	-4.5	-4.45	-4.5	-6.6	-10.15	-9.65	-5.85	-0.2	4.65	9.3	13.45	15.5	17.2	19.3	18.35
ch1:	16:22:42	12.4	6.2	0.05	-6.45	-11.9	-15.6	-19.9	-23.05	-23.55	-21.6	-16.95	-11.25	-6.75	-5.15	-5.5	-7.45
ch1:	16:22:42	-9.05	-8.95	-6.8	-6.55	-6.35	-5.25	-2.7	0.45	4.05	6.0	5.85	6.35	10.35	15.65	17.05	14.9
ch1:	16:22:42	9.85	1.85	-9.5	-16.35	-15.5	-11.1	-7.1	-2.55	1.75	5.85	9.6	10.8	12.05	14.15	13.3	6.15
ch1:	16:22:42	-1.8	-7.95	-10.6	-10.3	-5.15	1.4	6.65	9.65	10.8	9.65	9.6	11.25	11.75	11.05	6.4	-3.0
ch1:	16:22:42	-12.45	-16.85	-19.45	-20.6	-20.7	-18.75	-14.9	-9.2	-4.15	-0.55	2.35	2.3	0.45	-0.5	-0.95	-4.75
ch1:	16:22:42	-8.5	-12.25	-15.6	-18.15	-16.65	-12.0	-6.1	-1.75	2.1	6.0	8.75	9.95	7.45	1.15	-6.25	-12.1
ch1:	16:22:42	-15.3	-12.7	-7.65	-1.4	5.8	12.4	16.95	21.25	23.55	23.9	22.85	19.9	15.95	10.95	5.75	-0.4
ch1:	16:22:45	0.15	5.15	7.45	8.35	9.1	11.05	13.5	16.65	18.75	17.8	13.55	8.5	5.55	2.9	-1.05	-6.55
ch1:	16:22:45	-11.35	-18.15	-24.45	-29.0	-31.65	-34.9	-37.45	-38.6	-39.25	-39.4	-38.15	-35.2	-31.6	-28.0	-26.85	-26.7
ch1:	16:22:45	-26.85	-25.0	-21.5	-17.75	-16.0	-15.0	-15.75	-16.65	-15.7	-15.1	-16.8	-20.85	-24.0	-21.65	-14.2	-7.3
ch1:	16:22:45	-1.1	4.0	7.55	7.6	6.5	4.2	-0.25	-6.0	-8.55	-9.25	-11.9	-15.3	-17.45	-13.35	-6.2	-1.3
ch1:	16:22:45	0.55	4.35	9.15	14.6	19.2	22.6	21.6	14.65	6.45	2.25	1.05	2.35	8.1	15.05	19.4	20.8
ch1:	16:22:45	23.4	24.5	21.95	17.0	10.05	1.2	-7.95	-17.1	-22.95	-19.95	-11.9	-4.15	1.95	8.55	14.15	18.45
ch1:	16:22:45	20.15	21.35	21.7	19.65	13.75	6.95	0.6	-5.1	-10.4	-15.0	-18.2	-19.55	-19.0	-16.4	-10.3	-4.75
ch1:	16:22:45	-1.95	-1.55	-2.35	-5.05	-8.15	-12.75	-17.6	-21.8	-24.7	-23.3	-16.0	-4.65	4.9	9.8	9.3	7.0
ch1:	16:22:45	2.55	-2.7	-9.25	-15.95	-23.3	-28.7	-31.45	-29.95	-23.35	-14.35	-4.95	3.6	10.9	15.45	17.05	16.65
ch1:	16:22:45	16.9	13.8	7.15	1.3	-0.4	1.7	7.55	14.5	21.1	29.45	35.55	37.0	35.1	33.75	31.4	29.0
ch1:	16:22:45	25.0	20.8	15.75	8.95	0.35	-5.95	-8.8	-8.75	-5.2	0.3	6.9	13.65	19.5	23.65	26.7	26.35
ch1:	16:22:45	23.25	17.95	11.15	3.85	-1.55	-3.85	-1.9	1.1	5.0	13.25	23.2	31.5	35.75	36.25	32.55	28.85
ch1:	16:22:45	24.0	17.95	10.8	4.05	-3.8	-10.65	-14.25	-15.2	-15.1	-12.95	-7.85	-2.65	1.0	3.2	4.9	4.15
ch1:	16:22:45	2.0	-1.2	-5.2	-10.2	-14.05	-15.65	-15.05	-11.2	-4.0	4.45	10.6	14.75	16.6	18.2	17.6	16.0
ch1:	16:22:45	13.1	8.85	0.65	-8.5	-16.25	-20.35	-19.5	-15.25	-10.35	-4.05	2.85	8.2	13.5	16.55	16.65	14.95
ch1:	16:22:45	11.7	7.0	2.3	-4.6	-13.25	-21.35	-28.25	-31.75	-30.75	-26.85	-20.95	-12.95	-7.5	-4.85	-3.75	-3.35
ch1:	16:22:45	-3.6	-3.8	-7.45	-13.5	-17.1	-14.5	-8.45	-3.25	0.6	2.5	2.45	1.65	0.45	-4.6	-11.55	-18.35
ch1:	16:22:45	-22.3	-24.45	-23.4	-19.55	-14.85	-11.7	-9.05	-7.05	-6.15	-5.55	-5.1	-5.2	-8.4	-11.3	-9.6	-7.25
ch1:	16:22:45	-11.35	-18.15	-23.55	-24.1	-19.05	-13.0	-9.15	-7.95	-8.25	-8.15	-7.6	-11.65	-15.55	-19.25	-25.45	-32.4
ch1:	16:22:45	-33.1	-30.9	-26.6	-21.75	-16.85	-11.45	-5.25	0.05	2.95	3.7	2.85	1.5	-3.05	-10.3	-18.05	-20.55
ch1:	16:22:45	-16.9	-10.3	-3.1	3.8	7.35	9.75	13.05	14.3	12.5	5.9	-4.55	-13.45	-15.45	-13.0	-7.8	-4.55
ch1:	16:22:45	-2.3	-1.1	-1.0	1.1	5.3	6.4	3.85	-3.75	-15.2	-22.4	-22.75	-17.55	-8.35	0.85	6.7	13.3
ch1:	16:22:45	18.6	20.15	21.7	24.95	27.1	26.9	22.75	14.4	5.75	-2.9	-11.0	-16.0	-15.6	-11.55	-3.6	3.95
ch1:	16:22:45	10.35	13.5	13.05	9.25	3.15	-4.95	-10.8	-12.85	-15.55	-20.2	-22.65	-19.8	-15.45	-10.95	-5.75	-0.95
ch1:	16:22:48	14.7	15.3	11.95	8.7	5.95	3.2	2.7	3.5	3.7	5.35	7.05	10.15	13.7	16.45	17.45	18.75
ch1:	16:22:48	16.65	11.3	2.9	-5.7	-14.6	-23.15	-29.35	-33.25	-35.4	-37.15	-38.4	-38.25	-35.6	-33.95	-33.4	-30.35
ch1:	16:22:48	-27.4	-26.4	-26.2	-26.65	-28.5	-29.6	-30.8	-29.7	-26.2	-21.7	-17.65	-13.65	-14.1	-15.15	-14.3	-12.4
ch1:	16:22:48	-12.75	-12.7	-13.15	-15.35	-19.65	-23.5	-26.0	-27.15	-28.0	-26.95	-21.25	-14.65	-7.9	-0.4	6.95	11.5
ch1:	16:22:48	12.8	9.5	4.9	2.85	1.35	-1.35	-3.3	-2.85	-1.05	2.35	6.4	10.35	11.8	11.95	10.6	6.35
ch1:	16:22:48	0.2	-2.6	-1.7	2.1	7.85	12.4	15.1	14.9	13.5	12.1	10.6	6.25	0.35	-5.8	-8.75	-9.35
ch1:	16:22:48	-6.65	0.55	9.35	15.1	19.3	24.0	27.9	31.25	31.7	30.8	28.3	22.35	13.85	6.75	-3.25	-13.8
ch1:	16:22:48	-18.9	-17.55	-14.15	-11.2	-7.8	-1.65	6.8	15.2	22.45	25.25	25.75	22.95	16.45	7.75	0.6	-6.85
ch1:	16:22:48	-13.9	-20.7	-22.7	-16.95	-6.1	4.4	12.8	17.6	19.0	19.05	17.75	16.7	14.15	8.25	-1.55	-11.3
ch1:	16:22:48	-17.2	-18.45	-16.3	-11.45	-3.05	5.3	11.1	12.8	13.5	13.75	13.45	9.55	4.35	-2.9	-11.0	-18.55
ch1:	16:22:48	-23.45	-26.55	-26.0	-21.7	-15.1	-8.1	-2.3	1.55	2.75	2.9	2.15	1.0	-3.95	-12.0	-20.25	-26.45
ch1:	16:22:48	-30.4	-29.6	-25.6	-21.25	-15.55	-8.15	1.3	10.85	19.85	24.55	26.35	26.7	24.2	16.2	9.75	8.3
ch1:	16:22:48	6.0	-1.6	-10.3	-15.9	-19.35	-21.55	-21.65	-17.8	-12.05	-5.65	-4.25	-7.9	-13.8	-19.2	-24.5	-24.85
ch1:	16:22:48	-20.25	-14.5	-11.9	-12.4	-12.2	-9.65	-5.7	-3.0	-2.0	-3.0	-4.05	-5.95	-9.2	-12.95	-14.2	-13.45
ch1:	16:22:48	-11.6	-9.55	-7.15	-3.35	3.0	8.9	9.5	4.65	-3.45	-11.8	-17.15	-14.55	-6.2	0.85	0.65	-1.95
ch1:	16:22:48	-1.6	-0.2	-0.1	1.25	4.75	5.35	0.5	-9.95	-20.75	-23.8	-14.6	-2.7	6.05	10.3	9.65	4.05
ch1:	16:22:48	0.7	1.95	5.55	5.9	-2.45	-18.8	-35.2	-43.25	-40.1	-27.7	-14.35	-4.45	0.5	1.7	1.55	2.85
ch1:	16:22:48	3.65	2.85	2.2	0.25	-5.0	-11.75	-15.3	-15.0	-12.8	-12.55	-13.65	-14.45	-11.85	-7.95	-4.45	-2.75
ch1:	16:22:48	-4.2	-8.95	-10.2	-6.5	-3.5	0.45	6.95	12.45	14.7	16.45	17.7	18.35	17.4	16.7	13.0	2.95
ch1:	16:22:48	-7.2	-9.15	-4.6	2.25	9.65	14.15	15.65	15.35	15.2	15.3	15.75	11.95	2.45	-11.35	-23.75	-32.8
ch1:	16:22:48	-36.8	-36.0	-33.35	-31.95	-32.45	-33.0	-31.1	-25.0	-19.95	-17.55	-19.45	-24.35	-29.95	-32.05	-29.85	-22.8
ch1:	16:22:48	-14.95	-9.85	-6.65	-5.2	-4.4	-2.9	-0.35	-1.2	-3.95	-9.8	-17.3	-24.3	-25.5	-22.8	-17.6	-11.25
ch1:	16:22:48	-3.5	4.1	10.35	13.75	13.85	11.2	5.3	-2.7	-11.0	-17.85	-24.0	-26.8	-24.5	-18.9	-13.5	-9.5
ch1:	16:22:48	-4.65	1.5	6.8	8.4	9.45	10.3	12.8	14.45	14.55	13.0	12.95	12.25	13.25	15.0	16.4	15.2
ch1:	16:22:52	-23.0	-20.3	-9.6	0.6	8.85	12.45	11.6	8.25	5.1	1.9	1.25	-0.25	-3.2	-7.75	-11.65	-13.3
ch1:	16:22:52	-11.85	-8.45	-5.0	-0.75	5.8	16.05	25.35	33.2	37.7	36.0	27.85	21.55	18.75	17.85	16.9	14.35
ch1:	16:22:52	10.1	5.4	0.05	-3.65	-2.85	-0.45	2.4	3.2	1.75	1.35	6.1	11.7	16.35	20.1	22.6	20.5
ch1:	16:22:52	13.8	6.3	1.7	0.4	0.95	2.9	5.15	7.75	9.95	11.35	9.6	6.05	3.05	-1.1	-6.35	-10.35
ch1:	16:22:52	-12.65	-12.5	-8.25	-2.0	6.35	13.9	17.45	14.9	9.7	1.8	-6.15	-13.6	-18.25	-19.1	-13.05	-2.15
ch1:	16:22:52	8.5	14.05	14.55	12.55	8.35	2.95	-1.95	-4.4	-8.2	-15.3	-23.6	-29.65	-33.6	-35.3	-35.75	-34.5
ch1:	16:22:52	-30.5	-26.15	-22.25	-20.05	-21.1	-24.7	-24.75	-22.7	-18.8	-13.95	-9.85	-9.05	-8.6	-9.55	-12.0	-13.3
ch1:	16:22:52	-13.3	-14.4	-16.75	-19.35	-22.0	-23.15	-24.3	-22.5	-15.2	-5.55	1.9	6.7	7.1	5.0	1.75	-4.45
ch1:	16:22:52	-12.85	-21.75	-31.15	-39.45	-41.15	-37.45	-32.85	-30.0	-25.25	-18.05	-9.65	-4.05	-0.9	-0.3	-3.55	-10.45
ch1:	16:22:52	-16.0	-18.4	-18.1	-13.45	-5.95	4.1	12.05	16.45	17.15	16.25	14.45	13.35	10.05	3.45	-4.95	-13.25
ch1:	16:22:52	-20.8	-25.45	-25.8	-23.75	-18.2	-9.9	-0.25	8.15	15.4	19.6	22.0	21.45	17.8	11.75	7.35	6.85
ch1:	16:22:52	9.6	12.85	14.15	14.3	11.4	9.4	12.65	20.1	25.8	30.15	30.65	25.65	16.95	8.7	1.75	-1.45
ch1:	16:22:52	0.2	2.65	3.3	2.35	3.25	5.4	8.2	11.5	13.75	11.4	8.6	8.35	8.1	6.4	5.45	6.75
ch1:	16:22:52	9.75	11.1	8.1	5.35	5.2	7.8	10.35	13.45	14.35	12.55	7.55	1.65	-2.5	-2.05	0.05	0.35
ch1:	16:22:52	0.55	2.35	5.5	8.85	12.5	13.9	13.75	13.1	13.9	13.55	12.75	11.7	9.85	6.9	3.25	0.6
ch1:	16:22:52	1.25	4.25	7.4	11.35	12.95	11.95	9.7	8.05	4.15	-1.15	-9.3	-16.0	-19.0	-18.65	-15.05	-8.65
ch1:	16:22:52	-0.75	8.25	14.95	16.3	16.0	15.3	15.15	15.35	15.3	14.1	13.5	13.8	14.05	12.95	9.95	7.3
ch1:	16:22:52	6.05	5.25	2.8	0.9	-1.2	-3.4	-6.1	-6.6	-5.55	-2.0	2.9	8.5	10.6	9.05	5.45	1.85
ch1:	16:22:52	0.55	2.05	4.3	5.95	7.85	8.4	5.7	0.4	-4.45	-7.1	-4.35	1.55	4.95	6.2	7.2	6.55
ch1:	16:22:52	3.85	0.8	-5.35	-10.45	-13.1	-13.85	-15.15	-16.5	-19.6	-22.6	-23.75	-20.55	-13.35	-3.85	5.25	11.0
ch1:	16:22:52	13.1	12.7	12.35	8.75	1.7	-5.65	-12.65	-21.65	-27.6	-29.45	-29.5	-24.85	-16.4	-8.8	-2.65	2.1
ch1:	16:22:52	4.05	4.5	2.8	0.0	-5.85	-13.25	-22.05	-31.45	-39.15	-40.0	-35.4	-27.65	-21.25	-18.4	-15.4	-11.85
ch1:	16:22:52	-9.65	-7.2	-4.95	-5.4	-7.2	-11.55	-15.55	-15.85	-12.8	-10.4	-7.8	-4.9	-0.9	4.3	9.65	13.2
ch1:	16:22:52	13.0	10.15	5.25	0.2	-1.85	0.8	2.8	4.0	4.2	5.1	7.35	12.55	19.7	27.05	30.85	30.1
ch1:	16:22:55	14.4	8.05	-1.45	-10.1	-16.15	-18.2	-15.4	-6.45	3.35	10.3	15.1	17.1	15.95	14.65	13.15	9.1
ch1:	16:22:55	2.4	-9.25	-18.85	-19.8	-14.2	-5.95	6.3	17.45	25.75	29.35	26.55	19.15	10.2	1.4	-6.1	-14.25
ch1:	16:22:55	-21.55	-22.2	-16.05	-5.55	3.9	11.15	17.2	21.2	20.6	17.15	10.95	2.6	-3.0	-3.35	-2.55	-8.05
ch1:	16:22:55	-16.8	-21.3	-18.5	-11.95	-3.4	3.5	9.85	13.7	12.9	8.75	4.75	-0.1	-7.6	-17.4	-26.15	-27.1
ch1:	16:22:55	-21.6	-11.65	-1.25	7.75	12.0	13.25	12.75	11.8	8.35	3.95	-0.9	-7.1	-13.35	-16.4	-16.5	-15.05
ch1:	16:22:55	-10.85	-6.55	-3.35	-1.1	0.0	-0.35	0.4	0.65	0.45	-1.0	-6.1	-14.75	-21.85	-20.65	-11.6	0.0
ch1:	16:22:55	9.7	17.05	19.45	19.45	18.5	16.8	12.95	8.15	-0.15	-11.8	-23.65	-32.15	-35.9	-34.2	-29.6	-24.55
ch1:	16:22:55	-18.7	-13.3	-8.35	-6.55	-8.2	-12.35	-14.7	-14.55	-12.0	-10.15	-10.75	-12.4	-12.4	-9.45	-5.8	-3.15
ch1:	16:22:55	-3.05	-5.3	-10.0	-15.95	-23.9	-30.1	-30.55	-24.6	-17.25	-11.85	-8.85	-6.35	-2.7	2.9	8.45	8.55
ch1:	16:22:55	3.65	-4.4	-11.85	-15.6	-16.5	-20.0	-23.4	-24.6	-23.45	-19.5	-12.95	-4.05	4.6	9.5	9.75	7.4
ch1:	16:22:55	1.35	-4.35	-8.6	-11.8	-14.6	-16.4	-19.15	-18.95	-15.3	-9.85	-3.15	2.4	4.9	5.9	5.15	1.9
ch1:	16:22:55	0.2	-1.65	-3.55	-4.35	-3.5	-3.95	-2.5	2.1	8.5	13.85	17.4	18.0	14.15	8.8	4.45	2.35
ch1:	16:22:55	0.1	-2.65	-9.0	-16.2	-19.65	-16.4	-8.0	4.25	15.9	25.4	31.1	33.2	33.65	32.0	29.3	26.7
ch1:	16:22:55	23.15	16.0	9.25	3.7	0.5	-0.3	1.1	4.45	8.2	10.6	13.3	16.2	17.95	20.3	19.6	14.25
ch1:	16:22:55	7.65	2.3	-4.6	-12.3	-18.9	-21.8	-21.65	-18.6	-13.75	-8.95	-4.6	0.05	4.3	5.05	3.1	-0.1
ch1:	16:22:55	-1.65	-3.1	-5.55	-7.65	-7.15	-5.75	-2.55	0.7	0.95	-0.45	-4.7	-11.65	-15.95	-14.6	-11.25	-7.75
ch1:	16:22:55	-6.45	-4.55	-0.3	7.35	13.55	16.95	15.1	11.0	7.3	4.3	-0.2	-4.4	-7.0	-7.05	-4.7	-3.95
ch1:	16:22:55	-5.2	-3.9	3.85	15.5	26.4	32.05	32.55	29.85	24.3	16.15	6.6	-0.2	-3.9	-7.35	-12.6	-15.6
ch1:	16:22:55	-14.5	-7.9	-0.65	3.95	5.0	7.15	9.55	9.05	3.25	-5.6	-14.85	-20.65	-22.0	-22.75	-21.75	-18.55
ch1:	16:22:55	-13.2	-5.95	3.0	9.85	14.05	15.7	14.95	11.7	6.85	1.4	-5.65	-12.0	-15.2	-15.75	-17.5	-16.35
ch1:	16:22:55	-11.8	-5.95	-0.05	6.25	8.65	8.05	4.9	-0.3	-5.9	-10.45	-15.1	-19.35	-21.25	-21.9	-18.55	-9.2
ch1:	16:22:55	2.5	9.4	10.1	6.15	1.2	-3.4	-7.15	-8.4	-9.1	-12.45	-17.7	-20.1	-19.0	-13.85	-7.8	-2.1
ch1:	16:22:55	3.1	8.05	8.9	5.85	0.9	-2.15	-3.4	-5.3	-8.1	-9.5	-10.4	-11.5	-11.2	-9.55	-5.5	-0.6
ch1:	16:22:55	3.4	3.8	3.3	2.75	1.65	-2.35	-8.0	-11.8	-10.5	-6.95	-4.85	-1.95	1.95	6.9	12.45	17.6
ch1:	16:22:58	6.95	12.05	16.95	20.9	24.75	23.65	18.3	10.1	0.9	-4.1	-4.1	-1.5	1.85	6.7	12.6	18.9
ch1:	16:22:58	22.0	24.5	27.7	28.75	25.15	18.8	11.95	6.9	4.5	3.5	3.4	4.65	7.05	8.9	10.05	9.4
ch1:	16:22:58	8.35	5.9	3.55	0.25	-5.65	-12.2	-14.45	-12.9	-10.15	-2.65	8.35	18.9	25.3	28.15	26.5	23.3
ch1:	16:22:58	17.0	8.5	-0.95	-9.6	-16.6	-21.4	-27.45	-33.55	-38.2	-43.55	-48.25	-50.6	-52.85	-54.75	-52.8	-49.65
ch1:	16:22:58	-48.35	-49.3	-48.25	-45.2	-43.2	-43.65	-45.05	-45.5	-44.95	-43.75	-41.85	-37.95	-35.65	-35.8	-37.25	-36.65
ch1:	16:22:58	-32.95	-26.8	-21.95	-19.45	-18.65	-18.9	-20.7	-22.45	-23.9	-25.5	-22.55	-14.85	-7.35	-2.7	2.35	8.05
ch1:	16:22:58	15.4	21.65	25.75	26.25	23.35	19.15	14.65	6.45	-0.8	-2.65	-5.05	-6.0	-1.1	4.8	7.95	11.05
ch1:	16:22:58	12.3	13.75	16.45	17.1	16.45	16.0	12.75	7.65	3.3	-1.2	-2.6	-1.15	3.25	9.25	16.8	22.15
ch1:	16:22:58	26.45	29.25	30.25	26.1	19.65	13.8	9.1	6.8	7.8	10.3	13.5	17.65	19.95	21.0	19.7	16.1
ch1:	16:22:58	11.35	8.5	9.0	12.55	15.9	19.35	23.95	25.2	23.05	18.8	12.75	4.9	-1.4	-6.35	-9.05	-11.75
ch1:	16:22:58	-13.45	-11.55	-7.35	-4.1	-0.3	3.65	4.1	0.0	-6.6	-11.3	-12.85	-10.05	-4.95	1.2	7.25	14.6
ch1:	16:22:58	20.25	23.45	23.45	20.65	15.7	10.5	5.85	1.6	-2.0	-4.7	-4.5	-1.2	3.8	7.35	10.2	12.5
ch1:	16:22:58	14.3	13.05	8.3	3.1	0.1	-2.2	-4.6	-5.05	-5.1	-3.95	-1.3	1.75	2.55	3.25	3.75	5.4
ch1:	16:22:58	6.55	6.4	4.25	-0.75	-8.1	-10.65	-6.7	-1.55	3.35	7.3	9.3	10.25	11.85	12.5	12.35	9.75
ch1:	16:22:58	5.65	1.55	-1.85	-5.2	-6.2	-4.85	-3.7	-3.85	-5.8	-5.95	-4.95	-4.45	-5.5	-5.25	-5.45	-5.75
ch1:	16:22:58	-8.15	-10.15	-11.75	-13.3	-14.55	-14.55	-12.45	-6.65	0.95	7.45	14.85	21.65	25.0	24.1	21.65	18.95
ch1:	16:22:58	15.5	10.0	3.05	-4.35	-11.65	-17.6	-22.0	-22.3	-20.85	-18.8	-18.1	-17.7	-19.9	-21.1	-21.25	-19.55
ch1:	16:22:58	-16.9	-15.2	-17.3	-20.05	-18.95	-14.75	-9.15	-2.8	1.9	4.45	7.05	6.9	4.4	0.95	-5.3	-13.35
ch1:	16:22:58	-17.8	-19.55	-18.1	-12.95	-6.9	0.0	6.1	9.8	10.8	10.2	7.35	5.55	3.55	1.05	-3.35	-8.95
ch1:	16:22:58	-14.7	-18.35	-20.65	-21.0	-19.0	-15.8	-12.6	-8.95	-5.0	-4.0	-3.65	-3.75	-4.95	-4.85	-2.75	-3.2
ch1:	16:22:58	-5.35	-7.15	-7.55	-5.9	-3.3	-0.55	2.35	4.75	4.6	4.45	4.95	6.25	4.1	-1.3	-7.85	-12.3
ch1:	16:22:58	-14.6	-14.1	-12.3	-10.9	-10.5	-10.0	-8.15	-5.45	-0.4	4.45	5.35	-0.15	-8.2	-15.95	-22.5	-27.4
ch1:	16:22:58	-27.6	-26.25	-26.15	-23.7	-18.45	-11.2	-3.8	0.7	0.85	0.7	-0.75	-3.9	-7.95	-10.55	-12.4	-12.2
ch1:	16:22:58	-9.8	-6.25	-4.35	-5.7	-9.0	-11.2	-9.1	-4.6	-0.5	-0.15	-1.5	-2.8	-2.35	-1.85	-0.9	-2.35
ch1:	16:23:01	-6.8	-10.1	-8.35	-2.85	4.55	11.45	14.4	13.2	9.6	5.0	-0.3	-4.2	-8.6	-11.65	-12.85	-12.6
ch1:	16:23:01	-12.55	-11.6	-11.0	-11.95	-12.85	-13.5	-11.55	-8.55	-6.0	-4.9	-3.6	-3.8	-2.8	0.3	1.85	-2.85
ch1:	16:23:01	-10.15	-15.35	-18.35	-18.75	-16.1	-11.95	-8.25	-4.3	-0.4	5.5	9.75	10.1	7.45	4.0	-1.5	-7.05
ch1:	16:23:01	-12.9	-16.6	-15.4	-10.9	-3.75	3.1	7.35	9.45	11.0	9.25	4.8	-1.15	-4.25	-2.65	1.8	5.3
ch1:	16:23:01	7.1	7.35	6.5	5.75	4.5	3.9	3.55	3.3	1.65	-1.4	-7.1	-12.45	-16.15	-18.55	-23.15	-27.15
ch1:	16:23:01	-27.5	-25.25	-22.65	-20.3	-18.15	-16.5	-16.2	-18.15	-20.85	-24.0	-26.3	-27.0	-24.7	-21.5	-17.6	-12.7
ch1:	16:23:01	-8.3	-5.85	-5.55	-7.05	-9.3	-10.95	-14.95	-19.35	-20.7	-19.4	-19.0	-20.25	-22.7	-24.15	-23.1	-19.6
ch1:	16:23:01	-16.35	-15.8	-16.6	-17.8	-16.6	-13.05	-11.0	-14.9	-19.6	-21.4	-18.1	-12.1	-4.65	1.45	3.2	-0.95
ch1:	16:23:01	-6.25	-11.1	-15.15	-17.45	-19.4	-22.1	-26.25	-30.75	-36.05	-38.05	-33.3	-21.85	-8.8	4.25	15.05	20.05
ch1:	16:23:01	18.8	15.9	13.0	9.7	6.2	1.15	-4.5	-10.6	-15.25	-16.75	-12.6	-6.45	-0.3	3.5	5.8	8.05
ch1:	16:23:01	9.4	9.7	10.9	11.75	9.5	7.0	3.65	0.05	-4.15	-8.6	-12.35	-13.15	-13.75	-11.15	-5.35	0.5
ch1:	16:23:01	6.1	10.05	11.1	10.75	9.55	6.1	1.8	-3.35	-6.0	-6.65	-7.45	-7.7	-6.55	-6.1	-5.4	-3.2
ch1:	16:23:01	0.7	6.65	11.55	15.55	17.95	17.75	13.5	7.45	-1.8	-10.8	-16.3	-19.3	-22.0	-22.9	-21.65	-20.55
ch1:	16:23:01	-21.25	-20.95	-19.45	-19.9	-20.15	-21.15	-24.3	-27.2	-25.7	-21.8	-17.45	-16.6	-17.6	-16.65	-13.35	-9.65
ch1:	16:23:01	-7.25	-6.75	-6.9	-5.15	-4.1	-4.65	-7.4	-9.95	-11.55	-11.55	-14.4	-17.95	-18.35	-16.7	-16.3	-15.3
ch1:	16:23:01	-11.9	-8.6	-6.2	-3.2	1.75	4.25	2.55	-2.45	-4.8	-2.5	1.7	4.15	1.9	-6.25	-13.7	-16.05
ch1:	16:23:01	-14.8	-10.25	-5.15	-2.1	0.3	3.0	3.55	5.95	8.05	6.25	-0.05	-7.1	-12.8	-15.45	-15.7	-11.5
ch1:	16:23:01	-4.05	0.6	0.95	-0.5	-1.6	-4.0	-6.6	-8.6	-6.45	-2.2	-0.05	-1.05	0.75	5.1	9.15	12.8
ch1:	16:23:01	16.3	20.55	24.1	26.15	26.1	22.95	14.75	5.25	-3.1	-9.3	-13.35	-13.7	-11.5	-7.1	-2.75	1.0
ch1:	16:23:01	6.15	10.85	15.3	19.65	22.4	19.2	13.25	8.2	6.05	4.35	2.15	-0.75	-1.55	-0.8	-0.6	0.6
ch1:	16:23:01	3.85	5.8	6.0	6.95	6.6	5.25	2.4	-1.2	-2.65	0.0	1.85	0.8	-1.05	-3.0	-6.15	-10.5
ch1:	16:23:01	-13.65	-15.0	-13.4	-9.45	-5.1	-2.45	1.55	5.25	5.95	3.5	1.5	-0.8	-3.6	-5.2	-5.55	-5.65
ch1:	16:23:01	-6.15	-6.1	-6.35	-5.55	-5.1	-3.9	-2.7	-2.75	-6.6	-10.6	-12.05	-9.05	-3.15	1.95	4.9	6.35
ch1:	16:23:01	5.1	1.5	-1.1	-1.95	-0.45	1.7	3.2	3.6	4.55	4.8	2.05	-5.0	-11.15	-12.35	-8.55	-0.8
ch1:	16:23:04	6.4	11.75	15.3	18.8	21.85	24.45	22.95	19.9	16.5	12.2	9.9	10.6	9.0	7.0	8.1	11.2
ch1:	16:23:04	15.8	19.9	22.4	22.15	20.9	18.45	14.3	8.0	1.55	-5.1	-9.45	-8.7	-2.6	5.85	13.35	18.0
ch1:	16:23:04	18.8	17.8	16.4	16.45	13.75	8.75	1.8	-7.15	-14.6	-13.45	-9.55	-7.2	-5.65	-5.4	-6.0	-4.4
ch1:	16:23:04	-0.45	3.85	7.6	7.65	2.65	-7.45	-18.45	-26.4	-29.65	-30.25	-27.9	-24.95	-22.5	-18.25	-13.05	-9.3
ch1:	16:23:04	-5.9	-1.25	1.1	2.3	3.5	3.85	2.3	1.05	-0.45	-2.9	-7.65	-12.55	-14.25	-12.55	-9.4	-7.9
ch1:	16:23:04	-5.65	-4.3	-4.6	-5.7	-4.5	-4.45	-5.15	-4.1	-0.5	1.55	0.2	-4.8	-11.05	-15.45	-16.35	-14.4
ch1:	16:23:04	-11.5	-7.8	-5.8	-4.15	-0.45	4.35	7.85	11.25	14.1	14.8	12.45	9.4	6.65	3.0	2.2	3.0
ch1:	16:23:04	1.65	0.05	0.8	-2.8	-7.5	-9.35	-8.15	-6.2	-4.15	-4.7	-5.2	-4.5	-4.55	-6.1	-9.15	-12.2
ch1:	16:23:04	-13.65	-12.75	-8.8	-1.75	4.4	9.75	13.7	14.5	12.8	11.4	10.9	10.3	10.4	10.35	8.8	3.45
ch1:	16:23:04	-2.15	-6.1	-8.25	-9.85	-9.1	-7.35	-3.7	-1.1	-0.4	0.15	2.55	5.5	9.6	14.45	16.75	16.8
ch1:	16:23:04	13.7	7.65	0.1	-6.25	-11.15	-10.0	-4.8	-1.5	-2.15	-2.25	-0.25	4.3	9.55	11.8	11.6	9.2
ch1:	16:23:04	6.1	2.8	-0.25	-3.95	-6.35	-9.1	-10.05	-7.3	-2.85	1.1	5.9	10.4	13.8	15.5	13.6	10.95
ch1:	16:23:04	9.4	9.65	9.4	7.7	2.05	-3.85	-7.25	-7.55	-6.5	-3.75	0.3	5.05	9.4	11.6	13.6	15.2
ch1:	16:23:04	14.2	10.45	6.1	-1.9	-10.05	-13.25	-14.6	-16.8	-15.35	-11.0	-6.65	-2.2	0.45	1.65	0.65	-0.9
ch1:	16:23:04	1.15	6.35	6.25	1.7	-4.0	-8.05	-9.0	-6.5	-1.85	6.0	14.1	17.85	18.1	15.95	13.25	10.4
ch1:	16:23:04	8.35	6.35	3.35	-3.5	-9.3	-11.5	-10.8	-8.6	-6.2	-4.05	-1.85	-2.1	-6.15	-9.35	-10.15	-8.8
ch1:	16:23:04	-7.0	-4.7	-3.7	-5.05	-9.0	-10.4	-7.65	-1.95	4.0	9.55	15.35	19.95	20.45	18.25	17.05	12.7
ch1:	16:23:04	6.2	-1.15	-9.4	-17.65	-23.0	-26.2	-25.6	-21.45	-16.6	-12.3	-10.0	-8.9	-8.3	-9.0	-11.05	-11.5
ch1:	16:23:04	-13.7	-19.5	-26.75	-31.95	-32.95	-26.25	-15.85	-4.5	7.0	15.3	19.7	21.25	19.0	13.3	7.05	-1.05
ch1:	16:23:04	-8.65	-15.55	-21.95	-27.2	-28.9	-28.75	-27.15	-24.4	-20.95	-17.65	-14.75	-12.25	-11.65	-12.15	-13.0	-14.3
ch1:	16:23:04	-16.35	-15.1	-12.1	-10.9	-11.2	-9.5	-7.4	-6.85	-5.05	-2.6	-2.95	-6.4	-9.85	-12.45	-12.35	-11.85
ch1:	16:23:04	-9.5	-3.65	5.65	14.4	22.0	25.4	23.55	16.9	7.05	-3.55	-14.05	-22.15	-28.05	-32.1	-36.0	-38.6
ch1:	16:23:04	-40.9	-40.1	-36.1	-32.65	-31.25	-27.7	-22.0	-16.5	-12.65	-12.55	-14.2	-15.1	-13.75	-11.8	-10.3	-10.45
ch1:	16:23:04	-7.85	-3.2	0.15	-0.6	-3.45	-5.15	-4.5	-6.45	-11.8	-16.45	-18.45	-15.55	-8.85	-1.65	3.7	9.25
ch1:	16:23:07	13.05	16.15	17.65	18.15	17.5	17.15	16.15	15.0	14.5	13.45	10.55	5.45	0.9	0.15	4.6	8.2
ch1:	16:23:07	9.75	12.7	19.2	25.75	30.9	33.55	33.9	31.9	27.55	22.3	18.45	16.6	14.55	14.85	16.9	20.15
ch1:	16:23:07	24.4	29.0	31.4	32.85	34.15	36.45	38.2	37.0	34.85	30.2	20.85	9.65	4.15	3.9	6.55	8.75
ch1:	16:23:07	11.8	15.7	19.25	22.4	26.75	29.5	30.0	29.25	27.4	26.3	25.2	20.75	12.25	5.85	2.65	2.3
ch1:	16:23:07	2.0	0.8	-1.05	-0.3	2.55	5.8	8.0	7.8	5.9	2.85	-0.55	-2.95	-4.05	-7.25	-9.85	-9.65
ch1:	16:23:07	-6.8	-3.05	2.1	5.9	9.05	11.55	12.05	12.35	13.0	14.05	14.65	11.85	3.65	-4.4	-9.25	-9.7
ch1:	16:23:07	-9.55	-8.3	-4.8	-0.45	3.7	8.2	10.8	11.45	13.25	13.4	12.25	9.35	2.95	-5.8	-9.45	-9.75
ch1:	16:23:07	-10.1	-11.0	-10.95	-11.5	-12.05	-10.05	-8.1	-8.35	-7.75	-4.55	-3.15	-3.15	-3.4	-1.4	2.5	6.75
ch1:	16:23:07	7.8	5.4	1.0	-3.25	-5.55	-5.4	-2.05	2.25	6.5	10.4	14.15	16.45	18.65	18.15	14.55	7.7
ch1:	16:23:07	-0.45	-9.2	-16.0	-20.75	-22.95	-22.95	-21.95	-21.05	-21.85	-24.6	-29.9	-34.55	-38.1	-41.25	-42.75	-39.95
ch1:	16:23:07	-36.2	-31.6	-25.55	-21.7	-21.15	-20.65	-19.1	-18.5	-19.3	-21.0	-20.3	-17.6	-12.4	-10.1	-13.15	-17.25
ch1:	16:23:07	-16.1	-13.35	-11.05	-8.7	-6.45	-3.85	-0.95	2.0	2.65	2.85	4.5	8.25	9.4	8.2	2.8	-5.65
ch1:	16:23:07	-12.85	-13.35	-7.15	2.8	11.3	16.5	18.65	17.35	13.65	8.95	6.35	6.25	4.7	-2.8	-10.55	-12.6
ch1:	16:23:07	-10.55	-6.6	-0.5	6.45	13.2	20.15	23.3	23.15	20.55	16.45	11.7	9.1	6.65	4.85	1.8	-1.0
ch1:	16:23:07	-3.25	-5.2	-6.45	-3.85	0.65	3.5	4.6	4.7	7.05	10.9	13.8	14.25	12.2	6.2	-0.3	-4.9
ch1:	16:23:07	-6.9	-5.4	-2.1	2.25	8.1	14.25	17.9	21.1	22.0	22.6	23.15	22.7	18.8	14.3	9.55	6.7
ch1:	16:23:07	5.55	6.65	9.8	14.15	18.45	21.05	22.25	22.95	24.55	25.25	24.55	20.45	15.75	12.15	9.95	10.8
ch1:	16:23:07	15.7	19.85	22.2	23.8	21.65	19.65	21.9	25.75	28.15	30.3	29.2	27.2	24.15	19.65	15.15	12.3
ch1:	16:23:07	9.45	6.7	4.15	3.55	5.05	5.6	5.95	7.45	8.6	8.45	8.85	8.15	7.65	6.8	5.7	5.75
ch1:	16:23:07	7.75	10.85	14.65	17.3	16.1	13.6	10.85	8.25	4.8	1.55	-2.75	-8.0	-13.45	-14.25	-10.05	-5.0
ch1:	16:23:07	-1.4	1.55	3.6	3.85	4.05	4.05	4.5	5.4	7.55	9.1	10.0	8.7	6.0	1.3	-4.8	-10.05
ch1:	16:23:07	-11.75	-10.2	-6.15	-0.45	3.3	5.0	4.75	2.9	-0.1	-0.25	-1.05	-3.4	-5.35	-6.35	-8.1	-8.3
ch1:	16:23:07	-8.2	-9.7	-11.9	-12.6	-9.05	-2.4	4.3	6.85	6.85	5.8	4.55	1.2	-1.85	-4.1	-7.35	-12.8
ch1:	16:23:07	-18.35	-21.2	-21.5	-19.95	-17.6	-14.2	-10.8	-6.0	-1.6	1.55	2.35	1.4	-2.7	-7.85	-11.9	-13.6
ch1:	16:23:10	-12.95	-8.1	0.4	6.35	8.7	9.25	10.3	9.95	7.65	2.95	0.15	-1.7	-4.6	-8.85	-13.35	-16.05
ch1:	16:23:10	-15.6	-13.25	-11.25	-8.75	-5.55	-1.8	-0.1	1.0	1.95	4.15	6.25	7.1	6.05	4.3	1.45	-0.25
ch1:	16:23:10	-0.6	-1.95	-3.1	-3.75	-4.45	-5.85	-5.85	-5.9	-5.3	-4.45	-3.6	-2.8	-0.3	3.8	8.5	10.9
ch1:	16:23:10	10.35	7.55	0.95	-6.05	-11.75	-17.3	-23.9	-27.45	-28.95	-27.85	-24.3	-20.75	-19.55	-18.0	-15.85	-13.15
ch1:	16:23:10	-10.65	-10.6	-10.4	-10.6	-13.3	-17.25	-18.45	-18.8	-18.0	-15.55	-10.75	-4.95	1.8	7.5	9.95	8.8
ch1:	16:23:10	5.5	0.6	-5.7	-11.2	-16.9	-23.05	-31.4	-36.95	-36.15	-32.05	-29.65	-28.55	-28.3	-27.1	-24.85	-22.6
ch1:	16:23:10	-19.65	-18.05	-20.05	-23.95	-26.35	-27.35	-24.7	-21.15	-17.5	-14.2	-12.6	-14.05	-16.4	-18.2	-18.95	-20.0
ch1:	16:23:10	-22.65	-25.05	-25.7	-21.2	-13.45	-6.75	-4.5	-4.05	-4.4	-4.4	-4.55	-4.7	-6.85	-10.05	-12.1	-11.65
ch1:	16:23:10	-8.0	-2.55	3.55	9.35	14.0	15.3	14.8	11.35	4.15	-5.7	-13.85	-18.95	-19.85	-15.6	-7.35	3.5
ch1:	16:23:10	12.2	17.35	19.0	19.25	17.2	15.35	12.95	11.05	7.15	0.65	-7.9	-13.95	-18.05	-21.4	-23.2	-21.15
ch1:	16:23:10	-14.95	-6.2	4.45	13.85	20.25	23.75	26.9	29.65	30.35	28.5	26.2	22.55	14.95	5.7	-1.5	-4.3
ch1:	16:23:10	-4.85	-2.25	2.2	7.1	7.95	6.8	4.45	3.2	2.2	0.1	-3.4	-4.9	-4.95	-5.8	-6.5	-5.6
ch1:	16:23:10	-4.25	-3.65	-1.7	0.35	1.95	3.15	3.65	3.35	4.8	6.55	6.8	5.6	3.85	3.35	2.25	-0.75
ch1:	16:23:10	-5.2	-8.05	-9.65	-10.0	-12.5	-14.3	-14.35	-14.15	-15.85	-15.85	-15.1	-14.25	-13.5	-13.5	-12.9	-11.55
ch1:	16:23:10	-10.25	-10.4	-12.85	-17.2	-19.45	-19.65	-17.95	-14.75	-9.1	-1.45	4.1	4.8	2.95	-0.1	-5.05	-7.4
ch1:	16:23:10	-7.7	-5.45	-1.4	3.1	4.55	4.2	0.1	-7.55	-15.0	-18.05	-19.3	-19.1	-15.3	-9.45	-3.1	2.85
ch1:	16:23:10	7.55	10.95	13.0	11.35	10.2	9.95	6.3	-0.9	-8.9	-15.45	-17.0	-14.3	-10.75	-5.9	-0.2	6.35
ch1:	16:23:10	10.9	13.45	12.65	9.2	3.3	-0.9	-3.1	-4.55	-6.65	-8.25	-7.85	-6.95	-6.75	-6.55	-4.25	-2.0
ch1:	16:23:10	-0.65	-1.2	-2.45	-4.85	-6.95	-10.65	-14.4	-16.15	-14.65	-12.15	-9.65	-6.55	-2.65	1.6	3.65	2.95
ch1:	16:23:10	0.35	-4.05	-12.3	-20.95	-27.35	-31.1	-34.25	-35.85	-34.85	-30.3	-22.45	-13.05	-4.8	-1.05	0.65	2.7
ch1:	16:23:10	4.9	4.4	2.8	0.2	-4.35	-10.85	-15.35	-16.85	-15.4	-9.9	-1.8	4.5	6.45	5.3	1.8	-3.6
ch1:	16:23:10	-10.25	-12.1	-10.4	-7.4	-4.1	-1.2	-1.2	-2.15	-2.3	-1.5	2.2	8.0	12.3	12.0	7.05	0.1
ch1:	16:23:10	-3.5	-4.35	-4.65	-7.75	-11.9	-12.9	-9.55	-5.05	-0.65	3.15	6.45	9.55	8.65	5.95	4.7	4.3
ch1:	16:23:10	0.6	-4.05	-7.95	-8.25	-4.65	2.65	8.4	11.35	13.9	16.45	16.85	14.25	9.85	2.6	-5.8	-12.35
ch1:	16:23:13	11.15	12.5	11.55	10.2	6.6	1.75	-2.3	-4.55	-6.5	-8.7	-9.6	-9.9	-10.4	-10.65	-9.35	-10.5
ch1:	16:23:13	-13.75	-16.25	-15.8	-15.15	-14.7	-12.65	-7.65	-1.4	1.7	1.0	-2.5	-6.8	-10.2	-10.65	-9.65	-7.1
ch1:	16:23:13	-4.3	-2.45	-1.0	0.85	1.05	-0.15	-2.75	-6.95	-11.5	-15.55	-18.85	-22.95	-25.8	-27.45	-26.25	-22.15
ch1:	16:23:13	-14.8	-8.15	-3.1	-1.9	-2.95	-3.8	-3.4	-3.4	-2.95	-1.35	-0.25	0.2	1.05	4.3	8.5	12.65
ch1:	16:23:13	13.35	8.3	1.35	-5.15	-12.2	-14.35	-9.95	-5.05	0.65	6.45	10.4	10.4	7.5	2.15	-1.3	-3.45
ch1:	16:23:13	-3.8	-1.1	5.65	11.15	11.55	9.3	6.25	1.65	-3.3	-6.2	-7.5	-5.55	-4.0	-2.55	-0.25	1.95
ch1:	16:23:13	2.2	1.15	-3.45	-8.25	-8.0	-3.35	1.4	4.35	5.7	4.75	2.7	1.8	2.8	1.6	-2.05	-8.65
ch1:	16:23:13	-13.3	-13.6	-11.45	-9.85	-9.0	-9.35	-10.65	-10.8	-7.95	-0.55	6.85	11.6	12.1	7.1	-1.8	-5.8
ch1:	16:23:13	-2.9	3.1	6.55	4.8	-1.5	-9.4	-13.7	-12.5	-8.05	-3.35	2.0	5.9	9.3	10.3	9.0	7.0
ch1:	16:23:13	4.45	-0.4	-4.0	-8.15	-13.25	-15.6	-15.7	-14.75	-12.55	-10.6	-10.25	-9.45	-9.1	-8.3	-8.95	-11.05
ch1:	16:23:13	-13.95	-19.1	-25.55	-29.6	-32.25	-31.7	-24.1	-14.75	-5.55	2.15	5.65	3.25	-0.2	-3.9	-6.0	-8.4
ch1:	16:23:13	-11.2	-14.75	-19.15	-24.3	-25.05	-18.35	-8.5	-0.15	4.85	6.15	4.05	1.6	-2.9	-6.05	-6.85	-8.5
ch1:	16:23:13	-13.65	-19.05	-21.3	-21.15	-19.1	-14.95	-8.15	-1.2	5.5	8.95	10.3	10.0	8.7	5.2	1.9	-3.8
ch1:	16:23:13	-9.85	-12.7	-11.5	-7.1	-2.95	-1.7	-1.1	2.4	5.45	5.05	-0.15	-4.95	-7.0	-6.55	-4.3	-0.75
ch1:	16:23:13	0.1	-1.0	-2.25	-3.0	-1.2	2.6	8.05	11.8	13.05	10.65	6.2	1.05	-1.75	-3.2	-2.5	0.25
ch1:	16:23:13	3.65	5.95	7.15	6.9	4.9	0.9	-2.7	-2.1	0.5	4.65	8.55	10.25	8.4	7.15	8.35	11.8
ch1:	16:23:13	13.7	11.85	5.55	-1.75	-4.0	-1.7	1.65	3.9	5.3	3.8	1.2	0.1	1.1	0.1	-2.2	-4.35
ch1:	16:23:13	-6.05	-6.85	-7.65	-9.45	-11.5	-13.7	-16.45	-16.45	-14.25	-9.65	-6.4	-6.5	-8.7	-10.8	-15.35	-18.75
ch1:	16:23:13	-19.3	-20.3	-19.65	-16.0	-11.0	-7.15	-5.1	-5.65	-4.75	-3.0	0.7	6.6	12.5	15.2	15.45	13.1
ch1:	16:23:13	9.0	4.95	1.7	0.15	-1.55	-4.0	-7.0	-7.55	-5.65	-2.3	0.05	1.95	1.65	-0.7	-3.3	-6.45
ch1:	16:23:13	-10.3	-12.25	-11.4	-10.7	-8.55	-5.1	-2.6	-1.8	-0.05	2.05	4.55	4.75	3.35	2.45	2.45	1.95
ch1:	16:23:13	0.95	-1.45	-6.2	-12.45	-19.75	-24.6	-28.3	-30.85	-29.9	-25.25	-20.15	-13.5	-8.65	-7.35	-7.25	-8.4
ch1:	16:23:13	-9.15	-10.15	-12.9	-16.05	-16.4	-14.75	-10.35	-5.5	0.55	4.2	2.5	-4.25	-11.55	-18.4	-22.9	-26.0
ch1:	16:23:13	-25.85	-19.2	-11.4	-8.0	-9.9	-13.25	-14.95	-13.5	-12.3	-10.9	-10.15	-11.3	-12.15	-10.7	-9.45	-9.15
ch1:	16:23:16	1.65	0.2	0.35	1.15	2.75	5.75	6.6	5.65	4.1	5.0	6.6	8.95	12.85	17.35	20.9	23.45
ch1:	16:23:16	25.5	24.85	21.95	16.15	11.2	5.8	-1.9	-11.5	-18.2	-22.05	-22.35	-22.3	-21.85	-19.2	-16.2	-14.3
ch1:	16:23:16	-15.15	-18.8	-20.15	-16.15	-14.05	-11.95	-7.8	-4.3	-4.75	-5.85	-6.4	-5.45	-5.4	-5.0	-2.45	-1.65
ch1:	16:23:16	-3.1	-4.1	-4.55	-5.4	-4.8	-6.1	-8.95	-9.75	-7.15	-3.5	1.1	4.75	5.25	6.0	6.8	7.05
ch1:	16:23:16	6.15	5.25	3.4	1.6	-1.9	-4.3	-5.55	-5.0	-3.2	-0.3	-0.65	-1.9	-0.75	3.75	9.9	14.45
ch1:	16:23:16	15.9	14.5	9.85	3.75	0.6	-0.95	-0.75	1.1	1.5	1.95	4.4	3.8	0.05	-2.2	-3.85	-2.8
ch1:	16:23:16	1.45	7.5	12.65	15.45	12.85	9.45	5.85	2.9	2.5	4.35	2.05	-5.4	-14.6	-22.3	-25.3	-21.85
ch1:	16:23:16	-15.3	-10.55	-6.7	-4.45	-4.55	-7.3	-8.05	-5.6	-2.1	-0.6	-1.7	-6.45	-13.7	-16.1	-10.3	0.6
ch1:	16:23:16	9.95	14.2	11.95	7.45	2.6	-0.5	-1.2	1.55	2.2	0.4	-0.5	-3.95	-11.65	-17.25	-15.7	-11.6
ch1:	16:23:16	-5.95	-0.9	1.55	0.8	0.95	0.15	-1.65	-3.1	-3.55	-4.9	-4.15	-1.8	-1.95	-3.6	-6.5	-9.9
ch1:	16:23:16	-10.05	-5.15	-0.45	2.8	2.55	0.65	-0.1	0.6	0.75	0.05	0.55	3.65	7.0	8.15	7.75	4.1
ch1:	16:23:16	-1.8	-6.7	-5.95	-0.95	6.55	12.95	14.95	10.15	3.65	1.05	1.65	3.75	7.5	13.45	16.45	14.0
ch1:	16:23:16	7.7	2.45	-2.0	-3.65	-3.15	-1.6	-0.25	0.15	-3.1	-6.25	-6.7	-5.6	-4.9	-7.2	-11.75	-15.65
ch1:	16:23:16	-16.35	-15.5	-14.4	-14.9	-14.2	-13.8	-14.75	-15.55	-15.25	-13.95	-12.65	-13.85	-17.05	-16.35	-11.85	-4.8
ch1:	16:23:16	1.6	7.5	11.4	13.95	13.9	13.95	14.25	13.3	9.7	3.4	-4.1	-10.95	-17.25	-24.15	-28.8	-30.25
ch1:	16:23:16	-26.95	-21.5	-15.0	-8.35	-1.35	3.4	8.0	11.95	12.1	8.65	5.85	7.1	10.5	15.45	20.1	25.25
ch1:	16:23:16	30.25	35.2	39.4	40.8	34.05	21.3	8.2	-2.8	-8.75	-5.5	3.05	9.15	12.15	14.4	18.75	22.25
ch1:	16:23:16	23.3	22.65	21.75	18.55	15.3	11.75	5.25	-4.15	-13.0	-19.2	-19.45	-12.45	-3.6	3.95	8.1	10.4
ch1:	16:23:16	10.85	8.95	4.65	0.2	-5.5	-10.85	-13.25	-11.95	-8.65	-5.55	-2.45	1.7	6.0	8.55	12.05	14.4
ch1:	16:23:16	14.5	13.7	13.15	9.65	1.55	-11.1	-23.55	-30.6	-31.75	-28.95	-25.3	-21.85	-19.25	-16.45	-14.75	-12.35
ch1:	16:23:16	-9.5	-6.35	-5.0	-4.65	-5.15	-6.5	-8.9	-11.0	-11.7	-10.0	-6.2	-3.25	0.75	3.9	4.55	3.45
ch1:	16:23:16	4.3	4.8	5.45	5.25	4.2	2.9	1.75	0.85	-1.85	-6.2	-8.75	-7.7	-6.45	-4.2	-1.8	1.0
ch1:	16:23:16	2.35	2.65	3.25	4.7	4.25	1.55	-2.25	-6.55	-8.45	-7.45	-2.6	5.2	14.95	23.05	29.45	31.75
ch1:	16:23:16	31.1	29.45	28.3	26.35	23.75	18.85	11.55	4.5	-2.25	-7.65	-10.6	-11.55	-12.5	-11.45	-10.7	-10.25
ch1:	16:23:19	11.3	7.4	0.95	-5.45	-9.55	-11.9	-10.8	-6.7	-3.55	0.4	5.9	12.15	16.85	20.3	21.55	22.65
ch1:	16:23:19	23.55	23.35	21.15	17.65	13.4	9.0	4.65	-1.75	-8.3	-11.95	-12.25	-12.75	-14.9	-19.3	-18.8	-13.3
ch1:	16:23:19	-9.0	-6.9	-4.9	-4.35	-3.05	1.3	4.6	5.85	5.55	6.05	7.75	9.85	10.15	10.0	8.8	7.75
ch1:	16:23:19	6.4	4.25	1.0	-0.9	-2.6	-4.7	-2.25	3.4	8.8	13.9	19.85	21.55	19.6	16.95	15.35	13.95
ch1:	16:23:19	12.6	10.0	6.7	2.0	-4.25	-10.25	-14.75	-19.2	-24.8	-25.6	-21.5	-15.05	-9.7	-6.95	-8.15	-9.4
ch1:	16:23:19	-10.7	-13.25	-15.6	-17.85	-19.7	-19.0	-16.6	-13.95	-7.25	0.7	6.9	10.05	12.05	13.25	14.1	13.8
ch1:	16:23:19	13.55	8.75	-1.35	-9.8	-16.5	-22.2	-23.15	-21.95	-22.7	-21.95	-19.7	-15.85	-12.75	-12.65	-14.75	-16.35
ch1:	16:23:19	-18.7	-18.8	-17.55	-18.4	-19.0	-16.8	-11.4	-6.6	-3.75	-2.4	-0.3	0.5	1.4	1.05	-0.2	-1.15
ch1:	16:23:19	-2.05	-5.65	-11.1	-16.55	-20.65	-21.75	-20.15	-15.25	-8.35	-1.9	0.45	0.1	-2.2	-4.95	-7.65	-9.25
ch1:	16:23:19	-12.15	-17.9	-23.65	-26.25	-25.7	-22.55	-16.95	-12.5	-8.25	-3.8	4.15	13.85	21.45	23.1	21.3	16.9
ch1:	16:23:19	10.55	2.7	-4.7	-8.5	-7.8	-4.55	-1.0	2.8	3.9	2.65	0.1	-1.25	-1.2	1.8	4.35	2.9
ch1:	16:23:19	-1.9	-7.1	-11.45	-12.55	-9.55	-4.75	1.65	7.25	11.55	15.45	18.5	18.55	18.25	18.7	19.25	18.3
ch1:	16:23:19	15.05	9.8	3.85	-1.7	-9.15	-17.9	-25.6	-29.0	-28.3	-22.85	-18.65	-15.9	-11.65	-7.3	-4.9	-2.7
ch1:	16:23:19	-2.95	-4.65	-3.6	-1.15	2.0	1.9	-2.0	-8.2	-13.3	-17.2	-18.05	-17.25	-12.75	-5.55	0.7	6.2
ch1:	16:23:19	9.4	7.65	4.8	4.4	2.15	-2.4	-9.2	-15.1	-16.65	-12.65	-6.95	-0.85	3.15	5.45	6.7	5.45
ch1:	16:23:19	1.0	-3.8	-8.1	-11.1	-9.3	-3.9	2.45	6.85	8.05	6.5	4.65	1.35	-2.25	-5.35	-7.1	-6.25
ch1:	16:23:19	-4.0	-1.9	-4.8	-11.15	-16.15	-15.0	-11.4	-6.15	-1.7	2.8	8.1	12.1	10.65	6.6	1.05	-4.85
ch1:	16:23:19	-10.55	-16.8	-23.05	-26.95	-29.25	-30.65	-29.2	-28.9	-30.5	-31.9	-30.2	-26.85	-25.35	-25.7	-25.45	-24.35
ch1:	16:23:19	-24.45	-23.85	-23.05	-20.1	-15.6	-11.0	-9.65	-9.7	-10.05	-7.8	-5.05	-3.1	-2.3	-2.65	-5.45	-8.6
ch1:	16:23:19	-10.95	-12.2	-11.65	-10.6	-8.9	-6.55	-3.55	-1.2	2.5	4.0	0.65	-6.5	-14.1	-20.4	-24.4	-25.7
ch1:	16:23:19	-23.65	-15.75	-5.35	4.0	9.7	12.7	12.75	12.4	11.75	12.15	11.9	10.75	8.6	5.75	2.7	-0.1
ch1:	16:23:19	-4.5	-9.2	-10.05	-11.05	-13.15	-12.65	-9.25	-5.5	-1.4	-1.4	-4.4	-3.55	0.6	2.35	-0.8	-6.15
ch1:	16:23:19	-10.2	-9.35	-4.3	3.5	10.8	16.95	19.6	18.7	14.65	10.6	8.3	7.9	5.8	2.4	0.75	0.65
ch1:	16:23:19	-0.05	-1.25	-1.65	-2.7	-3.5	-3.7	-4.5	-6.15	-4.8	-2.9	-4.15	-5.8	-6.9	-8.95	-10.5	-11.05
ch1:	16:23:22	0.5	-3.55	-7.15	-11.75	-15.35	-17.4	-18.75	-19.65	-18.95	-19.55	-20.65	-19.35	-18.1	-17.2	-15.75	-15.2
ch1:	16:23:22	-16.25	-15.45	-14.95	-14.5	-12.95	-9.45	-7.5	-5.8	-3.4	-2.2	-2.75	-3.25	-3.9	-5.05	-4.7	-2.35
ch1:	16:23:22	1.85	6.2	9.2	7.7	5.2	3.2	2.2	1.45	1.65	1.95	3.55	5.35	4.95	2.85	0.65	0.25
ch1:	16:23:22	2.05	5.7	7.45	7.05	4.25	0.35	-5.05	-9.45	-9.8	-3.95	5.1	12.85	15.9	15.05	13.85	12.25
ch1:	16:23:22	8.9	1.9	-5.6	-10.9	-12.65	-13.6	-13.3	-10.4	-5.4	-0.5	5.05	8.95	8.8	8.25	7.5	5.8
ch1:	16:23:22	4.9	4.45	-1.2	-7.6	-12.2	-12.85	-8.95	-1.35	5.8	11.75	13.5	12.55	14.1	16.3	16.3	13.75
ch1:	16:23:22	10.8	7.6	4.95	2.1	0.15	-2.95	-5.85	-7.0	-5.95	-2.8	1.9	6.45	8.6	8.95	7.7	7.5
ch1:	16:23:22	6.9	4.5	-0.65	-5.4	-10.6	-14.05	-14.5	-11.05	-6.25	-0.7	2.75	2.65	1.55	2.3	5.85	10.1
ch1:	16:23:22	13.25	14.25	14.25	11.7	7.7	2.35	-3.3	-7.05	-8.3	-8.35	-7.2	-6.45	-7.65	-6.2	-1.5	4.45
ch1:	16:23:22	8.0	10.15	9.35	7.4	6.05	7.3	7.8	4.95	1.1	-0.15	2.2	6.65	10.9	12.95	14.4	14.8
ch1:	16:23:22	14.5	13.2	13.0	12.15	11.2	10.4	8.9	4.3	-2.7	-8.05	-10.2	-10.25	-9.9	-7.45	-4.65	-1.0
ch1:	16:23:22	1.3	1.9	-2.0	-9.2	-15.5	-15.35	-11.05	-7.1	-3.5	-1.75	-2.0	-2.7	-3.3	-3.6	0.05	5.35
ch1:	16:23:22	9.9	13.4	15.4	10.85	2.05	-5.95	-10.3	-9.7	-3.65	4.75	9.8	10.6	8.2	7.9	10.55	12.8
ch1:	16:23:22	11.25	6.9	-0.45	-8.4	-16.0	-20.7	-19.8	-14.3	-9.4	-7.55	-6.15	-4.3	-2.85	-2.8	-2.1	-2.6
ch1:	16:23:22	-2.25	0.0	3.3	6.15	8.6	8.65	6.75	4.45	1.0	-4.45	-10.05	-12.35	-12.6	-11.1	-8.25	-3.75
ch1:	16:23:22	-2.8	-4.0	-5.15	-6.85	-12.75	-21.15	-28.0	-29.85	-25.95	-16.75	-5.65	2.65	8.05	10.8	12.85	13.7
ch1:	16:23:22	11.85	8.4	6.0	0.35	-7.45	-11.65	-13.4	-16.5	-21.25	-25.25	-29.1	-30.15	-29.5	-26.7	-23.2	-18.0
ch1:	16:23:22	-13.3	-9.5	-6.55	-2.55	-0.5	0.0	-0.6	-2.45	-4.2	-5.95	-8.1	-6.4	0.7	6.0	7.95	7.7
ch1:	16:23:22	5.45	3.55	2.85	-0.4	-4.35	-5.75	-5.8	-4.7	-3.65	-1.5	1.45	4.1	5.05	6.05	3.7	0.1
ch1:	16:23:22	-1.1	1.0	2.6	2.5	1.4	-2.05	-10.15	-20.6	-27.45	-29.75	-26.95	-20.4	-10.45	1.0	13.5	22.5
ch1:	16:23:22	28.55	31.95	32.65	29.35	23.9	18.7	14.15	10.7	9.35	9.2	6.65	2.25	-2.95	-5.3	-5.45	-4.5
ch1:	16:23:22	-3.05	2.3	10.7	17.65	20.7	21.9	21.55	17.45	12.9	9.0	7.1	5.8	2.8	-3.2	-8.05	-12.25
ch1:	16:23:22	-14.85	-14.8	-12.0	-8.6	-5.95	-5.0	-4.4	-3.65	-3.35	-2.7	-3.5	-5.95	-8.35	-8.95	-10.75	-11.75
ch1:	16:23:22	-10.55	-7.75	-4.35	-0.2	3.05	5.15	8.0	9.25	9.65	10.2	10.45	7.0	1.55	-7.4	-17.6	-26.2
ch1:	16:23:25	-19.15	-18.75	-18.2	-19.05	-19.1	-17.3	-14.6	-11.8	-8.2	-7.0	-6.8	-7.5	-6.85	-5.0	-2.1	-0.05
ch1:	16:23:25	1.65	1.95	1.25	-0.05	-2.65	-6.35	-10.35	-12.25	-11.65	-9.45	-7.65	-4.25	-0.9	1.55	2.55	1.3
ch1:	16:23:25	-3.2	-6.2	-6.15	-6.1	-6.1	-5.6	-3.55	-0.3	4.15	7.95	12.3	17.2	20.55	21.35	21.6	19.25
ch1:	16:23:25	13.65	8.3	5.0	3.7	3.1	1.5	-1.35	0.6	6.25	11.95	14.7	16.15	15.6	14.15	10.15	5.05
ch1:	16:23:25	-1.2	-9.6	-19.0	-26.05	-29.75	-30.6	-27.4	-21.4	-15.05	-10.5	-6.65	-1.7	4.65	8.15	7.2	3.0
ch1:	16:23:25	-2.8	-7.6	-12.8	-19.35	-23.8	-23.1	-21.15	-16.0	-8.85	-1.7	3.25	7.3	9.4	10.35	6.5	-0.7
ch1:	16:23:25	-9.35	-15.55	-16.2	-13.35	-8.95	-3.85	0.8	3.85	6.3	8.05	9.25	9.3	8.45	4.55	-1.9	-8.65
ch1:	16:23:25	-14.0	-17.75	-19.9	-20.2	-18.3	-13.6	-8.75	-3.45	1.8	6.8	8.5	8.0	5.55	3.65	1.65	-1.7
ch1:	16:23:25	-6.7	-12.75	-17.15	-17.85	-14.95	-11.15	-6.5	-2.45	0.9	3.1	5.25	3.5	0.3	-0.45	0.25	0.3
ch1:	16:23:25	0.9	0.05	-2.9	-4.85	-5.95	-5.75	-3.8	-1.0	1.3	4.45	7.55	10.1	10.15	7.6	3.3	-1.25
ch1:	16:23:25	-3.75	-5.4	-8.35	-12.1	-12.85	-12.45	-9.9	-5.35	1.6	8.95	16.15	19.65	20.05	18.95	18.45	18.0
ch1:	16:23:25	16.8	14.2	9.65	3.35	-6.05	-16.65	-24.65	-28.9	-31.95	-33.65	-34.9	-35.65	-35.3	-33.95	-33.2	-33.6
ch1:	16:23:25	-32.7	-32.85	-34.65	-36.65	-35.15	-33.1	-30.1	-27.55	-24.25	-20.8	-16.3	-12.95	-10.05	-7.45	-5.3	-5.3
ch1:	16:23:25	-7.85	-11.15	-14.7	-17.85	-21.25	-24.15	-28.2	-32.8	-35.85	-34.35	-31.25	-25.95	-17.25	-7.6	0.25	5.75
ch1:	16:23:25	9.05	8.6	6.55	3.15	-0.85	-7.6	-16.85	-28.0	-34.7	-34.9	-30.05	-24.4	-19.75	-16.8	-15.45	-14.85
ch1:	16:23:25	-12.55	-8.3	-5.95	-5.5	-6.85	-10.95	-17.0	-21.85	-27.05	-33.8	-41.6	-47.8	-50.4	-48.85	-43.5	-35.85
ch1:	16:23:25	-28.7	-25.65	-25.15	-25.9	-25.2	-22.95	-19.55	-20.15	-22.55	-23.85	-21.95	-18.1	-12.65	-8.95	-9.05	-10.75
ch1:	16:23:25	-12.2	-12.2	-12.05	-13.15	-15.1	-14.3	-12.95	-11.95	-9.6	-5.85	-4.55	-5.65	-8.35	-11.25	-13.6	-15.85
ch1:	16:23:25	-17.55	-19.5	-21.45	-21.3	-16.05	-9.75	-4.2	-0.45	0.85	-1.75	-5.15	-7.65	-10.8	-15.0	-19.05	-21.45
ch1:	16:23:25	-21.9	-20.0	-17.75	-12.4	-5.45	0.8	5.45	8.85	7.6	3.95	-0.05	-4.05	-7.05	-10.85	-15.5	-17.7
ch1:	16:23:25	-17.15	-17.2	-13.85	-6.05	2.1	7.5	11.45	12.7	12.6	9.45	3.15	-3.25	-8.6	-14.2	-20.2	-23.15
ch1:	16:23:25	-24.0	-23.8	-23.4	-22.45	-23.6	-24.3	-23.0	-20.8	-19.15	-16.6	-13.5	-10.55	-8.15	-6.65	-4.95	-5.15
ch1:	16:23:25	-5.9	-6.15	-3.95	-1.2	3.1	7.4	11.1	13.15	13.45	11.4	8.1	4.05	0.95	-1.05	-1.9	-0.5
ch1:	16:23:25	2.2	6.3	9.05	10.35	9.95	9.6	8.2	6.75	5.2	2.45	-1.55	-6.8	-12.0	-14.55	-13.9	-12.8
ch1:	16:23:29	-14.9	-13.75	-11.9	-11.05	-11.55	-10.55	-8.85	-7.55	-6.55	-2.85	1.6	4.7	6.7	3.5	-3.8	-12.95
ch1:	16:23:29	-22.25	-29.35	-31.6	-31.65	-29.4	-26.15	-22.4	-16.7	-10.8	-7.3	-5.5	-5.05	-4.95	-2.65	-2.05	-3.15
ch1:	16:23:29	-4.75	-7.2	-11.25	-11.85	-8.35	-1.65	4.75	9.95	14.25	16.2	15.65	13.45	10.05	4.85	-0.7	-8.65
ch1:	16:23:29	-18.05	-27.8	-32.85	-32.15	-25.95	-17.05	-8.1	-2.15	0.9	1.3	-0.65	-2.25	-2.1	0.25	1.05	-3.15
ch1:	16:23:29	-9.4	-10.45	-7.85	-3.9	0.6	5.2	6.95	5.4	2.95	2.15	0.55	-5.2	-12.85	-19.0	-19.35	-15.2
ch1:	16:23:29	-7.7	1.95	10.35	13.95	15.45	16.45	16.95	15.9	12.4	9.2	7.8	6.65	5.1	4.3	0.9	-1.5
ch1:	16:23:29	-3.05	-4.75	-6.35	-7.3	-8.5	-5.75	0.15	6.05	12.4	18.95	24.5	24.6	19.05	13.4	14.4	19.05
ch1:	16:23:29	24.85	27.7	28.25	28.95	30.8	31.8	32.8	31.05	22.3	9.5	0.4	-1.65	-0.5	1.8	4.8	9.3
ch1:	16:23:29	12.15	13.65	14.7	16.0	14.6	11.35	7.15	0.95	-6.1	-12.95	-19.85	-25.2	-25.1	-21.7	-16.6	-10.25
ch1:	16:23:29	-2.0	5.65	11.7	15.65	19.2	20.85	20.15	17.45	12.15	5.75	-0.8	-5.6	-6.4	-2.3	1.8	5.9
ch1:	16:23:29	8.35	10.1	11.65	13.85	15.05	14.35	10.9	7.7	4.35	-1.15	-5.75	-11.1	-16.95	-18.9	-17.4	-18.15
ch1:	16:23:29	-18.4	-16.1	-11.35	-7.0	-4.85	-3.8	-4.15	-6.45	-10.05	-13.1	-15.15	-15.0	-17.4	-21.6	-23.95	-22.2
ch1:	16:23:29	-21.2	-19.3	-16.0	-14.6	-15.05	-14.25	-12.7	-10.3	-6.15	-3.85	-2.95	-1.9	1.15	5.1	8.15	7.2
ch1:	16:23:29	5.4	3.85	1.5	-3.0	-7.4	-11.5	-15.15	-14.45	-8.35	-0.9	2.25	1.4	-0.85	-1.85	-3.3	-4.85
ch1:	16:23:29	-5.1	-4.55	-7.55	-13.1	-19.4	-24.0	-23.6	-17.15	-8.15	-1.35	3.65	8.3	12.55	13.85	13.4	10.35
ch1:	16:23:29	6.0	1.05	-7.15	-19.1	-25.05	-21.9	-15.05	-6.75	-0.3	3.7	8.35	13.5	14.85	15.9	16.45	15.5
ch1:	16:23:29	10.05	0.8	-9.9	-18.35	-23.95	-28.6	-32.45	-32.25	-27.45	-21.7	-15.35	-11.65	-9.6	-9.55	-13.9	-22.45
ch1:	16:23:29	-28.2	-30.65	-29.8	-26.15	-22.9	-20.45	-17.5	-13.95	-9.75	-4.25	-0.1	2.35	1.6	-0.55	-5.0	-11.2
ch1:	16:23:29	-15.75	-14.85	-12.9	-12.55	-12.7	-10.9	-5.0	2.5	9.0	12.0	11.05	6.35	2.55	-0.5	-1.4	0.0
ch1:	16:23:29	1.45	-0.65	-3.55	-3.15	2.2	9.5	16.05	20.5	20.35	17.3	12.1	5.85	0.25	-2.65	-5.7	-6.6
ch1:	16:23:29	-5.5	-3.7	-0.85	4.0	10.25	18.3	24.05	23.85	23.1	22.9	21.6	16.0	7.3	-1.15	-5.35	-6.85
ch1:	16:23:29	-4.85	-3.75	-7.65	-9.45	-7.25	-6.25	-5.5	-2.25	-1.35	-4.15	-11.2	-19.1	-24.45	-24.5	-19.6	-11.65
ch1:	16:23:29	-4.8	1.1	4.95	6.05	7.2	8.85	11.15	14.45	17.1	14.7	9.15	1.65	-7.75	-16.3	-18.95	-16.4
ch1:	16:23:29	-11.0	-4.4	2.35	8.2	11.6	12.85	12.65	13.3	12.45	9.75	4.65	-1.05	-7.6	-14.05	-19.65	-22.6
ch1:	16:23:32	6.85	9.7	11.5	10.8	8.9	8.85	9.75	11.15	12.25	14.35	15.7	16.4	17.1	20.7	24.25	25.1
ch1:	16:23:32	23.65	20.4	16.35	11.7	5.2	-3.8	-12.1	-19.95	-22.5	-18.65	-10.85	-1.5	8.85	17.35	23.4	25.9
ch1:	16:23:32	28.55	31.5	30.75	26.6	18.85	8.5	0.1	-4.7	-7.9	-7.05	-4.8	-5.2	-8.3	-10.65	-10.25	-6.7
ch1:	16:23:32	-2.55	-0.35	-0.1	-1.9	-4.65	-8.55	-11.85	-16.35	-20.7	-24.45	-23.8	-18.8	-9.0	2.35	13.2	19.8
ch1:	16:23:32	21.4	18.5	14.9	12.95	9.45	3.65	-1.75	-7.25	-14.15	-19.3	-24.05	-27.6	-25.9	-19.85	-11.8	-3.45
ch1:	16:23:32	1.5	2.45	2.3	-1.75	-7.35	-11.5	-12.2	-11.25	-11.35	-15.7	-19.35	-21.4	-21.05	-15.1	-3.6	7.5
ch1:	16:23:32	14.15	15.55	14.3	14.7	14.6	14.35	13.65	9.85	1.0	-7.1	-9.75	-5.85	0.3	6.4	12.25	15.45
ch1:	16:23:32	15.2	11.8	5.05	-3.25	-6.7	-7.4	-6.9	-5.65	-2.8	-1.15	-0.85	0.35	5.25	10.05	14.2	18.6
ch1:	16:23:32	21.1	20.75	17.9	12.6	5.55	0.65	-2.1	-2.3	-1.65	1.15	6.25	12.7	17.45	19.65	20.45	20.6
ch1:	16:23:32	18.95	16.75	14.65	10.0	4.6	-2.5	-10.45	-17.15	-20.65	-24.2	-25.5	-22.5	-15.4	-8.85	-4.4	-2.1
ch1:	16:23:32	-0.75	-1.15	-3.6	-6.15	-8.85	-12.55	-17.6	-20.2	-19.55	-14.55	-6.5	1.35	6.75	10.8	13.0	13.15
ch1:	16:23:32	12.8	12.05	11.55	9.5	4.5	-4.5	-12.85	-17.2	-16.3	-13.35	-9.2	-6.35	-3.4	0.1	1.75	0.1
ch1:	16:23:32	-4.4	-9.85	-15.5	-19.8	-20.35	-16.3	-11.95	-6.8	0.45	8.5	14.4	16.65	14.75	10.45	5.4	0.35
ch1:	16:23:32	-5.3	-13.45	-19.25	-20.2	-18.1	-15.75	-12.0	-7.85	-2.95	0.85	3.65	4.75	4.3	1.3	-2.85	-7.7
ch1:	16:23:32	-14.6	-21.5	-26.0	-26.75	-27.35	-28.0	-27.25	-22.75	-17.2	-11.45	-4.1	3.45	6.9	6.55	2.55	-3.75
ch1:	16:23:32	-5.5	-2.6	2.65	8.3	13.7	15.55	15.5	13.55	11.65	9.6	7.9	4.8	0.7	-2.95	-6.2	-8.55
ch1:	16:23:32	-8.1	-3.6	1.1	6.15	10.05	12.35	13.55	14.65	13.2	10.9	7.05	1.5	-3.5	-9.05	-16.3	-23.3
ch1:	16:23:32	-27.7	-29.8	-28.3	-24.9	-20.25	-14.3	-7.7	-4.15	-1.9	-1.55	-4.45	-11.15	-20.4	-27.3	-27.45	-22.2
ch1:	16:23:32	-13.6	-2.8	5.0	11.6	17.55	20.4	18.2	14.15	7.95	2.7	-2.0	-7.3	-13.7	-20.85	-26.05	-26.65
ch1:	16:23:32	-24.85	-22.5	-18.75	-15.7	-12.85	-10.85	-8.95	-7.7	-8.15	-10.0	-12.0	-14.2	-15.55	-15.95	-16.7	-14.8
ch1:	16:23:32	-10.9	-6.95	-4.3	-2.45	-2.8	-3.05	-3.95	-4.9	-8.4	-13.95	-19.55	-24.25	-26.3	-24.0	-18.6	-10.0
ch1:	16:23:32	1.7	9.95	14.1	14.15	10.55	5.2	0.0	-7.05	-12.6	-13.55	-11.85	-12.65	-16.55	-18.0	-14.6	-8.05
ch1:	16:23:32	-1.65	3.3	5.65	7.15	7.0	6.45	4.6	2.05	-1.1	-2.4	-0.45	3.25	6.55	8.9	12.6	15.15
ch1:	16:23:32	15.35	15.05	15.85	15.05	13.7	10.45	5.9	1.8	-0.05	-0.3	0.65	0.3	-0.5	1.3	3.85	6.95
ch1:	16:23:35	26.8	27.4	25.65	21.35	16.35	8.2	-2.1	-10.35	-15.6	-19.6	-20.4	-19.65	-19.85	-19.4	-15.75	-8.25
ch1:	16:23:35	-0.85	3.9	6.0	8.5	8.95	8.8	9.65	8.95	4.75	0.0	-2.7	-3.65	-2.2	-0.1	3.0	6.1
ch1:	16:23:35	9.1	10.35	12.4	12.25	10.2	6.9	4.75	3.5	4.85	7.45	11.0	14.35	15.5	15.05	16.6	19.2
ch1:	16:23:35	18.55	15.6	11.8	4.2	-8.75	-19.2	-22.75	-19.6	-9.35	5.0	16.2	19.45	19.45	17.85	16.9	15.4
ch1:	16:23:35	13.35	8.4	5.4	2.2	-2.8	-7.6	-7.6	-5.2	-1.7	1.8	4.85	7.4	10.45	13.9	15.95	15.7
ch1:	16:23:35	12.9	6.85	-2.75	-12.9	-20.4	-21.1	-14.8	-7.1	-2.2	1.35	5.05	8.9	14.7	21.05	26.35	27.8
ch1:	16:23:35	24.7	15.6	4.7	-6.0	-16.75	-27.0	-34.65	-41.3	-45.2	-45.25	-45.55	-46.5	-46.1	-44.2	-42.35	-39.75
ch1:	16:23:35	-38.4	-37.6	-38.8	-39.5	-38.15	-33.2	-26.1	-19.65	-18.05	-18.2	-16.1	-12.95	-10.15	-11.1	-17.15	-24.65
ch1:	16:23:35	-29.4	-34.0	-37.3	-36.3	-29.3	-19.85	-10.5	-2.4	4.4	11.45	17.65	20.05	17.95	14.0	7.6	3.25
ch1:	16:23:35	1.75	-1.3	-6.4	-8.0	-8.3	-6.9	-2.6	3.95	9.6	12.4	14.15	17.4	20.0	18.65	16.15	12.25
ch1:	16:23:35	8.65	5.5	2.7	0.0	-0.75	-0.3	3.05	9.2	14.75	17.9	19.75	21.4	21.1	18.3	13.95	10.65
ch1:	16:23:35	5.35	-2.15	-9.8	-14.25	-17.3	-16.45	-12.1	-9.4	-9.6	-9.15	-5.95	-0.6	3.9	3.95	1.95	-0.8
ch1:	16:23:35	-3.65	-7.65	-12.95	-17.45	-15.95	-8.9	0.45	8.2	10.8	9.9	8.75	9.1	9.5	9.3	6.25	4.15
ch1:	16:23:35	2.85	-0.8	-5.9	-7.35	-6.75	-3.6	1.3	5.25	10.4	15.65	19.35	20.9	20.8	16.9	9.95	-0.25
ch1:	16:23:35	-7.95	-12.15	-15.2	-18.2	-20.6	-22.1	-20.95	-19.15	-17.2	-13.35	-10.55	-8.0	-6.15	-7.05	-10.5	-12.6
ch1:	16:23:35	-16.05	-18.3	-16.85	-12.9	-9.3	-6.8	-4.6	-1.6	2.05	4.6	4.95	3.15	2.5	2.6	4.05	5.05
ch1:	16:23:35	3.85	0.85	1.3	4.4	7.75	9.15	7.55	1.65	-4.4	-6.9	-8.75	-11.6	-12.35	-11.2	-12.4	-11.4
ch1:	16:23:35	-5.85	0.25	4.55	9.05	12.1	11.8	9.5	5.6	-1.35	-10.25	-15.75	-17.25	-16.1	-14.7	-12.3	-8.95
ch1:	16:23:35	-2.65	4.6	10.5	12.85	15.2	16.55	13.55	6.85	0.2	-5.55	-8.95	-6.5	-1.65	2.1	4.85	9.7
ch1:	16:23:35	14.8	15.3	9.7	2.4	-3.05	-7.65	-11.0	-15.55	-19.15	-16.4	-6.1	4.9	15.75	22.65	24.6	21.7
ch1:	16:23:35	16.1	9.3	3.8	-4.45	-13.5	-18.4	-19.15	-15.15	-6.85	0.75	6.3	10.75	11.35	10.95	12.15	14.0
ch1:	16:23:35	13.6	11.2	7.5	5.2	5.1	7.35	12.45	17.4	19.6	18.3	15.65	10.75	5.45	-0.6	-7.1	-13.6
ch1:	16:23:35	-17.05	-20.05	-22.5	-23.55	-23.25	-23.55	-23.0	-20.55	-17.85	-14.6	-11.3	-8.8	-8.75	-8.55	-9.05	-10.0
ch1:	16:23:35	-11.9	-12.45	-12.3	-10.35	-7.55	-3.95	-0.65	0.35	-0.85	-2.5	-3.1	-4.1	-5.4	-8.75	-12.65	-16.45
ch1:	16:23:38	-19.05	-19.85	-19.65	-19.9	-18.45	-13.75	-7.9	-1.3	3.2	5.05	4.55	2.4	-1.15	-4.6	-9.25	-14.2
ch1:	16:23:38	-19.0	-21.8	-24.15	-26.85	-27.25	-24.1	-19.4	-15.75	-13.45	-12.6	-10.3	-9.35	-8.85	-9.15	-10.25	-12.1
ch1:	16:23:38	-13.95	-16.9	-18.9	-19.9	-19.8	-17.75	-16.6	-17.7	-19.9	-21.25	-22.05	-21.45	-20.8	-20.95	-22.9	-24.45
ch1:	16:23:38	-25.5	-24.6	-21.45	-20.1	-24.0	-29.35	-32.05	-32.2	-27.95	-22.6	-17.15	-14.05	-12.65	-12.8	-11.9	-12.85
ch1:	16:23:38	-16.35	-22.35	-27.95	-31.25	-30.9	-26.85	-19.9	-12.45	-6.2	0.4	6.5	9.6	8.5	4.85	-0.8	-6.55
ch1:	16:23:38	-11.6	-14.4	-13.9	-14.1	-17.75	-22.6	-24.3	-23.05	-18.15	-14.9	-12.9	-12.2	-11.65	-9.95	-4.65	-2.9
ch1:	16:23:38	-5.95	-11.35	-15.15	-14.9	-11.3	-5.65	3.25	11.9	16.85	21.5	23.95	22.85	21.0	17.5	10.65	7.05
ch1:	16:23:38	9.6	14.2	17.65	19.0	18.0	14.45	10.85	8.3	9.35	12.1	12.3	4.5	-5.0	-11.85	-13.95	-10.85
ch1:	16:23:38	-1.9	8.35	18.1	24.45	26.7	25.7	22.15	16.4	10.8	6.9	2.75	-2.9	-10.4	-17.5	-22.85	-25.35
ch1:	16:23:38	-23.9	-20.95	-19.2	-16.95	-13.65	-12.05	-10.2	-9.85	-10.75	-12.0	-13.45	-16.75	-18.25	-19.35	-18.45	-13.85
ch1:	16:23:38	-5.9	0.85	4.2	5.15	6.35	7.1	6.3	5.05	3.6	1.95	-1.55	-7.05	-14.05	-19.4	-21.95	-20.7
ch1:	16:23:38	-17.95	-14.0	-9.65	-6.95	-5.0	-3.5	-2.3	-2.9	-3.9	-5.95	-7.45	-8.1	-7.15	-6.15	-4.5	-2.1
ch1:	16:23:38	1.0	3.6	7.0	8.75	6.15	2.55	0.6	-0.75	-4.0	-6.2	-7.95	-8.3	-6.25	-1.35	3.05	7.5
ch1:	16:23:38	11.05	12.8	13.4	13.1	12.9	11.7	9.0	4.85	0.65	-6.0	-9.95	-13.45	-18.4	-20.95	-17.4	-11.9
ch1:	16:23:38	-5.2	-1.1	-2.3	-4.1	-2.0	0.45	-0.7	-2.7	-3.05	-1.8	-0.9	0.1	0.95	3.15	4.15	2.95
ch1:	16:23:38	0.45	-1.35	0.7	5.6	9.1	9.4	8.1	4.2	2.5	5.0	11.35	19.1	25.35	27.9	30.45	32.0
ch1:	16:23:38	31.05	28.05	22.55	14.6	6.6	-1.0	-8.65	-14.25	-20.15	-25.9	-30.4	-32.65	-34.2	-34.7	-35.75	-35.75
ch1:	16:23:38	-33.25	-30.15	-27.7	-25.8	-23.6	-23.25	-24.55	-26.2	-25.65	-26.1	-25.2	-22.45	-18.25	-13.05	-6.85	-5.3
ch1:	16:23:38	-6.9	-7.15	-5.05	-2.85	-2.7	-3.85	-3.55	-0.35	4.4	7.75	7.55	8.0	7.65	3.75	-1.55	-7.25
ch1:	16:23:38	-14.8	-20.05	-20.1	-16.45	-9.45	-3.05	1.3	3.25	3.3	1.15	-1.9	-6.15	-8.4	-10.25	-11.35	-8.35
ch1:	16:23:38	-1.6	5.05	10.3	15.75	19.75	21.3	19.75	18.85	18.2	15.2	6.75	-4.45	-14.05	-19.65	-22.75	-21.5
ch1:	16:23:38	-14.9	-6.7	-0.75	1.0	-1.3	-5.5	-6.85	-7.05	-5.9	-6.65	-11.65	-17.3	-16.05	-13.2	-12.6	-11.45
ch1:	16:23:38	-8.7	-5.25	1.45	9.9	14.4	14.25	9.25	2.05	-4.2	-7.35	-8.05	-3.9	1.85	5.05	5.0	4.4
ch1:	16:23:38	5.3	7.0	8.0	7.35	6.45	5.3	5.5	5.5	5.95	7.6	10.45	10.6	10.75	9.3	6.5	6.45
ch1:	16:23:41	9.65	11.45	10.7	6.2	-2.75	-10.95	-14.15	-10.45	-5.35	-2.9	-1.85	0.1	0.65	1.25	1.95	1.2
ch1:	16:23:41	1.3	1.25	1.4	1.95	0.6	-5.4	-10.65	-12.7	-8.2	0.65	8.35	11.4	13.25	12.45	7.6	0.55
ch1:	16:23:41	-3.35	-2.95	-1.9	-1.1	0.45	2.8	3.7	4.75	5.45	5.15	3.9	2.45	-3.45	-12.2	-18.4	-18.6
ch1:	16:23:41	-13.6	-6.2	2.15	9.3	14.65	18.55	21.65	20.85	17.1	9.95	-0.45	-11.65	-17.95	-20.6	-19.9	-17.05
ch1:	16:23:41	-15.35	-16.25	-16.55	-14.5	-13.7	-13.35	-13.25	-12.65	-11.95	-10.8	-12.6	-15.05	-15.5	-11.5	-5.1	-0.55
ch1:	16:23:41	1.15	4.0	8.25	11.15	10.5	4.6	-2.3	-6.65	-6.6	-1.5	6.95	14.65	20.55	23.6	23.15	21.9
ch1:	16:23:41	17.95	10.1	0.45	-9.6	-18.8	-21.25	-18.5	-13.4	-9.15	-4.15	1.45	6.8	10.0	10.4	4.1	-5.6
ch1:	16:23:41	-11.0	-12.2	-10.95	-6.95	-1.8	1.65	5.4	7.0	5.15	0.3	-3.9	-5.35	-3.05	3.1	13.0	22.7
ch1:	16:23:41	28.2	28.1	22.05	13.95	4.95	-4.8	-15.35	-23.5	-29.0	-32.2	-36.5	-40.85	-43.4	-42.85	-38.55	-33.45
ch1:	16:23:41	-31.15	-30.45	-28.45	-27.75	-27.65	-27.05	-25.45	-25.85	-26.85	-26.8	-24.7	-22.9	-21.3	-20.35	-21.7	-26.9
ch1:	16:23:41	-32.1	-32.65	-28.05	-19.05	-9.2	-1.3	3.25	5.85	4.1	-2.2	-11.6	-20.25	-26.4	-28.2	-25.15	-18.65
ch1:	16:23:41	-11.15	-5.15	-3.15	-5.05	-5.1	-0.25	7.75	14.0	18.3	18.75	13.05	1.4	-7.6	-10.8	-9.7	-5.6
ch1:	16:23:41	-1.15	-1.45	-5.45	-8.25	-8.5	-4.4	1.65	6.5	8.65	10.1	8.75	5.85	3.35	1.15	-1.1	-3.15
ch1:	16:23:41	-3.2	-1.8	1.6	7.15	15.1	20.0	20.4	18.6	17.3	13.55	8.65	5.4	4.2	3.35	3.65	5.65
ch1:	16:23:41	9.5	15.2	21.25	27.3	30.85	31.65	29.25	25.0	18.45	11.25	3.7	0.05	2.15	6.8	10.4	13.25
ch1:	16:23:41	18.1	24.6	30.5	33.6	34.35	31.85	27.25	19.3	8.7	-1.1	-6.05	-5.95	-3.75	-1.85	0.9	3.25
ch1:	16:23:41	2.35	2.5	2.5	-0.05	-2.3	-0.9	-0.1	1.7	4.6	6.3	5.0	4.55	5.8	9.55	13.35	16.95
ch1:	16:23:41	21.2	23.45	21.75	18.0	12.0	2.75	-5.8	-12.8	-19.15	-25.15	-29.7	-32.05	-32.05	-29.55	-27.55	-28.15
ch1:	16:23:41	-31.45	-35.15	-39.35	-40.5	-39.25	-36.95	-35.55	-33.0	-32.55	-33.55	-34.85	-33.85	-30.4	-26.25	-24.0	-21.3
ch1:	16:23:41	-18.55	-15.6	-11.9	-10.4	-11.3	-12.95	-14.0	-17.0	-20.15	-19.1	-13.25	-10.1	-11.8	-15.6	-20.75	-24.1
ch1:	16:23:41	-25.3	-25.5	-25.05	-23.5	-22.55	-20.5	-19.95	-21.1	-23.1	-24.35	-24.75	-20.9	-15.45	-11.55	-9.1	-6.45
ch1:	16:23:41	-2.55	0.7	2.5	1.85	-0.2	-3.55	-6.6	-10.25	-13.6	-17.85	-21.55	-23.55	-22.25	-18.7	-14.95	-12.25
ch1:	16:23:41	-10.25	-6.55	-2.0	3.65	8.05	8.55	3.15	-3.0	-7.8	-9.3	-6.7	0.2	6.25	7.5	4.65	0.5
ch1:	16:23:41	-2.0	-1.8	1.65	6.35	12.05	15.75	16.55	12.4	6.05	0.55	-1.45	-1.15	1.4	4.1	5.7	8.55
ch1:	16:23:44	13.25	16.85	16.55	15.1	14.25	12.4	8.5	7.2	9.8	14.85	20.35	24.85	27.6	29.2	29.9	26.35
ch1:	16:23:44	20.0	12.6	5.55	-3.1	-9.9	-14.25	-14.6	-13.45	-10.65	-5.95	2.4	11.7	20.25	25.95	27.55	26.1
ch1:	16:23:44	22.6	15.75	5.55	-5.05	-13.9	-17.8	-16.25	-11.0	-4.2	3.0	8.3	11.8	13.6	13.45	13.0	11.55
ch1:	16:23:44	10.2	8.1	5.35	1.9	1.25	-0.65	-5.4	-12.25	-17.95	-22.7	-22.2	-16.55	-10.9	-9.35	-8.55	-8.1
ch1:	16:23:44	-9.2	-9.9	-9.8	-9.35	-8.1	-5.95	-2.9	1.55	4.0	4.75	3.8	-0.4	-5.2	-8.3	-9.75	-8.45
ch1:	16:23:44	-6.8	-8.9	-9.2	-5.35	0.85	6.5	13.35	17.45	15.95	11.25	8.05	4.6	0.45	-6.0	-16.1	-24.05
ch1:	16:23:44	-26.25	-25.3	-22.4	-15.75	-7.25	2.65	10.15	14.45	17.4	19.75	20.05	19.9	14.9	3.8	-5.65	-10.9
ch1:	16:23:44	-11.65	-8.15	-2.5	2.95	9.85	13.65	13.2	9.8	4.45	-3.1	-12.5	-23.9	-31.7	-32.1	-27.35	-19.15
ch1:	16:23:44	-9.9	-2.8	1.15	4.7	6.5	7.95	8.75	7.9	4.95	0.1	-6.45	-12.2	-19.2	-27.55	-32.3	-33.25
ch1:	16:23:44	-32.75	-32.05	-30.9	-30.65	-31.7	-35.1	-37.55	-37.7	-37.35	-39.5	-42.5	-42.8	-38.6	-32.25	-26.65	-21.75
ch1:	16:23:44	-18.7	-17.55	-18.1	-18.45	-19.3	-19.95	-22.55	-25.3	-28.7	-32.15	-35.4	-35.45	-31.8	-25.65	-19.3	-14.2
ch1:	16:23:44	-9.55	-4.95	0.8	6.15	9.4	9.05	7.35	4.95	1.65	-1.75	-3.5	-2.3	1.6	6.85	11.3	15.55
ch1:	16:23:44	18.8	21.0	21.0	21.15	20.15	18.1	14.95	10.9	4.1	-2.8	-7.25	-7.8	-6.0	-4.3	-2.7	-0.05
ch1:	16:23:44	4.5	8.8	13.55	18.85	23.6	24.75	26.1	26.5	23.35	18.25	14.45	10.9	7.3	4.15	1.9	2.0
ch1:	16:23:44	3.4	5.1	4.4	3.3	2.1	2.7	5.0	8.45	9.0	8.9	10.55	12.7	12.45	6.2	-2.15	-4.95
ch1:	16:23:44	-2.1	3.4	9.45	8.65	4.45	3.05	4.45	4.8	4.95	4.7	6.2	8.75	9.75	8.55	5.3	2.95
ch1:	16:23:44	2.35	1.65	-0.95	-3.25	-4.0	-2.75	-0.85	3.15	6.4	6.25	4.8	4.7	4.9	4.25	3.4	3.1
ch1:	16:23:44	3.0	-0.15	-2.3	0.3	6.75	12.8	18.35	22.05	24.35	26.9	28.7	26.85	24.2	21.65	15.55	7.8
ch1:	16:23:44	-0.2	-8.75	-17.5	-24.65	-31.35	-34.7	-36.25	-38.55	-41.4	-43.35	-45.35	-45.45	-42.3	-38.35	-34.35	-30.9
ch1:	16:23:44	-26.85	-23.55	-22.0	-23.5	-24.0	-23.25	-21.6	-19.65	-15.9	-11.8	-7.55	-5.0	-4.95	-4.5	-3.2	-3.0
ch1:	16:23:44	-4.85	-8.3	-11.7	-11.85	-11.2	-10.55	-8.45	-5.55	-3.15	-0.4	0.3	-1.1	-1.65	-3.3	-6.1	-9.35
ch1:	16:23:44	-13.05	-18.2	-20.75	-20.75	-16.65	-10.35	-4.3	-0.9	1.2	2.35	3.55	5.5	8.25	8.45	5.45	3.3
ch1:	16:23:44	1.45	-0.85	-3.6	-5.0	-5.8	-6.55	-9.85	-12.2	-11.05	-8.4	-4.95	0.85	7.65	13.8	20.2	24.85
ch1:	16:23:44	26.85	26.8	25.35	20.95	13.55	3.6	-4.4	-7.7	-7.5	-6.8	-5.8	-5.35	-4.25	-0.7	3.5	8.9
ch1:	16:23:47	13.7	16.9	18.0	17.5	14.25	11.0	7.6	5.0	3.05	1.15	-1.65	-3.35	-2.0	0.15	0.45	1.6
ch1:	16:23:47	5.25	7.25	8.45	7.45	4.2	2.0	1.7	-0.2	-0.3	0.4	-1.0	-3.15	-6.1	-8.95	-9.9	-10.05
ch1:	16:23:47	-11.65	-11.05	-9.5	-8.7	-10.55	-12.5	-14.0	-13.25	-12.1	-10.5	-8.9	-7.15	-5.3	-3.8	-4.05	-5.15
ch1:	16:23:47	-3.15	0.0	1.9	1.7	0.75	-1.55	-4.25	-6.9	-7.8	-6.9	-6.45	-6.85	-6.5	-4.15	-2.45	-1.1
ch1:	16:23:47	-0.1	1.7	1.3	1.2	0.1	-1.5	-3.1	-4.85	-9.0	-12.3	-15.1	-18.3	-19.45	-17.65	-14.0	-9.05
ch1:	16:23:47	-3.6	1.7	6.65	8.05	7.85	7.35	5.85	2.6	-1.25	-4.6	-6.8	-9.9	-14.5	-17.6	-18.85	-18.0
ch1:	16:23:47	-16.75	-14.4	-11.15	-6.8	-2.85	1.85	4.05	2.05	-2.55	-7.55	-10.9	-12.9	-15.25	-15.1	-9.8	-4.75
ch1:	16:23:47	-0.45	4.5	8.95	11.05	14.75	17.7	18.4	19.15	23.2	26.35	24.1	15.0	3.75	-3.4	-8.1	-11.8
ch1:	16:23:47	-11.45	-4.55	5.0	15.8	25.65	32.8	34.3	30.05	23.15	16.65	9.65	2.5	-4.2	-12.3	-18.6	-21.35
ch1:	16:23:47	-22.4	-22.0	-17.4	-11.0	-3.55	4.7	13.5	21.75	26.65	24.8	16.4	5.65	-4.55	-12.15	-17.0	-19.35
ch1:	16:23:47	-19.5	-14.6	-7.95	-1.1	3.85	7.4	7.8	8.65	9.75	10.85	12.2	12.45	8.75	0.85	-9.55	-19.15
ch1:	16:23:47	-24.5	-26.35	-25.15	-20.75	-14.35	-9.8	-7.7	-6.9	-5.6	-5.6	-7.6	-9.05	-10.0	-11.6	-15.3	-18.45
ch1:	16:23:47	-19.15	-16.35	-11.95	-3.75	2.95	6.85	11.0	16.6	20.85	24.65	25.75	23.55	20.45	14.9	7.8	-0.45
ch1:	16:23:47	-10.55	-21.1	-27.8	-32.3	-32.8	-27.2	-19.35	-13.85	-9.65	-7.8	-8.65	-10.5	-13.65	-18.6	-23.3	-24.95
ch1:	16:23:47	-24.55	-23.85	-21.9	-16.6	-11.1	-6.35	-3.8	-2.5	-1.35	-0.05	2.6	4.75	4.45	1.4	-2.65	-8.9
ch1:	16:23:47	-13.8	-19.15	-24.45	-26.95	-25.2	-21.5	-15.25	-8.25	-0.5	6.15	8.9	7.1	2.8	-1.7	-5.05	-6.2
ch1:	16:23:47	-3.15	5.4	12.85	16.45	17.7	17.7	14.7	11.55	10.65	10.05	8.2	3.25	-5.2	-14.35	-17.65	-14.5
ch1:	16:23:47	-5.4	4.6	12.55	17.3	19.6	18.65	16.25	12.35	9.4	7.6	4.0	-0.7	-4.75	-9.4	-14.15	-15.7
ch1:	16:23:47	-14.7	-8.8	-1.05	5.75	10.3	13.85	15.65	17.25	16.5	13.2	8.1	2.1	-2.05	-2.0	2.3	8.3
ch1:	16:23:47	15.3	20.1	22.45	22.95	22.6	20.0	15.65	9.25	3.1	0.15	0.1	1.1	4.6	9.65	12.65	15.55
ch1:	16:23:47	18.15	19.95	21.35	22.45	21.25	20.0	15.25	4.4	-6.8	-13.0	-15.95	-16.55	-12.8	-6.1	0.85	4.3
ch1:	16:23:47	5.4	5.9	7.8	8.95	11.1	12.1	9.45	3.3	-4.0	-11.2	-16.7	-21.7	-24.65	-23.3	-22.35	-21.85
ch1:	16:23:47	-18.95	-14.45	-9.75	-3.05	1.95	2.9	0.65	-2.8	-7.7	-14.9	-21.05	-22.2	-22.05	-25.4	-27.15	-23.55
ch1:	16:23:47	-14.15	-6.3	-2.55	-2.75	-4.75	-8.8	-11.4	-11.6	-9.1	-8.35	-12.35	-18.6	-23.3	-26.3	-25.65	-19.0
ch1:	16:23:50	-9.85	-0.45	7.45	13.55	16.7	17.85	18.0	18.65	19.4	18.05	13.35	6.4	-1.65	-11.35	-20.8	-29.1
ch1:	16:23:50	-33.6	-33.7	-29.5	-23.1	-15.35	-10.95	-9.75	-8.75	-5.95	-2.3	-0.95	-4.6	-12.55	-21.05	-29.05	-30.1
ch1:	16:23:50	-20.95	-5.8	8.4	21.05	28.8	30.8	28.8	24.85	19.75	16.25	14.8	10.85	3.25	-6.7	-15.35	-21.0
ch1:	16:23:50	-22.65	-21.65	-18.85	-17.55	-15.3	-11.7	-7.75	-6.0	-7.4	-10.15	-12.6	-15.8	-18.8	-17.4	-13.7	-7.7
ch1:	16:23:50	-1.85	2.5	3.85	3.9	2.9	2.8	1.65	-1.15	-4.75	-8.25	-12.05	-14.95	-14.45	-13.3	-11.1	-5.25
ch1:	16:23:50	2.45	5.45	5.75	4.5	2.25	-0.95	-1.3	1.3	4.45	6.45	9.25	13.05	15.5	18.45	19.2	17.1
ch1:	16:23:50	12.6	4.35	-7.15	-13.85	-15.5	-11.85	-3.65	4.25	9.6	14.65	18.4	20.25	21.0	17.2	9.75	1.25
ch1:	16:23:50	-7.1	-15.8	-19.3	-13.7	-0.1	14.1	24.1	28.5	28.25	24.75	20.8	17.2	12.2	6.65	-0.05	-8.6
ch1:	16:23:50	-19.15	-26.6	-30.3	-30.05	-25.95	-17.25	-7.85	0.35	6.1	6.15	0.5	-5.95	-10.3	-13.0	-10.65	-3.65
ch1:	16:23:50	5.55	13.4	19.0	20.15	19.05	19.0	20.8	21.7	20.05	15.3	6.25	-4.35	-10.8	-12.35	-11.5	-6.95
ch1:	16:23:50	-1.05	4.75	10.05	15.25	18.2	18.15	15.65	12.05	5.2	-0.95	1.0	6.45	11.45	17.15	21.45	21.55
ch1:	16:23:50	22.15	22.5	22.25	19.6	14.5	7.8	2.45	-0.8	-0.8	1.5	5.7	11.05	17.95	26.35	33.05	36.3
ch1:	16:23:50	35.2	29.95	20.85	11.3	2.05	-5.05	-8.8	-8.8	-6.3	-4.8	-6.6	-9.9	-10.55	-8.8	-5.05	-4.1
ch1:	16:23:50	-6.1	-9.45	-11.1	-11.3	-9.05	-7.6	-7.8	-10.25	-14.15	-16.35	-14.45	-10.6	-6.05	-0.2	3.8	6.0
ch1:	16:23:50	5.55	1.5	-5.9	-12.1	-16.4	-18.4	-18.4	-14.1	-8.05	-4.85	-2.95	0.95	5.85	7.8	9.15	11.95
ch1:	16:23:50	14.75	12.6	8.7	4.05	-1.45	-7.5	-11.45	-12.15	-10.55	-10.05	-9.9	-5.8	0.85	6.65	9.65	9.65
ch1:	16:23:50	7.45	8.1	10.4	11.35	9.1	6.5	4.7	2.0	-2.35	-4.85	-4.45	-2.6	1.0	4.0	7.3	11.65
ch1:	16:23:50	15.45	16.15	16.05	13.95	8.6	0.95	-3.3	-1.3	4.2	10.4	16.5	19.3	17.55	15.15	12.95	12.35
ch1:	16:23:50	12.85	13.7	15.4	15.25	7.8	-2.35	-9.25	-13.85	-16.25	-17.95	-19.2	-17.5	-12.65	-9.75	-7.7	-7.25
ch1:	16:23:50	-5.15	-3.3	-1.3	0.4	0.7	-0.3	0.35	-0.6	-0.6	1.9	2.85	2.75	3.55	3.4	2.2	1.55
ch1:	16:23:50	0.3	-1.35	-5.2	-7.55	-5.95	-3.15	-1.6	-0.75	0.05	1.9	2.65	0.55	0.85	3.15	3.8	1.65
ch1:	16:23:50	-0.05	-2.55	-6.0	-10.5	-13.25	-13.45	-11.6	-10.3	-9.4	-9.15	-9.85	-8.55	-4.15	1.55	7.1	10.15
ch1:	16:23:50	9.05	6.05	-0.9	-8.9	-12.15	-9.3	-1.75	7.15	9.4	6.15	4.95	3.6	0.9	-1.2	-2.8	-3.45
ch1:	16:23:50	0.85	6.55	11.8	13.2	10.0	5.85	5.95	7.1	6.05	4.45	2.6	0.15	-1.2	-0.15	2.35	6.2
ch1:	16:23:53	3.15	4.1	4.6	4.75	7.6	12.4	14.85	12.2	8.45	6.3	4.85	4.75	5.7	6.55	5.8	5.8
ch1:	16:23:53	6.5	7.75	9.45	11.6	11.65	10.95	10.7	10.5	8.8	5.7	3.5	4.4	7.15	7.55	4.95	0.15
ch1:	16:23:53	-3.9	-5.8	-5.7	-4.1	-0.35	2.45	4.45	7.35	8.75	7.0	4.0	1.25	-2.2	-2.65	-0.8	3.75
ch1:	16:23:53	7.3	7.0	3.45	2.35	2.6	2.75	2.65	3.9	6.4	8.75	8.35	4.5	1.9	1.7	2.95	3.3
ch1:	16:23:53	3.9	3.95	4.9	7.1	8.75	5.15	-1.45	-7.35	-9.5	-9.0	-9.7	-10.5	-8.9	-4.85	0.25	5.8
ch1:	16:23:53	7.4	4.55	-0.3	-4.0	-5.3	-3.45	0.45	5.25	7.65	4.25	-0.3	0.55	4.4	8.15	15.25	21.7
ch1:	16:23:53	24.3	25.65	26.0	22.6	20.05	17.2	10.35	4.4	1.05	-2.45	-6.1	-8.35	-9.8	-10.15	-11.6	-13.65
ch1:	16:23:53	-14.3	-11.4	-9.75	-10.1	-10.9	-9.8	-8.15	-7.7	-9.85	-12.0	-10.8	-7.0	-3.45	-2.3	-1.45	0.45
ch1:	16:23:53	3.4	5.25	6.45	8.35	10.45	9.9	5.0	-2.65	-6.6	-4.2	-0.65	2.65	5.45	6.75	5.1	3.05
ch1:	16:23:53	1.35	0.5	-2.15	-4.4	-4.6	-3.45	-2.85	-3.55	-3.35	1.3	8.35	12.95	15.5	14.35	11.35	7.85
ch1:	16:23:53	4.7	3.4	3.2	1.25	-1.4	-5.85	-12.1	-14.65	-14.85	-15.1	-14.4	-13.0	-10.45	-2.65	5.6	9.65
ch1:	16:23:53	5.7	-4.05	-13.75	-18.2	-18.9	-13.25	-3.05	6.05	10.05	8.95	6.55	4.9	5.9	10.9	16.95	17.15
ch1:	16:23:53	13.35	7.0	-1.15	-8.45	-11.7	-8.65	-0.55	6.2	8.75	7.05	1.4	-2.95	-5.65	-8.35	-10.4	-9.45
ch1:	16:23:53	-6.7	-1.8	1.3	3.5	4.8	4.95	7.3	11.0	12.25	11.3	7.75	1.6	-0.6	1.55	4.15	4.7
ch1:	16:23:53	2.4	-0.95	-4.55	-7.25	-5.55	0.45	4.55	2.35	-4.6	-11.95	-18.65	-20.0	-12.4	-1.0	7.65	14.05
ch1:	16:23:53	14.75	10.65	4.4	-3.15	-9.15	-10.15	-4.0	10.1	25.85	35.75	38.1	32.7	22.1	9.9	-1.45	-10.35
ch1:	16:23:53	-15.3	-19.4	-24.1	-29.9	-37.05	-44.8	-49.0	-46.3	-41.25	-39.95	-40.5	-42.35	-46.6	-49.05	-47.35	-43.05
ch1:	16:23:53	-36.75	-28.15	-22.5	-22.15	-26.75	-33.5	-39.8	-41.8	-38.8	-33.75	-28.05	-23.3	-20.0	-18.75	-18.6	-16.25
ch1:	16:23:53	-8.85	-2.2	1.4	2.7	0.4	-4.35	-7.3	-8.4	-8.05	-6.5	-6.05	-5.7	-3.65	-4.45	-8.05	-7.5
ch1:	16:23:53	-2.15	3.75	7.8	9.5	7.35	2.8	0.55	2.75	5.7	5.2	3.3	1.25	-1.45	-3.8	-2.15	1.05
ch1:	16:23:53	3.4	5.65	7.75	7.3	7.15	7.95	7.2	7.2	10.4	11.85	11.1	12.15	13.2	10.55	6.4	3.25
ch1:	16:23:53	1.75	4.55	9.95	13.85	15.45	15.1	12.4	7.75	4.0	5.4	11.1	14.05	14.05	12.45	9.75	6.6
ch1:	16:23:53	5.0	4.2	4.95	7.2	10.65	12.75	11.25	5.7	-2.15	-8.6	-9.4	-4.75	1.1	8.1	15.7	21.0
ch1:	16:23:53	20.35	14.65	7.2	2.0	-0.8	-1.35	-1.0	-0.5	0.05	-0.15	-1.0	-1.6	-0.4	1.9	4.15	5.8
ch1:	16:23:56	8.5	13.55	19.1	22.9	23.1	22.15	21.8	20.8	18.75	17.25	16.2	14.3	11.2	5.5	-1.75	-10.3
ch1:	16:23:56	-18.55	-22.75	-19.7	-13.1	-6.4	-1.7	0.4	1.45	1.9	1.75	1.35	1.85	3.25	5.3	7.9	11.45
ch1:	16:23:56	11.8	7.45	3.05	-0.4	-3.35	-3.35	-2.45	-3.45	-4.3	-5.7	-8.5	-12.5	-15.5	-16.0	-15.65	-15.35
ch1:	16:23:56	-13.75	-13.15	-12.05	-8.55	-5.8	-1.55	7.55	16.1	21.15	23.75	21.55	16.0	9.35	1.1	-8.0	-15.75
ch1:	16:23:56	-22.65	-28.6	-33.55	-37.05	-38.0	-36.8	-35.85	-34.9	-32.65	-30.45	-28.65	-27.25	-27.1	-27.5	-27.8	-28.95
ch1:	16:23:56	-28.0	-24.5	-20.8	-16.95	-12.75	-12.35	-15.25	-18.6	-20.05	-17.0	-10.0	-3.75	-0.95	-0.85	-4.0	-10.55
ch1:	16:23:56	-16.8	-18.85	-17.6	-13.4	-8.85	-7.75	-8.75	-9.75	-11.95	-12.95	-10.2	-6.4	-3.4	-3.3	-5.9	-8.7
ch1:	16:23:56	-9.7	-10.6	-9.35	-6.8	-5.3	-3.75	-0.65	1.2	0.95	2.05	6.05	11.3	14.45	14.0	12.55	13.15
ch1:	16:23:56	14.05	14.25	13.15	9.9	5.5	1.8	-2.9	-7.6	-10.95	-14.2	-14.65	-10.6	-5.5	-1.9	2.25	5.55
ch1:	16:23:56	8.15	10.15	10.05	9.45	10.8	12.05	12.25	11.0	7.25	5.1	6.2	8.65	11.55	15.25	17.95	19.6
ch1:	16:23:56	16.85	10.55	5.05	3.9	5.5	8.35	9.15	9.5	9.6	7.8	4.9	1.15	-3.1	-4.75	-3.05	-0.5
ch1:	16:23:56	4.2	10.9	17.35	19.9	17.2	11.5	4.05	-2.6	-5.35	-2.75	2.8	8.7	11.75	10.95	8.05	8.85
ch1:	16:23:56	12.9	15.2	12.3	8.05	4.85	4.1	4.05	3.5	5.55	10.95	15.1	15.5	13.55	9.1	1.55	-5.35
ch1:	16:23:56	-6.65	-3.1	2.1	7.5	11.15	12.45	10.7	6.25	1.45	-0.3	0.25	1.95	3.8	7.35	13.05	18.2
ch1:	16:23:56	20.05	18.7	15.6	14.45	14.1	11.85	8.95	5.15	-0.45	-3.35	-1.0	2.25	2.8	0.4	-1.3	-2.3
ch1:	16:23:56	-2.5	-1.95	0.15	3.6	8.95	12.2	10.25	5.35	1.1	-3.7	-8.55	-12.15	-15.9	-17.35	-14.95	-10.5
ch1:	16:23:56	-6.25	-0.45	5.15	8.1	6.65	4.85	6.75	9.8	8.6	5.8	4.2	1.9	-2.15	-5.15	-4.55	-3.95
ch1:	16:23:56	-5.4	-7.7	-10.65	-14.15	-15.25	-13.1	-9.1	-6.3	-5.8	-5.2	-2.8	0.75	4.45	5.25	3.8	4.5
ch1:	16:23:56	5.1	5.1	6.6	10.25	10.95	6.5	1.3	-0.5	0.15	3.25	7.75	9.6	10.85	13.85	16.1	16.95
ch1:	16:23:56	17.7	16.9	16.25	16.15	15.15	12.0	5.2	-4.9	-15.45	-23.15	-27.45	-27.15	-24.95	-25.55	-28.35	-27.6
ch1:	16:23:56	-23.95	-20.4	-18.3	-16.45	-17.5	-22.45	-30.25	-36.65	-36.45	-28.9	-17.65	-7.3	-0.7	1.8	0.7	-2.8
ch1:	16:23:56	-5.7	-7.1	-8.35	-10.55	-11.45	-10.6	-11.25	-12.65	-11.85	-8.6	-5.1	-0.1	5.7	8.95	4.1	-6.2
ch1:	16:23:56	-16.3	-23.1	-24.1	-18.35	-9.95	-1.4	5.2	8.05	8.1	5.4	0.3	-4.4	-6.25	-7.2	-6.8	-6.7
ch1:	16:23:56	-7.25	-5.8	-0.6	4.1	8.3	11.65	11.85	7.9	0.4	-8.5	-13.2	-12.25	-9.05	-5.35	-1.9	2.3
ch1:	16:23:59	12.65	12.55	11.85	8.8	1.55	-9.7	-18.25	-19.75	-19.7	-22.15	-24.95	-25.8	-25.05	-22.0	-18.0	-13.4
ch1:	16:23:59	-14.55	-22.85	-31.05	-31.05	-25.15	-15.2	-5.0	2.5	7.25	8.8	7.4	5.0	2.1	-2.6	-7.7	-14.7
ch1:	16:23:59	-21.2	-22.7	-17.25	-8.45	-1.1	2.65	4.8	6.05	7.1	10.15	14.25	16.95	16.1	14.5	12.1	8.9
ch1:	16:23:59	4.7	2.15	1.05	5.45	14.7	22.15	23.5	21.45	18.6	16.9	15.95	14.1	10.9	6.2	2.15	-2.35
ch1:	16:23:59	-6.85	-8.5	-7.2	-6.85	-5.85	-2.5	4.05	11.9	16.8	17.6	14.8	9.5	2.8	-2.2	-5.75	-7.1
ch1:	16:23:59	-7.2	-8.2	-10.05	-8.8	-5.3	-0.05	6.25	10.45	11.5	11.1	6.4	-3.1	-10.2	-13.75	-16.25	-17.25
ch1:	16:23:59	-16.05	-15.55	-13.15	-8.5	-3.85	1.1	5.95	8.4	7.55	5.75	2.8	-0.9	-5.05	-7.9	-11.5	-16.0
ch1:	16:23:59	-22.8	-27.6	-28.4	-24.35	-17.0	-7.65	-0.1	4.75	6.6	5.95	3.9	0.35	-4.85	-11.35	-17.05	-21.7
ch1:	16:23:59	-24.0	-25.7	-26.45	-26.1	-23.95	-20.55	-16.05	-10.85	-6.2	-3.55	-4.05	-7.25	-14.05	-20.4	-24.0	-22.3
ch1:	16:23:59	-17.1	-10.5	-4.4	2.45	5.75	4.45	0.1	-5.2	-9.55	-11.5	-13.35	-16.35	-18.9	-20.0	-18.45	-15.7
ch1:	16:23:59	-12.75	-11.05	-9.8	-10.15	-12.8	-17.0	-21.2	-23.85	-23.05	-19.55	-16.25	-11.0	-3.1	6.65	13.35	14.6
ch1:	16:23:59	9.55	3.35	-3.0	-6.5	-6.3	-4.95	-6.15	-10.2	-13.95	-12.8	-7.35	-3.2	-2.75	-6.65	-11.8	-15.85
ch1:	16:23:59	-18.35	-19.25	-16.4	-13.85	-11.95	-9.05	-6.5	-3.85	-0.25	2.25	1.8	1.7	1.1	-0.15	-2.1	-1.9
ch1:	16:23:59	0.8	5.9	10.05	13.95	17.1	18.3	16.65	14.65	12.05	8.85	6.5	4.3	1.85	-1.2	-4.05	-6.6
ch1:	16:23:59	-8.0	-7.95	-5.4	-3.55	-2.85	-2.55	-2.35	-0.9	1.3	0.75	-0.65	1.15	4.15	6.95	7.4	5.25
ch1:	16:23:59	0.45	-4.05	-6.4	-4.65	-3.45	-4.95	-6.6	-7.5	-8.25	-8.6	-6.55	-3.1	0.25	2.8	6.3	6.75
ch1:	16:23:59	2.65	-4.6	-10.3	-12.35	-9.2	-3.05	2.75	6.0	6.6	6.15	4.25	1.55	-0.4	0.55	1.2	2.75
ch1:	16:23:59	6.5	9.75	8.35	5.35	1.9	-0.45	-1.85	-4.45	-9.45	-15.9	-20.1	-21.35	-20.15	-18.6	-16.15	-12.5
ch1:	16:23:59	-8.45	-7.45	-8.35	-9.65	-10.25	-7.5	-0.45	6.6	9.5	8.0	1.95	-5.7	-12.4	-15.15	-15.05	-15.7
ch1:	16:23:59	-18.3	-18.35	-15.15	-8.55	-0.35	6.5	9.95	10.75	10.2	8.35	5.6	2.85	0.25	-6.5	-13.65	-18.1
ch1:	16:23:59	-20.25	-20.85	-17.75	-13.2	-8.25	-5.0	-4.8	-5.1	-2.45	-1.2	-4.65	-8.6	-10.4	-9.6	-5.95	0.95
ch1:	16:23:59	6.85	10.55	11.7	11.45	9.4	6.05	0.9	-4.4	-10.3	-15.4	-14.1	-8.1	-2.65	1.0	4.85	7.35
ch1:	16:23:59	9.7	10.6	10.1	6.6	1.0	-6.25	-13.25	-18.8	-22.05	-22.85	-21.95	-19.65	-17.6	-15.8	-14.6	-12.75
ch1:	16:23:59	-10.55	-8.4	-8.05	-7.85	-9.05	-11.0	-14.25	-17.85	-17.7	-13.65	-7.75	-0.45	5.85	8.65	10.0	8.85
ch1:	16:24:02	6.75	4.05	0.45	-3.0	-7.6	-11.0	-12.6	-12.4	-9.05	-3.2	3.65	9.65	13.55	14.15	13.9	11.8
ch1:	16:24:02	9.9	7.95	2.65	-6.65	-14.7	-21.05	-22.7	-18.45	-13.45	-8.4	-2.45	3.0	6.55	9.55	9.9	7.75
ch1:	16:24:02	4.45	1.85	-1.7	-2.8	0.7	6.95	12.85	17.25	16.35	10.45	5.1	0.15	-5.45	-10.35	-12.8	-13.9
ch1:	16:24:02	-13.2	-10.15	-4.25	-0.25	0.7	0.25	-1.65	-3.5	-4.35	-5.95	-8.3	-9.0	-12.5	-16.1	-16.05	-12.9
ch1:	16:24:02	-10.65	-7.2	-3.4	-0.1	2.4	5.25	6.5	6.35	4.95	1.0	-4.1	-7.55	-11.55	-18.0	-20.1	-17.3
ch1:	16:24:02	-11.5	-5.8	-1.7	1.15	4.65	7.45	9.45	10.15	8.85	7.25	4.0	-1.25	-7.55	-11.5	-14.2	-15.7
ch1:	16:24:02	-18.15	-19.45	-19.95	-17.3	-10.15	-1.45	4.3	8.4	10.9	10.15	5.75	-0.6	-5.5	-7.45	-5.6	-1.9
ch1:	16:24:02	0.7	0.25	0.95	2.25	1.35	-1.05	-2.15	-2.3	-0.5	4.95	9.75	9.8	4.85	0.1	-2.6	-4.1
ch1:	16:24:02	-6.15	-8.2	-10.6	-11.1	-8.25	-4.05	-1.65	-1.45	-4.4	-9.9	-13.95	-14.8	-11.5	-5.15	3.1	9.8
ch1:	16:24:02	16.25	22.0	25.9	25.2	22.0	17.45	13.8	10.7	7.4	6.85	11.05	16.0	18.6	18.55	15.05	11.1
ch1:	16:24:02	9.25	9.55	11.9	14.45	13.4	10.95	9.85	10.3	11.0	10.9	8.55	3.55	-0.05	-0.75	-1.1	-3.8
ch1:	16:24:02	-6.05	-7.1	-7.35	-6.1	-0.2	7.4	13.6	17.9	18.65	15.3	8.75	0.05	-9.1	-15.85	-21.05	-23.3
ch1:	16:24:02	-25.15	-27.5	-30.65	-33.4	-35.5	-36.35	-39.6	-44.05	-45.1	-41.35	-36.5	-33.15	-30.25	-28.5	-28.75	-29.55
ch1:	16:24:02	-27.85	-26.25	-24.6	-24.05	-22.35	-19.3	-16.0	-14.55	-15.6	-17.45	-15.6	-11.05	-10.2	-10.9	-11.65	-10.8
ch1:	16:24:02	-8.55	-5.65	-4.5	-3.7	-5.85	-8.75	-9.9	-9.1	-5.7	1.25	9.45	16.2	21.7	27.1	33.45	37.9
ch1:	16:24:02	40.95	42.4	40.85	33.25	20.2	3.2	-11.15	-15.95	-11.35	-4.65	-0.7	2.6	5.25	8.45	13.35	19.15
ch1:	16:24:02	22.75	24.75	23.2	19.9	16.5	13.6	10.85	7.95	4.95	2.85	2.1	0.95	0.85	2.3	4.4	6.6
ch1:	16:24:02	10.25	12.3	11.25	8.3	7.2	7.3	6.4	2.7	-3.7	-12.25	-19.0	-19.85	-16.3	-9.95	-4.0	-1.65
ch1:	16:24:02	-3.5	-6.05	-6.85	-5.6	-4.9	-4.0	-4.1	-5.75	-5.0	-1.9	-1.95	-4.85	-5.55	-3.95	0.1	3.3
ch1:	16:24:02	7.15	13.25	16.9	14.05	9.8	6.5	3.5	-1.35	-7.1	-10.65	-11.55	-11.45	-9.7	-7.3	-6.85	-5.8
ch1:	16:24:02	-3.75	-0.35	3.65	7.8	8.2	4.5	-1.3	-7.05	-12.35	-15.6	-16.35	-15.75	-13.8	-10.75	-6.0	-2.05
ch1:	16:24:02	2.35	6.1	9.0	8.75	7.35	5.35	2.45	-0.6	-1.7	0.0	4.95	10.3	14.2	17.15	18.8	18.65
ch1:	16:24:02	15.4	8.35	-1.4	-8.3	-11.35	-12.9	-15.05	-18.5	-22.5	-24.05	-21.7	-19.2	-15.7	-11.85	-8.9	-7.8
ch1:	16:24:02	-5.8	-5.1	-4.75	-4.6	-2.65	-1.05	-0.4	-1.7	-2.65	-3.55	-4.6	-3.35	0.5	3.95	6.65	8.25
ch1:	16:24:05	7.55	6.45	5.55	3.6	1.6	-1.05	-3.1	-4.45	-5.4	-4.85	-1.35	3.1	5.75	8.0	8.65	8.1
ch1:	16:24:05	7.6	8.2	7.65	7.3	7.45	7.45	6.9	5.75	4.95	5.7	7.1	7.55	9.7	11.4	10.75	6.35
ch1:	16:24:05	0.15	-7.2	-13.25	-18.45	-20.45	-19.8	-15.35	-7.25	1.85	8.3	12.5	14.4	14.45	12.8	7.6	1.15
ch1:	16:24:05	-5.4	-11.45	-16.45	-20.2	-23.2	-22.55	-19.15	-14.7	-9.1	-4.85	-1.8	2.6	7.3	8.85	8.7	5.6
ch1:	16:24:05	-0.2	-7.0	-12.3	-17.8	-21.6	-25.35	-31.2	-36.25	-35.55	-31.05	-25.55	-19.95	-16.5	-14.9	-15.2	-17.35
ch1:	16:24:05	-19.45	-18.15	-16.4	-15.25	-15.1	-16.7	-21.55	-25.4	-25.2	-21.85	-15.45	-7.5	-1.75	-0.6	-2.25	-5.85
ch1:	16:24:05	-7.4	-5.95	-2.05	1.25	3.5	3.0	-1.1	-6.5	-9.35	-10.55	-9.65	-4.6	0.1	0.75	0.8	4.05
ch1:	16:24:05	6.0	5.6	4.3	2.05	-4.4	-11.75	-18.6	-23.7	-25.75	-25.1	-24.35	-21.85	-15.6	-8.5	-0.45	7.3
ch1:	16:24:05	12.65	13.95	13.6	11.55	7.5	1.05	-5.1	-10.75	-14.0	-14.9	-15.75	-14.95	-13.7	-15.25	-17.5	-18.0
ch1:	16:24:05	-18.7	-16.45	-11.55	-7.5	-6.65	-8.1	-10.75	-10.9	-9.65	-7.75	-4.0	0.9	5.4	8.65	10.05	8.45
ch1:	16:24:05	5.2	0.4	-4.3	-11.15	-18.6	-25.3	-30.0	-33.6	-34.4	-32.2	-27.4	-20.55	-12.45	-5.15	0.3	3.95
ch1:	16:24:05	3.5	0.05	-4.9	-9.9	-11.95	-8.45	-3.0	3.65	9.75	12.1	12.7	12.5	10.35	7.9	6.4	2.3
ch1:	16:24:05	-1.5	-3.65	-3.7	-3.0	-1.2	0.25	2.95	6.65	10.55	13.4	15.25	15.65	13.8	11.2	7.45	2.65
ch1:	16:24:05	-2.55	-6.95	-11.6	-15.45	-17.65	-15.35	-11.4	-8.2	-7.6	-9.25	-12.1	-13.6	-14.45	-13.95	-10.9	-9.8
ch1:	16:24:05	-10.25	-9.6	-8.45	-9.05	-9.5	-8.85	-7.25	-6.7	-8.5	-11.1	-12.8	-12.45	-11.2	-9.8	-8.65	-6.95
ch1:	16:24:05	-5.9	-4.45	-3.25	-0.8	1.5	3.65	3.0	0.3	-3.7	-7.55	-13.1	-18.1	-20.65	-20.9	-18.3	-15.3
ch1:	16:24:05	-13.25	-10.2	-5.6	-4.25	-5.35	-6.65	-7.25	-8.05	-8.85	-8.75	-9.25	-12.85	-19.5	-25.4	-27.95	-25.1
ch1:	16:24:05	-18.7	-11.45	-7.25	-5.15	-4.4	-2.3	0.95	3.75	2.6	-3.5	-15.9	-30.1	-37.1	-36.5	-33.05	-30.15
ch1:	16:24:05	-28.0	-25.4	-20.6	-16.65	-13.35	-10.75	-9.05	-9.25	-8.9	-8.25	-9.1	-12.9	-17.2	-20.75	-23.25	-21.15
ch1:	16:24:05	-15.2	-8.05	-1.35	4.45	8.25	11.1	13.2	14.6	12.9	7.35	0.2	-6.3	-11.7	-16.65	-20.65	-23.3
ch1:	16:24:05	-22.4	-19.7	-13.85	-5.55	3.95	10.15	14.05	15.3	14.35	12.3	10.5	6.55	0.8	-4.55	-11.3	-17.35
ch1:	16:24:05	-20.65	-20.8	-20.25	-18.8	-16.0	-9.7	-2.75	2.35	4.95	5.65	6.5	7.8	6.55	2.3	-1.75	-5.2
ch1:	16:24:05	-5.2	-0.15	8.15	15.5	21.85	25.0	27.5	29.25	28.15	23.3	16.75	9.45	3.7	1.45	-0.65	-3.3
ch1:	16:24:05	-3.1	2.45	8.95	14.9	19.65	22.95	24.25	25.65	27.0	27.35	24.25	17.45	9.45	1.75	-4.5	-8.9
ch1:	16:24:09	-21.1	-29.5	-34.6	-36.8	-39.35	-41.25	-41.4	-39.2	-37.8	-39.5	-43.05	-46.05	-46.85	-45.7	-43.25	-41.4
ch1:	16:24:09	-39.5	-37.0	-33.1	-29.5	-26.45	-25.8	-26.8	-29.9	-32.95	-32.95	-29.95	-26.65	-22.85	-18.55	-17.85	-19.2
ch1:	16:24:09	-19.05	-14.75	-8.3	-1.9	1.2	0.8	-4.05	-10.3	-16.2	-18.65	-19.15	-18.4	-14.85	-8.15	-3.9	-4.25
ch1:	16:24:09	-4.9	-5.5	-5.6	-4.55	-1.1	3.9	6.85	3.25	-2.6	-7.25	-10.35	-9.95	-4.85	3.6	13.3	22.2
ch1:	16:24:09	27.2	29.45	27.5	24.85	23.15	20.85	15.95	11.9	9.1	9.3	10.75	11.75	13.8	15.65	14.75	13.2
ch1:	16:24:09	12.45	11.2	12.75	16.75	20.7	23.6	27.2	30.55	32.45	33.4	34.4	35.95	37.1	37.35	34.7	30.55
ch1:	16:24:09	24.75	19.8	15.35	14.15	14.0	13.45	11.1	10.05	9.15	9.2	11.15	13.85	15.85	18.2	19.9	18.05
ch1:	16:24:09	14.05	9.6	6.8	5.2	4.45	4.1	5.2	5.35	3.6	1.45	1.2	2.4	4.1	5.9	8.1	11.2
ch1:	16:24:09	13.15	13.85	13.2	10.2	4.8	0.2	-6.2	-13.35	-18.55	-19.95	-19.1	-17.6	-15.75	-13.2	-9.7	-6.3
ch1:	16:24:09	-2.45	0.35	2.8	2.2	-1.85	-9.1	-15.05	-18.25	-17.5	-16.35	-17.1	-20.25	-23.95	-27.05	-28.35	-26.7
ch1:	16:24:09	-24.35	-22.15	-20.35	-17.5	-15.25	-13.75	-14.4	-16.1	-19.1	-20.35	-19.3	-17.05	-14.05	-10.4	-8.15	-7.45
ch1:	16:24:09	-6.05	-3.9	0.4	3.85	4.35	3.9	4.9	5.4	4.5	1.95	-1.4	-4.5	-7.85	-8.1	-5.55	-1.75
ch1:	16:24:09	2.4	8.25	13.5	18.55	20.95	21.1	19.1	15.15	8.7	3.65	1.15	1.55	4.95	11.75	19.6	25.9
ch1:	16:24:09	31.35	33.95	33.05	29.6	23.45	13.6	5.7	-0.8	-8.4	-14.8	-14.55	-7.65	2.35	11.35	16.8	20.0
ch1:	16:24:09	20.85	19.05	15.3	11.2	5.4	0.1	-4.4	-6.35	-6.15	-3.9	-1.0	4.45	11.1	15.2	15.75	14.95
ch1:	16:24:09	14.8	14.1	13.3	10.95	7.5	2.95	0.65	1.0	1.85	1.45	3.3	5.6	4.8	3.4	4.25	6.15
ch1:	16:24:09	7.15	6.7	4.3	1.5	-1.65	-3.75	-3.55	-2.35	-1.9	-0.7	0.1	0.35	0.4	-1.25	-3.65	-4.7
ch1:	16:24:09	-4.2	-3.8	-1.5	-0.45	-1.75	-3.3	-2.2	-2.1	-1.05	1.75	4.15	6.1	9.55	9.5	3.1	-4.2
ch1:	16:24:09	-8.1	-8.0	-7.6	-7.85	-6.5	-3.7	-2.3	1.85	6.85	9.45	10.9	13.6	14.6	13.0	8.4	1.5
ch1:	16:24:09	-4.0	-8.45	-11.7	-13.6	-13.95	-13.35	-9.3	-4.9	-2.6	-2.35	-3.5	-6.45	-10.1	-14.85	-19.7	-19.0
ch1:	16:24:09	-12.0	-2.5	5.15	8.85	7.75	5.85	3.7	2.6	2.55	3.45	2.95	-0.45	-6.75	-13.45	-18.1	-20.85
ch1:	16:24:09	-20.3	-17.0	-11.5	-6.05	-0.65	3.3	7.25	9.2	6.5	1.9	-0.5	-1.95	-2.9	-2.1	-2.85	-6.05
ch1:	16:24:09	-9.3	-9.75	-7.8	-2.8	2.55	8.1	12.2	15.25	17.65	21.5	24.6	26.95	27.95	24.95	16.45	6.5
ch1:	16:24:09	-1.75	-7.65	-8.9	-8.7	-8.75	-8.25	-7.75	-9.0	-9.35	-9.2	-8.05	-6.95	-6.55	-7.1	-7.65	-10.2
ch1:	16:24:12	-2.05	-10.55	-18.3	-24.55	-27.65	-25.35	-18.45	-14.6	-12.1	-8.4	-5.6	-4.85	-5.55	-7.45	-9.55	-13.45
ch1:	16:24:12	-19.9	-22.35	-18.35	-10.3	-2.1	5.1	9.7	12.55	11.5	8.35	5.65	1.55	-4.75	-11.75	-19.85	-28.55
ch1:	16:24:12	-34.65	-36.95	-33.8	-28.2	-21.75	-16.25	-13.85	-15.75	-17.4	-19.9	-23.95	-28.45	-31.8	-31.55	-25.95	-15.6
ch1:	16:24:12	-3.8	6.75	11.1	11.55	10.1	7.95	3.2	-3.2	-11.5	-18.8	-26.7	-32.0	-31.4	-26.55	-20.9	-11.95
ch1:	16:24:12	-1.4	5.5	8.65	10.1	11.6	12.0	11.0	8.8	4.95	-2.75	-9.6	-11.2	-7.35	0.5	9.8	16.55
ch1:	16:24:12	19.9	21.4	19.15	14.7	11.65	11.05	8.6	4.65	0.5	-1.35	-1.3	0.35	2.95	5.35	6.75	7.0
ch1:	16:24:12	6.05	2.55	-2.6	-7.4	-7.85	-7.4	-9.3	-14.45	-17.0	-14.65	-7.95	0.3	8.05	12.9	15.7	17.6
ch1:	16:24:12	18.05	17.1	14.2	8.45	-0.1	-9.2	-18.05	-23.75	-25.4	-23.2	-17.9	-10.4	-2.0	5.35	11.15	14.3
ch1:	16:24:12	14.65	11.65	6.85	-0.2	-7.4	-14.9	-19.05	-17.65	-10.9	-3.65	3.15	9.2	15.6	19.35	19.45	16.25
ch1:	16:24:12	10.1	3.05	-3.25	-11.85	-22.2	-27.3	-30.25	-33.65	-32.35	-26.6	-20.3	-9.75	2.6	9.6	13.4	12.55
ch1:	16:24:12	4.45	-5.7	-11.35	-14.75	-16.7	-20.2	-22.7	-20.2	-11.95	-3.35	3.85	8.3	11.3	13.15	14.55	13.1
ch1:	16:24:12	7.0	-0.4	-7.7	-16.2	-24.65	-29.3	-30.05	-26.45	-21.45	-17.85	-14.85	-10.7	-8.35	-7.35	-4.7	-4.2
ch1:	16:24:12	-7.8	-13.8	-20.05	-24.2	-23.65	-22.1	-21.35	-18.15	-9.85	-1.35	5.1	8.7	9.8	7.8	4.5	2.95
ch1:	16:24:12	2.8	2.0	0.3	-0.6	-1.85	-3.8	-6.4	-5.5	-1.35	3.45	6.95	11.4	15.9	19.7	21.35	20.4
ch1:	16:24:12	17.85	13.4	7.85	1.95	-3.55	-9.55	-13.25	-15.05	-13.1	-7.1	1.75	9.5	15.75	17.9	15.35	10.55
ch1:	16:24:12	5.1	-1.25	-7.1	-10.3	-12.8	-15.65	-19.3	-20.55	-19.1	-15.9	-14.25	-14.6	-16.5	-18.85	-20.9	-21.05
ch1:	16:24:12	-19.9	-20.6	-22.3	-22.05	-18.15	-13.7	-9.4	-6.15	-3.35	-1.3	1.25	1.65	-0.4	-3.85	-7.35	-9.9
ch1:	16:24:12	-9.05	-3.8	2.85	8.9	10.75	10.35	10.05	10.6	9.6	8.55	6.7	3.8	1.1	-1.0	-4.0	-8.1
ch1:	16:24:12	-11.55	-13.0	-12.35	-12.8	-12.15	-8.4	-1.9	5.1	12.95	19.15	22.85	23.45	22.15	18.65	14.55	11.45
ch1:	16:24:12	10.1	11.35	15.05	19.15	20.2	21.35	23.55	25.1	24.45	24.15	22.1	18.3	13.9	10.5	8.3	4.85
ch1:	16:24:12	-0.6	-5.1	-7.75	-11.0	-13.45	-13.3	-9.3	-3.85	0.15	0.9	1.45	1.6	1.7	1.15	-0.4	-1.8
ch1:	16:24:12	-2.05	-1.45	-0.95	1.3	3.55	4.85	6.0	8.6	9.6	8.4	5.05	1.25	-3.25	-8.25	-11.6	-13.05
ch1:	16:24:12	-14.4	-15.1	-12.0	-7.95	-3.85	-1.6	-0.35	0.8	2.75	3.2	3.55	2.35	-1.25	-6.3	-9.9	-11.0
ch1:	16:24:12	-11.2	-10.45	-7.35	-1.8	2.35	4.6	4.0	2.75	2.3	2.6	2.35	1.7	-1.2	-5.35	-10.0	-16.5
ch1:	16:24:15	-30.65	-33.1	-34.0	-32.35	-29.4	-26.0	-23.1	-19.15	-16.1	-14.3	-12.15	-7.4	-3.3	-2.7	-6.15	-12.4
ch1:	16:24:15	-16.05	-12.7	-4.4	2.4	5.85	6.1	6.4	6.55	7.25	8.75	10.65	10.65	9.9	6.85	1.1	-5.35
ch1:	16:24:15	-12.1	-17.75	-21.45	-21.6	-19.1	-15.15	-11.6	-7.35	-4.7	-3.65	-4.5	-6.05	-5.55	-2.85	-2.7	-5.15
ch1:	16:24:15	-7.25	-8.9	-8.75	-7.4	-3.9	1.15	5.9	9.05	11.9	13.1	14.1	14.05	12.95	11.4	8.8	2.55
ch1:	16:24:15	-4.15	-6.45	-4.75	-1.95	-2.55	-5.5	-8.0	-7.5	-5.8	-3.05	-0.5	3.05	6.1	6.6	4.7	2.45
ch1:	16:24:15	0.1	-1.2	-0.5	0.55	1.8	2.75	3.95	5.05	7.75	9.85	9.15	5.3	2.25	0.05	-0.85	1.5
ch1:	16:24:15	8.2	17.45	24.55	27.2	26.5	24.2	20.0	16.0	8.15	-1.85	-9.2	-14.0	-17.8	-18.2	-18.2	-17.75
ch1:	16:24:15	-15.1	-13.25	-12.6	-12.7	-13.65	-14.6	-13.3	-10.55	-7.2	-6.75	-9.45	-14.3	-16.3	-12.55	-6.7	-2.45
ch1:	16:24:15	0.75	2.75	3.7	7.15	10.9	15.65	19.1	20.15	18.55	14.95	7.0	1.0	-0.95	-2.8	-4.25	-4.45
ch1:	16:24:15	-5.85	-6.25	-4.65	-4.35	-3.75	-2.5	-1.6	-3.05	-6.05	-11.2	-16.9	-22.15	-24.45	-23.95	-19.7	-11.8
ch1:	16:24:15	-2.2	8.25	19.1	25.4	25.35	23.05	19.7	17.35	16.8	17.85	16.2	11.55	6.65	2.9	0.45	0.2
ch1:	16:24:15	0.3	-0.8	0.05	1.25	1.1	0.75	-0.6	-3.75	-5.0	-5.55	-3.95	-1.15	-0.4	-1.1	0.6	1.8
ch1:	16:24:15	3.3	6.35	6.85	6.65	7.05	4.9	-0.45	-5.7	-12.45	-19.15	-25.45	-30.2	-32.25	-31.5	-30.05	-28.65
ch1:	16:24:15	-27.45	-27.55	-26.55	-24.7	-22.15	-21.8	-22.75	-24.95	-25.65	-25.6	-24.7	-24.3	-23.9	-23.05	-18.4	-12.15
ch1:	16:24:15	-6.65	-0.8	1.75	-1.95	-6.05	-7.3	-9.5	-11.7	-15.15	-20.2	-23.65	-24.05	-23.15	-19.6	-15.7	-12.4
ch1:	16:24:15	-8.55	-6.3	-8.2	-14.55	-22.8	-29.2	-29.4	-25.95	-20.0	-13.25	-6.55	-0.15	5.85	10.4	15.45	19.55
ch1:	16:24:15	20.65	17.85	9.1	-4.85	-18.8	-29.5	-36.75	-37.9	-32.9	-22.95	-12.9	-6.35	-2.85	0.1	2.1	3.45
ch1:	16:24:15	4.45	5.65	8.5	10.85	9.6	3.1	-5.65	-12.45	-12.8	-8.65	-1.15	6.45	12.7	16.75	17.85	16.8
ch1:	16:24:15	15.6	13.2	7.15	-1.05	-9.5	-14.2	-14.8	-11.8	-7.15	-0.7	5.25	11.35	16.05	18.7	18.75	16.7
ch1:	16:24:15	13.85	10.65	5.5	-0.85	-5.05	-8.3	-9.4	-7.15	-2.95	0.65	4.55	7.05	8.35	7.85	6.35	3.5
ch1:	16:24:15	-1.5	-7.0	-12.25	-18.1	-21.35	-18.3	-12.95	-7.7	-2.65	3.5	9.5	15.1	18.65	19.2	16.35	11.95
ch1:	16:24:15	6.4	-1.75	-10.3	-16.9	-19.95	-19.55	-14.4	-6.3	1.6	5.6	7.85	8.8	8.95	8.3	6.75	2.8
ch1:	16:24:15	-2.55	-6.45	-7.0	-6.4	-8.05	-6.1	-1.1	1.85	2.75	4.35	3.45	3.05	4.0	3.0	-0.05	-2.1
ch1:	16:24:15	-3.9	-7.7	-12.3	-14.6	-12.6	-10.2	-7.45	-4.35	-0.1	5.05	10.85	14.25	14.3	10.15	6.45	4.55
ch1:	16:24:18	2.65	1.2	1.95	5.0	9.7	15.5	18.25	18.95	17.4	13.8	7.2	-1.6	-11.0	-20.05	-29.2	-34.8
ch1:	16:24:18	-34.4	-31.85	-30.2	-27.95	-23.0	-17.65	-12.95	-11.05	-11.1	-11.5	-9.45	-7.95	-8.4	-10.1	-11.2	-11.15
ch1:	16:24:18	-8.05	-2.95	0.7	1.3	0.0	-1.0	-0.75	0.65	-1.2	-5.5	-10.2	-14.5	-18.75	-22.5	-24.6	-22.65
ch1:	16:24:18	-17.2	-12.3	-9.45	-8.3	-5.1	0.3	5.65	6.85	5.45	2.25	-0.4	-3.85	-8.0	-12.9	-16.7	-17.6
ch1:	16:24:18	-15.05	-10.75	-6.4	-2.9	-0.35	0.15	-2.7	-5.9	-7.55	-7.55	-7.3	-6.65	-7.25	-9.1	-11.85	-13.65
ch1:	16:24:18	-13.85	-13.15	-8.65	-2.25	3.1	6.5	9.55	9.8	8.15	4.85	2.95	0.6	-2.2	-2.85	0.05	3.65
ch1:	16:24:18	7.4	12.8	18.85	25.95	33.25	38.05	35.7	29.6	23.85	19.8	13.7	9.15	7.85	7.9	8.45	12.3
ch1:	16:24:18	17.25	20.4	22.85	23.9	23.4	22.3	21.1	19.45	18.55	14.95	9.9	7.55	7.5	7.1	5.75	3.45
ch1:	16:24:18	3.1	6.0	9.45	13.1	16.0	17.25	14.85	11.2	7.6	5.25	2.15	-1.75	-7.7	-13.0	-14.55	-9.5
ch1:	16:24:18	-2.5	3.65	9.55	13.85	14.45	12.85	11.5	9.3	6.05	1.35	-4.3	-11.65	-18.9	-22.75	-22.9	-21.35
ch1:	16:24:18	-18.8	-16.7	-16.2	-16.6	-17.8	-17.6	-16.1	-14.8	-16.25	-18.85	-20.05	-18.8	-18.8	-20.2	-20.3	-19.0
ch1:	16:24:18	-17.25	-14.55	-12.9	-12.55	-11.55	-11.3	-10.6	-10.65	-11.1	-10.35	-6.3	-1.6	3.7	6.65	6.35	2.25
ch1:	16:24:18	-4.5	-10.95	-14.15	-14.55	-15.8	-15.95	-12.65	-5.85	0.55	7.4	12.25	14.1	14.0	13.15	10.1	5.85
ch1:	16:24:18	2.15	-1.8	-8.9	-18.2	-24.9	-27.6	-24.8	-16.95	-7.6	0.05	6.05	7.45	7.2	6.75	4.6	1.65
ch1:	16:24:18	-0.8	-3.35	-6.25	-7.8	-9.0	-9.3	-7.4	0.1	9.35	16.4	20.6	24.2	25.4	24.15	19.55	11.65
ch1:	16:24:18	1.35	-7.9	-14.2	-18.7	-20.5	-18.55	-15.8	-14.5	-11.65	-7.75	-4.0	-1.7	-0.3	-0.1	-1.35	-4.6
ch1:	16:24:18	-8.7	-11.65	-13.15	-13.55	-12.15	-9.35	-7.25	-4.35	-1.7	-0.6	-1.2	-2.55	-5.2	-8.3	-12.3	-16.6
ch1:	16:24:18	-19.7	-19.45	-16.4	-13.65	-8.6	-2.2	2.65	5.45	7.65	6.1	4.9	4.8	4.1	3.45	1.6	-3.35
ch1:	16:24:18	-7.55	-11.2	-14.6	-14.0	-11.65	-9.2	-7.45	-7.9	-9.75	-8.4	-5.2	-1.55	1.7	5.5	8.05	9.15
ch1:	16:24:18	8.35	5.8	3.45	2.9	1.7	-1.85	-5.45	-10.2	-14.05	-15.65	-16.95	-17.35	-13.9	-10.3	-8.9	-6.3
ch1:	16:24:18	-3.4	-3.2	-5.2	-6.95	-8.4	-9.1	-10.15	-10.1	-8.8	-4.95	-0.7	3.75	5.2	4.85	2.95	0.05
ch1:	16:24:18	-3.0	-4.3	-4.05	-2.55	0.2	3.3	7.6	11.2	13.05	14.1	15.55	16.45	17.8	17.05	13.85	11.7
ch1:	16:24:18	10.0	5.8	0.8	-1.5	0.45	8.45	17.75	24.1	27.2	29.15	29.05	28.2	26.25	23.8	19.6	11.8
ch1:	16:24:18	2.35	-5.2	-11.8	-18.5	-23.7	-30.55	-35.75	-36.4	-34.15	-31.25	-26.4	-24.2	-23.55	-23.6	-25.85	-27.85
ch1:	16:24:21	-24.05	-18.55	-16.25	-16.9	-20.45	-22.85	-21.2	-15.7	-11.8	-9.75	-10.65	-12.8	-13.8	-12.2	-10.25	-6.85
ch1:	16:24:21	-3.05	-3.0	-4.3	-2.2	1.9	4.1	5.3	5.3	6.05	7.65	9.15	10.3	11.2	8.05	0.25	-8.9
ch1:	16:24:21	-16.35	-17.3	-10.15	1.05	11.7	21.75	27.9	29.75	28.15	24.85	21.25	18.85	15.1	9.6	2.65	-5.95
ch1:	16:24:21	-14.35	-20.15	-23.45	-24.75	-20.8	-11.7	0.4	12.7	23.6	29.8	31.45	29.85	28.1	26.3	24.05	19.75
ch1:	16:24:21	13.85	9.5	8.1	6.9	4.35	4.3	7.05	12.15	17.1	21.25	21.3	18.85	14.95	9.55	1.7	-5.85
ch1:	16:24:21	-11.55	-12.8	-7.9	-1.2	4.55	9.65	15.45	18.35	18.05	13.6	8.9	6.25	5.15	2.35	-1.35	-6.35
ch1:	16:24:21	-9.05	-6.5	-2.25	1.95	7.25	13.4	17.2	19.6	19.95	19.5	17.0	12.75	5.65	-2.05	-5.2	-3.55
ch1:	16:24:21	-0.3	5.2	12.45	18.55	24.0	27.05	28.6	29.25	28.15	23.05	16.6	9.95	4.5	-1.2	-8.1	-13.8
ch1:	16:24:21	-17.45	-21.05	-24.45	-26.7	-27.85	-26.25	-23.4	-21.65	-22.9	-23.65	-23.7	-24.25	-26.05	-27.3	-29.0	-30.3
ch1:	16:24:21	-28.8	-24.75	-20.5	-17.85	-15.45	-13.65	-11.35	-9.05	-7.5	-7.25	-7.55	-11.55	-18.4	-25.1	-27.75	-25.65
ch1:	16:24:21	-20.3	-13.85	-7.6	-2.3	0.25	-0.15	-5.05	-9.0	-9.75	-10.3	-11.6	-12.7	-16.45	-19.3	-19.95	-21.25
ch1:	16:24:21	-20.95	-16.7	-10.25	-3.65	3.1	8.8	13.25	14.85	16.7	19.05	18.25	13.4	10.65	9.3	5.0	-1.75
ch1:	16:24:21	-7.65	-10.7	-10.7	-9.2	-7.95	-5.9	-3.9	-1.4	1.0	3.15	2.4	0.7	-0.8	-1.7	-3.8	-7.65
ch1:	16:24:21	-11.55	-14.0	-15.7	-16.3	-14.0	-9.6	-3.85	-0.15	2.0	4.15	6.65	7.7	8.7	7.65	4.3	0.35
ch1:	16:24:21	-3.75	-7.45	-10.1	-11.45	-13.6	-16.35	-18.3	-15.05	-9.2	-3.9	-1.4	0.7	2.25	0.8	-4.35	-8.75
ch1:	16:24:21	-11.85	-16.6	-19.15	-17.7	-15.5	-14.0	-9.35	-1.05	10.15	18.4	20.9	19.3	16.75	12.65	6.15	-0.85
ch1:	16:24:21	-5.55	-9.55	-14.95	-18.8	-20.45	-21.25	-22.25	-23.75	-26.75	-27.7	-27.95	-27.0	-25.3	-22.7	-18.0	-12.95
ch1:	16:24:21	-12.35	-13.6	-11.85	-8.85	-6.35	-5.1	-3.15	-0.15	2.25	2.1	1.95	-1.2	-4.45	-4.75	-3.85	-3.3
ch1:	16:24:21	-1.95	-2.65	-4.05	-2.05	1.95	5.85	7.1	6.45	6.4	6.3	5.3	4.75	3.05	2.45	3.65	1.8
ch1:	16:24:21	-2.9	-6.0	-5.3	-1.7	3.5	6.85	8.05	6.7	4.9	2.3	0.1	-1.7	-0.85	2.1	6.05	6.8
ch1:	16:24:21	5.2	5.95	6.85	6.2	5.25	5.3	5.35	6.2	5.35	3.1	-0.45	-4.85	-9.55	-12.8	-16.45	-19.0
ch1:	16:24:21	-18.25	-14.95	-10.8	-7.4	-6.55	-8.55	-8.1	-6.95	-7.3	-9.35	-10.55	-11.5	-9.65	-4.4	0.8	5.0
ch1:	16:24:21	10.4	14.7	14.25	11.75	8.0	4.8	1.9	-0.4	-5.25	-10.4	-15.05	-18.4	-18.6	-14.95	-10.85	-5.45
ch1:	16:24:21	3.0	12.3	20.45	26.0	29.1	30.8	33.4	34.35	32.6	26.9	19.3	11.55	4.6	-3.2	-11.1	-16.75
ch1:	16:24:24	-20.4	-23.15	-25.75	-25.15	-21.2	-17.65	-17.9	-18.8	-19.1	-19.15	-18.65	-16.4	-14.5	-12.0	-8.85	-8.15
ch1:	16:24:24	-9.1	-10.4	-10.35	-6.45	1.45	8.7	15.15	19.0	18.7	14.15	9.15	3.5	-3.35	-10.5	-14.05	-14.1
ch1:	16:24:24	-12.25	-8.75	-3.4	2.45	6.4	8.95	8.8	6.9	5.7	5.9	5.4	7.1	8.25	6.55	2.45	-2.1
ch1:	16:24:24	-4.9	-4.25	-3.4	-2.2	3.05	9.75	14.7	17.8	20.45	21.9	21.55	17.95	11.25	2.85	-3.45	-6.2
ch1:	16:24:24	-7.35	-7.1	-4.2	0.5	2.5	4.1	8.55	16.15	23.6	29.25	28.4	24.8	23.25	21.4	14.85	7.55
ch1:	16:24:24	0.75	-6.55	-10.85	-10.55	-7.2	-2.85	1.55	3.5	5.75	7.9	8.5	8.25	7.9	3.9	-3.2	-10.55
ch1:	16:24:24	-16.55	-19.95	-21.8	-20.35	-16.7	-12.25	-8.1	-4.45	-4.0	-2.85	-1.5	-1.4	-2.05	-2.75	-6.85	-13.15
ch1:	16:24:24	-15.2	-8.85	1.0	7.75	11.85	12.95	12.85	13.25	15.65	17.2	18.5	18.05	14.75	7.5	-2.2	-12.3
ch1:	16:24:24	-20.5	-22.7	-19.75	-14.15	-6.8	1.6	6.45	9.0	11.05	12.95	12.35	9.9	5.1	-0.7	-6.9	-11.05
ch1:	16:24:24	-12.3	-13.0	-14.5	-14.05	-10.35	-5.05	3.4	12.65	20.0	22.0	17.85	9.65	1.85	-8.4	-20.55	-26.75
ch1:	16:24:24	-26.3	-24.15	-22.2	-19.8	-18.55	-16.55	-13.5	-10.1	-8.65	-8.75	-9.3	-9.45	-11.5	-14.4	-16.15	-15.75
ch1:	16:24:24	-13.25	-9.8	-4.45	2.6	9.6	13.95	17.3	19.3	18.4	11.35	0.9	-10.25	-19.0	-23.7	-24.15	-22.1
ch1:	16:24:24	-19.1	-15.95	-14.25	-11.75	-9.3	-7.25	-5.9	-3.45	-2.1	0.5	4.65	10.05	15.5	21.25	24.05	23.6
ch1:	16:24:24	22.7	22.4	21.95	20.3	17.7	13.45	9.95	7.6	7.0	8.45	12.95	17.85	21.8	24.7	27.45	28.15
ch1:	16:24:24	22.65	13.1	5.5	1.95	-0.55	-0.15	3.7	8.3	8.95	6.55	2.9	-1.15	-5.15	-5.35	-2.85	-2.6
ch1:	16:24:24	-5.9	-8.9	-9.6	-10.15	-9.7	-7.5	-4.95	-4.95	-4.7	-4.3	-3.55	-2.1	2.85	9.45	14.55	15.7
ch1:	16:24:24	15.05	15.85	16.35	13.4	6.3	-2.45	-11.75	-17.5	-19.5	-20.15	-20.75	-20.35	-21.15	-20.4	-16.0	-11.95
ch1:	16:24:24	-8.2	-3.95	-2.55	-5.4	-7.5	-9.65	-10.4	-7.65	-1.0	2.9	4.95	6.15	1.15	-9.75	-16.35	-16.7
ch1:	16:24:24	-11.8	-3.55	2.65	9.95	16.7	17.45	16.6	17.1	13.65	10.45	9.45	8.05	5.85	1.35	-6.2	-12.25
ch1:	16:24:24	-15.1	-16.3	-15.2	-13.45	-11.95	-8.45	-2.3	0.8	2.3	2.8	-0.1	-3.6	-3.25	-2.4	1.3	6.55
ch1:	16:24:24	7.05	6.65	7.85	8.05	10.2	15.0	16.75	17.45	15.85	12.1	8.7	3.35	-6.2	-15.2	-24.05	-34.0
ch1:	16:24:24	-39.8	-42.3	-45.85	-50.65	-52.45	-51.7	-50.45	-50.1	-47.6	-43.45	-38.05	-35.45	-36.55	-36.6	-31.9	-28.4
ch1:	16:24:24	-30.05	-31.3	-29.3	-25.65	-22.5	-22.1	-25.3	-26.3	-25.9	-25.8	-23.95	-20.2	-17.2	-13.6	-9.6	-6.15
ch1:	16:24:24	-2.65	-1.05	-0.75	-0.4	-0.45	-2.55	-4.25	-6.7	-10.05	-14.7	-19.3	-22.2	-21.3	-18.65	-16.5	-15.8
ch1:	16:24:27	-14.1	-7.5	2.45	11.55	16.65	18.05	16.55	16.05	17.5	19.9	20.35	20.1	19.25	18.2	17.85	19.7
ch1:	16:24:27	22.8	24.9	26.3	26.55	24.45	18.6	11.1	2.1	-5.6	-9.5	-8.95	-8.4	-9.85	-11.0	-9.6	-5.0
ch1:	16:24:27	1.8	9.6	15.4	18.25	17.65	15.35	10.8	6.2	0.85	-4.75	-10.6	-13.75	-15.25	-16.15	-17.3	-17.5
ch1:	16:24:27	-14.45	-7.8	1.35	10.4	18.3	22.55	22.1	14.25	0.85	-13.4	-22.05	-23.25	-19.45	-13.05	-5.0	3.1
ch1:	16:24:27	10.0	15.15	17.85	18.85	14.6	7.15	0.25	-5.0	-10.15	-12.0	-11.6	-8.3	-3.1	2.65	7.2	9.5
ch1:	16:24:27	10.05	9.05	6.25	0.75	-7.1	-15.7	-16.5	-10.8	-4.9	0.1	5.25	7.65	7.35	5.85	5.5	7.45
ch1:	16:24:27	8.55	7.0	2.9	-2.75	-9.45	-13.15	-10.8	-4.1	0.5	3.2	3.55	1.2	-2.5	-6.45	-8.2	-5.4
ch1:	16:24:27	-0.6	4.35	9.8	10.65	9.25	9.5	10.6	9.05	4.95	-2.7	-10.75	-16.0	-15.55	-9.75	-1.3	6.45
ch1:	16:24:27	12.35	16.5	18.9	19.15	16.45	13.4	10.15	7.5	5.75	5.4	4.35	3.25	3.65	5.45	5.95	3.65
ch1:	16:24:27	0.85	-1.25	-2.05	-2.4	-0.25	2.95	6.1	7.7	7.6	4.35	1.15	-1.6	-5.1	-8.65	-10.75	-12.55
ch1:	16:24:27	-14.4	-14.5	-12.6	-9.65	-7.25	-2.35	5.9	15.55	22.55	28.3	30.25	25.4	14.7	2.55	-6.45	-10.25
ch1:	16:24:27	-10.55	-10.55	-11.6	-12.55	-11.05	-9.35	-7.65	-4.35	0.15	3.35	6.4	5.8	-0.25	-9.0	-18.35	-25.25
ch1:	16:24:27	-25.5	-20.1	-15.75	-11.7	-7.3	-3.3	-1.35	0.35	0.2	-0.6	-2.0	-3.1	-1.6	1.3	1.75	0.3
ch1:	16:24:27	0.6	3.9	8.75	10.05	7.85	4.6	2.2	-1.4	-5.4	-10.45	-15.85	-21.05	-24.95	-27.0	-24.45	-16.75
ch1:	16:24:27	-8.15	-0.4	5.2	8.75	10.55	12.05	11.45	9.65	5.1	-2.7	-13.35	-23.45	-30.55	-33.2	-32.4	-28.4
ch1:	16:24:27	-21.05	-11.6	-1.45	5.75	8.45	6.1	3.05	0.25	-2.35	-4.5	-4.8	-5.55	-6.7	-7.25	-6.4	-4.4
ch1:	16:24:27	-1.95	0.6	2.25	2.25	-0.4	-3.4	-8.8	-15.25	-21.05	-23.95	-22.45	-13.75	-0.8	12.45	22.2	26.35
ch1:	16:24:27	26.3	24.45	23.0	20.05	14.8	7.25	-0.25	-7.15	-11.75	-14.85	-15.25	-12.25	-8.25	-5.9	-3.7	-2.25
ch1:	16:24:27	-1.45	0.95	1.8	-1.0	-5.65	-9.25	-12.1	-14.4	-18.7	-22.5	-23.15	-18.95	-11.05	-2.3	5.5	10.35
ch1:	16:24:27	10.8	7.05	1.95	-2.95	-7.4	-12.3	-16.75	-21.05	-23.3	-23.95	-21.05	-15.05	-8.3	-3.7	-0.45	2.95
ch1:	16:24:27	5.05	4.2	-1.45	-9.05	-15.95	-20.0	-22.9	-24.3	-24.45	-23.35	-22.6	-20.5	-17.5	-16.4	-16.1	-14.0
ch1:	16:24:27	-11.15	-10.5	-11.6	-16.75	-23.85	-29.1	-29.45	-27.35	-23.2	-18.75	-14.9	-11.35	-6.9	-2.75	-0.15	1.4
ch1:	16:24:27	0.2	-3.75	-11.55	-18.6	-21.15	-18.9	-15.05	-10.0	-5.45	-1.15	1.75	3.3	4.3	4.5	4.2	3.15
ch1:	16:24:27	-0.4	-7.3	-12.45	-13.55	-12.15	-11.45	-9.4	-7.8	-7.7	-7.55	-5.25	-1.75	1.8	2.95	1.2	-1.0
ch1:	16:24:30	-26.95	-29.35	-32.6	-33.4	-29.4	-23.5	-16.65	-12.15	-11.2	-13.5	-16.0	-16.3	-14.55	-14.2	-15.75	-17.15
ch1:	16:24:30	-21.0	-24.5	-25.1	-23.9	-22.6	-19.3	-16.45	-13.55	-10.3	-6.95	-4.75	-3.1	-2.85	-5.15	-9.65	-14.2
ch1:	16:24:30	-19.65	-26.1	-30.4	-33.6	-35.3	-33.0	-27.9	-22.65	-16.15	-10.45	-7.15	-5.1	-3.7	-4.7	-8.25	-12.85
ch1:	16:24:30	-17.3	-20.85	-25.45	-27.0	-22.4	-13.15	-3.65	5.55	10.9	13.2	14.6	15.35	14.75	12.45	7.0	-0.7
ch1:	16:24:30	-6.8	-12.05	-15.1	-16.25	-15.75	-16.0	-16.55	-18.4	-18.5	-17.5	-14.65	-11.9	-10.05	-8.85	-6.4	-3.3
ch1:	16:24:30	-1.4	-1.0	-2.0	-2.7	-5.45	-9.55	-11.6	-10.85	-9.5	-7.8	-6.5	-6.6	-8.8	-12.2	-12.5	-10.0
ch1:	16:24:30	-7.5	-6.6	-5.75	-7.15	-8.75	-8.55	-5.2	-1.85	1.3	2.15	-0.05	-3.3	-4.75	-5.75	-8.05	-10.85
ch1:	16:24:30	-13.3	-14.95	-18.9	-23.3	-23.8	-17.35	-6.45	4.8	12.3	15.6	15.5	15.0	15.5	15.85	15.0	11.9
ch1:	16:24:30	6.05	-3.0	-12.85	-21.95	-24.9	-21.5	-15.15	-9.2	-2.55	2.75	5.1	5.9	7.45	8.05	5.2	0.6
ch1:	16:24:30	-3.8	-5.8	-6.45	-6.2	-5.75	-4.4	-3.4	-1.65	0.15	1.5	1.35	-0.15	-2.3	-4.15	-2.5	1.65
ch1:	16:24:30	5.05	5.6	3.35	-1.1	-2.15	0.1	6.1	13.05	17.2	17.55	16.65	14.05	10.1	6.4	3.55	1.3
ch1:	16:24:30	-0.5	1.0	5.6	11.3	15.5	17.75	17.15	15.75	13.6	11.95	10.4	7.25	2.0	-3.7	-6.55	-3.8
ch1:	16:24:30	4.35	13.05	20.25	23.75	25.2	24.2	21.2	16.65	13.25	9.1	3.3	-2.9	-6.75	-7.2	-4.35	0.35
ch1:	16:24:30	6.6	14.55	21.6	26.15	28.1	28.0	24.85	19.85	13.8	6.4	-1.1	-6.35	-9.35	-11.5	-11.55	-9.2
ch1:	16:24:30	-3.7	5.4	16.45	22.7	24.75	25.7	25.1	19.75	13.7	8.0	3.0	1.75	5.1	8.85	10.3	11.6
ch1:	16:24:30	13.7	17.5	19.9	19.75	16.8	14.3	12.65	12.5	10.4	4.35	-3.95	-6.6	-0.35	8.1	14.45	18.7
ch1:	16:24:30	21.7	23.4	24.5	20.75	12.7	1.8	-8.0	-13.7	-15.55	-16.7	-18.2	-19.95	-19.45	-15.55	-12.05	-8.05
ch1:	16:24:30	-4.45	-3.1	-4.9	-8.0	-12.55	-13.15	-7.65	1.35	8.0	10.15	8.5	5.2	1.0	-3.35	-5.0	-3.3
ch1:	16:24:30	0.9	3.6	5.0	4.8	3.35	2.45	5.6	9.2	11.85	13.45	13.35	9.35	4.55	0.75	-2.3	-3.55
ch1:	16:24:30	-2.55	0.8	3.9	5.05	4.4	5.55	7.6	11.0	13.45	12.0	6.25	-1.85	-8.1	-10.2	-10.9	-11.2
ch1:	16:24:30	-8.55	-6.9	-5.45	-1.9	5.4	12.15	15.1	10.85	4.15	-0.55	-2.35	-3.2	-4.0	-6.25	-7.6	-4.6
ch1:	16:24:30	2.05	9.95	17.0	23.1	25.5	23.65	17.9	11.7	7.1	4.35	2.45	0.9	-0.85	-1.9	-1.0	-1.3
ch1:	16:24:30	-1.25	1.4	6.6	9.9	10.85	11.15	11.85	10.25	7.5	4.15	-0.8	-6.5	-10.0	-9.3	-5.4	-0.9
ch1:	16:24:30	2.7	6.65	8.6	8.55	7.8	8.45	9.1	9.1	7.9	5.1	0.45	-1.9	1.45	6.15	10.2	12.75
ch1:	16:24:33	15.7	11.0	4.65	-0.15	-1.5	-0.3	0.65	0.05	0.3	4.2	8.65	8.5	5.45	1.35	-2.25	-5.7
ch1:	16:24:33	-6.2	-5.05	-2.3	-0.1	1.95	2.05	3.1	3.9	1.9	-3.55	-7.0	-6.95	-4.85	-2.75	-1.1	0.1
ch1:	16:24:33	0.2	1.25	3.15	4.25	4.35	5.2	3.45	-2.1	-8.1	-12.1	-13.35	-11.1	-6.7	-3.15	-0.6	0.05
ch1:	16:24:33	-0.15	-2.35	-4.85	-10.55	-17.85	-24.4	-27.2	-27.95	-27.05	-26.1	-24.3	-20.45	-15.75	-11.9	-11.25	-13.7
ch1:	16:24:33	-16.35	-14.55	-10.45	-8.5	-11.6	-15.15	-15.65	-13.75	-11.2	-6.75	-3.55	-3.55	-2.9	-1.35	-1.8	-6.05
ch1:	16:24:33	-11.15	-12.65	-9.15	-5.65	-3.25	-1.8	-2.05	-4.75	-7.25	-8.25	-8.55	-8.2	-7.45	-7.1	-10.4	-14.95
ch1:	16:24:33	-18.5	-19.3	-18.85	-16.0	-13.35	-9.45	-3.6	4.05	11.3	19.55	25.45	27.6	25.7	20.05	13.15	7.1
ch1:	16:24:33	1.35	-3.2	-5.35	-6.4	-6.1	-5.85	-4.0	0.05	3.5	4.85	4.8	3.65	1.9	-1.05	-6.65	-11.35
ch1:	16:24:33	-16.2	-19.85	-23.5	-27.9	-31.4	-28.25	-20.6	-12.2	-5.9	-0.7	3.35	5.3	6.55	8.1	7.75	4.2
ch1:	16:24:33	0.15	-3.9	-6.95	-9.35	-8.75	-5.7	-4.0	-4.65	-4.7	-4.2	-2.8	0.0	0.0	-1.6	-3.0	-3.9
ch1:	16:24:33	-5.85	-8.9	-13.95	-17.4	-18.9	-15.4	-5.5	5.5	12.5	17.2	18.35	15.1	11.85	8.2	3.05	-0.5
ch1:	16:24:33	-1.15	-4.6	-11.2	-18.35	-23.15	-25.5	-23.95	-21.3	-19.65	-19.5	-20.65	-21.55	-21.1	-19.65	-18.85	-19.2
ch1:	16:24:33	-20.3	-17.35	-10.8	-4.25	-0.45	0.85	-1.75	-5.8	-10.95	-18.1	-24.1	-27.05	-28.45	-28.35	-24.7	-20.05
ch1:	16:24:33	-14.7	-8.6	-0.1	7.25	12.15	13.6	12.05	8.1	5.75	5.6	7.2	8.85	9.1	11.2	15.75	20.4
ch1:	16:24:33	22.35	22.65	21.15	18.45	13.4	7.85	2.4	-2.45	-5.45	-5.75	-5.0	-5.55	-6.9	-7.8	-7.0	-4.15
ch1:	16:24:33	-0.9	-1.25	-1.9	-1.95	-3.45	-7.7	-9.6	-8.35	-5.55	-3.9	-1.85	1.7	3.15	3.95	6.85	10.05
ch1:	16:24:33	9.9	8.05	4.65	2.15	-1.2	-7.5	-16.45	-21.7	-20.35	-13.65	-5.3	2.05	6.85	8.0	7.8	5.75
ch1:	16:24:33	2.55	-0.75	-3.15	-7.25	-12.1	-16.4	-17.85	-17.75	-17.45	-17.0	-15.75	-13.9	-11.7	-9.65	-9.35	-9.1
ch1:	16:24:33	-8.5	-6.65	-6.45	-8.1	-11.85	-15.55	-15.9	-12.55	-10.5	-11.5	-11.7	-9.15	-3.75	1.45	5.75	7.9
ch1:	16:24:33	6.9	3.05	-0.6	-5.05	-9.7	-15.9	-23.85	-31.6	-37.05	-39.55	-38.7	-34.35	-27.15	-18.8	-14.55	-12.85
ch1:	16:24:33	-11.6	-10.8	-12.3	-13.45	-15.05	-16.95	-17.65	-16.55	-18.25	-22.25	-26.0	-30.25	-32.25	-28.6	-21.9	-15.6
ch1:	16:24:33	-8.25	-2.8	-0.4	0.5	2.3	3.3	2.95	1.65	-0.75	-3.35	-4.2	-4.4	-5.95	-5.15	-3.15	-0.85
ch1:	16:24:33	2.95	8.45	9.15	6.95	3.35	-0.75	-4.45	-4.9	-6.5	-11.2	-15.65	-17.55	-19.4	-19.95	-16.6	-12.1
ch1:	16:24:33	-5.85	1.4	5.75	5.35	5.6	5.35	3.65	2.25	0.8	-2.0	-2.5	-0.65	0.15	1.1	2.05	2.25
ch1:	16:24:36	-2.25	-2.3	-1.2	0.95	4.25	6.55	8.65	10.0	10.25	10.7	12.0	14.55	17.25	18.45	16.6	15.55
ch1:	16:24:36	14.1	10.85	7.3	3.8	-1.45	-4.5	-2.75	2.15	6.5	7.85	7.0	4.75	3.9	4.25	6.4	9.9
ch1:	16:24:36	15.05	17.6	17.7	15.6	11.75	6.0	0.2	-4.85	-7.5	-6.85	-4.0	-0.6	2.2	5.15	6.6	6.7
ch1:	16:24:36	5.35	3.6	0.95	-0.6	-1.85	-3.5	-6.0	-8.85	-10.7	-11.6	-13.0	-14.05	-12.4	-9.7	-7.3	-7.0
ch1:	16:24:36	-7.05	-7.3	-9.45	-14.85	-18.75	-21.75	-24.65	-26.15	-27.05	-29.15	-31.7	-35.1	-37.35	-33.2	-24.8	-16.55
ch1:	16:24:36	-9.05	-0.75	6.15	11.9	14.45	13.35	8.05	1.8	-0.55	-1.4	-5.0	-9.75	-12.85	-15.25	-16.1	-17.7
ch1:	16:24:36	-17.7	-15.85	-14.65	-16.9	-20.0	-22.55	-23.75	-23.25	-21.35	-18.9	-15.25	-8.1	-1.95	1.55	3.45	4.7
ch1:	16:24:36	3.45	2.2	-1.35	-5.05	-8.25	-11.8	-14.45	-14.05	-12.85	-9.35	-1.1	7.95	14.7	18.75	21.7	21.9
ch1:	16:24:36	19.95	16.3	11.4	5.3	0.9	-3.8	-8.75	-10.85	-10.85	-11.1	-9.9	-5.5	-0.75	4.8	9.05	10.7
ch1:	16:24:36	10.05	9.2	5.2	-0.3	-4.95	-5.6	-1.9	2.4	3.45	1.75	0.45	0.5	3.7	8.4	13.15	15.15
ch1:	16:24:36	13.8	6.05	-3.6	-8.15	-6.85	-5.05	-1.3	4.3	9.6	15.5	20.55	21.6	19.1	16.45	13.9	10.7
ch1:	16:24:36	5.4	0.7	-4.2	-10.25	-15.0	-17.65	-19.95	-19.9	-16.45	-13.7	-10.45	-6.7	-3.95	-2.3	0.05	1.25
ch1:	16:24:36	2.1	0.3	-5.9	-15.4	-22.1	-22.35	-18.45	-13.7	-8.6	-3.8	0.75	6.4	10.25	11.5	10.7	9.5
ch1:	16:24:36	5.3	-0.15	-5.75	-11.55	-20.15	-28.9	-35.55	-40.9	-45.6	-48.15	-48.7	-48.9	-48.65	-48.15	-47.0	-47.25
ch1:	16:24:36	-46.05	-43.75	-41.45	-38.8	-35.75	-35.2	-36.85	-38.55	-38.8	-36.3	-33.4	-30.6	-28.25	-26.75	-27.55	-28.4
ch1:	16:24:36	-29.85	-30.6	-30.05	-26.45	-21.05	-15.3	-11.65	-11.85	-13.9	-13.4	-8.3	-1.7	5.05	8.55	9.35	8.45
ch1:	16:24:36	6.05	2.75	2.2	2.2	0.45	-3.55	-8.2	-10.4	-8.7	-4.2	2.25	11.4	19.1	21.6	18.55	13.65
ch1:	16:24:36	9.55	10.3	13.75	17.4	20.1	21.9	20.9	18.4	15.5	13.9	15.45	17.5	18.3	17.8	16.55	13.8
ch1:	16:24:36	11.75	9.55	8.55	8.8	9.4	9.75	9.65	7.1	4.85	5.8	6.75	8.8	12.0	14.15	13.7	12.3
ch1:	16:24:36	11.05	14.0	20.05	25.8	29.8	31.95	31.1	27.55	22.2	16.65	13.95	14.95	18.25	20.4	22.15	23.1
ch1:	16:24:36	23.4	21.75	20.05	17.8	14.75	9.6	2.55	-3.1	-7.1	-10.15	-11.5	-10.85	-9.45	-6.35	-3.4	-0.35
ch1:	16:24:36	2.35	4.5	5.2	6.8	8.05	8.05	6.9	5.55	3.9	0.65	-1.2	0.95	5.3	8.3	12.4	16.5
ch1:	16:24:36	21.15	24.3	25.7	25.1	23.9	19.8	13.7	6.45	-1.1	-6.05	-8.75	-9.2	-7.75	-5.5	-4.0	-0.45
ch1:	16:24:36	3.35	6.15	8.4	9.85	7.8	3.75	-0.95	-6.25	-10.65	-13.55	-13.95	-14.05	-12.65	-9.35	-5.25	-2.9
ch1:	16:24:39	4.65	3.05	-1.8	-5.3	-6.15	-5.65	-4.0	-1.9	-0.95	-3.65	-7.7	-12.75	-17.55	-21.85	-21.65	-18.1
ch1:	16:24:39	-12.8	-8.85	-6.0	-4.95	-5.65	-7.65	-7.35	-3.4	1.05	3.85	4.45	3.55	2.0	1.25	3.25	8.25
ch1:	16:24:39	12.5	14.2	13.05	11.75	11.6	11.7	11.35	10.4	9.5	8.7	6.8	3.0	1.0	-2.75	-9.5	-15.45
ch1:	16:24:39	-15.95	-12.3	-5.35	2.65	11.45	19.15	24.5	29.15	32.7	33.65	32.9	31.8	28.65	22.55	10.8	-1.9
ch1:	16:24:39	-12.4	-19.6	-22.15	-21.1	-20.2	-17.8	-13.0	-7.0	-0.5	2.8	2.8	0.9	-1.2	-2.65	-1.75	-1.2
ch1:	16:24:39	-0.15	0.55	1.65	3.4	6.85	10.55	14.1	18.3	20.75	20.3	17.15	15.4	13.95	12.5	10.15	7.9
ch1:	16:24:39	5.05	4.15	3.9	3.15	2.9	5.3	9.35	13.85	17.4	17.9	18.2	18.85	18.5	15.1	10.8	7.75
ch1:	16:24:39	6.35	3.8	1.45	-0.1	-0.25	1.7	4.05	6.7	10.15	11.65	10.8	11.5	11.45	10.75	8.7	6.5
ch1:	16:24:39	4.6	3.8	1.75	0.65	-0.1	-1.1	-0.25	1.55	1.95	1.15	1.7	3.75	8.0	13.3	18.75	22.5
ch1:	16:24:39	25.25	24.8	21.5	16.4	9.6	2.0	-5.1	-11.3	-16.4	-20.8	-25.65	-27.6	-27.1	-25.25	-23.1	-21.95
ch1:	16:24:39	-23.35	-23.1	-21.05	-19.25	-17.25	-14.5	-11.55	-10.8	-13.15	-17.75	-19.7	-19.4	-18.1	-15.0	-9.1	-5.05
ch1:	16:24:39	-1.95	0.95	3.45	4.45	4.15	1.4	-2.7	-6.4	-10.65	-13.45	-13.65	-12.9	-14.85	-16.7	-14.55	-9.35
ch1:	16:24:39	-6.6	-6.6	-7.8	-9.1	-9.0	-9.1	-11.15	-12.7	-12.4	-11.6	-7.9	-4.7	-4.5	-6.65	-8.1	-9.5
ch1:	16:24:39	-9.5	-7.5	-2.1	2.75	5.2	6.15	4.7	2.2	-0.55	-5.15	-9.1	-9.45	-12.3	-15.95	-16.2	-11.85
ch1:	16:24:39	-5.05	2.5	8.05	11.6	12.85	12.2	10.15	7.5	5.5	1.7	-4.0	-10.4	-15.4	-17.95	-17.3	-17.7
ch1:	16:24:39	-19.25	-22.05	-24.95	-26.2	-24.7	-19.7	-12.4	-5.7	-1.45	0.2	-2.85	-7.2	-12.0	-15.95	-18.8	-20.85
ch1:	16:24:39	-22.7	-21.7	-20.1	-16.85	-11.8	-7.9	-6.2	-5.65	-3.95	-1.7	-1.2	-3.6	-4.2	-3.75	-4.8	-9.25
ch1:	16:24:39	-14.25	-18.3	-19.15	-15.2	-7.55	0.55	6.4	10.4	12.25	12.9	11.2	9.1	6.2	3.95	2.7	3.15
ch1:	16:24:39	1.1	-2.25	-4.5	-6.35	-10.8	-14.3	-13.6	-9.25	-1.0	6.8	10.35	10.35	9.6	8.65	10.05	13.25
ch1:	16:24:39	14.25	11.5	8.15	6.25	5.5	5.85	5.3	1.95	-2.35	-2.3	1.15	5.7	7.05	5.1	3.05	3.2
ch1:	16:24:39	2.45	2.1	2.35	3.1	4.35	4.2	2.5	1.0	-0.6	-5.3	-11.75	-17.9	-22.7	-26.6	-25.8	-20.75
ch1:	16:24:39	-14.15	-7.8	-2.55	-0.7	-0.25	1.2	1.35	-0.7	-3.8	-6.9	-10.45	-12.2	-14.05	-16.2	-18.55	-20.1
ch1:	16:24:39	-21.95	-21.95	-21.25	-21.7	-21.15	-18.5	-15.6	-13.65	-11.85	-11.55	-10.25	-8.7	-7.1	-5.6	-3.45	-4.05
ch1:	16:24:39	-7.25	-11.25	-12.8	-10.5	-4.3	2.05	5.45	7.9	8.8	8.6	8.1	7.75	5.65	3.25	-0.35	-4.05
ch1:	16:24:42	-14.4	-9.6	-5.15	-2.0	2.0	6.05	8.3	10.2	11.7	14.7	17.2	18.0	16.6	14.45	8.95	3.25
ch1:	16:24:42	0.6	0.2	-1.2	-1.65	-0.85	0.4	2.75	5.8	8.1	8.6	8.4	8.1	9.5	9.85	8.2	3.45
ch1:	16:24:42	-3.2	-9.85	-12.4	-12.4	-10.5	-4.35	3.55	8.5	10.2	11.75	13.65	16.45	17.85	17.1	15.7	12.95
ch1:	16:24:42	6.95	-0.55	-8.7	-15.5	-18.85	-19.15	-14.0	-4.75	4.2	10.3	13.6	14.0	16.05	18.4	19.95	18.8
ch1:	16:24:42	14.05	7.6	1.95	-1.7	-3.8	-5.4	-7.15	-6.5	-4.95	-3.7	-3.55	-2.9	-3.0	-3.2	-4.55	-5.95
ch1:	16:24:42	-8.7	-12.1	-14.2	-14.15	-13.45	-12.3	-9.05	-3.05	3.9	8.75	13.35	16.9	17.05	14.1	13.15	13.05
ch1:	16:24:42	11.6	8.5	4.8	0.7	-4.55	-9.3	-12.6	-11.55	-6.3	1.0	5.75	6.9	4.45	2.0	1.45	1.45
ch1:	16:24:42	-1.0	-3.2	-4.45	-5.65	-6.25	-6.95	-7.25	-6.1	-2.0	2.95	7.2	9.05	11.85	13.7	14.8	15.7
ch1:	16:24:42	16.5	16.85	17.4	15.8	12.45	8.4	1.85	-3.6	-5.7	-5.7	-5.5	-3.35	0.6	6.15	11.25	14.2
ch1:	16:24:42	13.45	10.35	6.05	1.2	-2.05	-3.25	-3.8	-6.5	-8.15	-8.3	-7.3	-6.75	-6.55	-9.45	-10.05	-5.4
ch1:	16:24:42	1.25	4.85	6.8	8.95	11.05	10.7	6.15	2.8	1.55	0.0	-2.05	-3.65	-7.85	-10.45	-9.05	-5.05
ch1:	16:24:42	0.35	6.45	11.7	16.4	20.05	21.15	20.4	16.65	12.15	7.2	2.1	-3.6	-6.4	-6.7	-4.8	-4.2
ch1:	16:24:42	-5.55	-9.45	-12.15	-10.3	-4.8	2.5	11.15	19.5	24.4	26.75	26.55	26.05	24.55	19.45	11.35	4.25
ch1:	16:24:42	-0.4	-2.35	-3.55	-5.9	-6.85	-4.95	-1.2	1.35	2.55	3.1	5.25	7.9	11.9	14.75	12.7	5.3
ch1:	16:24:42	-2.0	-7.35	-11.4	-13.55	-14.15	-14.75	-16.55	-17.3	-16.6	-14.05	-11.75	-9.95	-9.8	-9.4	-7.6	-5.5
ch1:	16:24:42	-4.8	-4.4	-3.85	-4.65	-7.15	-8.55	-5.2	0.85	6.3	8.15	8.5	8.5	8.0	6.1	4.15	1.15
ch1:	16:24:42	-2.7	-6.05	-7.85	-7.45	-5.9	-3.35	0.65	6.45	10.3	12.7	14.45	14.45	11.95	9.5	6.5	3.25
ch1:	16:24:42	-0.05	-4.9	-13.0	-21.65	-25.55	-22.85	-14.2	-3.65	6.45	13.65	17.45	17.4	16.15	13.75	10.65	6.6
ch1:	16:24:42	3.3	-0.9	-6.75	-11.3	-14.15	-15.35	-14.1	-10.0	-5.7	1.2	9.95	17.05	20.45	23.7	26.45	27.8
ch1:	16:24:42	26.7	23.35	19.1	14.05	8.45	3.55	-0.35	-5.95	-11.0	-15.7	-18.55	-17.05	-12.1	-6.6	1.05	8.25
ch1:	16:24:42	12.8	17.3	19.5	17.85	15.55	12.4	5.3	-1.05	-5.65	-9.05	-13.45	-17.45	-19.35	-17.3	-13.25	-6.0
ch1:	16:24:42	1.05	3.45	2.85	0.55	-2.95	-4.6	-4.8	-8.55	-13.6	-16.25	-14.95	-13.45	-11.2	-8.1	-5.6	-5.4
ch1:	16:24:42	-4.2	-1.4	0.8	2.1	2.5	3.4	4.0	3.4	-0.05	-5.9	-12.65	-17.45	-22.35	-27.05	-30.2	-30.95
ch1:	16:24:42	-30.0	-28.1	-25.4	-22.75	-20.95	-21.3	-21.95	-21.65	-19.4	-17.6	-17.45	-19.45	-22.65	-26.2	-26.5	-22.3
ch1:	16:24:46	-0.7	-4.65	-7.2	-10.85	-17.3	-23.85	-25.15	-21.35	-14.7	-7.4	-0.45	4.15	9.1	13.55	15.4	14.95
ch1:	16:24:46	13.9	12.75	9.7	2.6	-6.9	-12.7	-15.25	-15.15	-12.75	-5.2	4.15	12.55	16.55	17.25	16.05	13.8
ch1:	16:24:46	9.7	5.6	3.15	-0.3	-5.2	-9.0	-10.2	-9.45	-4.1	3.4	10.35	15.55	19.7	21.7	24.0	28.45
ch1:	16:24:46	34.4	39.1	41.1	40.4	35.1	27.25	18.7	9.85	-0.7	-9.4	-15.7	-16.8	-14.85	-11.9	-8.1	-3.7
ch1:	16:24:46	0.3	4.85	8.65	8.55	6.05	3.25	-1.2	-9.05	-16.35	-20.65	-20.85	-18.95	-15.5	-11.15	-6.9	-3.85
ch1:	16:24:46	-0.25	3.6	6.3	8.45	7.85	6.0	3.9	1.55	-1.85	-4.1	-6.15	-7.05	-8.15	-8.1	-7.05	-6.5
ch1:	16:24:46	-6.55	-5.95	-5.75	-5.45	-5.0	-6.85	-8.7	-10.7	-13.2	-14.85	-15.75	-17.1	-16.75	-14.6	-9.6	-4.15
ch1:	16:24:46	-2.65	-2.45	0.75	3.7	3.65	4.55	4.3	1.75	-3.4	-11.35	-19.75	-21.9	-21.35	-19.95	-14.3	-6.3
ch1:	16:24:46	0.0	4.35	5.6	4.9	5.5	7.1	9.8	11.95	12.4	11.75	10.8	8.15	6.8	6.6	4.15	0.75
ch1:	16:24:46	-2.5	-7.05	-12.9	-17.3	-18.65	-17.1	-17.35	-20.15	-24.8	-27.75	-30.5	-33.05	-33.75	-30.95	-27.3	-23.85
ch1:	16:24:46	-20.6	-19.3	-19.7	-21.25	-21.65	-22.2	-23.25	-24.6	-23.75	-21.35	-17.2	-12.9	-10.3	-9.45	-8.8	-8.25
ch1:	16:24:46	-6.55	-4.8	-4.8	-3.45	-1.4	0.7	3.05	4.6	0.25	-6.1	-11.1	-11.95	-10.8	-9.35	-8.2	-6.85
ch1:	16:24:46	-5.5	-3.05	-0.3	-0.85	-2.2	-3.95	-5.6	-5.95	-3.3	-2.35	-5.1	-11.15	-15.8	-15.8	-11.35	-7.45
ch1:	16:24:46	-7.35	-9.65	-10.2	-7.6	-4.4	-2.1	-0.7	1.1	3.0	4.6	4.95	5.8	5.95	2.0	-4.95	-9.5
ch1:	16:24:46	-9.8	-6.6	-0.75	2.3	1.2	-1.3	-3.3	-6.65	-6.75	-3.05	1.6	3.1	1.9	-0.25	-0.85	-1.15
ch1:	16:24:46	-1.2	-0.6	1.95	7.6	13.75	19.2	26.05	35.1	42.45	46.8	46.8	44.9	41.6	35.6	27.85	20.0
ch1:	16:24:46	12.25	5.0	-1.15	-5.7	-6.1	-3.3	2.85	9.5	14.65	16.5	16.15	15.0	14.7	12.95	8.5	3.1
ch1:	16:24:46	-2.9	-8.95	-14.55	-17.2	-16.55	-12.3	-8.3	-4.4	-1.2	1.9	4.35	6.5	6.45	5.5	4.9	3.2
ch1:	16:24:46	0.65	-1.4	-3.65	-7.4	-10.5	-15.8	-23.4	-30.65	-32.9	-29.45	-21.6	-15.05	-9.7	-5.75	-4.55	-4.7
ch1:	16:24:46	-3.95	-3.25	-3.85	-4.65	-7.25	-13.4	-23.55	-30.85	-31.7	-28.1	-24.35	-21.85	-21.05	-18.9	-15.6	-12.25
ch1:	16:24:46	-7.85	-4.8	-4.25	-5.3	-6.8	-9.95	-12.9	-18.25	-24.9	-30.95	-35.1	-37.95	-39.75	-41.85	-41.3	-39.1
ch1:	16:24:46	-37.5	-34.55	-31.6	-30.9	-30.9	-28.6	-25.3	-20.45	-15.85	-12.25	-10.85	-12.1	-14.85	-16.25	-16.2	-16.15
ch1:	16:24:46	-15.55	-13.85	-11.6	-9.55	-6.0	-3.9	-4.7	-7.45	-8.0	-7.75	-9.25	-13.9	-19.85	-25.3	-28.2	-26.0
ch1:	16:24:46	-18.05	-6.4	3.1	9.25	11.45	10.05	7.05	5.3	0.2	-7.5	-16.3	-23.65	-27.25	-25.95	-23.95	-24.05
ch1:	16:24:49	-16.9	-13.7	-8.25	-0.65	7.35	16.0	22.9	27.15	27.65	25.45	20.3	14.6	7.7	0.45	-5.85	-11.55
ch1:	16:24:49	-14.45	-11.95	-5.8	0.45	6.0	7.9	8.9	10.15	11.05	12.15	12.9	9.05	2.0	-5.45	-11.1	-10.35
ch1:	16:24:49	-3.75	5.3	12.95	18.75	22.2	24.65	25.85	27.25	26.2	22.75	17.55	9.65	0.15	-7.85	-16.4	-24.75
ch1:	16:24:49	-29.15	-32.15	-33.3	-31.5	-29.0	-27.05	-23.6	-21.25	-18.45	-15.55	-14.4	-15.2	-16.25	-18.25	-21.2	-23.35
ch1:	16:24:49	-23.85	-20.9	-16.35	-11.4	-9.3	-9.7	-9.9	-7.45	-7.45	-10.75	-16.9	-22.45	-23.4	-19.15	-13.35	-7.5
ch1:	16:24:49	-4.05	-4.45	-5.65	-7.85	-10.4	-12.8	-16.75	-24.05	-29.3	-31.65	-32.2	-30.7	-27.4	-25.0	-23.35	-19.85
ch1:	16:24:49	-13.45	-4.65	2.65	6.95	8.0	6.95	2.0	-4.35	-10.3	-13.9	-15.45	-15.05	-12.5	-7.05	-0.1	6.85
ch1:	16:24:49	12.1	15.1	18.0	19.75	17.55	11.0	3.0	-5.65	-12.75	-18.1	-22.15	-24.15	-22.2	-15.1	-5.7	0.7
ch1:	16:24:49	2.4	2.5	0.3	-1.95	-2.85	-2.1	-2.8	-3.55	-5.0	-5.75	-5.05	-4.25	-4.0	-1.25	4.3	9.8
ch1:	16:24:49	14.35	15.7	14.6	15.0	18.35	20.25	19.5	16.3	12.7	8.25	3.3	0.3	1.2	3.5	5.85	8.3
ch1:	16:24:49	10.15	11.75	11.95	10.1	6.2	5.35	8.5	13.2	15.65	16.1	13.7	9.6	5.85	2.2	-1.75	-3.45
ch1:	16:24:49	-0.45	3.6	5.7	3.35	-1.1	-4.7	-4.8	-4.65	-5.4	-6.0	-4.8	-3.35	-1.85	-0.8	0.2	0.3
ch1:	16:24:49	0.25	0.75	1.35	3.95	7.05	9.4	9.55	6.15	-1.8	-9.4	-15.2	-19.65	-20.35	-16.9	-12.25	-9.35
ch1:	16:24:49	-8.0	-8.3	-7.1	-4.45	-1.8	-3.6	-8.5	-13.45	-15.7	-16.6	-15.5	-12.6	-7.15	-0.5	3.75	6.15
ch1:	16:24:49	8.6	11.4	12.9	12.85	9.45	5.85	1.55	-5.0	-11.75	-15.05	-16.8	-16.65	-16.15	-16.6	-16.05	-15.55
ch1:	16:24:49	-13.85	-8.45	0.8	8.3	10.8	5.7	-2.5	-8.75	-12.2	-16.25	-18.15	-15.7	-10.15	-3.45	2.25	5.95
ch1:	16:24:49	7.9	8.95	8.3	7.8	7.1	4.5	-0.95	-6.75	-11.95	-15.05	-15.2	-13.25	-11.85	-12.4	-12.8	-13.1
ch1:	16:24:49	-12.6	-11.85	-11.25	-13.7	-17.8	-22.5	-27.5	-33.2	-36.1	-36.95	-35.4	-32.35	-28.65	-24.55	-20.8	-17.75
ch1:	16:24:49	-15.75	-15.5	-16.75	-16.95	-18.7	-21.75	-23.75	-23.55	-21.5	-17.7	-13.75	-9.5	-6.2	-3.75	0.3	2.85
ch1:	16:24:49	1.5	-4.6	-13.9	-22.1	-24.5	-26.95	-28.1	-25.55	-19.5	-13.15	-8.3	-6.65	-4.7	-3.25	-2.95	-2.85
ch1:	16:24:49	-5.75	-10.45	-12.0	-9.0	-4.85	-0.45	1.45	2.9	4.2	4.7	4.6	5.5	6.95	6.4	1.6	-5.75
ch1:	16:24:49	-12.35	-18.25	-20.95	-21.45	-22.0	-23.55	-21.95	-18.5	-13.6	-9.85	-8.15	-8.55	-10.15	-12.9	-14.55	-14.45
ch1:	16:24:49	-13.35	-11.9	-11.15	-10.7	-10.6	-10.45	-10.65	-10.6	-10.75	-8.2	-3.15	0.95	2.0	1.05	-0.15	-3.35
ch1:	16:24:49	-5.65	-6.0	-4.45	-2.6	-0.75	-3.5	-7.6	-10.4	-12.4	-14.4	-14.1	-10.75	-5.9	-4.1	-6.9	-10.05
ch1:	16:24:52	-13.75	-18.75	-23.25	-28.3	-30.85	-31.25	-28.55	-23.9	-19.7	-18.5	-17.15	-14.3	-13.65	-15.15	-14.6	-11.7
ch1:	16:24:52	-11.4	-12.0	-11.9	-12.05	-13.45	-12.85	-11.0	-8.95	-8.2	-8.35	-10.95	-16.5	-19.9	-17.55	-12.4	-7.1
ch1:	16:24:52	-0.35	5.5	9.35	9.5	7.35	2.3	-2.1	-5.1	-7.9	-12.4	-16.05	-17.2	-17.1	-13.6	-6.75	-0.9
ch1:	16:24:52	1.9	4.5	5.65	6.05	6.1	5.7	4.4	2.4	-1.45	-4.35	-3.1	1.25	5.95	10.05	12.8	13.7
ch1:	16:24:52	14.6	15.4	13.7	8.7	4.8	1.95	1.55	5.25	11.75	15.9	18.4	18.8	16.15	13.35	11.3	8.3
ch1:	16:24:52	4.0	-0.35	-7.9	-16.0	-22.65	-27.05	-29.6	-29.25	-27.95	-25.65	-22.8	-18.6	-12.8	-8.1	-7.25	-9.8
ch1:	16:24:52	-14.05	-19.3	-22.05	-22.35	-18.5	-10.05	1.05	10.5	17.8	20.55	20.3	19.0	15.0	8.2	0.5	-7.15
ch1:	16:24:52	-14.6	-19.15	-22.55	-23.2	-21.65	-18.55	-15.55	-13.85	-15.3	-17.45	-19.05	-20.65	-22.2	-22.25	-20.45	-17.9
ch1:	16:24:52	-14.6	-11.0	-6.75	-4.4	-4.7	-10.35	-19.2	-28.25	-34.9	-37.05	-32.65	-26.35	-21.65	-17.75	-14.9	-11.25
ch1:	16:24:52	-6.25	-1.55	-0.15	1.05	1.15	-1.65	-7.3	-12.65	-16.75	-17.3	-15.6	-15.0	-17.2	-20.15	-21.55	-22.0
ch1:	16:24:52	-22.05	-21.55	-20.05	-19.1	-15.75	-12.65	-14.25	-20.05	-25.75	-28.25	-24.65	-18.25	-13.25	-7.5	-2.65	1.15
ch1:	16:24:52	4.65	8.7	8.95	6.45	1.55	-4.45	-12.15	-19.6	-25.6	-30.75	-35.45	-37.9	-37.45	-35.65	-32.45	-29.3
ch1:	16:24:52	-26.6	-25.0	-24.35	-25.15	-24.05	-24.0	-26.55	-29.2	-29.75	-28.85	-25.4	-22.85	-21.45	-18.0	-15.7	-16.8
ch1:	16:24:52	-19.55	-21.2	-20.35	-16.05	-12.45	-10.15	-8.75	-7.25	-6.4	-6.1	-6.2	-6.9	-7.05	-6.45	-4.8	-2.3
ch1:	16:24:52	1.35	3.95	6.4	8.4	9.95	10.15	10.15	8.35	3.65	-3.8	-8.7	-9.25	-7.25	-4.05	-1.65	0.1
ch1:	16:24:52	3.0	6.85	9.8	13.7	16.85	18.5	16.35	9.6	0.3	-8.05	-11.2	-7.45	-0.7	5.0	11.6	17.25
ch1:	16:24:52	21.8	26.9	31.5	31.35	30.85	30.8	28.6	23.2	16.2	8.9	3.4	-0.8	-5.3	-8.25	-11.25	-13.45
ch1:	16:24:52	-13.15	-9.45	-5.05	-0.15	2.75	5.85	8.4	9.4	8.65	8.25	8.95	9.3	9.45	10.45	12.7	15.35
ch1:	16:24:52	18.6	18.05	14.25	9.65	6.6	6.05	8.45	10.4	11.95	15.1	18.8	21.65	22.3	21.6	18.6	14.05
ch1:	16:24:52	7.75	0.5	-7.75	-12.55	-12.6	-9.1	-4.25	3.25	10.5	15.7	19.65	21.85	20.95	18.75	15.2	6.95
ch1:	16:24:52	-2.35	-12.35	-22.45	-32.15	-39.4	-44.9	-48.5	-50.9	-49.8	-46.0	-43.65	-42.95	-42.15	-40.25	-38.15	-36.2
ch1:	16:24:52	-34.25	-32.05	-31.7	-29.8	-27.0	-24.4	-22.1	-19.4	-19.3	-20.9	-22.8	-23.6	-23.1	-21.5	-18.3	-15.65
ch1:	16:24:52	-14.4	-14.0	-12.25	-10.15	-6.1	-1.4	1.15	1.15	0.65	-1.25	-5.15	-8.7	-11.95	-15.3	-18.05	-14.75
ch1:	16:24:52	-7.1	0.6	5.85	8.95	6.6	2.55	-0.5	-2.85	-6.25	-7.85	-9.2	-12.4	-16.95	-21.25	-20.85	-13.35
ch1:	16:24:55	-4.25	1.2	7.95	16.3	23.25	27.8	31.25	32.7	31.95	29.7	24.0	14.95	4.1	-4.75	-10.9	-11.9
ch1:	16:24:55	-9.1	-3.2	1.65	4.35	6.3	11.0	15.55	19.95	22.65	20.6	13.05	3.15	-8.75	-20.45	-27.2	-27.85
ch1:	16:24:55	-22.2	-11.1	1.05	9.15	15.0	19.55	22.0	22.35	21.95	21.5	18.15	11.05	2.2	-5.95	-14.9	-22.4
ch1:	16:24:55	-26.75	-24.0	-17.2	-13.05	-11.55	-7.2	-3.7	-2.15	-0.2	-0.2	-4.7	-10.25	-15.15	-18.65	-19.15	-18.65
ch1:	16:24:55	-14.45	-6.7	2.4	8.15	9.5	8.65	10.1	10.15	7.9	6.35	5.45	4.25	3.95	3.95	3.65	5.65
ch1:	16:24:55	8.35	10.65	12.65	13.6	11.0	8.15	6.75	5.35	2.6	0.45	-0.8	-3.75	-8.35	-11.5	-9.35	-3.35
ch1:	16:24:55	2.9	6.05	8.0	8.2	9.25	10.6	10.6	7.35	2.9	-3.1	-11.0	-17.7	-19.75	-14.85	-5.65	1.55
ch1:	16:24:55	5.3	9.8	13.0	14.95	17.9	20.75	20.1	16.4	10.1	1.55	-6.95	-13.7	-17.15	-19.25	-19.35	-15.8
ch1:	16:24:55	-8.35	-2.0	2.45	5.2	7.75	7.45	5.1	4.15	5.0	4.85	4.5	5.1	6.65	9.0	9.6	10.35
ch1:	16:24:55	12.0	13.8	13.7	12.2	7.85	-0.95	-13.25	-20.1	-18.15	-11.1	-2.8	4.55	9.6	12.6	15.15	17.15
ch1:	16:24:55	19.4	20.1	20.0	18.15	14.95	9.15	2.65	-4.1	-10.5	-16.65	-19.35	-17.1	-12.3	-5.2	1.4	5.95
ch1:	16:24:55	8.55	10.55	11.05	11.5	12.25	11.45	6.8	2.8	3.95	7.6	10.4	12.5	12.2	7.85	5.05	6.15
ch1:	16:24:55	10.85	16.1	19.95	18.2	11.95	4.4	-2.3	-7.55	-10.65	-12.95	-13.45	-10.45	-7.55	-4.7	-0.1	6.75
ch1:	16:24:55	14.4	22.9	28.3	29.55	27.75	23.5	16.75	9.6	3.75	-1.35	-7.4	-14.7	-21.55	-27.1	-28.45	-27.2
ch1:	16:24:55	-25.55	-24.45	-21.25	-16.75	-10.4	-5.15	-3.25	-5.65	-7.55	-6.35	-3.4	-0.1	-0.1	-4.75	-7.9	-4.75
ch1:	16:24:55	0.05	4.85	8.45	8.4	3.3	-3.7	-7.95	-4.85	1.75	4.2	1.1	-4.6	-7.4	-5.9	-0.55	4.65
ch1:	16:24:55	10.0	13.05	11.9	5.95	-1.0	-7.5	-11.65	-13.1	-12.4	-8.25	-1.45	3.6	3.8	0.1	-4.0	-3.6
ch1:	16:24:55	-1.5	-1.25	-4.75	-10.5	-15.9	-16.9	-16.4	-15.6	-13.55	-8.3	0.45	8.15	11.05	10.3	7.9	3.15
ch1:	16:24:55	-1.1	-4.35	-6.4	-7.0	-6.45	-6.8	-8.35	-9.3	-8.7	-6.4	-5.65	-8.55	-12.95	-13.8	-12.65	-8.45
ch1:	16:24:55	-1.45	5.85	10.35	14.85	18.15	19.5	17.1	12.4	6.7	-0.55	-9.0	-16.6	-22.7	-27.05	-27.95	-27.4
ch1:	16:24:55	-26.5	-26.55	-26.55	-26.0	-23.9	-20.45	-16.15	-12.45	-10.55	-9.55	-8.45	-5.9	-3.75	-3.55	-3.25	1.45
ch1:	16:24:55	6.75	11.65	15.45	17.3	16.15	13.7	9.2	4.8	1.55	-1.45	-4.6	-6.75	-6.8	-5.65	-4.0	-2.0
ch1:	16:24:55	1.0	2.95	4.35	4.8	5.25	5.75	5.9	4.25	1.65	1.0	2.65	4.95	4.7	3.7	2.1	1.4
ch1:	16:24:55	3.25	8.1	13.2	18.65	22.2	23.45	21.6	18.35	15.1	11.25	7.85	4.5	-1.6	-10.75	-17.25	-18.95
ch1:	16:24:58	-14.1	-6.55	0.15	4.3	7.45	8.9	10.05	11.25	11.45	10.95	8.7	3.9	-2.15	-4.45	-2.8	0.45
ch1:	16:24:58	1.7	4.35	10.75	17.75	21.3	22.35	20.95	19.2	19.05	16.2	8.45	-0.8	-7.2	-10.3	-12.4	-17.7
ch1:	16:24:58	-21.25	-19.35	-14.75	-10.35	-5.05	-1.1	1.75	4.9	7.5	9.6	10.7	7.3	-1.9	-13.1	-24.05	-32.65
ch1:	16:24:58	-38.3	-38.25	-32.95	-23.25	-11.3	0.4	7.6	12.65	18.3	20.8	18.85	15.55	11.7	6.85	3.75	-1.0
ch1:	16:24:58	-10.85	-23.25	-29.05	-26.55	-17.05	-3.75	7.15	12.45	13.85	13.35	12.65	13.05	11.95	12.25	11.85	5.2
ch1:	16:24:58	-5.55	-14.75	-25.45	-32.3	-29.35	-21.05	-12.75	-6.45	-1.6	4.35	10.55	12.25	12.05	11.5	11.3	8.1
ch1:	16:24:58	3.4	-1.05	-6.05	-14.65	-22.05	-25.45	-25.2	-22.65	-18.6	-14.2	-10.4	-7.95	-5.95	-4.15	-4.5	-4.45
ch1:	16:24:58	-4.45	-7.75	-13.7	-17.55	-18.35	-14.85	-9.35	-4.0	1.35	5.55	7.7	8.2	7.75	4.5	0.1	-5.6
ch1:	16:24:58	-10.85	-15.85	-19.05	-24.0	-31.05	-36.65	-38.75	-40.0	-39.5	-36.9	-32.7	-25.65	-19.6	-17.2	-16.85	-17.45
ch1:	16:24:58	-20.9	-22.85	-21.85	-19.05	-16.45	-12.0	-6.65	-2.3	0.75	2.85	4.1	3.65	2.85	1.8	1.25	0.05
ch1:	16:24:58	-3.8	-11.65	-18.75	-22.05	-21.0	-13.95	-4.05	1.9	3.95	5.5	4.75	1.35	-4.4	-9.3	-13.05	-14.45
ch1:	16:24:58	-12.3	-6.2	0.75	7.85	13.05	15.8	13.95	8.1	2.5	-1.5	-4.75	-7.4	-9.45	-10.95	-7.5	-1.6
ch1:	16:24:58	2.65	5.55	8.7	10.8	12.5	13.75	14.2	11.95	6.25	-0.8	-7.65	-12.9	-16.3	-19.25	-23.15	-22.95
ch1:	16:24:58	-17.55	-8.3	-0.25	2.15	-1.1	-2.05	0.7	4.7	8.0	7.1	2.15	-1.6	-1.35	1.0	4.45	6.65
ch1:	16:24:58	8.6	9.65	11.6	15.8	21.15	22.85	21.05	17.2	11.15	4.6	1.05	2.05	2.4	2.95	5.25	8.8
ch1:	16:24:58	9.65	10.2	10.25	12.4	15.5	15.8	11.4	4.1	-3.35	-6.5	-5.0	-1.85	2.6	8.0	13.8	18.55
ch1:	16:24:58	20.2	16.35	11.4	8.85	8.5	9.7	12.95	13.15	8.5	4.0	2.05	3.8	9.05	15.7	18.45	17.95
ch1:	16:24:58	15.4	12.05	8.3	5.2	0.3	-5.8	-10.8	-14.55	-16.9	-17.9	-17.65	-14.75	-8.15	0.1	8.55	13.75
ch1:	16:24:58	17.55	21.25	21.45	16.6	11.1	4.75	-0.75	-4.6	-9.0	-11.75	-12.6	-11.6	-8.45	-4.55	-2.45	2.25
ch1:	16:24:58	7.55	11.75	14.15	14.3	12.05	7.8	1.35	-4.95	-10.1	-15.65	-18.7	-17.8	-16.05	-14.85	-10.55	-5.5
ch1:	16:24:58	-2.5	-2.25	-3.75	-7.15	-9.55	-11.75	-14.7	-15.3	-11.95	-7.3	-6.05	-9.75	-14.15	-14.1	-11.45	-7.6
ch1:	16:24:58	-3.7	-0.7	-0.2	-1.35	-2.7	-2.15	-1.65	-5.0	-9.95	-12.1	-11.5	-13.1	-15.95	-18.2	-19.3	-20.8
ch1:	16:24:58	-19.45	-17.3	-16.3	-16.65	-17.7	-22.5	-27.05	-27.15	-23.6	-17.25	-10.5	-6.55	-4.9	-2.4	-1.9	-1.5
ch1:	16:24:58	1.15	5.15	8.25	10.6	9.8	6.9	2.9	-1.25	-1.05	3.75	8.85	12.2	13.8	13.0	13.55	13.3
ch1:	16:25:01	10.3	6.4	4.0	0.2	-4.4	-10.1	-17.8	-25.9	-31.45	-33.5	-33.35	-31.7	-31.4	-31.7	-32.45	-31.85
ch1:	16:25:01	-30.3	-28.2	-26.3	-24.55	-24.95	-26.1	-26.0	-25.5	-24.7	-22.5	-19.7	-17.35	-13.4	-9.9	-6.95	-6.65
ch1:	16:25:01	-9.15	-10.95	-10.65	-11.6	-12.35	-12.9	-14.6	-15.55	-12.8	-7.25	-1.8	2.45	3.4	-0.15	-6.25	-9.75
ch1:	16:25:01	-10.65	-11.5	-14.75	-19.35	-22.35	-22.0	-20.05	-16.4	-7.65	5.8	18.3	25.2	27.75	27.0	25.3	22.6
ch1:	16:25:01	20.2	16.85	13.7	10.9	7.35	2.95	0.6	-1.4	-4.2	-3.65	1.5	8.7	14.95	19.4	22.3	25.95
ch1:	16:25:01	28.7	30.7	29.65	24.7	17.1	10.1	3.5	-3.45	-9.55	-12.5	-10.85	-6.8	-0.85	4.75	9.65	13.4
ch1:	16:25:01	16.35	16.3	15.75	13.55	9.5	6.85	5.55	3.65	0.85	-3.55	-8.95	-11.6	-13.5	-13.1	-10.35	-6.25
ch1:	16:25:01	-1.5	5.45	9.3	10.85	10.95	9.3	6.3	3.2	-1.3	-5.35	-7.95	-9.25	-7.15	-4.55	-0.85	5.15
ch1:	16:25:01	11.95	16.55	20.15	22.55	22.6	18.85	13.6	10.4	7.8	5.25	3.6	2.6	2.1	3.45	4.55	5.85
ch1:	16:25:01	6.35	5.75	5.25	4.95	3.4	2.4	1.75	2.0	5.2	8.05	9.3	10.6	11.4	10.75	12.8	16.65
ch1:	16:25:01	20.7	22.6	21.9	18.4	13.6	8.45	3.55	-1.1	-5.45	-6.65	-5.75	-4.45	-2.85	-0.4	0.2	0.65
ch1:	16:25:01	1.15	3.75	7.85	11.25	12.45	13.7	12.05	6.35	0.75	-3.1	-4.35	-3.0	-0.55	-2.0	-5.3	-8.0
ch1:	16:25:01	-7.75	-5.15	-0.4	3.15	6.35	9.35	9.95	7.0	2.8	-2.7	-11.9	-20.65	-23.85	-19.15	-9.75	0.0
ch1:	16:25:01	6.95	12.45	14.75	13.85	12.9	11.9	8.65	4.0	-0.8	-5.55	-7.15	-8.2	-10.55	-12.7	-14.75	-17.2
ch1:	16:25:01	-16.05	-14.35	-11.5	-6.8	-3.15	-2.05	-1.6	-2.6	-4.25	-5.3	-7.75	-10.45	-12.1	-10.9	-6.15	1.15
ch1:	16:25:01	6.15	9.5	12.35	15.15	16.65	17.65	17.1	13.3	7.55	1.0	-5.1	-10.2	-13.25	-13.35	-8.55	-2.95
ch1:	16:25:01	1.85	6.15	11.05	14.95	17.05	16.25	15.4	16.7	17.35	16.65	14.2	9.4	2.65	-2.85	-9.3	-15.0
ch1:	16:25:01	-17.15	-15.4	-11.65	-5.3	-0.35	3.65	7.65	10.45	12.5	14.15	13.1	10.2	7.55	3.95	2.15	2.4
ch1:	16:25:01	3.0	3.45	4.8	5.2	4.4	3.55	4.3	5.9	5.8	3.1	-0.65	-3.85	-9.15	-14.95	-18.8	-18.95
ch1:	16:25:01	-18.35	-16.55	-14.6	-11.1	-6.1	-1.9	0.0	2.6	5.9	8.3	10.45	11.1	9.15	2.1	-8.4	-19.05
ch1:	16:25:01	-26.55	-32.85	-34.7	-30.25	-22.35	-13.5	-3.95	4.45	10.4	13.7	12.95	8.8	2.0	-5.05	-11.9	-17.95
ch1:	16:25:01	-23.9	-28.7	-32.75	-33.65	-30.4	-22.4	-11.1	-2.65	0.15	1.15	2.5	1.35	-0.65	-2.0	-1.5	-1.6
ch1:	16:25:01	-3.8	-9.1	-14.6	-17.1	-15.35	-12.85	-8.75	-1.1	5.85	8.85	10.8	15.7	20.55	24.05	23.5	17.15
ch1:	16:25:01	4.65	-9.15	-18.6	-17.85	-9.2	-0.35	4.65	7.6	10.7	14.4	18.45	21.3	24.0	25.75	26.4	23.5
ch1:	16:25:04	16.15	4.65	-4.4	-8.85	-10.2	-9.5	-4.85	1.0	5.2	10.15	14.55	16.95	16.95	16.3	15.45	16.1
ch1:	16:25:04	16.25	16.5	15.8	13.7	9.8	4.9	0.9	-0.4	-0.1	0.05	0.85	1.1	1.45	2.75	6.5	10.55
ch1:	16:25:04	13.5	13.8	12.85	9.75	6.95	5.8	4.45	1.9	1.2	4.3	8.95	13.2	17.4	21.7	23.2	23.4
ch1:	16:25:04	22.15	18.5	13.25	6.9	-0.15	-6.4	-12.55	-18.2	-21.45	-25.4	-29.35	-32.15	-32.05	-28.55	-22.8	-19.7
ch1:	16:25:04	-17.85	-18.25	-19.35	-18.65	-16.35	-15.95	-15.85	-17.55	-21.4	-22.4	-19.65	-16.0	-12.5	-8.6	-5.35	-1.75
ch1:	16:25:04	0.0	1.1	2.15	2.3	1.6	0.7	-3.15	-9.3	-15.8	-23.0	-27.55	-29.95	-31.0	-30.5	-26.05	-19.5
ch1:	16:25:04	-10.05	-1.2	4.95	6.7	6.7	3.75	-2.5	-8.05	-10.4	-13.3	-16.2	-15.85	-14.7	-12.4	-8.75	-5.45
ch1:	16:25:04	-2.75	1.25	4.3	5.75	6.75	6.55	5.5	3.1	-1.95	-9.45	-14.4	-15.15	-12.65	-9.0	-3.8	0.7
ch1:	16:25:04	6.15	11.15	14.9	16.65	17.9	16.75	12.3	5.95	-0.95	-7.8	-14.65	-20.75	-26.1	-29.55	-30.35	-28.5
ch1:	16:25:04	-28.45	-29.0	-26.95	-23.85	-22.55	-22.0	-21.9	-21.8	-21.35	-22.15	-21.25	-18.85	-17.95	-20.2	-21.95	-24.45
ch1:	16:25:04	-26.75	-28.85	-29.55	-30.25	-28.95	-26.45	-24.5	-23.45	-21.3	-17.85	-13.9	-9.6	-8.05	-9.4	-12.2	-13.25
ch1:	16:25:04	-12.85	-12.05	-11.65	-10.7	-9.4	-8.15	-6.55	-5.35	-4.1	-2.95	-0.8	-0.1	-0.65	-1.75	-0.7	-0.15
ch1:	16:25:04	1.15	2.15	1.85	-0.9	-2.6	-2.85	-1.8	0.9	3.0	4.5	6.0	6.35	4.85	4.4	4.55	6.4
ch1:	16:25:04	9.85	12.75	11.65	8.05	5.7	6.0	7.65	10.45	15.3	19.4	24.5	31.0	35.6	35.85	34.65	29.75
ch1:	16:25:04	21.1	10.2	0.85	-3.9	-3.9	-3.25	-1.95	0.85	4.6	9.2	13.4	17.4	19.75	20.8	21.25	21.95
ch1:	16:25:04	19.6	14.6	9.05	4.7	0.8	-1.2	-1.3	-0.9	-1.2	-0.65	1.3	3.55	7.8	12.35	15.45	14.8
ch1:	16:25:04	11.15	6.05	1.7	-2.75	-7.45	-11.0	-12.15	-10.55	-9.05	-8.55	-8.95	-10.05	-12.75	-14.45	-14.6	-11.6
ch1:	16:25:04	-6.4	-2.9	-4.65	-9.25	-15.85	-21.65	-22.5	-20.05	-15.9	-9.95	-4.1	-0.2	4.6	10.15	16.05	19.1
ch1:	16:25:04	19.55	17.55	13.9	9.75	6.2	1.75	-2.5	-5.95	-10.25	-11.65	-9.75	-8.1	-6.8	-4.45	-3.65	-3.15
ch1:	16:25:04	-3.05	-2.85	-1.55	2.2	4.05	3.55	1.3	-1.25	-5.25	-11.65	-17.6	-20.6	-19.15	-13.75	-6.0	0.6
ch1:	16:25:04	8.05	15.4	21.55	26.3	29.4	29.75	28.15	24.25	16.95	7.1	-3.7	-11.3	-16.75	-22.1	-26.6	-26.85
ch1:	16:25:04	-25.15	-22.9	-20.5	-15.8	-10.2	-5.3	-1.45	1.15	1.9	1.3	1.7	1.65	0.1	-3.55	-9.1	-16.3
ch1:	16:25:04	-19.5	-18.0	-12.45	-4.15	3.85	9.15	12.9	14.6	14.65	15.25	11.5	1.55	-10.45	-15.85	-12.95	-5.45
ch1:	16:25:04	2.15	9.1	13.2	15.15	16.95	18.6	20.25	20.55	18.6	16.05	12.85	6.9	1.3	-5.9	-14.95	-23.0
ch1:	16:25:07	-7.4	-2.95	1.7	4.55	4.2	4.2	5.55	6.25	6.0	2.7	-3.2	-8.4	-11.6	-13.15	-11.6	-10.65
ch1:	16:25:07	-10.35	-9.6	-6.9	-4.45	-2.5	-1.5	-1.95	-5.15	-8.45	-9.75	-11.35	-12.55	-14.75	-19.05	-24.05	-24.4
ch1:	16:25:07	-20.85	-16.7	-13.7	-8.15	0.0	7.45	12.2	12.75	10.05	6.25	2.1	-2.55	-5.45	-9.3	-13.3	-17.75
ch1:	16:25:07	-22.5	-25.0	-23.5	-20.2	-14.85	-7.65	-0.85	3.4	4.45	4.45	4.9	5.5	3.65	2.3	1.65	2.4
ch1:	16:25:07	4.3	7.5	8.55	8.05	7.25	7.2	6.9	7.2	9.25	11.65	15.85	21.25	25.85	29.0	31.75	30.95
ch1:	16:25:07	27.2	22.25	18.4	15.2	9.5	0.4	-6.6	-8.9	-8.8	-5.3	1.5	9.75	17.1	22.15	23.8	23.8
ch1:	16:25:07	20.8	15.7	8.45	0.3	-7.3	-12.1	-13.1	-11.6	-11.7	-12.5	-9.35	-3.7	3.1	8.75	12.45	14.5
ch1:	16:25:07	17.25	17.3	13.0	4.2	-6.75	-16.95	-22.05	-21.1	-19.2	-19.4	-20.15	-18.0	-15.15	-12.35	-9.4	-7.15
ch1:	16:25:07	-8.1	-7.95	-5.8	-4.0	-6.05	-12.3	-19.95	-27.75	-33.25	-32.85	-26.85	-21.65	-15.6	-8.15	-0.7	5.6
ch1:	16:25:07	9.4	10.15	10.6	9.55	8.05	6.35	1.8	-5.45	-14.35	-24.25	-32.3	-33.7	-30.1	-24.25	-20.85	-18.8
ch1:	16:25:07	-17.0	-14.9	-14.25	-13.6	-14.75	-17.45	-19.5	-19.15	-19.2	-23.15	-28.0	-30.9	-31.9	-33.15	-33.45	-31.0
ch1:	16:25:07	-23.3	-15.0	-8.45	-2.65	2.3	5.7	9.95	14.9	17.4	16.55	12.5	7.65	2.5	-1.35	-6.2	-10.4
ch1:	16:25:07	-12.35	-9.75	-7.15	-5.55	-5.3	-6.1	-6.7	-6.55	-6.7	-4.7	-0.05	2.45	2.4	-0.4	-5.75	-12.55
ch1:	16:25:07	-18.2	-22.1	-23.85	-23.1	-18.2	-11.75	-6.35	-0.05	4.6	5.95	6.05	5.95	3.05	-0.4	-3.35	-3.35
ch1:	16:25:07	-3.1	-4.3	-7.85	-13.3	-18.15	-17.2	-13.5	-9.95	-5.7	-2.45	-1.05	0.25	2.6	2.8	0.1	-5.5
ch1:	16:25:07	-10.6	-14.85	-18.0	-21.65	-24.9	-26.5	-25.95	-24.25	-21.55	-17.15	-13.35	-10.25	-8.6	-7.65	-9.1	-11.9
ch1:	16:25:07	-14.7	-16.55	-20.1	-24.2	-27.05	-25.85	-19.75	-11.35	-4.5	0.3	4.1	5.5	6.25	5.5	3.15	-0.25
ch1:	16:25:07	-4.35	-10.25	-14.45	-18.4	-22.1	-21.15	-15.55	-11.35	-10.45	-11.05	-10.25	-5.6	0.25	3.85	5.1	4.6
ch1:	16:25:07	0.85	-3.6	-7.6	-11.7	-14.35	-14.2	-13.1	-13.2	-14.85	-17.5	-18.45	-18.05	-16.8	-14.95	-11.05	-8.8
ch1:	16:25:07	-7.45	-5.25	-2.85	-2.7	-2.25	-2.9	-6.4	-10.45	-13.0	-13.75	-11.55	-6.9	-3.3	0.35	3.85	6.9
ch1:	16:25:07	8.0	6.85	2.65	-1.25	-2.3	-1.95	-2.8	-4.9	-7.6	-11.85	-13.35	-12.0	-9.6	-8.35	-5.85	-3.25
ch1:	16:25:07	0.85	4.95	9.25	11.85	12.2	9.25	3.6	-4.8	-13.55	-18.45	-19.65	-19.25	-18.2	-14.15	-9.7	-6.4
ch1:	16:25:07	-4.85	-3.9	-4.45	-6.35	-6.2	-1.8	1.45	0.05	-1.85	-3.55	-5.35	-6.65	-6.55	-6.25	-2.95	3.3
ch1:	16:25:07	11.05	15.5	16.8	15.85	15.1	14.65	14.3	12.7	9.1	3.6	-3.4	-10.1	-16.55	-19.65	-18.3	-13.0
ch1:	16:25:10	-4.95	-4.55	-3.0	-0.8	0.3	0.1	-0.05	-2.25	-4.45	-5.65	-9.65	-13.75	-13.8	-10.0	-4.9	0.45
ch1:	16:25:10	3.55	3.85	2.15	0.25	-1.8	-3.5	-3.8	-4.05	-6.05	-11.55	-16.7	-20.15	-20.95	-19.0	-13.1	-7.3
ch1:	16:25:10	-1.65	3.75	7.2	7.95	8.6	6.45	3.3	2.2	2.1	2.15	1.4	-1.9	-6.65	-9.1	-9.3	-7.15
ch1:	16:25:10	-4.25	-1.35	0.15	0.25	-1.05	-2.3	-1.9	-0.3	1.95	5.15	7.45	3.95	-3.35	-11.9	-20.4	-26.6
ch1:	16:25:10	-25.65	-19.4	-10.25	-0.45	8.65	15.3	18.9	20.45	19.7	16.35	11.5	5.6	-0.9	-4.85	-10.55	-19.7
ch1:	16:25:10	-29.3	-33.85	-34.1	-31.7	-29.2	-26.1	-22.5	-19.65	-18.05	-17.7	-19.0	-21.4	-22.3	-22.05	-19.7	-15.35
ch1:	16:25:10	-11.2	-10.05	-9.05	-7.55	-7.2	-7.05	-4.9	-2.55	-2.75	-4.55	-7.15	-8.8	-8.3	-5.15	-3.3	-1.35
ch1:	16:25:10	0.65	3.75	7.85	10.45	8.8	5.15	0.85	-6.25	-11.65	-12.55	-10.35	-5.9	0.65	4.75	8.55	11.65
ch1:	16:25:10	14.05	17.95	21.7	19.55	13.8	6.85	1.5	1.2	2.55	3.3	4.25	4.65	3.3	2.8	2.65	4.65
ch1:	16:25:10	6.9	8.3	8.85	10.35	10.8	10.7	9.6	5.25	-0.6	-3.2	-3.15	-4.3	-4.5	-3.5	-4.05	-5.45
ch1:	16:25:10	-3.85	0.05	5.05	9.55	13.75	16.1	14.3	10.15	6.45	3.3	1.45	2.05	1.15	-1.3	-5.15	-8.35
ch1:	16:25:10	-10.2	-10.0	-9.15	-6.25	-3.4	0.5	6.5	10.15	9.65	6.45	1.65	-4.75	-10.85	-17.45	-22.65	-24.25
ch1:	16:25:10	-20.05	-13.25	-5.95	0.55	6.75	12.05	16.7	21.6	26.0	27.95	25.2	20.4	13.6	5.25	-3.0	-8.35
ch1:	16:25:10	-12.95	-17.0	-22.2	-27.35	-30.05	-28.55	-23.9	-17.55	-10.05	-4.35	-1.2	0.4	2.0	2.5	2.4	-0.9
ch1:	16:25:10	-7.95	-15.95	-20.0	-19.75	-16.0	-10.75	-4.65	2.35	6.95	7.25	6.55	8.3	8.8	7.1	4.35	0.9
ch1:	16:25:10	-3.9	-8.7	-13.2	-16.55	-19.15	-20.25	-17.35	-12.15	-7.7	-3.6	-0.4	1.2	3.6	4.75	5.9	5.3
ch1:	16:25:10	-0.75	-9.55	-14.25	-17.95	-18.15	-12.9	-7.25	-5.45	-6.1	-7.35	-6.85	-3.3	-0.75	-0.3	-0.1	1.15
ch1:	16:25:10	1.2	0.5	-0.1	-0.85	-3.85	-8.35	-13.4	-17.9	-20.75	-23.05	-24.65	-25.2	-21.7	-16.7	-12.6	-11.25
ch1:	16:25:10	-10.8	-11.9	-10.5	-6.35	-1.35	2.45	5.4	4.2	-1.25	-4.3	-3.5	-2.1	-2.0	-2.2	-3.5	-3.0
ch1:	16:25:10	0.25	5.0	7.6	4.85	-0.8	-4.7	-7.25	-6.4	-0.45	4.75	9.25	13.35	15.0	13.15	11.15	8.25
ch1:	16:25:10	5.8	0.0	-9.3	-17.45	-19.0	-16.55	-11.7	-6.35	-0.5	4.45	7.6	10.95	12.55	10.3	6.8	4.65
ch1:	16:25:10	1.3	-4.7	-12.3	-15.85	-10.25	-0.65	7.15	13.4	17.2	15.95	13.4	8.6	3.6	-0.4	-2.25	-4.6
ch1:	16:25:10	-8.1	-15.1	-21.8	-24.1	-20.35	-14.1	-8.05	-3.65	-1.65	-1.7	-3.2	-4.5	-4.95	-4.2	-2.5	-1.15
ch1:	16:25:10	-2.8	-5.1	-5.4	-4.55	-4.0	-4.35	-4.4	-2.65	0.8	1.65	0.6	-2.55	-6.65	-11.45	-12.65	-9.55
ch1:	16:25:13	-14.25	-16.1	-13.55	-7.3	-1.15	3.35	8.05	11.85	13.7	13.85	13.0	9.05	2.45	-6.4	-12.0	-13.95
ch1:	16:25:13	-13.25	-12.1	-8.2	-2.85	2.45	8.2	15.3	22.4	28.5	33.0	32.85	29.7	23.8	15.0	4.65	-3.55
ch1:	16:25:13	-10.75	-16.5	-20.85	-23.3	-24.9	-26.65	-28.9	-30.25	-31.5	-32.9	-31.25	-28.65	-28.1	-29.75	-32.05	-34.85
ch1:	16:25:13	-35.05	-34.85	-35.7	-34.8	-30.15	-24.85	-21.65	-22.05	-25.1	-28.5	-31.75	-33.65	-33.5	-30.45	-27.15	-25.7
ch1:	16:25:13	-26.55	-26.55	-24.6	-19.55	-14.05	-11.15	-10.8	-14.0	-18.7	-18.8	-13.8	-8.65	-4.15	-4.05	-8.65	-14.75
ch1:	16:25:13	-19.65	-23.45	-25.55	-26.3	-23.75	-19.6	-16.75	-14.35	-11.2	-8.25	-5.2	-1.15	2.35	6.2	10.9	15.3
ch1:	16:25:13	15.95	13.65	9.65	6.15	5.65	7.05	7.25	6.55	6.15	5.45	7.05	8.7	9.2	9.7	11.7	12.1
ch1:	16:25:13	10.85	8.1	5.75	4.3	3.95	1.1	-3.3	-4.4	-1.8	1.25	2.65	3.0	0.95	-1.5	-3.3	-3.1
ch1:	16:25:13	-3.05	-2.0	-0.2	1.0	-0.15	-2.8	-7.55	-11.75	-12.0	-10.0	-6.3	-0.65	6.45	11.4	14.95	17.1
ch1:	16:25:13	18.5	18.25	18.35	19.0	20.3	20.75	19.4	15.95	10.65	5.5	0.2	-6.05	-13.5	-19.05	-22.45	-21.95
ch1:	16:25:13	-20.5	-17.65	-14.6	-12.65	-12.5	-10.65	-7.65	-5.95	-5.05	-4.6	-3.05	-2.35	-2.6	-3.1	-2.95	-2.8
ch1:	16:25:13	1.2	6.9	9.2	8.45	9.1	10.9	12.7	15.0	15.5	14.0	12.25	12.3	12.65	13.0	10.95	8.55
ch1:	16:25:13	7.95	9.6	10.55	10.3	9.9	10.75	12.25	13.65	14.55	14.5	14.6	14.95	16.35	17.4	17.85	17.1
ch1:	16:25:13	15.45	12.6	10.1	8.1	5.35	2.85	1.95	2.25	3.8	6.55	8.65	11.05	14.95	19.9	21.6	20.25
ch1:	16:25:13	18.75	19.7	19.5	17.3	14.9	14.4	15.75	17.95	20.95	23.85	27.3	30.8	32.5	30.8	28.85	26.15
ch1:	16:25:13	21.0	12.1	1.8	-8.3	-13.8	-14.95	-15.65	-17.45	-19.3	-19.9	-19.45	-17.0	-13.0	-7.35	-3.45	-0.95
ch1:	16:25:13	-0.4	-1.9	-5.7	-8.5	-9.65	-9.75	-7.85	-4.1	-0.1	3.35	6.85	7.7	6.9	6.5	8.0	9.8
ch1:	16:25:13	12.05	11.35	8.05	3.15	-1.25	-3.15	-1.85	0.55	1.45	0.6	-0.65	0.55	3.95	8.45	10.45	9.75
ch1:	16:25:13	7.6	4.6	1.85	1.1	1.55	2.4	3.15	3.4	4.65	6.1	6.65	5.75	4.15	1.15	-1.0	-1.6
ch1:	16:25:13	-0.7	-1.25	-3.5	-7.0	-9.9	-11.6	-12.1	-11.9	-11.1	-8.8	-6.6	-4.35	-1.8	0.6	0.55	-0.5
ch1:	16:25:13	-1.1	-0.45	0.05	0.3	0.15	0.1	0.0	-1.1	-1.7	-1.05	0.7	2.7	5.85	7.0	7.95	9.85
ch1:	16:25:13	12.95	14.1	13.05	9.8	9.6	11.9	12.4	12.85	14.8	15.15	13.7	13.65	14.05	14.95	15.6	15.75
ch1:	16:25:13	15.45	15.65	15.75	16.2	16.95	18.7	22.05	24.3	22.7	18.25	14.4	10.0	6.7	6.3	9.3	12.65
ch1:	16:25:13	16.0	18.05	19.35	20.05	20.4	20.9	22.15	21.95	17.6	11.75	3.25	-6.9	-15.85	-20.4	-23.9	-24.25
ch1:	16:25:16	-14.65	-16.7	-16.0	-12.25	-7.2	-1.45	3.35	5.05	4.7	4.9	4.1	4.5	3.85	1.55	-0.05	0.6
ch1:	16:25:16	-0.85	-2.65	-5.75	-9.95	-11.9	-10.1	-7.6	-6.2	-6.45	-5.65	-1.9	1.5	3.6	3.75	2.65	2.55
ch1:	16:25:16	4.2	5.0	3.9	-1.45	-8.95	-13.55	-14.85	-14.65	-13.75	-12.3	-10.15	-6.35	-3.9	-3.2	-5.0	-5.65
ch1:	16:25:16	-5.35	-4.15	-3.6	-3.6	-5.95	-9.0	-10.6	-10.8	-10.4	-9.65	-9.2	-9.3	-8.75	-9.2	-9.3	-7.9
ch1:	16:25:16	-6.25	-5.9	-6.6	-10.05	-14.4	-15.5	-14.8	-13.35	-11.5	-10.35	-11.25	-10.55	-9.3	-7.8	-6.85	-5.45
ch1:	16:25:16	-4.75	-3.65	-4.45	-7.15	-11.85	-15.2	-15.85	-14.35	-10.95	-5.95	-1.35	2.0	6.05	9.05	9.8	9.3
ch1:	16:25:16	9.05	9.1	9.05	7.65	5.1	1.85	-2.7	-6.95	-9.8	-10.1	-9.15	-6.45	-4.3	-1.85	-0.4	1.1
ch1:	16:25:16	2.9	6.1	8.05	8.7	7.75	4.8	0.9	-2.4	-5.3	-6.85	-8.25	-11.8	-12.95	-11.2	-9.45	-8.5
ch1:	16:25:16	-6.75	-5.7	-5.2	-4.65	-3.05	1.05	5.9	9.15	10.2	9.95	8.6	8.15	5.75	1.05	-4.85	-10.2
ch1:	16:25:16	-16.0	-19.6	-21.1	-21.4	-20.75	-17.4	-12.75	-7.75	-2.5	3.25	9.45	12.85	13.3	12.55	10.6	6.85
ch1:	16:25:16	3.95	-1.25	-7.0	-9.35	-11.05	-14.35	-18.15	-21.15	-21.45	-17.65	-14.95	-12.3	-8.95	-5.85	-4.15	-2.7
ch1:	16:25:16	-4.3	-6.85	-9.55	-11.65	-13.5	-16.75	-21.65	-25.75	-27.75	-25.9	-19.4	-14.25	-11.15	-9.45	-8.95	-9.5
ch1:	16:25:16	-8.95	-7.7	-6.2	-5.5	-5.15	-4.3	-4.1	-6.05	-10.8	-14.25	-14.4	-10.65	-5.55	0.6	4.35	7.1
ch1:	16:25:16	9.95	14.55	19.7	25.65	29.1	29.5	28.4	26.2	22.25	18.3	15.3	11.05	7.9	6.7	5.5	2.75
ch1:	16:25:16	-0.45	-5.2	-9.4	-11.2	-10.6	-7.95	-6.1	-6.7	-9.45	-11.15	-12.1	-13.2	-15.35	-16.2	-16.4	-14.4
ch1:	16:25:16	-12.05	-11.4	-13.35	-15.35	-18.65	-21.35	-20.0	-16.15	-12.55	-9.15	-5.6	-2.4	-0.1	1.05	4.25	6.05
ch1:	16:25:16	6.25	6.3	4.6	-0.2	-4.5	-7.9	-11.25	-14.3	-17.0	-16.0	-12.95	-10.75	-9.65	-7.8	-6.2	-3.35
ch1:	16:25:16	-0.75	1.8	4.05	5.7	7.1	7.6	5.6	1.4	-2.9	-6.35	-7.05	-6.5	-4.45	-1.95	2.7	7.35
ch1:	16:25:16	9.55	8.5	7.45	6.7	7.8	10.1	12.0	11.75	7.8	2.35	-1.65	-3.05	-3.45	-2.45	-1.7	-0.95
ch1:	16:25:16	-1.15	-1.2	-0.3	1.75	4.3	7.0	8.25	8.8	10.35	12.15	14.2	16.3	18.1	19.1	19.6	16.9
ch1:	16:25:16	13.95	10.95	5.45	-1.25	-2.75	-1.95	-3.75	-4.95	-2.95	0.45	3.8	6.9	7.75	8.8	9.35	10.0
ch1:	16:25:16	10.3	10.1	8.75	6.65	3.3	0.95	0.2	-0.75	-0.05	2.25	3.45	1.9	1.8	4.2	7.45	7.15
ch1:	16:25:16	5.3	1.6	-3.35	-6.35	-6.15	-5.45	-2.35	1.0	-1.0	-5.5	-8.5	-8.7	-4.95	2.5	9.45	15.2
ch1:	16:25:16	18.9	21.3	23.15	25.15	26.4	25.6	23.35	20.25	16.4	10.65	5.3	0.6	-1.95	-2.75	-1.85	-2.45
ch1:	16:25:19	15.8	14.35	10.45	4.25	-2.75	-7.45	-8.9	-7.4	-4.4	-0.9	3.85	8.3	12.9	16.5	18.9	19.5
ch1:	16:25:19	19.4	18.25	15.8	11.2	5.6	1.95	0.15	-1.5	-3.2	-4.7	-8.95	-13.95	-17.55	-18.85	-19.15	-17.1
ch1:	16:25:19	-14.8	-12.45	-11.25	-10.75	-10.8	-11.75	-14.15	-15.65	-15.15	-14.0	-11.35	-8.3	-5.95	-5.6	-6.1	-7.5
ch1:	16:25:19	-6.85	-4.8	-1.5	1.05	1.55	-1.6	-6.6	-10.55	-12.65	-13.85	-14.2	-13.1	-11.05	-7.7	-5.3	-4.85
ch1:	16:25:19	-6.25	-7.6	-6.55	-2.85	0.95	4.4	7.9	9.8	11.85	13.15	13.3	11.55	10.4	10.45	11.75	10.9
ch1:	16:25:19	10.1	9.5	7.7	4.85	2.3	-1.3	-5.85	-9.6	-11.0	-10.4	-10.55	-12.2	-16.7	-20.95	-22.95	-23.35
ch1:	16:25:19	-24.35	-25.0	-24.9	-23.55	-21.9	-20.25	-18.85	-19.1	-20.05	-21.65	-22.2	-19.85	-14.45	-11.5	-9.5	-8.05
ch1:	16:25:19	-7.1	-5.25	-0.55	1.95	0.45	-2.3	-4.35	-6.3	-8.65	-11.05	-15.0	-20.55	-26.95	-30.55	-31.0	-27.1
ch1:	16:25:19	-20.8	-13.85	-8.25	-2.1	4.25	9.2	12.25	12.1	10.55	8.45	5.95	1.05	-3.85	-6.55	-5.25	-4.05
ch1:	16:25:19	-2.6	-1.45	-1.0	-1.7	-1.15	-0.45	-0.85	-2.15	-2.45	-1.0	1.85	6.55	9.45	8.15	4.25	-0.5
ch1:	16:25:19	-4.7	-4.8	-1.35	4.2	10.2	12.25	9.15	4.3	2.2	1.9	2.65	2.15	1.05	-3.05	-6.9	-9.15
ch1:	16:25:19	-9.75	-8.4	-3.0	2.75	7.7	10.15	11.25	13.15	14.45	11.65	7.35	5.7	4.85	5.25	6.65	7.2
ch1:	16:25:19	5.35	2.7	-0.85	-4.75	-8.2	-11.45	-14.9	-18.15	-19.1	-18.5	-16.9	-15.7	-14.85	-14.7	-12.3	-8.8
ch1:	16:25:19	-3.75	0.15	1.5	1.15	0.15	-2.85	-6.0	-6.9	-6.25	-4.65	-3.5	-3.5	-4.1	-4.3	-5.6	-6.1
ch1:	16:25:19	-4.9	-1.95	2.2	6.9	9.55	9.75	9.2	7.65	7.25	8.15	8.95	8.45	8.3	6.05	3.1	-0.45
ch1:	16:25:19	-3.3	-4.65	-3.65	-1.9	2.0	6.3	10.05	14.3	17.45	19.4	20.85	22.45	22.1	20.25	18.25	16.7
ch1:	16:25:19	14.4	12.7	11.6	8.85	3.65	-3.45	-10.15	-14.8	-16.4	-16.75	-16.45	-16.7	-14.2	-10.4	-7.35	-6.25
ch1:	16:25:19	-5.8	-6.2	-4.55	-2.15	-0.7	0.45	2.1	3.6	5.2	7.4	8.25	7.7	4.65	0.9	-1.2	-0.85
ch1:	16:25:19	-1.1	-1.45	-1.05	-1.6	-5.05	-10.7	-17.5	-24.45	-28.45	-30.3	-29.95	-28.75	-24.95	-19.8	-14.2	-11.6
ch1:	16:25:19	-10.05	-8.3	-5.0	-2.3	-0.05	0.05	-1.3	-1.5	-0.7	0.2	2.1	5.1	6.5	7.9	7.4	3.9
ch1:	16:25:19	-0.85	-4.5	-8.1	-12.85	-18.5	-22.15	-23.3	-24.1	-23.8	-23.6	-24.15	-25.85	-26.55	-26.35	-24.4	-21.95
ch1:	16:25:19	-17.7	-14.35	-12.3	-8.9	-3.2	2.65	7.45	10.95	11.8	9.6	6.1	2.25	-3.25	-8.55	-13.35	-18.2
ch1:	16:25:19	-23.2	-26.05	-27.7	-29.15	-30.25	-29.25	-26.55	-23.8	-19.25	-15.45	-13.15	-13.85	-15.7	-18.25	-18.8	-20.25
ch1:	16:25:19	-21.05	-21.4	-21.45	-22.75	-23.55	-24.0	-23.6	-22.75	-20.7	-17.4	-15.25	-12.7	-8.2	-2.6	1.3	3.8
ch1:	16:25:23	18.95	19.1	16.05	11.5	8.7	7.8	7.3	6.5	4.05	1.6	1.8	4.8	7.9	9.9	9.05	8.05
ch1:	16:25:23	9.95	13.4	16.25	19.45	23.05	25.7	28.85	31.35	30.65	26.35	21.95	16.9	12.15	7.8	6.15	4.8
ch1:	16:25:23	3.15	1.85	4.1	7.35	10.65	11.95	11.45	10.15	9.4	10.1	12.5	15.65	17.35	17.0	14.8	13.85
ch1:	16:25:23	12.6	11.05	9.25	6.85	3.6	-0.2	-3.45	-5.15	-5.2	-4.9	-2.85	-0.75	-0.05	-2.55	-5.1	-6.55
ch1:	16:25:23	-7.6	-9.7	-8.5	-6.65	-4.35	-0.2	3.3	5.85	8.8	10.6	10.25	8.7	4.45	0.5	-3.7	-9.4
ch1:	16:25:23	-14.15	-17.35	-21.35	-23.65	-22.85	-20.7	-17.3	-14.4	-12.75	-12.95	-13.7	-15.15	-15.5	-14.3	-12.4	-11.8
ch1:	16:25:23	-12.25	-14.5	-17.25	-17.35	-14.65	-12.05	-8.65	-4.15	-0.85	0.85	0.4	-0.1	-0.8	-1.35	-2.15	-3.25
ch1:	16:25:23	-6.1	-8.55	-12.05	-16.95	-20.3	-21.85	-24.65	-27.65	-29.5	-32.0	-33.5	-32.15	-28.25	-24.4	-20.9	-19.25
ch1:	16:25:23	-19.25	-19.2	-17.05	-14.35	-11.6	-10.0	-10.95	-13.15	-15.15	-16.05	-16.7	-17.2	-17.3	-16.25	-17.55	-19.4
ch1:	16:25:23	-19.85	-18.9	-17.0	-13.85	-11.0	-8.6	-8.05	-9.8	-10.75	-12.0	-13.45	-15.45	-18.55	-22.15	-23.8	-25.65
ch1:	16:25:23	-25.2	-24.0	-24.55	-26.5	-27.55	-27.9	-26.35	-25.7	-26.5	-25.25	-22.75	-20.35	-19.15	-20.2	-22.15	-22.5
ch1:	16:25:23	-23.45	-24.55	-25.1	-25.9	-26.85	-27.4	-25.75	-21.0	-14.3	-8.75	-4.7	-2.95	-1.1	-0.15	1.2	3.0
ch1:	16:25:23	5.65	6.2	5.75	4.4	3.4	3.4	4.55	6.1	7.4	9.05	10.25	10.65	10.55	12.3	15.4	19.15
ch1:	16:25:23	20.8	20.7	20.05	19.25	16.7	12.85	8.35	4.3	0.0	-5.55	-7.65	-4.55	0.55	3.95	5.9	7.55
ch1:	16:25:23	11.5	16.0	19.05	20.65	20.95	20.15	17.4	12.55	6.3	0.05	-6.8	-10.7	-12.75	-13.65	-15.25	-19.65
ch1:	16:25:23	-26.75	-32.25	-38.1	-43.0	-43.7	-42.85	-42.75	-41.85	-41.4	-41.4	-39.7	-38.55	-38.5	-38.6	-38.9	-38.85
ch1:	16:25:23	-35.8	-30.95	-25.75	-21.0	-17.0	-13.55	-12.0	-12.2	-13.8	-14.5	-15.15	-14.6	-13.65	-10.9	-8.5	-5.95
ch1:	16:25:23	-3.5	-0.45	0.7	-0.15	-3.5	-7.9	-11.25	-12.4	-10.7	-6.3	-0.65	4.45	8.75	10.5	9.8	6.7
ch1:	16:25:23	2.8	-2.25	-5.95	-7.7	-7.4	-7.15	-7.2	-8.75	-11.95	-14.0	-14.55	-15.0	-15.8	-12.7	-8.0	-4.05
ch1:	16:25:23	-3.55	-4.95	-6.1	-6.15	-5.8	-4.75	-2.95	0.15	2.25	1.05	0.3	1.5	3.4	5.3	7.35	8.15
ch1:	16:25:23	9.7	9.95	10.75	14.95	21.25	26.85	30.75	31.7	28.8	24.3	18.35	11.6	3.35	-5.45	-14.85	-21.75
ch1:	16:25:23	-27.35	-32.6	-37.45	-39.95	-42.0	-43.05	-41.55	-39.35	-38.65	-38.9	-38.5	-37.3	-34.6	-32.4	-31.95	-32.1
ch1:	16:25:23	-31.65	-31.6	-32.1	-32.65	-32.35	-31.75	-30.9	-29.4	-27.9	-25.95	-23.25	-20.65	-19.35	-18.0	-17.9	-16.55
ch1:	16:25:23	-12.55	-7.55	-4.35	-2.85	-3.75	-5.7	-7.05	-8.3	-8.55	-8.55	-10.45	-13.9	-16.25	-16.95	-13.9	-9.6
ch1:	16:25:26	-3.05	-3.15	-1.8	2.65	7.6	14.1	20.7	24.15	25.35	25.65	25.9	25.9	27.1	27.25	25.55	22.1
ch1:	16:25:26	19.8	17.25	13.5	9.35	6.15	3.35	1.55	0.6	-1.0	-1.65	-0.75	0.25	0.4	1.6	2.55	4.35
ch1:	16:25:26	5.35	5.6	5.5	5.7	6.0	8.95	13.25	15.7	17.2	17.65	17.75	18.0	18.0	16.85	15.9	13.8
ch1:	16:25:26	11.95	11.45	11.3	10.65	10.4	11.5	13.35	14.9	15.1	12.95	8.85	7.0	6.15	5.1	2.5	1.25
ch1:	16:25:26	1.5	3.45	5.05	8.3	13.55	19.2	23.15	25.4	27.25	28.25	29.75	32.45	34.9	33.55	30.85	27.6
ch1:	16:25:26	24.55	22.55	21.7	19.3	17.85	17.05	14.05	12.1	12.85	11.65	7.8	6.15	5.7	6.35	6.55	6.7
ch1:	16:25:26	6.7	6.75	4.2	0.8	-2.6	-4.6	-4.15	-4.4	-6.75	-9.3	-8.0	-3.75	-0.25	-1.35	-4.1	-5.15
ch1:	16:25:26	-3.6	-2.8	-1.65	1.25	3.8	3.2	3.25	5.15	6.8	8.45	10.85	14.2	16.4	17.0	14.6	10.5
ch1:	16:25:26	7.1	5.7	3.45	1.0	1.15	3.65	4.9	5.7	8.6	10.55	9.7	8.7	9.85	9.75	8.85	7.75
ch1:	16:25:26	7.6	5.95	1.65	-4.75	-9.15	-10.0	-6.35	-0.25	5.6	10.0	13.5	16.15	16.35	14.9	11.55	7.95
ch1:	16:25:26	4.65	1.75	-1.4	-2.25	-2.55	-5.1	-7.1	-7.7	-6.45	-3.75	-1.2	-0.15	1.8	1.4	1.3	3.85
ch1:	16:25:26	8.05	11.15	12.8	10.45	5.95	1.8	-1.65	-5.9	-12.4	-18.75	-24.0	-27.7	-29.8	-29.3	-27.0	-23.65
ch1:	16:25:26	-21.95	-19.35	-14.85	-11.75	-12.05	-13.8	-15.75	-17.6	-18.5	-18.15	-15.8	-14.35	-13.15	-11.6	-9.45	-7.1
ch1:	16:25:26	-4.1	-2.7	-2.45	-4.8	-8.7	-11.85	-13.65	-13.25	-10.05	-5.65	-2.85	-1.6	-0.75	0.35	-1.1	-3.75
ch1:	16:25:26	-5.7	-6.0	-7.25	-10.65	-15.25	-16.7	-14.65	-11.4	-6.25	-1.6	0.3	0.0	1.35	3.1	5.15	7.95
ch1:	16:25:26	11.65	13.75	13.65	9.4	1.1	-6.25	-8.65	-8.05	-5.85	-2.8	-1.0	0.4	0.3	-0.35	-0.25	1.4
ch1:	16:25:26	0.5	-2.05	-3.6	-2.6	-2.0	-1.45	-1.5	-2.95	-3.8	-4.35	-5.5	-6.6	-7.05	-8.85	-8.65	-5.05
ch1:	16:25:26	0.75	5.15	9.05	11.75	12.0	9.1	5.95	1.65	-3.45	-6.7	-8.8	-9.65	-8.25	-5.75	-5.7	-7.4
ch1:	16:25:26	-8.3	-5.65	-2.95	-0.15	3.6	6.2	6.6	6.4	5.15	1.6	-2.05	-5.55	-6.95	-7.05	-5.0	-2.95
ch1:	16:25:26	-2.0	-2.4	-3.15	-5.4	-6.95	-7.0	-6.55	-7.15	-6.55	-5.75	-8.3	-9.15	-5.35	-1.05	-0.4	-2.85
ch1:	16:25:26	-7.2	-9.6	-9.35	-7.05	-3.8	-0.45	2.85	5.1	5.45	4.7	4.3	2.4	-0.55	-5.75	-11.55	-17.45
ch1:	16:25:26	-21.0	-20.7	-18.25	-16.35	-11.8	-6.05	-2.15	1.0	3.4	4.5	4.85	5.15	5.3	5.1	0.35	-3.8
ch1:	16:25:26	-5.65	-8.15	-9.75	-9.85	-12.55	-15.2	-16.2	-16.8	-14.3	-9.0	-2.4	5.35	11.3	11.75	9.05	4.2
ch1:	16:25:26	-0.05	-3.65	-7.05	-10.0	-8.6	-3.6	1.4	6.0	9.25	7.1	-0.9	-10.0	-19.15	-26.95	-33.45	-36.4
ch1:	16:25:29	-8.6	-6.6	-6.8	-9.5	-13.65	-17.05	-19.1	-20.05	-17.05	-10.0	-3.8	0.15	0.7	-1.6	-4.4	-4.2
ch1:	16:25:29	-1.7	1.8	2.5	2.6	1.65	-4.0	-14.5	-22.5	-25.75	-26.9	-24.4	-20.5	-17.2	-14.1	-12.2	-13.9
ch1:	16:25:29	-15.35	-17.7	-21.85	-24.35	-23.2	-21.75	-20.05	-18.05	-16.4	-13.8	-11.1	-7.7	-3.45	1.15	3.9	6.15
ch1:	16:25:29	7.1	7.05	5.45	3.45	2.2	1.3	0.0	-1.4	-1.85	-0.9	2.1	4.4	6.0	7.1	9.55	10.45
ch1:	16:25:29	9.2	6.1	3.15	-1.3	-5.6	-7.2	-7.0	-8.2	-9.2	-7.5	-5.45	-4.3	-2.95	-0.45	3.2	8.9
ch1:	16:25:29	12.75	12.1	8.1	3.15	-1.8	-4.2	-3.6	-3.0	-1.4	1.9	5.8	9.55	14.7	18.0	19.75	18.35
ch1:	16:25:29	13.95	8.1	3.85	-0.65	-5.75	-10.25	-10.3	-5.9	-3.0	-2.45	-1.05	1.4	3.5	5.45	6.0	5.7
ch1:	16:25:29	3.3	0.3	-3.8	-9.75	-18.0	-24.85	-26.55	-21.8	-11.7	0.7	13.15	22.0	26.85	26.9	23.5	16.55
ch1:	16:25:29	9.2	1.6	-4.5	-8.2	-8.45	-8.4	-9.9	-11.65	-12.9	-13.65	-12.7	-10.05	-7.95	-4.95	-2.45	-2.1
ch1:	16:25:29	-2.1	-1.35	-2.9	-5.75	-8.95	-11.35	-10.35	-6.65	-2.05	2.0	4.7	4.4	4.3	4.2	3.2	-1.7
ch1:	16:25:29	-6.35	-7.4	-5.45	-4.9	-5.05	-6.25	-6.7	-4.6	-0.05	4.45	7.45	8.8	6.2	2.35	0.65	-0.3
ch1:	16:25:29	-2.35	-3.95	-6.75	-10.4	-13.85	-16.7	-17.3	-14.25	-10.75	-9.1	-8.65	-8.2	-6.05	-6.5	-8.2	-6.2
ch1:	16:25:29	-0.85	2.4	4.45	5.0	5.05	3.65	0.65	-0.85	0.05	1.65	3.4	5.65	6.85	7.8	8.2	8.35
ch1:	16:25:29	7.35	6.8	5.95	4.45	2.95	2.15	1.6	0.1	-4.45	-12.95	-19.8	-21.1	-15.5	-7.45	0.2	6.3
ch1:	16:25:29	11.95	14.95	17.55	18.95	17.9	15.9	15.6	15.5	17.15	20.25	20.8	20.2	19.05	17.6	16.75	17.7
ch1:	16:25:29	17.6	17.0	16.6	15.3	10.5	3.0	-1.9	-3.35	-5.75	-8.25	-8.2	-7.4	-3.85	0.75	3.35	3.95
ch1:	16:25:29	4.45	4.35	4.5	3.25	1.15	-0.55	-3.45	-6.65	-8.4	-10.3	-11.6	-9.45	-7.55	-5.75	-2.95	0.95
ch1:	16:25:29	3.35	6.65	10.3	13.2	13.2	11.2	8.85	7.5	5.95	2.3	-2.15	-5.55	-6.75	-5.35	-0.85	3.4
ch1:	16:25:29	7.75	11.4	14.85	17.6	19.5	19.25	17.45	13.5	7.6	2.05	-3.35	-8.9	-14.3	-17.0	-17.7	-16.05
ch1:	16:25:29	-14.45	-12.45	-11.35	-9.3	-7.45	-4.8	-1.45	2.55	4.15	2.5	-1.1	-6.15	-10.85	-14.55	-17.1	-18.75
ch1:	16:25:29	-18.25	-16.5	-13.0	-6.5	1.95	7.8	9.2	8.95	7.95	7.75	7.5	5.75	-0.75	-7.1	-10.6	-11.2
ch1:	16:25:29	-11.9	-11.8	-13.3	-15.5	-15.8	-12.05	-7.0	-1.5	2.85	4.6	2.1	-4.45	-11.4	-15.85	-17.45	-15.45
ch1:	16:25:29	-9.65	-3.6	1.7	7.25	13.35	18.8	21.75	22.9	22.95	20.2	12.8	5.05	-1.9	-8.9	-16.95	-22.6
ch1:	16:25:29	-26.25	-27.75	-27.4	-23.7	-19.65	-17.1	-15.55	-14.5	-13.4	-11.25	-9.3	-10.8	-14.2	-18.45	-19.75	-18.8
ch1:	16:25:32	-17.3	-16.1	-13.75	-13.5	-13.25	-11.25	-8.35	-5.25	-5.0	-8.25	-10.6	-9.2	-6.65	-2.35	1.85	5.1
ch1:	16:25:32	8.05	12.4	14.2	13.15	10.75	6.0	-4.6	-14.0	-12.7	-4.7	2.6	7.95	12.9	15.05	15.3	14.2
ch1:	16:25:32	12.5	9.75	6.4	0.95	-5.65	-11.55	-16.75	-21.75	-25.45	-28.45	-32.2	-34.4	-34.95	-33.7	-32.1	-30.5
ch1:	16:25:32	-32.05	-33.15	-30.35	-25.1	-22.0	-20.75	-21.35	-22.9	-24.65	-26.15	-25.7	-24.45	-24.7	-26.5	-27.5	-29.65
ch1:	16:25:32	-29.9	-28.05	-26.1	-25.4	-24.1	-21.7	-18.8	-15.6	-10.4	-4.9	-2.6	-1.6	-1.35	-1.85	-0.2	2.95
ch1:	16:25:32	1.85	-1.7	-7.6	-14.05	-15.8	-11.85	-6.1	1.7	10.35	15.75	18.1	16.7	13.45	10.25	8.55	6.35
ch1:	16:25:32	4.2	3.35	5.25	5.8	5.55	7.1	10.8	15.05	19.05	22.5	27.05	31.8	32.4	29.6	25.0	19.8
ch1:	16:25:32	15.05	11.7	8.15	5.1	1.95	-2.15	-6.05	-7.95	-6.85	-3.4	1.2	6.15	11.55	14.45	16.75	20.0
ch1:	16:25:32	24.55	26.35	26.0	22.8	16.7	9.35	3.95	-1.15	-4.15	-1.4	4.05	10.25	17.5	24.2	28.6	31.95
ch1:	16:25:32	31.3	27.75	22.25	17.6	14.65	13.9	13.25	10.3	3.45	-3.6	-7.05	-7.65	-5.9	-3.05	1.75	8.35
ch1:	16:25:32	15.2	19.7	23.15	25.2	25.3	23.15	19.8	13.85	2.9	-8.4	-13.55	-10.7	-3.75	6.6	16.75	24.25
ch1:	16:25:32	28.1	32.6	34.95	32.85	28.5	23.45	15.3	8.15	3.7	0.7	-0.8	-0.6	1.85	4.75	7.9	10.7
ch1:	16:25:32	14.0	18.2	24.45	27.25	24.75	15.75	3.0	-6.0	-8.6	-10.0	-11.2	-10.8	-11.25	-10.45	-7.8	-3.25
ch1:	16:25:32	1.05	2.9	0.75	-1.6	-4.65	-10.7	-16.75	-16.6	-11.05	-4.65	2.75	11.35	20.5	28.5	35.2	37.65
ch1:	16:25:32	35.65	29.3	21.45	12.9	6.25	2.75	1.1	-0.35	0.25	4.45	9.45	13.25	14.05	12.7	10.6	11.0
ch1:	16:25:32	13.0	15.25	13.55	7.05	-1.1	-8.2	-13.05	-14.35	-13.65	-14.45	-14.9	-13.2	-9.6	-5.6	-1.4	1.6
ch1:	16:25:32	5.55	7.15	4.7	0.75	-2.35	-3.8	-1.85	1.5	4.05	7.35	10.3	12.9	15.4	16.35	14.1	11.85
ch1:	16:25:32	9.95	9.7	9.55	8.2	5.95	3.75	0.5	-2.1	-3.35	-4.55	-4.85	-5.45	-5.2	-2.05	2.95	5.15
ch1:	16:25:32	7.1	9.2	10.35	9.75	7.25	1.7	-3.9	-7.4	-9.55	-11.3	-12.95	-13.35	-12.6	-10.25	-6.15	0.1
ch1:	16:25:32	4.05	3.55	-0.85	-6.95	-13.5	-16.5	-14.35	-9.85	-5.75	-3.0	-1.25	0.7	4.35	7.4	9.65	11.0
ch1:	16:25:32	9.7	5.45	1.05	-3.75	-8.65	-14.85	-23.3	-29.35	-31.65	-34.9	-39.55	-41.75	-42.4	-41.95	-41.35	-39.5
ch1:	16:25:32	-37.9	-36.85	-36.55	-34.75	-32.55	-30.75	-29.3	-27.7	-24.8	-19.15	-11.4	-5.1	-1.35	0.15	1.85	3.3
ch1:	16:25:32	5.3	5.55	4.1	1.85	1.2	-1.65	-6.55	-11.15	-13.05	-12.75	-10.3	-8.0	-6.55	-3.35	-0.2	2.95
ch1:	16:25:32	6.7	9.65	10.95	13.2	13.95	12.0	9.3	7.5	8.95	12.5	16.05	17.85	19.55	20.2	20.6	19.25
ch1:	16:25:35	18.65	17.95	16.9	14.1	11.35	8.35	8.45	10.55	12.1	13.35	13.8	13.1	13.0	13.1	10.4	6.4
ch1:	16:25:35	2.65	0.35	-1.45	-5.0	-10.4	-13.95	-15.75	-15.95	-11.25	-4.2	2.2	7.15	10.75	12.1	12.35	8.8
ch1:	16:25:35	2.7	-4.6	-11.95	-16.75	-14.85	-9.0	-2.75	2.7	8.75	15.2	19.05	21.35	19.9	13.2	2.05	-7.85
ch1:	16:25:35	-13.9	-14.8	-14.5	-12.15	-7.3	-2.55	1.15	4.95	7.3	9.65	13.4	15.7	15.7	13.3	9.75	4.1
ch1:	16:25:35	-2.45	-6.6	-6.65	-5.85	-3.75	-1.55	-1.25	0.1	3.5	6.9	10.05	13.25	14.15	14.3	12.2	9.1
ch1:	16:25:35	4.7	-0.4	-5.95	-9.9	-12.6	-13.95	-16.1	-17.9	-17.25	-13.65	-8.9	-5.45	-3.15	-1.55	-1.6	-3.05
ch1:	16:25:35	-5.05	-9.2	-13.1	-13.7	-9.35	-2.35	3.25	7.25	11.1	12.95	11.75	10.5	9.2	9.95	10.0	6.6
ch1:	16:25:35	-0.15	-6.15	-12.45	-16.85	-17.25	-12.0	-3.3	6.15	12.95	16.5	16.85	15.65	14.65	12.8	10.2	5.85
ch1:	16:25:35	0.5	-5.05	-9.2	-12.65	-14.5	-15.75	-15.5	-13.15	-9.5	-6.55	-6.35	-7.3	-7.3	-6.55	-8.4	-10.8
ch1:	16:25:35	-14.45	-16.85	-14.9	-9.65	-4.8	0.9	6.0	9.0	10.45	11.7	13.95	14.8	13.85	11.35	7.4	1.5
ch1:	16:25:35	-4.3	-10.45	-11.15	-6.1	2.0	11.75	20.55	24.95	27.3	27.7	25.2	22.35	17.15	10.55	4.55	-3.0
ch1:	16:25:35	-12.3	-18.8	-21.9	-19.55	-14.15	-11.0	-9.5	-7.75	-8.2	-10.4	-13.2	-16.0	-18.2	-23.0	-29.6	-35.25
ch1:	16:25:35	-38.9	-37.85	-29.75	-18.4	-6.9	4.0	13.8	21.6	23.95	23.35	23.3	23.4	21.85	18.35	10.85	3.8
ch1:	16:25:35	-4.15	-13.35	-19.95	-20.5	-17.95	-12.9	-7.9	-3.45	-0.55	-0.15	-0.65	-0.45	-2.0	-7.55	-12.35	-13.9
ch1:	16:25:35	-12.1	-10.0	-6.8	-2.55	2.65	7.65	12.0	14.3	15.95	17.0	16.2	14.15	9.75	3.6	-3.0	-6.7
ch1:	16:25:35	-7.25	-3.5	1.05	5.65	8.8	11.2	15.0	20.1	22.55	19.75	13.75	6.9	3.2	2.95	5.85	10.3
ch1:	16:25:35	14.3	15.55	16.4	16.5	14.95	11.8	8.65	5.95	3.35	1.4	1.05	2.05	4.6	10.6	16.4	20.15
ch1:	16:25:35	21.35	20.45	16.0	10.2	3.75	-3.85	-12.35	-19.0	-22.9	-25.95	-28.3	-31.0	-32.6	-30.9	-26.15	-22.75
ch1:	16:25:35	-18.65	-14.9	-13.8	-16.3	-20.2	-22.7	-20.6	-17.55	-17.2	-17.35	-17.75	-19.8	-20.95	-18.3	-16.15	-15.55
ch1:	16:25:35	-16.25	-16.9	-17.8	-18.0	-18.05	-15.4	-11.35	-8.0	-6.55	-7.6	-8.65	-8.0	-5.8	-3.4	-1.0	-0.9
ch1:	16:25:35	-1.25	-2.9	-6.1	-11.1	-13.85	-13.1	-10.05	-8.4	-7.3	-5.05	-2.2	0.55	2.85	4.85	5.2	1.75
ch1:	16:25:35	-6.65	-15.25	-21.15	-21.9	-17.7	-11.65	-6.65	-1.8	1.75	2.45	2.95	4.4	5.95	6.2	5.65	1.85
ch1:	16:25:35	-1.95	-4.8	-7.05	-8.65	-8.3	-9.55	-11.55	-12.1	-11.4	-8.15	-4.05	-1.95	0.1	3.5	5.15	4.15
ch1:	16:25:35	0.2	-4.1	-7.7	-9.0	-7.35	-5.3	-5.75	-6.15	-3.75	0.25	3.7	4.45	6.55	10.1	11.5	8.85
ch1:	16:25:38	6.5	4.1	1.35	-4.9	-11.95	-17.8	-19.85	-16.9	-9.75	-2.35	5.25	11.55	13.65	13.3	12.45	12.3
ch1:	16:25:38	13.0	12.6	7.0	-2.1	-12.05	-18.95	-18.95	-13.0	-5.15	1.8	7.7	11.6	15.25	17.95	19.3	17.8
ch1:	16:25:38	16.0	12.05	4.95	-3.55	-10.25	-15.75	-18.9	-16.8	-9.6	0.75	13.05	25.4	32.6	33.7	30.45	26.25
ch1:	16:25:38	19.65	11.55	3.2	-3.45	-8.25	-12.7	-16.05	-14.75	-9.0	-2.2	4.55	9.9	14.9	18.4	20.65	21.55
ch1:	16:25:38	21.7	19.25	16.0	13.0	10.95	10.25	12.4	17.3	21.1	21.65	19.4	14.6	7.8	2.5	0.2	4.4
ch1:	16:25:38	12.4	20.2	24.7	26.75	24.8	21.45	18.6	15.15	8.3	-2.55	-13.85	-22.25	-27.0	-26.65	-17.65	-5.25
ch1:	16:25:38	6.6	16.85	24.05	26.55	27.95	27.1	23.9	19.55	12.0	2.2	-7.05	-13.05	-16.65	-18.85	-19.1	-14.8
ch1:	16:25:38	-9.9	-5.85	-2.9	-2.0	-3.25	-4.35	-7.15	-10.6	-13.1	-15.7	-16.95	-17.35	-16.5	-14.2	-9.1	-3.55
ch1:	16:25:38	1.2	3.2	4.5	6.3	7.15	4.6	-1.2	-9.15	-15.95	-18.8	-18.9	-17.55	-18.55	-21.0	-18.0	-7.1
ch1:	16:25:38	4.1	11.4	12.75	9.6	5.15	0.6	-2.95	-4.25	-6.25	-10.8	-14.75	-18.3	-21.05	-22.35	-18.3	-8.85
ch1:	16:25:38	2.5	10.2	14.7	15.15	14.45	14.55	16.65	19.5	21.1	16.85	7.15	-3.25	-10.45	-13.35	-12.75	-8.85
ch1:	16:25:38	-4.25	1.15	6.8	10.8	11.9	12.1	11.1	8.55	4.55	-1.95	-7.25	-12.25	-18.35	-25.05	-29.55	-32.45
ch1:	16:25:38	-31.4	-30.0	-30.1	-29.1	-26.45	-24.95	-24.45	-26.6	-31.3	-34.35	-33.85	-31.0	-28.3	-25.75	-22.7	-18.05
ch1:	16:25:38	-14.85	-10.65	-6.05	-1.7	-0.05	-0.25	-0.7	-1.3	-3.15	-4.6	-4.85	-5.9	-6.85	-6.45	-4.3	-1.85
ch1:	16:25:38	2.55	7.75	12.6	15.15	15.4	14.6	13.35	10.85	5.55	-2.4	-9.95	-13.85	-14.3	-10.7	-3.2	6.7
ch1:	16:25:38	15.1	21.75	26.0	28.4	27.65	24.8	19.1	11.45	5.4	1.9	-0.6	-2.1	-0.25	2.85	5.65	8.2
ch1:	16:25:38	12.5	17.0	19.45	17.45	12.15	2.95	-6.95	-12.15	-13.7	-13.95	-13.85	-13.75	-14.3	-12.35	-8.75	-4.75
ch1:	16:25:38	-2.85	-2.2	-2.15	-1.2	-1.95	-5.65	-13.25	-22.9	-31.1	-37.3	-39.05	-33.75	-21.45	-7.45	5.2	12.0
ch1:	16:25:38	14.45	14.6	14.0	13.4	13.75	11.85	6.4	-2.65	-14.4	-24.15	-29.5	-29.9	-27.25	-24.95	-26.5	-26.4
ch1:	16:25:38	-22.45	-16.95	-12.75	-9.45	-9.15	-8.25	-4.35	-1.9	-4.2	-10.0	-17.65	-25.1	-28.65	-27.45	-21.2	-13.15
ch1:	16:25:38	-5.05	2.3	8.9	13.3	16.25	17.95	18.15	16.65	11.65	3.1	-7.1	-16.55	-24.5	-28.45	-25.8	-16.5
ch1:	16:25:38	-9.05	-5.15	-3.2	-2.85	-3.5	-2.8	-3.15	-5.45	-9.25	-15.0	-21.9	-30.55	-38.8	-42.85	-40.65	-33.65
ch1:	16:25:38	-23.4	-14.95	-9.05	-4.3	-1.1	0.5	2.5	2.6	-1.05	-5.85	-12.1	-18.45	-24.75	-30.15	-33.55	-30.9
ch1:	16:25:38	-24.2	-15.8	-9.15	-4.5	-3.75	-5.0	-6.4	-8.55	-14.05	-20.0	-22.95	-22.15	-15.6	-6.65	1.55	6.75
ch1:	16:25:41	8.85	9.0	9.45	8.2	6.2	3.9	-0.65	-7.85	-17.4	-26.8	-32.45	-32.9	-31.65	-26.65	-20.6	-16.5
ch1:	16:25:41	-14.75	-12.8	-12.5	-11.35	-9.65	-8.45	-8.05	-9.15	-12.25	-14.25	-13.6	-10.65	-4.85	1.55	7.7	11.85
ch1:	16:25:41	12.25	8.55	2.85	-3.95	-8.5	-12.05	-17.35	-23.6	-26.6	-23.85	-16.25	-7.5	-1.95	1.2	3.2	6.05
ch1:	16:25:41	8.1	9.2	8.05	3.9	-3.45	-11.75	-19.4	-23.2	-21.2	-15.65	-7.2	2.4	10.4	15.05	18.9	21.9
ch1:	16:25:41	23.6	22.05	17.8	12.15	9.5	9.2	7.85	4.5	0.8	-0.5	0.7	2.3	2.95	3.7	2.5	0.9
ch1:	16:25:41	-0.85	-1.55	-1.05	-0.8	-3.0	-4.45	-3.15	-0.05	3.5	5.05	4.35	0.25	-5.9	-12.0	-14.4	-12.75
ch1:	16:25:41	-9.3	-9.1	-12.55	-16.7	-17.65	-14.35	-7.55	0.85	9.25	15.85	18.8	19.85	18.6	15.0	9.4	3.4
ch1:	16:25:41	-2.45	-5.55	-9.9	-14.95	-17.95	-19.3	-18.15	-11.85	-3.8	1.7	5.65	7.55	8.35	8.5	9.45	9.2
ch1:	16:25:41	5.95	0.05	-4.9	-8.6	-10.4	-11.05	-9.85	-6.0	-2.95	-3.0	-1.8	0.45	0.0	1.0	3.35	4.7
ch1:	16:25:41	3.55	2.0	-0.45	-4.3	-8.95	-10.85	-10.5	-8.6	-6.15	-4.95	-3.3	0.55	6.5	10.5	12.6	12.75
ch1:	16:25:41	13.5	13.0	10.25	4.1	-1.55	-6.25	-11.05	-14.8	-17.7	-21.65	-25.6	-29.15	-33.95	-35.45	-33.25	-30.3
ch1:	16:25:41	-27.7	-23.25	-20.95	-20.95	-21.55	-22.6	-25.6	-29.3	-28.6	-23.3	-16.2	-8.9	-2.25	-0.05	-0.1	-0.85
ch1:	16:25:41	-2.15	-4.05	-5.7	-9.2	-13.6	-18.35	-22.8	-23.6	-19.9	-14.05	-8.65	-4.1	-0.5	3.7	6.85	8.5
ch1:	16:25:41	8.55	6.65	2.8	-1.3	-5.65	-7.45	-6.6	-7.6	-9.3	-8.1	-5.45	-3.0	1.85	5.0	4.75	2.7
ch1:	16:25:41	1.85	1.45	1.0	-0.2	-1.75	-3.55	-5.8	-9.7	-13.55	-13.15	-10.45	-5.35	2.6	11.6	17.0	19.4
ch1:	16:25:41	19.65	19.7	17.65	14.95	11.6	8.05	3.25	-3.35	-11.6	-20.15	-26.1	-27.95	-24.6	-20.05	-16.15	-14.05
ch1:	16:25:41	-11.4	-8.25	-6.95	-10.05	-13.95	-19.2	-25.2	-26.5	-22.4	-15.75	-9.15	-5.95	-6.55	-6.25	-5.7	-4.65
ch1:	16:25:41	-4.65	-6.6	-10.95	-14.35	-14.65	-9.9	-1.15	7.15	11.9	12.6	12.85	12.6	11.3	7.05	0.95	-7.95
ch1:	16:25:41	-17.9	-27.9	-34.25	-37.35	-39.8	-41.65	-41.35	-39.15	-36.35	-34.95	-34.9	-33.05	-31.55	-31.85	-33.35	-33.5
ch1:	16:25:41	-32.5	-30.7	-29.9	-29.15	-27.25	-25.75	-24.6	-23.9	-24.5	-27.15	-29.2	-30.3	-29.8	-28.2	-23.7	-16.65
ch1:	16:25:41	-8.3	-0.9	4.9	7.05	5.1	0.6	-3.85	-6.0	-7.0	-8.1	-7.75	-4.65	-2.7	-1.8	-0.45	3.65
ch1:	16:25:41	10.25	17.15	20.3	21.4	22.15	20.15	13.7	7.45	3.4	-0.1	-0.15	5.75	14.9	23.9	30.3	31.05
ch1:	16:25:41	29.05	27.5	27.0	25.75	22.15	17.25	13.2	8.65	3.45	0.6	-0.8	-1.9	-3.05	-2.35	-1.05	0.95
ch1:	16:25:41	1.4	0.85	-0.45	-0.8	-2.35	-5.2	-7.35	-6.75	-4.2	-2.0	0.25	2.15	2.85	2.4	4.4	6.65
ch1:	16:25:44	-3.8	-3.9	-5.7	-6.55	-6.8	-5.8	-1.1	6.65	13.75	15.0	12.25	8.25	5.95	3.25	0.15	-3.25
ch1:	16:25:44	-5.0	-7.1	-10.1	-13.25	-13.25	-9.5	-4.4	0.55	4.8	9.0	13.5	17.65	19.3	19.4	16.0	11.55
ch1:	16:25:44	8.95	8.25	6.35	2.1	-7.45	-17.3	-22.05	-23.2	-21.65	-15.6	-7.2	0.45	8.7	15.7	20.4	23.95
ch1:	16:25:44	26.9	24.85	20.25	16.75	12.1	5.95	1.15	-2.25	-3.4	0.9	7.0	12.9	17.4	21.2	23.65	25.7
ch1:	16:25:44	26.5	26.8	24.5	22.8	21.0	16.8	10.9	4.95	-0.25	-3.7	-7.05	-11.75	-14.85	-18.85	-22.05	-21.2
ch1:	16:25:44	-17.1	-13.05	-8.6	-4.9	-0.95	2.85	4.75	5.35	3.35	-1.9	-8.0	-11.6	-13.0	-11.7	-9.9	-6.1
ch1:	16:25:44	-0.8	4.5	8.2	11.65	14.7	16.95	18.1	17.85	15.75	12.3	8.1	0.95	-7.85	-16.35	-21.4	-24.45
ch1:	16:25:44	-26.8	-29.5	-29.4	-27.7	-26.15	-25.25	-25.55	-27.3	-27.95	-27.05	-26.75	-25.5	-24.7	-26.4	-29.8	-29.8
ch1:	16:25:44	-26.85	-21.55	-16.65	-14.75	-16.45	-19.45	-21.05	-21.25	-21.3	-22.05	-23.35	-25.95	-26.5	-22.85	-15.85	-8.15
ch1:	16:25:44	-0.95	3.4	6.25	8.55	9.45	8.05	6.1	4.8	1.75	-0.85	-2.6	-4.1	-8.7	-13.0	-14.55	-11.5
ch1:	16:25:44	-6.75	-2.35	0.8	4.7	8.25	12.2	16.0	17.25	15.45	11.35	6.4	1.25	-1.1	0.5	6.3	12.55
ch1:	16:25:44	16.7	18.15	19.75	22.85	25.25	25.9	25.1	22.6	18.5	15.4	13.25	11.8	8.55	5.05	3.55	5.3
ch1:	16:25:44	6.8	9.35	13.15	17.7	20.7	20.55	17.4	13.65	10.0	5.7	2.5	0.0	-4.05	-10.75	-16.25	-17.9
ch1:	16:25:44	-15.6	-10.95	-5.75	-3.5	-3.4	-2.5	-2.25	-1.95	0.0	0.6	-4.65	-11.25	-17.4	-20.2	-16.8	-6.35
ch1:	16:25:44	4.6	12.95	17.45	20.2	21.0	20.3	18.9	16.9	14.9	13.15	11.6	8.1	2.5	-5.0	-11.2	-14.3
ch1:	16:25:44	-14.7	-13.75	-12.35	-11.2	-10.3	-7.25	-2.8	0.9	2.45	1.65	-2.95	-8.35	-11.8	-11.3	-9.7	-8.15
ch1:	16:25:44	-5.55	-0.6	2.35	3.35	3.85	4.55	5.4	5.6	5.25	5.7	5.85	3.6	1.95	0.55	-0.75	-3.3
ch1:	16:25:44	-6.15	-8.6	-9.75	-10.0	-8.15	-4.55	-1.45	0.7	0.4	-2.95	-9.2	-14.0	-15.6	-14.65	-15.25	-15.7
ch1:	16:25:44	-17.1	-18.7	-17.65	-12.2	-6.4	-1.65	1.8	4.0	7.1	8.8	10.5	13.3	14.9	13.45	12.3	9.2
ch1:	16:25:44	4.7	-1.4	-7.4	-10.8	-11.5	-10.95	-9.55	-7.3	-5.45	-4.05	-4.15	-3.55	-3.25	-5.35	-10.15	-13.85
ch1:	16:25:44	-14.65	-12.25	-8.95	-5.95	-4.15	-2.75	-0.25	1.25	1.05	-0.65	-2.2	-3.4	-3.5	-4.1	-3.2	-2.8
ch1:	16:25:44	-3.4	-3.0	-0.2	4.1	9.1	11.05	11.25	12.25	11.45	9.3	7.4	5.8	3.15	-0.6	-6.7	-9.6
ch1:	16:25:44	-5.8	2.05	8.15	12.15	14.4	15.65	15.55	13.15	9.5	4.15	-3.7	-11.45	-12.8	-11.3	-8.85	-4.5
ch1:	16:25:44	0.5	5.0	10.05	13.1	14.15	15.35	15.7	14.4	11.15	6.8	1.65	-3.2	-9.7	-17.1	-24.1	-27.45
ch1:	16:25:47	5.9	7.65	10.15	11.95	12.5	11.35	5.35	-3.25	-9.1	-8.95	-4.35	2.9	8.15	10.0	10.2	11.3
ch1:	16:25:47	11.45	10.8	8.6	5.25	1.25	-5.15	-12.75	-17.95	-20.5	-22.6	-21.2	-19.4	-19.15	-20.25	-21.0	-21.65
ch1:	16:25:47	-19.95	-17.3	-14.6	-12.2	-11.0	-10.65	-10.9	-11.3	-12.45	-13.7	-15.05	-15.2	-15.4	-14.15	-13.15	-12.55
ch1:	16:25:47	-11.3	-8.65	-7.55	-6.5	-5.0	-4.15	-5.0	-8.55	-12.5	-15.15	-16.35	-16.15	-15.1	-16.35	-17.75	-19.4
ch1:	16:25:47	-20.05	-20.1	-22.3	-25.0	-24.0	-20.65	-15.55	-7.85	-2.45	2.05	6.5	10.45	13.15	16.1	16.15	13.8
ch1:	16:25:47	8.8	0.95	-8.65	-16.95	-23.75	-27.95	-27.95	-25.35	-21.25	-17.85	-14.65	-12.35	-10.2	-9.5	-9.6	-10.5
ch1:	16:25:47	-12.3	-14.65	-16.3	-17.95	-19.35	-17.8	-14.85	-11.6	-8.45	-4.1	0.3	3.3	1.55	-0.6	-1.75	-2.45
ch1:	16:25:47	-1.9	0.95	4.1	6.2	7.4	9.6	12.9	13.9	13.25	10.3	6.85	2.6	-3.2	-9.9	-13.3	-16.1
ch1:	16:25:47	-18.0	-17.45	-14.5	-10.1	-5.8	-3.85	-2.3	-0.15	1.1	3.25	5.55	6.15	5.15	4.85	4.7	5.15
ch1:	16:25:47	3.95	1.35	-2.7	-7.0	-9.8	-12.35	-13.55	-11.55	-8.1	-7.0	-5.4	-3.2	-1.25	0.05	1.6	0.85
ch1:	16:25:47	-1.3	-3.35	-4.95	-6.25	-6.35	-3.7	-0.45	2.8	5.3	7.6	8.35	9.2	9.95	11.05	11.35	11.55
ch1:	16:25:47	11.15	9.95	7.2	4.3	2.0	1.85	5.4	9.1	9.7	6.8	2.55	-1.1	-2.55	-2.55	-0.65	2.3
ch1:	16:25:47	4.95	7.05	7.3	4.9	2.05	0.3	0.25	2.05	1.1	-0.9	-0.95	2.8	7.4	11.0	12.7	15.25
ch1:	16:25:47	17.75	20.45	22.95	24.75	25.05	23.65	19.85	13.95	8.0	4.25	5.05	6.45	4.75	-0.45	-5.45	-8.65
ch1:	16:25:47	-8.8	-6.5	-4.0	-2.3	-0.1	1.95	3.8	7.2	9.6	11.3	11.2	8.25	3.35	-0.15	-6.45	-14.55
ch1:	16:25:47	-20.15	-20.05	-15.25	-10.15	-7.3	-4.6	0.95	6.55	11.75	16.5	21.8	24.65	24.9	21.2	15.65	10.8
ch1:	16:25:47	8.85	6.55	1.6	-4.5	-8.75	-9.95	-9.1	-7.15	-4.5	-0.55	1.05	1.15	2.3	4.85	5.6	6.05
ch1:	16:25:47	5.8	3.6	0.5	-2.7	-4.0	-3.85	-4.3	-6.1	-5.9	-4.6	-1.55	1.75	5.3	8.35	11.55	11.9
ch1:	16:25:47	9.4	5.0	1.4	-1.4	-4.7	-6.75	-6.95	-5.35	-2.5	1.65	5.7	8.9	9.9	10.65	10.2	7.55
ch1:	16:25:47	2.8	-3.7	-12.15	-19.05	-20.95	-22.0	-23.0	-22.85	-20.35	-16.15	-9.1	-4.3	-3.55	-4.95	-5.7	-5.5
ch1:	16:25:47	-4.15	-3.35	-1.8	1.15	0.2	-3.8	-6.55	-8.25	-10.65	-10.65	-11.1	-12.15	-11.0	-7.25	-4.25	-1.45
ch1:	16:25:47	-0.4	-1.0	-2.6	-6.5	-11.0	-14.25	-16.6	-17.0	-14.4	-11.8	-8.7	-6.85	-6.05	-4.55	-2.9	-2.65
ch1:	16:25:47	-3.35	-5.7	-8.1	-9.0	-11.4	-15.4	-18.8	-21.15	-21.15	-15.25	-7.15	1.05	11.55	23.75	32.35	35.7
ch1:	16:25:47	33.9	29.65	25.15	19.75	15.8	14.2	14.05	13.75	13.8	10.65	6.4	3.0	2.55	2.55	2.15	2.4
ch1:	16:25:50	-1.65	-1.1	-1.45	-2.9	-5.2	-10.35	-19.45	-28.8	-29.1	-21.05	-9.35	2.7	12.8	17.25	18.7	18.8
ch1:	16:25:50	18.45	18.1	17.85	17.4	15.7	11.75	4.95	-0.75	-5.4	-8.45	-11.9	-16.15	-21.45	-26.05	-30.8	-33.85
ch1:	16:25:50	-34.8	-34.5	-32.8	-30.0	-26.25	-24.05	-24.05	-25.95	-27.7	-30.05	-30.95	-29.95	-27.8	-26.8	-26.35	-25.95
ch1:	16:25:50	-24.5	-22.7	-22.45	-23.95	-25.25	-23.85	-22.6	-21.05	-21.55	-24.4	-27.75	-26.95	-23.9	-19.45	-16.55	-16.6
ch1:	16:25:50	-17.9	-19.3	-20.45	-21.05	-20.9	-21.5	-22.0	-23.35	-24.4	-25.2	-24.65	-24.05	-23.55	-22.4	-20.45	-19.35
ch1:	16:25:50	-17.75	-16.15	-15.05	-12.85	-10.1	-8.0	-6.55	-3.6	-0.35	2.35	4.8	8.8	11.6	12.8	13.0	13.0
ch1:	16:25:50	12.4	12.4	12.35	9.45	4.5	0.4	-0.7	-1.3	-0.4	1.85	4.6	5.6	5.0	2.35	0.35	-0.95
ch1:	16:25:50	-3.35	-7.45	-13.35	-19.55	-23.15	-22.2	-17.45	-7.85	5.1	17.0	23.4	27.95	30.95	30.7	28.0	24.5
ch1:	16:25:50	18.75	11.55	5.45	-0.45	-6.4	-12.05	-14.35	-14.0	-11.6	-6.85	0.5	6.55	11.2	13.0	13.8	14.9
ch1:	16:25:50	13.65	9.35	4.45	-1.7	-10.25	-18.1	-23.25	-22.9	-18.05	-10.75	-4.5	0.0	1.85	2.95	4.75	7.3
ch1:	16:25:50	9.0	9.4	8.3	2.95	-6.4	-18.4	-30.05	-38.55	-40.5	-36.85	-29.85	-21.8	-12.1	-2.1	6.95	13.1
ch1:	16:25:50	15.85	15.65	14.45	13.9	13.3	13.8	11.7	6.3	-0.4	-4.6	-8.0	-9.9	-9.4	-6.35	-2.45	1.3
ch1:	16:25:50	6.8	14.95	21.9	22.5	19.65	15.15	9.85	5.5	4.3	3.4	4.05	4.35	-1.2	-12.1	-19.85	-22.35
ch1:	16:25:50	-19.45	-12.0	-3.55	5.4	12.8	17.35	18.65	17.25	12.85	8.9	3.5	-1.55	-5.5	-10.75	-13.9	-11.05
ch1:	16:25:50	-5.9	0.4	7.75	12.75	16.55	18.95	19.7	19.2	16.9	8.85	-1.4	-9.55	-11.8	-9.4	-4.7	1.1
ch1:	16:25:50	7.9	13.95	18.0	22.0	25.2	26.9	25.85	23.55	18.3	11.85	4.9	-1.35	-6.45	-10.2	-14.75	-20.35
ch1:	16:25:50	-24.5	-27.2	-27.6	-26.65	-24.25	-20.5	-15.6	-13.45	-12.65	-11.9	-10.75	-12.0	-14.5	-16.3	-15.75	-14.8
ch1:	16:25:50	-13.4	-10.8	-7.85	-4.2	-2.8	-5.05	-10.05	-13.8	-15.4	-14.0	-13.8	-15.85	-18.3	-18.8	-17.75	-14.95
ch1:	16:25:50	-11.75	-10.05	-8.65	-7.3	-6.4	-5.75	-3.85	-3.85	-6.85	-14.95	-22.25	-24.75	-25.35	-26.1	-21.55	-12.05
ch1:	16:25:50	-1.6	6.85	12.35	16.85	19.4	19.9	19.25	15.9	8.0	1.15	-3.65	-7.9	-11.65	-14.1	-15.75	-17.05
ch1:	16:25:50	-18.4	-18.95	-18.3	-18.7	-19.3	-20.5	-20.95	-20.7	-17.25	-12.1	-8.25	-10.1	-15.9	-22.2	-25.9	-26.25
ch1:	16:25:50	-21.15	-10.3	3.25	17.5	28.5	35.55	38.85	38.3	34.8	30.55	24.05	16.2	7.95	-1.8	-12.45	-23.1
ch1:	16:25:50	-34.1	-42.55	-46.25	-48.15	-48.65	-49.35	-49.7	-49.4	-47.2	-44.65	-41.75	-40.7	-41.2	-41.8	-41.95	-43.6
ch1:	16:25:50	-45.75	-45.75	-44.3	-42.9	-40.95	-37.6	-35.25	-33.8	-34.55	-34.9	-32.1	-26.25	-19.85	-12.9	-7.3	-5.7
ch1:	16:25:53	10.8	12.95	15.0	15.85	15.9	17.4	17.95	16.8	14.95	15.7	17.2	19.35	22.3	24.75	26.25	27.8
ch1:	16:25:53	28.0	26.45	25.3	22.75	20.25	17.7	16.65	16.6	18.75	20.75	22.65	23.85	24.5	24.25	23.95	23.5
ch1:	16:25:53	22.2	19.05	12.25	4.85	-0.05	-0.45	1.4	4.85	8.45	12.7	17.05	20.2	21.15	21.1	21.15	20.3
ch1:	16:25:53	19.65	17.75	15.8	12.7	8.25	2.1	-2.05	-6.3	-9.1	-9.5	-7.95	-6.5	-4.15	-1.7	0.85	2.9
ch1:	16:25:53	4.05	5.3	5.0	3.4	4.15	5.15	1.25	-5.25	-10.45	-12.9	-13.15	-11.8	-8.6	-3.55	2.45	7.1
ch1:	16:25:53	10.45	11.65	12.95	12.35	10.85	9.95	11.0	12.8	14.75	12.55	8.85	4.5	-1.15	-6.15	-6.35	-2.35
ch1:	16:25:53	4.6	11.8	16.95	21.3	25.6	29.8	31.2	29.6	26.05	21.9	17.55	15.5	14.6	13.95	13.8	12.4
ch1:	16:25:53	10.15	8.75	9.65	11.05	13.4	13.75	12.85	10.8	10.35	11.7	14.5	15.9	15.55	15.2	14.9	13.8
ch1:	16:25:53	12.3	11.2	9.3	8.8	7.8	6.25	4.45	2.35	0.45	2.35	4.8	7.25	11.85	15.55	16.8	18.1
ch1:	16:25:53	19.05	17.5	14.55	9.25	2.15	-6.4	-13.4	-18.05	-19.35	-19.05	-17.4	-15.95	-15.5	-16.45	-16.65	-15.0
ch1:	16:25:53	-13.15	-11.5	-11.25	-12.9	-15.2	-15.75	-16.25	-16.3	-16.8	-16.25	-14.35	-12.1	-10.3	-8.55	-6.75	-4.55
ch1:	16:25:53	-2.0	-0.55	0.2	-1.8	-6.65	-11.7	-13.9	-15.1	-13.85	-11.15	-8.1	-6.05	-4.3	-3.45	-3.6	-3.6
ch1:	16:25:53	-3.2	-3.15	-5.0	-7.25	-12.15	-17.55	-19.45	-18.7	-17.95	-15.7	-14.4	-15.15	-15.55	-14.8	-12.55	-10.7
ch1:	16:25:53	-8.65	-7.2	-6.45	-7.55	-7.8	-9.15	-10.45	-11.4	-10.85	-10.2	-9.7	-8.45	-6.25	-6.5	-7.7	-7.2
ch1:	16:25:53	-10.2	-16.65	-20.5	-20.0	-17.9	-14.2	-10.5	-4.85	1.75	6.7	10.4	13.5	15.05	15.45	14.95	12.2
ch1:	16:25:53	7.9	1.8	-3.65	-8.2	-12.3	-16.05	-15.45	-12.4	-8.7	-6.8	-4.2	1.1	4.65	4.15	2.15	-3.35
ch1:	16:25:53	-10.8	-15.1	-18.05	-18.8	-15.8	-11.5	-9.75	-9.05	-7.95	-3.95	-0.05	3.4	5.8	5.8	5.6	6.45
ch1:	16:25:53	6.1	2.8	-0.5	-3.35	-5.55	-6.4	-4.1	-2.2	-1.35	0.9	6.05	11.35	15.45	15.25	7.75	-3.2
ch1:	16:25:53	-12.55	-15.85	-14.6	-11.15	-7.2	-1.95	2.85	7.2	9.05	10.15	10.4	8.05	4.45	0.75	-5.05	-11.05
ch1:	16:25:53	-13.35	-14.15	-12.2	-8.85	-7.5	-7.3	-5.4	-6.35	-10.3	-14.9	-18.8	-19.9	-17.25	-13.65	-10.8	-9.2
ch1:	16:25:53	-8.7	-7.35	-7.45	-7.9	-10.1	-13.65	-15.95	-13.95	-10.95	-6.85	-1.75	1.2	1.2	1.4	2.4	2.25
ch1:	16:25:53	0.2	-1.85	-0.85	-0.3	-2.85	-7.85	-11.9	-13.9	-13.65	-14.0	-14.5	-13.6	-12.35	-11.55	-9.45	-4.65
ch1:	16:25:53	0.45	3.9	2.8	-1.5	-7.25	-12.05	-14.2	-10.25	-6.5	-7.0	-10.65	-13.95	-15.15	-14.75	-13.15	-10.65
ch1:	16:25:53	-5.2	0.05	3.1	3.0	2.6	2.35	2.3	1.3	0.95	1.1	2.7	4.35	4.5	4.1	5.2	8.55
ch1:	16:25:56	8.25	7.75	6.9	5.55	4.0	-0.45	-7.85	-15.65	-19.4	-18.55	-13.55	-4.95	5.0	14.0	20.45	23.75
ch1:	16:25:56	25.0	25.0	23.45	21.35	16.75	11.15	6.8	5.6	6.0	6.0	6.35	8.95	12.15	13.0	12.3	11.2
ch1:	16:25:56	13.4	17.05	16.95	11.4	7.35	5.15	3.7	1.5	2.45	5.3	7.75	10.65	13.2	13.0	12.0	11.35
ch1:	16:25:56	7.9	1.75	-6.9	-16.3	-23.55	-25.4	-22.0	-14.4	-5.7	2.2	8.4	13.75	18.25	20.45	22.1	22.75
ch1:	16:25:56	22.1	19.3	15.0	7.35	-1.45	-11.05	-17.9	-22.25	-23.8	-22.65	-18.15	-13.6	-11.3	-11.9	-15.65	-20.9
ch1:	16:25:56	-27.05	-30.25	-26.9	-19.35	-13.95	-9.95	-7.4	-7.2	-7.3	-4.9	-3.9	-5.3	-5.9	-3.95	-0.15	3.4
ch1:	16:25:56	6.85	7.95	8.65	10.05	13.25	15.15	14.65	10.8	6.85	3.2	-1.8	-8.95	-17.05	-21.8	-23.5	-25.7
ch1:	16:25:56	-29.15	-29.4	-27.15	-20.6	-10.25	-0.2	6.45	8.35	3.95	-1.95	-5.0	-4.75	-2.0	-0.1	1.7	2.95
ch1:	16:25:56	1.7	-0.95	-1.55	-3.45	-5.15	-4.7	-0.85	5.3	12.0	14.95	13.95	10.75	8.1	7.55	6.9	5.65
ch1:	16:25:56	3.0	1.95	2.2	4.45	7.95	12.05	14.75	16.6	14.1	8.2	3.4	-0.45	-2.95	-2.25	-0.7	1.85
ch1:	16:25:56	7.65	14.05	20.1	22.85	21.2	16.3	10.2	3.85	-1.15	-2.7	1.3	7.15	7.85	2.7	-5.1	-9.65
ch1:	16:25:56	-10.85	-10.55	-9.7	-6.85	-4.7	-2.5	-2.25	-5.5	-10.35	-13.6	-15.35	-16.35	-16.15	-15.55	-16.4	-19.3
ch1:	16:25:56	-20.45	-18.55	-13.8	-9.3	-5.75	-2.5	2.65	7.3	10.25	12.05	13.7	13.55	10.25	4.25	-1.4	-3.65
ch1:	16:25:56	-6.95	-11.1	-14.5	-16.85	-19.3	-18.15	-14.15	-7.6	0.85	7.25	9.4	7.85	3.85	-2.1	-6.6	-9.85
ch1:	16:25:56	-10.5	-10.55	-10.5	-12.0	-11.85	-10.35	-6.8	-1.5	5.9	11.95	13.85	14.3	14.95	14.7	12.55	9.5
ch1:	16:25:56	5.85	6.3	8.35	6.95	0.45	-9.3	-18.2	-19.0	-13.1	-4.65	4.05	8.45	10.2	11.3	10.2	7.1
ch1:	16:25:56	5.7	3.1	0.85	-0.6	-3.35	-7.35	-8.8	-8.6	-7.2	-5.5	-3.95	-1.25	3.6	8.8	12.1	13.7
ch1:	16:25:56	13.4	12.05	6.9	-0.6	-7.7	-11.4	-11.95	-7.5	-1.65	1.6	4.3	7.15	8.4	8.7	9.0	7.2
ch1:	16:25:56	4.65	0.95	-3.85	-10.35	-15.45	-17.25	-16.45	-18.4	-21.4	-22.7	-24.0	-25.8	-27.8	-30.3	-31.45	-29.3
ch1:	16:25:56	-28.35	-30.95	-35.8	-38.75	-38.7	-34.1	-26.2	-18.5	-16.25	-18.7	-20.25	-18.35	-14.1	-11.65	-10.25	-8.4
ch1:	16:25:56	-6.0	-3.2	1.1	1.25	-3.25	-9.4	-14.45	-16.9	-14.85	-10.45	-6.85	-4.95	-3.45	-0.5	0.95	1.05
ch1:	16:25:56	0.2	-1.15	-2.1	-1.1	-1.8	-3.25	-3.65	-2.75	-2.9	-2.9	-2.7	-2.9	-2.6	-1.4	1.95	5.05
ch1:	16:25:56	8.55	11.6	11.6	6.95	2.55	-2.45	-5.75	-5.3	-3.3	-1.7	0.3	1.45	1.9	4.05	6.15	6.9
ch1:	16:25:56	6.85	9.1	13.2	18.4	20.65	19.75	17.95	15.35	9.35	1.85	-4.1	-7.8	-8.35	-9.05	-9.25	-7.05
ch1:	16:26:00	-4.2	-3.7	-3.25	-1.3	2.45	7.1	9.15	7.05	0.25	-8.55	-13.2	-10.65	-1.8	9.8	19.4	21.5
ch1:	16:26:00	19.5	15.95	13.75	13.6	16.0	19.9	23.65	22.25	17.45	12.65	5.65	-2.7	-9.95	-16.7	-23.95	-27.95
ch1:	16:26:00	-27.55	-22.2	-15.9	-10.0	-4.45	1.1	2.65	-0.05	-4.7	-9.15	-11.7	-9.2	-3.25	-0.5	-0.55	-1.35
ch1:	16:26:00	-1.65	-1.95	-1.5	-2.45	-2.95	-0.3	5.05	8.55	9.8	7.25	0.0	-4.7	-3.65	0.4	5.7	12.35
ch1:	16:26:00	14.45	10.3	1.15	-7.25	-12.1	-13.65	-11.4	-5.2	0.5	4.45	7.55	8.3	8.55	10.75	14.8	18.65
ch1:	16:26:00	21.75	23.05	23.65	22.95	22.05	19.65	15.45	11.2	6.95	3.55	1.9	1.65	2.0	2.95	3.45	6.5
ch1:	16:26:00	9.55	10.85	12.85	14.95	12.15	6.85	0.4	-7.0	-13.15	-16.3	-16.2	-13.95	-9.25	-3.85	1.35	4.25
ch1:	16:26:00	6.8	7.0	4.95	1.6	-0.65	-3.7	-6.15	-7.55	-7.9	-8.9	-10.45	-9.65	-6.05	-2.05	0.35	3.65
ch1:	16:26:00	6.9	8.55	7.2	5.2	3.4	3.15	2.2	-2.15	-8.7	-14.1	-17.0	-18.65	-19.35	-20.9	-22.0	-20.4
ch1:	16:26:00	-16.05	-13.8	-14.45	-18.9	-23.05	-24.9	-25.4	-25.45	-23.95	-20.1	-14.3	-8.8	-6.45	-6.3	-8.7	-8.35
ch1:	16:26:00	-3.7	1.6	3.75	3.2	-3.15	-12.4	-21.2	-27.9	-28.4	-23.25	-17.35	-14.65	-14.15	-13.9	-10.15	-3.85
ch1:	16:26:00	3.35	5.55	3.85	3.3	4.25	3.35	-0.3	-8.5	-17.35	-21.7	-22.05	-19.75	-18.0	-17.05	-16.55	-15.35
ch1:	16:26:00	-14.4	-12.5	-10.35	-6.5	-4.15	-6.2	-9.85	-11.45	-12.15	-10.85	-6.35	-1.1	4.45	9.5	11.95	12.0
ch1:	16:26:00	12.7	12.75	12.75	12.65	11.9	9.7	6.05	-0.1	-7.6	-12.7	-14.0	-12.25	-9.6	-4.35	2.5	10.75
ch1:	16:26:00	18.2	21.95	19.9	16.95	13.25	11.15	12.45	13.5	12.1	9.15	1.6	-8.05	-12.8	-15.45	-17.4	-17.35
ch1:	16:26:00	-14.75	-11.9	-8.05	-5.0	-1.95	-0.25	0.6	1.45	2.25	2.0	0.15	-2.45	-6.4	-9.2	-11.25	-10.65
ch1:	16:26:00	-8.6	-4.7	1.0	8.05	12.0	12.55	10.75	8.15	5.8	2.15	-1.6	-4.3	-6.4	-9.4	-9.55	-7.1
ch1:	16:26:00	-3.95	-3.3	-4.65	-5.2	-2.85	-1.2	-0.35	0.4	-0.9	-3.3	-4.45	-2.3	0.6	2.4	1.25	-0.7
ch1:	16:26:00	-2.35	-2.05	-2.15	-1.65	0.25	1.55	2.45	3.8	1.65	-2.2	-3.9	-6.8	-9.55	-8.65	-5.75	-2.45
ch1:	16:26:00	1.95	4.9	7.25	7.35	4.15	-1.3	-8.35	-16.6	-22.65	-26.95	-29.3	-27.05	-21.85	-14.3	-6.5	0.05
ch1:	16:26:00	3.75	4.6	0.9	-3.6	-6.35	-6.85	-6.95	-8.1	-11.6	-16.75	-21.9	-26.9	-28.35	-24.9	-17.4	-10.25
ch1:	16:26:00	-4.95	-3.95	-7.55	-13.6	-16.35	-16.2	-16.6	-14.2	-7.15	-0.4	1.25	0.8	0.15	1.25	2.2	4.15
ch1:	16:26:00	5.8	6.15	5.3	5.2	2.4	-3.4	-8.45	-11.7	-14.4	-16.0	-13.3	-7.3	0.15	6.55	11.45	14.55
ch1:	16:26:00	16.85	17.4	16.2	12.9	9.3	5.85	1.9	-5.1	-14.05	-22.4	-29.45	-33.0	-35.1	-36.3	-37.1	-35.95
ch1:	16:26:03	-5.5	-8.7	-14.05	-18.5	-19.55	-18.2	-16.25	-17.5	-19.9	-21.05	-22.4	-22.45	-19.6	-13.7	-7.0	-1.7
ch1:	16:26:03	0.6	3.35	6.45	7.4	4.15	0.55	-0.1	0.05	-1.55	-3.6	-5.1	-8.05	-11.7	-15.85	-17.6	-16.15
ch1:	16:26:03	-11.95	-5.85	2.05	7.25	9.85	10.95	11.0	7.85	2.05	-3.05	-5.95	-6.25	-6.05	-6.85	-8.3	-7.65
ch1:	16:26:03	-6.75	-4.4	-1.85	0.05	0.15	0.0	1.75	4.95	9.1	13.3	15.95	14.9	11.3	5.25	-1.65	-8.3
ch1:	16:26:03	-12.05	-13.65	-12.05	-8.7	-4.75	-1.3	1.7	3.75	4.45	4.6	4.7	6.8	8.2	7.15	5.0	3.15
ch1:	16:26:03	0.05	-2.5	-3.45	-2.25	1.9	8.25	14.55	17.85	17.85	15.3	14.6	14.55	15.7	15.25	11.95	7.1
ch1:	16:26:03	5.8	4.25	2.7	3.1	6.3	10.8	16.5	18.55	15.05	10.6	8.3	7.25	7.05	9.35	9.6	6.15
ch1:	16:26:03	1.4	-2.4	-3.55	-1.4	0.2	1.65	3.95	4.2	4.6	6.05	5.8	3.4	0.7	-2.95	-3.7	-2.95
ch1:	16:26:03	-1.45	0.65	3.5	5.55	6.7	6.25	5.75	6.7	6.85	5.05	2.2	-0.65	-4.7	-9.1	-12.7	-14.65
ch1:	16:26:03	-16.5	-15.05	-10.6	-7.55	-7.45	-6.7	-4.0	0.25	4.85	6.25	3.45	-2.2	-7.05	-10.7	-13.85	-17.2
ch1:	16:26:03	-18.15	-16.45	-12.25	-8.9	-7.05	-5.3	-3.55	-3.6	-4.0	-4.85	-7.7	-8.45	-6.45	-3.6	-2.85	-2.85
ch1:	16:26:03	-2.55	-1.75	-2.8	-4.9	-6.25	-4.6	-0.4	2.85	3.75	3.85	4.0	1.75	-0.45	-1.2	-0.35	-0.55
ch1:	16:26:03	-1.85	-4.6	-5.25	-3.65	-1.2	0.65	1.85	1.9	1.15	-0.35	-1.5	0.4	0.7	-1.9	-6.55	-11.55
ch1:	16:26:03	-14.8	-14.15	-13.8	-13.35	-12.0	-10.3	-7.9	-5.35	-4.05	-3.5	-3.5	-6.25	-9.45	-11.05	-9.1	-7.0
ch1:	16:26:03	-6.5	-7.0	-7.35	-7.8	-6.05	-4.6	-4.2	-3.05	-2.35	-3.0	-5.55	-9.5	-15.7	-21.8	-24.55	-20.15
ch1:	16:26:03	-14.0	-10.6	-8.9	-7.45	-6.4	-5.6	-7.4	-10.35	-11.45	-11.4	-7.1	-2.0	-2.1	-7.3	-12.5	-16.3
ch1:	16:26:03	-14.65	-10.75	-8.0	-5.4	-2.1	-0.45	-1.25	-8.4	-19.1	-23.7	-20.15	-11.55	-3.35	1.5	3.15	2.1
ch1:	16:26:03	-0.65	0.55	4.2	6.35	5.65	0.65	-7.7	-15.0	-17.6	-16.15	-11.8	-6.55	-2.0	-2.45	-5.15	-6.7
ch1:	16:26:03	-5.65	-4.3	-1.25	2.25	1.9	-4.95	-14.55	-21.15	-24.8	-26.65	-26.8	-23.75	-19.45	-14.2	-9.85	-7.15
ch1:	16:26:03	-7.5	-8.0	-6.95	-4.05	0.7	7.4	12.65	14.85	14.35	11.5	8.55	6.7	5.25	2.45	-0.65	-3.65
ch1:	16:26:03	-5.15	-3.7	1.35	6.75	11.75	14.8	11.25	5.05	1.15	-2.2	-8.4	-12.4	-14.3	-15.05	-15.2	-13.6
ch1:	16:26:03	-13.0	-10.4	-6.75	-3.0	-1.25	-0.55	-0.6	-1.4	-2.55	-4.8	-7.05	-7.6	-5.9	-3.9	-0.95	2.85
ch1:	16:26:03	7.95	12.5	15.8	15.7	12.85	10.5	8.45	5.85	1.3	-4.95	-13.25	-20.85	-27.45	-30.3	-30.3	-28.95
ch1:	16:26:03	-27.1	-23.25	-20.5	-18.55	-17.25	-14.65	-11.6	-11.15	-11.1	-9.1	-7.9	-9.0	-10.65	-14.0	-15.5	-14.45
ch1:	16:26:06	3.45	3.3	1.85	0.95	1.15	2.35	1.5	-3.2	-6.9	-7.15	-6.75	-7.85	-8.7	-8.95	-6.45	-2.4
ch1:	16:26:06	3.85	10.2	12.4	8.8	3.5	-0.75	-2.05	-0.2	1.2	2.1	1.0	-1.75	-4.3	-2.5	0.65	3.1
ch1:	16:26:06	4.15	3.6	-0.15	-2.9	-3.45	-4.1	-4.75	-3.1	-0.95	0.7	2.2	4.3	9.0	14.45	19.05	21.45
ch1:	16:26:06	21.4	16.85	9.55	2.8	-0.3	1.7	6.2	8.65	5.15	-0.6	-7.6	-13.05	-15.15	-13.95	-12.6	-9.05
ch1:	16:26:06	-4.95	-2.2	-2.55	-5.85	-10.65	-14.85	-16.8	-13.1	-6.3	-2.6	-1.0	-1.9	-3.3	-2.95	-0.85	0.45
ch1:	16:26:06	2.55	5.3	7.6	6.8	3.95	0.15	-5.85	-12.45	-15.15	-12.0	-7.3	-3.2	-2.95	-3.75	-4.8	-6.75
ch1:	16:26:06	-8.05	-6.55	-5.8	-6.75	-5.05	-1.5	0.95	2.15	2.15	0.4	0.1	0.5	2.85	6.9	10.05	9.55
ch1:	16:26:06	8.4	6.05	4.4	3.6	2.9	2.9	4.45	4.6	4.7	5.4	3.15	-0.1	-2.15	-4.5	-5.75	-3.35
ch1:	16:26:06	0.9	5.3	7.95	8.75	10.05	9.7	9.9	14.0	18.1	16.65	14.0	6.95	-4.15	-14.15	-17.3	-15.65
ch1:	16:26:06	-11.45	-9.85	-9.2	-9.1	-8.75	-9.75	-12.5	-16.15	-18.4	-18.1	-15.7	-10.1	-3.3	3.9	9.2	11.25
ch1:	16:26:06	10.6	7.8	0.7	-7.2	-10.45	-11.1	-10.8	-9.45	-6.8	-3.95	1.15	3.55	2.65	0.9	2.05	3.55
ch1:	16:26:06	3.75	-1.1	-9.7	-18.05	-20.9	-18.2	-13.05	-7.45	-1.7	0.65	-2.3	-4.3	-3.25	0.3	3.8	3.8
ch1:	16:26:06	-0.05	-3.25	-5.65	-7.95	-6.2	-0.3	8.15	14.6	16.0	10.2	2.7	-2.6	-3.65	-4.5	-6.15	-8.85
ch1:	16:26:06	-9.75	-9.35	-8.15	-3.6	6.15	14.6	18.05	18.65	17.7	15.25	9.5	3.1	0.85	2.95	3.9	2.8
ch1:	16:26:06	1.3	2.55	4.9	7.2	11.85	17.05	19.55	20.0	19.4	16.1	11.6	4.45	-2.35	-9.75	-20.4	-32.7
ch1:	16:26:06	-40.5	-45.45	-48.5	-49.65	-49.85	-50.05	-48.8	-46.95	-45.1	-41.45	-36.5	-31.3	-27.05	-24.8	-26.45	-27.6
ch1:	16:26:06	-25.6	-22.3	-19.35	-16.15	-14.95	-15.35	-13.8	-11.85	-11.2	-10.95	-10.8	-12.5	-10.7	-5.25	0.6	4.75
ch1:	16:26:06	7.05	6.75	6.9	8.25	9.35	10.15	9.35	5.9	-0.4	-5.8	-8.1	-6.45	-3.65	0.3	3.55	8.55
ch1:	16:26:06	15.1	19.45	18.4	14.45	11.2	9.2	7.85	8.5	11.6	9.8	1.45	-6.85	-9.35	-9.15	-6.25	-1.9
ch1:	16:26:06	3.3	9.2	15.45	18.65	17.05	12.4	7.3	4.95	4.85	5.6	6.4	9.3	11.5	11.8	10.6	9.45
ch1:	16:26:06	7.75	6.9	6.4	6.7	7.85	8.5	7.8	4.1	-2.3	-9.5	-14.1	-17.95	-21.95	-25.85	-26.55	-24.65
ch1:	16:26:06	-20.3	-14.7	-10.75	-9.6	-9.5	-10.5	-13.0	-16.85	-23.8	-29.25	-26.95	-18.6	-12.3	-9.5	-12.4	-19.3
ch1:	16:26:06	-23.75	-23.6	-21.0	-15.55	-10.4	-6.25	0.95	8.8	14.45	18.45	20.2	14.65	5.4	-1.75	-4.45	-6.8
ch1:	16:26:06	-9.35	-11.25	-11.4	-11.65	-13.0	-13.5	-10.05	-2.1	7.45	15.8	20.55	21.6	19.9	16.85	11.95	7.45
ch1:	16:26:09	3.85	1.2	-0.15	-0.2	0.85	3.95	9.35	11.35	10.05	9.0	9.7	9.7	11.45	14.2	16.65	17.45
ch1:	16:26:09	19.15	19.5	16.9	12.3	6.75	1.75	-2.95	-7.6	-12.0	-13.25	-12.45	-9.65	-6.8	-3.5	-2.55	-3.3
ch1:	16:26:09	-3.4	-1.95	-1.25	0.4	2.5	2.75	1.15	-2.75	-7.8	-9.8	-5.0	3.0	9.6	12.35	14.0	13.45
ch1:	16:26:09	11.35	11.5	11.55	7.4	0.05	-6.45	-11.05	-12.7	-11.45	-7.55	-4.45	-2.6	-1.8	0.15	2.15	4.35
ch1:	16:26:09	6.85	8.45	6.05	1.45	-3.75	-8.85	-11.65	-13.45	-15.05	-17.25	-19.15	-20.0	-16.1	-9.2	-0.65	5.4
ch1:	16:26:09	7.8	7.8	8.05	6.45	3.55	2.6	3.65	5.05	5.55	4.3	0.35	-3.95	-7.35	-8.95	-8.35	-5.15
ch1:	16:26:09	-2.75	-1.0	1.4	3.25	2.85	1.6	2.05	1.6	0.2	-3.1	-6.35	-8.35	-4.45	0.25	1.75	-1.3
ch1:	16:26:09	-6.5	-13.7	-19.8	-21.5	-19.55	-18.9	-18.75	-15.3	-11.8	-10.85	-10.2	-9.65	-12.85	-17.9	-23.2	-28.85
ch1:	16:26:09	-31.6	-28.45	-20.9	-12.9	-6.7	-2.25	2.25	5.4	8.05	8.45	8.0	7.8	7.75	5.95	1.95	-6.75
ch1:	16:26:09	-17.0	-25.55	-31.35	-32.5	-28.6	-24.3	-21.25	-17.7	-14.25	-11.95	-11.6	-11.55	-12.45	-14.3	-16.7	-17.6
ch1:	16:26:09	-17.9	-17.75	-16.75	-15.1	-11.1	-4.45	2.7	6.2	7.55	7.5	5.55	-0.5	-7.3	-12.6	-14.75	-14.5
ch1:	16:26:09	-11.45	-9.05	-8.0	-6.0	-3.4	-1.25	1.25	4.9	7.15	8.05	6.5	2.2	-4.15	-9.45	-14.6	-19.5
ch1:	16:26:09	-22.4	-21.55	-18.35	-13.5	-6.05	1.25	7.9	12.95	15.85	16.35	17.8	17.7	14.55	10.7	9.2	7.65
ch1:	16:26:09	7.15	7.75	6.35	3.45	2.95	4.35	4.05	4.3	4.9	4.9	4.8	5.85	6.95	9.6	12.05	12.5
ch1:	16:26:09	10.65	6.0	0.4	-3.25	-4.05	-3.5	-2.55	-2.95	-4.55	-7.9	-10.45	-10.85	-8.6	-5.6	-2.3	-1.65
ch1:	16:26:09	-2.85	-5.1	-7.7	-9.4	-9.85	-9.75	-9.65	-7.9	-4.7	-0.05	1.95	1.35	-0.45	-1.15	-1.0	0.2
ch1:	16:26:09	-0.75	-6.6	-16.75	-28.5	-37.9	-41.7	-39.4	-33.9	-28.25	-24.7	-20.95	-16.8	-12.65	-10.55	-9.65	-10.25
ch1:	16:26:09	-10.25	-9.1	-9.0	-12.1	-17.0	-21.0	-23.5	-22.5	-20.05	-16.5	-11.05	-4.6	-0.9	1.7	3.8	5.6
ch1:	16:26:09	7.8	9.7	8.05	1.55	-5.8	-10.2	-12.25	-14.8	-17.95	-22.6	-28.1	-32.8	-34.05	-31.9	-26.55	-20.05
ch1:	16:26:09	-13.85	-10.1	-9.9	-11.9	-14.1	-14.9	-13.9	-9.7	-4.1	1.6	3.45	1.4	0.15	3.45	6.15	6.25
ch1:	16:26:09	5.6	5.3	2.3	-5.05	-13.45	-19.0	-19.5	-16.7	-13.25	-11.6	-8.95	-6.8	-4.95	-3.65	-2.55	-2.95
ch1:	16:26:09	-3.05	-3.05	-3.0	-1.9	1.35	5.35	7.0	5.8	3.45	2.3	0.5	0.7	3.7	7.9	10.85	13.15
ch1:	16:26:09	14.85	15.35	14.95	15.5	17.9	18.25	16.3	13.35	10.3	6.5	4.45	2.0	1.2	1.75	2.1	2.3
ch1:	16:26:09	4.7	7.5	7.9	6.85	4.55	-0.15	-5.75	-7.0	-4.9	-1.35	1.45	4.5	8.95	14.0	14.95	14.7
ch1:	16:26:12	16.95	21.85	26.55	28.25	27.5	24.7	19.9	13.55	8.9	5.05	1.55	-0.55	-1.65	-3.55	-5.45	-6.95
ch1:	16:26:12	-8.5	-10.2	-12.25	-13.3	-14.7	-15.6	-13.55	-7.25	-2.85	-1.4	-2.4	-4.05	-7.35	-9.75	-10.65	-9.85
ch1:	16:26:12	-10.25	-12.2	-13.9	-14.8	-15.05	-13.65	-10.45	-7.75	-5.55	-4.55	-6.15	-9.8	-12.05	-13.4	-14.75	-16.2
ch1:	16:26:12	-17.4	-16.15	-11.7	-4.1	2.95	6.75	6.55	6.35	6.0	3.95	-2.7	-9.75	-15.7	-19.25	-21.7	-23.2
ch1:	16:26:12	-26.0	-28.0	-28.7	-28.15	-25.85	-23.45	-21.95	-19.9	-15.55	-11.75	-7.6	-4.5	-6.4	-11.85	-15.1	-15.6
ch1:	16:26:12	-15.4	-12.35	-3.2	7.25	13.4	17.05	17.6	16.6	15.65	13.2	7.35	2.6	-1.1	-4.75	-7.45	-8.3
ch1:	16:26:12	-8.2	-5.35	1.5	9.25	15.1	17.1	16.35	13.55	9.35	2.15	-5.55	-12.0	-15.15	-16.75	-16.95	-15.5
ch1:	16:26:12	-12.1	-8.6	-5.55	-1.2	3.2	7.3	9.1	9.65	10.15	10.8	8.15	2.95	-3.15	-6.35	-8.15	-11.7
ch1:	16:26:12	-16.0	-18.5	-20.3	-22.15	-21.0	-18.2	-15.4	-14.15	-11.25	-7.35	-2.6	1.3	3.8	5.25	7.5	8.9
ch1:	16:26:12	8.35	6.75	3.6	-1.65	-7.35	-10.6	-12.2	-11.05	-7.35	-2.0	1.6	2.9	4.25	6.85	8.75	7.95
ch1:	16:26:12	4.95	1.15	-1.0	-2.5	-3.95	-4.3	-1.4	2.2	6.55	8.4	6.55	1.75	-0.5	0.2	1.9	2.85
ch1:	16:26:12	4.0	4.4	4.4	5.3	6.0	7.7	9.85	11.95	13.45	13.25	8.75	3.75	0.1	-2.85	-4.35	-4.8
ch1:	16:26:12	-6.1	-7.35	-8.2	-8.55	-5.4	-1.1	2.35	4.2	5.9	5.5	3.85	0.7	-2.5	-5.95	-8.0	-8.45
ch1:	16:26:12	-8.1	-7.35	-5.0	-1.75	1.1	4.9	9.1	13.85	18.0	21.85	23.45	22.5	19.75	16.3	11.95	7.15
ch1:	16:26:12	2.55	-1.3	-2.1	1.1	7.2	14.35	21.0	24.75	26.75	27.15	26.8	24.45	20.35	13.75	5.7	-4.2
ch1:	16:26:12	-15.2	-23.55	-26.9	-26.45	-25.6	-24.95	-24.25	-20.25	-14.4	-8.2	-5.25	-5.15	-8.05	-12.65	-17.45	-16.85
ch1:	16:26:12	-12.0	-7.75	-4.55	-1.65	0.15	0.5	0.3	-2.25	-6.45	-11.85	-14.9	-15.3	-12.55	-6.65	0.6	5.45
ch1:	16:26:12	7.95	9.45	9.75	10.65	11.0	10.5	7.7	2.05	-7.2	-17.25	-26.85	-32.65	-32.75	-26.8	-17.35	-8.25
ch1:	16:26:12	-2.65	1.05	4.7	7.25	8.7	7.35	4.4	0.6	-2.55	-5.55	-7.4	-9.3	-10.1	-9.25	-5.95	-1.35
ch1:	16:26:12	3.6	7.9	10.05	10.45	10.95	11.6	10.3	8.0	4.3	-1.0	-8.45	-14.15	-15.55	-14.65	-13.6	-11.05
ch1:	16:26:12	-6.25	-1.15	2.45	3.7	4.6	6.7	9.3	9.75	10.25	8.2	2.6	-4.35	-10.3	-14.15	-14.65	-14.4
ch1:	16:26:12	-14.5	-12.05	-9.1	-6.3	-2.3	2.3	4.85	8.2	11.8	15.35	14.3	8.5	1.95	-2.0	-4.65	-6.5
ch1:	16:26:12	-7.85	-6.45	-0.2	5.4	8.45	10.25	11.2	10.45	9.5	7.45	6.6	6.15	5.25	4.2	2.75	0.4
ch1:	16:26:12	-0.8	-2.05	-4.4	-3.9	-3.0	-2.8	-3.1	-1.65	0.6	4.0	6.25	8.85	11.45	13.3	13.15	12.15
ch1:	16:26:15	10.4	7.5	2.5	-4.6	-11.55	-16.5	-16.85	-12.7	-4.95	0.95	3.3	2.7	2.9	4.4	6.75	9.65
ch1:	16:26:15	11.8	11.75	9.45	7.1	4.25	1.3	-4.6	-15.2	-25.95	-29.0	-26.3	-19.15	-9.4	-2.4	0.8	3.45
ch1:	16:26:15	5.35	5.0	5.05	6.0	8.95	11.5	12.15	10.15	5.8	-1.85	-8.8	-13.5	-15.45	-15.0	-12.7	-10.45
ch1:	16:26:15	-8.3	-4.15	2.15	8.5	12.5	15.8	17.25	16.5	14.0	11.1	7.5	4.4	1.15	-1.45	-4.0	-9.05
ch1:	16:26:15	-16.6	-24.6	-29.4	-30.35	-27.45	-22.85	-17.55	-14.95	-14.3	-14.2	-11.7	-8.4	-5.9	-5.1	-5.6	-8.45
ch1:	16:26:15	-12.35	-15.65	-18.35	-18.85	-17.4	-14.3	-10.5	-4.95	0.6	5.5	8.25	9.0	6.8	3.4	2.3	2.8
ch1:	16:26:15	1.15	-2.9	-4.3	-4.05	-4.9	-7.9	-8.95	-6.85	-2.05	0.75	1.25	1.2	2.6	2.95	0.05	-4.6
ch1:	16:26:15	-9.3	-14.25	-19.05	-21.2	-21.05	-19.2	-15.4	-8.1	-2.25	0.45	1.0	1.55	-0.9	-5.3	-9.35	-13.0
ch1:	16:26:15	-14.7	-13.3	-11.15	-10.45	-8.25	-7.35	-8.0	-8.95	-10.35	-12.5	-12.15	-10.6	-8.5	-5.5	-2.5	-0.65
ch1:	16:26:15	-0.7	-2.05	-4.25	-5.75	-7.75	-8.5	-8.1	-6.5	-7.4	-10.9	-15.05	-16.65	-14.95	-10.05	-5.45	-2.6
ch1:	16:26:15	-1.2	-2.1	-4.1	-4.8	-4.15	-6.1	-8.2	-9.7	-12.25	-15.55	-16.55	-14.45	-9.9	-5.25	-2.65	-0.75
ch1:	16:26:15	-0.15	-2.25	-5.7	-7.75	-9.5	-10.45	-9.8	-7.2	-5.15	-2.05	-0.05	-0.45	-0.9	-0.95	-1.55	0.8
ch1:	16:26:15	5.6	7.75	7.4	5.2	1.2	-2.7	-4.25	-6.7	-8.85	-9.65	-11.6	-15.95	-18.4	-16.85	-11.65	-3.85
ch1:	16:26:15	4.1	12.05	18.45	22.7	23.6	22.0	17.75	12.3	4.75	-3.9	-13.75	-22.4	-28.35	-31.8	-33.25	-33.8
ch1:	16:26:15	-33.4	-31.55	-28.15	-25.5	-22.7	-22.0	-22.6	-23.95	-24.7	-25.3	-24.95	-26.2	-27.5	-25.6	-19.65	-12.1
ch1:	16:26:15	-6.45	-3.1	-1.6	-1.35	-2.85	-3.5	-4.2	-5.45	-9.0	-14.4	-21.0	-26.15	-29.65	-31.35	-29.7	-24.35
ch1:	16:26:15	-17.2	-10.15	-3.8	1.45	8.5	13.7	16.35	16.25	13.35	7.3	0.7	-6.65	-11.7	-12.3	-8.45	-3.0
ch1:	16:26:15	3.5	12.0	19.9	24.35	24.1	21.35	17.6	15.45	11.5	3.0	-6.85	-13.3	-15.85	-16.1	-14.95	-13.0
ch1:	16:26:15	-8.4	-2.55	3.05	7.05	11.15	13.65	14.25	12.75	9.4	1.85	-6.35	-12.9	-17.0	-17.35	-13.5	-8.1
ch1:	16:26:15	-3.9	0.05	4.9	9.4	10.35	8.45	5.2	2.85	0.45	-4.75	-10.35	-12.6	-13.6	-12.5	-4.55	6.35
ch1:	16:26:15	14.25	18.6	23.5	27.65	29.4	27.5	24.35	20.05	16.0	10.2	2.3	-6.15	-12.9	-17.5	-20.7	-23.65
ch1:	16:26:15	-25.85	-26.0	-25.6	-24.95	-24.2	-22.65	-22.65	-23.45	-24.25	-23.05	-20.5	-18.2	-16.5	-14.7	-14.4	-17.6
ch1:	16:26:15	-21.0	-23.35	-24.6	-23.9	-20.2	-16.15	-11.8	-8.0	-3.75	0.05	3.6	5.8	6.5	5.0	1.75	-2.1
ch1:	16:26:15	-5.65	-7.65	-9.85	-11.95	-14.65	-16.45	-16.15	-14.1	-12.3	-10.65	-10.2	-10.8	-11.05	-10.7	-10.65	-10.6
ch1:	16:26:18	-10.25	-10.4	-9.05	-5.9	-1.5	0.85	1.8	1.4	0.5	-1.5	-4.45	-8.5	-10.85	-9.95	-9.2	-10.0
ch1:	16:26:18	-8.9	-5.7	-4.4	-2.6	-0.55	1.35	1.8	1.4	-1.45	-4.7	-8.45	-13.25	-17.15	-18.8	-21.25	-24.7
ch1:	16:26:18	-25.2	-23.05	-19.8	-14.95	-7.35	-0.8	1.5	-0.65	-2.9	-4.05	-4.3	-4.15	-4.55	-4.9	-4.15	-1.8
ch1:	16:26:18	-0.55	0.75	1.75	2.25	0.9	-1.75	-7.1	-12.85	-16.1	-14.3	-9.55	-3.75	1.6	6.55	11.05	13.9
ch1:	16:26:18	16.2	17.3	15.85	11.0	5.7	-1.45	-8.4	-13.75	-18.8	-23.4	-25.2	-25.6	-25.7	-23.9	-21.85	-20.6
ch1:	16:26:18	-21.1	-20.6	-18.75	-16.35	-15.3	-13.85	-13.2	-13.15	-14.1	-15.2	-15.6	-14.95	-13.8	-11.35	-10.4	-12.25
ch1:	16:26:18	-11.2	-8.6	-9.4	-12.0	-12.8	-12.95	-9.1	-2.25	3.6	8.75	13.85	17.5	19.5	20.4	18.45	14.65
ch1:	16:26:18	8.65	2.4	-4.3	-9.85	-13.65	-14.15	-10.65	-1.5	8.0	15.75	22.0	25.5	25.5	24.9	23.65	20.3
ch1:	16:26:18	16.4	13.5	10.75	5.25	-1.7	-8.95	-12.35	-8.85	0.05	10.9	20.35	25.3	27.45	30.35	32.45	33.0
ch1:	16:26:18	30.65	26.1	19.7	14.1	9.55	6.65	3.55	0.6	-1.25	-0.95	2.05	7.65	13.6	17.05	17.7	17.25
ch1:	16:26:18	16.6	15.3	15.4	14.7	12.5	9.45	6.95	6.25	9.35	13.85	18.45	22.9	26.3	28.2	26.8	23.7
ch1:	16:26:18	21.45	18.9	13.3	8.2	3.4	0.35	0.2	1.85	3.3	6.85	12.4	17.45	20.25	19.9	18.35	17.0
ch1:	16:26:18	15.55	12.7	8.6	2.35	-3.35	-7.7	-10.55	-9.65	-3.5	2.5	7.95	14.0	17.95	19.5	19.15	17.0
ch1:	16:26:18	12.95	8.75	3.75	0.35	-3.7	-8.8	-12.8	-14.7	-13.45	-9.2	-5.9	-3.85	1.25	6.4	8.4	7.25
ch1:	16:26:18	3.95	-3.4	-11.45	-17.55	-19.9	-20.55	-17.45	-11.5	-3.0	4.7	10.0	13.85	17.45	18.0	14.8	10.25
ch1:	16:26:18	4.3	-3.2	-10.2	-12.65	-10.25	-5.1	-0.9	1.55	1.3	-0.7	-1.2	0.1	1.7	2.45	2.1	-0.75
ch1:	16:26:18	-4.15	-7.05	-9.6	-11.5	-8.65	-3.45	3.05	10.9	18.6	23.7	27.25	28.9	26.15	20.4	13.4	8.0
ch1:	16:26:18	4.6	4.75	5.35	5.15	3.8	3.6	4.4	6.65	7.15	5.5	3.85	4.95	8.2	9.9	11.3	15.0
ch1:	16:26:18	20.05	21.65	21.7	21.3	19.8	16.2	13.05	11.0	7.45	-0.7	-12.4	-22.6	-27.25	-24.65	-18.3	-12.15
ch1:	16:26:18	-9.55	-7.75	-5.05	-0.15	6.0	11.6	11.8	6.5	-2.4	-9.75	-11.5	-9.75	-7.5	-3.75	1.3	4.55
ch1:	16:26:18	5.95	5.5	4.95	3.45	0.45	-3.05	-4.45	-2.7	0.9	0.4	-5.1	-8.25	-8.45	-9.9	-10.95	-9.2
ch1:	16:26:18	-7.4	-3.65	0.85	4.15	5.5	4.35	-0.05	-5.95	-11.7	-15.25	-16.65	-16.2	-12.95	-8.05	-2.7	0.35
ch1:	16:26:18	2.35	4.5	4.45	1.3	0.65	3.2	4.9	4.15	1.3	-1.1	-0.8	3.45	10.55	16.6	14.45	8.8
ch1:	16:26:18	5.1	3.85	1.55	2.2	4.95	7.25	7.65	8.05	8.15	8.75	11.45	13.2	11.45	7.75	2.45	-3.8
ch1:	16:26:21	-5.35	-3.8	-1.2	3.5	8.25	4.95	-3.85	-9.7	-8.2	0.9	11.4	17.9	20.1	21.8	20.25	17.25
ch1:	16:26:21	13.3	8.45	1.8	-5.15	-12.3	-16.0	-17.35	-18.2	-18.65	-18.5	-17.7	-16.2	-14.4	-12.35	-8.8	-7.6
ch1:	16:26:21	-10.25	-13.8	-16.25	-18.95	-21.25	-22.95	-21.05	-14.45	-7.2	-3.65	-2.25	-0.85	-1.25	-0.8	2.25	4.95
ch1:	16:26:21	4.65	5.3	6.75	6.45	4.45	2.8	0.3	-3.2	-5.8	-5.55	-1.45	5.2	13.0	19.45	22.6	20.65
ch1:	16:26:21	16.1	8.9	1.0	-4.85	-5.25	-2.1	1.8	4.95	7.5	9.4	11.1	12.15	10.4	6.65	0.6	-5.1
ch1:	16:26:21	-8.95	-9.8	-11.8	-13.45	-13.9	-13.05	-10.25	-5.95	-2.55	1.75	8.2	13.95	18.1	20.3	21.1	20.15
ch1:	16:26:21	18.45	17.0	18.3	19.8	19.45	16.55	14.5	15.5	19.0	21.95	23.25	22.6	20.05	17.35	13.9	10.2
ch1:	16:26:21	6.3	3.0	-0.45	-5.3	-12.55	-19.0	-23.65	-26.3	-24.95	-20.4	-15.55	-13.0	-11.4	-10.8	-11.6	-16.25
ch1:	16:26:21	-21.45	-25.9	-30.8	-35.55	-34.35	-27.5	-17.55	-8.25	-2.1	1.75	6.1	9.2	6.85	2.0	-1.85	-4.95
ch1:	16:26:21	-9.55	-12.7	-17.0	-22.3	-24.95	-23.6	-21.55	-20.25	-19.6	-19.9	-19.6	-19.65	-20.0	-19.0	-16.3	-15.75
ch1:	16:26:21	-16.8	-18.05	-18.7	-18.55	-17.15	-15.35	-14.5	-14.8	-15.3	-15.1	-14.35	-10.4	-6.2	-3.85	-3.8	-4.5
ch1:	16:26:21	-5.35	-4.05	-3.2	-1.75	0.95	3.75	5.5	7.5	8.3	6.15	0.3	-7.3	-11.45	-12.55	-11.95	-11.2
ch1:	16:26:21	-10.0	-9.9	-8.45	-3.4	4.45	11.35	16.4	19.25	19.4	18.0	16.15	12.6	6.45	0.7	-4.85	-10.2
ch1:	16:26:21	-14.3	-14.2	-12.2	-6.8	1.15	9.1	15.05	18.5	19.55	20.05	19.0	14.85	9.45	2.6	-4.4	-9.35
ch1:	16:26:21	-11.35	-12.15	-12.95	-14.9	-15.45	-13.75	-11.3	-7.05	-2.15	2.8	5.75	6.65	5.6	2.6	-3.35	-8.8
ch1:	16:26:21	-14.1	-17.9	-20.2	-22.05	-24.4	-24.9	-23.5	-19.25	-16.55	-17.8	-18.5	-19.1	-20.1	-18.6	-15.7	-13.7
ch1:	16:26:21	-11.2	-10.85	-11.6	-11.35	-11.25	-11.9	-13.05	-13.25	-12.9	-12.5	-12.9	-12.4	-14.5	-17.75	-21.55	-26.3
ch1:	16:26:21	-31.2	-32.35	-32.0	-28.85	-22.1	-14.55	-9.75	-5.7	-1.3	3.1	6.55	7.8	7.9	6.9	4.4	2.75
ch1:	16:26:21	5.75	9.3	12.3	13.9	11.45	8.1	8.35	11.05	13.9	16.05	15.65	14.75	12.95	9.25	3.1	-2.3
ch1:	16:26:21	-7.4	-11.8	-13.55	-10.85	-6.95	-4.1	-0.95	2.25	5.25	6.8	7.15	4.8	-0.2	-6.25	-10.75	-16.1
ch1:	16:26:21	-21.3	-26.9	-30.9	-31.1	-26.3	-17.95	-7.25	2.1	8.65	13.25	15.55	16.65	16.55	14.9	9.0	-0.45
ch1:	16:26:21	-10.4	-16.0	-16.5	-14.15	-11.3	-8.75	-4.5	-0.6	3.2	6.5	10.65	13.75	15.95	13.7	8.1	1.8
ch1:	16:26:21	-2.95	-9.3	-15.1	-19.4	-21.6	-22.5	-22.1	-22.45	-22.85	-21.4	-19.05	-16.9	-14.45	-10.65	-7.85	-7.45
ch1:	16:26:21	-9.4	-10.1	-7.2	-2.1	2.25	2.95	0.05	-3.55	-4.1	-1.45	4.6	9.6	13.1	14.85	16.0	15.5
ch1:	16:26:24	3.05	4.55	4.6	4.55	5.1	5.4	4.95	5.1	7.35	10.25	12.75	13.6	13.0	10.55	6.15	-1.0
ch1:	16:26:24	-7.55	-10.65	-9.2	-4.8	0.15	4.25	6.85	9.0	11.5	14.1	14.0	12.25	8.3	2.85	-3.3	-8.6
ch1:	16:26:24	-13.85	-16.35	-16.05	-13.5	-8.35	-0.65	7.75	14.3	18.55	20.0	18.75	15.25	12.45	7.35	-0.35	-8.85
ch1:	16:26:24	-15.85	-22.25	-26.1	-23.6	-15.1	-5.85	1.55	6.65	9.8	12.4	13.25	14.05	13.45	11.85	9.4	5.95
ch1:	16:26:24	1.3	-1.05	-2.45	-4.5	-7.25	-8.95	-8.3	-7.0	-7.05	-6.7	-4.9	-3.35	-1.45	-0.15	1.5	0.95
ch1:	16:26:24	-3.5	-8.45	-9.55	-8.6	-7.3	-6.3	-6.35	-5.2	-3.15	-0.7	-0.05	-0.7	-2.2	-3.25	-6.15	-8.55
ch1:	16:26:24	-10.35	-11.2	-11.55	-11.7	-12.05	-9.05	-3.65	1.55	7.5	12.0	14.45	15.95	16.05	13.6	9.9	4.25
ch1:	16:26:24	-1.95	-7.05	-11.6	-16.2	-20.3	-23.35	-25.35	-25.65	-24.85	-22.4	-20.65	-19.95	-20.2	-17.55	-14.15	-12.0
ch1:	16:26:24	-12.6	-15.05	-18.15	-18.9	-18.2	-17.8	-16.25	-14.55	-13.6	-13.85	-15.45	-17.65	-17.8	-17.05	-15.1	-12.0
ch1:	16:26:24	-8.25	-4.35	-0.1	3.6	5.05	3.55	0.45	-0.2	0.5	1.6	1.55	0.55	-3.1	-8.1	-12.05	-12.3
ch1:	16:26:24	-11.05	-7.25	-2.6	0.5	2.65	5.6	7.15	6.95	6.0	4.05	2.05	-2.05	-7.95	-13.25	-18.0	-23.95
ch1:	16:26:24	-25.15	-19.0	-11.0	-4.2	2.45	8.45	11.4	12.75	13.0	12.7	11.65	11.7	10.75	8.55	2.5	-5.25
ch1:	16:26:24	-11.5	-14.1	-13.05	-6.55	2.1	9.25	14.15	16.05	15.85	14.15	13.2	12.65	13.0	13.25	12.5	7.5
ch1:	16:26:24	1.0	-5.15	-11.45	-15.45	-16.0	-15.5	-13.35	-8.0	-2.6	3.5	8.25	11.4	13.15	14.0	12.95	13.1
ch1:	16:26:24	12.1	9.85	7.25	2.1	-4.1	-7.55	-10.35	-13.05	-11.8	-8.1	-3.75	0.05	4.8	9.3	13.15	15.7
ch1:	16:26:24	17.85	17.4	15.0	12.35	8.85	5.15	1.25	-3.0	-8.35	-14.45	-21.75	-27.25	-30.25	-28.2	-22.1	-14.9
ch1:	16:26:24	-10.1	-6.15	-3.1	-1.2	-0.2	0.15	0.0	-1.75	-4.3	-9.35	-15.25	-20.1	-21.5	-20.0	-14.75	-9.5
ch1:	16:26:24	-5.65	-2.1	1.75	4.85	6.75	7.9	9.05	10.45	9.25	6.4	3.0	-1.45	-8.2	-12.45	-15.65	-20.35
ch1:	16:26:24	-25.0	-26.6	-24.85	-20.85	-15.55	-11.45	-9.25	-9.75	-10.65	-11.25	-10.15	-8.4	-7.75	-9.55	-12.25	-16.65
ch1:	16:26:24	-19.3	-17.8	-14.15	-9.65	-4.7	-0.6	2.65	6.2	6.9	5.55	3.7	3.0	2.3	0.3	-4.0	-6.9
ch1:	16:26:24	-7.5	-7.0	-7.1	-7.25	-6.85	-7.4	-7.9	-8.35	-7.95	-6.7	-4.7	-4.3	-3.3	-3.25	-6.35	-10.25
ch1:	16:26:24	-9.7	-4.35	4.35	13.35	20.45	25.65	29.8	33.3	34.75	35.25	34.0	30.8	25.1	18.7	12.6	9.05
ch1:	16:26:24	7.55	7.4	7.55	7.25	7.4	9.65	12.55	13.75	15.4	16.9	16.85	14.6	11.3	5.9	1.15	-1.25
ch1:	16:26:24	-1.0	0.4	0.4	-0.5	0.3	1.7	2.5	3.9	4.15	4.45	4.6	4.65	3.6	1.85	-2.25	-6.4
ch1:	16:26:27	-31.2	-35.95	-40.05	-43.15	-45.8	-46.95	-47.4	-46.95	-45.8	-43.05	-40.85	-38.1	-36.6	-36.7	-36.95	-35.4
ch1:	16:26:27	-33.35	-32.55	-32.6	-32.9	-31.95	-30.5	-29.9	-30.25	-29.6	-29.7	-29.65	-29.7	-28.95	-28.6	-27.45	-25.4
ch1:	16:26:27	-23.35	-21.9	-19.35	-18.2	-18.8	-19.7	-21.8	-23.25	-22.6	-21.7	-22.75	-24.7	-25.65	-23.65	-21.15	-19.35
ch1:	16:26:27	-16.25	-10.85	-5.65	-2.7	-2.4	-3.75	-5.3	-8.45	-11.45	-13.65	-16.85	-22.9	-26.6	-25.6	-20.8	-14.5
ch1:	16:26:27	-6.1	3.25	11.85	18.9	23.6	26.7	27.5	27.35	26.75	24.5	19.0	14.1	9.85	6.8	3.5	-0.2
ch1:	16:26:27	-1.25	2.65	8.3	13.0	15.9	16.3	15.9	15.3	16.05	16.3	16.05	14.9	13.5	10.1	4.95	-1.8
ch1:	16:26:27	-8.25	-11.5	-11.9	-11.0	-11.05	-12.0	-13.45	-13.25	-12.45	-10.9	-9.85	-8.55	-8.0	-7.55	-7.4	-7.0
ch1:	16:26:27	-6.0	-2.1	2.1	3.45	3.35	4.05	6.7	9.85	12.05	12.85	14.8	16.8	18.15	17.15	15.05	12.75
ch1:	16:26:27	10.9	10.35	11.45	13.7	17.75	22.6	25.05	26.75	27.8	27.15	24.6	20.9	14.95	10.1	7.35	5.85
ch1:	16:26:27	2.1	-1.8	-3.45	-4.15	-3.55	-0.35	4.9	9.35	13.3	15.4	17.95	19.25	18.05	14.3	10.75	7.35
ch1:	16:26:27	4.65	1.7	-1.6	-5.35	-9.3	-12.55	-15.8	-19.4	-23.05	-23.75	-22.65	-20.95	-18.8	-15.2	-12.05	-9.05
ch1:	16:26:27	-6.65	-7.05	-10.5	-13.95	-15.85	-17.65	-17.35	-15.0	-12.75	-13.3	-11.3	-7.05	-3.9	-3.35	-2.1	-2.05
ch1:	16:26:27	-0.9	3.1	5.95	6.1	3.35	-2.45	-8.5	-10.05	-6.5	2.0	9.5	13.0	13.9	14.7	16.95	20.5
ch1:	16:26:27	21.3	19.35	15.1	6.7	-3.95	-15.5	-23.7	-25.85	-23.2	-18.05	-8.4	0.9	7.75	14.65	21.85	26.5
ch1:	16:26:27	30.85	34.45	34.5	31.3	26.1	19.05	11.9	6.8	2.2	0.5	0.25	0.75	1.1	2.45	4.05	7.2
ch1:	16:26:27	10.1	11.6	12.65	12.9	12.0	8.75	2.85	-3.4	-7.8	-11.8	-12.45	-12.25	-12.05	-9.95	-6.15	-2.3
ch1:	16:26:27	3.25	7.7	9.3	7.45	2.15	-1.45	-1.85	-0.85	0.45	1.3	-0.45	-1.1	-0.5	1.85	5.4	8.0
ch1:	16:26:27	8.95	9.35	9.45	9.8	11.05	10.5	8.75	6.2	4.25	0.15	-5.55	-11.1	-13.9	-15.35	-15.9	-16.2
ch1:	16:26:27	-15.85	-13.65	-9.8	-6.05	-4.2	-2.85	-2.5	-1.9	-1.0	-0.2	-1.35	-2.95	-6.7	-9.45	-9.9	-11.05
ch1:	16:26:27	-13.8	-14.35	-14.8	-16.95	-18.45	-19.25	-19.75	-19.1	-16.7	-14.15	-10.65	-7.45	-5.65	-6.45	-10.0	-16.4
ch1:	16:26:27	-20.75	-20.9	-19.0	-14.2	-8.05	-4.3	-2.0	2.1	5.3	6.0	4.55	4.45	5.75	6.15	1.45	-7.35
ch1:	16:26:27	-13.05	-11.15	-4.0	3.6	10.05	12.8	13.55	12.6	12.3	12.6	13.55	12.25	9.9	6.5	2.2	-4.4
ch1:	16:26:27	-11.4	-16.7	-19.3	-18.1	-15.5	-13.1	-12.75	-14.0	-15.3	-13.55	-11.85	-11.0	-11.5	-12.8	-14.6	-14.55
ch1:	16:26:27	-13.75	-13.8	-11.95	-8.75	-6.85	-6.6	-5.05	-3.5	-2.6	-2.4	-1.15	1.15	4.0	5.2	5.9	5.7
ch1:	16:26:30	13.1	11.2	8.9	4.4	-1.7	-8.55	-14.75	-20.05	-22.2	-23.25	-22.65	-19.45	-13.6	-8.2	-1.55	4.9
ch1:	16:26:30	7.75	7.85	6.6	4.4	2.1	-0.55	-4.55	-9.1	-14.4	-16.65	-15.9	-12.85	-7.5	-1.4	2.7	8.5
ch1:	16:26:30	16.15	21.5	24.25	25.7	26.2	24.45	21.15	16.0	11.2	6.25	0.25	-6.9	-12.65	-17.2	-19.8	-18.6
ch1:	16:26:30	-13.55	-7.95	-4.15	-1.45	1.3	3.75	5.1	7.85	9.85	9.55	7.8	5.4	-0.4	-6.65	-11.7	-15.65
ch1:	16:26:30	-19.85	-23.7	-25.1	-23.85	-20.75	-18.9	-17.1	-15.15	-14.25	-15.3	-14.9	-15.25	-16.0	-15.35	-12.8	-12.15
ch1:	16:26:30	-13.2	-13.85	-12.65	-9.15	-5.0	-2.4	-1.95	-1.95	-4.1	-7.45	-11.85	-16.35	-18.95	-18.85	-19.15	-18.5
ch1:	16:26:30	-14.45	-8.8	-3.1	1.55	4.75	4.45	1.8	-3.5	-8.7	-14.75	-20.55	-25.0	-27.15	-29.35	-30.9	-31.75
ch1:	16:26:30	-32.0	-30.35	-27.2	-24.4	-22.9	-20.8	-18.5	-15.95	-14.2	-13.5	-15.7	-18.75	-21.65	-24.8	-26.95	-26.4
ch1:	16:26:30	-23.6	-19.9	-15.45	-11.9	-8.55	-7.15	-7.1	-8.25	-8.25	-7.3	-5.55	-5.3	-5.45	-6.95	-9.35	-11.2
ch1:	16:26:30	-11.3	-8.5	-3.9	-0.4	1.35	2.1	-0.8	-5.1	-8.8	-10.35	-9.95	-10.05	-12.45	-14.1	-13.3	-10.3
ch1:	16:26:30	-5.15	0.6	6.85	11.8	12.9	9.3	5.6	2.5	-0.1	-3.6	-7.95	-13.45	-17.6	-20.45	-21.25	-20.3
ch1:	16:26:30	-18.3	-15.2	-10.6	-5.0	1.4	7.75	11.75	14.8	16.75	16.25	11.7	6.05	0.95	-2.1	-2.4	-0.35
ch1:	16:26:30	1.7	2.15	1.95	1.85	4.1	8.4	13.85	16.9	18.6	17.8	15.4	10.7	5.85	2.0	0.0	-2.25
ch1:	16:26:30	-2.9	0.15	4.75	10.25	16.75	22.9	25.95	25.65	23.95	24.4	23.5	19.85	15.75	11.75	8.05	2.85
ch1:	16:26:30	-4.9	-11.95	-13.9	-10.95	-3.1	5.5	13.1	17.65	20.1	20.0	19.25	17.9	16.65	13.45	9.95	7.6
ch1:	16:26:30	4.65	2.15	1.65	1.6	0.95	-0.4	-2.6	-2.8	-1.55	1.1	5.2	9.05	12.85	17.25	18.65	17.0
ch1:	16:26:30	14.55	11.25	8.85	7.05	6.6	7.95	10.35	10.95	12.05	12.95	13.7	12.85	10.75	5.7	-0.3	-4.2
ch1:	16:26:30	-5.5	-5.15	-1.65	4.85	9.9	13.7	16.25	16.85	15.2	11.35	3.7	-4.85	-13.8	-23.35	-31.6	-39.0
ch1:	16:26:30	-45.3	-46.5	-44.05	-42.2	-38.65	-33.75	-29.05	-25.65	-23.1	-23.0	-23.0	-23.1	-22.95	-24.25	-27.3	-30.6
ch1:	16:26:30	-31.7	-30.75	-27.85	-21.35	-13.55	-6.0	-0.65	0.45	-3.0	-5.1	-5.55	-5.0	-3.7	-5.25	-13.2	-21.15
ch1:	16:26:30	-22.9	-20.35	-16.2	-10.95	-4.55	0.65	3.8	4.85	6.5	7.95	8.4	6.7	2.55	-4.65	-11.5	-14.7
ch1:	16:26:30	-15.45	-15.4	-14.2	-10.45	-4.35	3.25	9.0	12.85	14.35	13.9	12.1	9.35	5.05	1.2	-3.45	-9.9
ch1:	16:26:30	-16.5	-22.95	-26.3	-23.15	-14.1	-4.55	2.55	5.55	6.4	5.95	5.9	5.25	3.8	2.85	1.45	-4.4
ch1:	16:26:30	-12.25	-17.8	-23.05	-26.4	-25.2	-19.5	-11.4	-2.7	1.7	4.1	4.0	1.95	0.2	-0.05	-1.3	-2.95
ch1:	16:26:33	6.5	3.95	-2.1	-8.5	-13.7	-16.55	-16.7	-12.0	-5.15	1.15	4.85	7.45	9.1	9.4	9.5	10.2
ch1:	16:26:33	9.9	7.1	3.0	-3.2	-9.4	-17.05	-25.1	-30.85	-32.45	-34.0	-34.85	-36.35	-38.6	-40.2	-41.2	-41.65
ch1:	16:26:33	-40.15	-38.15	-36.55	-34.6	-33.3	-32.1	-30.15	-28.55	-28.35	-28.4	-28.55	-26.5	-21.5	-15.25	-9.8	-6.0
ch1:	16:26:33	-4.15	-3.75	-3.3	-2.75	-1.1	-0.75	-2.35	-5.05	-6.55	-8.35	-9.0	-6.6	-0.5	5.3	9.4	12.35
ch1:	16:26:33	14.2	14.6	13.6	13.05	12.0	10.2	8.4	8.2	6.1	1.75	-1.3	-1.65	-2.1	-0.85	2.2	4.9
ch1:	16:26:33	8.2	13.5	19.4	23.35	25.75	25.0	21.35	16.2	11.4	6.45	1.85	-1.9	-2.4	-0.2	0.75	0.35
ch1:	16:26:33	1.05	2.9	5.4	11.65	18.55	23.75	26.1	27.4	25.9	22.0	15.7	10.8	7.45	4.2	0.05	-4.7
ch1:	16:26:33	-8.05	-9.15	-9.2	-9.4	-9.05	-10.0	-10.6	-9.35	-6.4	-3.35	-0.95	-0.7	-0.3	-0.1	-2.4	-6.2
ch1:	16:26:33	-9.0	-11.1	-13.35	-15.1	-16.35	-15.15	-13.35	-11.8	-11.3	-9.95	-8.85	-6.75	-2.7	1.4	2.45	0.6
ch1:	16:26:33	-3.15	-8.25	-11.95	-14.0	-12.35	-7.85	-0.8	7.05	14.8	19.15	21.8	23.7	23.25	20.25	17.5	14.9
ch1:	16:26:33	11.65	6.7	-1.3	-8.6	-12.95	-15.7	-18.65	-19.3	-18.35	-17.4	-16.6	-14.05	-11.55	-8.75	-3.6	0.9
ch1:	16:26:33	3.4	2.6	-0.85	-4.6	-6.6	-9.25	-9.5	-8.35	-6.0	-2.05	3.0	6.35	9.1	10.45	11.6	13.9
ch1:	16:26:33	14.0	11.05	7.05	2.1	-4.8	-10.9	-15.05	-15.55	-14.55	-12.3	-9.15	-4.75	0.05	4.25	6.8	8.65
ch1:	16:26:33	10.05	10.85	9.65	3.1	-5.15	-12.1	-16.95	-19.1	-16.1	-11.0	-4.9	2.6	11.05	18.2	23.35	26.4
ch1:	16:26:33	26.8	24.35	19.4	15.1	10.65	5.45	0.0	-2.15	-2.65	-1.95	-0.5	1.3	3.4	6.9	11.6	16.95
ch1:	16:26:33	22.15	25.35	26.55	25.45	22.85	17.0	9.55	2.75	-1.55	-4.45	-5.45	-5.9	-5.5	-3.1	0.35	3.95
ch1:	16:26:33	7.45	11.35	13.85	13.55	10.1	7.6	5.0	0.4	-6.25	-11.8	-16.45	-18.15	-16.25	-11.25	-5.55	-0.75
ch1:	16:26:33	3.4	8.25	13.9	17.3	18.3	18.4	18.95	17.25	13.25	8.7	3.35	-3.15	-4.8	-1.9	2.1	8.6
ch1:	16:26:33	14.75	17.35	17.8	16.65	11.5	6.8	3.75	2.85	2.1	0.6	-0.75	0.05	2.1	5.45	9.3	12.9
ch1:	16:26:33	15.2	14.2	12.0	9.0	4.3	-2.8	-10.65	-18.9	-25.6	-30.5	-31.2	-26.0	-17.65	-9.8	-2.45	3.75
ch1:	16:26:33	8.6	13.5	15.95	16.4	15.75	14.45	8.5	0.3	-7.4	-12.15	-16.45	-18.8	-18.2	-17.8	-19.85	-21.45
ch1:	16:26:33	-20.9	-21.4	-21.55	-19.3	-16.3	-15.45	-13.05	-10.25	-11.1	-15.5	-19.3	-21.2	-19.95	-15.0	-9.55	-3.2
ch1:	16:26:33	3.05	8.2	11.2	12.75	13.05	13.9	12.15	7.4	0.55	-5.3	-10.55	-15.15	-20.0	-21.75	-19.0	-15.4
ch1:	16:26:33	-12.65	-11.8	-11.45	-10.9	-9.7	-7.8	-4.75	-4.15	-6.15	-9.35	-13.3	-16.9	-18.5	-17.6	-14.15	-8.85
ch1:	16:26:36	-12.25	-7.15	3.05	15.4	25.65	30.85	32.35	30.4	27.65	23.8	19.1	13.4	6.8	-0.45	-7.95	-14.45
ch1:	16:26:36	-18.9	-20.25	-19.4	-16.65	-13.7	-8.75	-3.05	2.0	4.35	4.8	3.25	1.2	-0.65	-1.6	-2.25	-2.75
ch1:	16:26:36	-2.3	-1.85	-1.85	-1.6	2.75	11.05	21.8	31.0	37.0	38.75	39.15	37.8	34.85	30.45	23.55	14.15
ch1:	16:26:36	3.4	-7.15	-15.55	-18.65	-17.2	-12.6	-7.65	-3.15	0.75	4.65	7.75	10.35	11.85	12.25	11.4	8.2
ch1:	16:26:36	2.2	-7.75	-17.7	-24.85	-28.05	-30.2	-31.4	-31.3	-27.95	-23.65	-18.2	-11.95	-7.3	-4.95	-2.7	-0.4
ch1:	16:26:36	0.25	1.45	1.35	-1.0	-4.85	-7.9	-11.5	-14.6	-15.6	-13.7	-11.55	-9.4	-5.5	0.35	6.1	9.05
ch1:	16:26:36	10.1	8.3	4.15	-1.2	-4.9	-8.55	-11.85	-16.25	-20.35	-22.55	-23.7	-25.7	-26.75	-26.8	-24.9	-17.9
ch1:	16:26:36	-7.0	3.6	10.1	13.2	14.65	17.3	19.0	16.95	10.9	4.0	-2.25	-8.85	-14.1	-17.35	-19.4	-20.0
ch1:	16:26:36	-19.4	-20.45	-21.2	-21.65	-19.55	-15.3	-10.45	-10.5	-14.75	-21.0	-25.6	-29.75	-32.9	-32.3	-27.8	-22.35
ch1:	16:26:36	-17.25	-12.25	-8.05	-3.75	0.3	5.2	9.6	12.6	15.35	17.05	16.5	14.85	10.8	4.25	-0.9	-5.45
ch1:	16:26:36	-9.3	-13.45	-17.3	-18.35	-13.1	-7.85	-4.15	-1.4	0.8	1.35	2.95	5.85	6.7	2.9	-3.55	-9.5
ch1:	16:26:36	-14.6	-17.0	-16.55	-12.25	-7.15	-2.9	1.7	8.7	13.95	15.65	15.85	15.1	12.2	8.3	3.6	-3.25
ch1:	16:26:36	-9.6	-15.5	-21.5	-24.3	-21.2	-16.0	-9.2	-2.45	3.15	6.9	9.7	9.85	4.05	-8.35	-20.9	-26.95
ch1:	16:26:36	-27.05	-23.5	-19.55	-15.25	-11.45	-7.6	-3.95	1.2	4.7	3.95	0.7	-4.3	-11.85	-17.5	-18.75	-19.5
ch1:	16:26:36	-19.95	-20.0	-19.3	-19.0	-18.6	-18.6	-16.2	-12.05	-7.45	-3.6	-0.8	2.2	5.9	9.55	12.1	12.9
ch1:	16:26:36	12.35	11.85	9.65	7.1	4.95	2.2	-3.25	-8.6	-12.7	-15.75	-16.8	-15.6	-14.85	-15.2	-13.7	-12.25
ch1:	16:26:36	-11.15	-11.1	-13.05	-17.4	-18.35	-16.6	-14.8	-13.4	-10.05	-6.05	-1.7	2.0	4.7	5.9	5.6	3.8
ch1:	16:26:36	0.3	-3.0	-6.85	-10.6	-14.1	-16.7	-17.85	-15.3	-8.55	0.35	7.3	11.15	12.9	11.95	11.45	11.15
ch1:	16:26:36	9.6	5.0	0.15	-6.1	-10.65	-12.45	-10.55	-9.9	-13.45	-18.7	-21.9	-22.85	-21.0	-17.85	-14.1	-8.6
ch1:	16:26:36	-4.75	-2.55	-1.4	-1.15	-2.15	-2.15	-3.95	-7.05	-10.35	-13.0	-13.85	-9.2	0.15	8.05	14.25	19.3
ch1:	16:26:36	21.55	20.5	19.5	17.75	16.35	13.85	10.05	6.05	0.65	-8.35	-16.2	-19.2	-19.6	-20.0	-20.15	-17.95
ch1:	16:26:36	-14.4	-9.65	-3.5	1.85	2.95	2.1	0.2	-0.75	-0.9	-2.0	-3.4	-4.1	-6.2	-9.55	-11.95	-13.8
ch1:	16:26:36	-11.35	-5.25	1.45	7.75	13.55	17.4	20.9	23.4	24.5	23.55	19.4	13.15	6.8	0.45	-4.6	-6.3
ch1:	16:26:36	-8.1	-10.1	-9.8	-5.85	-1.25	2.95	5.7	5.95	4.9	4.35	1.9	-2.25	-4.1	-3.7	-3.6	-5.7
ch1:	16:26:40	1.9	-3.25	-10.5	-15.7	-17.4	-16.25	-14.35	-10.0	-5.25	-2.3	-0.2	0.6	0.0	-1.8	-5.2	-10.1
ch1:	16:26:40	-12.45	-13.15	-13.2	-12.5	-9.7	-6.75	-3.0	1.2	5.3	7.25	6.8	5.8	4.25	1.95	-2.8	-11.5
ch1:	16:26:40	-20.95	-25.1	-24.55	-21.7	-16.85	-10.8	-6.45	-3.7	-2.5	-3.85	-7.2	-10.7	-13.55	-18.5	-25.15	-31.75
ch1:	16:26:40	-37.9	-42.4	-40.35	-35.3	-28.2	-21.15	-16.6	-14.4	-12.4	-12.65	-12.25	-10.5	-10.25	-9.95	-10.25	-13.05
ch1:	16:26:40	-17.7	-20.65	-19.85	-14.3	-9.45	-4.95	-1.75	0.0	2.55	6.2	8.8	9.45	7.05	2.1	-3.5	-11.0
ch1:	16:26:40	-16.65	-18.65	-18.55	-18.55	-17.05	-15.0	-10.85	-6.9	-3.8	0.2	4.3	7.1	6.95	4.0	-1.3	-8.65
ch1:	16:26:40	-18.4	-24.0	-24.2	-21.65	-19.0	-16.3	-14.15	-10.25	-5.2	-1.05	2.4	4.75	4.0	-0.6	-4.75	-7.1
ch1:	16:26:40	-8.1	-8.2	-5.65	-1.8	0.2	-0.55	-2.2	-5.1	-8.15	-9.45	-8.5	-4.45	0.9	6.4	11.15	15.0
ch1:	16:26:40	16.45	17.8	16.35	11.3	5.15	-0.7	-7.75	-12.4	-13.45	-11.65	-6.2	0.2	5.45	10.05	13.7	15.6
ch1:	16:26:40	17.1	16.45	14.7	12.65	9.05	4.15	1.85	2.75	4.9	7.55	11.7	15.5	16.4	17.1	17.2	16.45
ch1:	16:26:40	14.5	11.35	5.9	1.25	-2.8	-6.45	-9.75	-12.1	-14.15	-14.5	-13.95	-13.95	-13.75	-13.45	-11.15	-8.8
ch1:	16:26:40	-6.1	-3.05	-1.45	-3.15	-5.1	-7.7	-10.9	-12.6	-11.4	-8.15	-3.8	0.2	2.35	4.1	5.65	7.8
ch1:	16:26:40	9.7	12.25	14.4	15.8	15.0	12.45	6.75	-0.35	-6.8	-10.05	-8.45	-3.2	3.1	7.8	11.65	13.4
ch1:	16:26:40	14.7	15.1	11.95	3.5	-4.4	-10.4	-12.5	-10.75	-7.7	-5.2	-4.2	-5.5	-6.45	-4.55	-1.6	1.9
ch1:	16:26:40	3.15	3.05	1.9	-0.05	-2.2	-3.65	-5.7	-5.5	-2.9	-0.25	2.05	2.45	1.45	0.5	0.7	0.95
ch1:	16:26:40	1.8	0.1	-3.85	-8.4	-8.45	-5.05	-3.8	-5.9	-6.1	-4.9	-3.3	-0.4	1.8	2.3	0.45	-3.15
ch1:	16:26:40	-8.2	-14.35	-21.15	-23.75	-21.5	-16.0	-8.4	-0.65	5.55	9.5	11.7	12.05	12.5	11.25	7.4	2.1
ch1:	16:26:40	-1.0	-3.75	-7.65	-13.05	-17.4	-19.55	-17.9	-12.2	-4.85	0.6	2.5	2.25	-0.75	-4.55	-9.1	-12.8
ch1:	16:26:40	-15.55	-15.3	-14.2	-13.2	-12.4	-8.8	-4.2	0.15	5.5	9.7	9.65	7.5	5.35	0.95	-2.85	-4.15
ch1:	16:26:40	-4.2	-4.2	-3.55	-3.05	-1.55	0.1	2.35	5.15	7.0	7.75	7.1	5.2	2.15	-2.05	-6.9	-9.75
ch1:	16:26:40	-13.3	-15.85	-15.3	-13.8	-12.1	-5.7	3.3	11.75	18.0	21.55	23.1	23.15	22.35	19.45	14.8	8.7
ch1:	16:26:40	2.6	-4.9	-10.3	-12.5	-13.35	-14.85	-15.05	-12.75	-10.8	-11.45	-13.0	-12.3	-10.15	-7.6	-7.15	-7.35
ch1:	16:26:40	-10.4	-15.7	-21.45	-23.15	-21.1	-15.1	-7.45	-0.5	4.9	9.55	14.7	20.15	23.25	20.55	13.85	5.7
ch1:	16:26:40	-1.75	-8.45	-13.2	-15.55	-16.55	-17.45	-15.95	-10.1	-0.85	8.6	11.8	12.1	12.85	12.5	10.0	8.15
ch1:	16:26:43	-3.0	-4.6	-5.0	-6.35	-8.65	-8.65	-6.9	-6.55	-4.7	-0.2	3.8	6.4	6.75	6.0	5.4	6.05
ch1:	16:26:43	5.05	3.75	2.25	-0.05	-5.05	-9.2	-10.75	-10.4	-8.95	-7.65	-7.45	-7.15	-3.5	1.05	5.45	8.9
ch1:	16:26:43	10.95	9.3	5.6	1.0	-4.3	-10.7	-17.3	-22.5	-24.85	-25.25	-26.9	-28.85	-29.6	-27.55	-26.25	-25.25
ch1:	16:26:43	-24.6	-24.1	-25.8	-29.1	-32.0	-31.75	-29.05	-25.4	-22.25	-21.05	-19.2	-15.85	-11.65	-9.2	-11.15	-17.55
ch1:	16:26:43	-20.15	-19.0	-16.0	-11.25	-7.0	-3.45	2.0	6.7	10.45	14.6	16.3	15.6	11.75	3.75	-7.35	-18.25
ch1:	16:26:43	-26.9	-28.6	-23.15	-10.65	4.6	16.5	23.8	28.45	31.9	34.2	34.95	32.05	27.55	19.95	10.6	2.45
ch1:	16:26:43	-3.15	-6.6	-5.45	-3.1	-3.85	-6.25	-7.85	-8.85	-7.45	-2.05	3.05	7.15	8.3	4.3	-3.65	-10.3
ch1:	16:26:43	-16.15	-17.3	-12.35	-5.25	-1.55	-0.65	-2.0	-4.05	-4.5	-3.3	-1.3	0.65	1.25	-2.1	-5.7	-5.5
ch1:	16:26:43	-2.4	0.1	1.35	-0.4	-2.85	-1.6	1.4	3.55	5.85	8.2	8.95	8.75	6.15	1.5	-2.7	-4.3
ch1:	16:26:43	-4.55	-3.95	-6.25	-11.65	-16.4	-17.05	-15.1	-12.5	-9.35	-6.65	-2.15	3.8	8.75	10.45	9.4	4.6
ch1:	16:26:43	-0.2	-2.4	-2.25	-1.2	1.0	2.65	2.65	2.05	2.35	2.85	1.9	0.85	-1.15	-3.7	-6.6	-7.8
ch1:	16:26:43	-6.6	-3.5	-1.85	0.15	3.85	8.4	12.35	15.2	16.15	13.4	7.7	0.55	-3.85	-5.05	-3.15	-1.6
ch1:	16:26:43	-0.75	-0.05	2.15	5.95	10.4	13.0	13.65	13.65	13.85	16.0	19.25	20.2	13.5	1.95	-8.05	-11.5
ch1:	16:26:43	-12.05	-13.4	-13.7	-9.5	-6.7	-8.45	-9.4	-9.05	-6.4	-2.2	1.55	4.55	8.25	6.65	1.1	-4.7
ch1:	16:26:43	-6.2	-1.35	6.1	8.3	7.0	4.1	-0.25	-5.0	-8.75	-10.3	-10.4	-9.6	-6.95	-1.65	4.3	10.6
ch1:	16:26:43	14.35	16.35	18.65	19.7	18.65	17.15	13.5	7.3	2.25	-1.45	-5.1	-10.05	-13.05	-13.8	-11.15	-5.35
ch1:	16:26:43	2.55	8.55	12.85	14.75	14.6	12.95	8.95	2.85	-1.95	-4.05	-4.25	-3.05	-2.35	0.15	4.2	6.45
ch1:	16:26:43	7.25	9.45	10.9	12.65	14.4	13.0	10.0	9.1	10.55	11.05	8.7	3.25	0.35	-0.05	2.65	8.45
ch1:	16:26:43	15.6	19.3	20.05	19.2	18.5	16.25	11.05	4.6	-2.6	-11.0	-18.3	-21.9	-25.65	-27.25	-24.3	-18.2
ch1:	16:26:43	-14.0	-11.8	-11.05	-10.3	-9.25	-6.8	-2.05	0.0	-2.45	-6.45	-8.25	-8.2	-5.75	-1.7	5.35	12.25
ch1:	16:26:43	16.4	16.0	14.65	13.6	10.9	6.5	1.3	-5.6	-12.6	-15.9	-16.4	-13.25	-7.5	-0.65	6.35	12.4
ch1:	16:26:43	14.6	15.75	16.3	14.8	12.3	9.4	6.0	2.4	-0.9	-6.3	-12.4	-15.7	-13.05	-7.95	-1.4	4.7
ch1:	16:26:43	9.55	11.65	12.3	11.85	11.95	11.6	8.4	2.05	-4.6	-9.6	-15.25	-20.85	-23.1	-20.75	-18.4	-14.35
ch1:	16:26:43	-7.6	-0.5	5.05	11.75	16.95	17.95	16.65	14.05	11.2	6.85	1.7	-3.4	-7.25	-8.9	-7.4	-5.8
ch1:	16:26:46	-21.6	-15.8	-11.25	-6.5	-2.15	1.1	1.7	1.0	-0.4	-3.5	-7.35	-10.85	-14.0	-17.15	-19.0	-19.1
ch1:	16:26:46	-17.35	-13.35	-8.0	-3.0	0.45	2.5	3.5	5.55	8.0	9.9	9.5	7.75	1.5	-7.75	-16.2	-19.25
ch1:	16:26:46	-19.95	-20.5	-21.6	-22.95	-22.3	-17.55	-11.15	-8.45	-10.45	-16.05	-21.6	-24.7	-24.45	-24.05	-23.65	-23.05
ch1:	16:26:46	-21.35	-18.45	-15.6	-13.65	-10.45	-4.5	2.2	9.9	15.45	18.15	18.35	18.0	15.55	9.85	-0.05	-8.7
ch1:	16:26:46	-14.6	-16.45	-14.45	-11.9	-10.3	-5.7	1.15	6.1	10.0	12.7	13.85	13.5	12.8	9.45	1.85	-7.6
ch1:	16:26:46	-12.1	-12.6	-11.5	-7.8	-2.65	1.8	4.35	7.45	10.55	12.7	14.35	17.2	18.0	16.4	11.95	6.05
ch1:	16:26:46	-2.05	-10.85	-18.05	-22.4	-25.55	-26.95	-24.35	-18.65	-12.05	-7.25	-3.3	0.25	2.3	0.65	-2.1	-3.8
ch1:	16:26:46	-4.35	-5.4	-5.15	-3.75	-1.7	3.5	9.85	14.85	19.75	24.85	26.1	24.05	17.25	7.15	-2.8	-11.2
ch1:	16:26:46	-17.7	-20.0	-18.8	-14.1	-6.55	0.0	6.8	15.4	24.1	29.85	32.6	28.5	18.85	7.0	-4.15	-15.55
ch1:	16:26:46	-25.4	-30.75	-28.5	-22.6	-17.35	-13.0	-8.95	-4.25	-0.15	3.7	5.55	6.0	3.9	-0.7	-6.7	-11.5
ch1:	16:26:46	-15.75	-18.1	-15.25	-9.65	-5.5	-1.35	4.75	11.3	18.75	24.0	26.25	25.85	23.85	19.7	15.35	10.15
ch1:	16:26:46	4.2	-1.5	-6.55	-10.75	-14.5	-17.8	-20.0	-19.5	-18.2	-15.5	-13.45	-11.7	-11.25	-11.3	-11.55	-9.45
ch1:	16:26:46	-7.6	-5.55	-3.65	-5.1	-8.8	-10.8	-10.75	-9.4	-6.4	-2.6	2.4	6.8	9.3	8.7	5.05	-1.9
ch1:	16:26:46	-7.95	-9.5	-8.9	-9.2	-8.6	-6.35	-5.65	-5.25	-5.0	-4.4	-3.25	-0.85	-0.35	-1.7	-4.25	-6.45
ch1:	16:26:46	-9.75	-13.2	-13.1	-10.85	-10.0	-8.65	-4.25	0.45	4.35	6.15	6.2	4.2	1.3	-2.0	-4.55	-7.5
ch1:	16:26:46	-10.0	-11.5	-12.15	-11.45	-7.75	-1.65	5.05	12.25	17.7	21.1	22.1	21.85	20.35	18.05	14.6	10.75
ch1:	16:26:46	5.8	-0.95	-7.55	-12.1	-14.6	-16.6	-17.2	-16.6	-13.45	-9.2	-5.65	-4.55	-3.8	-4.3	-5.75	-8.0
ch1:	16:26:46	-9.1	-10.7	-12.9	-13.55	-11.55	-6.8	-0.25	6.6	11.2	12.1	10.25	8.3	4.8	1.0	-2.3	-5.2
ch1:	16:26:46	-8.85	-13.5	-18.9	-23.15	-24.5	-25.7	-25.35	-23.35	-20.8	-19.7	-19.75	-22.05	-22.3	-20.35	-16.9	-14.2
ch1:	16:26:46	-15.6	-21.15	-24.95	-26.45	-28.7	-29.4	-27.4	-21.8	-13.35	-4.55	2.2	7.8	10.55	11.0	9.05	6.5
ch1:	16:26:46	4.65	3.3	1.05	-1.8	-4.85	-8.45	-12.0	-16.05	-18.1	-18.5	-16.45	-12.5	-7.65	-2.05	4.25	6.8
ch1:	16:26:46	5.0	2.65	1.5	1.25	-0.05	-3.6	-8.7	-13.15	-15.55	-13.9	-10.7	-6.25	-1.05	3.3	5.95	8.1
ch1:	16:26:46	9.2	9.25	6.7	0.35	-6.85	-12.15	-14.4	-14.95	-12.8	-8.75	-2.55	2.45	5.8	6.55	4.9	1.7
ch1:	16:26:46	-0.15	-2.75	-7.45	-11.75	-13.5	-12.0	-8.55	-2.6	4.05	9.4	12.5	15.4	16.55	16.5	15.55	13.45
ch1:	16:26:49	8.7	2.65	-2.85	-7.35	-9.45	-9.4	-8.15	-6.3	-1.95	1.7	5.2	7.8	10.4	14.6	19.35	18.5
ch1:	16:26:49	13.6	9.75	7.45	6.7	6.7	6.7	3.65	-1.6	-4.0	1.15	7.5	11.7	13.9	15.2	15.65	16.65
ch1:	16:26:49	18.05	19.15	17.05	11.9	6.55	-0.35	-8.35	-15.0	-19.0	-21.95	-24.15	-26.0	-26.65	-28.45	-29.1	-26.45
ch1:	16:26:49	-23.0	-18.6	-12.25	-7.5	-7.35	-9.8	-12.5	-13.6	-14.95	-14.4	-11.55	-8.15	-5.4	-1.55	2.45	7.45
ch1:	16:26:49	10.0	8.9	6.25	-0.2	-11.25	-22.35	-28.6	-26.5	-16.15	-6.25	-0.05	3.65	6.05	7.5	9.2	10.5
ch1:	16:26:49	10.45	7.85	3.25	-1.35	-8.05	-15.1	-21.05	-24.45	-24.9	-20.25	-15.15	-10.85	-7.1	-2.85	0.25	3.35
ch1:	16:26:49	6.6	9.15	9.5	7.25	4.5	0.9	-4.5	-12.05	-16.45	-15.6	-10.15	-2.5	4.9	10.2	14.25	15.55
ch1:	16:26:49	14.35	13.6	12.5	10.45	7.3	2.7	-4.4	-9.9	-13.4	-13.6	-11.3	-7.45	-5.75	-3.9	-1.3	2.15
ch1:	16:26:49	4.25	2.7	-0.95	-2.95	-3.65	-6.3	-10.45	-12.15	-9.75	-7.35	-3.55	3.6	11.2	15.7	17.45	14.65
ch1:	16:26:49	7.0	0.55	-1.35	-0.95	-1.7	-1.7	-1.3	1.3	7.25	16.5	24.15	29.25	30.2	27.25	21.05	13.35
ch1:	16:26:49	4.4	-2.7	-4.6	-3.8	-3.95	-5.85	-8.55	-12.8	-15.05	-15.2	-14.75	-15.5	-16.85	-19.4	-20.9	-22.9
ch1:	16:26:49	-23.7	-19.35	-12.55	-7.95	-6.5	-5.8	-6.75	-6.75	-6.4	-4.65	-1.8	1.7	2.75	1.6	-1.5	-2.95
ch1:	16:26:49	1.4	9.55	15.6	16.95	15.9	14.4	13.05	10.85	10.75	12.55	14.4	13.0	9.9	6.75	5.0	3.75
ch1:	16:26:49	3.15	2.55	1.5	4.15	10.35	15.7	17.9	19.5	19.85	20.0	18.0	14.5	12.65	14.65	15.8	15.15
ch1:	16:26:49	15.55	14.75	11.45	8.4	6.75	3.7	1.65	0.1	-0.9	-0.7	0.15	-0.8	-2.75	-6.8	-10.45	-11.5
ch1:	16:26:49	-13.45	-16.45	-18.65	-20.05	-20.25	-16.15	-10.8	-5.9	-3.5	-2.65	-1.1	1.6	2.45	2.95	3.65	3.7
ch1:	16:26:49	4.3	4.4	1.5	-2.7	-4.3	-4.0	-1.35	0.0	-1.1	-3.8	-5.95	-6.55	-1.75	3.95	5.05	4.1
ch1:	16:26:49	3.7	2.3	1.6	2.25	1.7	1.2	0.85	0.4	-1.6	-4.45	-7.2	-8.75	-11.5	-14.55	-17.95	-21.5
ch1:	16:26:49	-22.5	-20.65	-16.35	-9.6	0.3	10.75	19.2	22.4	23.95	24.8	23.8	20.7	16.9	11.05	4.85	-1.65
ch1:	16:26:49	-10.2	-16.55	-19.45	-21.5	-23.0	-21.95	-21.55	-19.8	-15.55	-9.4	-4.3	-1.7	-3.6	-8.7	-15.0	-18.75
ch1:	16:26:49	-18.15	-16.15	-13.7	-8.95	-3.2	-0.45	-1.1	-3.9	-5.55	-7.5	-9.65	-12.05	-14.3	-16.0	-15.2	-12.25
ch1:	16:26:49	-8.55	-3.75	2.15	7.2	10.55	14.25	17.85	22.2	24.95	23.65	16.9	7.55	-0.2	-1.4	1.65	6.35
ch1:	16:26:49	11.35	13.8	13.7	12.95	12.55	12.35	13.2	13.45	13.3	11.0	6.8	-1.15	-10.85	-15.65	-13.75	-8.5
ch1:	16:26:49	-1.1	6.4	11.3	15.9	18.5	20.15	20.65	18.75	14.4	10.7	4.75	-3.25	-11.6	-17.5	-20.05	-21.1
ch1:	16:26:52	-21.75	-22.2	-22.0	-22.25	-21.05	-18.8	-16.2	-15.8	-15.1	-14.4	-13.45	-12.95	-12.9	-12.4	-11.1	-11.4
ch1:	16:26:52	-12.6	-11.95	-11.25	-9.65	-7.9	-6.7	-6.25	-5.1	-3.75	-1.55	-1.65	-3.65	-5.05	-5.05	-5.2	-6.0
ch1:	16:26:52	-9.2	-14.75	-18.3	-17.25	-13.25	-9.05	-3.25	3.0	9.2	12.05	13.05	14.3	14.7	10.75	4.8	-0.1
ch1:	16:26:52	-3.6	-4.5	-3.85	-1.55	2.3	6.85	9.35	11.4	13.1	13.85	13.45	12.9	9.75	3.8	-2.8	-10.05
ch1:	16:26:52	-16.6	-19.55	-17.65	-12.75	-6.3	-1.65	2.9	5.6	6.35	6.45	6.05	3.85	1.85	-1.45	-5.65	-8.6
ch1:	16:26:52	-12.3	-15.2	-14.9	-13.5	-11.35	-7.4	-3.65	0.8	5.7	10.7	14.4	14.35	8.5	0.55	-7.4	-14.95
ch1:	16:26:52	-21.95	-28.65	-31.75	-30.1	-24.45	-17.45	-9.9	-3.3	5.3	13.7	17.8	15.9	10.7	4.1	-3.6	-11.35
ch1:	16:26:52	-17.25	-21.6	-24.1	-20.3	-12.85	-6.25	-1.8	3.05	4.95	5.2	3.8	1.5	-2.05	-5.95	-10.05	-13.8
ch1:	16:26:52	-17.25	-19.25	-18.05	-14.8	-8.05	1.55	10.75	15.25	17.0	17.45	17.05	15.0	12.05	7.45	-0.2	-9.05
ch1:	16:26:52	-16.9	-22.8	-25.1	-22.8	-19.7	-16.1	-11.7	-7.15	-3.15	1.45	4.8	8.15	10.15	9.55	6.5	1.4
ch1:	16:26:52	-5.7	-12.05	-14.35	-12.3	-8.7	-6.7	-1.85	6.45	14.8	21.1	24.1	23.3	20.95	16.7	10.25	3.75
ch1:	16:26:52	-2.7	-8.35	-11.55	-12.4	-12.5	-10.6	-11.35	-15.35	-19.3	-18.35	-14.15	-8.2	-2.9	0.05	0.2	-0.35
ch1:	16:26:52	-1.4	-4.45	-8.55	-12.6	-14.15	-11.45	-5.25	-1.5	1.1	3.7	7.0	10.25	13.15	14.85	18.35	23.35
ch1:	16:26:52	23.3	16.25	6.75	0.25	-2.05	0.65	6.1	11.65	14.7	14.7	12.3	11.75	13.7	15.15	16.35	18.95
ch1:	16:26:52	21.4	20.9	17.6	11.9	8.35	6.8	5.65	3.05	0.75	-0.8	0.3	2.8	6.1	8.2	8.85	10.4
ch1:	16:26:52	11.45	8.35	1.7	-2.4	-4.1	-4.5	-5.2	-5.1	-5.85	-7.45	-9.65	-11.1	-10.3	-7.25	-3.3	0.2
ch1:	16:26:52	2.85	2.8	1.1	-2.8	-8.2	-13.95	-16.05	-15.35	-12.35	-7.5	-1.8	2.2	4.6	4.85	2.5	-0.1
ch1:	16:26:52	-2.45	-5.2	-7.8	-8.25	-10.1	-12.85	-13.7	-11.3	-9.65	-7.85	-4.6	-0.45	3.4	7.1	9.55	9.55
ch1:	16:26:52	5.65	-3.7	-14.5	-21.75	-23.5	-20.7	-13.4	-5.0	3.75	12.15	18.55	21.85	21.85	19.0	15.2	11.0
ch1:	16:26:52	5.05	-0.7	-5.55	-9.25	-13.0	-16.15	-18.25	-17.4	-14.9	-9.7	-3.7	0.35	1.15	0.9	-0.95	-5.75
ch1:	16:26:52	-9.5	-10.55	-10.1	-10.95	-13.95	-17.75	-20.75	-23.15	-22.55	-19.35	-15.35	-10.35	-5.7	-3.95	-2.9	-2.95
ch1:	16:26:52	-5.5	-6.2	-6.7	-8.5	-11.55	-14.0	-14.55	-10.65	-6.9	-5.15	-5.5	-7.15	-9.15	-8.5	-3.9	1.75
ch1:	16:26:52	3.35	-2.05	-9.9	-14.95	-11.7	-3.7	2.85	4.65	4.1	1.85	1.5	4.15	6.8	7.3	5.5	0.25
ch1:	16:26:52	-6.95	-13.85	-21.45	-28.35	-31.7	-28.15	-21.4	-14.2	-9.05	-5.55	-3.35	-1.55	-0.45	-0.25	-1.75	-5.05
ch1:	16:26:55	-7.25	-8.6	-10.3	-14.15	-17.8	-19.1	-17.15	-14.85	-10.95	-5.25	0.1	2.6	3.55	3.7	2.55	0.3
ch1:	16:26:55	-4.8	-12.25	-19.45	-23.45	-25.35	-24.0	-21.8	-19.4	-16.15	-12.9	-11.55	-10.8	-12.85	-16.8	-19.4	-21.05
ch1:	16:26:55	-22.75	-22.7	-21.45	-20.25	-16.35	-11.15	-5.6	-1.15	2.15	3.5	4.2	4.7	3.95	1.8	-0.2	-2.05
ch1:	16:26:55	-4.85	-7.1	-10.9	-15.75	-18.15	-16.0	-11.4	-5.45	-1.65	0.5	4.0	8.75	11.05	9.4	4.85	-2.3
ch1:	16:26:55	-10.45	-17.4	-23.55	-28.8	-29.25	-25.95	-19.95	-11.9	-2.1	7.3	16.05	19.5	18.2	14.5	6.75	-1.9
ch1:	16:26:55	-6.9	-6.95	-2.7	3.6	5.55	4.3	2.5	1.9	1.85	2.85	3.8	2.75	-1.25	-6.85	-11.75	-13.15
ch1:	16:26:55	-10.3	-5.95	0.1	5.95	10.0	12.9	16.75	18.75	18.5	15.5	11.1	4.2	-3.85	-9.25	-13.1	-16.95
[truncated: 12,032 more rows]
