# Supplementary material for: Wavelet transform-based mode decomposition for EEG signals under general anesthesia
Source: PeerJ. 2024 Nov 15;12:e18518. doi: 10.7717/peerj.18518 (PMC11572389; doi:10.7717/peerj.18518)
Supplement: Supplemental Information 6 — BIS index, SEF95, TP, EMGlow, center frequencies of IMFs, and TPs of IMFs for 30 min before the emergence of GA in ten patients. [file peerj-12-18518-s006.csv]

Case no.	Time	BIS	SEF95	TP	EMGlow	EWT	IMF1_freq	IMF2_freq	IMF3_freq	IMF4_freq	IMF5_freq	IMF6_freq	IMF1_TP	IMF2_TP	IMF3_TP	IMF4_TP	IMF5_TP	IMF6_TP	WMD	IMF1_freq	IMF2_freq	IMF3_freq	IMF4_freq	IMF5_freq	IMF6_freq	IMF1_TP	IMF2_TP	IMF3_TP	IMF4_TP	IMF5_TP	IMF6_TP	VMD	IMF1_freq	IMF2_freq	IMF3_freq	IMF4_freq	IMF5_freq	IMF6_freq	IMF1_TP	IMF2_TP	IMF3_TP	IMF4_TP	IMF5_TP	IMF6_TP
1	0.00	47.9	17.27	61.25	26.48	1	0.67	8.23	11.17	15.92	43.86		57.99	52.95	55.49	5.16	16.46		1	0.67	5.86	1.92	15.29	22.79	34.12	58.38	46.49	52.12	44.37	37.49	28.55	1	0.90	0.86	4.63	11.11	13.95	8.48	52.63	54.99	44.85	49.48	42.25	45.42
1	0.14	43.4	16.37	26.49	26.49	2	1.91	1.23	12.42	38.73			52.61	5.44	48.30	49.23	46.24	23.33	2	1.96	5.86	11.41	14.17	22.73	33.73	52.70	46.78	53.15	47.42	38.46	33.24	2	0.22	1.36	6.77	11.31	12.50	17.62	48.63	48.25	44.91	48.69	49.98	4.14
1	0.27	44.4	15.87	26.53	26.53	3	0.49	9.98	38.80				56.31	51.75	49.39	48.82	36.79	36.56	3	0.62	6.54	1.79	14.85	22.73	33.92	56.42	47.13	52.90	44.89	37.65	29.50	3	0.34	2.88	9.68	11.78	19.46	14.37	54.79	48.12	48.68	49.58	36.67	41.88
1	0.41	48.9	15.6	26.21	26.21	4	0.86	7.48	13.47	27.54	38.36		57.79	51.45	5.89	51.15	4.36	37.72	4	0.86	6.42	11.48	14.35	22.79	34.73	58.47	51.97	52.17	47.61	41.15	39.83	4	0.32	3.27	7.73	11.85	16.23	4.81	55.87	5.53	49.41	49.66	43.43	34.54
1	0.55	42.7	15.45	26.85	26.85	5	0.99	8.57	11.41	14.17	42.33		55.19	54.29	44.51	31.13	23.16	27.12	5	0.99	6.23	11.16	14.23	23.13	34.43	55.42	49.68	52.26	48.38	39.62	35.42	5	0.23	1.73	5.98	1.33	14.66	12.53	52.60	49.95	47.52	46.99	44.80	49.20
1	0.69	48.1	16.54	26.6	26.6	6	0.69	7.64	12.63	4.30			55.19	53.93	51.67	4.45	26.42		6	0.81	6.28	1.99	14.85	22.66	33.79	55.28	48.19	52.86	46.47	38.53	34.24	6	0.13	1.35	5.39	9.46	11.92	16.22	5.88	5.43	46.48	46.45	49.24	41.63
1	0.83	54.8	16.7	26.31	26.31	7	0.99	6.99	12.29	41.88			55.86	54.17	38.00	29.39	28.18	19.66	7	1.11	5.86	1.92	15.17	23.67	34.73	55.93	47.34	51.73	45.59	4.90	37.00	7	0.48	1.32	5.19	1.17	11.86	17.42	52.63	5.18	45.69	47.75	48.63	4.54
1	0.96	61.2	17.8	27.05	27.05	8	0.93	8.65	11.64	18.29	44.23		56.82	54.57	46.31	37.66	24.99		8	0.93	5.73	1.85	14.85	22.73	33.35	56.83	48.64	52.47	45.78	38.89	3.83	8	0.15	1.82	5.70	8.69	11.44	15.34	54.24	49.92	45.85	45.68	5.37	42.23
1	1.10	61	18.31	26.88	26.88	9	1.49	5.17	11.17	4.67			57.34	52.12	54.37	39.60	28.52	29.43	9	1.17	6.54	1.92	14.48	22.54	33.73	57.42	5.12	54.77	46.22	4.55	35.93	9	0.36	1.74	6.68	11.12	13.74	2.57	53.28	52.72	48.33	53.22	44.93	38.52
1	1.24	56.9	18.52	27	27	10	0.68	9.24	37.42				57.18	49.16	51.90	5.24	39.44	36.15	10	0.68	5.80	1.92	14.63	23.62	34.17	57.30	49.85	53.94	45.47	37.42	32.47	10	0.34	0.82	5.34	8.84	13.46	11.67	51.56	53.67	48.18	46.45	44.58	5.33
1	1.38	56.6	18.5	34.88	34.88	11	1.53	7.63	11.56	13.50	42.79		54.46	52.75	51.44	45.70	39.94	38.85	11	1.18	5.92	11.29	15.48	23.42	33.48	54.63	48.80	53.19	47.74	39.84	34.96	11	0.37	1.20	4.98	8.89	12.13	16.97	51.31	49.74	46.69	47.96	5.66	42.27
1	1.51	5.8	16.94	26.33	26.33	12	1.19	5.45	11.17	41.12			57.88	5.68	49.42	43.28	36.69	36.93	12	1.66	6.42	1.92	15.17	22.79	34.17	57.93	49.83	52.50	47.50	37.35	31.66	12	0.39	1.22	3.32	7.24	1.78	13.92	53.26	53.18	48.22	47.77	5.64	46.48
1	1.65	55.5	17.28	26.71	26.71	13	0.32	4.29	9.54	13.45	17.98	23.14	57.53	51.48	49.19	47.68	4.92	39.44	13	0.44	5.65	1.79	15.44	22.66	31.48	57.49	53.37	52.63	49.24	46.62	45.48	13	0.17	1.68	6.17	1.68	15.40	22.24	54.47	52.11	5.99	5.23	46.19	43.83
1	1.79	51.9	16.04	26.91	26.91	14	1.12	5.36	18.99	3.32	42.42		#VALUE!	51.95	46.26	47.19	47.64	41.89	14	0.84	5.29	1.66	15.29	22.98	32.93	66.25						14	0.31	3.67	1.36	14.32	18.71	25.33	63.30	65.39	63.94	62.79	61.26	57.89
1	1.93	51.1	16.62	26.47	26.47	15	0.86	7.48	12.40	42.42			56.66	55.40	43.73	2.53			15	0.86	6.16	1.66	15.85	23.16	33.54	56.79	49.93	51.55	44.40	38.80	35.77	15	0.25	1.37	3.86	6.96	11.52	16.74	49.97	52.85	49.17	47.18	5.35	41.42
1	2.06	57.7	17.43	26.8	26.8	16	0.49	5.92	1.92	38.67			57.12	52.69	47.24	38.20	3.85	3.99	16	0.74	6.17	1.80	16.23	22.79	34.54	57.19	49.14	53.74	48.34	43.44	41.49	16	0.35	4.57	11.91	15.59	19.72	32.47	55.57	48.69	52.26	45.50	42.27	36.89
1	2.20	54.4	17.56	27.04	27.04	17	1.24	5.68	9.29	12.67	2.42	43.24	55.42	53.67	55.83	4.87	23.36		17	1.15	6.00	11.48	15.46	22.63	34.35	55.23	47.16	49.64	44.96	39.33	35.46	17	0.20	1.23	6.39	1.57	12.66	18.81	49.63	51.19	45.71	45.96	44.83	38.93
1	2.34	58.6	18.62	26.56	26.56	18	0.99	5.67	11.14	38.60			54.83	51.13	53.47	44.00	41.67	12.87	18	1.51	6.23	1.85	15.13	23.16	32.29	55.75	5.48	53.58	47.61	45.19	45.24	18	0.96	5.46	1.36	14.11	22.33	34.32	53.89	49.95	51.93	46.53	41.81	4.77
1	2.48	59.4	18.43	26.6	26.6	19	0.86	5.54	1.42	12.29	44.67		57.67	49.39	51.13	46.38	38.45	31.18	19	0.86	6.17	11.17	14.79	22.85	34.54	57.79	5.85	53.68	48.69	43.27	41.76	19	0.34	1.62	6.23	11.16	13.31	17.85	53.79	52.63	48.77	51.66	47.24	43.41
1	2.61	58.6	18.89	26.79	26.79	20	1.19	4.92	1.73	39.45			56.17	49.46	52.75	46.57	35.52	3.99	20	1.19	6.18	1.73	14.92	23.16	34.17	56.21	47.68	53.64	44.44	39.38	33.24	20	0.31	1.54	7.97	11.42	14.19	4.62	51.36	51.53	48.80	51.38	41.97	27.54
1	2.75	6.3	19.58	26.69	26.69	21	0.74	1.29	39.23				55.39	51.62	52.79	41.69	3.87	34.19	21	0.74	6.42	11.35	14.35	22.54	34.23	55.13	49.17	53.16	47.63	41.84	33.88	21	0.12	0.96	4.75	8.24	11.72	17.24	49.99	51.69	46.12	47.15	51.72	42.27
1	2.89	55	18.89	26.77	26.77	22	0.37	6.97	12.98	39.98			55.16	5.43	51.45	48.43	4.13	42.67	22	0.37	5.98	11.54	14.85	22.79	33.48	55.20	48.24	53.39	49.52	4.14	33.56	22	0.34	2.18	6.48	11.69	14.96	17.95	52.94	47.85	46.36	51.47	47.64	4.96
1	3.03	56.4	18.93	26.39	26.39	23	0.93	5.29	1.60	11.67	44.00		54.13	52.72	52.64	44.99	4.32	4.88	23	1.52	6.43	11.42	14.85	22.41	34.98	54.11	46.38	52.92	46.15	38.77	31.83	23	0.41	1.36	6.44	11.55	13.32	19.50	5.98	48.24	45.35	51.11	45.51	38.57
1	3.16	57.9	18.34	26.78	26.78	24	0.56	4.80	9.92	12.58	43.80		56.24	52.18	53.66	39.49	31.78	9.18	24	0.68	5.98	1.92	14.92	22.48	33.92	56.37	47.82	52.50	44.99	39.28	31.87	24	0.89	1.57	5.42	1.18	11.84	18.89	52.97	5.48	46.12	48.67	48.14	38.93
1	3.30	61.1	17.87	29.24	29.24	25	0.92	4.92	8.85	11.42	15.67	44.93	55.51	55.32	53.84	45.23	26.77		25	0.94	6.42	11.17	15.40	23.40	33.92	55.82	47.95	53.43	45.69	38.23	3.15	25	0.94	1.78	6.26	1.57	11.76	15.66	51.67	51.48	45.74	48.66	49.43	41.65
1	3.44	61.4	18.41	26.46	26.46	26	0.67	8.42	12.23	31.73	45.13		57.64	5.86	51.47	49.58	39.23	38.86	26	0.80	5.73	1.98	15.41	22.79	34.23	57.67	5.75	5.95	46.79	41.88	42.33	26	0.48	5.94	11.35	31.86	37.83	41.43	56.43	49.77	49.94	35.94	37.18	31.65
1	3.58	6.8	18.63	26.99	26.99	27	0.82	5.23	1.14	12.85	42.25		54.78	5.45	5.11	49.66	47.13	39.85	27	0.70	6.16	1.98	15.80	22.40	33.73	54.11	45.88	51.34	46.39	39.25	31.83	27	0.46	1.22	6.48	1.72	12.34	16.77	5.89	48.92	44.29	47.54	47.80	41.87
1	3.71	59.9	18.74	27	27	28	0.49	5.30	9.67	11.92	42.42		55.68	5.14	49.11	52.58	43.97	6.61	28	0.61	6.16	1.79	15.35	22.98	33.46	55.74	47.37	52.27	46.91	38.48	33.69	28	0.20	1.36	6.15	1.29	12.47	16.85	51.69	5.76	45.80	49.89	45.37	41.82
1	3.85	6.4	18.81	26.48	26.48	29	0.91	5.36	11.79	42.49			57.54	51.38	54.36	52.68	3.37		29	0.79	6.17	11.41	14.63	22.79	34.23	57.62	49.65	53.49	46.95	39.95	36.58	29	0.24	1.57	6.00	1.78	12.39	17.72	53.68	52.13	47.95	49.44	49.74	4.87
1	3.99	61	19.48	26.84	26.84	30	0.56	5.37	1.66	12.30	42.46		56.83	5.65	5.97	41.68	32.85	35.95	30	0.56	5.79	1.92	15.13	22.62	33.79	56.87	49.00	53.48	46.80	41.15	37.98	30	0.30	1.75	6.87	11.79	12.97	17.47	54.58	5.86	46.94	51.87	45.31	4.69
1	4.13	59	19.18	26.62	26.62	31	1.36	9.93	39.24				54.39	49.45	51.90	47.23	23.55		31	1.36	6.42	11.29	15.29	22.48	34.36	54.23	48.42	52.54	48.26	45.14	45.84	31	0.48	3.72	11.54	14.38	21.78	33.77	51.92	48.87	5.86	45.58	41.79	39.66
1	4.27	53.9	18.65	27.94	27.94	32	0.93	4.79	9.86	12.67	42.99		55.75	49.81	49.66	48.68	4.59	38.77	32	0.93	6.45	1.92	15.45	22.29	33.42	55.87	47.49	51.53	47.21	39.25	33.39	32	-0.32	1.22	5.11	1.58	13.39	19.16	5.88	51.92	45.84	49.13	46.16	39.79
1	4.40	43	16.68	27.29	27.29	33	0.85	5.24	8.85	12.55	21.35	47.86	54.42	49.12	49.42	51.69	42.16	2.45	33	1.18	6.36	11.48	15.61	22.13	33.11	54.59	47.23	51.66	45.74	39.49	3.72	33	0.99	1.57	7.35	13.75	2.52	11.47	48.13	51.80	45.91	43.81	39.15	49.80
1	4.54	47.6	16.38	26.98	26.98	34	1.16	5.19	8.48	12.14	41.11		57.25	53.49	5.98	37.93	37.86	2.16	34	1.16	6.23	11.15	14.73	23.40	33.35	57.30	48.25	52.67	46.49	41.93	38.11	34	0.21	1.31	6.43	11.33	14.75	2.70	49.51	54.98	46.97	5.86	44.59	39.64
1	4.68	58.9	16.69	26.78	26.78	35	0.86	5.98	11.79	41.96			56.59	5.65	5.96	43.90	39.82	37.79	35	0.84	6.36	11.42	14.28	22.66	32.50	56.63	49.75	53.86	47.54	41.70	41.58	35	0.18	2.38	6.70	11.59	15.75	28.56	55.40	47.76	47.57	52.92	42.45	37.47
1	4.82	57.9	17.43	26.32	26.32	36	0.74	1.17	4.40				53.57	49.72	5.98	5.50	41.54	38.72	36	0.74	6.42	11.29	14.92	23.40	33.60	53.71	49.12	52.52	46.93	41.18	39.43	36	0.34	1.68	6.30	1.41	12.20	16.15	5.89	47.78	46.92	48.43	48.79	41.85
1	4.95	52.6	17.93	26.83	26.83	37	0.86	5.92	11.80	12.55	41.70		54.79	49.19	52.38	49.76	37.21	-13.36	37	0.99	5.85	11.54	14.92	22.48	33.20	54.84	48.38	51.92	48.21	39.23	33.70	37	0.37	1.22	6.45	11.86	15.29	39.86	5.76	5.56	46.72	51.46	44.88	28.89
1	5.09	55.1	17.78	26.92	26.92	38	0.56	7.17	12.42	4.86			57.63	54.44	51.67	19.15			38	0.56	6.54	1.92	14.92	22.47	32.65	57.67	49.42	53.60	5.15	44.15	4.66	38	0.24	1.94	7.46	11.27	13.84	2.95	55.55	5.30	48.19	51.46	48.37	41.69
1	5.23	59.2	17.66	26.88	26.88	39	0.68	1.62	38.23				58.32	5.81	47.86	51.83	34.17	17.56	39	0.68	6.49	1.67	15.12	23.12	33.73	58.37	49.73	53.45	46.66	41.72	42.34	39	0.55	0.85	6.68	11.52	37.77	42.12	49.66	56.22	48.15	52.58	35.14	36.20
1	5.37	61.9	18.26	32.94	32.94	40	1.12	5.31	11.73	39.35			55.58	54.35	47.85	32.78	32.84	5.89	40	1.24	6.43	1.98	15.23	22.66	33.73	55.75	52.64	54.78	48.44	4.94	4.29	40	0.47	3.36	7.44	11.59	17.94	35.63	52.98	5.95	5.14	52.82	44.40	34.97
1	5.50	62.4	18.31	27.01	27.01	41	0.86	5.73	1.35	12.79	42.86		56.28	51.29	53.45	39.22	31.39	6.65	41	0.87	6.23	1.48	14.42	22.35	33.91	56.31	48.68	52.26	46.28	38.71	3.55	41	0.36	5.73	8.48	11.19	14.49	18.65	55.19	46.68	46.18	49.93	43.65	39.23
1	5.64	56.5	18	26.27	26.27	42	0.86	5.36	11.49	4.68			55.93	51.33	52.32	5.60	37.91	8.81	42	0.99	6.54	11.15	15.48	23.12	34.29	56.11	49.69	54.78	45.94	39.41	35.55	42	0.58	1.97	6.39	1.34	11.66	15.48	52.80	5.32	47.82	5.31	5.58	42.22
1	5.78	56.2	17.3	28.21	28.21	43	0.43	11.11	39.24				57.27	54.22	44.11	34.79	23.96		43	0.56	6.15	11.19	15.13	23.41	34.23	57.32	47.47	53.25	47.69	4.12	37.22	43	0.48	5.25	9.74	11.92	14.92	4.16	56.16	46.65	48.73	49.42	45.21	3.97
1	5.92	57.4	17.58	26.71	26.71	44	1.47	4.67	1.54	15.98	24.12	32.36	57.65	51.62	53.69	53.76	28.82		44	0.98	5.42	1.92	14.98	22.13	33.29	57.32	51.53	52.38	47.83	43.87	42.37	44	0.32	1.67	5.58	1.83	14.73	2.36	51.48	53.45	5.37	5.42	44.93	41.78
1	6.05	55.2	17.88	27.84	27.84	45	1.16	5.23	11.54	18.63	26.85	38.94	53.54	51.72	51.25	41.94	34.56	33.72	45	1.18	6.23	11.41	14.23	23.16	33.99	53.89	47.28	52.86	46.88	38.16	31.63	45	0.60	1.69	7.76	11.54	12.83	17.17	47.43	5.42	46.49	5.14	45.90	40.00
1	6.19	55	18.27	27.52	27.52	46	1.52	5.16	9.98	11.79	42.37		53.20	49.47	52.19	39.86	3.77	3.46	46	1.18	5.62	1.85	15.13	22.54	34.36	53.27	49.14	53.73	45.94	38.76	34.54	46	0.43	1.45	5.85	1.79	12.13	15.35	48.33	48.80	47.48	51.81	45.43	42.13
1	6.33	63	18.48	32.02	32.02	47	0.86	8.14	13.17	42.80			56.40	49.85	51.52	48.45	38.59	11.40	47	0.85	6.47	11.48	14.98	23.16	33.92	56.43	47.57	51.78	48.72	42.56	37.96	47	0.54	6.34	11.48	13.42	18.57	41.46	55.58	46.70	49.27	47.13	41.58	31.39
1	6.47	61.3	18.55	26.52	26.52	48	0.83	9.48	12.13	41.17			56.57	55.22	45.38	3.92	33.62	13.19	48	0.68	6.16	11.37	15.63	22.98	33.67	56.65	48.65	53.77	47.25	4.14	35.52	48	0.30	1.20	5.74	11.98	12.76	17.74	54.15	49.66	47.22	51.83	45.84	42.27
1	6.60	59.1	18.83	28.53	28.53	49	0.93	6.42	11.67	42.68			54.72	5.64	5.90	48.99	4.44	37.00	49	0.93	6.17	11.42	15.54	22.54	33.64	54.77	47.17	51.77	45.73	39.59	33.37	49	0.98	1.16	6.15	9.12	11.67	16.41	48.77	51.74	45.20	46.11	48.92	41.18
1	6.74	6.1	18.93	26.69	26.69	50	0.55	5.67	11.98	39.49			56.17	5.66	52.48	46.63	39.27	34.54	50	0.55	6.53	11.14	15.46	22.66	33.99	56.25	47.65	51.82	46.72	4.58	37.70	50	0.42	7.63	11.32	14.87	41.47	13.77	55.80	47.78	5.12	43.92	32.23	27.43
1	6.88	58.6	18.63	31.88	31.88	51	0.68	5.54	11.59	4.79			56.38	54.95	36.60	8.48			51	0.55	6.29	11.42	14.63	22.73	33.29	56.72	46.46	51.94	46.27	37.22	29.95	51	0.17	2.74	6.63	1.95	12.82	16.85	54.18	47.93	44.82	49.36	46.56	4.60
1	7.02	56.8	18.59	26.82	26.82	52	0.44	1.43	12.14	39.66			56.13	5.75	49.80	43.96	36.52	35.35	52	0.55	6.17	11.54	14.43	22.79	33.17	56.24	48.40	53.71	48.16	38.72	3.52	52	0.87	1.48	7.79	11.82	14.68	19.22	53.38	49.94	47.88	52.25	44.77	38.35
1	7.16	56.8	18.52	29.88	29.88	53	0.70	9.41	11.98	43.98			55.51	49.40	46.52	51.69	45.28	11.98	53	0.57	6.36	1.85	14.23	23.66	33.74	55.54	47.63	51.95	47.13	36.86	28.54	53	0.26	1.46	7.23	1.95	12.85	15.77	51.81	5.21	46.56	48.26	46.72	41.18
1	7.29	57	18.52	35.01	35.01	54	1.56	5.92	1.55	13.35	2.23	41.62	56.28	54.85	53.53	45.51	29.36		54	0.93	6.49	11.46	14.48	22.54	34.98	56.39	46.35	52.67	46.57	38.66	31.75	54	0.12	1.49	5.58	1.54	12.63	17.59	52.72	51.52	44.48	49.85	47.47	41.49
1	7.43	52.3	17.88	27.18	27.18	55	0.69	6.45	11.55	16.35	18.73	23.98	61.84	49.39	5.38	5.99	44.23	39.82	55	0.94	5.85	11.17	15.13	22.98	33.47	62.33	53.15	53.85	49.52	46.46	45.26	55	0.12	1.44	5.88	11.32	16.60	26.33	58.67	56.48	52.25	52.40	46.11	42.69
1	7.57	55.9	18.13	27.35	27.35	56	0.68	5.21	11.29	4.86			55.64	5.59	47.58	5.87	44.51	38.64	56	0.68	5.84	11.17	14.55	23.35	34.86	55.70	48.95	53.49	44.96	38.66	3.95	56	0.24	1.94	5.77	9.58	11.70	16.14	53.61	47.82	47.27	47.11	51.29	4.65
1	7.71	57.2	17.8	26.77	26.77	57	0.75	5.79	11.60	38.80			57.62	5.25	51.17	46.29	32.61	29.11	57	0.76	5.82	1.73	15.35	22.16	33.29	57.77	49.98	53.99	47.54	42.19	39.52	57	0.12	1.98	5.40	1.98	14.69	36.74	5.33	54.73	48.85	52.73	45.75	33.44
1	7.84	5.7	17.45	26.53	26.53	58	0.93	6.17	1.73	4.48			56.59	51.48	51.97	42.74	35.66	18.83	58	0.93	6.29	11.43	14.55	22.85	34.24	56.65	49.62	53.60	46.83	37.28	31.56	58	0.60	1.11	7.52	11.32	12.93	16.98	49.73	54.18	48.97	5.72	46.95	4.77
1	7.98	51.5	17.41	26.93	26.93	59	1.24	1.98	4.67				53.82	49.66	5.46	48.15	42.47	41.20	59	0.93	6.36	1.98	15.13	22.98	33.17	53.72	46.60	52.85	47.57	38.83	31.22	59	0.44	1.34	6.37	1.35	12.95	16.59	49.33	48.40	44.75	48.57	48.92	41.97
1	8.12	59.6	17.58	26.38	26.38	60	1.62	5.67	11.67	13.63	44.47		56.56	48.60	51.19	47.64	38.83	38.13	60	1.18	5.86	11.42	14.85	22.98	33.67	56.60	46.70	52.34	46.63	38.80	3.57	60	0.14	1.35	4.48	8.57	15.77	11.46	5.49	53.55	45.33	44.84	43.55	49.92
1	8.26	6.5	17.68	26.94	26.94	61	0.93	5.18	1.73	12.73	45.12		58.52	51.83	53.82	25.12			61	0.82	5.85	11.17	15.13	23.42	34.17	58.56	47.84	51.99	46.70	37.56	3.11	61	0.53	0.67	4.85	8.46	11.50	14.84	47.23	57.14	45.77	44.64	5.91	44.47
1	8.39	53.7	17.17	26.48	26.48	62	0.86	4.36	1.62	13.23	21.48	39.87	57.36	49.66	46.33	5.23	47.74	41.43	62	1.11	5.67	1.93	14.85	22.73	33.85	57.28	48.22	52.81	46.25	38.77	31.92	62	0.22	0.85	4.35	9.50	11.56	15.66	51.81	53.11	47.26	46.81	5.13	42.55
1	8.53	48.5	17.18	27.11	27.11	63	1.19	4.54	7.85	11.42	14.63	24.17	58.82	5.32	52.43	44.82	32.82	35.58	63	1.19	5.92	11.42	14.48	23.16	33.44	59.16	48.58	51.61	47.65	38.62	38.56	63	0.12	1.45	5.65	11.25	13.68	41.28	53.44	55.91	47.30	49.39	46.33	35.19
1	8.67	44.1	15.72	34.9	34.9	64	0.98	4.73	7.92	11.30	12.67	18.41	61.69	49.83	51.82	44.70	38.87	38.38	64	0.86	6.17	11.16	15.29	23.48	32.29	62.26	53.19	52.95	53.70	52.86	49.91	64	0.24	3.11	11.63	16.95	25.45	33.48	58.14	58.46	52.17	5.24	48.50	45.95
1	8.81	43.2	15.67	26.79	26.79	65	0.62	9.66	16.79	44.93			58.49	49.48	51.63	5.88	18.23		65	0.74	6.43	11.41	15.29	22.54	34.17	58.44	49.54	53.76	45.52	37.50	28.18	65	0.61	6.93	1.45	11.76	19.27	14.82	57.33	48.19	5.14	48.36	37.56	41.87
1	8.94	53.9	16.93	27.03	27.03	66	0.49	7.41	11.99	41.36			59.79	5.67	48.33	51.74	41.35	35.77	66	0.62	6.15	1.98	15.35	23.66	33.85	59.15	47.92	53.19	45.14	38.57	32.86	66	0.36	1.69	6.85	1.44	11.82	17.62	57.35	51.54	46.32	49.59	48.12	4.38
1	9.08	6.6	17.72	26.82	26.82	67	0.62	8.23	11.92	15.35	42.77		6.73	54.54	29.15	13.17			67	0.61	6.36	11.23	15.23	22.79	33.32	6.76	49.33	51.72	49.89	43.45	44.86	67	0.45	1.87	15.98	29.84	35.47	41.72	6.24	5.34	46.66	4.57	38.82	32.57
1	9.22	59.6	18.37	27.16	27.16	68	0.55	4.54	11.67	42.17			59.35	5.73	49.18	51.50	48.34	39.64	68	0.55	6.29	11.42	14.73	23.23	33.42	59.65	46.88	51.99	46.33	38.57	33.59	68	0.37	0.96	3.55	7.80	1.95	13.88	54.37	54.92	46.97	44.87	48.52	47.29
1	9.36	61.4	20.04	33.64	33.64	69	0.68	1.67	39.98				56.26	52.39	54.49	2.16			69	0.68	6.44	11.54	14.92	22.66	33.49	56.56	46.43	52.47	46.24	37.42	29.56	69	0.31	2.54	6.82	11.71	12.81	16.38	53.83	49.22	44.49	5.56	46.92	4.66
1	9.49	63.7	19.64	26.59	26.59	70	0.68	6.92	11.61	41.67			54.35	49.89	51.68	43.53	36.45	18.78	70	0.83	6.79	11.23	14.79	23.54	32.54	54.43	48.66	53.00	46.96	38.73	29.70	70	0.34	7.64	11.62	12.73	15.84	21.88	53.37	47.56	5.34	47.53	4.47	36.23
1	9.63	62.2	19.62	30.23	30.23	71	0.94	1.86	39.92				51.56	52.86	53.23	45.65	3.40		71	0.93	5.86	11.35	14.67	22.66	34.67	51.62	47.93	53.50	47.35	38.38	3.86	71	0.53	5.22	9.22	11.59	13.89	18.46	49.90	46.87	47.20	5.79	44.16	4.21
1	9.77	6.3	19.89	27.02	27.02	72	0.86	5.17	7.73	1.73	13.47	18.13	55.55	49.93	49.63	5.94	43.81	21.19	72	0.99	6.23	11.23	14.73	22.79	33.85	55.69	48.34	53.77	47.76	38.96	33.28	72	0.26	1.47	6.17	9.46	11.73	15.60	5.79	52.38	46.85	47.65	5.18	45.29
1	9.91	6.5	19.86	26.59	26.59	73	0.93	9.29	11.92	43.36			55.45	51.61	52.99	53.46	2.71		73	0.93	6.36	1.92	16.42	23.42	33.23	55.55	48.26	51.90	46.25	4.76	36.14	73	0.43	5.00	2.00	13.20	17.69	23.49	54.35	46.96	49.83	44.79	41.39	35.76
1	10.05	6.5	19.01	26.64	26.64	74	1.17	5.67	11.29	11.85	43.58		58.55	55.28	23.83				74	1.17	5.92	11.29	14.73	23.16	33.84	58.59	48.72	54.64	45.34	37.18	29.14	74	0.22	0.82	5.11	11.74	15.96	1.68	5.35	56.22	47.57	49.18	4.73	51.57
1	10.18	46.1	17.81	27.5	27.5	75	0.68	1.17	11.67	44.00			56.77	53.94	49.88	39.14	38.64	22.76	75	0.68	6.15	1.54	15.17	22.91	33.41	56.82	47.19	54.32	46.28	4.42	38.17	75	0.36	1.44	9.15	11.40	14.36	2.36	53.50	5.97	47.68	52.23	44.19	38.35
1	10.32	41.2	16.54	27.01	27.01	76	0.62	11.14	4.72				55.67	51.83	5.63	43.94	37.86	38.57	76	0.62	5.98	11.73	14.67	22.66	33.54	55.71	47.66	52.24	48.96	39.46	31.92	76	0.62	2.84	1.84	12.22	14.97	21.54	53.57	47.85	48.53	48.16	44.13	37.99
1	10.46	46.9	14.95	27.36	27.36	77	0.84	5.29	9.42	11.17	41.36		57.68	5.32	48.39	5.16	48.11	19.92	77	0.83	6.42	1.73	14.54	22.79	33.48	57.74	48.13	53.23	44.83	37.40	32.27	77	-0.66	0.74	2.23	7.42	1.66	13.95	5.76	54.28	48.35	46.16	51.16	44.79
1	10.60	44.2	15.13	26.91	26.91	78	0.93	7.43	1.41	11.92	43.47		54.76	52.21	48.97	38.95	34.83	33.45	78	1.56	6.66	11.42	15.34	22.79	34.29	54.74	48.49	52.96	45.29	38.00	28.45	78	0.19	1.16	6.97	1.70	19.18	13.20	5.64	51.21	47.16	51.27	38.75	44.55
1	10.73	5.4	16.39	26.66	26.66	79	0.65	8.73	11.98	42.80			54.87	5.23	52.44	49.68	37.95	38.36	79	0.66	6.17	11.13	15.30	21.73	34.67	54.95	47.12	52.77	45.32	38.67	29.16	79	0.33	5.42	1.72	15.57	2.89	12.32	53.34	45.19	5.61	39.54	37.66	45.72
1	10.87	56.9	16.83	26.72	26.72	80	0.86	6.24	12.15	39.67			53.57	5.42	48.71	5.68	46.68	29.60	80	0.99	6.48	11.73	14.80	23.12	33.48	53.62	47.83	53.50	47.36	41.18	38.33	80	0.61	6.98	11.59	12.55	2.46	41.64	51.68	47.89	5.14	48.59	38.84	32.18
1	11.01	58.6	17.71	26.77	26.77	81	0.93	5.44	1.73	11.99	42.23		56.78	49.35	51.28	44.67	35.27	36.37	81	1.55	6.44	11.48	14.48	22.85	34.91	56.92	51.63	54.26	46.25	39.34	41.22	81	0.33	4.91	1.52	12.55	29.71	37.33	55.85	5.69	51.58	49.54	35.56	35.12
1	11.15	61.4	18.65	26.56	26.56	82	1.53	5.29	1.98	25.35	44.37		57.17	5.38	52.55	48.36	4.30	17.84	82	0.93	5.54	11.23	15.17	22.91	33.85	57.26	50.00	52.71	44.94	37.45	31.11	82	0.17	1.61	5.32	9.21	11.93	15.92	51.41	54.40	48.24	46.39	5.48	41.50
1	11.28	51.9	17.9	26.57	26.57	83	0.92	5.48	1.98	11.42	43.69		58.83	51.43	52.95	48.60	43.32	4.65	83	0.92	6.18	11.17	15.35	22.73	34.67	58.85	49.82	54.78	45.66	38.92	32.82	83	0.27	1.54	4.86	8.58	15.80	11.21	54.83	53.26	46.94	46.34	42.25	53.34
1	11.42	43.2	16.83	26.16	26.16	84	0.74	6.67	1.92	13.41	44.16		56.15	52.59	55.12	28.83			84	0.74	6.48	11.42	14.48	22.48	32.86	56.92	48.73	52.53	45.72	38.19	31.57	84	0.36	1.37	7.65	1.83	12.57	19.18	52.54	51.54	46.77	49.83	46.62	38.49
1	11.56	41.9	15.38	26.78	26.78	85	0.43	6.67	11.64	41.49			55.66	48.39	51.95	44.42	36.13	36.49	85	0.83	6.29	1.35	15.17	23.29	33.49	55.78	47.97	52.77	46.77	39.20	32.59	85	0.36	2.57	7.91	11.84	14.13	17.76	53.38	49.55	47.26	5.45	43.82	39.76
1	11.70	52.2	15.54	26.9	26.9	86	0.93	9.92	39.17				55.82	53.95	53.48	47.83	27.52		86	0.82	6.23	11.41	14.48	22.79	34.29	55.92	48.93	53.80	47.84	41.24	39.44	86	0.31	1.95	6.83	1.45	12.68	33.68	53.47	49.67	47.84	5.36	48.83	35.35
1	11.83	56.6	16.75	27.1	27.1	87	0.32	4.67	9.48	12.42	16.92	3.18	56.45	51.96	49.50	48.61	43.95	39.93	87	0.43	5.42	1.65	15.46	23.41	32.48	56.74	52.69	51.98	47.67	45.72	44.68	87	0.22	1.32	5.35	9.67	12.16	2.91	53.15	51.16	5.35	48.99	47.87	42.73
1	11.97	58.5	17.95	30.58	30.58	88	1.68	7.93	2.47	43.47	48.93		#VALUE!	51.76	49.82	4.80	35.35	11.24	88	0.93	5.14	1.42	14.48	22.54	34.47	66.24		#VALUE!				88	0.56	4.37	11.74	15.59	2.59	27.59	62.76	65.52	63.99	62.66	61.89	57.52
1	12.11	6.6	18.88	26.87	26.87	89	0.67	9.98	3.48	37.94			57.44	49.95	48.98	51.60	4.93	37.98	89	0.67	5.98	11.35	15.23	23.48	34.98	57.55	49.67	53.19	46.98	41.96	37.77	89	0.37	5.69	11.35	15.65	23.81	41.49	56.59	48.12	52.11	43.30	37.69	31.39
1	12.25	58.9	18.74	27.41	27.41	90	0.86	5.48	1.92	12.54	4.72		55.69	55.43	52.96	39.74	25.55		90	0.86	5.98	11.35	14.92	22.85	33.67	55.55	48.29	52.82	47.47	43.88	44.14	90	0.72	5.23	11.83	19.84	38.33	43.24	54.95	47.43	51.75	41.21	38.27	35.96
1	12.38	56.9	18.14	26.74	26.74	91	0.82	6.20	1.98	12.73	42.80		54.98	5.53	53.36	4.19	31.26		91	0.81	5.98	11.12	14.63	23.16	33.80	55.15	48.93	52.14	46.17	39.48	38.34	91	0.26	2.35	6.57	1.17	12.27	26.22	52.37	49.36	46.78	46.77	49.95	35.24
1	12.52	56.9	17.83	27.1	27.1	92	1.49	9.73	12.74	42.63			54.26	52.61	48.95	41.47	37.49	34.87	92	0.92	6.17	1.85	14.79	23.23	33.35	54.29	47.70	52.90	46.69	41.46	41.77	92	0.62	6.69	11.76	17.83	29.55	39.82	53.27	46.97	51.24	42.78	36.75	35.59
1	12.66	52.2	17.27	27.02	27.02	93	1.53	5.17	7.73	11.42	15.17	34.80	55.32	55.17	5.67	23.88			93	1.18	6.29	11.17	15.17	22.91	33.13	55.66	49.44	52.74	47.67	42.90	42.30	93	0.47	2.63	7.15	11.19	13.80	22.24	52.98	49.32	48.61	5.37	46.24	4.36
1	12.80	48.3	17.3	29.58	29.58	94	0.56	8.49	12.54	25.67	42.68		57.39	51.93	49.78	46.57	36.58	37.50	94	0.68	6.16	11.36	15.98	23.16	34.17	57.48	47.69	5.38	45.84	37.77	34.31	94	0.32	1.18	4.58	9.85	12.99	17.33	53.15	53.63	46.53	46.94	46.74	4.29
1	12.94	49	17.05	27.29	27.29	95	0.54	5.74	11.98	4.91			56.48	5.53	5.72	51.25	41.28	22.64	95	0.54	6.17	11.13	15.30	23.17	33.85	56.52	47.42	51.16	46.82	39.82	37.30	95	0.29	1.57	6.29	11.34	14.49	18.45	52.94	51.42	45.85	49.42	43.93	4.59
1	13.07	5.8	16.75	30.12	30.12	96	0.74	5.86	12.42	42.69			56.52	49.74	49.17	5.47	39.55	38.16	96	0.74	5.99	11.79	14.23	22.91	34.54	56.53	46.20	53.27	48.24	36.98	32.19	96	0.23	1.66	7.96	11.66	12.84	16.92	5.35	53.58	45.67	5.45	48.57	39.85
1	13.21	53.8	16.7	26.66	26.66	97	0.62	5.89	1.91	11.67	42.24		57.96	55.29	5.45	39.93	17.23		97	0.62	5.86	11.38	14.48	22.66	34.48	57.99	51.92	55.91	47.74	43.51	41.95	97	0.22	1.57	5.59	9.48	11.35	37.97	55.76	52.92	49.66	5.15	53.42	36.39
1	13.35	59.6	17.53	26.43	26.43	98	0.43	6.29	12.98	41.92			55.41	52.12	51.34	36.73	36.37	11.94	98	0.36	6.29	1.98	14.85	23.23	35.35	55.45	47.47	51.45	47.22	39.76	35.18	98	0.99	1.43	7.41	11.41	14.23	2.21	51.56	5.37	46.34	48.83	45.64	38.36
1	13.49	6.6	18.07	26.46	26.46	99	0.85	4.98	1.64	14.35	25.23	46.24	55.75	51.88	5.25	4.32	32.24	36.68	99	0.93	6.23	11.16	15.48	23.29	35.35	56.00	48.74	52.49	48.90	43.64	4.88	99	0.44	3.83	11.67	15.99	23.35	31.22	53.95	48.81	51.16	46.17	4.38	36.73
1	13.62	57.6	18	27.51	27.51	100	0.87	5.17	11.41	13.42	41.84		56.75	5.34	52.52	52.50	24.61		100	0.87	5.92	11.67	14.67	23.41	33.86	56.81	46.90	52.72	46.78	4.75	42.26	100	0.24	1.99	11.85	26.53	34.11	4.22	53.36	51.92	52.18	36.37	35.93	35.87
1	13.76	59	18.08	27.26	27.26	101	0.93	6.48	11.63	42.36			55.88	54.79	48.16	34.81	19.85		101	1.52	6.16	11.48	14.55	22.92	33.36	55.93	48.52	54.66	46.65	37.76	28.80	101	0.26	1.83	6.12	1.97	12.49	17.32	53.13	49.85	46.83	52.17	48.60	4.86
1	13.90	53.2	17.13	28.09	28.09	102	0.92	1.72	4.42				53.62	56.12	53.97	44.59	16.52		102	0.92	6.54	11.64	14.67	22.48	33.42	53.16	46.96	53.58	47.53	39.36	29.18	102	0.40	1.46	6.49	12.29	15.91	11.77	48.91	48.25	45.30	49.20	41.84	49.97
1	14.04	5.3	16.73	27.04	27.04	103	1.45	5.73	1.98	41.55			56.33	52.20	52.28	44.39	38.39	41.25	103	1.45	6.29	1.98	15.13	22.92	34.23	56.36	47.65	52.75	46.24	38.12	32.64	103	0.38	1.70	7.19	12.00	13.20	17.76	52.69	52.84	45.92	5.56	45.59	39.47
1	14.17	55	16.34	27	27	104	0.67	6.54	11.29	14.17	43.24		59.64	51.50	51.77	5.55	43.89	41.47	104	0.66	6.39	11.30	14.42	22.66	33.85	59.68	48.81	52.77	46.23	38.17	29.63	104	0.12	1.57	5.87	1.55	12.56	18.82	56.46	55.14	46.39	48.35	5.38	38.23
1	14.31	5.7	16.2	26.68	26.68	105	1.52	8.65	14.29	42.46			59.65	49.92	52.37	42.78	37.90	11.62	105	1.18	6.43	1.79	15.29	23.40	33.73	59.68	49.28	51.30	46.45	37.99	33.29	105	0.29	0.92	5.35	9.87	11.87	16.29	51.20	57.49	47.86	45.93	48.15	42.52
1	14.45	44.8	15.91	28.24	28.24	106	0.55	5.61	11.63	41.18			6.62	49.33	51.45	47.66	4.18	6.26	106	0.55	5.86	1.98	15.35	22.54	34.31	6.64	48.82	52.97	46.56	38.12	28.44	106	0.39	1.95	5.83	11.69	15.58	1.11	58.73	53.62	46.89	49.43	43.40	48.87
1	14.59	46.4	16.1	29.89	29.89	107	0.33	1.29	41.36				58.76	5.25	52.80	46.64	19.66		107	0.34	5.86	1.99	15.47	22.92	33.23	58.77	48.66	53.83	45.43	38.11	29.80	107	0.14	1.11	5.61	11.33	12.76	8.84	57.44	5.65	45.37	5.28	47.23	46.71
1	14.72	5.2	16.22	27.15	27.15	108	0.74	5.42	11.49	12.17	43.24		55.76	52.32	5.16	38.82	34.26	16.83	108	0.74	5.92	11.29	15.14	23.39	33.36	55.79	47.63	53.93	46.79	38.78	31.97	108	0.22	1.26	6.32	1.99	12.23	18.34	5.71	51.87	46.16	5.38	49.68	4.78
1	14.86	47.9	16.14	27.09	27.09	109	1.70	5.67	11.73	41.28			55.32	52.63	54.70	24.33			109	1.30	5.99	11.73	14.48	23.29	33.48	55.40	49.53	52.37	48.34	38.43	32.28	109	0.13	1.32	6.59	11.19	13.82	17.18	47.53	53.40	47.25	49.49	48.24	39.36
1	15.00	46.9	16.3	26.47	26.47	110	0.87	5.31	1.13	11.35	42.93		56.27	49.77	48.64	5.95	42.77	18.85	110	0.87	5.80	1.85	15.17	23.40	33.42	56.33	49.13	54.13	45.52	38.94	3.98	110	0.36	1.20	6.33	1.74	12.73	15.77	51.35	52.37	47.14	5.47	49.17	4.17
1	15.14	46.5	15.98	26.77	26.77	111	0.68	5.23	11.42	12.17	43.73		55.58	49.33	52.84	48.63	35.51	37.16	111	0.68	6.17	11.17	14.79	22.91	33.65	55.66	46.90	52.89	46.57	38.43	29.28	111	0.31	1.69	8.88	14.16	19.13	11.40	52.24	49.36	46.43	44.19	38.24	5.65
1	15.27	44.2	15.02	26.8	26.8	112	0.93	7.17	11.92	15.79	2.79	49.00	54.69	53.55	44.37	33.96	19.45		112	1.18	6.43	1.67	14.63	22.73	33.42	54.82	48.51	52.16	47.42	37.61	29.54	112	0.33	1.49	5.46	9.30	11.34	14.43	49.68	5.97	45.89	46.89	49.17	45.25
1	15.41	4.4	14.53	26.44	26.44	113	1.00	7.29	12.67	19.42	25.48	44.88	57.83	5.39	47.91	51.86	44.25	37.49	113	1.33	6.42	11.17	15.46	22.66	32.79	57.97	5.29	52.45	48.12	41.23	33.39	113	0.34	1.43	4.98	8.72	12.43	16.63	52.91	53.15	48.33	48.48	49.63	42.76
1	15.55	39.3	14.33	26.59	26.59	114	0.73	7.42	11.67	14.74	44.37		57.78	55.17	5.28	24.12			114	0.73	5.92	1.98	14.85	23.23	34.13	57.82	49.92	52.62	47.36	37.96	32.92	114	0.31	1.24	6.42	1.69	12.47	16.86	54.25	52.17	48.18	47.22	48.57	42.17
1	15.69	43.2	14.7	27.13	27.13	115	0.55	9.73	12.23	43.63			61.16	53.33	54.99	52.84	15.54		115	0.55	6.45	11.23	15.16	23.48	33.48	61.18	51.42	53.67	49.13	46.69	43.40	115	0.57	5.39	8.63	11.72	15.82	21.75	6.38	49.93	47.85	51.56	45.12	43.27
1	15.83	55.9	15.66	27.34	27.34	116	0.36	5.29	1.36	12.17	42.48		61.78	5.85	51.77	42.95	38.37	9.54	116	0.36	6.44	11.42	14.54	22.29	33.73	61.17	49.65	53.54	46.53	38.15	32.29	116	0.25	5.57	1.59	11.95	13.69	17.84	6.52	48.41	5.65	47.34	43.91	39.39
1	15.96	47.7	15.98	27.28	27.28	117	0.73	1.22	4.48				55.32	51.73	51.96	5.16	4.58	2.48	117	0.86	6.42	11.35	14.55	22.42	34.73	55.37	48.17	53.90	47.15	38.73	29.92	117	0.45	1.59	7.24	1.35	12.30	15.65	51.98	49.17	46.98	49.25	5.16	41.52
1	16.10	4.2	15.91	27.82	27.82	118	0.86	5.79	11.43	42.23			54.63	49.47	47.44	5.88	41.33	36.35	118	0.99	6.42	11.42	14.73	23.41	33.86	54.68	48.36	52.62	46.94	37.15	31.51	118	0.57	6.12	1.67	12.99	13.82	17.85	52.92	46.69	47.22	49.27	43.66	38.38
1	16.24	44.8	15.02	29.3	29.3	119	0.68	1.23	39.98				52.85	5.64	51.27	5.62	44.91	13.11	119	0.69	6.17	11.13	14.48	22.65	34.23	52.93	48.46	51.75	47.68	38.46	29.46	119	0.46	5.75	11.36	13.70	18.62	21.60	51.34	47.51	49.89	45.82	39.34	35.75
1	16.38	49.2	14.98	29.34	29.34	120	0.86	6.18	11.98	18.42	27.40	49.88	6.25	54.39	52.90	2.58			120	0.86	5.73	11.12	15.30	23.16	34.49	6.24	51.13	54.35	53.61	52.46	51.96	120	0.61	12.85	21.68	27.59	32.73	41.22	58.93	54.34	48.79	46.73	46.58	44.67
1	16.51	44.9	14.6	27.06	27.06	121	0.62	9.92	11.92	24.16	34.75		58.97	51.70	52.46	5.19	38.72	31.85	121	0.62	5.92	1.92	15.54	23.40	34.68	59.45	49.76	53.99	46.12	41.97	41.17	121	0.20	1.56	5.32	11.38	15.25	38.23	56.37	51.49	47.70	53.14	43.18	36.45
1	16.65	42.4	14.48	28.72	28.72	122	0.68	5.92	11.16	41.99			53.44	52.19	54.54	5.26	22.99		122	0.93	6.54	1.92	15.48	22.35	33.35	53.12	47.26	52.95	45.39	39.45	3.48	122	0.26	1.93	6.32	9.46	11.64	17.23	49.25	47.64	45.72	47.63	5.46	4.63
1	16.79	43.8	13.97	27.87	27.87	123	0.89	5.29	11.98	4.24			56.65	54.29	51.94	42.32	26.54		123	0.90	5.92	1.92	14.63	23.42	34.48	56.71	48.83	54.29	47.31	39.82	41.13	123	0.77	5.66	1.94	14.45	19.95	4.53	55.31	48.17	52.99	45.35	37.78	35.54
1	16.93	39.7	13.03	26.91	26.91	124	0.86	6.44	11.29	12.29	44.30		56.45	5.79	49.97	5.28	43.54	15.64	124	0.98	5.63	11.24	14.64	22.79	33.54	56.59	46.98	53.25	47.44	38.38	29.30	124	0.22	1.69	6.12	1.76	17.59	12.62	51.74	52.38	45.39	49.57	4.31	48.85
1	17.06	37.2	13.05	27.1	27.1	125	0.93	5.42	8.35	12.35	43.76		55.97	51.65	52.24	5.79	4.83	36.57	125	0.86	6.42	11.35	15.17	22.48	34.42	56.45	47.26	53.54	47.73	39.16	29.85	125	0.17	1.67	7.56	13.15	18.32	11.35	5.26	53.91	46.29	47.72	39.90	5.84
1	17.20	41.2	13.9	29.87	29.87	126	0.49	9.43	12.17	41.20			56.62	5.73	47.27	51.65	39.97	36.98	126	0.62	6.54	1.92	15.48	22.16	34.35	56.66	46.13	52.27	45.36	38.68	29.19	126	0.22	0.87	7.13	1.59	12.85	18.87	52.32	51.78	45.45	49.89	44.99	39.39
1	17.34	5.5	14.71	19.33	19.33	127	0.57	4.92	1.92	13.85	22.48	37.93	58.75	54.73	41.55	16.24			127	0.56	5.79	11.23	14.48	22.42	33.79	58.88	46.98	51.89	46.87	38.30	32.34	127	-0.37	0.61	3.43	11.86	12.73	15.73	5.14	56.66	48.30	48.67	47.28	41.94
1	17.48	51.1	14.78	26.81	26.81	128	0.68	8.98	11.55	14.80	42.92		57.54	5.19	51.71	41.63	31.69	32.42	128	0.68	5.85	11.42	14.54	22.73	33.42	57.56	48.68	53.84	46.00	37.74	31.33	128	0.31	1.17	5.85	8.86	11.33	14.24	52.78	53.52	46.67	46.20	51.85	43.69
1	17.61	49.5	15.62	26.57	26.57	129	0.55	6.63	1.79	41.43			55.50	54.36	52.17	41.86	12.60		129	0.93	6.29	1.67	14.79	22.79	34.29	55.67	49.73	54.34	45.64	37.87	29.41	129	0.16	1.19	6.34	1.48	11.62	15.50	52.59	49.90	47.81	49.69	49.85	41.70
1	17.75	45.4	16.52	27.09	27.09	130	0.69	6.98	11.63	15.48	21.42	43.93	61.19	56.39	23.15				130	0.69	5.73	11.29	14.98	22.62	33.79	61.15	51.16	54.66	45.98	41.45	36.16	130	0.24	1.23	5.22	1.47	11.98	19.45	56.29	57.31	49.90	5.34	5.35	39.44
1	17.89	54.1	17.13	26.35	26.35	131	0.68	5.36	9.98	12.62	42.25		58.84	48.97	52.64	44.14	33.73	34.99	131	0.82	6.23	11.36	14.67	22.79	33.98	58.92	48.31	52.87	46.83	39.32	34.24	131	0.18	0.94	3.83	9.73	11.82	14.34	53.78	55.45	47.12	47.14	49.73	43.44
1	18.03	59.9	17.13	28.73	28.73	132	0.82	6.66	11.91	41.80			55.16	51.29	5.60	48.31	41.90	39.68	132	0.68	5.85	11.42	14.54	23.40	33.92	55.18	48.87	52.38	46.76	36.93	3.67	132	0.22	1.13	5.66	1.44	12.28	15.49	48.80	52.13	47.37	46.85	49.25	42.76
1	18.16	56.9	17.09	27.5	27.5	133	0.68	1.67	36.69				52.42	51.94	49.39	45.74	37.29	36.68	133	0.68	6.29	11.17	15.48	22.79	33.15	52.59	47.12	52.55	47.62	39.52	33.36	133	0.53	4.76	8.81	11.83	13.85	17.45	51.23	44.69	46.54	49.18	44.26	41.64
1	18.30	43	16.18	26.69	26.69	134	0.49	7.36	11.73	43.48			57.20	5.43	52.66	47.88	35.83	34.30	134	0.73	6.16	11.14	14.73	22.85	34.35	57.26	47.22	52.69	46.69	37.81	29.68	134	0.19	1.75	6.17	12.84	16.79	11.20	54.29	5.25	45.72	47.16	4.35	49.71
1	18.44	43.3	15.35	26.18	26.18	135	0.69	6.54	11.85	43.66			57.78	5.41	5.31	5.28	4.17	18.91	135	0.68	6.49	1.98	14.73	22.42	34.41	57.84	49.95	51.68	45.53	37.15	28.93	135	0.18	0.84	6.22	1.59	16.22	12.46	53.44	53.63	47.65	48.16	4.88	46.42
1	18.58	49.1	14.91	27.07	27.07	136	0.99	6.54	11.73	42.16			54.81	54.16	52.42	43.11	22.27		136	1.30	6.16	11.15	14.48	22.12	33.55	54.90	49.52	53.59	47.22	38.32	32.54	136	0.23	2.18	6.44	11.13	13.21	18.40	51.62	49.26	47.47	5.91	46.14	4.26
1	18.71	46.2	15.14	27.26	27.26	137	1.48	5.65	11.54	11.73	43.49		56.76	51.23	5.64	49.97	43.86	38.12	137	1.30	5.80	11.42	14.73	22.79	32.67	56.84	5.92	55.52	46.93	39.37	33.42	137	0.35	1.98	6.14	11.23	12.70	16.95	52.59	52.44	49.25	53.32	46.88	41.84
1	18.85	46	15.64	26.82	26.82	138	0.76	11.99	4.34				54.49	5.57	5.16	51.12	42.64	39.54	138	0.58	5.86	1.98	14.98	22.63	33.92	54.54	48.78	52.70	46.45	39.16	3.28	138	0.44	5.17	7.78	1.42	17.32	12.59	53.43	46.58	44.12	48.76	41.32	46.62
1	18.99	44.3	15.85	26.77	26.77	139	0.74	4.86	9.73	12.41	16.63	22.92	56.37	51.38	54.11	23.42			139	0.74	5.79	11.15	14.98	22.91	34.48	56.76	49.48	52.75	46.43	38.98	3.91	139	0.24	1.63	5.20	1.21	18.84	12.28	52.20	52.28	47.81	48.47	39.13	49.15
1	19.13	39.5	14.65	26.41	26.41	140	1.97	5.98	11.54	42.61			56.99	50.00	51.54	45.66	35.44		140	1.95	6.17	1.98	14.29	22.54	33.28	57.57	48.24	54.15	47.17	38.25	31.21	140	0.18	1.36	5.20	9.83	11.45	13.70	5.80	54.14	46.69	47.98	51.29	45.83
1	19.27	39.9	15.11	26.4	26.4	141	0.82	7.79	12.55	2.41	3.73	39.73	6.49	53.47	4.93	31.17	29.15	32.32	141	0.86	5.92	11.17	14.67	23.40	32.86	6.67	53.17	54.57	5.64	45.53	46.65	141	0.62	1.97	11.46	32.37	39.37	26.67	56.46	57.52	53.15	4.72	41.20	32.37
1	19.40	42.1	14.21	27.21	27.21	142	0.88	1.86	38.29				53.87	49.77	5.41	49.32	4.19	42.58	142	0.87	6.54	11.54	14.48	23.40	33.80	53.97	46.61	52.78	47.16	38.65	3.44	142	0.31	1.35	6.36	11.33	12.82	17.96	49.66	49.84	45.39	49.98	47.99	39.27
1	19.54	41.1	14.97	27	27	143	0.97	1.43	12.17	42.79			55.27	53.58	52.69	36.63	9.70		143	0.97	5.80	1.85	15.23	22.98	34.17	55.36	46.96	52.55	44.76	38.43	28.55	143	0.43	1.79	4.87	11.29	16.23	8.82	47.72	52.83	45.31	5.66	41.41	45.95
1	19.68	47.2	15.93	26.94	26.94	144	0.74	5.92	8.64	11.17	16.35	36.84	56.40	52.54	51.62	38.70	33.69	36.18	144	0.86	5.88	1.79	14.85	22.62	33.35	56.52	48.39	53.33	46.29	38.75	3.83	144	0.35	1.85	5.33	1.14	12.86	17.39	47.54	54.83	46.45	5.38	48.87	4.78
1	19.82	48	15.63	26.79	26.79	145	0.55	5.45	1.48	11.80	43.36		57.15	52.74	53.86	42.79	21.56		145	0.55	5.67	1.79	15.42	22.91	33.85	57.30	48.27	53.73	45.98	39.58	31.90	145	0.12	1.32	5.95	1.93	13.86	2.22	53.14	52.51	46.60	52.36	44.53	38.42
1	19.95	44	16.23	27.18	27.18	146	1.49	5.36	1.73	12.48	43.24		54.99	51.29	51.11	48.15	4.67	22.37	146	1.36	5.86	1.98	14.85	22.66	33.91	55.14	48.98	52.37	45.35	37.60	32.49	146	0.32	2.68	6.20	1.97	11.85	14.73	51.50	5.97	46.48	47.82	48.25	41.75
1	20.09	51	16.41	28.25	28.25	147	0.88	5.73	11.73	41.37			53.37	54.71	53.97	46.75	43.57	44.79	147	0.87	6.19	11.17	14.92	22.85	33.54	53.45	47.43	51.99	46.98	37.73	31.32	147	0.25	2.12	7.34	11.40	13.95	17.32	5.98	46.58	45.92	49.76	44.79	39.36
1	20.23	5.4	15.42	28.37	28.37	148	0.76	5.54	1.79	12.48	43.70		54.98	52.70	52.68	43.24	35.73	34.99	148	0.79	6.43	11.41	15.46	22.62	33.92	55.66	47.73	52.66	46.36	37.66	28.84	148	0.12	2.17	6.66	13.19	16.97	1.95	52.42	47.80	45.79	44.53	4.69	51.27
1	20.37	49.8	15.8	29.2	29.2	149	0.12	7.79	21.54	35.84	44.37		#VALUE!	53.69	51.17	45.93	25.41		149	0.12	5.48	1.79	14.35	22.73	34.17		5.89	53.15	47.78	38.84	3.45	149	0.19	0.45	2.68	1.69	13.33	0.20	71.19	72.48	57.53	51.16	47.47	76.17
1	20.50	51.5	16.1	26.95	26.95	150	0.49	5.79	1.98	12.41	42.92		58.27	52.35	51.84	46.63	38.84	37.86	150	0.62	6.29	11.14	14.42	23.12	34.29	58.24	48.32	52.33	46.94	37.40	3.67	150	0.13	1.19	5.68	11.33	13.68	18.23	55.35	53.23	46.75	5.47	45.96	37.79
1	20.64	5.8	15.7	27.17	27.17	151	0.68	9.85	12.80	43.17			56.47	5.62	49.58	5.73	44.19	39.88	151	0.68	6.55	11.48	14.92	22.48	34.46	56.50	46.57	51.98	46.95	38.44	29.99	151	0.28	1.39	7.30	1.49	12.67	16.30	52.23	52.29	45.26	47.18	48.78	42.62
1	20.78	44.4	15.48	27.04	27.04	152	0.18	8.64	26.73	42.73	45.47	27.56	#VALUE!	51.29	5.93	42.54	35.45	33.78	152	0.18	5.64	1.73	14.54	23.42	33.85	76.25		6.55	57.49	54.71	52.25	152	0.24	0.68	2.35	5.96	11.92	17.26	70.00	71.47	68.33	62.99	57.94	53.72
1	20.92	4.5	14.38	27.27	27.27	153	0.67	6.79	11.98	44.17			#VALUE!	49.93	53.29	46.90	21.39		153	0.65	6.47	11.17	14.63	22.98	33.67	71.97	47.43	52.25	47.37	38.41	31.53	153	0.12	0.62	2.48	8.82	12.88	14.72	7.83	6.44	53.22	46.45	49.99	44.23
1	21.05	42.2	14.81	27.16	27.16	154	0.24	3.67	11.48	33.48	46.63		#VALUE!	49.32	5.44	49.37	44.33	25.60	154	0.13	5.92	1.73	14.73	22.54	33.86			59.44	57.34	53.79	51.68	154	0.69	0.93	2.24	4.27	7.46	12.57	74.73	69.58	67.75	64.27	59.36	56.26
1	21.19	45.8	15.45	28.36	28.36	155	0.74	8.45	12.42	36.92	44.45		54.64	49.92	51.17	48.27	42.83	23.17	155	0.62	6.79	1.79	14.78	22.91	33.92	54.61	49.60	52.26	46.76	37.79	3.79	155	0.32	7.44	1.59	12.48	15.34	19.42	54.58	49.26	48.44	47.25	41.73	38.19
1	21.33	44	15.98	31.53	31.53	156	0.31	9.14	11.99	35.16	53.64		62.43	52.75	48.97	36.18	37.41	13.16	156	0.31	6.67	11.14	14.42	23.62	33.48	62.44	48.99	53.67	47.25	38.33	32.54	156	0.75	1.51	7.49	11.49	12.43	15.59	61.18	52.72	47.85	5.36	47.75	42.66
1	21.47	48.8	16.64	27.31	27.31	157	0.78	1.29	4.99				55.95	51.53	51.73	48.58	19.63		157	0.53	6.16	11.42	15.23	22.55	34.35	55.87	46.98	53.86	45.97	38.41	29.79	157	0.33	3.65	8.32	11.74	18.95	14.34	54.56	46.92	45.47	51.53	38.68	42.27
1	21.60	61.3	17.4	27.02	27.02	158	0.86	11.17	23.29	36.43			53.16	54.46	52.94	42.79	21.34		158	1.53	6.36	11.14	15.54	21.98	34.18	53.23	48.29	5.95	48.29	39.68	29.88	158	0.48	4.23	8.70	14.78	18.93	11.82	51.95	45.54	45.74	44.69	4.94	48.93
1	21.74	57.6	17.59	26.97	26.97	159	0.44	5.54	11.85	41.73			54.26	48.11	51.19	44.99	4.29	12.52	159	0.56	6.17	11.54	14.35	22.48	33.99	54.30	44.54	5.64	47.55	37.42	3.55	159	0.36	4.41	9.24	11.84	13.34	16.15	53.46	43.34	44.68	46.80	46.24	4.97
1	21.88	51.7	17.49	27.12	27.12	160	0.25	9.63	11.98	17.80	41.37		64.56	53.34	54.15	52.76	28.58		160	0.25	6.17	11.23	15.17	22.79	33.66	64.62	46.17	51.59	46.37	38.14	32.92	160	0.71	0.86	3.24	9.24	11.47	16.69	62.43	57.47	47.44	45.17	49.52	42.39
1	22.02	49.7	17.17	27.04	27.04	161	0.24	4.48	11.73	15.85	19.98	27.24	56.17	48.82	49.74	49.99	39.65	35.96	161	0.37	5.36	1.92	14.92	22.98	31.24	56.63	5.76	5.98	48.70	45.38	44.15	161	0.21	3.19	7.49	11.13	15.13	23.48	54.39	5.12	48.35	48.25	45.37	41.62
1	22.16	53.4	16.41	26.83	26.83	162	0.57	8.24	16.54	38.79			66.26	53.59	51.62	21.57			162	0.55	5.24	11.42	14.48	22.63	33.54	66.69						162	0.44	4.49	11.83	15.92	23.37	37.84	63.14	65.89	64.32	62.91	59.37	54.47
1	22.29	5.1	16.43	26.67	26.67	163	0.61	8.66	18.85	34.66	42.67	42.67	#VALUE!	55.66	53.85	27.45			163	0.61	5.85	11.13	14.48	22.91	33.42			59.25	56.41	53.27	5.74	163	0.24	0.83	1.73	3.35	6.94	12.61	72.73	72.71	68.49	63.15	59.32	56.62
1	22.43	44.8	15.87	29.63	29.63	164	0.54	9.87	16.67	27.67	36.83		#VALUE!	52.84	47.66	37.99	32.67	15.56	164	0.54	6.15	11.42	14.42	23.29	34.43		47.40	51.66	48.25	37.87	3.36	164	-0.38	6.97	11.75	13.34	16.87	2.32	77.17	46.56	49.44	46.94	39.37	35.88
1	22.57	52.8	16.59	30.05	30.05	165	0.18	8.30	11.98	15.79	44.67		63.69	51.66	51.30	45.38	37.34	38.98	165	0.18	6.54	11.15	14.42	23.35	33.79	63.70	48.53	52.87	46.52	37.48	31.88	165	-0.39	0.84	6.92	11.95	12.30	16.29	59.86	59.28	46.98	48.82	48.96	39.67
1	22.71	61.3	16.77	29.8	29.8	166	0.24	11.86	4.55				55.15	49.12	51.59	43.19	38.82	38.38	166	0.24	6.67	11.67	14.36	22.73	33.63	55.15	44.98	51.48	48.30	38.87	29.93	166	0.11	2.93	8.29	12.35	2.79	15.22	54.86	43.62	44.49	5.35	38.69	43.47
1	22.84	6.9	17.15	30.31	30.31	167	0.24	11.36	41.30				56.57	53.44	45.24	32.88	32.92	14.36	167	0.24	6.36	11.35	14.13	23.35	33.92	56.59	45.96	51.38	49.54	4.37	3.55	167	0.21	1.45	7.88	1.48	17.46	13.98	55.43	47.38	44.70	46.35	42.79	49.33
1	22.98	6.4	18.79	29.99	29.99	168	0.14	7.54	15.63	32.17	42.32		#VALUE!	5.35	52.81	43.49	21.47		168	0.13	4.79	1.67	14.17	23.40	32.42			6.45	58.15	54.37	52.82	168	0.20	0.73	1.83	7.58	12.70	24.48	8.78	73.69	68.82	6.55	56.82	51.60
1	23.12	61.9	18.88	29.27	29.27	169	0.43	4.80	1.98	14.48	21.73	3.48	#VALUE!	47.29	5.36	48.66	4.90	19.92	169	0.43	5.29	1.64	14.48	21.98	32.85		6.66	54.83	49.30	44.98	45.48	169	0.19	0.32	1.70	1.67	4.22	1.73	7.60	75.11	7.13	66.33	59.83	53.34
1	23.26	63.6	18.93	30.43	30.43	170	0.25	9.68	14.17	39.42	56.82		57.26	52.24	48.19	34.42	31.33	31.83	170	0.24	6.54	1.14	14.63	22.79	34.49	57.27	44.27	49.23	46.81	36.77	29.00	170	0.12	1.49	8.34	11.22	17.11	13.73	56.36	45.47	45.66	44.41	38.94	45.93
1	23.39	61.4	19.48	29.04	29.04	171	0.43	9.41	12.92	2.48	46.37		67.45	52.53	52.22	45.78	18.87		171	0.43	6.73	11.35	14.44	22.41	33.38	67.45	48.50	51.74	46.94	38.84	29.83	171	0.12	0.69	3.67	12.34	18.15	7.59	62.61	64.20	52.80	51.16	39.48	46.69
1	23.53	6.2	19.6	29.3	29.3	172	0.42	6.43	13.67	2.85	28.48	33.57	69.76	48.66	53.46	27.47			172	0.42	5.17	11.49	14.54	22.73	33.85	69.75	49.18	49.34	47.19	38.73	34.20	172	0.20	0.69	3.61	7.49	12.17	15.23	64.17	66.36	52.95	44.85	47.92	43.23
1	23.67	62.9	19.81	32.88	32.88	173	0.25	5.80	12.64	17.48	23.67	39.75	65.32	46.64	51.13	42.78	34.53	11.96	173	0.25	6.30	11.73	14.23	23.35	32.42	65.36	46.71	5.57	47.66	37.63	35.33	173	0.12	0.76	2.52	8.48	12.72	37.12	61.85	61.19	5.25	44.74	49.91	31.16
1	23.81	62	20.29	27.41	27.41	174	0.24	7.80	16.54	25.23	29.63	35.42	68.40	49.77	5.97	41.91	37.39	18.62	174	0.62	5.67	1.67	15.79	22.29	34.42	68.54	55.76	5.94	47.32	4.96	36.71	174	0.14	0.83	2.83	4.83	9.73	14.25	65.47	63.73	54.30	53.18	48.62	45.25
1	23.94	61.3	20.02	27.1	27.1	175	0.43	5.86	9.64	13.73	19.17		54.97	53.14	51.39	38.46	14.99		175	0.57	6.73	1.29	14.48	23.23	33.73	54.19	41.58	45.35	45.73	38.17	29.97	175	0.30	0.96	8.44	13.69	22.21	16.47	5.53	49.28	43.50	44.28	35.18	38.99
1	24.08	61.4	20	27.16	27.16	176	0.81	9.99	13.16	44.18			54.22	49.28	51.54	5.47	23.83		176	0.68	6.13	11.43	14.85	22.41	34.42	54.16	43.63	46.85	45.24	36.53	28.31	176	0.29	1.62	7.90	11.72	14.11	2.38	51.82	47.18	43.37	43.88	42.88	35.88
1	24.22	63.4	20.15	33.17	33.17	177	0.63	12.17	41.36				5.76	46.26	49.00	48.60	33.65	34.19	177	0.62	6.54	11.14	14.98	22.85	33.87	5.77	42.25	46.17	45.73	37.49	3.18	177	0.52	7.45	11.79	14.36	17.64	21.71	5.80	42.16	43.40	42.82	38.17	34.89
1	24.36	63.6	20.23	31.48	31.48	178	0.49	8.17	12.91	41.79			51.96	47.43	48.77	48.46	36.87	34.35	178	0.49	6.92	11.42	14.67	23.48	34.48	51.98	42.23	47.26	44.54	36.69	28.93	178	0.57	7.70	11.56	14.59	17.64	21.98	51.22	42.59	44.99	41.77	36.15	33.92
1	24.49	62.4	19.94	35.55	35.55	179	0.76	11.73	4.20				51.33	53.66	49.87	15.12			179	0.62	7.43	1.73	14.54	23.13	33.38	51.19	43.98	49.71	48.24	38.48	3.30	179	0.44	7.66	11.54	13.23	16.35	21.15	5.54	44.37	46.55	47.29	4.21	36.65
1	24.63	61.4	20.17	26.94	26.94	180	1.36	11.23	4.98				49.83	5.69	5.17	38.25	33.70	33.33	180	1.19	6.66	1.92	13.98	23.40	34.73	49.76	42.78	47.30	45.77	35.79	28.23	180	0.46	1.17	6.95	9.85	15.16	12.65	44.48	45.87	41.39	41.68	41.66	44.90
1	24.77	61	20.22	35.19	35.19	181	0.75	6.36	1.99	13.67	42.68		51.81	48.19	51.16	45.82	29.16	35.15	181	0.75	6.36	1.74	15.17	22.98	34.67	51.86	42.82	46.86	43.74	36.16	28.93	181	0.24	0.98	8.35	12.22	16.52	2.88	44.68	49.20	42.58	43.99	39.42	34.36
1	24.91	66.3	19.7	31.24	31.24	182	0.70	9.19	13.17	35.74	44.87		55.25	51.97	4.88	3.53	29.82	13.45	182	0.62	6.16	11.14	15.29	23.16	34.23	55.26	42.88	46.98	42.35	34.79	29.34	182	0.32	1.16	7.22	11.17	13.34	16.88	5.78	51.12	41.89	44.36	39.54	37.54
1	25.05	64.6	18.92	27.63	27.63	183	0.61	6.17	11.23	14.55	19.98	42.79	51.48	5.92	48.95	35.54	19.75		183	0.85	6.85	1.35	15.29	22.48	33.67	51.67	41.65	43.68	42.15	36.81	29.14	183	0.46	7.34	11.85	15.68	2.57	25.93	5.74	42.50	4.37	38.55	35.48	29.59
1	25.18	63.2	19.24	27.71	27.71	184	0.43	6.79	12.35	34.18			51.94	47.12	46.92	48.96	39.48	4.54	184	0.43	6.79	1.67	15.42	22.54	33.44	51.95	41.29	44.68	42.58	36.82	28.68	184	0.26	5.81	8.77	12.34	21.29	16.58	51.16	38.42	41.36	41.68	35.42	37.33
1	25.32	64.1	19.6	27.74	27.74	185	0.35	7.23	12.36	43.56			52.59	46.80	48.88	5.27	18.28		185	0.36	6.36	11.40	15.23	22.23	33.42	52.61	41.93	46.53	44.15	35.68	28.23	185	-0.31	7.57	11.12	12.97	19.95	15.69	51.47	42.44	4.47	44.32	35.29	37.34
1	25.46	64.7	19.96	26.99	26.99	186	0.55	5.40	13.35	42.12			52.39	45.70	48.95	47.14	35.56	15.77	186	0.68	6.44	11.23	14.92	23.12	33.64	52.48	4.73	46.48	44.32	36.52	28.32	186	0.43	1.57	8.35	12.22	13.96	18.83	5.22	45.24	41.68	43.76	41.74	36.84
1	25.60	63.4	20.38	26.85	26.85	187	0.34	6.98	11.92	15.13	39.42		53.79	43.58	47.18	41.96	31.24	31.96	187	0.34	6.73	1.67	14.63	23.12	34.42	53.84	41.59	45.14	42.78	35.23	28.61	187	0.13	0.82	3.32	8.33	12.72	16.46	5.24	48.23	4.33	41.77	43.52	36.91
1	25.73	62.5	19.48	30.1	30.1	188	0.87	7.65	12.35	38.42			51.63	5.62	48.68	37.19	12.65		188	0.86	6.66	1.79	15.17	23.35	34.29	51.58	42.66	45.77	43.50	35.48	28.97	188	0.18	0.86	8.38	12.78	16.69	25.20	41.16	49.91	43.38	43.33	37.68	31.52
1	25.87	64	19.26	27.09	27.09	189	0.25	1.78	41.54				55.53	47.58	5.98	52.57	18.76		189	0.25	6.66	11.53	15.42	22.73	35.40	55.53	41.94	44.78	42.89	35.73	28.29	189	0.68	1.49	7.45	11.45	17.84	14.47	52.30	5.18	4.53	41.84	36.70	39.49
1	26.01	67.2	19.25	27.07	27.07	190	0.68	6.17	9.23	11.41	44.46		51.14	48.81	49.74	25.34			190	0.90	6.79	1.36	14.35	23.23	32.92	51.16	42.71	46.16	42.24	34.71	27.14	190	0.16	1.89	8.82	12.27	15.56	22.22	48.14	45.50	43.77	43.61	37.43	32.21
1	26.15	65.3	19.37	28.5	28.5	191	0.23	6.99	13.48	41.97			52.16	52.50	45.48	3.34	26.37	3.49	191	0.23	6.73	1.42	15.35	22.54	34.12	52.27	42.53	44.88	42.78	35.18	27.36	191	0.24	1.60	8.87	11.95	15.13	21.47	5.12	45.29	43.30	41.98	39.59	32.99
1	26.28	66.9	20.11	28.35	28.35	192	0.68	6.36	12.85	35.80	49.73		5.83	46.37	49.32	34.83	32.89	18.70	192	0.68	6.36	1.41	15.29	22.79	34.17	5.85	4.27	43.52	42.28	36.48	3.20	192	0.14	1.45	8.35	11.89	14.62	19.84	47.37	46.18	4.58	39.62	39.49	34.68
1	26.42	68.6	19.96	27.63	27.63	193	0.32	6.79	1.85	15.42	41.79		5.94	5.85	49.58	39.48	22.78		193	0.43	6.29	1.17	14.79	23.91	33.54	51.22	42.13	45.11	41.24	34.57	29.17	193	0.84	1.73	5.77	9.22	13.76	18.12	48.91	43.51	39.75	42.69	4.75	33.73
1	26.56	66.1	19.48	27.96	27.96	194	0.43	5.48	11.98	23.98	43.17		58.23	5.65	5.77	37.19	13.18		194	0.43	6.54	1.72	14.48	22.85	33.73	58.29	45.66	48.43	42.62	34.14	27.43	194	0.12	1.19	7.67	13.60	18.97	11.23	53.57	54.57	45.42	4.88	34.67	44.76
1	26.70	7.2	19.48	28.44	28.44	195	0.57	6.48	9.42	14.23	4.23	52.33	53.57	49.33	43.89	3.85	32.70	17.69	195	0.57	6.86	9.98	14.64	23.42	34.42	53.65	44.40	46.59	43.65	34.26	27.89	195	0.12	1.36	7.70	9.58	12.49	14.81	5.75	48.17	43.39	41.14	42.85	39.63
1	26.83	66.6	18.59	28.87	28.87	196	0.55	5.48	9.98	13.92	17.48	23.30	54.59	46.35	48.24	37.34	32.77	18.92	196	0.67	6.48	1.35	15.54	22.91	33.54	54.77	44.87	46.52	41.19	34.62	29.72	196	0.24	2.58	7.74	1.96	14.34	18.22	53.49	45.75	44.84	43.62	37.73	35.63
1	26.97	72.8	19.28	29.47	29.47	197	0.43	5.85	11.65	43.75			54.87	43.27	42.92	44.12	44.17	36.88	197	0.43	6.36	1.23	15.12	23.98	33.73	54.90	44.29	46.79	41.72	34.75	28.82	197	0.24	1.85	7.45	1.14	12.94	16.46	5.95	5.48	42.82	42.92	41.49	36.55
1	27.11	7.9	19.89	29.78	29.78	198	0.68	4.79	8.80	11.29	14.13	2.13	52.39	43.16	43.94	43.17	38.99	36.79	198	0.19	6.35	9.73	15.48	22.66	34.29	52.48	4.43	43.96	4.79	35.21	27.96	198	0.17	2.48	8.83	12.79	14.97	2.12	5.84	42.64	42.36	38.38	36.73	34.93
1	27.25	75.5	19.65	28.87	28.87	199	0.49	4.79	9.85	15.54	22.48	34.66	49.97	51.20	4.16	28.26	25.87	27.76	199	0.86	6.44	1.14	15.54	22.12	33.86	5.87	41.84	41.70	4.38	35.27	28.18	199	-0.46	1.36	5.55	9.22	2.39	13.99	46.55	44.38	39.92	39.68	33.67	38.45
1	27.38	74.2	20.65	28.04	28.04	200	0.18	7.45	13.50	2.79	28.67	42.19	65.94	46.62	44.43	44.32	35.28	31.74	200	0.19	6.92	1.23	14.80	22.62	33.86	65.97	48.96	48.22	42.85	36.12	3.32	200	0.88	0.53	7.38	1.99	14.29	19.24	61.82	61.47	48.66	44.74	4.45	35.54
1	27.52	75.3	20.65	20.24	20.24	201	0.23	6.54	13.48	19.16	22.79	29.85	69.22	46.18	46.83	45.88	39.76	19.79	201	0.20	5.98	1.17	15.73	23.54	34.35	69.22	45.78	45.63	4.52	35.76	33.75	201	0.93	0.43	0.95	3.22	8.87	12.35	65.22	63.88	59.95	48.87	44.39	4.85
1	27.66	75.3	20.65	28.22	28.22	202	0.33	9.29	18.17	26.40	31.29	37.48	63.67	49.99	48.75	39.48	17.37		202	0.33	6.29	1.55	15.85	22.92	34.48	63.67	41.62	43.79	41.22	35.87	3.86	202	0.67	0.31	1.62	7.96	12.47	17.53	53.77	61.55	48.40	41.21	39.57	37.43
1	27.80	76.3	20.55	29.01	29.01	203	0.68	9.65	15.67	42.17			53.46	46.52	5.62	39.80	31.74	3.27	203	0.68	6.55	1.42	15.28	23.23	34.92	53.41	4.11	44.34	4.67	35.15	3.22	203	0.31	0.73	8.80	12.78	14.55	19.59	47.83	5.38	41.23	39.96	36.68	34.12
1	27.94	75.2	20.96	28.79	28.79	204	0.55	1.29	32.85	4.74	34.93		54.32	48.85	48.98	37.94	35.33	24.89	204	0.55	6.86	1.54	15.29	22.66	35.86	54.35	44.24	46.40	42.66	35.88	3.45	204	0.43	7.61	9.43	11.88	15.21	21.23	53.98	43.12	4.32	43.56	39.58	33.74
1	28.07	74.6	20.44	28.45	28.45	205	0.32	7.65	13.79	23.48	43.17		52.61	46.89	44.47	47.53	4.20	11.26	205	0.32	6.86	1.29	15.14	23.62	35.54	52.67	41.93	42.53	41.35	37.11	3.73	205	0.22	7.86	13.29	16.67	23.50	41.97	51.93	42.34	39.98	35.78	33.48	23.88
1	28.21	73	20.27	29.02	29.02	206	0.45	5.53	9.15	18.45	42.54		5.58	46.71	46.23	33.51	27.84	31.90	206	0.45	6.17	1.16	16.43	23.54	34.64	5.64	38.68	39.74	39.41	36.57	3.76	206	0.20	1.59	8.78	12.54	18.68	26.34	47.92	44.57	38.40	36.38	35.88	31.53
1	28.35	74.7	20.89	31.06	31.06	207	0.20	5.79	9.23	13.23	2.41	43.68	51.87	44.29	47.94	42.68	34.98	12.48	207	0.27	6.29	9.73	15.54	22.98	35.60	51.95	4.74	41.62	4.75	35.36	3.43	207	0.22	8.18	13.65	18.12	21.99	36.62	51.12	41.55	38.56	35.39	31.69	25.12
1	28.49	74.6	20.13	32.15	32.15	208	0.37	5.79	11.66	38.58	43.44		56.28	5.84	42.16	33.32	23.89		208	0.37	6.67	1.79	15.42	23.63	34.72	56.76	44.74	46.65	42.34	35.80	3.74	208	0.33	6.95	1.45	13.66	2.98	42.36	54.80	44.19	43.75	41.15	33.37	23.46
1	28.62	72.1	20.16	32.89	32.89	209	0.43	1.48	35.24	41.99	44.75		53.77	46.34	42.98	32.45	27.67	31.42	209	0.43	6.49	1.54	15.73	24.48	36.12	53.83	43.24	44.78	42.27	35.27	32.76	209	0.33	6.96	1.20	14.33	19.27	43.67	53.24	42.19	42.74	4.52	33.30	27.56
1	28.76	74.7	20.16	32.48	32.48	210	0.56	5.92	11.92	17.13	26.98		51.19	45.61	45.75	43.75	44.30	28.78	210	0.68	6.79	1.68	15.48	23.96	36.65	51.23	39.58	41.23	41.44	37.22	33.25	210	0.37	7.27	11.59	15.18	22.73	39.24	5.22	39.37	37.96	38.97	34.28	27.16
1	28.90	74.8	20.13	36.07	36.07	211	0.43	7.48	13.67	25.29	42.97		53.19	46.16	47.83	42.29	36.19	37.76	211	0.43	7.17	9.67	15.13	23.54	35.17	53.22	41.67	44.48	42.53	36.53	32.79	211	0.40	8.71	11.75	14.43	19.79	26.89	52.78	43.38	39.82	39.57	34.18	31.73
1	29.04	85.8	19.83	46.63	46.63	212	0.37	8.30	12.92	2.79	42.60		53.32	52.14	35.56	17.32			212	0.43	6.17	1.85	15.45	23.12	35.65	53.34	39.36	43.30	4.72	37.18	33.32	212	0.18	1.29	7.85	11.96	15.46	21.85	49.56	49.42	38.85	4.89	37.49	34.12
1	29.17	97.7	20.24	48.46	48.46	213	0.74	1.92	35.55	58.33	57.94	63.19	51.67	48.76	45.52	42.86	37.68	35.97	213	0.74	6.50	1.67	15.28	23.91	34.92	51.74	41.52	42.95	4.98	34.59	32.72	213	0.67	6.67	1.34	13.67	18.16	28.99	51.61	4.51	39.65	38.85	35.67	29.38
1	29.31	97.7	21.38	49.17	49.17	214	0.39	5.98	11.85	18.41	39.67		54.26	52.22	44.48	36.93	41.36	47.17	214	0.39	5.79	1.64	15.45	24.16	36.49	54.29	39.67	43.24	4.93	36.18	33.12	214	0.80	7.36	12.51	15.29	24.20	29.83	53.19	4.16	4.70	36.84	32.88	28.65
1	29.45	96.6	21.75	46.83	46.83	215	0.62	8.54	14.13	22.48	3.78	43.24	59.17	52.60	42.65	39.13	4.82	45.87	215	0.62	7.16	1.23	15.13	23.85	35.55	59.17	44.83	46.77	41.47	36.89	34.17	215	0.35	7.41	1.46	14.92	25.23	35.44	58.82	44.82	43.89	39.46	33.55	28.13
1	29.59	94.9	23.62	47.36	47.36	216	0.32	8.15	13.29	23.42	38.13	45.38	62.64	52.55	43.51	39.90	39.88	45.57	216	0.32	6.36	9.49	16.29	24.85	36.23	62.64	4.99	42.13	38.47	37.39	37.97	216	0.31	8.47	14.41	26.25	32.42	4.97	62.44	42.49	36.51	33.98	31.35	31.65
1	29.72	94.5	23.77	49.6	49.6	217	0.25	7.71	2.23	32.23	38.73	43.75	65.33	49.99	46.34	43.61	36.54	44.37	217	0.24	5.67	9.85	16.29	24.48	36.91	65.34	43.60	4.17	37.48	37.35	41.31	217	0.83	0.43	1.58	4.68	28.71	38.25	57.44	62.94	55.48	44.58	34.22	35.61
1	29.86	97.7	23.08	48.55	48.55	218	0.18	8.98	28.79	43.47	63.43		64.71	47.78	46.38	4.94	41.55	43.12	218	0.18	6.48	9.85	15.62	24.79	36.83	64.72	38.23	41.34	38.76	39.80	42.22	218	0.14	8.69	22.71	29.55	37.23	43.88	64.18	41.18	36.75	34.92	35.47	35.77
1	30.00	97.7	23.32	47.28	47.28	219	0.24	8.36	14.67	29.35	44.63		55.83	49.61	42.87	4.93	41.53	43.39	219	0.24	6.55	9.98	16.47	24.66	36.85	55.84	36.30	39.85	37.53	38.89	4.39	219	0.25	9.48	2.78	26.83	35.57	43.36	56.22	39.96	34.99	34.12	32.79	34.60
2	0.00	5.8	13.99	64.34	27.72	1	1.32	4.67	1.42	13.54	42.49		55.50	53.13	28.17				1	1.57	6.13	1.72	14.67	22.54	34.36	55.36	5.21	54.85	46.86	37.11	27.98	1	0.56	3.23	7.92	12.35	15.32	1.80	51.87	5.56	49.59	46.73	41.17	5.65
2	0.14	54.8	13.92	27.33	27.33	2	1.17	4.79	7.86	1.54	15.96	41.42	53.96	48.39	5.53	48.46	28.83		2	1.55	6.49	1.23	15.35	22.85	33.92	54.64	5.28	5.99	43.95	36.44	28.59	2	0.92	1.32	3.97	7.65	1.74	13.72	45.91	51.73	47.35	48.29	47.69	43.15
2	0.27	52.4	14.43	27.47	27.47	3	1.33	4.55	9.23	12.17	19.29	26.29	58.16	47.54	5.68	26.31			3	1.34	5.42	1.54	14.73	23.35	34.24	58.46	5.82	5.92	43.82	36.64	31.94	3	0.37	1.37	4.14	7.58	11.28	13.22	5.29	55.89	49.94	46.63	47.43	44.44
2	0.41	51.8	14.6	26.96	26.96	4	1.52	4.73	8.23	11.23	16.42	23.17	57.34	45.90	47.79	38.41	4.35	5.92	4	1.43	6.16	1.48	14.92	22.98	34.42	57.74	51.22	52.96	43.46	36.36	28.33	4	0.43	2.94	4.16	1.97	14.92	7.69	52.85	53.51	48.28	5.22	4.58	49.35
2	0.55	52.6	14.44	40.33	40.33	5	1.43	8.92	14.98	24.12	28.85	34.17	57.55	5.14	49.93	2.51			5	1.18	5.92	1.29	14.55	22.29	34.79	57.33	5.49	52.58	44.17	35.15	27.22	5	0.17	0.98	6.24	9.52	11.94	3.43	47.24	54.12	47.40	49.19	47.88	5.92
2	0.69	59.2	14.97	37.81	37.81	6	1.17	7.73	11.23	2.98	4.60		59.46	43.83	46.84	45.88	4.49	17.50	6	1.48	6.35	1.42	15.13	22.35	33.67	58.87	51.16	52.53	43.38	37.41	3.70	6	0.32	1.32	3.74	7.23	9.90	11.59	54.72	53.49	48.89	48.44	48.82	46.63
2	0.83	61.8	14.79	35.56	35.56	7	1.57	8.67	18.85	27.17	34.48	43.36	58.34	47.14	51.43	25.99			7	1.43	6.48	1.48	14.54	23.12	33.98	58.16	51.66	51.26	43.20	34.77	28.73	7	0.24	0.95	3.65	7.25	9.84	12.45	45.23	55.96	5.12	49.59	46.19	45.68
2	0.96	62.3	14.85	37.82	37.82	8	1.79	8.73	15.17	23.35	41.58		58.89	53.37	27.12				8	1.77	6.69	1.54	14.92	22.48	33.17	57.99	49.79	51.64	44.54	37.13	32.14	8	0.18	0.83	3.35	7.34	1.77	13.95	49.20	55.73	48.99	48.26	49.18	42.93
2	1.10	59.3	15.03	26.79	26.79	9	1.66	4.66	1.42	18.45	25.16	32.39	54.22	48.74	52.19	21.33			9	1.82	6.54	1.14	14.63	22.98	33.29	55.33	51.24	53.88	44.80	35.46	27.38	9	0.40	2.97	1.93	13.23	16.23	7.62	51.37	51.44	5.47	43.35	39.47	49.62
2	1.24	49.7	14.69	31.16	31.16	10	0.80	4.30	9.16	12.29	17.98	24.80	58.88	44.94	52.31	28.81			10	0.92	6.65	1.30	14.35	23.48	33.54	59.13	48.68	52.21	46.46	36.42	28.43	10	0.45	0.77	2.84	1.30	12.73	7.74	5.15	55.97	5.26	48.33	47.24	47.69
2	1.38	47.2	14.23	29.79	29.79	11	0.80	5.43	1.42	12.85	16.23	21.16	56.55	5.87	49.53	43.22	22.17		11	1.18	6.42	1.79	15.14	23.40	34.56	57.77	51.17	52.31	44.69	35.96	29.95	11	0.80	1.83	6.78	11.17	14.32	18.27	52.65	51.78	49.46	5.16	42.31	36.98
2	1.51	48.3	14.05	27.74	27.74	12	1.33	7.46	11.23	14.42	18.63	24.23	56.34	52.36	51.39	24.97			12	1.34	6.42	1.48	14.42	22.72	34.85	56.35	49.66	5.89	44.15	36.93	29.96	12	0.43	1.82	7.37	11.60	13.51	19.23	51.26	52.38	48.38	47.14	42.64	35.96
2	1.65	46.8	14.01	27.01	27.01	13	1.11	6.99	1.14	12.23	15.43	2.98	56.46	49.15	5.92	21.24			13	1.11	6.48	1.30	14.43	22.54	34.23	56.45	49.11	52.38	44.97	36.33	27.46	13	0.42	0.99	2.83	1.48	12.82	7.73	43.64	53.18	49.52	48.36	45.45	48.62
2	1.79	48.2	14.14	30.17	30.17	14	1.12	5.48	7.73	9.98	12.92	18.91	55.23	46.55	5.20	44.86	29.23		14	1.54	6.23	1.42	14.48	22.80	33.67	56.12	5.34	5.22	44.87	36.38	28.43	14	0.72	2.61	6.62	11.75	14.23	9.48	5.47	52.17	48.56	45.36	42.20	46.84
2	1.93	48.2	14.14	36.45	36.45	15	0.99	8.74	17.66	38.93			58.36	46.18	51.83	51.82	26.45		15	0.87	5.73	11.13	14.42	22.73	33.45	58.44	49.47	51.94	45.26	36.78	29.52	15	0.27	0.72	3.48	6.82	1.84	12.77	5.64	55.37	48.48	46.33	49.86	46.27
2	2.06	47.3	14.22	35.89	35.89	16	1.54	8.35	12.14	18.85	25.23	33.98	59.48	47.79	5.73	49.57	22.25		16	1.54	6.17	1.35	14.85	22.73	34.95	59.32	5.23	51.73	42.68	35.51	29.22	16	0.49	0.96	2.98	6.64	1.21	12.80	49.69	56.45	5.48	47.41	49.38	43.35
2	2.20	51.9	14.4	35.39	35.39	17	1.11	5.36	9.85	19.67	42.61		56.79	43.93	41.89	48.57	42.79	2.69	17	1.24	6.42	1.29	14.92	23.54	34.23	57.12	51.69	54.25	44.64	36.57	3.76	17	0.63	3.17	7.82	1.19	11.45	14.75	54.32	5.97	5.20	47.23	5.36	41.66
2	2.34	53.5	14.31	34.75	34.75	18	0.99	5.36	1.79	12.80	18.98	39.62	57.32	46.41	51.76	22.42			18	1.36	5.86	1.80	15.17	22.85	33.66	57.35	49.57	53.69	43.38	36.43	27.67	18	0.61	1.37	3.92	7.46	14.19	11.70	52.68	52.96	47.90	47.18	41.33	52.58
2	2.48	6.3	14.08	35.97	35.97	19	1.49	6.23	1.35	13.63	19.55	28.92	57.58	52.48	29.69				19	0.92	6.23	1.64	14.54	22.73	34.67	57.58	49.41	51.76	44.16	34.89	27.35	19	0.37	0.89	3.74	1.47	12.86	7.98	48.76	55.58	48.67	48.29	45.76	47.59
2	2.61	56.9	14.01	34.13	34.13	20	0.97	4.17	1.45	13.85	22.13	3.54	56.15	46.15	5.79	26.98			20	0.97	6.42	1.73	14.23	22.48	34.42	56.56	48.96	52.51	43.79	35.75	28.76	20	0.56	2.82	8.83	11.19	12.83	18.99	53.42	5.46	48.73	48.60	43.92	36.33
2	2.75	5.5	13.93	31.55	31.55	21	1.30	6.79	11.42	18.48	25.12	31.66	57.59	48.77	51.96	28.12			21	1.17	6.17	1.29	14.17	23.16	33.65	57.59	5.53	52.46	47.33	37.62	32.55	21	0.49	1.33	3.41	7.33	1.45	13.44	49.48	53.83	49.45	48.86	49.25	47.16
2	2.89	5.8	13.82	34.11	34.11	22	0.87	4.55	9.16	11.92	14.73	19.92	55.86	51.28	5.57	43.22	21.38		22	1.28	6.17	1.44	14.73	22.54	32.98	56.46	49.25	52.15	45.38	38.21	33.37	22	0.32	1.53	3.68	7.59	9.99	12.56	51.56	51.24	48.70	47.39	48.54	46.27
2	3.03	52.4	14.24	35.23	35.23	23	1.50	7.23	1.48	13.35	2.54	48.62	57.77	51.67	48.75	17.25			23	1.50	6.65	1.35	14.98	23.23	34.23	57.61	5.38	53.89	42.79	35.94	28.42	23	0.37	1.30	4.54	11.22	16.60	8.54	49.70	53.81	46.64	5.52	38.77	5.18
2	3.16	59	14.71	32.58	32.58	24	1.14	4.17	1.42	19.66	29.79	44.50	58.88	45.48	51.16	24.73			24	1.40	5.79	1.54	14.79	22.66	34.48	59.35	5.44	52.47	44.57	36.58	28.19	24	0.40	1.19	3.35	1.74	13.55	7.60	51.90	54.95	5.87	49.55	45.48	48.16
2	3.30	59.2	15.04	28.16	28.16	25	1.47	7.79	11.23	17.17	42.24		56.90	51.88	49.53	38.94	21.75		25	1.23	6.67	1.23	14.98	22.66	33.18	56.34	5.78	53.56	45.89	37.59	3.50	25	0.49	2.36	7.33	9.57	11.77	15.59	53.58	5.42	48.86	49.53	48.49	42.48
2	3.44	53.6	15.16	26.98	26.98	26	1.37	5.44	9.73	12.32	19.40	25.85	56.87	51.56	5.33	21.49			26	1.36	5.93	1.54	15.13	22.29	34.25	57.22	5.85	52.64	45.11	38.28	35.50	26	0.47	2.72	6.59	1.65	13.99	18.62	53.34	52.38	47.75	5.34	45.13	38.69
2	3.58	51.1	14.33	35.3	35.3	27	1.24	4.98	8.23	11.42	13.47	19.92	56.78	51.66	23.37				27	1.24	6.14	1.64	14.29	24.16	33.54	57.17	5.24	52.54	44.74	35.92	3.31	27	0.34	0.98	2.94	7.36	1.54	12.74	47.64	54.35	48.84	48.78	48.83	46.26
2	3.71	54.1	14.65	28.43	28.43	28	1.45	4.43	9.14	11.23	16.86	42.31	56.56	49.14	48.76	42.23	19.81		28	1.46	5.98	1.42	14.42	22.98	34.17	57.57	48.74	53.62	45.24	36.56	27.63	28	0.32	1.95	3.44	1.85	13.88	7.84	5.88	53.18	49.20	51.32	44.23	46.60
2	3.85	58.1	14.97	32.93	32.93	29	1.18	6.49	1.67	11.63	42.29		56.13	47.13	51.69	24.42			29	1.51	6.16	1.67	14.35	23.30	33.29	55.78	49.82	53.35	46.12	37.19	34.86	29	0.56	1.95	7.55	1.18	12.73	16.97	51.30	5.65	47.68	5.36	46.67	4.82
2	3.99	6.3	14.73	35.7	35.7	30	0.74	6.30	11.55	16.73	21.40	25.85	55.95	5.94	5.75	25.55			30	0.86	6.42	1.92	14.67	23.29	34.16	56.17	48.75	5.78	46.94	36.88	3.62	30	0.35	1.11	4.49	8.75	11.66	15.22	52.14	6.00	47.11	46.43	47.68	42.35
2	4.13	55.4	14.92	27.71	27.71	31	1.12	5.23	1.18	14.67	44.36		55.97	51.14	26.92	4.39			31	1.23	5.98	1.23	15.29	23.17	33.73	56.17	47.99	5.62	44.52	36.84	3.86	31	0.32	1.13	4.33	8.72	11.57	16.26	49.38	52.95	46.66	47.27	46.76	4.27
2	4.27	54	14.62	37.96	37.96	32	1.59	6.24	9.64	11.98	15.29	22.23	56.92	52.68	23.33				32	1.59	6.24	1.35	14.49	22.23	34.66	56.92	49.83	51.96	43.38	36.77	31.16	32	0.45	1.73	5.36	8.34	11.19	13.98	51.46	52.92	47.18	47.35	48.77	41.70
2	4.40	6.7	14.63	29.91	29.91	33	1.58	5.11	8.73	11.67	18.67	41.18	55.50	46.96	5.63	25.53			33	1.30	5.79	1.65	14.48	22.73	33.54	55.65	49.32	52.46	45.15	36.32	3.88	33	0.34	1.47	4.35	7.57	1.35	12.72	5.20	52.22	46.89	45.73	48.93	46.32
2	4.54	57.7	14.48	26.71	26.71	34	1.21	7.80	12.23	19.45	25.35	34.69	56.83	51.37	5.34	22.41			34	1.87	6.48	1.79	14.54	23.23	33.30	56.83	5.80	52.58	46.81	37.68	32.56	34	0.43	2.11	6.71	8.66	11.37	13.87	53.95	51.65	47.69	47.62	48.93	45.22
2	4.68	52.7	14.77	36.23	36.23	35	0.68	5.85	11.50	13.92	17.41	24.35	56.51	5.97	25.82				35	0.68	6.24	1.29	14.92	23.23	34.48	56.38	47.28	51.84	45.56	36.78	31.33	35	0.28	2.69	6.85	9.56	12.55	15.83	53.54	5.43	44.84	47.64	47.49	4.52
2	4.82	52.8	14.89	32.98	32.98	36	1.24	4.92	8.79	11.42	15.42	21.48	55.79	51.57	39.98	9.15			36	1.49	6.42	1.17	14.79	22.66	32.84	56.22	49.22	52.38	44.58	35.46	29.12	36	0.59	2.18	5.70	8.73	11.31	13.76	5.59	51.85	46.26	47.97	48.37	43.17
2	4.95	55.5	14.75	35.6	35.6	37	0.87	4.86	1.54	13.98	24.98	33.57	58.49	48.85	5.38	46.23	19.59		37	0.87	6.23	1.98	14.14	22.85	34.15	58.72	48.33	52.11	48.96	37.53	28.63	37	0.49	1.29	6.47	12.86	15.43	1.32	52.81	54.97	46.42	49.45	4.88	48.57
2	5.09	56.4	14.68	33.38	33.38	38	2.67	9.80	12.23	43.55			55.99	51.83	42.73	32.60	31.82	12.53	38	1.66	6.17	1.48	14.64	23.17	33.80	55.33	49.52	52.54	43.60	35.53	27.87	38	0.35	1.58	4.23	11.34	13.74	8.45	47.58	52.39	47.40	49.82	41.92	48.87
2	5.23	54.8	14.86	33.76	33.76	39	0.58	4.29	8.42	11.29	27.23	39.63	59.89	47.63	5.85	23.54			39	0.98	5.54	1.35	14.55	23.29	34.41	59.32	49.46	52.34	44.25	36.30	29.33	39	0.32	1.76	7.78	1.72	12.69	17.23	56.50	53.63	47.76	48.18	44.63	38.52
2	5.37	53.8	14.76	32.06	32.06	40	0.83	7.67	13.48	21.35	28.30	43.87	54.91	5.59	5.18	26.13			40	0.92	6.42	1.42	14.98	22.23	34.45	55.43	5.78	51.73	44.57	35.44	28.11	40	0.47	2.24	6.44	12.33	17.47	9.19	52.47	49.62	48.49	48.39	38.70	47.69
2	5.50	51.4	14.67	37.4	37.4	41	1.11	4.54	9.85	18.85	29.14	42.84	56.68	5.35	48.30	18.93			41	1.24	6.39	1.46	14.73	22.85	33.35	56.56	5.81	52.42	42.43	35.59	27.56	41	0.12	0.85	3.35	1.22	12.39	7.33	48.24	53.16	5.27	49.65	44.37	48.16
2	5.64	52.2	14.8	26.38	26.38	42	1.59	4.79	9.36	12.42	23.29	4.18	55.49	49.59	49.47	4.93	17.54		42	1.53	5.98	1.23	14.30	23.23	33.29	56.18	49.67	53.52	46.38	36.18	28.78	42	0.49	2.56	5.59	11.20	13.73	8.71	52.65	5.19	47.40	5.19	45.39	48.96
2	5.78	56.3	14.57	35.95	35.95	43	0.81	9.54	16.24	26.13	43.74		58.44	45.36	49.87	23.42			43	0.81	6.41	1.42	15.43	22.79	34.14	58.41	48.91	51.96	45.56	35.78	29.63	43	0.30	0.82	3.33	8.11	1.48	13.44	52.75	54.76	48.23	48.18	48.23	44.94
2	5.92	55.1	14.19	29.83	29.83	44	1.36	5.67	9.35	11.80	39.99		54.78	49.95	48.79	4.96	23.47		44	1.49	5.92	1.15	14.35	23.40	32.98	54.85	49.93	52.64	48.36	38.66	32.76	44	0.50	1.74	5.19	9.48	12.72	15.60	49.91	5.33	47.40	49.69	49.28	41.55
2	6.05	55	14.58	31.62	31.62	45	0.61	5.48	12.23	17.79	23.73	31.92	56.48	46.56	5.24	21.17			45	0.74	5.67	1.98	14.98	22.73	33.42	56.98	49.14	5.42	47.17	37.55	32.85	45	0.21	1.00	3.70	8.35	12.19	16.56	5.49	53.12	49.35	45.47	48.27	41.53
2	6.19	51.2	14.32	31.2	31.2	46	1.30	5.73	1.85	18.67	25.40	31.15	58.89	5.52	49.86	17.66			46	1.30	5.73	1.73	14.54	22.23	33.85	58.89	49.55	51.42	45.15	36.52	27.87	46	0.49	0.79	2.99	9.73	12.22	6.35	46.41	57.15	5.37	47.71	47.51	46.28
2	6.33	47.9	14.07	28.35	28.35	47	1.17	5.67	9.92	13.85	21.85	4.13	55.15	47.38	5.57	49.95	22.22		47	1.17	6.49	1.17	14.48	23.54	34.13	55.43	48.80	52.24	46.77	35.94	27.94	47	0.48	1.50	5.49	8.68	13.33	1.68	49.16	51.54	45.95	47.21	46.57	47.72
2	6.47	51.2	14.71	33.77	33.77	48	0.86	8.67	16.17	24.40	29.48	42.45	54.36	46.31	49.24	48.62	25.75		48	1.24	6.23	1.42	14.98	22.80	33.63	54.93	49.97	52.59	46.66	38.17	3.24	48	0.50	2.95	6.73	1.19	11.73	14.85	51.45	50.00	47.38	48.25	48.16	44.12
2	6.60	54.4	14.75	31.92	31.92	49	1.12	4.17	9.17	12.55	16.55	23.91	57.90	47.17	48.75	47.81	24.36		49	1.16	6.44	1.54	14.67	23.23	33.68	58.25	49.30	51.78	46.22	36.15	29.30	49	0.31	1.22	2.96	6.72	9.94	13.17	51.15	54.12	5.40	46.54	48.95	46.88
2	6.74	55.6	15.03	31.1	31.1	50	0.92	4.29	9.80	12.92	18.63	26.85	55.94	46.56	48.69	44.36	15.62		50	1.17	5.99	1.42	14.55	23.30	33.85	56.57	48.87	52.48	44.34	36.26	3.33	50	0.36	0.91	3.69	7.79	1.47	12.29	48.76	52.63	49.64	46.91	47.70	47.96
2	6.88	55.7	15.03	29.04	29.04	51	1.12	9.23	23.67	4.44			54.79	51.69	25.65				51	0.99	6.37	1.35	14.48	23.40	34.79	54.53	5.56	52.29	44.13	35.26	26.58	51	0.36	1.77	4.62	1.72	13.96	7.75	48.20	51.43	47.14	49.82	42.95	46.92
2	7.02	53.9	15.01	29.42	29.42	52	0.97	7.23	1.67	14.67	2.12	27.85	57.30	51.26	24.69				52	0.95	6.23	9.79	14.80	22.73	33.65	57.30	48.96	51.39	44.38	36.15	31.87	52	0.36	0.81	3.34	8.11	1.75	13.99	48.76	54.36	48.79	48.17	47.48	42.84
2	7.16	53.5	15.03	26.71	26.71	53	0.83	4.99	8.48	11.42	15.98	4.67	56.64	47.54	51.26	51.62	26.76		53	1.53	6.17	1.29	14.67	22.98	34.42	56.93	48.65	52.32	45.67	36.84	28.38	53	0.37	1.36	5.71	9.30	15.50	12.78	51.18	53.67	46.60	48.44	41.18	48.11
2	7.29	52.1	14.69	27.03	27.03	54	1.29	8.99	11.73	17.64	41.18		56.26	46.00	45.94	49.88	22.44		54	1.28	5.98	1.35	14.35	23.54	33.58	56.15	49.54	53.39	47.87	37.58	33.18	54	0.49	1.79	5.73	9.22	12.27	14.73	51.31	51.97	47.26	48.92	49.53	43.44
2	7.43	52.1	14.78	26.93	26.93	55	1.32	4.79	8.85	12.41	15.67	22.79	55.96	48.39	48.87	19.70			55	1.38	6.29	1.49	14.42	23.41	33.67	56.25	49.47	52.64	47.19	37.48	29.49	55	0.55	1.37	4.36	9.97	12.99	7.74	48.20	53.27	47.42	48.74	47.59	47.46
2	7.57	5.9	14.5	40.34	40.34	56	1.54	4.68	8.67	11.54	15.55	21.79	57.27	49.25	45.99	36.72	18.77		56	1.30	5.74	1.64	14.85	22.35	33.98	57.64	49.15	5.93	46.85	37.24	28.23	56	0.43	1.12	3.88	11.32	14.21	7.83	49.46	54.97	48.87	49.00	44.80	46.33
2	7.71	51.1	14.19	32.77	32.77	57	0.61	4.98	9.35	14.67	25.91	35.42	58.15	51.27	27.92				57	0.99	6.29	9.85	15.29	22.98	33.79	58.37	49.35	51.68	44.83	35.69	29.70	57	0.32	1.16	3.69	6.94	9.22	12.74	52.46	53.72	47.74	46.16	48.90	45.77
2	7.84	45.7	14.04	26.97	26.97	58	1.18	5.39	1.70	16.15	25.73	43.30	59.84	5.95	25.53				58	1.18	6.42	9.99	14.23	23.12	33.54	59.27	5.18	51.43	45.44	35.73	28.75	58	0.16	1.57	3.11	7.66	1.68	12.60	54.22	55.14	49.46	48.46	46.45	46.39
2	7.98	45.4	13.8	27.27	27.27	59	1.18	4.86	9.35	12.14	15.23	22.17	54.32	51.17	23.25				59	1.55	6.44	1.64	15.14	22.42	33.79	54.63	48.87	51.34	45.18	38.25	32.68	59	0.39	1.76	4.98	8.72	11.73	15.81	49.32	5.46	46.12	47.63	47.72	41.63
2	8.12	47.8	13.43	26.76	26.76	60	1.28	6.44	9.92	13.17	16.85	22.65	55.50	46.89	49.53	21.22			60	1.28	6.16	1.15	14.92	22.85	33.42	55.49	48.60	52.41	45.85	36.62	28.75	60	0.49	2.57	6.34	12.20	14.82	9.55	51.12	51.99	46.85	46.77	42.59	48.96
2	8.26	5.7	14.02	30.22	30.22	61	1.52	5.45	11.12	41.70			54.42	49.97	48.44	19.93			61	1.55	5.69	1.65	14.66	22.16	34.39	54.66	49.52	51.98	45.94	36.90	29.77	61	0.46	3.54	8.90	1.70	13.25	18.56	51.81	49.31	46.60	48.48	45.25	37.48
2	8.39	49.1	14.25	27.05	27.05	62	1.12	5.18	8.23	1.98	13.42	2.16	55.46	47.77	5.38	48.75	2.20		62	1.38	5.85	11.14	15.30	23.67	33.48	55.74	49.58	51.92	45.82	36.98	33.85	62	0.37	1.94	4.94	8.85	11.78	13.55	51.45	51.42	46.62	46.39	48.91	45.12
2	8.53	46.4	14.2	26.81	26.81	63	1.11	4.23	1.23	14.98	21.16	26.13	58.13	43.28	43.35	47.69	37.64	1.33	63	1.11	5.86	1.67	14.35	22.29	34.16	58.35	49.77	51.75	45.39	36.46	3.89	63	0.44	1.36	4.23	8.59	11.43	13.86	52.17	54.30	48.94	47.37	48.65	43.76
2	8.67	44.6	13.93	35.81	35.81	64	1.18	4.86	9.79	13.13	17.35	23.23	54.55	51.14	22.93				64	1.44	5.92	1.30	15.14	23.35	33.86	54.63	49.56	51.32	43.93	36.99	29.46	64	0.48	2.46	6.74	9.81	12.32	17.87	5.22	5.46	46.89	48.44	44.65	39.14
2	8.81	43.1	14.18	27.27	27.27	65	1.33	6.17	1.29	13.17	44.23		53.46	51.26	44.20	36.61	15.51		65	1.32	5.85	1.48	15.16	22.29	33.73	53.65	47.41	5.76	45.28	35.92	28.49	65	0.44	1.72	7.46	14.19	17.46	1.98	49.58	48.67	45.63	42.16	39.62	48.72
2	8.94	44.2	13.95	30.24	30.24	66	1.17	4.30	8.23	11.35	17.53	27.29	57.37	51.33	26.18				66	1.55	5.73	1.48	14.36	22.79	33.92	57.75	49.96	52.13	45.33	36.27	31.33	66	0.37	1.62	3.62	8.94	1.44	13.15	46.57	55.43	49.95	48.55	48.12	45.80
2	9.08	46.2	13.8	35.15	35.15	67	0.93	9.35	34.48	45.25			55.88	49.73	48.26	26.94			67	0.93	6.17	1.48	14.79	23.23	32.98	55.78	49.44	51.44	46.24	37.29	29.47	67	0.50	1.22	5.97	9.43	11.95	16.00	46.92	53.37	47.54	47.81	47.60	4.47
2	9.22	43.7	13.94	34.87	34.87	68	1.11	4.48	7.85	1.98	13.55	21.73	55.30	51.44	27.17				68	1.49	6.36	11.23	14.42	22.73	33.85	55.90	5.62	53.16	45.70	37.35	3.47	68	0.74	2.69	7.36	1.43	11.94	15.63	51.22	51.59	48.68	48.64	48.37	42.59
2	9.36	44.5	13.64	26.81	26.81	69	0.99	4.93	1.79	42.87			57.66	49.43	45.81	19.34			69	1.24	6.67	11.36	14.48	22.85	33.66	57.75	49.14	52.59	45.33	38.45	29.24	69	0.49	2.35	7.61	15.96	22.85	11.78	54.50	52.44	48.17	4.19	36.39	5.85
2	9.49	44.8	13.62	27.04	27.04	70	0.80	5.29	1.73	16.44	24.11	44.19	55.55	48.19	5.66	24.93			70	0.80	6.41	1.23	14.67	22.98	34.13	55.81	48.85	51.32	45.27	35.74	28.98	70	0.58	2.32	5.22	8.55	11.11	14.42	52.58	49.74	45.12	47.42	47.99	43.15
2	9.63	49.7	13.93	26.58	26.58	71	1.11	7.67	1.79	16.85	43.61		59.29	5.78	48.83	36.56	14.42		71	1.11	6.67	1.54	15.23	23.41	33.15	59.21	49.92	52.24	44.69	37.74	34.92	71	0.48	1.69	3.54	7.91	11.95	17.14	5.99	56.49	47.35	48.13	49.12	39.18
2	9.77	53.6	14.49	27.24	27.24	72	0.81	6.17	9.42	12.55	18.42	43.25	56.95	51.38	49.22	26.55			72	1.51	6.42	1.65	14.67	23.23	33.49	57.11	49.52	52.63	46.73	38.20	32.45	72	0.19	0.95	2.98	8.30	11.35	14.14	47.69	54.24	48.17	48.47	49.87	44.74
2	9.91	53.4	14.96	29.93	29.93	73	0.97	4.98	9.14	11.42	43.36		55.46	45.97	48.82	23.32			73	0.97	6.23	1.54	14.92	22.63	33.73	55.55	48.56	52.59	45.67	36.51	29.23	73	0.46	2.56	5.83	8.95	11.27	13.57	52.57	49.82	45.60	47.46	48.76	44.86
2	10.05	52.5	15.01	30.98	30.98	74	1.48	1.29	4.48				55.93	49.56	48.48	18.65			74	1.17	6.49	1.92	14.73	22.73	35.16	56.28	47.86	52.35	47.72	36.85	28.72	74	0.57	2.18	7.48	13.19	16.97	11.59	53.29	48.61	46.96	47.81	4.99	48.77
2	10.18	48.8	14.73	27.21	27.21	75	0.68	7.86	12.42	17.17	23.63	42.49	57.35	48.77	46.37	21.69			75	0.94	6.18	9.48	14.98	23.12	33.24	57.19	50.00	52.99	45.44	37.43	3.86	75	0.32	2.27	7.83	9.62	12.35	15.57	52.98	52.83	49.39	49.96	45.56	41.32
2	10.32	46.6	14.11	27.29	27.29	76	1.55	6.86	11.35	14.54	18.67	25.35	58.23	5.47	45.35	36.22	19.69		76	1.80	5.98	1.67	15.39	22.91	34.17	58.23	49.94	52.18	45.19	37.35	33.00	76	0.26	1.49	4.57	8.35	11.35	14.33	5.28	55.20	49.22	47.45	49.42	42.82
2	10.46	5.9	14.19	26.71	26.71	77	0.80	4.98	8.42	11.73	16.13	35.81	56.60	46.94	5.95	42.25	18.70		77	1.45	6.46	11.16	14.73	23.16	33.42	56.78	5.37	51.71	47.82	38.36	31.57	77	0.32	0.87	4.58	8.80	11.83	14.45	47.58	53.74	48.27	47.42	48.53	45.28
2	10.60	49.7	13.76	27.57	27.57	78	0.86	5.99	12.63	17.54	21.85	27.73	58.27	51.16	45.77	14.32			78	1.11	5.82	1.23	14.48	22.85	34.23	58.54	49.23	49.59	45.22	36.60	28.13	78	0.37	0.86	3.72	11.84	13.62	7.71	5.46	54.88	48.94	45.64	43.59	47.55
2	10.73	49.5	14.03	26.9	26.9	79	1.36	4.85	9.15	12.48	16.23	22.48	56.40	5.25	47.98	38.32	22.68		79	1.49	6.16	1.23	14.73	22.35	34.29	56.60	5.34	53.44	43.79	35.89	28.46	79	0.49	1.94	5.72	11.18	14.35	8.86	51.28	52.77	47.44	49.47	41.59	49.39
2	10.87	49.9	14.24	26.95	26.95	80	0.86	4.73	7.79	11.17	15.98	4.11	58.84	48.48	48.32	23.43			80	0.86	6.42	1.73	14.23	22.79	33.86	59.22	5.73	51.47	45.63	36.60	32.25	80	0.36	1.32	7.23	1.22	12.20	14.70	53.83	54.86	48.86	47.77	46.32	42.64
2	11.01	49.7	14.03	34.66	34.66	81	1.12	4.73	9.99	15.17	2.41	26.23	56.66	5.86	26.32				81	1.24	6.16	1.72	14.54	22.79	33.67	56.87	48.96	5.48	45.28	37.15	3.52	81	0.60	1.67	6.35	1.46	12.78	16.16	49.53	53.55	47.37	47.54	44.86	4.90
2	11.15	52.8	14.08	26.97	26.97	82	1.44	4.73	9.85	12.45	19.92	42.62	57.42	49.38	47.83	19.29			82	1.17	6.54	1.35	14.92	22.35	34.23	57.74	5.40	52.98	43.79	36.44	28.95	82	0.26	1.18	3.57	7.24	1.28	12.68	49.21	54.88	48.82	47.73	5.74	45.99
2	11.28	51.1	14.07	29.62	29.62	83	1.00	4.42	9.67	11.85	18.44	44.43	56.49	5.16	23.70				83	1.26	5.79	1.23	15.29	22.66	34.86	57.12	5.18	53.56	43.69	36.49	27.93	83	0.44	1.66	7.87	1.73	13.65	4.54	52.74	52.62	48.94	5.99	42.41	49.34
2	11.42	45.7	13.63	29.47	29.47	84	0.74	5.79	1.86	39.73			57.79	5.29	48.85	23.76			84	0.74	6.43	1.87	14.55	23.40	34.48	57.85	49.72	52.98	46.65	36.92	31.11	84	0.49	1.56	6.15	9.47	11.98	16.62	54.21	53.61	47.53	48.57	49.85	39.74
2	11.56	46.6	13.32	27.89	27.89	85	0.83	5.92	1.48	14.85	18.98	24.42	57.22	49.64	46.89	23.79			85	0.83	6.43	1.36	14.85	22.54	33.48	57.12	48.27	51.96	45.21	36.46	29.64	85	0.38	1.36	6.68	9.44	15.11	12.20	52.46	52.27	45.76	48.27	41.54	46.86
2	11.70	49.3	13.48	35.89	35.89	86	1.54	8.42	11.42	14.54	42.73		56.82	43.53	43.00	47.52	39.35	2.89	86	1.16	6.17	1.67	14.42	22.35	33.67	55.94	48.96	52.80	46.72	37.30	32.19	86	0.46	1.36	4.48	8.42	1.58	13.31	5.75	51.71	46.56	47.93	49.30	47.38
2	11.83	48.9	13.43	30.83	30.83	87	1.24	5.16	9.48	12.50	16.17	22.85	56.24	52.48	36.34				87	1.11	5.85	1.67	14.92	22.40	33.23	56.63	5.67	51.65	46.59	37.95	31.54	87	0.11	1.58	3.92	7.78	9.94	13.18	5.86	53.27	48.85	46.93	48.13	46.53
2	11.97	52.4	13.63	28.75	28.75	88	1.55	8.43	11.35	16.67	25.29	44.26	58.34	49.45	48.15	36.77	4.61	4.99	88	1.18	5.86	9.92	14.85	23.67	34.99	58.87	49.47	52.59	43.98	35.75	27.75	88	0.44	1.62	3.19	1.86	14.58	8.57	47.92	54.99	51.14	48.73	42.33	48.76
2	12.11	52.8	13.68	29.26	29.26	89	1.24	4.48	8.79	12.35	17.48	26.29	55.14	51.12	47.76	41.32	38.72	44.22	89	1.36	6.24	1.92	14.35	23.29	33.97	55.71	48.84	52.55	46.98	37.88	33.69	89	0.35	1.23	2.94	6.97	9.68	12.43	48.37	51.90	48.69	46.42	47.73	48.94
2	12.25	53.5	13.89	35.01	35.01	90	1.12	9.14	12.29	22.71	44.92		55.48	49.56	41.25	2.85			90	1.24	6.29	11.14	13.92	23.62	33.79	55.67	49.29	52.59	46.93	36.61	32.45	90	0.32	1.36	4.20	8.54	11.85	14.43	51.67	51.15	47.56	47.29	5.39	43.25
2	12.38	56.7	13.95	30.78	30.78	91	1.17	5.86	11.54	23.40	35.54		57.12	49.17	45.40	47.78	4.93	41.41	91	0.92	5.73	1.67	14.29	23.16	33.29	57.56	49.50	51.24	48.25	38.59	32.19	91	0.36	1.19	4.37	7.97	1.74	13.59	49.85	54.17	47.73	46.99	47.26	47.72
2	12.52	57.7	14.11	47.55	47.55	92	0.86	6.68	11.92	16.42	2.62	27.17	57.58	5.46	47.52	39.76	35.61	4.18	92	0.98	6.43	1.17	14.63	22.48	33.67	57.72	49.60	5.43	45.70	37.72	3.58	92	0.31	1.25	3.40	7.62	1.29	13.19	51.19	54.98	47.75	46.69	47.65	45.19
2	12.66	58.1	14.55	39.41	39.41	93	1.12	1.29	13.55	44.36			58.88	49.33	42.92	47.59	39.78	42.63	93	0.87	6.14	11.41	14.67	23.30	33.48	58.64	49.27	53.37	46.64	36.99	3.21	93	0.36	0.71	4.33	1.37	11.85	14.81	48.44	56.66	49.59	48.90	49.36	42.62
2	12.80	63.7	15.13	40.68	40.68	94	1.24	5.79	9.85	13.67	17.23	22.99	56.77	53.56	46.96	38.63	37.16	44.54	94	1.74	6.17	1.49	14.55	22.73	34.35	56.58	5.26	5.37	45.44	36.24	28.67	94	0.23	1.37	3.41	7.26	1.22	13.79	49.95	52.23	48.87	48.58	47.52	45.27
2	12.94	63.4	15.14	38.9	38.9	95	0.75	4.48	8.67	12.23	2.42	38.80	58.89	43.34	48.19	4.33	21.47		95	1.00	5.98	1.13	14.92	22.42	33.29	59.88	5.34	52.68	46.20	37.52	31.12	95	0.36	1.22	4.15	8.62	11.70	14.67	51.26	56.18	48.55	49.43	47.93	43.37
2	13.07	64.8	15.29	41.58	41.58	96	1.49	5.23	8.48	11.42	16.54	22.98	56.33	46.29	48.96	47.52	18.76		96	1.30	6.16	1.54	14.92	22.85	33.79	56.62	49.83	51.33	44.36	36.68	28.89	96	0.38	1.96	6.60	1.53	13.73	18.79	51.14	52.79	48.19	48.92	43.15	36.39
2	13.21	61	14.79	31.78	31.78	97	0.79	8.32	12.35	21.17	44.55		57.57	5.74	43.45	17.66			97	1.42	5.73	1.35	14.73	22.79	33.79	57.68	5.15	52.94	45.20	36.58	28.68	97	0.39	2.18	5.44	11.35	13.66	8.76	54.19	52.59	46.96	48.56	43.72	49.49
2	13.35	53.3	14.64	42.14	42.14	98	1.36	8.48	12.73	18.79	25.41	42.12	56.35	45.65	48.37	47.22	18.24		98	1.11	5.99	1.98	14.48	22.48	34.23	56.22	48.74	52.69	46.66	36.46	29.94	98	0.48	1.63	6.23	9.85	12.55	15.80	51.76	52.35	46.94	48.93	49.41	41.15
2	13.49	6.6	14.69	37.92	37.92	99	0.86	6.67	11.79	16.29	2.16	24.85	59.80	46.46	47.99	39.67	21.41		99	0.86	5.67	1.54	14.98	23.40	34.36	59.74	50.00	51.14	45.68	36.68	29.14	99	0.44	0.94	2.86	6.89	1.31	12.97	51.62	56.43	5.46	47.26	47.72	46.55
2	13.62	63.8	14.63	32.87	32.87	100	1.24	5.42	1.22	12.35	43.87		53.47	48.90	47.27	4.79	19.38		100	1.24	5.79	1.35	14.92	22.41	34.15	53.73	48.34	51.65	46.84	36.49	3.95	100	0.58	3.24	8.31	11.44	13.24	17.15	51.15	47.82	46.76	47.92	45.32	4.27
2	13.76	61.4	14.43	28.19	28.19	101	1.11	9.59	14.35	25.63	39.36		59.74	5.57	41.51	16.76			101	0.86	6.23	1.35	14.48	22.67	34.35	59.69	49.29	52.67	45.69	35.75	29.30	101	0.24	0.73	3.23	7.56	1.91	13.42	48.69	58.77	48.95	47.96	49.86	46.24
2	13.90	53.2	14.48	26.45	26.45	102	1.30	9.15	11.72	17.35	45.70		56.75	48.15	43.27	34.57	18.76		102	1.43	6.79	1.73	14.63	22.35	33.42	56.55	5.12	54.35	46.66	36.82	28.70	102	0.69	2.23	7.95	13.47	18.95	11.47	5.39	53.35	5.64	45.77	38.17	51.17
2	14.04	47.2	14.63	26.73	26.73	103	1.36	5.29	1.15	12.63	15.14	19.73	57.51	46.68	48.12	24.62			103	1.48	5.86	1.67	15.35	22.63	34.23	57.82	51.73	52.69	43.62	36.33	28.41	103	0.53	1.86	4.88	8.56	15.72	11.38	51.50	54.74	48.44	48.90	39.95	49.47
2	14.17	5.2	14.52	26.61	26.61	104	1.24	4.68	9.42	11.23	13.85	19.98	58.53	49.56	47.77	25.19			104	1.42	6.38	1.42	14.23	22.66	34.41	58.84	5.68	53.65	45.25	37.41	29.63	104	0.60	2.13	5.47	8.87	11.90	13.47	53.45	54.49	47.84	5.96	48.36	44.76
2	14.31	46.5	14.36	27.42	27.42	105	0.86	5.48	1.66	15.79	23.35	42.73	58.12	48.81	47.64	23.72			105	1.12	6.67	1.41	14.73	23.23	33.48	58.33	48.31	51.98	45.27	36.27	29.15	105	0.23	0.97	2.95	6.59	12.22	9.45	49.37	55.57	49.90	46.14	47.68	48.22
2	14.45	46.1	14.33	29.39	29.39	106	1.50	6.23	1.29	13.13	2.46	44.12	57.52	48.25	41.76	33.67	21.32		106	1.49	5.86	1.30	14.80	22.63	34.80	57.55	49.40	52.17	46.14	35.57	27.93	106	0.32	1.35	6.49	11.21	13.52	9.76	52.89	53.51	47.18	47.60	45.25	47.32
2	14.59	48	13.95	28.62	28.62	107	1.48	4.54	9.73	15.54	43.49		59.00	49.84	46.97	2.33			107	1.17	6.42	1.14	15.45	22.29	33.85	59.18	49.52	51.91	45.77	36.95	28.20	107	0.61	1.77	7.43	13.78	2.40	11.11	55.83	53.48	49.42	44.62	35.76	47.99
2	14.72	45.6	13.73	26.94	26.94	108	1.23	7.98	12.73	18.79	28.00	37.12	57.53	51.11	24.76				108	1.23	5.98	1.79	15.40	22.85	33.48	57.40	49.73	52.30	46.26	36.26	29.35	108	0.52	1.24	5.18	8.56	11.18	13.23	49.24	54.78	47.32	46.96	48.18	46.13
2	14.86	48	13.95	26.73	26.73	109	0.74	6.48	11.96	43.46			56.35	51.42	24.53				109	0.74	6.26	1.73	14.85	22.48	33.29	56.12	48.86	52.82	47.34	37.75	3.54	109	0.31	0.98	3.84	9.00	11.85	14.34	48.96	53.71	46.16	48.37	49.68	45.32
2	15.00	48.3	13.94	27.57	27.57	110	0.94	4.67	8.42	11.99	18.98	34.12	56.58	48.39	43.84	34.99	16.36		110	1.54	5.86	1.29	14.29	22.73	32.99	56.87	49.61	51.46	46.26	36.75	29.91	110	0.32	1.70	7.19	1.52	13.62	17.65	51.15	53.62	47.31	48.90	45.41	38.64
2	15.14	49	14.05	27.03	27.03	111	0.93	5.43	9.92	13.63	17.67	22.67	55.17	44.49	45.12	41.26	19.85		111	1.17	5.67	1.29	14.73	22.85	33.67	55.32	49.22	53.53	46.87	35.29	27.96	111	0.27	2.66	4.84	11.57	14.83	9.47	5.62	51.92	47.20	48.69	44.36	48.96
2	15.27	48.3	14.17	27.02	27.02	112	1.16	8.98	17.66	29.42	41.80		58.67	46.29	46.99	37.56	24.88		112	1.16	5.98	1.48	15.23	23.35	33.43	58.64	48.99	5.48	45.97	37.25	3.15	112	0.56	0.95	7.72	11.83	15.25	18.87	5.38	56.38	48.18	46.92	42.57	37.68
2	15.41	47.7	14.43	27.17	27.17	113	1.42	4.48	8.13	1.85	16.35	24.30	54.79	48.17	47.91	25.29			113	1.66	6.23	1.23	15.17	22.73	33.42	55.49	49.74	52.43	45.95	37.74	29.93	113	0.57	2.69	6.29	9.24	11.47	14.96	5.95	51.48	45.82	49.00	47.60	43.29
2	15.55	48.4	14.4	31.26	31.26	114	1.11	9.92	13.98	42.42			56.95	45.34	47.43	38.23	16.76		114	0.86	5.67	1.92	14.63	23.35	33.49	56.76	49.34	52.28	47.83	36.58	31.75	114	0.49	1.17	4.56	8.12	11.43	14.34	49.66	53.83	47.31	47.89	48.62	46.89
2	15.69	5.1	14.72	31.48	31.48	115	1.18	6.66	11.15	13.48	44.61		57.34	49.28	47.75	16.42			115	1.18	6.29	1.48	14.48	23.48	32.66	57.45	49.67	52.61	49.42	38.59	29.90	115	0.43	2.78	7.94	13.46	17.27	11.95	54.26	51.59	49.69	48.33	39.96	48.86
2	15.83	49.6	14.28	27.65	27.65	116	1.30	7.23	11.55	15.54	22.29	4.49	57.89	49.74	46.79	23.23			116	1.30	6.48	1.98	14.48	22.54	34.49	57.86	49.52	52.47	45.27	36.97	28.86	116	0.37	1.34	3.85	8.23	14.85	11.46	52.58	53.65	48.85	48.27	42.26	49.88
2	15.96	48.6	14.04	30.62	30.62	117	1.24	4.48	9.17	12.54	2.29	43.99	56.73	47.29	42.11	29.26	28.35	28.89	117	1.37	6.17	1.42	14.98	22.63	33.29	56.56	51.64	52.59	46.59	36.75	28.87	117	0.57	2.55	7.85	1.22	12.54	16.14	53.42	51.19	48.93	48.61	47.75	41.36
2	16.10	47	13.74	28.04	28.04	118	1.18	4.86	7.92	11.30	17.17	26.35	54.24	47.11	45.25	31.89	33.46	1.29	118	1.23	6.29	1.29	15.46	22.85	33.29	54.63	49.41	51.23	44.25	36.96	3.64	118	0.62	2.36	6.80	9.69	11.67	15.28	5.33	49.82	46.48	47.48	46.46	4.77
2	16.24	48.5	13.57	26.38	26.38	119	1.24	5.67	9.92	11.85	16.98	4.43	55.53	49.44	34.91	18.84	2.37	25.67	119	1.24	5.92	11.42	14.98	22.54	33.85	55.53	5.62	53.57	46.78	36.98	29.45	119	0.65	2.32	5.44	1.33	14.14	12.89	51.77	5.88	48.77	5.19	43.57	48.16
2	16.38	52.9	14.26	27.04	27.04	120	1.48	8.85	11.73	43.54			54.52	49.58	24.69	5.53			120	1.23	5.92	1.67	14.48	22.41	33.93	54.28	49.64	52.17	46.16	37.12	29.15	120	0.33	1.23	3.44	11.18	13.99	6.99	45.58	5.53	47.57	49.94	44.73	47.34
2	16.51	56	14.44	52.02	52.02	121	1.11	4.36	8.67	12.64	18.73	29.22	58.74	48.95	44.53	2.15			121	1.49	6.29	1.17	15.12	22.54	33.45	59.15	5.57	53.39	45.16	34.94	27.34	121	0.37	1.19	8.28	11.34	14.33	3.48	53.80	55.64	49.79	5.81	44.00	5.46
2	16.65	57.1	14.71	26.6	26.6	122	1.38	5.29	1.17	13.48	43.61		56.91	46.89	46.12	23.74			122	1.55	5.92	1.35	14.17	22.91	33.73	57.85	49.98	53.29	45.42	36.88	29.97	122	0.32	1.76	4.81	7.95	1.47	12.86	52.27	53.46	47.13	47.48	49.55	46.98
2	16.79	53.9	14.98	29.11	29.11	123	1.61	7.48	11.92	18.73	4.62		57.83	47.68	48.51	39.34	17.78		123	1.36	5.74	11.42	15.17	22.98	33.48	57.62	49.79	51.40	45.33	36.22	32.68	123	0.35	1.45	5.86	11.28	14.57	18.32	51.94	54.44	48.63	49.56	43.30	37.54
2	16.93	53.6	15.31	36.57	36.57	124	0.93	5.48	9.23	12.73	17.55	4.99	56.98	47.91	48.14	35.99	1.14		124	1.17	6.20	1.64	15.16	22.62	33.36	57.28	49.46	52.59	45.51	36.28	29.78	124	0.45	2.12	7.83	11.62	14.88	19.75	53.94	51.63	49.13	49.79	43.76	36.11
2	17.06	52.2	14.87	27.05	27.05	125	1.30	4.86	9.14	12.17	16.42	24.23	56.69	48.92	46.86	35.88	2.58		125	1.55	6.55	1.48	14.92	22.98	33.69	56.58	51.36	53.27	45.58	35.99	27.56	125	0.36	1.93	7.21	9.48	11.95	3.85	5.78	52.55	48.11	48.12	49.72	49.12
2	17.20	49.5	14.6	27.2	27.2	126	0.98	5.35	9.42	12.79	2.62	28.91	57.39	45.16	49.55	4.44	24.84		126	0.98	6.17	11.14	14.29	22.12	32.80	57.68	49.27	51.12	48.76	38.48	34.94	126	0.36	1.30	6.19	11.51	13.72	19.71	5.28	55.79	47.33	48.14	47.66	38.74
2	17.34	51.3	14.84	27.1	27.1	127	0.93	8.85	2.67	39.74			59.96	48.55	38.32	22.27			127	1.53	5.86	1.65	15.42	23.47	33.86	59.83	49.48	51.67	45.24	37.24	28.77	127	0.24	0.83	4.29	8.45	11.71	15.87	54.32	56.42	47.98	47.63	48.89	42.16
2	17.48	52.8	14.88	28.53	28.53	128	0.68	5.14	11.12	17.79	24.85	31.42	56.30	49.91	38.52	28.49	28.52	5.79	128	0.86	6.16	1.42	14.48	22.85	33.54	56.78	47.54	5.99	45.50	36.58	29.94	128	0.19	0.84	3.22	6.85	1.15	13.84	5.18	53.49	48.70	44.54	48.32	45.86
2	17.61	5.4	14.49	27.03	27.03	129	1.49	8.79	12.48	19.13	43.36		58.49	43.75	45.46	33.73	33.44	5.29	129	1.24	6.23	1.64	14.67	22.79	33.85	58.51	47.26	51.66	46.85	36.26	28.87	129	0.24	0.96	3.44	11.72	14.86	8.68	49.38	56.59	46.99	48.66	43.47	47.95
2	17.75	45.6	14.32	27.62	27.62	130	1.67	9.67	4.36				52.92	49.60	46.65	33.43	13.49		130	2.47	6.16	1.67	14.54	23.16	34.14	52.59	49.33	53.89	45.54	36.81	27.52	130	0.77	3.49	7.39	11.83	15.68	1.12	48.76	49.12	46.38	5.17	41.66	48.58
2	17.89	43.5	13.68	27	27	131	0.85	6.43	1.85	14.85	21.41	27.23	59.14	42.53	42.37	44.60	36.29	13.11	131	0.82	6.43	1.64	14.63	23.29	33.14	59.14	48.88	52.56	44.80	36.48	3.79	131	0.32	0.94	3.50	9.60	11.82	15.47	51.73	55.60	49.68	48.83	48.74	4.78
2	18.03	4.5	12.98	34.27	34.27	132	0.85	5.42	9.67	12.50	15.17	21.66	56.52	49.34	28.13	15.63	12.42		132	0.93	6.42	1.67	15.39	23.23	33.64	56.88	49.89	52.46	44.29	36.48	28.98	132	0.41	2.21	6.67	9.69	11.82	15.39	54.28	51.28	47.12	49.27	47.57	41.73
2	18.16	44.1	13.38	27.41	27.41	133	1.39	6.65	1.64	13.17	17.67	24.23	58.68	47.57	47.13	36.26	16.56		133	1.39	5.73	1.14	14.67	22.41	34.15	58.68	5.90	51.36	43.98	36.86	28.59	133	0.32	1.28	3.49	9.24	11.76	7.25	51.93	55.63	49.36	47.54	46.69	47.72
2	18.30	52.1	14.02	26.75	26.75	134	0.94	5.23	9.92	13.48	2.16	26.44	56.72	46.67	44.71	4.18	18.67		134	0.95	5.92	1.42	14.65	22.35	34.41	57.27	49.85	52.86	45.55	35.74	27.69	134	0.55	2.75	5.30	11.31	13.65	8.74	53.12	51.64	47.60	48.30	44.62	48.99
2	18.44	5.4	14.11	27.08	27.08	135	1.53	4.73	8.67	12.63	22.29	37.40	55.69	46.68	48.47	38.37	21.53		135	1.42	6.23	1.79	14.73	23.12	33.54	56.13	5.32	51.67	45.72	37.36	3.81	135	0.21	1.12	3.96	7.19	11.21	13.84	51.43	51.81	47.86	47.49	48.62	44.70
2	18.58	49.5	14.66	26.66	26.66	136	1.49	8.63	12.12	2.42	43.36		54.48	47.63	45.32	33.41	34.26	14.78	136	1.36	6.18	1.48	13.98	22.79	33.85	54.31	49.83	52.85	47.18	37.80	3.58	136	0.60	2.74	6.64	9.38	11.97	14.57	6.00	49.91	46.74	48.98	47.57	45.87
2	18.71	48.8	14.78	26.65	26.65	137	1.49	4.73	9.79	12.49	15.13	23.67	56.78	48.88	43.70	32.83	33.87	6.98	137	1.61	6.17	1.55	14.62	22.92	33.67	57.29	48.75	52.94	46.17	37.68	31.84	137	0.55	1.97	5.38	8.96	11.55	14.22	51.69	53.19	46.53	48.45	49.34	44.93
2	18.85	47.2	14.26	26.8	26.8	138	0.99	4.91	8.98	11.79	15.29	21.55	56.80	46.35	44.87	28.74	34.12	6.78	138	1.12	5.79	1.29	14.54	22.35	34.46	57.12	49.75	52.96	46.25	36.66	28.93	138	0.44	1.68	5.55	11.17	12.86	8.94	52.84	52.43	47.43	47.85	46.43	48.40
2	18.99	48.1	14.55	26.47	26.47	139	0.94	5.43	1.66	41.99			56.97	49.73	43.76	34.27	14.49		139	1.58	5.67	1.49	15.29	22.62	34.29	57.13	49.37	52.34	45.40	37.29	28.98	139	0.37	1.36	4.21	8.72	11.15	14.66	54.30	49.91	47.24	48.67	48.79	43.13
2	19.13	55.6	14.93	26.84	26.84	140	0.87	4.98	11.35	15.48	26.56		59.99	49.15	49.14	24.74			140	0.87	6.51	11.14	14.63	23.23	33.79	6.16	47.90	5.59	47.74	37.46	29.99	140	0.11	0.73	3.72	8.36	13.69	11.99	49.73	58.52	48.44	45.77	46.95	46.28
2	19.27	51.2	14.63	27.2	27.2	141	1.36	8.60	17.63	24.16	27.48	33.91	59.19	48.82	47.68	2.42			141	1.53	5.86	1.44	14.42	23.35	33.54	59.46	5.93	5.47	43.24	36.72	32.21	141	0.42	0.94	3.17	5.44	8.46	11.47	5.44	56.14	48.92	47.44	47.94	46.14
2	19.40	45.8	14.41	26.54	26.54	142	0.99	4.79	8.64	11.42	13.17	19.16	58.20	46.38	48.46	34.27	28.13	4.72	142	1.11	6.54	1.35	14.98	22.62	33.67	58.38	49.33	52.49	43.85	36.86	3.43	142	0.19	1.36	3.24	8.97	11.59	17.48	52.62	55.27	47.35	49.24	48.32	39.59
2	19.54	5.3	14.48	28.57	28.57	143	0.74	7.52	1.98	23.40	38.56		56.86	5.22	22.68				143	0.74	5.48	1.73	14.92	22.12	33.54	57.12	5.28	51.77	44.48	36.75	27.24	143	0.62	3.94	6.41	11.64	14.93	9.59	55.39	49.33	46.50	46.48	4.94	47.90
2	19.68	52.9	14.41	26.35	26.35	144	0.79	6.42	12.16	17.54	2.48	26.64	59.84	5.39	23.72				144	0.79	6.30	1.92	14.67	22.92	33.73	6.36	49.59	52.36	46.73	36.95	31.61	144	0.28	0.92	2.98	6.97	1.15	12.49	53.82	56.82	5.32	47.18	47.97	48.49
2	19.82	46.4	14.38	26.61	26.61	145	1.36	6.47	11.16	18.73	43.59		57.94	46.60	48.95	45.20	24.29		145	1.49	6.29	11.42	14.54	22.79	33.73	57.80	49.65	51.87	47.28	36.97	3.26	145	0.30	1.48	4.18	7.54	11.78	14.45	52.89	53.31	47.43	47.72	49.45	44.36
2	19.95	44.7	14.39	27.13	27.13	146	0.77	5.49	1.54	13.63	21.79	38.62	58.50	47.72	46.17	37.85	23.62		146	0.83	6.49	1.80	14.98	22.54	34.17	58.71	49.53	52.12	45.63	38.45	32.17	146	0.37	0.72	2.36	7.24	1.29	12.17	51.85	55.46	5.51	47.62	47.12	48.23
2	20.09	44.3	13.98	26.56	26.56	147	0.37	5.69	11.23	14.23	17.29	23.23	69.69	49.88	39.18	2.87			147	0.49	6.41	1.73	15.13	23.12	33.48		51.37	53.96	49.17	42.93	39.85	147	0.21	1.94	7.95	11.58	15.59	36.48	68.99	58.44	5.94	51.72	45.37	35.14
2	20.23	51.9	14.08	26.6	26.6	148	0.67	5.54	1.35	15.85	22.35	3.15	62.36	48.99	41.88	32.64	18.69		148	0.67	6.16	1.23	14.73	22.85	33.85	62.60	51.34	52.29	45.69	37.14	32.73	148	0.17	1.75	3.89	7.74	12.97	1.46	59.25	58.59	49.65	49.62	46.26	48.91
2	20.37	55.7	14.5	26.61	26.61	149	0.49	7.15	12.42	17.35	41.62		56.86	49.19	45.68	38.33	24.83		149	0.62	6.15	1.23	14.85	23.12	32.63	57.59	49.34	52.28	47.69	38.14	31.60	149	0.27	1.97	5.72	8.83	12.44	15.73	55.18	49.14	46.53	49.75	47.99	42.74
2	20.50	5.7	14.74	26.56	26.56	150	0.66	4.49	1.35	13.49	17.42	23.54	59.74	48.93	28.39				150	0.86	5.89	1.92	14.54	22.98	33.35	6.67	5.82	51.84	45.34	36.77	31.49	150	0.32	1.47	3.72	7.86	11.58	14.54	55.00	54.94	5.71	48.17	49.71	43.44
2	20.64	48.8	14.71	26.65	26.65	151	1.55	5.85	8.98	11.17	14.91	21.92	57.62	47.24	49.73	47.57	2.13		151	1.55	5.63	1.42	15.17	22.73	34.17	57.63	5.61	52.95	44.99	36.56	29.84	151	0.44	1.57	4.95	8.72	1.87	14.87	53.28	53.26	48.45	48.78	49.68	43.00
2	20.78	46.8	14.42	28.55	28.55	152	0.87	5.73	9.85	14.73	19.54	25.91	57.30	45.70	47.17	38.53	17.27		152	0.86	6.24	9.79	15.14	22.62	34.79	57.63	49.59	5.89	43.18	34.84	27.59	152	0.22	0.99	3.15	1.33	14.35	7.46	49.63	54.56	49.12	48.16	41.47	47.62
2	20.92	51.2	14.53	34.89	34.89	153	0.82	4.85	9.48	14.23	42.55		57.80	46.75	48.87	48.25	23.87		153	0.90	6.22	9.85	14.63	22.73	33.92	57.93	49.65	52.13	44.97	35.20	28.71	153	0.38	1.87	4.37	8.87	11.87	14.85	51.73	54.40	47.30	5.16	46.46	42.13
2	21.05	52.1	14.48	34.29	34.29	154	0.93	4.85	8.79	12.67	18.73	43.47	54.86	47.49	43.95	35.25	2.69		154	0.93	6.48	9.98	14.63	23.23	33.67	55.25	49.46	51.43	46.53	37.80	31.64	154	0.32	1.76	6.60	8.82	12.32	16.26	52.29	49.73	46.67	47.74	48.14	41.55
2	21.19	51.6	14.33	26.77	26.77	155	0.69	4.42	9.73	13.23	2.63	37.89	58.82	5.16	43.15	32.90	21.98		155	0.70	5.54	1.85	14.23	23.12	33.80	58.98	49.65	51.33	46.74	38.49	31.76	155	-0.32	0.80	4.71	9.48	12.47	16.45	51.47	55.92	48.68	48.00	48.44	4.44
2	21.33	49.3	14.68	28.4	28.4	156	0.37	8.17	12.48	19.42	24.73	5.45	63.22	45.47	45.96	32.97	3.99	5.80	156	0.37	6.29	1.29	14.92	22.41	34.64	63.27	47.76	51.96	44.49	37.77	31.46	156	0.18	2.72	7.55	1.56	12.84	18.44	62.13	52.69	46.75	48.56	45.16	37.26
2	21.47	49.4	14.67	28.14	28.14	157	0.74	5.23	9.98	13.63	42.86		58.90	46.59	43.53	34.48	3.36	13.57	157	0.74	6.29	1.23	14.98	22.79	33.65	58.26	49.41	51.47	44.58	34.94	27.62	157	0.24	1.44	4.17	11.62	15.62	8.70	53.62	54.63	48.13	47.31	39.63	48.34
2	21.60	48.9	14.51	28.23	28.23	158	1.72	9.86	11.35	18.54	43.22		54.92	47.88	36.59	26.17	28.66	13.28	158	1.85	6.23	1.73	14.29	23.35	33.98	54.83	47.82	53.96	46.69	36.82	3.28	158	0.56	2.25	7.83	1.36	11.85	14.34	5.35	5.37	47.23	49.89	47.67	43.28
2	21.74	53	15.52	26.77	26.77	159	0.24	6.15	1.67	14.17	21.73	48.57	6.83	51.35	49.65	36.84	21.20		159	0.49	6.48	1.92	14.30	23.92	34.14	6.14	47.14	5.88	46.80	36.86	3.49	159	0.95	0.66	5.84	9.49	12.25	14.69	57.57	54.80	44.65	46.47	47.82	41.85
2	21.88	55.9	15.59	27.38	27.38	160	0.98	6.98	11.35	12.48	43.74		57.52	49.23	38.32	17.29			160	0.22	6.36	11.23	14.48	23.12	33.67	57.57	49.76	53.78	46.57	37.27	32.67	160	0.94	2.42	5.81	8.35	11.73	14.58	55.52	48.82	46.37	47.15	5.82	42.94
2	22.02	55	15.65	27.6	27.6	161	1.49	6.17	9.72	11.55	16.79	23.92	55.15	47.89	45.62	33.65	31.98	8.14	161	1.49	6.44	1.80	14.64	22.48	33.92	55.15	48.76	52.44	44.46	35.28	27.93	161	0.48	1.90	4.57	11.16	13.19	7.58	51.26	5.13	45.62	49.22	45.55	46.55
2	22.16	49.5	15.38	20.66	20.66	162	0.99	8.43	11.92	42.73			58.85	48.70	47.52	38.28	21.92		162	0.86	6.42	1.48	14.17	23.16	33.24	58.90	47.42	51.45	43.86	33.63	28.17	162	0.19	0.79	2.45	8.66	1.84	12.93	5.59	56.66	49.63	46.28	47.75	45.36
2	22.29	49	15.38	33.53	33.53	163	1.89	8.60	11.14	42.48			55.87	49.94	49.11	38.62	22.85		163	1.59	6.67	1.35	14.98	23.40	34.48	56.15	49.42	53.55	44.45	36.98	31.14	163	0.49	2.81	7.99	1.25	12.72	15.74	52.55	5.97	47.67	51.80	43.14	4.18
2	22.43	42	15.14	36.03	36.03	164	1.30	8.48	12.13	18.63	28.73	46.19	57.48	48.43	46.78	36.71	15.77		164	1.30	6.48	1.23	15.23	22.62	34.42	57.34	49.87	52.22	42.44	34.45	28.83	164	0.48	1.65	3.19	7.82	11.79	14.73	49.12	54.17	48.84	48.66	49.78	4.68
2	22.57	52.2	14.42	29.27	29.27	165	0.82	5.66	1.15	13.17	15.79	21.30	59.48	48.20	45.62	36.18	17.77		165	0.84	5.98	1.54	14.17	23.41	32.98	59.25	5.34	51.87	44.74	35.00	32.74	165	0.46	1.23	5.71	8.92	11.24	13.68	53.50	55.27	48.62	48.26	47.25	43.25
2	22.71	49.1	13.82	26.77	26.77	166	0.54	5.67	1.67	12.85	15.23	21.85	59.27	49.81	47.39	22.32			166	0.67	5.86	1.86	15.23	22.85	35.33	59.36	48.00	51.98	42.63	34.28	31.47	166	0.12	1.73	4.61	8.13	12.97	11.57	57.33	52.52	45.67	46.18	42.67	49.12
2	22.84	5.3	14.69	26.9	26.9	167	0.63	8.67	13.48	2.62	27.85	49.54	55.53	45.40	46.40	3.94	34.62	7.38	167	0.90	5.73	1.92	14.48	23.13	33.92	55.88	48.34	51.35	42.64	34.15	28.67	167	0.12	0.85	3.36	7.34	1.13	12.43	49.85	51.74	47.63	45.74	47.80	45.47
2	22.98	55.5	15.19	33.39	33.39	168	1.14	5.00	1.19	15.67	42.48		57.60	49.61	48.13	24.18			168	1.15	6.49	1.35	14.55	23.13	34.85	57.71	48.78	51.51	42.58	33.69	27.48	168	0.37	1.66	3.29	7.46	9.72	11.78	49.92	54.43	47.35	46.55	48.00	46.75
2	23.12	56.1	15.36	36.1	36.1	169	0.87	5.66	9.73	12.24	18.42	45.56	55.26	49.45	46.39	26.67			169	0.87	6.35	1.65	14.42	23.41	34.79	55.38	47.50	51.68	44.32	34.44	28.77	169	0.48	1.93	6.20	9.97	11.45	13.38	51.35	5.76	45.19	47.49	45.86	43.87
2	23.26	56.1	15.36	30.3	30.3	170	0.99	8.67	12.65	18.35	21.29	27.85	56.15	5.69	47.99	36.24	13.43		170	0.99	5.67	1.29	14.42	22.98	34.85	56.19	48.20	51.62	43.74	33.69	28.66	170	0.36	2.12	5.25	8.84	1.75	13.62	53.67	49.28	45.60	47.43	47.35	43.45
2	23.39	57.8	16.34	25.92	25.92	171	0.93	6.89	1.86	14.92	42.86		52.45	49.85	42.39	23.23			171	1.62	6.18	1.35	13.92	23.14	33.41	52.85	48.54	51.75	45.19	34.77	27.25	171	0.61	2.29	5.82	11.85	13.54	8.83	49.15	48.29	44.98	46.65	43.66	48.55
2	23.53	56.3	16.69	30.63	30.63	172	1.36	5.54	11.46	36.54			52.27	5.12	38.15	25.20	27.79	9.58	172	1.36	5.98	1.92	14.63	23.30	34.18	52.45	46.17	52.14	44.24	34.67	28.55	172	0.48	2.83	6.29	9.16	11.32	14.16	49.43	45.82	43.56	45.53	49.82	42.72
2	23.67	57.1	16.77	31.63	31.63	173	1.24	6.29	11.54	15.48	25.61	38.19	53.35	5.24	45.33	19.84			173	1.11	6.29	1.73	14.73	23.41	34.44	53.35	46.85	5.52	45.23	34.56	28.63	173	0.24	1.64	3.48	8.89	11.35	13.72	45.93	49.68	46.46	45.84	47.16	44.30
2	23.81	55.9	16.39	32.23	32.23	174	0.55	6.85	11.41	15.73	23.16	46.43	6.35	49.91	45.56	29.66	12.89		174	0.55	5.74	1.67	14.54	22.23	34.48	6.35	48.65	51.34	44.36	35.29	29.81	174	0.39	1.57	4.68	8.22	11.32	14.19	59.43	5.77	46.27	45.90	48.34	42.39
2	23.94	54.6	16.44	27.99	27.99	175	0.54	8.28	11.54	2.67	44.67		56.90	44.85	42.55	46.82	21.56		175	0.67	5.79	1.55	14.85	23.62	35.17	56.94	46.46	51.49	42.99	33.98	26.62	175	0.93	1.63	2.57	1.32	12.22	6.72	51.46	52.34	48.55	48.20	45.52	44.15
2	24.08	57.2	16.79	28	28	176	1.36	5.23	1.16	11.64	43.73		51.76	49.74	38.79	32.86	21.21		176	1.36	6.35	1.79	14.67	23.41	34.48	51.94	47.23	5.55	42.97	33.65	29.17	176	0.57	2.46	5.61	8.74	11.44	13.80	47.78	46.97	44.45	45.71	47.46	41.65
2	24.22	58.8	16.13	26.85	26.85	177	1.52	4.68	9.34	12.23	18.80	25.67	54.41	48.45	44.67	33.70	36.37	22.23	177	1.52	6.73	1.78	14.23	23.23	35.17	54.70	46.16	5.26	43.29	33.79	28.43	177	0.44	1.69	7.23	9.83	11.87	14.47	49.69	5.30	44.30	45.42	45.83	39.87
2	24.36	6.4	16.84	26.45	26.45	178	1.11	5.23	9.42	12.35	19.41	27.80	58.65	45.24	45.50	33.12	32.98	11.16	178	0.86	5.67	1.48	14.23	22.62	34.42	58.16	47.13	5.27	43.64	34.53	31.59	178	0.22	0.86	2.32	7.66	1.96	15.00	51.63	54.89	49.44	45.30	47.34	42.56
2	24.49	61.8	17.22	29.35	29.35	179	1.11	8.29	12.50	43.93			58.47	47.96	48.74	4.18	17.42		179	0.99	5.92	1.17	14.67	23.12	35.54	58.54	46.62	5.42	42.44	32.55	26.16	179	0.16	0.99	2.34	5.74	11.78	9.40	49.19	56.72	49.20	43.81	47.47	45.65
2	24.63	57.3	17.26	26.55	26.55	180	1.52	6.98	11.43	15.63	19.48	26.66	55.89	47.39	47.39	34.56	18.14		180	1.53	6.35	9.98	14.98	22.62	34.85	55.88	49.45	51.12	41.72	33.66	27.27	180	0.68	1.85	6.81	11.35	13.83	9.33	5.95	51.49	47.55	46.73	4.36	45.80
2	24.77	56.5	17.36	26.14	26.14	181	0.86	5.17	9.85	12.85	18.98	24.98	54.91	47.55	43.72	35.52	34.32	21.37	181	0.86	5.79	1.98	14.48	23.35	34.17	55.11	48.57	52.00	42.47	33.68	29.47	181	0.37	2.43	6.23	9.85	11.16	12.83	52.79	48.68	46.15	47.59	45.79	43.87
2	24.91	6.9	17.13	26.65	26.65	182	1.18	7.73	14.80	21.29	29.79	38.18	56.22	47.95	49.74	47.66	23.94		182	1.31	5.67	1.17	15.42	22.29	34.79	56.56	47.14	49.87	39.27	32.20	26.64	182	0.27	0.84	2.67	6.31	9.19	11.19	47.96	52.95	48.11	44.42	45.72	44.53
2	25.05	54.7	16.5	27.04	27.04	183	0.69	7.41	11.48	22.13	43.30		54.26	48.53	44.44	21.77			183	0.93	6.43	1.42	14.92	22.85	34.47	54.39	46.52	49.18	4.49	32.53	26.89	183	0.32	1.94	6.00	8.55	11.19	13.85	51.96	47.82	43.67	44.71	45.36	39.26
2	25.18	52.4	16.43	27.08	27.08	184	1.11	4.54	8.23	11.55	17.67	45.87	52.20	49.39	41.90	35.83	15.16		184	1.24	6.17	1.54	14.17	23.54	34.24	52.68	47.65	49.86	42.88	32.35	26.74	184	0.35	2.35	5.70	8.14	13.17	1.84	49.71	47.52	43.48	45.70	43.74	46.69
2	25.32	63.9	17.18	26.69	26.69	185	0.80	5.73	9.42	11.92	44.65		53.71	49.62	49.57	25.15	5.51		185	0.92	6.54	11.42	14.17	23.35	34.29	53.75	43.80	49.13	43.27	32.90	28.68	185	0.24	1.36	6.59	8.84	13.57	11.86	48.14	5.12	41.54	42.58	42.67	45.89
2	25.46	63	17.64	26.92	26.92	186	0.99	4.49	9.48	12.42	23.13	4.55	54.48	47.93	34.76	25.82	28.73	11.73	186	0.99	6.24	1.48	14.73	23.12	34.67	54.62	45.56	5.12	42.25	32.66	28.66	186	0.32	2.77	6.46	9.73	11.73	13.85	52.30	47.87	43.83	46.58	44.82	39.66
2	25.60	62.8	18.62	27.75	27.75	187	0.99	4.85	1.66	14.80	21.85	29.29	53.87	5.42	47.78	37.98	23.95		187	1.11	5.99	1.92	14.80	23.85	33.80	54.22	42.27	46.89	41.99	33.42	29.55	187	0.19	0.63	2.82	6.36	1.18	13.64	42.92	51.97	45.22	4.27	43.60	42.64
2	25.73	62.1	18.12	27.19	27.19	188	0.63	8.91	11.35	19.67	45.18		54.19	48.88	39.29	14.25			188	0.63	6.17	1.92	14.67	23.91	34.73	54.12	46.00	48.65	4.87	32.28	26.17	188	0.34	1.85	4.26	8.19	12.97	11.19	51.28	47.64	42.67	43.15	41.15	45.50
2	25.87	61	17.36	27.21	27.21	189	0.75	4.92	9.97	11.35	42.13		53.67	44.58	49.33	25.17			189	1.00	6.29	1.86	14.35	22.91	34.98	53.76	46.13	51.68	41.66	32.63	25.82	189	0.23	1.48	5.16	8.84	14.98	11.62	49.11	5.52	43.54	44.95	37.84	49.73
2	26.01	62.2	17.52	26.68	26.68	190	0.86	7.92	1.63	38.99			57.24	48.32	34.53	21.34	27.43	1.92	190	0.74	5.92	1.23	15.13	23.62	33.39	57.20	44.39	48.92	39.67	31.84	28.47	190	0.44	1.48	4.29	9.22	11.21	14.42	52.55	53.62	42.93	44.68	45.13	37.85
2	26.15	61.8	17.1	26.53	26.53	191	0.86	7.18	11.92	19.80	22.48	28.74	55.65	48.00	4.24	31.43	31.87	15.88	191	1.19	6.54	1.17	15.40	23.54	35.38	55.89	48.57	49.83	38.73	31.33	27.35	191	0.57	2.23	7.12	9.75	11.68	15.00	52.28	51.18	47.15	45.38	44.72	35.38
2	26.28	59.3	16.87	26.45	26.45	192	0.96	5.54	11.17	19.35	3.17	34.94	56.90	43.86	45.69	35.86	32.96	33.16	192	0.84	6.66	1.65	14.48	24.12	33.92	57.34	45.00	48.38	42.53	32.93	31.43	192	0.93	0.70	2.69	7.34	1.24	12.83	45.57	55.62	45.89	43.75	44.34	43.87
2	26.42	63.2	17.23	29	29	193	1.14	7.79	11.35	17.35	44.17		53.69	5.13	22.67				193	1.55	6.24	1.63	14.30	23.92	34.42	53.78	46.25	49.44	39.98	32.73	28.36	193	0.11	1.36	4.49	7.49	1.92	12.16	5.92	46.96	42.98	43.54	44.99	44.84
2	26.56	65.8	17.07	27.01	27.01	194	0.61	6.98	1.71	18.67	44.47		58.78	47.33	44.60	3.88	31.45	4.95	194	1.00	5.79	1.13	14.54	23.12	35.73	58.84	46.25	5.27	5.00	31.82	25.19	194	0.20	0.82	2.83	9.34	11.67	5.69	52.74	56.22	45.75	46.64	45.62	43.17
2	26.70	63.2	16.94	26.93	26.93	195	0.86	8.17	13.17	2.35	26.48	37.12	51.72	46.67	49.75	25.86			195	1.24	6.29	1.79	14.67	22.79	34.23	52.51	43.87	48.25	41.16	32.63	29.13	195	0.31	2.52	7.49	1.85	12.29	15.87	5.30	45.45	42.99	43.43	42.38	36.68
2	26.83	58.5	16.56	26.57	26.57	196	0.82	5.79	11.99	15.42	25.47	35.75	55.79	48.66	45.29	3.72	11.14		196	0.94	6.54	1.85	14.48	23.98	34.79	55.19	45.46	47.84	4.37	31.13	28.38	196	0.32	1.35	5.80	8.74	1.55	12.72	51.29	50.00	43.00	41.52	43.70	42.84
2	26.97	63.2	16.93	27.48	27.48	197	1.48	4.59	8.35	9.73	11.92	2.12	51.49	49.85	26.74				197	1.23	6.23	1.14	15.17	23.48	34.19	51.74	42.67	47.69	38.34	31.89	27.76	197	0.24	1.57	5.95	9.28	11.58	15.77	45.82	48.72	4.27	44.23	43.52	34.18
2	27.11	64.4	16.08	27.62	27.62	198	0.93	5.45	8.79	1.79	13.48	2.23	51.64	48.38	39.53	33.39	15.72		198	1.18	5.74	1.17	14.66	23.79	35.73	51.76	43.66	46.16	39.41	3.57	26.59	198	0.11	1.49	4.74	8.34	14.48	1.44	45.63	48.57	4.87	41.36	38.74	43.26
2	27.25	66.1	16.41	28.33	28.33	199	0.69	7.67	15.43	22.54	26.62	34.17	59.39	5.14	46.96	36.46	19.19		199	0.94	6.23	1.54	14.55	23.73	34.29	59.42	46.49	47.81	4.37	31.19	27.32	199	0.12	1.68	3.15	7.78	1.25	12.52	54.29	56.54	46.15	44.17	44.45	42.36
2	27.38	68.6	17.65	28.24	28.24	200	1.31	5.86	9.54	12.23	16.85	25.17	53.58	46.43	48.69	46.29	26.47		200	1.43	5.99	1.54	14.98	23.23	34.79	53.25	45.56	46.86	38.68	3.50	26.27	200	0.15	1.48	5.22	8.76	11.58	15.35	47.93	5.28	42.89	42.53	43.70	35.27
2	27.52	68.5	16.81	34.78	34.78	201	0.93	5.23	8.23	11.12	16.67	42.85	52.15	47.94	38.58	28.98	32.16	17.36	201	1.35	6.23	1.29	14.55	23.29	34.67	52.53	46.82	48.57	39.43	3.62	26.46	201	0.18	1.36	4.37	8.74	1.26	11.91	47.29	49.22	42.89	44.72	43.62	43.18
2	27.66	59.1	15.43	37.45	37.45	202	0.84	7.36	11.92	17.12	43.55		52.65	49.91	42.40	35.74	29.62	3.74	202	1.52	6.36	11.54	13.85	23.79	34.60	52.72	45.57	47.88	41.18	4.00	28.14	202	0.33	3.00	7.22	9.45	12.32	15.62	49.71	46.64	43.46	42.46	45.63	35.39
2	27.80	46	13.95	37.81	37.81	203	0.75	4.92	1.42	15.13	24.66	43.43	54.89	45.20	46.72	39.30	18.82		203	1.24	6.44	1.17	15.35	23.66	34.98	55.67	45.66	49.57	4.54	29.56	25.72	203	0.11	0.84	2.87	8.59	13.85	11.81	45.66	52.73	46.11	45.20	38.35	46.91
2	27.94	71.3	13.1	37.27	37.27	204	1.11	5.79	1.85	14.17	2.91	39.33	51.34	48.92	41.95	25.13	9.58		204	1.20	6.42	1.73	14.67	23.40	34.16	51.70	48.18	48.99	39.16	32.27	27.24	204	0.24	1.47	4.59	7.15	9.87	11.73	46.88	47.25	44.13	43.86	44.49	45.56
2	28.07	69.6	13.03	38.36	38.36	205	0.93	5.43	8.17	1.42	16.73	42.58	52.42	46.64	45.34	21.84			205	1.52	6.92	9.79	14.35	23.42	34.79	52.32	46.48	48.77	39.21	31.96	28.70	205	0.39	1.24	4.84	7.93	1.31	12.47	46.89	48.63	42.52	43.94	44.96	4.49
2	28.21	69.9	16.28	38.18	38.18	206	0.96	6.35	12.41	18.63	24.13	32.14	58.15	51.91	25.19				206	0.84	6.16	1.85	14.66	24.29	35.73	58.15	45.64	46.75	38.38	31.59	3.58	206	0.44	1.13	3.31	7.24	11.23	16.70	51.15	54.89	45.56	42.15	45.26	33.58
2	28.35	76.1	18.17	38.35	38.35	207	0.92	5.17	9.98	12.98	24.66	41.62	51.83	45.49	41.47	46.60	33.11	32.85	207	1.46	6.42	1.55	14.12	23.23	35.50	52.94	44.64	47.79	39.89	31.29	3.23	207	0.31	1.58	6.18	9.32	11.83	34.60	46.89	47.81	41.96	43.51	44.78	26.16
2	28.49	77.5	18.8	38.26	38.26	208	0.58	8.43	13.63	28.98	41.41		56.72	47.71	4.93	32.35	34.53	29.92	208	0.53	6.42	1.42	15.23	24.16	35.17	56.26	46.71	48.13	39.25	3.90	3.78	208	0.19	0.71	2.35	7.91	11.30	15.98	46.65	53.58	47.19	45.62	44.95	34.76
2	28.62	75.1	19	39.23	39.23	209	1.30	7.29	12.67	19.13	25.23	34.67	52.52	44.12	46.52	36.79	33.46	14.17	209	1.42	6.17	1.29	15.35	24.29	35.68	52.47	44.54	45.90	38.93	31.35	3.93	209	0.36	1.33	3.87	8.19	11.88	15.29	46.46	47.35	43.93	42.67	41.82	34.54
2	28.76	71.5	18.01	40.15	40.15	210	0.84	5.49	7.92	1.17	13.85	39.61	54.19	47.92	44.43	35.39	2.62		210	0.68	6.54	9.92	15.48	23.91	36.12	54.29	46.86	47.74	39.95	31.96	3.98	210	0.35	1.21	5.33	7.67	1.94	13.85	48.15	51.27	42.42	45.22	44.68	37.58
2	28.90	74.2	17.76	39.22	39.22	211	0.99	6.48	1.67	12.55	15.54	23.29	51.69	43.74	46.56	34.26	32.15	6.24	211	0.99	5.98	1.85	15.41	23.12	35.24	51.69	44.95	49.18	39.78	33.16	32.19	211	0.24	1.71	5.48	9.44	11.85	37.32	48.27	46.71	43.26	44.81	45.68	26.84
2	29.04	76.2	18.03	40.06	40.06	212	1.66	8.18	25.23	4.18			6.43	47.50	45.25	35.88	17.63		212	0.94	5.67	1.42	14.35	24.12	36.79	6.38	48.13	48.97	39.21	3.47	31.16	212	0.20	1.23	2.45	6.34	1.94	37.40	54.74	57.88	5.27	45.57	47.39	25.73
2	29.17	77.4	18.63	40.05	40.05	213	0.99	5.67	9.29	12.42	2.30	34.92	57.62	44.35	46.96	23.34			213	0.99	5.98	9.79	14.48	22.85	35.53	57.72	47.36	47.35	38.75	35.26	35.73	213	0.27	1.11	2.73	7.85	11.19	18.30	49.95	55.22	48.76	45.21	43.47	34.14
2	29.31	78.8	19.04	40.73	40.73	214	0.79	6.67	12.92	18.42	22.40	34.42	65.72	47.48	36.96	3.99	11.69		214	0.67	6.49	1.23	15.67	23.54	36.29		48.80	48.67	41.98			214	0.29	2.78	18.66	28.52	36.13	41.83	65.41	54.22	4.69	38.94	4.53	38.68
2	29.45	8.1	18.96	40.9	40.9	215	0.55	3.79	9.14	12.42	16.23	28.17	67.28	47.67	25.35				215	0.55	5.43	1.48	16.13	24.17	35.67		47.61	43.88	42.59			215	0.69	0.82	3.48	15.36	3.13	41.82	65.25	59.21	53.87	4.87	38.13	36.63
2	29.59	77.9	18.29	45.36	45.36	216	0.69	4.36	13.29	17.48	21.48	34.66	65.76	47.22	44.91	24.35			216	0.74	5.17	1.42	16.42	23.85	37.16		48.36	43.78	43.42			216	0.18	0.63	2.64	14.46	35.83	43.33	59.17	61.66	58.20	41.54	38.21	38.47
2	29.72	81.4	18.43	46.25	46.25	217	0.74	3.92	1.17	17.13	22.62	32.73	63.74	47.35	39.83	28.56			217	0.87	4.79	1.17	15.17	23.85	37.11	63.84	46.97	45.55	43.54			217	0.25	0.96	2.49	9.22	14.64	4.57	58.42	59.63	54.94	43.96	41.76	37.90
2	29.86	83.1	18.23	51.32	51.32	218	0.72	6.92	14.39	24.23	32.48	4.17	64.21	43.74	42.31	37.63	41.63	22.72	218	0.72	5.79	1.67	16.17	24.98	36.72	64.30	46.21	45.68	43.41			218	0.22	1.69	2.43	1.48	3.14	41.58	6.18	58.64	55.27	44.51	38.85	38.89
2	30.00	96.9	19.19	51.93	51.93	219	0.37	7.42	13.67	19.41	26.48	38.18	64.94	44.76	42.21	36.34	36.36	43.29	219	0.37	5.16	9.79	16.79	24.23	37.34		48.00	45.87	42.13			219	0.36	2.12	9.36	19.37	29.61	43.23	63.18	58.52	45.00	39.82	37.52	38.49
3	0.00	42.1	13.56	64.79	27.61	1	0.53	1.48	39.54				56.77	52.12	55.74	24.73	0.32		1	0.53	6.35	1.92	14.73	22.41	34.54	56.15	43.99	51.19	43.85	36.42	31.13	1	0.25	1.20	6.86	1.82	12.52	16.98	54.32	48.16	42.29	48.19	46.18	38.42
3	0.14	41.9	13.76	26.96	26.96	2	0.32	6.98	1.98	14.17	42.97		55.13	54.47	48.77	22.68			2	0.32	6.66	1.85	14.92	23.54	34.18	55.17	44.26	49.73	43.34	36.97	33.19	2	0.19	1.83	7.45	1.98	13.11	18.48	53.77	46.68	42.96	47.32	43.40	36.78
3	0.27	43.5	13.93	26.97	26.97	3	1.24	4.73	12.17	4.46			5.35	52.36	54.86	25.88	3.13		3	1.36	5.86	11.43	14.54	22.85	34.85	5.55	45.94	49.77	42.76	35.69	3.43	3	0.47	2.22	4.98	9.92	12.17	17.84	46.52	45.46	43.96	45.92	44.62	36.25
3	0.41	44.1	13.9	26.93	26.93	4	1.11	5.30	12.12	16.42	22.16	48.00	5.66	55.14	46.85	21.17			4	1.11	5.82	11.35	14.85	22.79	34.15	5.83	43.67	47.78	43.63	37.75	3.19	4	0.37	1.86	5.57	1.28	18.85	12.61	47.24	45.59	42.65	42.33	38.29	44.35
3	0.55	39	13.67	26.42	26.42	5	0.93	8.74	12.41	43.86			53.58	5.22	53.71	43.17	21.50		5	1.56	5.54	11.14	14.79	23.48	34.16	53.63	42.94	49.26	41.83	35.67	28.97	5	0.49	2.65	9.52	11.47	13.84	19.94	52.35	45.19	43.77	46.42	38.87	34.82
3	0.69	4.1	13.55	27.05	27.05	6	0.63	5.23	9.85	12.42	2.41	41.37	52.70	51.47	54.58	21.63			6	0.67	5.74	1.63	15.85	23.41	34.82	52.82	43.12	48.82	41.64	36.48	29.67	6	0.24	1.86	9.60	11.89	15.87	21.68	49.48	47.81	44.40	45.91	38.44	34.14
3	0.83	41.3	13.38	26.97	26.97	7	1.11	4.28	11.48	41.42			51.29	49.37	54.17	46.32	18.13		7	1.36	5.73	1.92	14.63	23.92	34.34	51.24	44.12	5.36	41.88	36.90	3.40	7	0.36	2.29	6.25	1.69	12.86	19.74	48.39	44.62	42.30	46.32	45.35	35.27
3	0.96	41.2	13.27	26.82	26.82	8	0.96	1.16	4.48				53.41	53.68	52.54	24.27			8	0.97	6.52	11.23	14.73	23.55	34.23	53.47	45.13	5.97		37.72	32.31	8	0.33	2.83	7.16	1.46	12.20	17.34	51.91	45.32	42.47	46.81	46.73	39.64
3	1.10	4	13.57	26.99	26.99	9	0.86	5.62	11.73	42.29			53.44	5.54	54.17	26.38			9	0.85	5.36	1.73	15.48	22.85	34.17	53.50	46.21	51.73	43.85	37.25	29.87	9	0.60	4.57	9.21	11.25	2.86	15.48	52.56	45.49	44.63	48.92	36.88	4.96
3	1.24	42.3	13.62	26.62	26.62	10	0.86	5.24	11.42	41.50			55.76	5.98	54.29	53.84	18.98		10	0.99	5.54	11.17	14.73	22.85	33.63	55.88	43.54	51.17	43.45	36.72	31.89	10	0.36	0.99	5.38	1.23	11.74	15.67	48.72	53.26	41.33	46.43	47.66	39.77
3	1.38	41.4	13.59	27.17	27.17	11	0.66	8.35	11.42	16.55	43.61		54.16	54.57	51.56	19.74			11	0.73	5.79	11.41	14.92	22.73	34.53	54.14	45.37	49.26	41.37	36.89	29.81	11	0.35	1.70	4.88	11.18	13.84	2.92	52.16	46.29	44.27	47.18	4.22	34.23
3	1.51	42.8	13.98	26.87	26.87	12	1.17	8.29	11.23	43.48			52.94	54.23	52.79	22.87			12	1.17	5.65	1.67	15.45	23.35	34.35	52.74	46.45	5.86	43.13	35.99	3.65	12	0.40	1.97	5.45	9.57	11.24	15.39	49.83	47.78	44.98	45.81	47.53	4.14
3	1.65	42.5	13.85	27.41	27.41	13	0.67	6.98	11.66	42.23			53.63	51.60	53.63	52.78	25.85		13	0.68	5.85	1.98	14.85	22.35	33.97	53.66	44.42	49.48		36.77	28.27	13	0.26	2.69	5.85	1.88	16.57	13.73	51.78	45.34	42.17	46.88	38.87	43.15
3	1.79	43.7	13.75	27.05	27.05	14	0.55	5.17	11.14	15.42	34.66		5.27	51.99	54.68	44.24	19.55		14	0.84	5.54	11.35	14.17	23.40	34.23	5.56	45.91	49.71	43.55	35.79	29.19	14	0.18	2.32	5.38	1.97	12.86	16.69	48.83	43.68	44.56	47.36	43.95	36.69
3	1.93	44.3	14.08	26.72	26.72	15	1.46	5.64	1.85	11.80	43.12		53.27	52.79	51.89	26.00	5.94		15	1.47	6.35	11.35	14.79	22.98	35.73	53.34	44.33	51.14		35.71	3.86	15	0.25	1.23	5.80	9.46	11.57	13.95	49.33	49.34	41.83	43.52	49.88	41.36
3	2.06	43.8	14.03	26.84	26.84	16	0.86	5.72	1.48	11.48	42.59		51.62	49.74	49.58	52.53	41.77	4.66	16	1.12	6.13	1.73	15.54	23.79	33.54	51.84	44.77	5.19	4.67	35.13	29.56	16	0.35	1.59	7.34	1.98	11.98	17.32	47.61	47.34	42.88	47.72	41.89	35.29
3	2.20	41.1	13.97	27	27	17	0.59	4.69	8.16	1.85	15.98	39.93	52.87	49.59	53.69	41.69	37.79	22.24	17	0.74	6.15	1.92	14.79	23.48	34.92	53.70	43.68	48.95	42.84	34.86	3.28	17	0.12	1.13	3.85	8.34	11.26	13.35	46.91	49.42	42.50	42.12	47.00	41.83
3	2.34	39.8	13.55	27.34	27.34	18	0.86	5.93	1.79	42.11			52.81	53.94	52.18	2.85			18	0.98	6.23	1.85	15.23	23.35	34.66	52.88	45.12	5.49	42.68	35.66	28.43	18	0.33	1.56	6.85	1.87	2.49	15.37	49.63	48.38	43.40	49.28	34.56	39.67
3	2.48	4.8	13.13	26.71	26.71	19	0.55	9.93	38.86				55.73	49.46	53.85	53.43	21.44		19	0.55	5.92	1.85	14.98	23.62	34.74	55.13	45.32	49.27	42.28	34.91	31.42	19	0.19	0.86	3.92	7.41	11.77	13.75	51.86	49.69	44.76	42.19	47.25	4.87
3	2.61	43.3	12.93	26.45	26.45	20	0.67	4.92	11.54	39.93			54.96	55.34	53.32	27.47			20	0.80	5.54	1.73	15.43	22.41	33.67	55.55	43.55	49.62	41.92	35.55	3.94	20	0.22	0.84	3.93	9.60	11.45	15.66	51.19	49.74	43.53	44.90	46.79	37.54
3	2.75	44.2	13.33	27.23	27.23	21	1.44	6.98	11.36	41.80			54.17	55.60	44.76	24.72			21	1.18	5.86	11.20	14.98	22.73	35.29	53.96	45.62	51.68	42.14	36.18	32.12	21	0.24	1.18	4.14	11.39	12.17	2.52	46.95	51.36	44.68	48.67	44.98	34.71
3	2.89	43.3	13.58	27.4	27.4	22	0.49	9.17	11.17	15.91	44.30		55.87	55.17	28.39	6.48			22	0.62	6.24	1.92	14.66	22.85	34.73	55.93	45.21	5.62	41.56	34.47	29.33	22	0.22	2.34	5.86	9.55	11.46	15.78	55.14	44.87	42.61	44.39	47.56	37.59
3	3.03	44.8	13.97	27.09	27.09	23	0.55	8.28	11.85	44.62			58.64	52.32	55.59	31.65			23	0.55	5.66	1.73	15.45	23.42	34.35	58.68	45.94	49.46	4.64	33.70	27.95	23	0.20	0.91	4.37	9.13	15.11	11.22	52.94	55.36	45.11	42.95	37.43	46.51
3	3.16	44.6	13.95	26.94	26.94	24	0.62	6.99	11.48	42.44			5.87	53.95	49.87	4.94	19.43		24	0.62	6.17	1.72	14.98	23.42	34.67	5.78	43.57	5.75	42.59	34.89	29.28	24	0.12	2.72	8.22	1.79	13.22	17.16	49.78	43.68	42.75	48.19	41.47	36.21
3	3.30	41.3	13.65	27.02	27.02	25	0.50	9.67	11.79	2.42	41.93		58.23	51.40	54.49	53.28	22.91		25	0.49	6.17	1.64	14.79	23.48	35.65	58.19	44.85	5.16	41.77	34.42	29.83	25	0.37	2.55	9.69	11.86	12.45	17.46	57.31	46.69	44.16	46.45	43.19	35.55
3	3.44	41.8	13.78	26.98	26.98	26	0.69	9.49	12.13	43.67			55.53	51.67	52.74	53.49	24.74		26	0.60	5.86	1.85	14.98	23.13	34.85	55.45	44.25	5.17	42.29	34.29	28.66	26	0.22	1.12	4.95	9.71	11.97	15.36	51.63	5.62	42.31	42.97	48.24	39.43
3	3.58	41.7	13.46	26.95	26.95	27	0.62	9.67	4.17				55.77	5.82	53.65	45.74	38.76	39.29	27	0.74	5.35	1.29	15.29	22.85	34.42	55.86	46.50	48.35	41.61	34.12	27.98	27	0.25	0.96	4.45	9.74	15.64	11.92	51.19	51.33	45.40	43.72	39.74	44.77
3	3.71	41.1	13.54	27.24	27.24	28	0.98	8.23	1.91	16.35	44.36		54.83	54.41	48.51	19.22			28	0.98	5.92	1.86	14.63	23.66	34.66	54.77	43.50	48.18	41.22	33.31	27.41	28	0.27	1.19	3.85	7.63	12.80	1.59	49.85	51.45	42.89	4.59	42.32	45.27
3	3.85	45.3	13.78	27.14	27.14	29	0.67	6.67	11.23	4.62			52.17	55.18	53.89	44.48	18.22		29	0.67	5.98	1.73	15.30	22.98	33.98	52.46	43.88	5.74	4.92	34.73	28.62	29	0.19	1.24	7.94	1.72	12.14	16.92	48.88	47.55	44.15	48.12	41.90	35.88
3	3.99	41.6	13.69	26.76	26.76	30	0.37	8.79	11.55	43.45			57.17	5.74	53.45	48.96	26.81		30	0.39	5.78	1.79	14.91	23.48	34.22	57.30	44.80	5.96	42.24	34.35	29.64	30	0.24	4.59	1.20	11.25	13.88	17.84	56.67	43.88	45.66	45.95	4.84	36.38
3	4.13	42.2	14.15	26.62	26.62	31	0.57	1.16	35.17	39.88			55.40	52.78	53.92	26.68			31	0.75	6.42	1.98	14.63	23.23	34.54	55.44	42.23	49.22	41.97	34.17	27.98	31	0.32	1.49	7.73	1.98	12.85	15.73	53.42	48.14	42.41	47.74	4.26	37.15
3	4.27	46.3	14.56	26.7	26.7	32	0.62	9.98	4.17				53.77	5.52	53.72	46.44	26.92		32	0.87	5.85	1.79	14.48	23.64	34.55	53.84	44.13	5.85	42.99	34.98	27.69	32	0.21	0.94	3.94	8.62	12.78	11.17	48.24	49.63	42.47	43.77	44.17	47.61
3	4.40	46.5	14.52	26.44	26.44	33	0.99	6.97	11.68	41.12			51.33	5.56	54.59	52.97	19.49		33	0.86	6.23	1.91	15.23	23.23	34.91	51.25	43.87	49.57	4.98	34.97	3.24	33	0.19	1.69	5.69	1.89	11.36	16.76	48.47	46.11	42.86	44.89	45.93	36.54
3	4.54	43.2	14.74	26.91	26.91	34	1.17	9.54	11.23	42.73			52.55	56.27	53.15	2.60			34	1.17	6.65	1.65	14.98	22.91	33.85	52.42	44.68	5.16	4.92	32.89	27.73	34	0.32	1.69	3.55	7.99	1.70	13.62	44.37	49.35	43.91	42.26	48.47	39.77
3	4.68	45.1	14.58	27.45	27.45	35	0.61	9.79	4.80				54.19	55.59	3.99	18.23			35	0.74	5.98	1.79	15.42	23.41	35.44	53.96	43.90	48.99	4.69	33.76	28.76	35	0.31	0.87	4.65	8.14	11.49	15.37	48.37	5.22	41.84	43.45	46.66	37.82
3	4.82	45.4	14.23	26.99	26.99	36	0.91	1.15	18.48	4.43			55.32	5.37	53.38	54.93	25.35		36	0.89	5.92	11.35	14.67	22.98	34.82	55.38	44.78	49.20	42.33	33.70	27.22	36	0.19	0.71	3.78	7.54	14.20	11.48	49.76	52.28	43.62	41.48	4.52	47.56
3	4.95	44.5	14.38	26.94	26.94	37	0.68	7.73	1.98	13.13	44.13		53.92	52.37	52.76	24.92			37	0.93	5.66	1.73	15.23	23.35	34.66	53.98	43.55	5.85	42.41	34.36	28.40	37	0.19	1.82	8.84	1.94	21.80	14.70	51.24	49.17	44.19	47.52	32.29	39.63
3	5.09	43.7	14.27	27.06	27.06	38	0.55	9.17	14.30	22.29	29.49	42.37	53.74	49.55	54.57	46.79	42.17	14.31	38	0.87	5.86	1.92	15.47	23.41	35.15	53.89	45.49	5.63	41.80	34.34	28.49	38	0.31	1.34	4.94	8.79	1.96	13.75	5.22	48.68	42.76	43.18	48.95	39.37
3	5.23	44.6	14.17	26.96	26.96	39	0.73	5.73	11.23	42.35			53.98	53.57	52.71	25.72	6.47		39	0.73	5.86	1.79	14.65	22.66	34.41	54.56	44.84	49.89	41.24	34.25	28.83	39	0.31	1.13	4.23	7.95	1.60	12.33	5.64	48.34	42.93	41.86	45.30	45.70
3	5.37	43.5	13.93	27.22	27.22	40	0.63	8.97	11.65	41.74			59.68	5.62	53.19	48.25	23.66		40	0.62	5.98	1.98	15.13	22.73	34.48	59.67	44.63	49.68	39.87	34.42	29.78	40	0.78	0.46	3.86	9.14	1.94	16.82	52.89	56.96	43.28	42.88	47.83	35.95
3	5.50	44	14.03	27.22	27.22	41	0.41	9.79	11.84	44.36			56.99	54.44	29.25				41	0.41	6.29	1.79	14.48	23.13	33.91	57.96	42.55	48.18	4.55	33.66	27.95	41	0.20	0.58	7.38	1.94	17.60	12.72	52.52	53.32	41.28	45.99	33.86	42.28
3	5.64	41.7	13.64	26.85	26.85	42	0.74	8.55	11.48	18.29	44.16		54.85	5.24	54.72	45.96	21.62		42	0.74	6.16	1.85	15.16	23.73	34.16	54.92	42.76	48.74	41.11	33.50	28.86	42	0.19	1.18	4.38	9.56	11.45	15.86	51.85	47.33	41.92	42.39	46.49	36.89
3	5.78	39.8	13.43	27.24	27.24	43	0.87	5.67	11.29	4.85			55.76	5.43	53.73	41.96	14.93		43	0.87	6.23	1.48	15.44	23.12	35.15	55.80	42.48	48.29	41.36	34.44	28.22	43	0.45	0.95	7.82	1.98	13.17	2.19	5.50	51.94	42.12	45.76	4.72	33.35
3	5.92	43.9	13.87	26.92	26.92	44	1.00	8.40	11.67	17.91	43.92		55.32	51.57	53.75	42.36	23.49		44	0.74	5.86	1.55	15.17	23.23	34.89	55.18	46.26	48.43	4.90	33.56	29.76	44	0.37	1.33	5.65	1.12	12.57	16.57	49.48	51.92	43.82	45.69	42.66	36.39
3	6.05	44.6	14.01	26.77	26.77	45	0.62	5.53	1.85	41.86			56.34	52.76	53.56	3.28	11.75		45	0.62	6.23	1.64	14.85	22.54	34.86	56.87	44.36	48.94	39.84	33.58	27.44	45	0.24	1.34	5.12	8.49	11.14	15.21	53.55	49.17	41.57	43.17	46.57	35.77
3	6.19	47.4	14.79	27.1	27.1	46	0.48	9.96	11.79	43.45			53.36	53.95	49.52	31.89			46	0.48	5.67	11.23	15.54	23.48	33.91	53.47	41.97	49.45	4.22	34.45	27.94	46	0.28	0.86	4.74	1.19	16.45	11.46	49.25	48.65	4.71	43.21	36.19	46.96
3	6.33	44.3	14.72	27.11	27.11	47	0.42	7.00	11.48	11.42	43.42		56.53	5.38	53.86	45.68	34.11		47	0.42	5.86	11.42	14.85	22.41	34.54	56.47	42.26	5.22	39.65	34.13	28.80	47	0.21	1.12	8.34	11.17	12.73	2.58	51.23	53.46	42.11	48.19	4.26	32.90
3	6.47	44.7	15.12	26.47	26.47	48	1.23	6.48	1.98	11.98	42.96		51.23	49.76	53.45	5.67	33.40		48	0.98	6.24	11.12	14.85	22.73	34.54	51.29	43.51	48.52	41.59	34.20	3.64	48	0.46	1.87	5.74	1.68	11.98	15.96	47.48	46.27	41.67	45.50	42.88	36.77
3	6.60	49.1	15.09	26.35	26.35	49	0.68	7.79	1.65	12.16	43.40		56.47	5.59	54.66	52.51	32.46		49	0.68	6.17	1.73	14.80	23.17	34.36	56.44	43.90	48.18	4.29	34.56	28.83	49	0.18	1.35	6.77	9.88	11.75	16.51	54.23	5.39	42.12	43.54	43.76	35.96
3	6.74	43.3	14.82	27.25	27.25	50	0.86	5.17	1.42	13.79	44.29		54.92	51.28	52.14	41.65	4.79	31.21	50	1.12	5.67	1.73	14.80	22.92	34.35	54.25	43.72	47.49	39.53	32.68	26.78	50	0.36	1.74	3.94	7.83	14.28	11.21	47.73	51.25	43.23	41.91	37.58	45.44
3	6.88	44.4	14.57	27.04	27.04	51	0.95	1.54	4.67				54.82	53.22	31.22	11.96			51	0.81	5.79	1.79	14.85	23.41	35.59	54.72	43.61	5.27	4.69	32.36	28.45	51	0.40	0.73	4.33	9.56	11.53	13.60	41.86	53.19	42.27	43.74	47.62	39.55
3	7.02	45.2	14.24	27.29	27.29	52	0.61	9.97	38.29				53.59	52.22	41.77	37.58	26.12		52	0.74	6.14	1.98	15.23	22.98	35.17	53.65	42.25	49.73	4.29	33.57	27.26	52	0.24	0.99	7.65	1.87	12.48	16.47	49.78	48.77	41.83	47.19	41.38	35.14
3	7.16	44.5	13.87	27.19	27.19	53	0.64	5.36	1.48	1.92	43.45		56.36	5.24	39.98	37.29	26.22		53	0.62	5.73	1.79	15.13	22.41	35.42	56.42	45.18	51.64	42.36	34.71	3.99	53	0.23	2.46	8.68	11.18	13.85	18.40	55.18	46.64	45.21	48.92	39.84	35.12
3	7.29	44.8	14.03	27.28	27.28	54	0.85	4.92	8.86	11.98	42.42		53.65	5.87	39.95	31.78	3.57	27.99	54	0.87	5.79	11.13	14.91	22.85	34.44	53.78	43.65	48.76	41.94	34.44	29.00	54	0.26	1.19	7.56	11.66	13.77	17.86	48.18	5.82	42.56	45.94	4.99	35.39
3	7.43	5.4	14.32	27.59	27.59	55	0.58	9.48	11.85	43.19			54.88	49.39	38.86	27.55	23.60	28.97	55	0.58	5.99	1.48	15.47	23.23	33.49	54.92	41.98	47.38	39.25	32.80	27.43	55	0.55	0.45	4.57	8.59	11.23	15.43	43.85	53.19	4.52	4.83	45.18	35.74
3	7.57	46.9	14.54	27.09	27.09	56	0.93	7.86	11.64	2.98	44.43		53.40	5.12	4.38	37.64	25.39	11.90	56	1.52	5.73	1.16	15.23	22.98	34.67	53.54	44.45	46.28	37.47	32.46	27.46	56	0.19	1.19	3.84	7.85	1.97	14.46	49.41	49.31	43.11	41.37	44.17	35.19
3	7.71	42.6	14.78	27.34	27.34	57	0.65	1.36	39.29				52.18	47.96	38.70	35.25	34.38	26.75	57	0.77	6.29	1.65	14.98	23.42	34.39	52.23	42.67	49.45	41.55	35.63	3.83	57	0.23	1.59	6.70	1.69	11.96	15.22	49.97	45.93	4.72	45.57	44.98	37.43
3	7.84	41	14.74	27.59	27.59	58	0.61	1.47	38.97				58.43	46.71	48.11	4.46	31.63	34.86	58	0.61	5.98	1.79	14.98	23.48	34.67	58.60	42.21	48.85	41.67	32.42	28.27	58	0.75	0.57	4.47	1.32	11.55	13.90	52.53	54.85	42.27	45.43	42.96	4.67
3	7.98	41.1	14.45	27.06	27.06	59	0.79	9.62	4.60				54.49	49.65	4.65	29.16	1.30	15.48	59	0.79	6.24	1.87	15.35	22.92	35.23	54.56	42.49	49.43	39.75	32.97	27.57	59	0.75	1.19	3.82	8.34	1.83	15.36	51.43	48.82	41.43	42.82	46.88	37.27
3	8.12	43.5	14.26	27.2	27.2	60	0.99	4.92	1.54	42.66			51.45	49.71	41.56	35.12	31.91	31.21	60	1.11	5.73	1.54	15.13	23.41	34.80	51.60	45.14	48.18	4.21	33.25	27.24	60	0.26	1.69	4.57	8.48	14.38	1.97	48.59	45.69	43.38	42.45	38.37	45.18
3	8.26	47.2	14.25	27.34	27.34	61	0.84	9.79	12.35	43.58			54.19	50.00	3.33	8.35	9.58	8.90	61	0.85	6.17	1.85	14.98	23.30	34.54	54.11	43.32	48.53	39.96	33.13	27.80	61	0.44	1.12	6.82	1.94	14.35	21.31	5.89	49.42	41.45	46.94	38.93	31.32
3	8.39	46.3	14.55	27.01	27.01	62	0.82	6.17	1.24	12.17	43.37		55.92	5.29	41.53	31.75	33.77	26.34	62	0.82	6.16	1.36	15.42	23.48	34.66	55.98	44.66	49.81	39.73	33.26	28.16	62	0.32	1.75	3.65	8.60	1.49	13.52	53.45	49.25	43.32	42.91	48.57	38.50
3	8.53	46.9	14.86	27.21	27.21	63	0.24	5.16	8.98	11.67	2.66	43.49	54.42	49.38	47.59	44.17	36.66	4.35	63	0.36	5.98	1.53	14.54	23.40	34.42	54.50	43.59	48.33	4.40	33.25	28.16	63	0.19	1.64	5.83	1.39	12.74	2.89	52.59	46.62	41.25	46.53	41.52	31.18
3	8.67	43.9	14.6	26.39	26.39	64	0.86	11.13	4.68				53.24	5.11	4.86	37.69	31.66	29.85	64	0.87	5.98	11.13	14.80	23.16	34.35	53.14	41.77	49.79	41.79	33.99	26.83	64	0.32	0.97	4.92	9.50	14.39	11.38	45.69	49.59	4.76	41.62	37.87	48.96
3	8.81	42.2	14.58	27.37	27.37	65	1.97	9.73	13.92	22.73	42.36		56.52	51.94	4.74	35.72	36.82	22.40	65	1.18	6.17	1.79	14.92	22.66	35.14	56.44	45.39	48.99	4.57	34.11	27.62	65	0.91	1.70	5.37	1.49	12.57	17.13	49.58	54.36	43.81	46.53	41.96	34.85
3	8.94	48.5	15.09	26.49	26.49	66	0.56	9.54	4.86				59.87	50.00	4.48	34.60	32.47	19.38	66	0.56	5.73	1.42	14.85	23.23	34.48	59.88	43.95	49.35	39.80	34.47	28.73	66	0.26	1.67	7.64	1.68	13.62	21.73	59.81	47.25	42.96	47.29	39.49	32.44
3	9.08	44.8	14.9	27.58	27.58	67	0.70	8.66	11.64	42.47			57.18	5.76	4.96	32.17	27.92	3.26	67	0.81	5.79	1.68	14.35	22.98	34.29	57.24	43.95	47.75	4.65	33.66	3.82	67	0.18	0.76	4.97	1.77	12.72	17.75	53.59	52.48	43.19	45.49	41.16	33.68
3	9.22	41.7	14.99	27.04	27.04	68	0.43	9.62	38.68				57.87	51.67	39.65	31.81	21.25	14.32	68	0.43	6.43	1.92	14.80	23.40	34.23	57.88	44.29	49.36	39.98	33.86	29.31	68	0.24	0.46	1.48	6.80	11.67	13.25	5.93	54.26	46.47	42.48	47.64	39.61
3	9.36	44.5	14.93	27.07	27.07	69	0.43	8.29	12.16	43.70			53.55	51.28	41.13	33.87	32.72	2.23	69	0.43	5.54	1.48	15.35	22.91	33.86	53.61	44.12	47.13	39.74	32.73	27.78	69	0.23	0.83	4.40	8.16	1.83	15.22	5.68	47.66	42.94	41.15	44.63	36.35
3	9.49	45.9	14.58	27.21	27.21	70	0.48	7.54	11.18	38.65			57.17	5.36	47.58	38.33	27.95	28.38	70	0.29	5.36	1.92	15.42	22.42	34.64	57.22	42.68	5.76	4.17	32.48	27.94	70	0.20	1.43	8.57	1.78	12.67	18.79	55.57	49.29	43.12	47.80	4.44	33.51
3	9.63	44.8	14.8	26.92	26.92	71	0.36	1.35	12.45	21.49	42.48		6.36	49.17	4.56	34.79	31.65	32.53	71	0.36	5.92	1.86	14.92	23.65	34.49	6.36	42.24	48.87	41.47	32.46	27.64	71	0.24	0.45	5.34	9.52	11.28	14.74	53.42	57.56	4.79	41.79	46.62	4.57
3	9.77	43.9	14.35	27.07	27.07	72	0.62	9.29	11.35	4.29			54.57	49.72	38.72	34.21	29.86	33.15	72	0.68	6.11	1.73	15.35	23.13	34.42	54.65	45.98	49.71	4.37	33.79	29.49	72	0.24	1.71	4.47	8.48	11.18	14.45	51.79	48.40	42.29	44.97	46.98	38.52
3	9.91	4.4	14.54	26.75	26.75	73	0.37	4.54	1.67	4.42			57.47	49.44	43.17	36.92	31.22	31.46	73	0.35	5.74	1.42	15.48	23.91	34.67	57.53	43.75	47.44	38.54	31.56	27.85	73	0.25	0.61	3.69	7.49	13.32	1.52	51.15	54.35	43.35	41.74	37.65	45.95
3	10.05	43.4	14.13	26.34	26.34	74	0.43	9.23	11.67	43.98			56.45	52.48	4.44	33.50	22.43	9.54	74	0.43	6.17	1.79	14.30	23.35	34.80	56.48	4.83	48.35	39.97	33.13	27.48	74	0.39	1.96	7.00	1.49	12.54	16.34	55.26	46.29	39.49	45.78	41.11	34.19
3	10.18	47.1	14.35	26.99	26.99	75	0.37	9.60	12.79	43.36			57.68	5.55	41.29	39.62	21.32	-12.88	75	0.37	6.35	1.48	14.92	23.73	34.23	57.65	42.47	46.84	39.26	33.37	28.95	75	0.21	0.97	6.84	1.85	14.22	19.34	54.94	51.56	4.98	45.37	36.96	32.63
3	10.32	45.8	14.59	26.9	26.9	76	0.74	8.42	12.92	23.73	44.85		53.18	51.77	38.52	3.27	24.65	19.39	76	0.73	6.17	1.67	15.13	23.35	33.73	53.25	43.68	48.38	41.39	33.84	28.46	76	0.34	1.24	6.83	1.84	13.31	18.41	48.97	48.37	41.58	46.85	4.35	33.91
3	10.46	41.9	14.55	27.15	27.15	77	0.32	5.67	1.67	15.42	44.42		54.94	52.39	44.65	37.65	37.34	25.72	77	0.33	5.67	1.67	14.67	22.54	35.23	54.98	44.57	49.52	38.82	33.17	27.33	77	0.17	1.18	3.54	7.24	1.64	12.79	51.85	49.46	43.54	41.26	47.78	4.85
3	10.60	44.1	14.57	27.26	27.26	78	0.55	8.54	12.29	43.35			59.54	52.86	31.15	15.77	17.36	11.56	78	0.68	5.92	1.67	15.17	23.29	35.35	59.57	44.43	48.70	38.75	33.18	26.27	78	0.18	0.62	2.33	7.44	13.78	1.87	48.11	57.94	47.84	41.90	37.68	47.32
3	10.73	48.1	14.74	27.06	27.06	79	0.68	8.47	11.23	2.47	42.36		54.88	51.37	37.74	24.48	28.00	15.33	79	0.68	5.73	1.79	15.30	23.29	34.79	54.86	43.77	47.76	39.14	33.62	29.24	79	-0.24	0.46	2.53	7.13	1.98	14.86	47.22	51.89	44.85	41.69	46.48	36.52
3	10.87	43.8	14.25	26.92	26.92	80	0.68	8.85	11.67	42.48			53.90	51.35	44.24	37.49	23.21	4.63	80	0.68	6.29	1.54	15.36	22.98	35.90	53.93	42.63	47.77	38.46	32.91	28.31	80	0.17	0.57	4.92	8.74	1.78	12.61	49.48	49.51	39.87	41.60	44.64	39.86
3	11.01	44.8	14.32	26.44	26.44	81	0.55	1.42	4.17				55.84	52.38	31.93	16.83	15.80		81	0.55	6.54	11.41	15.12	23.35	34.36	55.87	41.85	49.24	39.00	33.60	28.87	81	0.15	0.33	3.64	9.93	11.39	17.33	44.89	54.35	41.90	45.93	44.00	34.55
3	11.15	45.7	14.18	26.79	26.79	82	0.43	8.72	11.67	43.75			56.24	48.16	48.58	34.89	18.99	11.73	82	0.43	5.79	1.67	15.13	23.40	34.54	56.29	44.38	46.99	38.37	31.65	25.97	82	0.19	0.73	3.83	7.32	11.36	9.84	53.12	51.24	41.29	41.35	42.90	42.38
3	11.28	41.1	13.88	26.44	26.44	83	0.67	9.77	38.29				52.58	51.35	43.62	34.34	22.20	13.31	83	0.67	5.98	1.52	14.91	22.92	35.22	52.62	43.49	48.15	38.63	32.84	26.88	83	0.38	0.96	5.19	8.94	13.22	1.90	48.41	48.87	41.56	41.78	38.38	45.89
3	11.42	4.3	13.87	26.62	26.62	84	0.54	8.35	12.29	42.32			56.56	52.82	28.78	2.61	5.93		84	0.66	5.61	11.41	16.23	23.16	33.67	56.63	44.23	48.26	39.29	34.92	29.52	84	0.20	0.94	3.57	7.60	11.68	17.38	53.68	49.78	43.39	42.18	46.69	34.59
3	11.56	43.6	13.84	27.03	27.03	85	0.49	8.79	12.35	43.43			57.88	49.72	48.63	37.55	3.44	17.54	85	0.49	6.54	1.35	15.48	22.91	34.63	57.90	43.73	47.43	38.80	32.48	29.00	85	0.37	0.49	2.98	7.79	1.59	16.23	49.29	55.72	43.50	42.67	45.19	35.49
3	11.70	45.2	13.86	26.71	26.71	86	0.80	4.73	9.29	11.29	18.91	37.37	57.78	5.93	44.93	28.67	14.34	16.37	86	0.80	5.69	1.79	15.44	23.79	33.73	57.87	43.36	48.38	39.73	33.89	29.64	86	0.30	0.87	4.53	1.53	12.35	17.45	51.69	54.36	42.19	46.48	4.75	34.16
3	11.83	44.8	14.27	27.67	27.67	87	0.36	9.92	38.86				57.62	51.69	43.91	33.15	25.79	25.13	87	0.36	6.42	11.15	15.42	23.17	34.48	57.63	44.88	5.25	41.28	37.37	36.94	87	0.24	1.86	1.97	17.53	37.35	41.99	56.23	48.76	49.33	38.20	31.12	31.84
3	11.97	45.9	14.82	27.04	27.04	88	0.79	5.79	1.54	13.79	19.16	29.17	55.34	48.61	48.38	39.93	33.27	23.16	88	0.99	5.67	1.54	15.97	22.62	34.41	55.87	45.27	48.76	4.13			88	0.49	2.23	1.36	18.85	28.89	4.30	52.27	51.15	47.93	37.25	33.67	34.65
3	12.11	43.2	14.41	26.89	26.89	89	1.53	4.54	1.29	13.30	16.48	23.20	59.38	52.38	42.95	3.14	2.22	6.31	89	1.18	5.42	1.54	15.42	24.23	34.62	59.66		48.23	42.62			89	0.43	1.70	4.49	1.47	16.72	38.34	53.17	55.95	48.84	47.35	39.44	35.25
3	12.25	42.5	14.35	26.65	26.65	90	0.36	8.86	15.98	44.43			56.88	49.64	49.53	31.62	17.69	9.54	90	0.36	6.42	1.76	16.23	22.79	34.79	56.84	41.34	47.78	38.37	32.83	28.96	90	0.18	0.41	1.82	8.85	1.99	17.86	47.86	54.28	45.36	43.29	44.18	34.69
3	12.38	44.8	14.23	26.73	26.73	91	0.93	4.42	8.54	11.55	15.98	25.36	56.58	52.78	33.48	18.78	16.91	19.79	91	1.53	5.73	1.67	15.35	23.29	33.54	56.79		49.72	41.59	37.92	38.83	91	0.45	1.85	1.72	3.32	38.58	44.43	52.36	52.90	48.68	34.35	31.55	29.82
3	12.52	47.5	14.63	27.12	27.12	92	0.79	4.67	1.67	15.48	22.29	30.00	59.13	52.48	28.73	11.44	12.13	-5.36	92	0.87	6.15	1.67	15.67	23.41	33.67	59.44	47.29	47.56	39.87	38.17	38.72	92	0.24	1.24	3.39	6.98	1.97	28.34	55.63	54.36	48.80	44.80	46.15	34.35
3	12.66	47.9	15.04	27.02	27.02	93	0.87	4.36	7.92	11.36	18.92	28.63	58.16	52.69	35.64	19.88	1.53	7.17	93	0.74	5.79	1.54	14.98	23.17	33.35	58.38		47.69	41.69			93	0.24	1.58	4.58	11.22	22.88	37.84	55.77	52.92	47.29	46.19	36.58	34.94
3	12.80	44.1	14.88	27.51	27.51	94	0.83	5.14	11.64	17.98	22.40	27.98	6.66	51.98	42.37	38.72	25.64	14.78	94	0.67	5.36	1.48	15.13	23.91	33.68	6.96		48.42	42.66			94	0.23	1.48	4.33	1.77	3.97	4.35	58.18	55.86	5.53	47.12	38.13	37.57
3	12.94	42	14.63	27.14	27.14	95	0.67	4.55	1.17	15.98	44.52		55.35	52.94	44.46	28.63	9.89	-22.38	95	0.70	5.99	1.48	15.23	22.79	34.85	55.33	41.13	47.43	38.29	32.42	28.15	95	0.32	0.82	8.22	1.83	13.94	19.32	48.90	52.16	41.74	45.29	36.35	31.97
3	13.07	45.3	14.49	26.86	26.86	96	0.52	5.79	1.67	11.73	43.73		54.35	52.95	36.79	24.52	19.27	14.36	96	0.52	6.43	1.48	15.16	23.16	34.23	54.43	42.72	48.45	37.37	31.87	26.23	96	0.76	0.69	3.82	8.36	13.95	1.74	51.41	47.32	41.33	41.62	35.79	46.46
3	13.21	45	13.99	26.98	26.98	97	0.43	9.29	13.85	45.53			57.62	51.84	43.92	39.50	37.41	22.54	97	0.43	6.42	1.73	14.23	22.91	35.17	57.63	43.96	48.67	38.44	32.42	26.72	97	0.23	1.68	7.44	1.84	12.23	19.46	56.63	47.43	42.18	46.13	4.91	3.72
3	13.35	43.4	14.02	27.07	27.07	98	0.69	4.23	9.94	12.13	44.80		57.46	52.27	42.92	36.52	35.98	22.00	98	0.69	5.85	1.42	14.35	24.29	34.93	57.50	41.42	47.76	37.91	31.88	26.94	98	0.22	0.59	3.89	8.47	12.73	1.74	46.96	55.28	44.98	4.27	38.62	45.49
3	13.49	45.1	14.16	26.57	26.57	99	0.86	5.91	1.85	16.23	43.41		57.14	52.22	42.72	36.47	22.98	1.56	99	0.68	5.99	1.48	14.73	23.48	35.41	57.16	41.87	47.26	37.90	31.82	27.93	99	0.18	0.56	2.27	7.60	1.94	13.39	5.59	54.33	44.49	4.57	45.87	37.38
3	13.62	43.2	13.87	27.18	27.18	100	0.55	8.18	11.54	15.66	44.42		57.87	52.87	31.99	16.54	11.87	11.54	100	0.56	6.44	1.79	15.47	23.37	35.30	57.11	42.23	46.83	39.66	32.26	27.39	100	0.14	0.44	2.28	5.94	1.41	12.93	49.36	55.22	42.95	39.90	44.65	39.74
3	13.76	44	14.55	26.72	26.72	101	0.36	8.29	15.23	43.85			55.14	51.23	42.36	37.68	34.14	34.23	101	0.49	5.85	1.42	15.13	22.85	34.73	55.26	43.64	48.92	38.65	31.43	26.45	101	0.23	1.27	3.68	8.75	14.73	1.98	52.88	48.56	43.32	43.46	36.39	44.96
3	13.90	45.1	14.34	27.27	27.27	102	0.62	8.54	12.46	21.49	42.55		58.33	52.25	42.79	38.35	19.42	4.77	102	0.62	6.18	1.55	15.73	23.12	34.80	58.36	41.94	45.61	36.16	3.67	26.52	102	0.65	0.49	1.85	7.41	1.55	13.32	52.49	55.72	45.79	39.53	43.69	35.38
3	14.04	39.5	14.32	27.33	27.33	103	0.73	7.54	11.47	42.55			61.18	51.59	42.14	37.75	2.84	4.87	103	0.73	6.23	1.80	15.23	22.79	34.82		43.59	47.35	38.45	31.58	28.85	103	0.19	0.55	1.70	6.92	1.37	11.97	55.89	58.54	45.40	41.34	44.50	41.76
3	14.17	4.7	14.04	26.87	26.87	104	0.33	8.54	11.16	4.66			56.42	53.33	44.85	4.88	27.22	18.77	104	0.34	5.79	1.67	15.23	23.41	33.86	56.45	43.26	47.25	37.22	32.48	28.72	104	0.19	0.72	3.83	9.47	11.25	17.94	53.48	5.96	42.50	43.85	43.27	32.45
3	14.31	41.6	13.54	27.19	27.19	105	0.43	8.28	11.67	42.29			56.59	52.49	42.60	41.17	31.35	-26.86	105	0.43	5.98	1.54	14.17	23.67	34.73	56.61	43.21	47.22	37.96	31.66	28.16	105	0.22	0.59	3.80	7.97	1.53	12.56	52.48	52.43	41.39	4.67	44.52	39.64
3	14.45	43.1	13.88	27.15	27.15	106	0.49	8.30	13.64	24.98	44.87		59.42	51.63	46.21	29.31	5.96	1.77	106	0.49	5.92	1.65	14.85	23.66	34.61	59.74	42.15	45.44	38.31	31.62	27.65	106	0.12	0.44	1.61	4.54	9.47	11.84	51.23	56.98	45.94	4.26	41.90	41.23
3	14.59	45.9	13.93	26.82	26.82	107	0.56	7.92	11.67	43.73			57.16	52.99	42.42	23.76	6.50		107	0.68	6.54	1.47	15.29	23.48	34.98	57.22	43.62	47.54	37.74	3.68	27.33	107	-0.83	0.58	3.43	7.16	1.16	11.84	5.81	54.36	43.58	41.33	43.16	41.82
3	14.72	42.6	14.22	27.02	27.02	108	0.36	8.98	4.54				55.27	52.95	44.13	37.86	33.28	19.43	108	0.49	5.55	1.35	15.48	22.48	34.67	55.33	43.34	49.48	37.43	32.55	27.24	108	0.25	0.72	3.93	7.98	1.47	12.37	51.53	49.48	42.21	41.23	47.19	39.95
3	14.86	41	14.34	27.57	27.57	109	0.52	9.47	39.90				55.59	53.65	44.57	4.58	26.39	16.63	109	0.66	6.17	1.48	15.23	23.16	35.23	55.64	43.29	49.96	36.27	31.78	26.87	109	0.23	0.57	3.69	9.17	1.56	14.49	48.83	53.26	42.59	43.89	47.41	34.59
3	15.00	43.2	14.38	27.32	27.32	110	0.49	8.17	12.23	21.54	44.69		6.78	52.74	42.52	38.43	27.14	1.93	110	0.62	6.36	1.17	15.35	23.40	35.41	6.94	42.54	45.58	37.57	31.20	26.34	110	0.18	0.32	3.44	7.73	13.46	1.53	5.11	58.26	42.46	4.58	36.93	43.22
3	15.14	44.2	14.55	26.95	26.95	111	0.62	4.92	1.54	14.92	42.74		57.88	52.18	41.99	35.15	23.84	8.86	111	0.62	5.67	1.42	14.79	23.40	35.13	57.15	41.16	44.24	37.63	29.78	26.17	111	0.30	0.74	2.85	6.42	1.57	13.60	48.37	55.41	42.82	38.33	42.37	36.33
3	15.27	44.9	14.74	26.67	26.67	112	0.55	7.17	1.85	18.17	44.49		59.16	49.62	51.18	25.54	3.14		112	0.55	6.23	1.54	15.42	23.16	34.99	59.16	42.25	46.59	37.35	31.32	29.70	112	0.17	0.43	1.73	7.92	1.39	11.96	48.91	57.27	46.46	41.17	42.76	41.38
3	15.41	44	15	27.12	27.12	113	0.43	6.17	1.97	43.15			56.27	52.61	44.26	4.30	28.26	19.72	113	0.55	5.92	1.68	15.35	22.85	34.85	56.31	44.58	46.82	38.00	32.51	29.18	113	0.17	0.82	3.93	7.93	1.85	13.85	52.49	51.66	43.11	42.96	43.91	37.94
3	15.55	43.5	14.86	27.04	27.04	114	0.61	5.98	1.74	17.79	43.93		55.75	52.75	29.54	7.66	7.67	3.78	114	0.62	6.24	1.64	15.17	23.16	33.98	55.14	43.82	46.63	38.19	3.52	26.83	114	0.94	1.28	4.85	9.48	11.44	15.38	52.46	49.42	41.12	42.49	42.48	34.92
3	15.69	44.3	14.93	26.53	26.53	115	0.54	9.16	11.42	44.46			55.89	52.59	46.28	39.42	2.33		115	0.67	5.99	1.42	15.13	22.79	35.44	55.87	42.20	47.95	37.49	32.43	26.56	115	0.22	0.74	3.98	8.60	1.98	18.97	5.95	52.48	4.34	41.58	46.46	32.59
3	15.83	47.3	15.07	27.33	27.33	116	0.62	8.42	11.79	43.62			56.33	5.76	48.71	42.96	37.84	36.42	116	0.62	5.98	1.66	15.35	24.17	34.86	56.54	43.45	47.74	38.34	32.59	28.26	116	0.24	0.75	4.97	9.15	1.97	15.42	53.78	48.52	41.47	42.69	44.68	35.12
3	15.96	44	14.95	27.05	27.05	117	0.36	6.19	12.98	19.41	22.98	32.55	58.23	51.63	44.33	39.96	37.88	19.35	117	0.49	5.68	1.54	14.85	23.23	33.92	58.36	43.96	44.47	37.45	3.74	27.24	117	0.27	0.36	1.60	4.85	8.00	11.23	51.58	54.90	45.83	41.68	4.28	42.53
3	16.10	42.3	14.62	27.29	27.29	118	0.59	7.61	11.23	17.67	24.67	43.68	58.22	53.83	43.77	36.35	23.28	1.96	118	0.59	6.29	1.35	15.13	23.40	34.22	58.25	42.46	47.81	37.95	31.32	27.57	118	0.32	0.68	2.50	8.32	9.97	12.15	52.26	54.58	45.27	42.46	43.44	4.89
3	16.24	43.1	14.42	26.9	26.9	119	0.43	7.98	19.73	28.63	31.44	36.67	56.66	54.14	28.85	11.17	11.64	7.19	119	0.68	5.23	1.72	15.54	22.92	34.79	56.23	44.64	46.14	36.94	31.55	26.73	119	0.17	0.45	3.25	5.76	11.46	9.65	49.63	53.66	43.96	4.77	42.27	42.24
3	16.38	45.5	14.08	26.93	26.93	120	0.80	8.86	38.68	42.88			58.29	53.76	46.20	28.46	12.25	5.85	120	0.80	6.48	1.29	15.16	23.64	34.48	58.34	42.94	47.15	36.25	31.33	27.22	120	0.12	0.85	3.62	8.13	1.68	16.51	52.60	54.83	41.98	42.47	44.82	32.39
3	16.51	49.4	14.29	27.43	27.43	121	0.61	8.91	12.48	43.99			55.93	51.42	44.18	42.87	25.77	5.75	121	0.61	6.23	1.23	15.36	23.16	34.66	55.88	44.79	46.25	37.48	31.79	26.79	121	0.24	0.82	4.72	7.89	1.82	13.85	51.20	52.15	41.78	42.43	43.74	35.86
3	16.65	44.4	14.12	27.15	27.15	122	0.43	7.66	11.29	42.25			59.44	53.57	43.85	22.98	9.47		122	0.43	6.16	1.34	14.98	23.35	35.17	59.45	41.29	45.18	37.88	32.67	28.67	122	0.19	0.45	6.48	1.97	13.13	2.98	51.22	58.13	39.86	43.45	37.49	3.98
3	16.79	42.4	13.9	27.01	27.01	123	0.68	7.54	1.17	16.63	43.92		55.85	51.83	44.42	37.22	36.57	22.23	123	0.68	6.43	1.18	15.23	23.23	34.79	55.89	43.60	47.85	38.12	31.12	26.18	123	0.30	1.48	7.58	1.48	12.62	16.94	54.29	47.14	42.94	45.31	37.99	33.86
3	16.93	42.5	13.75	27.28	27.28	124	0.43	6.42	11.14	2.92	41.93		56.81	53.87	42.59	22.16	8.29		124	0.43	5.92	1.63	15.56	22.63	34.60	56.86	43.18	47.68	36.96	31.42	27.45	124	0.25	0.50	2.96	7.55	16.34	1.72	49.32	54.25	42.83	41.19	33.88	46.25
3	17.06	43.7	13.76	27.36	27.36	125	0.43	9.23	11.17	21.42	41.80		58.68	54.46	44.15	2.95	2.44	-28.56	125	0.44	6.17	1.55	15.46	22.98	34.92	58.79	42.33	47.39	36.99	31.50	27.87	125	0.78	0.22	2.77	7.84	1.83	12.94	5.15	56.17	42.85	41.40	45.21	36.84
3	17.20	43	13.76	26.57	26.57	126	0.70	5.29	1.42	16.79	43.48		56.76	53.33	42.43	39.96	19.73		126	0.49	6.17	1.54	15.41	23.98	34.49	56.78	43.62	48.70	38.83	32.94	3.15	126	0.22	1.92	4.54	8.58	1.88	16.58	52.82	51.96	41.49	42.19	46.90	34.95
3	17.34	42.4	14.31	27.5	27.5	127	0.49	7.92	17.23	43.67			57.79	52.65	51.16	25.27			127	0.61	5.79	1.48	14.98	23.41	35.85	57.82	41.68	46.11	36.76	31.38	28.47	127	0.24	0.64	3.39	7.19	1.22	12.46	52.96	53.70	42.81	38.95	43.67	38.18
3	17.48	42.3	14.33	26.49	26.49	128	0.81	8.62	15.55	23.91	31.73	44.25	55.13	53.53	45.48	29.58	18.83	8.87	128	0.94	6.23	1.67	14.55	23.48	34.35	55.25	43.88	46.72	38.73	31.75	26.33	128	0.84	0.94	3.23	7.47	12.38	1.19	47.29	52.66	42.82	41.35	4.28	44.26
3	17.61	44.8	14.6	26.88	26.88	129	0.44	5.42	1.73	14.42	22.17	45.18	59.55	51.15	51.88	44.32	25.56		129	0.44	5.99	1.54	15.17	24.40	34.19	59.59	40.00	45.84	35.59	29.99	25.69	129	0.18	0.45	2.21	8.16	1.36	12.65	53.86	57.11	44.53	39.22	42.47	39.45
3	17.75	46.6	14.77	27.4	27.4	130	0.55	7.29	11.63	24.17	41.22		55.62	53.42	45.35	4.59	32.39	29.50	130	0.68	5.92	1.48	15.85	22.73	33.29	55.74	43.74	46.56	38.28	31.80	26.90	130	0.31	1.55	3.63	7.39	1.72	17.22	51.38	51.60	43.88	41.34	44.99	34.55
3	17.89	48.4	14.81	27.01	27.01	131	0.43	4.80	8.79	11.17	2.63	37.65	57.16	54.73	41.71	27.31	14.82		131	0.43	5.98	1.65	15.29	23.23	34.98	57.23	41.43	45.94	36.99	31.67	27.59	131	0.27	1.68	3.38	7.63	1.86	13.42	54.65	5.44	41.88	38.91	43.65	36.62
3	18.03	43.9	14.49	26.75	26.75	132	0.43	9.19	35.32	44.69	46.19		6.35	#VALUE!	52.51	41.80	22.52	6.26	132	0.43	6.29	1.63	15.23	23.13	35.29	6.38	43.70	46.61	37.63	31.55	28.96	132	0.19	0.57	7.13	10.00	11.97	17.24	55.61	56.68	42.88	42.63	41.32	32.49
3	18.16	43.4	14.34	26.73	26.73	133	0.55	6.48	1.73	18.48	44.43		55.80	54.19	46.25	39.14	28.85	17.48	133	0.43	6.15	1.64	15.85	23.62	34.98	55.84	42.38	46.59	35.55	3.46	25.88	133	0.47	0.57	2.73	7.97	1.56	12.97	5.94	52.81	43.16	41.56	44.20	35.29
3	18.30	43.6	14.18	26.96	26.96	134	0.55	6.66	1.79	16.40	43.49		55.33	54.42	42.75	37.93	2.66		134	0.55	6.24	1.42	14.92	23.79	34.23	55.39	42.67	44.26	36.32	31.34	26.90	134	0.25	1.25	3.48	7.75	1.37	13.11	53.47	48.14	4.64	4.48	41.93	35.69
3	18.44	42.5	14.01	26.95	26.95	135	0.36	5.67	9.85	18.41	43.42		58.57	52.80	4.87	38.34	19.31		135	0.49	6.23	9.98	15.72	23.41	34.92	58.61	43.39	47.75	36.96	32.78	28.48	135	0.11	0.85	2.84	7.82	1.68	12.36	56.34	51.33	42.83	42.52	44.45	39.41
3	18.58	42.9	14.18	27.25	27.25	136	0.55	5.66	1.85	16.42	23.98	45.33	59.00	54.22	47.15	27.56	11.65	1.79	136	0.68	5.73	1.12	15.13	23.23	34.54	59.65	44.26	47.00	37.37	31.20	28.22	136	0.32	1.95	4.23	8.31	1.86	15.79	58.42	46.19	42.94	42.35	44.38	33.94
3	18.71	46.8	14.38	27.23	27.23	137	0.58	7.59	12.42	18.35	25.66	43.38	55.14	54.47	45.67	42.52	27.97	13.15	137	0.60	5.99	1.73	15.63	23.12	34.73	55.25	44.37	47.55	38.92	32.75	27.59	137	0.19	1.73	5.97	9.95	17.72	11.76	54.17	45.84	42.52	44.64	34.27	41.24
3	18.85	48.5	14.61	26.82	26.82	138	0.43	7.17	11.48	17.13	23.13	43.87	55.62	53.77	41.81	35.76	22.28		138	0.42	6.44	1.23	15.54	22.62	34.98	55.69	42.85	46.60	36.63	31.78	25.94	138	0.23	0.58	2.44	5.87	9.33	11.21	48.27	52.40	43.25	4.13	42.38	42.65
3	18.99	43.4	14.68	27.31	27.31	139	0.49	7.98	12.79	24.79	43.49		55.85	54.44	41.22	31.70	34.14	17.29	139	0.49	5.98	1.85	15.49	23.98	35.16	55.88	43.20	47.65	38.72	32.29	27.26	139	0.24	0.99	2.95	8.23	1.69	13.20	51.35	51.70	43.35	41.26	44.56	39.32
3	19.13	45.9	14.95	27.4	27.4	140	0.29	6.29	1.73	41.43			58.92	54.99	4.29	22.88	11.34	7.97	140	0.29	5.92	1.14	15.23	22.85	35.13	58.95	43.86	48.64	37.57	32.56	28.65	140	0.32	2.26	6.38	1.27	13.22	19.44	57.82	46.72	41.41	47.27	36.68	32.15
3	19.27	5.2	15.03	27.54	27.54	141	0.50	8.18	11.43	42.23			57.59	52.88	48.64	4.95	37.47	22.11	141	0.49	5.98	1.29	15.47	23.40	34.73	57.63	42.99	47.22	37.21	31.54	27.47	141	0.19	0.68	2.57	6.22	9.96	12.18	54.37	52.21	43.47	4.32	44.50	4.56
3	19.40	41.6	14.74	26.93	26.93	142	0.55	4.48	1.64	19.92	33.13	44.88	58.69	5.67	51.82	42.57	38.67	29.22	142	0.55	6.16	1.64	15.79	23.17	35.54	58.81	44.38	47.87	36.38	31.53	26.67	142	0.23	0.52	3.44	6.68	17.79	1.86	5.95	56.76	45.72	42.15	32.57	46.58
3	19.54	41.9	14.51	27.37	27.37	143	0.42	8.98	4.23				58.19	51.32	52.68	42.57	37.17	18.84	143	0.43	5.98	1.47	15.54	22.66	35.66	58.21	43.85	47.67	37.36	3.74	25.86	143	0.24	1.96	3.74	8.69	15.28	1.61	56.42	5.28	43.53	42.56	34.53	44.64
3	19.68	43.2	14.25	26.78	26.78	144	0.69	8.98	39.48				57.17	51.39	5.89	41.45	38.89	15.22	144	0.85	6.42	1.23	14.92	23.23	35.32	57.15	44.87	47.32	37.98	31.49	26.51	144	0.37	1.24	6.82	9.68	11.68	16.90	54.66	51.68	42.84	44.11	41.64	33.19
3	19.82	43.8	14.08	27.69	27.69	145	0.33	5.49	1.91	13.46	41.92		59.87	51.34	49.73	42.75	35.65	40.00	145	0.33	5.79	1.91	14.35	22.79	34.54	59.88	43.69	48.34	38.62	33.59	29.66	145	0.12	0.33	3.35	8.26	1.73	12.99	52.84	57.62	42.38	42.54	45.84	39.54
3	19.95	44.2	14.49	27.4	27.4	146	0.55	8.67	1.80	19.98	42.86		59.00	52.98	45.65	26.15	11.71	1.84	146	0.80	5.48	1.37	15.42	23.35	34.66	59.14	42.00	46.25	36.26	32.79	3.56	146	0.12	0.48	3.65	7.68	1.67	14.86	52.26	56.16	4.39	39.53	44.59	33.89
3	20.09	44.4	14.4	31.44	31.44	147	0.35	8.65	17.67	43.30			58.98	52.94	47.67	42.18	4.22	22.62	147	0.34	6.24	1.35	15.79	23.66	35.17	59.52	43.96	47.25	37.47	31.49	28.12	147	0.19	0.75	3.71	8.70	1.82	16.97	57.69	49.68	42.88	43.21	43.58	34.98
3	20.23	45.2	14.42	35.46	35.46	148	0.58	7.29	14.23	26.68	43.99		59.59	54.86	45.19	25.70	7.11		148	0.58	6.17	1.23	15.13	24.39	35.18	59.62	44.72	46.16	38.12	32.58	28.81	148	0.24	0.57	2.55	6.51	9.23	11.83	54.93	55.47	43.37	41.78	43.54	4.54
3	20.37	43	14.18	29.32	29.32	149	0.68	7.92	11.17	2.17	43.22		55.79	52.17	52.95	49.79	35.79		149	0.83	5.92	1.29	15.29	23.29	34.72	55.86	44.76	46.69	37.59	33.42	31.46	149	0.18	1.00	4.43	8.32	1.42	13.26	53.17	47.62	41.89	41.87	43.52	36.85
3	20.50	45.2	14.28	27.31	27.31	150	0.49	9.17	38.24				55.66	54.49	43.77	27.17	17.77	-3.65	150	0.49	6.12	1.35	15.67	23.16	34.74	55.70	43.16	46.72	36.67	33.23	3.89	150	0.20	0.70	2.87	7.64	1.36	19.13	5.50	52.41	41.53	41.31	44.47	33.23
3	20.64	44.2	14.19	26.31	26.31	151	0.43	5.18	1.23	11.79	43.54		56.17	53.28	41.32	27.41	22.31	11.63	151	0.55	6.42	1.48	15.23	23.48	35.49	56.22	43.64	48.84	38.72	31.74	26.64	151	0.36	1.98	6.98	1.46	12.72	16.46	54.56	48.19	42.54	47.34	38.52	32.64
3	20.78	42.6	14.21	28.66	28.66	152	0.56	5.47	11.45	18.19	44.57		57.66	54.26	51.79	44.78	25.22		152	0.56	5.98	1.67	14.92	23.48	34.92	57.70	43.21	46.44	37.48	31.54	26.18	152	0.17	0.78	3.89	9.58	11.78	15.93	54.23	52.34	42.14	43.53	41.93	33.19
3	20.92	44.3	14.29	26.69	26.69	153	0.92	6.36	1.23	11.44	42.67		52.97	54.67	42.85	23.68	1.87		153	1.46	6.36	1.35	15.13	22.85	34.67	53.18	44.39	48.35	37.74	32.50	28.69	153	0.32	1.48	4.13	7.74	1.59	14.29	49.73	48.12	41.54	42.26	46.75	35.89
3	21.05	44.1	13.83	27.25	27.25	154	0.53	8.23	11.73	22.62	44.54		56.00	49.66	52.14	26.42	2.49		154	0.66	5.86	1.67	15.30	23.98	35.42	56.50	42.27	44.64	36.47	32.32	27.75	154	0.18	0.48	2.54	5.98	1.60	13.57	45.99	54.21	42.17	39.93	43.15	35.68
3	21.19	44.9	14.46	28.47	28.47	155	0.47	8.36	12.42	26.73	41.86		61.53	54.96	28.19	12.94	8.72		155	0.41	6.49	1.17	15.17	23.67	34.36		44.54	48.73	37.86	31.93	27.87	155	0.19	0.44	1.97	6.59	9.96	11.96	52.26	59.34	47.77	42.43	47.29	39.87
3	21.33	49	14.71	30.56	30.56	156	0.36	6.17	1.79	19.29	29.51	46.19	6.21	54.90	44.54	4.76	27.14	17.34	156	0.36	5.98	1.14	15.67	23.41	35.59	6.24	43.22	46.33	36.66	31.22	26.11	156	0.24	1.69	6.66	1.11	18.82	14.38	59.55	46.93	41.19	44.94	3.94	34.64
3	21.47	48.5	14.62	29.25	29.25	157	0.55	6.54	11.73	19.23	29.14	41.24	57.24	5.73	5.84	45.60	39.59	19.86	157	0.68	5.67	1.29	15.43	22.98	34.23	57.32	43.32	45.24	36.96	31.72	27.56	157	0.97	0.45	2.55	5.81	9.73	12.69	5.95	54.74	44.50	4.39	42.51	38.72
3	21.60	46	14.56	29.45	29.45	158	0.49	8.45	16.42	25.13	33.15	46.56	56.82	55.14	43.73	39.15	22.87	-1.25	158	0.50	5.92	1.48	15.67	24.42	35.66	56.88	43.19	45.30	36.20	3.83	27.19	158	0.24	0.69	2.59	6.84	1.46	12.99	51.82	53.32	42.37	4.55	43.12	35.69
3	21.74	44.2	14.17	26.49	26.49	159	0.49	9.29	1.80	2.42	42.49		58.38	55.35	42.26	32.79	26.97	19.59	159	0.49	6.66	1.42	15.42	23.85	34.23	58.33	43.34	5.26	37.62	32.82	28.88	159	0.28	0.57	2.23	8.15	1.34	12.20	49.38	56.28	45.83	43.88	47.78	4.67
3	21.88	48.8	14.45	30.34	30.34	160	0.73	8.42	18.17	44.54			58.24	52.62	5.18	4.41	34.24	19.74	160	0.73	6.43	1.54	15.54	23.29	35.14	58.26	43.69	47.54	36.68	31.78	26.68	160	0.18	0.55	1.73	7.67	1.76	14.66	5.58	55.37	45.83	41.34	45.48	34.14
3	22.02	51.5	14.78	27.05	27.05	161	0.62	6.98	11.41	18.29	26.42	38.68	56.79	49.94	52.64	44.57	25.66	6.72	161	0.62	6.66	1.29	15.79	23.12	35.51	56.92	44.67	47.56	37.49	31.91	26.88	161	0.24	0.99	6.99	1.27	19.84	13.67	53.80	51.25	43.22	45.45	31.68	35.74
3	22.16	49	14.8	26.49	26.49	162	0.68	8.35	11.43	17.73	43.17		58.42	51.79	53.27	25.13	4.30		162	0.68	6.42	1.42	15.23	22.98	34.79	58.44	4.62	47.40	37.24	31.86	27.57	162	0.23	0.99	7.48	1.62	13.35	2.14	55.55	52.69	4.24	45.75	35.22	3.79
3	22.29	46.6	14.61	26.62	26.62	163	0.43	8.80	11.14	18.42	43.75		61.17	53.46	42.47	33.45	32.85	2.35	163	0.43	6.17	1.63	14.73	22.79	35.14	61.19	43.67	48.87	38.86	33.36	28.52	163	0.18	0.49	6.14	1.47	12.28	2.15	56.19	57.18	41.67	46.77	41.48	31.98
3	22.43	43.5	14.08	27.99	27.99	164	0.35	7.68	11.48	19.79	45.30		62.89	51.79	49.22	39.39	35.48	29.82	164	0.35	5.73	1.35	15.79	23.41	34.67		41.63	46.57	37.16	31.20	26.35	164	0.17	0.23	3.77	7.92	1.79	15.43	5.46	61.81	43.70	39.59	45.75	34.33
3	22.57	42.5	13.51	27.14	27.14	165	0.49	7.86	11.48	21.42	42.55		57.40	52.14	52.20	41.35	4.79	28.26	165	0.49	5.86	1.23	15.48	23.54	35.54	57.36	42.55	46.12	36.12	31.48	26.46	165	0.24	0.59	2.22	6.36	1.14	11.44	52.76	53.16	45.69	39.57	42.95	4.34
3	22.71	41.7	13.27	29.35	29.35	166	0.29	7.67	1.98	42.19			6.83	51.63	53.23	42.58	26.29		166	0.29	5.79	9.92	15.35	23.62	34.91	6.92	43.45	47.25	36.85	32.54	27.19	166	0.18	0.26	1.26	4.23	8.99	1.84	51.55	58.39	49.68	42.90	42.87	43.88
3	22.84	43.6	12.98	30.08	30.08	167	0.36	5.86	1.85	15.29	22.73	41.62	56.29	53.80	47.60	27.93			167	0.36	6.16	1.48	15.67	23.66	35.35	56.34	43.97	46.80	34.61	31.52	27.22	167	0.22	1.32	4.98	7.76	1.71	17.77	54.74	47.74	4.53	4.82	45.22	31.13
3	22.98	47.8	13.09	27.92	27.92	168	0.38	8.23	11.17	41.86			6.58	52.56	47.57	28.95	11.71	9.22	168	0.32	6.24	1.85	15.73	22.79	34.86	6.59	42.35	47.96	37.23	33.76	28.63	168	0.20	0.58	2.36	7.39	1.64	15.85	58.25	53.62	43.83	4.76	47.00	34.13
3	23.12	45.5	13.04	26.52	26.52	169	0.55	8.29	12.13	41.98			61.84	51.95	51.74	39.99	33.47	33.49	169	0.55	5.48	1.29	15.79	23.40	34.41		43.50	47.15	38.76	33.86	31.65	169	0.20	0.22	1.73	4.67	1.63	14.62	49.76	6.29	46.83	42.27	45.70	37.78
3	23.26	43.6	13.38	26.33	26.33	170	0.93	8.42	1.67	2.64	43.36		55.51	51.98	52.97	44.99	27.52		170	1.51	6.15	1.17	15.42	23.54	34.98	55.58	44.00	48.18	37.38	32.58	26.43	170	0.46	2.30	7.59	1.31	18.80	12.18	54.45	45.82	42.46	46.81	32.49	37.98
3	23.39	46.7	13.41	26.41	26.41	171	0.43	8.55	14.48	43.53			6.27	52.86	46.28	38.92	28.39	-4.80	171	0.43	5.92	1.35	15.73	23.79	34.17	6.30	43.80	47.37	37.59	31.85	29.64	171	0.18	0.40	1.31	4.99	1.23	12.31	52.59	57.82	48.89	41.97	45.33	39.28
3	23.53	46.6	13.61	26.45	26.45	172	0.49	7.92	15.92	26.23	32.81	47.12	59.37	54.69	45.55	39.39	29.86		172	0.61	6.17	1.17	15.55	24.40	33.70	59.48	45.63	46.59	37.45	3.66	26.92	172	0.24	0.88	2.98	6.82	1.28	13.65	54.23	55.51	44.94	43.63	44.52	36.80
3	23.67	49.1	13.79	27.06	27.06	173	0.66	8.48	12.85	44.93			56.82	54.11	43.19	29.19			173	0.52	5.67	1.60	15.14	22.67	35.43	56.90	43.97	47.89	38.43	32.95	27.65	173	0.24	0.82	3.98	9.56	11.27	17.45	53.26	52.54	43.75	44.65	43.33	33.27
3	23.81	48.3	14.08	27.06	27.06	174	0.56	8.44	12.48	31.13	4.88		59.24	5.67	51.95	44.18	29.25		174	0.55	5.92	1.42	15.63	22.85	34.73	59.39	42.39	48.19	37.24	31.72	27.56	174	0.19	0.67	1.95	5.32	9.86	1.98	56.87	53.95	45.55	4.19	43.80	44.34
3	23.94	46.9	14.33	28.34	28.34	175	0.64	4.13	8.98	11.98	42.78		56.28	53.99	42.46	45.15	36.32		175	0.65	5.67	1.54	16.40	23.30	34.67	56.32	42.13	45.97	37.82	31.85	27.17	175	0.27	0.95	3.83	8.73	1.97	17.59	51.13	52.72	42.53	39.59	43.74	34.45
3	24.08	49	14.21	26.79	26.79	176	0.49	7.64	16.29	26.61	42.36		56.86	55.44	34.64	15.57			176	0.49	6.23	1.13	15.42	23.12	33.79	56.12	44.19	46.97	37.20	32.36	28.91	176	0.27	0.46	3.17	7.59	1.93	13.79	49.37	53.42	43.57	42.37	44.74	35.70
3	24.22	51.9	14.29	26.69	26.69	177	0.29	6.99	11.41	16.42	22.98	35.18	59.89	5.99	52.92	31.77			177	0.29	6.17	1.17	15.35	23.35	34.17	59.15	44.95	47.25	38.71	33.59	29.73	177	0.69	0.48	1.82	5.17	9.37	11.24	56.26	52.42	47.83	42.56	44.75	41.47
3	24.36	5.7	14.01	26.59	26.59	178	0.98	6.92	11.35	17.67	25.23	44.74	55.44	5.48	51.13	44.63	4.55	4.86	178	1.18	5.92	1.54	15.35	23.16	35.48	55.41	43.30	46.33	38.16	31.84	26.98	178	0.23	1.16	2.93	7.17	1.68	14.49	51.23	51.15	42.99	4.34	44.62	36.68
3	24.49	43.4	13.71	26.89	26.89	179	0.25	7.23	1.49	15.42	43.18		7.00	54.37	45.58	35.28	39.12	22.51	179	0.24	6.16	1.64	15.44	22.91	34.62	61.82	43.69	48.37	37.99	31.58	25.28	179	0.39	0.24	1.63	6.62	11.55	9.83	46.96	6.21	45.15	4.83	43.71	44.72
3	24.63	41.9	13.47	26.72	26.72	180	0.43	5.67	1.42	24.48	4.85		56.63	54.49	32.73				180	0.49	5.66	1.13	16.23	23.23	34.42	56.72	45.29	46.28	36.54	32.77	27.71	180	0.98	0.44	4.61	6.47	1.46	16.96	5.87	53.96	43.60	41.36	44.92	32.81
3	24.77	43.5	13.07	26.35	26.35	181	0.49	6.54	1.98	18.42	26.23	4.37	6.17	49.55	53.64	44.66	29.99		181	0.49	5.92	1.36	16.79	23.41	34.54	6.19	44.47	46.39	36.80	33.47	29.79	181	0.19	0.45	2.54	5.42	1.19	17.87	53.32	57.46	46.43	41.98	45.26	34.13
3	24.91	46	12.93	26.85	26.85	182	0.55	4.73	9.71	1.73	42.67		59.27	54.29	51.96	29.37			182	0.68	5.67	1.48	15.42	22.54	34.63	59.25	45.79	48.46	37.17	32.24	28.44	182	0.14	0.29	1.56	3.79	7.44	1.50	49.98	57.68	47.46	43.77	42.77	46.63
3	25.05	44.9	12.73	26.54	26.54	183	0.55	8.68	11.73	42.67			58.46	53.41	48.69	3.71			183	0.55	5.48	1.29	15.30	23.13	35.67	58.49	42.63	46.63	36.17	3.69	27.23	183	0.26	0.86	3.47	6.48	1.93	11.62	55.33	52.94	42.31	39.94	43.74	4.53
3	25.18	43.6	12.89	26.76	26.76	184	0.60	7.92	13.17	23.42	43.36		58.23	51.81	5.56	48.66	28.66		184	0.60	6.36	9.92	16.35	24.43	33.67	58.26	43.34	47.28	36.45	32.34	25.63	184	0.18	0.47	3.17	7.66	12.69	1.12	52.79	54.92	42.87	41.39	36.17	45.39
3	25.32	51.8	13.08	26.26	26.26	185	0.67	8.15	1.92	38.17	48.57		54.83	54.51	51.98	27.95			185	0.67	6.17	1.17	15.98	22.35	34.60	54.92	45.27	48.89	38.97	32.82	26.93	185	0.20	0.73	4.50	7.79	1.17	12.41	49.74	5.68	42.66	43.17	46.56	39.89
3	25.46	52	13.79	26.67	26.67	186	0.49	8.48	17.29	24.12	32.58	43.43	6.13	52.85	44.44	39.37	25.76		186	0.62	6.29	1.67	14.79	23.48	35.42	6.18	42.27	45.29	35.63	3.56	27.17	186	0.12	0.33	3.73	7.79	1.22	11.94	51.52	58.52	43.59	39.75	42.25	38.96
3	25.60	55.9	13.98	27.02	27.02	187	0.36	8.36	11.23	19.79	43.35		58.52	53.94	45.34	31.15			187	0.48	6.17	1.48	16.49	23.48	34.85	58.56	43.83	48.74	38.78	32.63	29.52	187	0.22	2.19	7.24	9.78	11.21	16.17	57.87	45.92	41.92	45.58	42.87	34.96
3	25.73	51.3	14.13	26.95	26.95	188	0.42	7.77	16.13	43.79			58.85	5.70	5.82	43.50	31.42	16.92	188	0.42	5.98	1.23	15.55	22.98	34.79	58.86	41.50	46.89	35.78	31.68	26.78	188	0.12	0.43	2.48	6.67	1.23	12.48	5.45	57.98	42.30	38.74	45.25	37.43
3	25.87	51.5	14.33	26.88	26.88	189	0.49	5.48	1.47	38.65			56.28	49.81	49.74	41.75	4.97	3.63	189	0.86	6.23	1.42	14.80	23.40	34.73	56.37	43.93	48.12	37.45	31.86	27.89	189	0.28	0.62	4.47	7.84	1.18	13.40	43.72	55.23	4.93	42.12	45.83	37.37
3	26.01	52.5	13.89	26.67	26.67	190	0.64	8.17	18.48	25.54	33.54	42.18	58.22	53.29	51.40	3.47			190	0.78	5.67	1.29	15.23	23.35	35.43	58.29	43.53	45.16	35.12	3.14	26.65	190	0.19	0.37	1.63	5.28	1.32	15.24	5.25	55.69	45.56	41.60	44.14	32.48
3	26.15	45.2	13.83	26.64	26.64	191	0.43	6.85	12.64	19.41	27.73	4.63	58.51	53.49	51.50	41.22	27.63		191	0.43	6.15	9.98	15.54	23.29	35.29	58.57	44.18	45.27	36.59	31.82	28.22	191	0.32	0.68	2.86	7.84	1.46	16.33	53.44	55.28	44.47	42.33	42.75	33.42
3	26.28	43.8	13.03	27.38	27.38	192	0.55	5.11	9.67	12.92	15.23	24.37	58.54	48.71	49.83	39.97	35.42	4.67	192	0.67	6.16	1.35	14.92	23.63	35.20	58.58	42.85	45.82	36.74	3.28	26.95	192	-0.44	0.30	1.96	5.59	8.66	1.97	51.20	55.24	46.40	39.99	42.77	41.24
3	26.42	47.6	12.89	26.42	26.42	193	0.26	9.48	39.68				58.70	53.71	33.41	14.57			193	0.26	5.54	1.73	15.54	23.23	34.67	58.71	43.34	48.12	37.27	31.64	26.49	193	0.20	3.82	7.76	1.22	18.59	11.44	57.74	42.23	4.46	44.91	31.64	41.54
3	26.56	53.3	13.03	27.23	27.23	194	0.40	6.48	11.50	18.91	26.42	46.43	57.55	49.11	48.60	47.67	3.27		194	0.40	6.16	1.36	15.17	23.48	35.46	57.61	44.82	46.17	35.52	3.87	26.84	194	0.68	0.60	2.58	5.95	11.76	9.19	53.11	52.66	44.28	42.48	42.34	41.90
3	26.70	43.5	12.92	26.76	26.76	195	0.55	4.86	1.73	39.98			53.63	52.77	49.95	3.64			195	0.68	6.17	1.48	15.49	23.79	34.64	53.89	44.88	48.67	36.45	32.96	29.72	195	0.24	2.72	7.73	1.12	12.15	19.49	51.88	45.19	42.37	45.84	4.91	31.27
3	26.83	43.2	13.45	26.9	26.9	196	0.49	8.19	11.17	28.23	39.86		57.32	51.77	51.28	45.20	41.93	4.53	196	0.49	5.36	1.42	15.54	23.54	34.66	57.37	42.66	46.32	35.32	3.91	27.50	196	0.11	0.58	4.87	8.57	1.77	18.38	51.17	54.49	42.83	39.39	44.69	3.98
3	26.97	55	13.68	27.15	27.15	197	0.49	8.29	38.67				56.74	52.34	5.68	45.29	35.84	26.97	197	0.49	5.49	1.92	15.29	22.91	35.42	56.77	42.91	47.42	37.64	31.64	28.83	197	0.20	1.33	4.84	9.59	1.96	15.29	55.43	48.56	41.23	41.48	44.66	35.30
3	27.11	58.8	13.83	26.84	26.84	198	0.43	8.48	13.91	23.98	43.54		55.65	5.11	49.31	43.34	28.19		198	0.43	6.24	1.41	15.48	23.35	34.43	55.68	42.96	46.26	35.47	3.72	26.84	198	0.96	0.83	2.65	7.73	15.84	9.99	52.89	49.72	42.88	41.23	32.65	44.24
3	27.25	58.5	14.42	26.94	26.94	199	0.39	6.79	1.48	2.35	45.36		57.13	49.22	5.22	47.13	29.46		199	0.39	5.67	9.67	14.92	23.29	35.29	57.17	45.27	47.52	36.46	31.61	28.56	199	0.21	0.43	2.60	7.86	1.28	13.69	52.76	53.52	45.57	43.78	45.16	35.14
3	27.38	55.1	14.1	26.38	26.38	200	0.68	4.86	1.48	11.73	41.92		53.83	47.60	5.75	48.45	3.18		200	0.93	5.74	1.64	15.35	23.12	34.17	54.00	43.43	48.42	38.76	32.68	29.53	200	0.99	1.50	4.88	9.45	1.72	14.82	52.73	46.33	43.28	43.50	45.16	36.73
3	27.52	59.4	13.93	26.83	26.83	201	0.36	7.59	13.86	21.66	27.92	39.74	59.24	54.58	37.54	2.74			201	0.37	5.44	1.48	14.80	23.54	34.29	59.28	42.78	45.74	37.49	32.49	28.78	201	0.20	0.48	2.37	4.82	9.96	12.11	53.75	55.92	44.95	41.34	43.38	38.57
3	27.66	56.6	13.64	26.46	26.46	202	0.68	5.42	11.48	17.43	21.98	29.62	59.64	49.80	52.67	3.37			202	0.82	5.92	1.13	15.64	23.73	34.48	59.79	47.36	44.19	37.97	31.83	27.64	202	0.16	0.69	2.18	4.67	1.54	7.33	54.29	55.99	49.62	45.29	41.83	42.65
3	27.80	54.5	13.38	26.55	26.55	203	0.88	6.16	9.91	16.48	43.53		54.28	48.38	48.27	46.40	35.35	12.90	203	0.88	6.36	1.49	15.85	23.12	34.79	54.25	42.29	45.92	37.35	32.00	27.25	203	0.12	1.34	4.55	8.24	1.57	16.48	51.69	48.49	39.32	41.43	43.37	33.52
3	27.94	52.3	13.51	27.66	27.66	204	0.61	8.17	14.54	39.17	46.37		56.17	54.76	49.87	42.67	31.88		204	0.70	6.42	1.15	15.85	24.40	35.48	56.19	43.48	46.57	36.60	31.13	27.98	204	0.23	0.55	2.91	7.21	9.83	12.95	48.89	53.12	45.65	42.17	44.36	36.22
3	28.07	46.3	13.29	27.51	27.51	205	0.61	7.54	11.85	42.36			52.33	54.91	46.60	42.66	38.95	28.23	205	0.61	5.92	1.23	15.85	23.40	34.64	52.19	42.19	45.14	36.85	31.69	27.33	205	0.25	1.31	3.73	7.98	1.72	14.85	49.98	45.27	39.89	4.30	42.19	34.55
3	28.21	49.2	13.48	33.09	33.09	206	0.73	1.35	38.42				53.45	52.70	44.76	35.56	42.36	29.89	206	0.73	6.29	1.73	14.98	23.40	35.42	53.51	41.59	49.86	37.48	32.76	26.90	206	0.25	0.99	6.98	9.79	1.89	17.46	46.53	5.81	39.80	45.79	45.42	32.27
3	28.35	55.7	13.23	35.17	35.17	207	0.82	4.68	8.17	1.54	16.92	25.73	55.67	55.24	41.13	21.46	25.49		207	0.93	5.73	1.42	15.54	23.35	35.35	55.80	44.98	47.18	36.12	31.64	26.58	207	0.32	0.83	2.96	4.42	1.57	7.83	46.58	52.84	46.93	42.95	45.55	41.30
3	28.49	67.3	13.65	35.79	35.79	208	0.24	5.86	12.42	18.17	23.92	36.67	56.57	54.35	41.17	17.79	23.73	23.39	208	0.25	5.92	1.47	15.92	22.79	34.42	56.73	43.45	42.86	38.89	33.42	31.89	208	0.30	2.23	5.97	1.67	13.71	19.82	54.87	48.79	41.82	4.53	35.57	32.45
3	28.62	68.6	13.52	37.38	37.38	209	1.17	5.67	1.54	15.23	25.55	43.68	51.63	51.50	45.37	37.98	43.55	33.71	209	0.98	5.79	1.66	15.63	23.48	34.79	51.78	43.78	46.44	37.15	31.29	28.54	209	0.17	0.86	2.45	6.85	1.48	12.15	44.85	48.37	43.17	4.52	43.81	38.89
3	28.76	68.4	13.48	37.36	37.36	210	0.55	8.36	12.40	23.23	42.86		52.22	52.23	4.72	19.54	17.99	24.77	210	0.56	5.86	1.42	15.48	23.85	34.14	52.38	42.19	45.51	36.36	31.95	28.15	210	0.25	1.66	5.26	8.46	11.71	17.47	49.93	44.96	39.52	39.64	43.17	32.87
3	28.90	67.6	13.58	37.41	37.41	211	1.12	6.48	1.85	17.60	26.42	38.24	54.33	53.32	4.18	19.72	24.71		211	1.12	5.92	1.48	15.63	23.92	34.14	54.32	42.41	46.94	36.75	31.44	26.78	211	0.24	1.68	3.44	8.22	14.21	1.68	51.15	48.84	42.85	4.82	34.66	44.71
3	29.04	68.2	13.45	38.26	38.26	212	0.49	8.67	1.85	2.55	44.30		55.66	53.46	41.25	26.12			212	0.61	6.66	1.14	15.30	22.85	35.54	55.67	41.50	45.69	35.76	31.49	27.30	212	0.37	1.69	6.83	1.24	12.76	18.72	54.57	44.44	38.81	44.36	35.68	3.70
3	29.17	65	13.13	37.83	37.83	213	0.37	4.67	1.92	41.18			55.67	51.44	47.66	38.60	25.86		213	0.36	5.54	1.42	15.60	23.55	35.54	55.69	42.96	45.79	35.17	31.64	27.85	213	0.19	1.24	4.80	8.49	1.60	18.81	53.80	47.79	41.23	40.00	43.62	31.24
3	29.31	59.4	13.07	38.19	38.19	214	0.55	7.40	17.29	29.48	4.33		55.95	56.63	47.25	23.00	23.28	3.52	214	0.67	6.49	1.42	16.44	23.93	33.98	56.00	41.94	43.18	35.57	3.27	27.62	214	0.24	0.96	6.15	1.64	15.66	3.56	51.81	51.79	4.87	41.49	33.15	24.59
3	29.45	51	12.78	51.51	51.51	215	0.62	9.68	4.18				54.33	51.57	49.19	44.25	28.70		215	0.62	6.36	1.35	15.63	24.13	33.73	54.33	41.78	44.82	35.99	31.15	29.44	215	0.36	1.55	5.72	9.43	1.60	14.97	5.32	49.46	39.44	39.25	41.72	33.17
3	29.59	48.3	13.29	51.81	51.81	216	0.49	7.30	13.14	42.17			55.88	51.13	46.28	39.12	38.66	46.62	216	0.50	6.45	1.48	15.63	24.48	34.80	55.12	42.49	44.35	36.56	32.27	3.72	216	0.24	0.55	3.67	7.86	1.60	26.86	48.32	52.78	4.30	4.55	42.18	28.98
3	29.72	48.5	13.43	53.14	53.14	217	0.70	8.42	25.35	41.73			57.79	5.25	47.40	44.37	42.00	38.64	217	0.48	5.79	1.13	15.63	25.13	33.91	57.81	42.84	44.67	36.74	35.75	35.66	217	0.19	1.14	9.76	26.47	3.22	4.84	52.96	53.69	44.21	31.34	32.74	27.21
3	29.86	83.1	14.01	51.57	51.57	218	0.85	5.17	1.23	15.79	29.91	47.56	54.35	5.56	43.40	45.94	42.97	3.62	218	0.97	5.98	1.35	16.54	26.29	34.48	54.46	41.19	42.59	36.43		38.76	218	0.19	1.54	9.11	26.33	3.44	4.79	51.61	5.14	42.25	34.20	34.67	31.19
3	30.00	95.7	15.18	53.36	53.36	219	0.44	5.36	11.35	2.13	25.73	33.85	56.84						219	0.43	5.74	9.65	16.42	25.35	36.98	56.16	42.65	42.42	37.98			219	0.32	7.47	19.96	27.65	35.92	43.86	55.86	42.16	34.77	37.99	34.67	35.42
4	0.00	5.2	16.24	61.15	28.75	1	1.23	5.68	9.29	36.96	56.13		57.65	41.44	38.68	36.29	31.75	33.46	1	1.42	6.62	9.42	15.67	23.35	34.16	57.24	51.58	54.28	41.78	33.62	26.71	1	0.43	1.22	7.26	11.55	17.57	9.36	51.29	53.54	49.37	42.80	37.67	52.79
4	0.14	49.2	15.98	27.9	27.9	2	0.99	8.42	12.41	42.17			54.79	43.58	39.52	37.99	31.96	28.28	2	0.99	6.29	9.54	15.91	23.40	34.17	54.73	49.68	52.79	41.31	33.89	27.61	2	0.44	1.19	4.97	8.85	1.37	14.22	49.18	5.97	46.79	5.28	46.65	39.42
4	0.27	56.6	15.7	28.55	28.55	3	1.25	6.73	9.97	37.91	55.32		53.78	42.62	39.25	39.54	29.82	32.82	3	1.40	6.36	9.35	15.55	22.54	33.79	54.67	49.61	54.16	42.35	33.82	28.65	3	0.56	2.35	8.92	9.57	12.81	17.92	48.75	49.89	49.13	52.14	41.36	37.73
4	0.41	62.4	15.43	28.26	28.26	4	0.86	8.15	12.98	41.86			57.86	4.26	37.33	41.71	33.38	9.64	4	1.36	6.74	9.35	15.73	22.91	33.98	58.11	49.34	52.99	41.50	34.19	26.92	4	0.14	1.66	3.34	6.84	9.15	15.16	54.41	52.94	47.35	46.78	52.14	39.25
4	0.55	63.8	16.62	27.87	27.87	5	1.16	4.67	9.35	15.67	4.61		55.65	41.52	37.87	41.44	37.99	34.45	5	1.66	6.17	9.92	15.42	22.67	33.86	55.88	5.87	52.72	4.97	34.44	27.26	5	0.31	1.23	4.34	8.96	1.87	15.54	48.00	52.15	47.12	49.28	49.46	37.93
4	0.69	63.1	17.24	28.33	28.33	6	1.55	6.92	9.55	39.67			54.26	43.49	39.96	33.74	31.66	29.91	6	1.18	6.42	9.54	15.16	22.48	34.48	54.18	5.28	53.75	41.87	34.81	26.89	6	0.43	1.13	4.63	9.75	14.49	7.85	47.31	51.56	46.77	51.73	39.92	48.36
4	0.83	62	17.36	28.87	28.87	7	1.11	5.42	9.54	13.35	42.36		58.42	4.97	41.82	32.26	26.79	26.37	7	1.24	6.92	9.80	15.13	23.48	33.66	58.56	48.43	53.28	42.11	33.22	26.29	7	0.28	1.48	6.51	8.55	13.73	1.17	54.44	52.95	45.70	49.58	4.33	48.99
4	0.96	62.6	17.37	28.54	28.54	8	0.68	7.92	9.85	4.51			57.28	43.77	41.58	36.26	28.37	32.84	8	0.68	6.49	9.64	15.13	22.79	33.80	57.26	49.79	52.63	41.75	34.26	28.12	8	0.19	0.96	5.31	7.83	9.59	13.69	54.44	5.97	45.94	47.28	5.59	4.85
4	1.10	62.8	16.59	28.49	28.49	9	1.72	5.17	9.67	39.63			56.57	42.48	42.23	33.64	33.32	29.43	9	1.88	6.36	1.41	14.98	22.48	34.18	56.74	49.84	52.42	41.47	34.59	28.77	9	0.42	1.29	4.95	7.29	1.18	12.75	51.65	52.32	46.24	48.13	49.63	42.14
4	1.24	58.6	16.75	28.74	28.74	10	1.38	5.43	9.65	1.17	42.92		56.13	41.90	38.57	39.96	35.86	26.25	10	1.51	6.16	9.80	15.48	22.73	33.42	56.24	49.28	54.49	41.62	34.76	26.72	10	0.43	2.28	5.62	1.96	17.96	9.47	52.62	51.36	46.80	46.36	37.39	52.28
4	1.38	54.6	16.43	28.58	28.58	11	0.85	8.17	11.29	42.36			55.44	43.12	39.68	38.82	35.22	32.84	11	1.18	6.73	9.92	15.63	22.35	34.23	55.64	49.35	53.45	4.75	33.75	26.17	11	0.37	2.23	7.73	1.86	17.36	9.17	52.81	48.92	47.26	47.41	36.38	5.19
4	1.51	52	16.24	28.56	28.56	12	1.21	7.23	9.98	41.36			54.86	43.53	4.47	4.69	31.72	27.48	12	1.38	6.55	9.48	15.54	22.92	33.85	55.31	50.00	52.45	41.64	34.17	27.62	12	0.34	1.59	4.18	7.77	9.59	11.60	49.64	5.88	46.95	47.58	49.72	42.83
4	1.65	51.3	15.79	27.95	27.95	13	1.31	6.67	9.17	1.42	4.62		55.73	43.86	39.58	39.47	31.69	29.12	13	0.86	6.29	9.42	15.49	22.42	34.40	55.60	49.94	53.48	41.37	33.98	29.47	13	0.18	0.74	3.86	7.34	9.29	11.84	47.67	52.57	46.92	46.49	51.85	43.49
4	1.79	54	15.58	27.86	27.86	14	1.23	5.86	9.67	15.35	42.92		54.95	42.72	39.22	37.23	32.31	34.89	14	1.35	6.63	9.73	15.29	22.48	33.92	55.14	49.76	54.19	41.36	34.77	26.97	14	0.19	0.96	3.82	7.30	9.29	1.57	47.46	52.54	46.83	47.38	51.65	48.33
4	1.93	59.8	15.91	28.62	28.62	15	1.15	6.73	1.35	35.54	54.43		54.83	4.12	41.77	36.48	33.54	1.13	15	1.14	6.79	9.85	14.98	22.91	33.17	55.00	49.54	51.49	41.15	33.94	25.98	15	0.49	1.72	6.84	1.23	14.43	8.94	5.61	5.12	47.47	47.88	38.76	46.68
4	2.06	59.3	15.61	28.13	28.13	16	0.99	5.16	8.42	9.67	13.54	18.41	57.34	4.83	39.59	37.33	33.30	34.35	16	1.00	6.36	9.92	15.42	22.66	33.73	57.51	49.39	53.96	42.44	33.89	28.46	16	0.32	1.25	4.88	7.14	9.40	11.91	52.23	53.72	46.18	46.19	52.43	43.65
4	2.20	57.2	15.66	28.55	28.55	17	0.99	4.63	9.65	14.73	21.63	37.61	54.32	43.89	39.68	41.86	37.17	35.82	17	1.12	5.86	9.74	15.95	22.54	34.23	54.74	49.32	53.21	42.57	34.68	29.27	17	0.67	1.92	5.66	9.47	11.70	17.58	5.23	5.25	47.15	51.77	45.25	38.46
4	2.34	54.1	15.17	28.49	28.49	18	0.87	7.29	1.42	4.67			54.75	43.25	42.87	37.83	17.73		18	0.87	6.29	9.35	15.17	22.17	33.73	54.93	49.16	52.30	4.61	33.96	26.47	18	0.36	1.92	5.18	8.85	12.15	15.72	51.81	48.60	46.96	51.68	41.52	36.16
4	2.48	56.9	15.07	28.22	28.22	19	0.74	4.98	9.42	1.92	41.80		55.27	4.41	38.85	41.14	32.81	33.34	19	0.87	6.42	9.92	15.98	22.35	34.47	55.45	48.67	53.52	41.77	34.33	27.14	19	0.34	1.33	5.20	1.50	16.63	9.42	51.80	5.35	45.45	46.63	38.32	51.46
4	2.61	57.6	15.36	28.38	28.38	20	0.92	9.43	9.98	4.55			56.29	45.24	4.95	39.26	33.88	36.83	20	0.80	6.23	9.79	15.23	22.48	33.92	56.30	48.72	54.15	41.93	34.94	3.85	20	0.48	1.55	5.35	8.84	1.29	14.11	52.22	51.36	45.42	51.33	48.75	4.16
4	2.75	55.9	15.43	28.4	28.4	21	0.68	8.98	14.79	42.85			56.73	42.84	39.62	38.44	36.69	34.46	21	0.84	5.98	9.64	15.17	22.54	33.79	56.81	48.54	54.86	42.28	34.42	29.46	21	0.37	0.62	5.13	9.36	12.25	17.72	47.17	54.45	46.45	53.40	43.41	37.38
4	2.89	57.1	15.14	28.33	28.33	22	0.55	8.41	37.73	63.70			55.95	41.34	35.73	38.29	35.15	35.87	22	1.18	6.79	9.67	15.67	23.42	33.85	56.24	5.55	52.58	42.72	34.26	3.44	22	0.17	2.87	7.59	9.17	1.82	15.41	54.57	48.75	48.37	49.40	44.34	38.97
4	3.03	59.9	14.87	28.32	28.32	23	0.86	5.64	9.73	38.67			55.24	44.11	41.12	32.87	26.67	26.19	23	0.99	6.15	9.54	15.35	22.23	33.29	55.43	51.93	54.67	43.22	36.47	33.71	23	0.67	2.66	6.26	9.31	11.65	16.99	52.44	5.36	48.97	52.15	46.20	39.34
4	3.16	56.4	15.02	28.19	28.19	24	0.76	7.64	1.67	17.23	43.55		57.36	41.73	39.73	39.34	33.80	32.35	24	0.90	6.36	9.92	15.48	23.12	34.43	57.46	49.36	52.15	4.80	33.56	25.73	24	0.19	1.23	3.72	9.54	11.82	7.73	53.74	51.66	45.79	49.18	43.37	47.99
4	3.30	54.4	14.93	27.6	27.6	25	1.36	5.36	8.99	9.98	41.19		57.50	42.73	39.56	39.89	35.13	33.31	25	1.48	6.73	9.65	15.73	22.73	33.30	57.67	5.51	53.78	41.40	33.85	27.93	25	0.46	1.44	3.86	7.65	9.45	12.15	51.41	53.00	47.14	47.72	52.28	43.50
4	3.44	56.6	15.33	28.45	28.45	26	1.34	5.17	8.79	1.22	4.86		56.26	45.49	37.12	26.60	16.98	26.82	26	1.34	5.98	9.79	15.13	22.91	34.36	56.34	49.57	53.22	4.82	34.50	28.25	26	0.43	1.34	3.23	7.89	9.68	11.79	48.62	52.45	47.46	47.13	51.24	44.13
4	3.58	48.9	15.22	28.33	28.33	27	1.23	5.17	8.93	11.42	14.17	19.79	56.95	4.84	38.83	42.84	34.13	11.49	27	0.98	6.67	9.42	15.23	22.67	33.48	57.19	51.57	53.32	4.88	34.57	3.54	27	0.56	1.72	6.76	9.34	11.22	16.35	51.84	53.26	49.45	52.22	42.68	36.98
4	3.71	45	15.01	27.88	27.88	28	0.74	7.15	11.13	41.68			57.82	42.82	4.52	43.69	34.65	31.56	28	1.12	6.16	9.54	14.98	23.16	33.92	57.93	5.25	51.95	41.38	33.36	26.84	28	0.24	0.74	2.59	8.99	11.47	6.58	49.93	53.76	49.34	5.53	42.86	47.14
4	3.85	49.1	14.73	27.96	27.96	29	1.55	8.23	9.63	15.48	41.48		56.31	43.65	44.68	4.88	17.52		29	1.62	6.36	9.63	15.46	22.92	33.98	56.55	49.43	53.94	41.49	33.98	26.15	29	0.29	1.37	3.61	9.65	12.39	7.75	5.67	52.83	46.97	52.37	42.35	47.79
4	3.99	51.2	14.85	28.57	28.57	30	1.11	6.67	9.35	12.29	41.35		54.69	42.83	41.62	34.36	29.84	28.85	30	1.11	6.29	9.92	15.24	22.29	34.73	54.56	49.29	53.21	41.99	34.38	3.66	30	0.24	1.60	4.67	8.20	9.88	12.75	49.18	5.67	45.99	47.26	5.88	42.29
4	4.13	49.6	14.83	28.13	28.13	31	0.88	6.74	9.98	4.23			54.99	42.64	37.87	4.62	39.19	29.43	31	0.98	6.24	9.79	14.79	23.42	33.64	55.19	5.36	52.90	41.43	34.22	29.86	31	0.74	1.33	4.74	7.46	9.15	12.56	49.26	51.59	46.86	47.12	5.79	42.74
4	4.27	51.8	14.82	28.44	28.44	32	1.43	6.67	9.92	13.59	41.66		55.29	43.25	41.46	34.85	31.46	3.54	32	1.30	6.42	9.92	15.73	22.85	34.39	55.24	49.86	53.38	41.55	34.23	3.65	32	0.42	1.54	5.79	8.78	1.13	12.78	49.29	51.59	46.45	49.54	48.96	41.50
4	4.40	54.1	14.8	28.42	28.42	33	0.79	5.73	9.23	1.42	42.99		57.26	43.84	39.17	41.54	32.64	33.35	33	0.79	6.42	9.35	16.23	22.91	33.85	57.36	49.97	53.96	4.62	34.53	25.92	33	0.21	0.73	3.96	9.49	15.34	7.66	49.76	54.64	46.35	52.21	38.25	48.31
4	4.54	56	15.23	28.43	28.43	34	1.55	7.79	1.67	42.73			56.73	42.59	43.45	33.69	29.34	9.62	34	1.68	6.16	9.79	15.45	22.35	33.98	57.96	50.00	54.55	41.49	33.70	27.17	34	0.38	1.99	3.49	1.45	12.56	8.36	49.12	53.69	48.78	51.34	41.84	5.49
4	4.68	55.1	15.04	27.9	27.9	35	1.13	9.42	33.36	5.38			55.80	43.22	43.71	33.88	27.53	31.93	35	1.12	6.54	9.54	14.73	22.35	34.35	55.63	5.44	53.53	41.78	34.35	3.78	35	0.36	0.72	4.19	7.22	9.43	12.84	46.84	52.62	46.19	47.73	52.26	41.85
4	4.82	56.8	14.75	27.93	27.93	36	1.11	5.54	8.92	1.23	39.77		54.89	4.96	36.91	38.36	35.78	29.87	36	1.32	6.29	9.73	15.55	22.73	33.29	55.12	49.82	54.65	42.45	35.17	28.91	36	0.36	1.47	5.54	8.94	1.12	12.87	49.64	5.90	46.49	51.32	49.95	41.99
4	4.95	57.5	14.92	27.62	27.62	37	1.19	5.89	9.98	4.67			53.25	42.68	39.27	39.69	40.00	35.99	37	1.19	6.43	9.73	15.23	22.73	33.73	53.56	49.88	51.78	41.77	35.24	28.16	37	0.45	1.45	4.34	7.13	9.58	12.59	46.51	49.33	46.48	46.48	49.62	42.33
4	5.09	55.3	14.62	28.56	28.56	38	0.74	5.11	9.17	1.35	16.67	44.30	55.61	42.38	37.14	4.20	36.86	3.25	38	0.86	6.48	9.55	15.48	22.41	34.43	55.99	5.47	54.35	41.36	33.88	26.55	38	0.38	1.73	9.56	11.33	16.28	6.95	49.54	52.86	52.95	42.85	37.48	48.97
4	5.23	56.8	14.69	28.14	28.14	39	0.87	7.42	1.54	38.93	55.57		57.46	42.48	41.34	41.50	22.94		39	0.86	6.42	9.42	14.79	22.66	33.55	57.37	5.18	53.27	41.16	34.73	28.64	39	0.37	0.86	3.18	7.78	9.30	11.95	44.68	55.65	46.98	47.56	51.14	44.74
4	5.37	58.8	14.61	28.11	28.11	40	0.87	4.73	9.17	11.92	41.54		56.17	42.17	37.94	4.24	35.34	3.99	40	1.00	5.99	9.54	15.29	22.23	34.42	56.21	49.55	52.58	41.42	34.80	27.96	40	0.49	1.73	4.87	8.82	1.47	15.19	52.32	5.62	46.82	5.28	46.48	39.19
4	5.50	55	14.41	28.43	28.43	41	0.74	8.86	37.17				54.30	45.94	4.68	38.43	33.89	33.50	41	0.88	6.29	9.79	15.35	22.48	33.43	54.49	48.33	52.42	4.64	35.45	3.75	41	0.46	1.32	5.65	8.53	1.55	14.99	49.86	5.26	45.25	48.92	47.99	38.14
4	5.64	52.6	14.28	28.03	28.03	42	0.99	5.30	9.49	13.74	41.86		56.23	41.75	34.61	4.27	36.23	35.21	42	1.24	6.67	9.91	14.85	22.73	34.14	56.14	49.67	54.12	41.95	34.23	28.65	42	0.32	1.72	5.61	8.78	9.97	12.74	51.97	51.35	46.82	49.45	49.81	42.26
4	5.78	55.4	14.65	28.39	28.39	43	0.99	5.29	9.67	17.54	43.55		54.35	41.29	34.86	4.62	33.78	29.29	43	1.00	6.42	9.98	15.29	22.67	33.79	54.50	49.22	52.68	41.86	33.85	26.88	43	0.37	1.62	4.47	9.78	12.35	7.49	5.76	49.43	45.33	5.95	42.44	46.33
4	5.92	57.9	15.06	28.63	28.63	44	0.99	6.43	9.42	16.98	42.99		54.98	41.37	39.87	36.78	37.67	25.26	44	0.99	6.54	9.42	16.42	22.66	35.23	55.15	49.34	53.34	41.58	33.88	28.26	44	0.35	1.74	4.76	8.99	1.81	16.68	5.33	5.46	46.65	51.35	46.46	39.11
4	6.05	51.2	14.86	28.88	28.88	45	1.17	6.42	9.86	38.16	44.88		54.74	41.62	4.24	36.13	33.28	29.89	45	1.17	6.55	9.48	15.30	23.16	34.62	54.83	51.29	52.72	42.21	35.59	31.98	45	0.34	2.20	6.18	8.99	1.76	14.58	51.86	49.28	48.40	5.17	46.23	39.91
4	6.19	46.7	14.88	28.13	28.13	46	1.19	8.30	13.17	42.35			54.63	43.23	36.99	39.25	37.66	36.33	46	1.67	6.74	9.48	15.42	23.91	35.17	54.84	48.67	51.67	41.67	36.30	36.62	46	0.44	1.71	7.14	9.46	13.95	32.58	5.39	5.76	47.23	49.57	39.96	32.22
4	6.33	44.6	14.86	28.17	28.17	47	0.98	5.23	9.42	2.13	42.35		56.52	43.60	42.17	38.40	29.62	29.32	47	1.36	5.98	9.42	15.85	24.73	35.42	56.75	49.79	53.13	42.26	38.91	39.72	47	0.70	1.59	8.81	1.84	3.24	39.64	51.23	53.14	51.53	46.52	34.75	32.85
4	6.47	48.5	14.49	28.07	28.07	48	0.92	4.80	9.35	13.79	42.55		58.50	41.94	4.80	37.22	29.92	28.39	48	0.92	6.48	9.85	15.54	25.66	36.69	58.56	48.94	52.87	41.97	38.37	38.46	48	0.39	1.31	6.47	9.87	27.45	34.95	54.75	54.22	47.47	51.54	34.84	32.46
4	6.60	51.3	14.93	27.8	27.8	49	1.17	5.67	9.29	11.35	41.98		53.92	43.74	43.98	29.98	1.35		49	1.42	6.49	9.67	15.23	24.16	35.29	54.16	5.79	54.36	42.35	38.81	36.34	49	0.38	1.97	6.35	8.42	1.86	14.19	49.67	5.24	47.52	49.98	5.90	4.37
4	6.74	53.1	14.95	28.26	28.26	50	0.86	5.55	9.29	13.35	21.63	42.61	53.89	43.49	42.87	4.98	31.90	12.33	50	0.99	6.30	9.42	15.13	23.35	36.37	54.23	5.48	52.38	41.57	36.23	35.36	50	0.23	1.94	7.62	9.59	13.22	37.17	49.90	5.17	48.68	49.98	41.52	29.13
4	6.88	48.7	14.78	27.76	27.76	51	1.17	8.79	39.23	49.94			56.33	43.25	42.47	38.65	28.46	29.97	51	1.18	6.66	8.92	15.30	23.79	35.98	56.22	46.48	51.95	4.46	34.22	33.29	51	0.53	0.95	3.45	8.61	9.49	14.94	47.44	53.47	45.48	49.47	47.26	38.48
4	7.02	48.9	14.78	27.83	27.83	52	1.45	7.67	13.14	25.35	43.16		58.19	42.59	37.81	37.63	37.77	36.16	52	1.17	7.43	8.73	15.73	23.80	35.92	58.26	47.12	49.82	38.42	34.49	32.18	52	0.19	0.92	2.87	8.42	1.68	17.48	52.15	55.24	48.96	49.62	41.17	35.18
4	7.16	51.1	14.58	28.1	28.1	53	0.74	7.36	13.35	21.17	43.29		61.43	43.69	4.59	3.77	27.42	12.23	53	0.74	6.36	9.55	15.85	22.73	37.16	61.43	48.24	46.40	37.74	32.64	3.97	53	0.76	0.49	1.72	5.46	8.36	14.73	46.48	6.35	52.44	44.41	47.14	35.64
4	7.29	49.7	14.26	28.1	28.1	54	0.61	5.92	14.98	24.16	32.12	41.67	6.41	43.32	42.56	4.42	33.78	35.52	54	0.73	5.98	9.17	15.42	23.29	37.95	6.54	47.88	44.96	38.34	34.68	31.48	54	0.25	0.62	2.85	5.83	8.72	12.22	53.39	57.68	49.23	45.38	44.51	38.30
4	7.43	49.1	14.63	28.42	28.42	55	0.45	6.67	17.98	29.73	33.85	39.28	63.36	42.27	4.82	41.51	37.53	33.94	55	0.46	5.92	9.14	15.80	23.67	35.23	63.38	47.90	43.94	38.34	34.38	31.19	55	0.15	0.45	1.54	4.67	7.85	14.86	52.47	61.54	5.12	44.12	45.18	36.47
4	7.57	49.3	14.73	28.71	28.71	56	0.56	7.42	16.54	26.92	42.74	55.24	62.75	42.49	42.86	38.57	32.83	25.35	56	0.56	6.67	8.98	15.54	23.62	34.85	62.75	48.47	45.17	39.93	37.47	32.69	56	0.18	0.49	2.36	6.98	9.22	17.66	49.26	61.49	47.92	47.58	43.12	37.35
4	7.71	5.3	15.06	28.4	28.4	57	0.39	6.54	13.14	19.42	28.17	42.56	63.76	42.53	36.97	42.15	36.41	34.26	57	0.39	6.17	9.92	16.38	22.67	34.67	63.76	47.94	41.81	37.60	34.54	31.34	57	0.49	0.33	1.46	6.31	1.33	18.53	5.72	62.24	5.53	45.42	39.18	34.25
4	7.84	55.3	15.15	28.35	28.35	58	0.72	5.14	8.66	17.59	26.12	34.35	62.27	43.54	41.95	32.69	3.83	3.82	58	0.72	6.49	9.73	15.67	23.12	35.99	62.35	47.77	45.75	4.34	36.96	34.43	58	0.25	0.69	1.61	6.98	1.12	15.80	52.93	6.18	51.19	46.13	43.63	37.70
4	7.98	59	14.94	28.03	28.03	59	0.63	6.69	17.64	37.30	54.12	52.69	61.48	42.82	41.18	38.33	32.78	31.96	59	0.63	6.13	9.64	15.42	23.41	35.59	61.49	48.37	43.82	38.48	34.93	3.74	59	0.23	0.58	2.76	6.25	9.16	14.96	53.64	59.47	49.78	46.76	41.93	36.23
4	8.12	49.7	14.44	28.71	28.71	60	0.49	5.58	14.30	21.12	27.92	36.46	59.59	41.61	44.53	37.86	3.96	33.39	60	0.49	5.92	9.64	15.79	22.83	35.35	59.70	47.35	42.96	4.39	35.75	31.92	60	0.99	0.37	3.84	7.60	1.69	15.99	46.94	58.59	46.48	44.40	39.44	37.27
4	8.26	47.9	14.93	27.48	27.48	61	0.67	8.39	35.54	54.87	57.59	55.31	6.75	41.75	37.90	37.51	37.19	37.74	61	0.67	6.49	9.15	15.92	22.85	35.67	6.74	47.88	44.61	38.84	34.82	3.42	61	0.27	0.82	1.84	6.61	8.96	14.98	54.49	56.94	50.00	45.71	43.12	37.30
4	8.39	5	14.72	27.6	27.6	62	0.60	7.29	15.67	25.66	32.42	43.51	61.88	4.22	37.62	37.32	37.25	33.35	62	0.60	6.24	9.42	15.30	23.91	34.58	61.13	47.22	45.85	4.57	36.74	32.97	62	0.28	0.69	1.94	6.78	9.39	17.55	52.96	58.39	49.77	45.32	43.63	37.48
4	8.53	5.7	14.57	28.21	28.21	63	0.49	5.17	8.29	14.63	21.79	29.16	58.49	42.35	37.83	41.46	34.96	33.88	63	0.63	6.66	9.85	15.73	23.16	34.19	58.63	49.49	46.32	42.83	39.74	37.87	63	0.37	1.35	6.22	8.48	13.57	27.24	55.78	52.12	47.27	45.22	41.66	35.75
4	8.67	5.1	14.39	28.26	28.26	64	0.67	6.16	13.35	19.42	26.40	34.62	63.16	4.64	42.38	38.69	37.61	2.17	64	0.67	6.48	1.17	15.98	22.91	34.35	63.22	47.89	42.66	4.19	35.99	29.95	64	0.19	0.45	3.24	7.20	9.38	16.29	5.25	62.49	46.69	45.48	4.21	37.53
4	8.81	57	14.18	28.31	28.31	65	0.49	6.30	12.98	17.54	22.73	42.56	63.12	44.16	45.13	42.98	23.75		65	0.62	6.29	9.42	16.28	22.85	35.58	63.15	5.39	45.63	39.64	34.95	29.55	65	0.18	0.49	1.82	4.96	14.46	7.73	5.76	61.95	48.59	45.33	37.33	48.58
4	8.94	55.6	14.43	28.92	28.92	66	0.56	6.73	12.80	19.48	27.45	43.80	6.92	42.86	36.13	39.60	37.14	34.75	66	0.56	6.74	9.79	15.54	22.23	34.98	6.92	48.30	42.94	38.43	33.49	28.41	66	0.18	0.43	1.47	6.23	7.59	14.22	48.74	59.37	5.54	43.23	46.18	37.52
4	9.08	49.1	14.47	27.95	27.95	67	0.37	5.98	16.79	25.54	3.92	36.66	62.46	44.82	39.49	31.18	28.62	29.26	67	0.37	5.86	9.29	16.42	23.91	33.85	62.52	48.30	44.75	4.33	35.25	31.69	67	0.30	0.44	1.35	4.35	8.96	14.67	5.25	6.49	52.12	46.19	44.64	38.35
4	9.22	47.9	14.55	27.98	27.98	68	0.68	6.23	18.79	31.92	43.67	43.57	6.65	42.24	39.95	39.57	33.56	33.27	68	0.68	5.92	1.45	16.35	23.35	33.92	6.77	49.46	43.69	38.88	36.86	3.85	68	0.18	0.70	3.59	6.55	1.22	17.46	51.50	58.80	47.00	47.19	41.93	36.44
4	9.36	44.8	14.23	28.24	28.24	69	0.92	7.23	15.86	22.54	29.79	43.42	59.96	44.67	43.81	39.17	2.53		69	0.80	6.12	9.48	15.54	22.73	33.67	59.97	49.96	45.24	4.78	36.46	3.53	69	0.35	0.73	2.62	6.49	14.99	8.63	5.53	57.58	49.58	46.51	38.86	44.97
4	9.49	5.2	14.29	28.4	28.4	70	0.48	4.79	9.29	2.54	29.29	34.48	62.65	42.78	42.44	42.14	33.45	32.53	70	0.48	6.29	9.29	15.48	23.40	33.48	62.74	49.18	44.60	4.69	35.87	29.44	70	0.18	0.69	2.87	5.61	14.97	8.32	56.37	59.89	47.36	44.95	38.57	44.85
4	9.63	5.3	14.13	28.18	28.18	71	0.35	6.86	13.98	18.98	22.79	29.30	62.82	43.39	43.15	32.17	26.92	3.70	71	0.35	6.55	9.92	15.63	23.48	34.34	62.82	48.24	43.29	39.42	34.95	29.39	71	0.13	0.37	2.71	5.69	7.65	13.19	55.18	6.85	46.99	44.14	44.63	38.30
4	9.77	45.7	14.17	28.61	28.61	72	0.68	7.29	16.17	21.66	25.23	31.79	6.25	42.72	38.36	4.96	42.70	35.49	72	0.68	6.54	9.79	16.45	22.91	34.38	6.25	48.30	44.39	38.87	36.13	31.94	72	0.37	0.43	1.98	6.82	9.48	16.97	52.80	57.59	47.14	45.88	42.83	35.83
4	9.91	44.6	14.52	28.13	28.13	73	0.50	6.16	1.85	19.39	23.41	3.29	58.78	41.46	41.84	42.23	34.52	9.15	73	0.75	6.16	9.35	15.67	22.91	33.92	58.91	47.32	44.27	39.57	34.97	29.39	73	0.14	0.49	2.55	7.47	11.85	19.00	52.83	54.94	48.63	45.61	39.18	35.15
4	10.05	52.5	14.28	27.73	27.73	74	0.55	6.75	16.63	27.48	42.98	44.75	59.69	43.36	42.20	4.25	35.57	33.20	74	0.55	6.36	9.92	15.73	22.98	33.79	59.81	5.67	45.73	39.48	35.53	29.67	74	0.19	0.68	3.31	6.74	9.54	17.84	53.19	56.37	47.18	48.75	43.24	36.95
4	10.18	5.9	14.45	28.04	28.04	75	0.49	6.48	11.92	2.35	43.42	33.57	63.57	45.59	38.18	28.32	31.31	9.41	75	0.49	6.29	9.92	15.80	22.35	34.92	63.60	48.99	44.36	4.14	35.52	27.97	75	0.36	0.49	2.55	6.87	15.77	8.49	48.12	62.44	46.86	46.60	37.97	43.84
4	10.32	49.9	14.46	28.14	28.14	76	0.55	6.67	2.17	31.67	44.29	4.18	59.68	42.32	4.46	38.35	32.83	35.70	76	0.68	6.64	9.42	15.98	22.54	35.45	59.85	49.47	42.96	39.98	35.26	3.32	76	0.17	0.70	2.98	6.29	7.65	15.39	54.79	56.42	47.37	45.72	45.12	37.92
4	10.46	45.8	14.57	28.42	28.42	77	0.44	6.60	12.55	17.79	24.54	42.61	62.36	42.99	44.55	34.67	26.92	28.45	77	0.44	6.42	9.42	15.41	22.79	34.91	62.42	51.49	45.23	42.63	37.39	31.44	77	0.28	0.70	2.85	7.78	12.85	2.64	56.74	58.74	48.59	5.39	41.38	35.56
4	10.60	43.8	14.58	28.13	28.13	78	0.58	7.48	34.48	54.99	54.43	4.12	61.99	42.37	45.37	24.92			78	0.58	6.49	9.12	15.85	22.67	34.73	61.97	49.42	45.32	41.53	37.57	31.54	78	0.38	0.50	4.25	7.84	13.88	2.37	56.14	58.88	45.78	47.94	39.49	36.12
4	10.73	47.1	14.35	28.06	28.06	79	0.43	6.79	2.85	29.67	35.17	43.48	6.50	44.19	42.87	33.12	28.90	32.18	79	0.43	6.42	9.42	15.42	22.92	33.35	6.59	49.22	43.84	4.23	35.57	28.92	79	0.32	1.15	3.82	7.12	15.16	1.47	58.46	51.71	46.36	46.92	37.83	4.62
4	10.87	46.1	14.66	27.84	27.84	80	0.40	6.86	13.92	22.82	42.80	56.69	64.58	42.57	43.25	41.58	37.12	14.45	80	0.39	6.42	9.23	15.54	22.98	34.68	64.61	49.49	46.83	42.92	35.88	29.50	80	0.30	0.45	1.87	4.99	8.94	13.66	55.84	61.29	49.22	45.29	47.47	41.92
4	11.01	48.2	14.63	27.91	27.91	81	0.43	6.79	32.74	51.57	4.70		62.46	41.28	38.82	39.22	38.67	37.15	81	0.43	6.23	9.23	15.41	22.91	33.85	62.46	49.81	45.46	4.82	37.33	31.23	81	0.17	0.45	4.62	7.67	13.35	2.35	53.79	61.38	46.87	47.45	39.46	35.74
4	11.15	53.6	14.45	28.01	28.01	82	0.49	4.92	9.17	28.49	45.49	51.25	63.93	42.29	39.35	43.62	34.86	33.46	82	0.49	6.67	9.42	16.30	23.66	34.17	63.93	48.96	45.57	38.86	34.94	3.37	82	0.25	0.48	3.50	7.70	1.57	16.39	54.47	62.82	45.76	47.14	39.79	36.65
4	11.28	53.6	14.65	28.14	28.14	83	0.37	6.49	13.73	26.41	43.67	41.64	61.68	4.21	4.13	38.52	41.19	23.29	83	0.37	6.36	9.35	15.48	22.91	33.79	61.75	49.22	45.73	4.90	34.76	29.19	83	0.36	2.93	6.35	8.43	13.35	18.79	61.28	46.81	46.55	45.59	39.42	34.77
4	11.42	52.2	14.46	27.52	27.52	84	0.67	7.64	36.35	55.19	47.00		61.66	42.24	39.47	41.97	34.93	28.11	84	0.55	6.92	8.98	15.66	22.85	35.18	61.15	49.59	47.60	41.66	34.84	29.64	84	0.43	0.49	3.74	7.76	16.93	1.85	52.56	58.63	46.48	48.28	38.57	42.33
4	11.56	53.7	14.46	28.12	28.12	85	0.49	4.79	9.18	21.35	33.23	4.87	59.51	41.65	35.63	39.22	39.45	33.48	85	0.48	6.67	9.41	15.92	22.35	34.38	59.71	49.49	44.78	4.42	36.19	29.59	85	0.23	0.81	3.68	7.45	12.34	19.21	54.11	55.33	47.77	48.67	39.92	35.34
4	11.70	5.3	14.38	28.44	28.44	86	0.53	6.66	13.48	37.17	55.66	45.82	6.70	39.52	36.89	4.28	34.33	35.26	86	0.62	6.17	9.14	16.40	22.29	33.67	6.78	49.23	45.63	39.97	35.48	3.64	86	0.44	1.20	3.73	7.21	1.46	18.74	58.28	52.37	45.22	47.86	41.38	36.90
4	11.83	47.4	14.11	28.25	28.25	87	0.37	6.94	15.63	34.14	49.11	39.50	64.14	4.18	4.29	4.53	34.60	35.55	87	0.37	6.54	9.35	15.85	22.98	33.73	64.13	5.82	45.89	41.50	36.82	34.38	87	0.39	0.34	4.51	7.34	9.47	15.71	49.32	62.89	45.66	48.59	41.78	39.14
4	11.97	47.1	14.05	28.48	28.48	88	0.43	5.44	8.23	17.73	27.73	42.66	61.89	41.34	39.85	39.20	34.00	36.54	88	0.43	6.42	9.66	16.40	22.73	34.41	61.87	49.94	45.61	39.93	36.89	29.95	88	0.19	0.42	1.89	6.78	9.38	15.83	52.32	59.15	49.64	46.65	43.92	37.60
4	12.11	46.3	14.02	27.31	27.31	89	0.54	6.60	15.85	35.14	53.43	46.62	61.57	4.58	39.60	4.64	33.96	35.49	89	0.54	6.54	8.92	15.48	22.66	34.50	61.13	5.56	46.25	41.49	35.63	31.76	89	0.27	0.57	2.32	8.84	15.74	5.56	48.74	59.62	48.94	47.69	39.60	46.95
4	12.25	47.6	14.02	27.31	27.31	90	0.38	4.85	1.48	31.45	46.62	44.87	62.19	41.97	36.88	41.54	39.37	35.39	90	0.38	6.36	9.48	16.43	22.79	34.54	62.24	5.27	45.60	41.85	35.33	29.74	90	0.12	0.38	4.14	7.97	12.58	17.49	52.52	6.68	47.37	48.15	38.42	38.53
4	12.38	52.8	14.25	28.25	28.25	91	0.37	7.61	32.13	53.18	55.68	42.94	61.56	42.92	38.63	38.97	33.97	34.28	91	0.61	6.66	9.42	16.48	23.40	33.79	61.63	49.92	46.84	42.27	36.36	32.79	91	0.23	0.74	5.45	7.75	1.73	17.56	55.68	58.27	46.14	47.12	42.28	39.41
4	12.52	45.4	14.16	28.16	28.16	92	0.36	8.17	35.85	58.90	45.88	33.45	61.59	43.88	4.94	33.89	31.92	34.90	92	0.36	7.17	9.54	15.97	22.66	34.85	61.63	5.50	45.83	4.27	36.29	29.60	92	0.24	0.32	3.58	7.31	11.59	16.19	5.58	59.62	44.61	49.68	39.63	37.22
4	12.66	43	14.1	28.09	28.09	93	0.30	7.42	24.16	44.49	54.32	44.62	64.86	41.29	36.35	39.75	35.14	35.25	93	0.30	6.17	9.67	16.13	22.73	34.48	64.84	5.99	43.87	4.66	34.95	27.86	93	0.11	0.35	3.99	7.21	18.22	12.23	56.89	62.48	46.55	49.13	36.65	39.19
4	12.80	43.3	14.13	28.05	28.05	94	0.73	7.29	13.79	22.41	41.23	46.49	62.49	48.11	38.99	25.41	5.47		94	0.73	6.54	9.48	16.41	23.85	34.17	62.49	5.89	46.48	4.24	36.56	3.57	94	0.35	0.65	2.46	6.60	9.35	15.19	51.64	6.90	47.97	49.64	43.87	37.87
4	12.94	43.3	14.29	28.05	28.05	95	0.61	6.92	15.42	35.98	39.93	33.57	6.37	42.31	42.99	35.17	35.76	12.15	95	0.61	5.92	8.85	15.47	22.66	34.23	6.24	51.57	47.34	42.39	36.22	29.77	95	0.40	0.49	2.99	5.56	15.63	8.20	46.34	58.46	47.63	47.62	4.14	48.59
4	13.07	42.7	14.4	27.87	27.87	96	0.37	7.34	24.92	45.93	54.96	55.28	62.46	41.76	37.92	4.66	39.27	35.62	96	0.37	6.55	9.67	15.54	23.41	33.30	62.45	51.17	45.61	41.54	35.73	31.69	96	0.26	0.44	3.87	7.80	9.35	15.77	53.50	59.76	46.15	48.91	43.12	39.95
4	13.21	43.8	14.34	28.08	28.08	97	0.49	6.86	1.92	17.36	23.35	42.92	57.96	42.15	39.16	42.30	34.63	35.23	97	0.62	6.67	8.92	16.13	22.98	34.92	58.99	5.30	46.53	41.75	35.82	28.43	97	0.37	1.87	5.89	8.69	17.82	11.82	56.88	47.70	46.12	47.62	38.56	39.79
4	13.35	52.3	13.78	27.36	27.36	98	0.48	6.37	13.48	19.79	25.92	43.18	61.12	43.96	4.47	41.98	34.16	32.12	98	0.48	5.98	9.17	15.91	22.54	34.79	61.20	49.85	47.64	4.49	37.33	29.37	98	0.11	0.55	2.45	6.00	15.57	8.76	52.96	58.26	48.30	46.73	38.31	46.81
4	13.49	46.8	13.63	28.43	28.43	99	0.53	6.92	15.54	25.80	43.49	46.63	6.58	42.48	42.85	41.80	32.55	31.48	99	0.50	6.54	8.79	15.54	22.91	33.98	6.65	5.29	46.34	41.34	36.57	3.59	99	0.19	0.35	4.70	7.95	14.19	2.63	48.32	59.34	46.29	48.83	39.25	35.38
4	13.62	41.8	13.33	28.16	28.16	100	0.56	7.92	34.92	58.36	6.12	57.19	61.72	41.54	37.22	42.81	33.79	33.46	100	0.56	6.67	9.35	15.54	23.23	33.39	61.72	5.49	47.70	42.15	38.46	33.15	100	0.19	0.43	1.57	6.46	8.12	12.96	5.49	59.45	52.38	47.92	46.82	41.13
4	13.76	47.3	13.7	28.02	28.02	101	0.48	6.98	12.42	17.23	2.12	26.48	61.49	41.36	39.68	36.70	3.78	33.94	101	0.48	6.74	9.29	16.35	22.42	33.98	61.56	48.89	46.35	4.83	35.46	28.38	101	0.18	0.56	2.30	5.87	8.70	16.23	54.24	58.82	48.47	44.27	47.22	38.73
4	13.90	54.6	13.94	27.85	27.85	102	0.74	6.74	13.35	21.42	43.17	56.94	59.24	4.76	43.38	32.29	31.53		102	0.75	6.36	9.23	16.46	22.54	33.70	59.25	51.39	46.82	41.34	34.94	28.96	102	0.26	1.43	4.86	7.69	19.35	14.92	57.26	51.59	47.15	49.70	35.28	38.75
4	14.04	48.1	13.86	28.03	28.03	103	0.34	6.92	14.44	22.16	43.15	63.37	62.59	42.17	38.35	41.17	32.58	26.79	103	0.34	6.42	9.29	15.80	22.66	34.17	62.63	49.77	46.37	39.98	35.95	28.58	103	0.18	0.37	3.74	7.58	16.97	11.25	51.33	61.69	44.66	49.16	36.29	4.18
4	14.17	42.8	13.68	28.11	28.11	104	0.52	6.18	14.35	21.73	39.54	4.12	6.80	41.64	43.78	36.38	34.31	14.23	104	0.78	6.54	9.63	15.23	23.48	33.92	6.23	51.78	46.63	44.14	38.19	3.26	104	0.34	0.70	3.57	7.19	11.60	16.47	49.27	58.27	48.42	5.49	41.53	5.00
4	14.31	46.9	13.57	28.49	28.49	105	0.68	6.17	12.98	2.47	41.85	33.45	61.80	42.50	42.65	32.41	32.64	15.24	105	0.83	6.29	9.17	15.92	23.29	33.73	61.17	51.26	45.66	41.43	36.82	34.20	105	0.19	0.56	3.44	7.12	1.47	16.35	53.44	58.73	48.73	48.93	4.75	38.52
4	14.45	46.8	13.37	28.37	28.37	106	0.67	6.15	13.41	34.29	48.36	47.62	59.59	41.42	35.75	41.14	33.79	29.40	106	0.67	6.49	9.18	15.98	22.91	34.39	59.67	49.57	46.22	41.46	35.14	29.44	106	0.19	0.39	1.62	5.33	14.58	8.25	5.93	56.42	5.55	46.66	39.68	46.00
4	14.59	44	13.34	28.32	28.32	107	0.80	7.65	18.12	42.68	47.52		59.60	42.82	41.43	39.88	32.54	32.28	107	0.80	6.74	8.79	15.35	23.62	34.54	59.66	51.39	47.35	41.95	36.55	29.53	107	0.44	0.44	2.33	7.74	14.92	5.43	42.94	58.33	47.26	49.93	4.67	45.56
4	14.72	45.9	13.52	27.59	27.59	108	0.62	6.96	12.73	19.23	28.67	43.99	61.44	42.27	42.78	38.67	32.36	3.47	108	0.49	5.99	8.98	15.98	23.12	35.42	61.52	5.99	47.68	42.26	35.36	29.68	108	0.40	0.53	2.19	5.34	7.78	14.97	56.53	56.53	5.22	46.40	49.23	4.52
4	14.86	46.5	13.34	28.1	28.1	109	0.68	6.42	11.80	2.42	41.54	47.55	6.55	39.44	42.40	4.73	33.19	34.14	109	0.68	6.36	9.17	15.92	22.29	33.85	6.70	51.76	47.91	41.69	35.76	3.83	109	0.16	0.36	3.20	7.33	9.30	14.47	49.70	59.95	49.15	49.74	44.63	39.48
4	15.00	44.1	12.94	27.31	27.31	110	0.38	7.23	13.48	21.48	41.67	55.19	6.57	41.67	41.81	36.50	38.55	36.85	110	0.38	6.98	8.80	15.23	23.41	34.48	6.63	5.15	46.85	41.12	35.98	3.93	110	0.64	0.44	2.83	7.35	8.77	14.46	49.50	59.46	45.91	48.29	44.55	39.62
4	15.14	39.6	12.93	27.81	27.81	111	0.63	6.62	15.23	24.67	43.18	4.62	63.38	4.55	39.27	36.30	34.52	35.84	111	0.62	6.68	9.64	16.23	21.98	34.48	63.41	5.79	45.49	4.62	36.20	29.44	111	0.22	0.69	4.23	7.25	17.48	1.64	54.88	61.72	46.59	48.83	37.52	41.46
4	15.27	41.9	13.17	27.81	27.81	112	0.52	5.17	9.34	38.67	63.55		59.68	41.21	37.39	39.70	35.72	32.87	112	0.76	6.42	9.17	15.73	22.79	34.92	59.77	49.75	48.57	41.46	34.67	29.13	112	0.20	0.58	2.86	6.19	15.64	8.66	52.15	56.94	46.73	45.98	39.18	48.25
4	15.41	43.1	13.16	27.65	27.65	113	0.45	6.66	11.85	19.35	35.80	36.37	61.20	42.43	39.57	42.46	35.42	36.24	113	0.43	5.98	9.79	15.85	23.47	34.29	61.29	5.53	47.65	41.92	35.89	3.57	113	0.22	0.45	3.21	5.85	8.37	13.71	49.95	59.95	48.00	47.92	46.95	4.39
4	15.55	41	13.23	27.43	27.43	114	0.55	8.29	35.35	58.43	54.00	6.56	62.63	43.22	44.18	38.96	29.84	14.28	114	0.55	6.43	9.42	15.43	23.29	33.85	62.63	5.65	47.38	42.99	36.42	3.25	114	0.38	0.43	3.48	6.39	8.33	15.32	46.86	61.60	47.00	46.89	47.43	41.93
4	15.69	45.5	13.49	28.38	28.38	115	0.60	7.16	12.54	23.39	44.43		61.53	41.83	41.75	38.58	34.56	31.57	115	0.60	6.36	9.17	15.23	23.16	34.35	61.12	49.44	49.86	42.19	37.77	29.74	115	0.35	0.59	2.55	6.85	8.59	14.90	5.85	59.28	48.29	46.46	48.57	4.94
4	15.83	46.1	13.68	27.54	27.54	116	1.24	4.98	8.12	12.35	16.92	23.93	58.93	41.96	41.21	35.13	28.92	25.43	116	1.24	6.36	9.23	15.80	23.48	33.67	59.11	5.93	46.85	41.33	34.66	28.38	116	0.31	1.21	2.94	7.96	12.43	5.84	53.89	55.18	48.11	47.20	41.95	46.92
4	15.96	44.9	13.84	28.38	28.38	117	0.61	6.15	1.42	16.63	23.18	43.68	59.75	41.54	37.72	42.52	36.14	34.82	117	0.61	6.24	8.98	15.73	22.73	34.15	59.86	49.70	46.92	42.20	36.16	29.38	117	0.24	0.68	5.93	7.74	9.56	16.23	54.23	55.97	46.25	46.95	42.23	39.96
4	16.10	47.6	14.12	28.19	28.19	118	0.49	7.17	15.13	24.23	45.46	43.26	59.69	42.18	41.64	34.99	3.99	34.77	118	0.62	6.42	8.54	15.85	22.54	34.66	59.69	52.15	49.15	42.96	35.83	29.94	118	0.37	0.45	4.14	7.93	14.44	18.72	5.78	57.55	48.26	51.77	4.33	37.64
4	16.24	42.8	13.95	28.39	28.39	119	0.66	8.48	36.48	59.24	6.75	57.94	59.46	41.16	45.54	39.20	31.53	33.76	119	1.58	6.74	9.29	15.79	22.92	33.66	59.55	51.99	47.62	42.95	36.15	3.99	119	0.25	0.59	2.68	5.58	7.87	14.68	48.39	57.49	47.44	46.43	5.26	41.60
4	16.38	42.3	13.84	28.15	28.15	120	0.42	6.23	13.79	36.62	54.88	57.74	62.48	43.72	43.65	36.94	30.00	31.83	120	0.43	6.66	8.74	15.85	23.66	33.85	62.56	52.22	47.76	41.55	36.53	3.52	120	0.24	0.44	4.97	7.58	11.38	17.24	54.97	6.29	48.82	5.44	42.18	38.55
4	16.51	42.3	13.48	28.47	28.47	121	0.55	6.67	1.55	17.85	4.24	48.69	6.80	43.49	42.23	34.59	33.82	7.55	121	0.55	6.17	9.29	15.17	23.41	34.48	6.79	5.31	47.68	41.72	36.55	29.87	121	0.23	0.44	1.68	5.68	12.11	7.83	48.23	59.51	49.73	45.82	41.79	48.55
4	16.65	42	13.25	28.03	28.03	122	0.38	7.23	16.73	41.47	54.53		63.58	39.98	37.12	4.65	33.18	34.37	122	0.38	6.42	9.17	15.67	23.17	34.42	63.84	5.58	48.19	42.69	35.97	29.50	122	0.12	0.43	2.37	6.38	8.99	13.15	56.12	6.85	48.34	46.44	47.88	42.63
4	16.79	43.3	13.13	28.12	28.12	123	0.42	7.48	13.46	18.54	25.30	44.30	62.29	45.50	37.79	29.66	23.58	23.54	123	0.42	6.35	9.23	15.67	22.73	34.54	62.28	49.75	48.36	43.35	36.46	3.72	123	0.36	0.43	2.68	5.85	8.39	14.67	49.54	6.92	48.42	46.43	48.19	41.80
4	16.93	46	13.45	27.94	27.94	124	0.44	6.80	18.29	43.24	49.81		61.73	43.53	37.98	39.97	4.62	33.65	124	0.58	6.17	9.54	15.73	22.35	33.30	61.79	51.62	48.35	42.22	36.46	28.67	124	0.15	0.57	4.55	7.75	11.18	15.82	54.92	59.30	48.61	49.69	41.65	39.23
4	17.06	47.1	13.63	28.25	28.25	125	0.68	7.35	15.98	41.42	58.50	33.57	59.67	41.27	39.91	5.00	35.14	32.67	125	0.68	6.79	8.48	15.36	23.62	34.79	59.79	52.33	49.28	42.52	35.36	27.77	125	0.12	0.45	2.68	8.70	14.72	5.80	53.27	56.45	48.56	51.32	41.78	47.29
4	17.20	47.8	13.58	27.66	27.66	126	0.85	7.36	12.71	21.23	43.12		6.85	43.25	43.77	35.39	3.88	31.34	126	0.85	6.36	9.42	15.85	23.42	33.67	6.85	51.26	49.54	4.27	37.36	28.98	126	0.30	0.69	2.46	5.72	8.57	18.21	52.43	57.58	49.45	47.35	5.66	37.79
4	17.34	47	13.44	28.55	28.55	127	0.74	5.68	8.85	39.29			59.98	41.92	39.29	34.28	32.74	36.94	127	0.86	5.98	8.64	16.14	22.16	34.93	6.42	5.85	49.50	41.80	34.99	28.42	127	0.23	0.73	3.48	5.84	8.45	15.32	5.18	58.43	47.66	46.53	49.89	39.90
4	17.48	42.3	13.05	28.16	28.16	128	0.60	7.48	14.92	32.85	47.24	5.69	6.60	39.95	39.65	37.59	36.39	35.54	128	0.59	6.54	9.42	15.54	22.98	34.23	6.63	51.67	48.91	43.36	36.00	29.34	128	0.18	0.58	5.26	7.97	11.18	15.42	5.80	58.97	47.67	5.52	41.16	4.70
4	17.61	44.8	13.11	28.06	28.06	129	0.56	4.66	8.66	15.86	42.55		62.52	41.26	35.63	4.51	39.83	35.55	129	0.55	6.54	8.79	15.63	23.40	33.54	62.15	51.47	5.61	42.28	35.97	3.33	129	0.38	0.47	4.17	7.96	1.37	15.58	51.38	6.60	48.53	49.82	45.49	39.82
4	17.75	42.3	12.94	27.63	27.63	130	0.54	5.98	11.29	17.29	24.29	32.48	58.19	42.75	42.28	39.68	33.72	32.32	130	0.79	5.92	8.98	15.92	22.40	34.23	58.53	5.32	48.29	41.74	35.68	28.34	130	0.24	1.14	3.75	11.12	16.69	8.23	54.68	53.22	49.48	41.81	39.28	48.43
4	17.89	42.7	13.47	27.63	27.63	131	0.75	7.98	19.12	41.67	48.82		58.49	41.96	42.49	37.91	32.16	35.20	131	0.74	6.48	8.85	15.91	22.48	33.93	58.46	51.14	5.27	41.94	36.12	31.53	131	0.36	0.92	3.18	6.64	8.84	14.59	54.66	52.68	48.39	47.72	49.88	39.71
4	18.03	45.5	13.94	27.93	27.93	132	0.68	4.69	8.42	18.43	43.41	56.88	61.14	42.63	43.17	38.12	3.80	34.50	132	0.56	6.98	8.92	15.79	23.29	33.54	61.24	51.48	49.93	41.63	35.49	29.35	132	0.28	0.73	3.56	7.57	8.95	14.46	55.24	57.77	47.70	49.44	47.30	4.87
4	18.16	43.2	13.73	28.56	28.56	133	0.63	7.23	13.80	22.79	42.29	33.69	63.14	38.55	41.89	41.18	38.60	14.86	133	0.56	6.49	9.43	14.98	22.98	33.48	63.19	52.41	49.98	43.94	37.29	33.85	133	0.73	0.58	1.69	4.73	7.99	12.97	52.53	6.94	53.81	47.77	51.13	43.83
4	18.30	41.6	13.85	27.68	27.68	134	0.86	6.42	15.00	21.92	41.54		6.52	44.41	43.32	32.60	31.40	32.62	134	0.74	6.67	9.15	16.12	22.41	34.35	6.64	51.91	49.64	41.40	35.14	27.56	134	0.29	0.57	2.19	8.12	15.97	5.73	48.24	58.71	49.67	5.23	39.20	48.76
4	18.44	48.3	13.71	27.99	27.99	135	0.68	7.42	14.80	21.48	43.67		6.65	41.62	41.74	38.99	36.20	37.13	135	0.68	6.35	9.42	16.54	22.54	33.86	6.65	5.80	48.42	4.76	35.37	27.28	135	0.44	0.67	2.58	8.17	15.46	5.34	51.67	58.65	47.50	49.14	38.77	46.87
4	18.58	46.7	13.17	27.98	27.98	136	0.61	6.92	12.42	39.98	58.57	53.55	6.50	42.61	41.66	37.91	3.75	34.44	136	0.74	6.92	8.85	15.63	22.22	33.98	6.63	52.54	49.48	42.96	35.67	3.34	136	0.84	0.49	1.89	5.92	7.87	11.97	5.42	57.87	5.48	46.16	51.83	42.36
4	18.71	44.3	12.86	28.21	28.21	137	0.68	6.66	11.73	17.98	4.86	5.19	6.22	43.62	44.90	38.41	21.43		137	0.90	7.42	8.98	15.16	23.16	33.92	6.37	52.66	49.96	43.86	34.96	31.53	137	0.33	0.99	2.98	7.19	8.62	14.29	54.46	56.57	48.73	49.33	49.18	42.45
4	18.85	47.6	13.43	27.84	27.84	138	0.61	7.29	14.85	24.40	43.61		58.68	42.92	41.68	36.19	32.97	35.33	138	0.74	6.48	9.44	15.98	22.98	34.73	58.77	51.40	49.60	4.77	34.99	28.48	138	0.36	0.61	5.20	7.77	1.44	15.82	48.45	57.56	47.87	49.28	42.77	38.25
4	18.99	48.4	13.69	28.05	28.05	139	0.85	7.36	16.13	2.85	26.49	45.48	6.36	42.59	39.51	42.58	34.36	32.33	139	0.84	6.36	8.48	15.35	23.42	34.49	6.36	52.38	5.28	41.15	35.51	28.34	139	0.22	0.45	2.34	7.96	1.61	4.83	52.52	57.16	49.62	51.83	43.57	47.96
4	19.13	5.4	14.12	28	28	140	0.74	7.35	19.13	43.87	53.87	55.26	61.12	44.22	44.79	37.35	35.83	12.33	140	0.74	6.42	8.73	15.54	23.66	34.14	61.19	51.89	49.87	4.87	34.73	29.24	140	0.39	0.62	3.37	7.70	1.85	16.36	5.43	58.79	49.52	5.86	43.52	37.33
4	19.27	51.2	14.03	27.73	27.73	141	0.55	5.68	8.98	15.42	21.66	42.48	61.55	44.24	47.47	26.78	8.95		141	0.83	6.35	8.98	15.79	23.79	34.84	61.65	51.98	48.71	41.63	35.13	27.18	141	0.30	0.61	3.44	7.88	8.83	14.55	52.82	59.14	49.18	48.68	47.45	39.90
4	19.40	49.4	13.54	28.41	28.41	142	0.68	4.98	8.17	15.35	22.54	37.55	59.94	43.47	4.65	31.90	29.89	33.35	142	0.83	6.36	9.17	15.73	22.30	34.54	6.21	51.88	49.91	41.94	36.74	33.84	142	0.22	1.18	4.83	7.52	8.85	16.58	54.56	56.32	48.12	48.36	48.37	39.65
4	19.54	42.1	13.03	28.16	28.16	143	0.61	4.98	8.23	13.92	21.85	42.66	57.83	42.62	39.74	41.79	36.38	34.92	143	0.74	6.66	8.73	15.92	22.73	34.49	58.64	52.28	5.89	4.92	34.77	27.28	143	0.37	1.48	5.34	7.69	15.77	9.83	55.16	51.62	48.20	49.68	38.97	46.17
4	19.68	4.1	12.84	28.21	28.21	144	0.92	6.54	8.73	14.41	2.79	42.12	58.64	41.21	42.36	38.19	35.55	14.40	144	0.92	6.54	8.73	15.17	22.98	34.48	58.64	51.34	5.18	41.63	34.83	28.41	144	0.55	0.94	5.53	12.18	16.99	8.47	47.66	56.62	48.23	39.43	38.44	5.43
4	19.82	38.8	12.87	27.6	27.6	145	0.74	5.23	8.29	11.98	14.85	2.73	6.89	4.26	39.74	39.88	36.36	11.49	145	0.75	5.99	8.92	15.35	22.98	35.35	7.00	51.88	48.33	4.88	36.36	28.28	145	0.78	0.47	1.44	5.34	12.47	7.96	44.92	59.38	51.70	49.74	41.54	48.80
4	19.95	4.6	13.09	27.62	27.62	146	0.61	6.48	14.67	4.49	55.25	52.25	58.72	41.61	4.31	4.65	36.41	35.35	146	0.74	6.79	9.15	15.67	22.48	34.76	58.90	5.95	48.00	41.18	35.71	29.15	146	0.47	1.73	6.46	8.67	1.71	15.45	57.32	49.59	47.26	48.61	4.45	38.33
4	20.09	4.6	13.06	29.26	29.26	147	0.74	6.67	9.98	13.30	18.85	43.23	59.62	4.74	4.15	4.79	36.97	35.24	147	0.74	5.92	9.14	15.42	23.29	34.35	59.62	51.18	5.90	42.38	34.33	3.26	147	0.44	1.34	4.93	8.82	9.64	13.43	55.28	54.75	49.19	48.93	45.58	41.37
4	20.23	44.9	13.23	31.37	31.37	148	0.84	6.79	14.13	41.67	58.36		59.71	45.94	4.18	32.53	9.56		148	0.85	6.54	8.67	15.35	23.62	35.46	59.84	52.28	5.34	41.60	35.22	29.23	148	0.43	1.24	5.45	7.75	15.21	1.74	56.51	53.60	48.73	5.84	38.91	43.74
4	20.37	46.5	13.75	32	32	149	0.61	4.74	8.85	16.48	42.35		63.34	43.45	42.79	36.50	29.67	32.12	149	0.93	6.42	8.98	14.98	22.48	34.66	63.45	51.29	51.12		44.87	41.46	149	0.49	1.67	8.27	13.33	17.85	27.96	61.29	54.56	51.65	43.83	43.58	38.96
4	20.50	45	13.96	31.31	31.31	150	0.87	7.28	15.48	41.73	52.49	33.45	61.57	38.46	42.97	4.65	38.76	21.74	150	0.87	6.36	8.98	15.73	23.29	35.13	61.56	52.33	49.66	4.86	35.29	3.57	150	0.37	0.71	2.15	5.75	7.89	1.50	52.76	59.98	5.17	47.85	5.29	43.25
4	20.64	46.8	13.96	28.25	28.25	151	0.61	8.17	18.17	42.74	5.12	53.75	62.53	38.82	38.74	42.44	38.34	13.75	151	0.61	6.54	9.17	15.54	22.41	34.74	62.53	5.46	49.75	42.49	35.95	31.28	151	0.35	0.66	2.42	6.64	8.73	13.56	53.32	6.88	5.63	48.19	48.86	4.85
4	20.78	45.6	13.82	27.56	27.56	152	0.74	6.92	8.62	14.85	42.67		6.38	42.00	42.27	33.92	3.17	6.54	152	0.62	6.79	8.85	15.54	22.92	36.79	6.52	52.47	51.49	42.12	34.19	28.35	152	0.22	0.47	2.38	7.95	14.93	5.19	5.53	58.21	49.65	52.92	4.90	46.74
4	20.92	48.1	13.61	27.49	27.49	153	0.99	7.23	17.98	42.17	48.57		57.12	39.85	38.63	43.56	37.33	34.35	153	0.99	6.48	9.29	15.85	22.48	35.29	57.26	51.32	5.72	43.85	35.54	29.14	153	0.37	0.82	5.17	14.97	4.85	8.47	48.99	54.72	47.94	42.12	23.63	5.79
4	21.05	45.5	13.33	27.45	27.45	154	0.85	4.92	9.13	39.54	63.62		56.59	41.45	44.33	43.57	37.14	18.48	154	1.99	6.17	9.35	15.13	23.23	36.50	56.78	49.57	49.97	42.61	35.47	28.73	154	0.17	0.99	4.16	8.34	4.20	13.13	48.75	54.27	46.79	49.84	23.66	42.61
4	21.19	49.1	13.46	28.2	28.2	155	0.87	8.41	38.98	53.31	57.55		59.42	41.70	43.77	38.95	32.74	32.78	155	0.75	6.67	8.98	15.48	22.79	34.64	59.41	52.67	5.22	42.96	35.16	29.60	155	0.38	0.93	6.69	8.45	42.77	14.34	54.76	54.55	49.47	5.18	23.53	41.42
4	21.33	47.4	13.38	28.52	28.52	156	0.68	6.42	11.73	18.73	42.43	51.24	59.61	41.74	41.33	41.36	37.50	38.67	156	0.82	6.48	9.29	15.23	22.67	34.86	59.37	52.67	49.88	41.44	35.24	3.20	156	0.17	0.68	3.14	6.89	9.64	14.22	51.59	55.94	5.13	5.59	48.16	39.74
4	21.47	43.6	13.63	27.92	27.92	157	0.86	4.73	8.48	11.23	2.42	46.12	6.98	44.54	42.46	38.14	33.97	35.22	157	0.99	6.68	9.35	15.62	22.92	34.91	6.99	51.82	5.49	41.36	35.24	28.36	157	0.12	0.47	1.56	4.69	11.64	8.17	48.69	58.82	52.24	47.60	43.69	5.18
4	21.60	47.2	13.48	27.74	27.74	158	0.48	7.42	12.98	21.66	43.80	33.57	6.43	41.77	42.73	36.80	28.18	32.35	158	0.86	6.73	9.14	15.85	23.48	35.45	6.22	52.67	5.44	4.83	36.37	27.82	158	0.18	0.49	2.36	8.26	14.98	5.43	51.19	57.82	5.29	51.64	38.78	48.21
4	21.74	42.5	13.24	28.06	28.06	159	0.61	7.35	16.29	28.14	42.20	55.22	59.79	43.39	43.00	38.87	31.81	32.69	159	0.99	6.15	8.73	15.80	23.35	34.65	59.99	52.43	5.94	41.76	35.63	3.61	159	0.23	1.47	5.57	8.37	11.97	16.67	57.39	53.63	49.82	51.89	41.90	38.59
4	21.88	39.9	13.15	28.72	28.72	160	0.62	5.86	8.67	15.80	25.17	44.35	59.94	4.90	43.00	42.54	36.48	35.94	160	0.74	6.73	8.67	15.54	23.54	34.49	6.13	51.49	5.17	41.29	34.23	27.82	160	0.33	1.42	6.70	8.32	11.67	15.75	55.00	56.65	48.21	49.96	39.73	38.47
4	22.02	4.9	13.37	28.26	28.26	161	0.68	4.92	8.42	14.48	37.16	49.63	57.29	41.85	4.74	41.29	36.12	35.35	161	0.68	6.79	8.98	14.79	23.40	32.98	57.47	51.63	51.54	4.97	34.36	28.35	161	0.19	0.76	3.31	7.95	8.73	12.23	52.44	52.72	46.56	48.48	49.78	42.16
4	22.16	43.7	13.12	28	28	162	0.74	5.17	9.17	37.12	53.88		56.68	41.72	43.83	39.54	34.27	35.74	162	0.87	6.23	9.42	16.45	23.48	33.23	56.94	51.58	5.83	4.92	33.96	27.28	162	0.12	0.84	3.58	6.59	14.27	8.74	51.38	53.37	47.65	47.84	39.23	5.22
4	22.29	4	13.03	28.1	28.1	163	0.99	7.85	13.73	2.41	26.92	4.31	57.96	41.40	43.51	33.92	3.40	33.86	163	0.91	5.98	9.17	15.35	22.85	34.79	57.95	5.64	5.55	4.38	34.35	28.73	163	0.36	1.42	4.56	7.46	9.90	13.96	54.33	52.94	46.91	47.19	48.53	38.73
4	22.43	41.7	13.35	28	28	164	0.83	5.67	9.29	15.65	22.12	31.92	58.18	38.46	4.33	42.26	37.36	37.60	164	0.83	5.92	9.28	15.85	23.13	34.67	58.43	5.69	49.99	39.68	34.93	28.80	164	0.15	0.63	2.45	5.72	8.60	14.97	47.64	56.57	49.12	47.94	48.47	37.94
4	22.57	4.8	13.28	27.69	27.69	165	0.94	5.35	8.67	12.12	17.54	45.23	57.20	42.47	42.98	36.54	35.14	35.66	165	1.19	6.49	8.92	16.40	22.98	35.48	57.49	52.22	5.97	4.98	35.12	31.84	165	0.44	1.64	5.48	8.32	1.28	44.37	54.22	51.71	48.71	5.55	43.77	24.49
4	22.71	4.8	13.27	27.46	27.46	166	1.49	5.17	8.48	16.35	44.44		56.67	45.68	4.67	29.68	31.18	31.51	166	1.30	6.67	8.65	15.35	23.12	36.80	56.36	51.70	51.58	41.63	35.16	29.27	166	0.44	1.57	5.49	8.58	11.94	45.23	5.52	52.24	48.30	51.45	42.74	23.78
4	22.84	36.9	13.17	27.29	27.29	167	1.55	7.54	12.85	42.62			57.47	4.13	42.15	41.93	36.60	18.34	167	1.42	6.42	9.29	15.54	23.23	37.54	57.38	5.57	51.65	41.14	35.38	29.92	167	0.44	0.78	3.72	7.56	9.21	45.26	5.56	53.11	47.96	47.99	49.18	25.56
4	22.98	4.7	13.03	27.71	27.71	168	0.50	6.65	11.42	43.73	59.39	49.19	6.59	4.95	4.39	43.11	4.95	37.77	168	0.62	6.48	9.48	16.46	23.73	38.18	6.59	51.45	49.17	39.47	34.15	3.40	168	0.34	0.57	4.36	7.18	9.54	44.74	51.94	58.29	46.61	49.72	46.87	26.74
4	23.12	4.7	12.91	27.69	27.69	169	0.57	4.74	8.92	15.67	22.66	3.17	6.58	49.46	43.74	41.35	37.13	36.72	169	0.56	6.29	9.17	16.43	23.91	36.67	6.78	5.92	5.13	4.37	35.23	3.50	169	-0.94	0.64	3.88	7.32	9.42	45.56	5.97	59.67	49.30	47.80	48.18	25.55
4	23.26	4.7	13.18	28.64	28.64	170	1.25	4.74	8.98	14.17	44.29		55.73	41.93	4.97	37.55	35.46	18.57	170	1.24	5.66	9.43	15.48	23.73	36.43	55.91	51.59	52.16	41.14	36.46	31.22	170	0.45	1.45	4.62	8.69	1.44	44.69	49.48	52.77	49.52	51.79	45.52	24.76
4	23.39	41	13.52	27.66	27.66	171	0.72	7.30	1.85	19.17	44.55	33.57	58.61	42.52	43.99	33.67	33.23	35.36	171	0.72	6.54	9.29	15.17	23.48	36.54	58.64	51.33	5.20	39.76	34.40	3.78	171	0.34	1.12	3.28	6.80	8.91	45.85	54.99	52.86	47.28	47.53	49.61	26.32
4	23.53	4.9	13.21	27.99	27.99	172	0.62	6.92	13.67	23.29	46.15		58.42	41.88	46.22	24.23			172	0.98	6.48	9.48	14.92	23.54	38.35	58.70	48.78	52.22	42.14	36.17	32.54	172	0.47	1.97	7.11	9.23	45.87	13.57	56.18	51.92	46.36	51.22	28.78	41.63
4	23.67	39.8	13.22	27.86	27.86	173	0.80	7.17	16.53	43.64			58.00	44.25	43.93	38.13	38.81	19.37	173	0.80	5.79	9.24	15.41	23.98	37.49	57.93	5.29	51.52	4.33	36.27	31.74	173	0.39	0.86	5.95	8.95	12.71	44.24	52.56	54.19	47.67	5.75	4.54	27.35
4	23.81	4.5	12.94	27.87	27.87	174	0.68	4.86	8.92	19.98	42.62		6.50	41.77	38.34	43.73	35.25	33.33	174	0.68	6.42	9.17	15.55	24.73	33.37	6.62	5.82	5.12	42.12	39.16	38.73	174	0.15	0.96	3.82	7.92	1.61	25.61	53.54	57.95	48.36	5.17	43.43	35.95
4	23.94	4.5	12.78	28.08	28.08	175	0.37	7.79	17.30	27.54	43.97		64.28	39.93	41.84	4.82	37.44	16.62	175	0.37	6.30	9.17	15.48	24.63	34.52	64.29	51.32	5.43	42.34		43.52	175	0.19	1.12	5.80	8.78	26.53	35.82	62.20	57.88	48.27	49.87	38.64	37.84
4	24.08	38.3	12.69	27.99	27.99	176	0.99	8.36	3.35	43.92			56.79	4.34	43.12	4.59	36.54	12.92	176	1.11	6.20	9.17	15.85	24.36	34.92	56.99	5.44	52.46	39.57	36.15	31.56	176	0.28	0.96	5.45	8.77	11.32	23.71	47.16	55.57	47.69	51.13	43.17	33.49
4	24.22	41.6	13.18	27.83	27.83	177	1.36	6.17	1.17	41.60			54.95	39.93	4.19	43.57	36.92	1.39	177	1.20	6.29	9.67	15.23	24.23	36.29	54.87	49.56	52.65	41.89	36.46	32.93	177	0.44	1.72	5.91	9.43	14.19	44.88	49.46	51.65	47.32	51.55	39.80	26.73
4	24.36	41.6	12.92	27.76	27.76	178	0.98	4.92	8.48	11.15	14.54	24.17	57.56	41.22	43.88	37.39	34.76	13.63	178	0.98	6.29	9.35	14.91	23.98	39.17	57.82	5.86	5.56	41.53	38.88	34.74	178	0.19	0.83	3.29	7.68	9.46	44.37	52.38	53.90	48.72	48.32	48.34	29.14
4	24.49	41.6	13.1	27.95	27.95	179	0.62	7.29	11.79	17.17	27.23	42.17	58.85	41.12	39.74	41.89	33.35	32.13	179	0.74	6.36	9.42	15.54	24.23	36.29	59.76	5.92	51.34	41.76	36.69	34.66	179	0.12	1.92	4.47	7.35	9.67	13.78	56.77	51.87	47.25	47.59	49.98	4.49
4	24.63	41.4	13.08	28.47	28.47	180	1.45	9.24	39.86				54.79	43.23	41.82	45.23	19.93		180	0.79	6.16	9.48	15.48	23.41	35.91	54.74	49.23	52.23	4.77	35.79	34.94	180	0.44	1.48	5.34	8.83	1.12	13.63	52.97	48.82	46.66	49.16	47.46	39.28
4	24.77	43.1	13.28	27.55	27.55	181	0.97	5.73	9.11	16.85	41.85		56.14	41.17	39.22	4.23	39.66	36.67	181	0.83	6.35	9.42	15.66	24.30	35.82	56.23	49.15	52.16	4.49	35.93	34.24	181	0.44	1.35	5.85	9.83	16.38	41.34	52.71	5.57	46.57	51.52	38.39	27.29
4	24.91	43.8	13.62	27.96	27.96	182	0.99	7.23	9.98	41.67			55.93	4.67	39.28	41.13	36.42	29.13	182	1.24	6.18	8.98	15.63	25.29	34.23	56.17	51.13	51.44	39.86	36.81	35.11	182	0.48	4.73	8.99	25.17	31.85	42.73	54.66	49.62	51.14	34.60	31.62	26.16
4	25.05	42.5	13.33	27.73	27.73	183	0.90	7.90	13.42	41.54			54.94	44.46	44.18	37.79	21.45		183	0.92	6.19	9.79	15.67	24.66	33.67	55.50	49.39	5.81	39.89	37.17	35.75	183	0.41	2.70	6.22	9.56	12.32	25.21	53.27	47.55	46.47	49.26	4.56	34.28
4	25.18	41.4	13.02	27.36	27.36	184	1.30	7.17	9.73	14.12	41.50		55.15	41.59	37.79	38.32	41.39	33.89	184	1.47	6.17	9.73	14.85	24.48	33.20	55.16	49.52	5.27	4.99	37.52	34.17	184	0.89	4.57	9.78	24.45	3.52	4.35	52.67	48.64	49.18	34.59	31.57	25.47
4	25.32	41.2	12.72	27.6	27.6	185	0.79	8.44	1.85	4.34			55.26	41.60	41.74	38.73	35.81	37.16	185	0.79	6.42	9.64	15.41	24.85	33.97	55.37	49.46	52.44	4.39	37.33	34.12	185	0.53	5.36	9.59	13.22	24.86	3.84	54.23	47.72	51.58	39.26	34.47	32.12
4	25.46	42.4	12.57	28.03	28.03	186	1.57	7.16	12.98	26.29	39.49		53.74	39.51	42.76	37.27	33.50	11.95	186	1.49	6.23	9.73	15.48	24.92	33.16	53.94	49.32	49.42	39.65	37.24	34.37	186	0.69	5.59	9.35	25.19	3.18	4.97	52.32	47.96	48.63	34.23	31.74	25.34
4	25.60	41.2	12.58	28.28	28.28	187	1.55	8.67	15.98	42.74			56.33	39.91	37.38	42.59	4.79	12.91	187	1.32	6.43	9.85	15.35	24.62	34.98	55.95	49.68	52.94	39.70	37.11	35.24	187	0.43	1.18	4.42	7.35	9.82	42.60	47.60	53.13	45.95	46.45	5.79	28.78
4	25.73	41.3	12.93	27.94	27.94	188	1.17	6.29	9.42	17.79	39.64	43.94	55.19	41.32	39.57	42.12	36.33	9.29	188	1.17	6.67	9.67	15.67	24.91	33.30	55.20	51.67	5.84	4.21	37.35	35.18	188	0.21	1.68	6.17	8.12	1.40	25.82	49.67	51.33	48.27	48.97	45.55	34.52
4	25.87	41.3	13.05	27.62	27.62	189	1.18	5.36	8.17	12.42	22.92	39.56	53.27	39.83	42.98	39.47	18.26		189	1.30	6.36	9.48	15.44	26.66	33.72	53.40	5.34	48.94	4.63	37.89	34.98	189	0.45	5.98	8.58	26.25	31.69	41.74	51.59	48.43	48.62	34.65	32.20	26.11
4	26.01	41.1	13.28	27.74	27.74	190	0.80	8.23	11.13	41.79			53.52	45.60	42.69	31.30	3.74	9.56	190	0.80	5.98	1.44	15.63	24.12	33.79	53.63	49.16	51.77	4.48	37.71	34.90	190	0.49	4.70	8.93	1.34	24.85	41.20	52.23	46.66	46.24	48.74	34.83	27.35
4	26.15	41.1	13.33	28.3	28.3	191	0.85	7.12	1.17	23.23	43.63		54.69	41.24	42.73	39.45	36.56	34.74	191	1.56	6.16	9.84	14.42	24.85	32.87	54.84	5.59	51.20	39.26	37.95	34.55	191	0.57	5.36	9.73	24.58	28.82	41.44	53.56	48.96	5.46	34.44	32.93	27.32
4	26.28	41.1	13.04	27.95	27.95	192	1.85	5.99	9.79	13.17	16.23	24.54	52.56	42.42	4.91	3.34	33.39	14.60	192	1.44	6.35	9.91	15.23	24.79	33.85	52.85	48.12	49.94	4.23	38.38	34.82	192	0.38	2.88	7.69	8.85	2.00	25.34	49.18	47.70	45.39	46.24	45.47	35.56
4	26.42	41	13.36	28.3	28.3	193	0.85	8.39	37.42	56.38			55.75	41.39	41.76	43.39	21.38		193	0.85	6.36	9.35	15.67	24.63	33.67	55.86	48.98	5.72	39.20	38.20	35.38	193	0.30	0.84	5.68	9.34	24.85	39.48	47.14	54.53	46.70	49.89	35.34	27.88
4	26.56	41.2	13.21	27.76	27.76	194	1.49	6.18	9.48	13.35	43.68		51.39	39.34	4.79	35.92	29.17	31.36	194	1.24	6.17	9.73	15.48	24.16	34.17	51.22	47.92	48.14	39.72	37.19	34.43	194	0.34	5.62	9.57	23.45	3.18	45.38	49.74	46.69	47.60	34.53	31.22	26.97
4	26.70	41.2	13.18	27.62	27.62	195	0.92	7.67	1.98	42.37			53.90	42.86	44.19	35.75	25.95	27.78	195	0.93	6.30	9.98	16.23	24.42	35.39	54.58	48.89	49.77	38.63	38.78	34.51	195	0.62	5.44	9.98	23.16	28.33	4.74	52.67	47.57	48.92	34.59	32.59	27.60
4	26.83	41.2	13.18	28.96	28.96	196	0.84	4.35	8.48	11.42	16.29	26.98	57.56	41.58	45.37	25.44	5.52		196	1.53	6.48	9.35	15.67	24.29	35.62	58.13	5.67	5.70	42.52	39.22	35.92	196	0.45	2.15	6.49	8.84	14.39	4.82	55.22	52.25	47.42	49.56	41.77	29.14
4	26.97	41.8	12.86	28.41	28.41	197	0.93	5.42	8.79	15.43	31.92	42.58	55.28	43.69	44.47	42.72	31.99	32.60	197	0.95	5.98	9.67	15.12	25.85	34.43	55.53	52.65	5.15	4.57	38.18	34.77	197	0.68	5.37	9.14	24.71	29.16	41.48	53.68	51.22	49.26	34.28	33.32	27.64
4	27.11	41.8	13.13	28.21	28.21	198	0.92	7.15	1.29	19.60	43.43		51.23	41.35	38.16	4.79	38.12	1.58	198	1.49	6.67	1.43	15.17	25.73	33.42	51.44	47.29	48.98	39.38	37.84	34.60	198	0.79	6.95	1.36	25.70	29.84	4.24	5.15	46.58	47.23	34.43	32.63	26.21
4	27.25	41.6	13.05	28.18	28.18	199	0.83	5.29	9.48	14.66	41.62		52.27	42.97	42.85	34.40	31.59	3.28	199	0.93	5.99	9.73	15.16	25.91	34.15	52.53	48.34	49.35	39.97	37.46	34.89	199	0.25	5.45	9.82	25.71	3.59	41.26	5.86	47.13	48.34	34.64	31.62	27.13
4	27.38	41	13.25	27.53	27.53	200	0.81	5.36	8.79	13.35	42.82		52.27	44.13	45.54	36.38	28.53	31.21	200	0.88	6.23	1.15	14.79	24.85	34.79	52.34	46.82	49.69	39.62	38.72	34.69	200	0.34	7.00	9.97	13.19	24.35	28.72	5.86	45.54	48.30	39.58	35.19	31.34
4	27.52	43.4	13.2	28.07	28.07	201	0.55	8.67	31.79	44.25			56.46	4.59	42.96	37.79	32.59	14.14	201	0.69	6.24	9.67	15.38	25.42	33.67	56.67	5.79	5.76	41.19	38.57	34.79	201	0.13	1.45	6.33	9.31	11.47	25.12	53.34	51.54	48.84	48.44	43.58	35.72
4	27.66	44.4	13.3	28.24	28.24	202	0.83	5.29	1.17	4.29			54.76	46.47	44.00	35.20	27.62	1.24	202	0.68	6.17	1.48	14.67	25.12	33.86	54.89	48.33	51.15	38.94	38.46	34.36	202	0.45	5.56	9.95	24.96	28.97	39.60	53.29	47.34	5.28	35.51	31.43	26.61
4	27.80	42.4	13.22	28.77	28.77	203	0.36	5.67	8.73	13.48	32.21	51.94	53.73	44.77	45.64	36.66	29.47	29.55	203	0.62	6.17	9.86	14.85	25.42	34.83	53.89	49.13	48.53	39.33	38.17	33.97	203	0.32	5.97	9.72	24.84	28.27	4.85	52.34	47.60	47.58	34.98	32.24	26.51
4	27.94	46.7	13.91	27.85	27.85	204	0.62	7.42	1.79	22.23	43.43		59.36	45.27	47.66	38.59	26.68		204	0.61	6.43	9.30	16.43	23.73	35.29	59.46	5.62	52.67	42.12	37.53	37.24	204	0.25	1.19	5.51	8.27	1.17	16.92	55.42	53.48	46.99	5.14	48.57	38.42
4	28.07	48.4	13.98	27.87	27.87	205	0.55	6.24	13.67	24.35	39.79	39.32	62.32	48.69	46.35	45.50	31.33		205	0.55	6.15	9.85	15.63	23.73	35.73	62.44	52.75	49.80	44.62	4.45	4.56	205	0.32	0.81	3.13	6.73	9.57	14.13	58.98	58.17	49.12	5.45	46.98	42.72
4	28.21	57.8	14.35	27.78	27.78	206	0.49	7.29	14.73	21.35	31.13	42.75	59.45	48.84	44.63	37.89	39.86	42.36	206	0.74	6.44	9.54	15.85	23.73	34.78	59.55	49.78	48.84	43.67	39.66	4.89	206	0.37	2.83	7.68	11.35	3.54	4.45	58.86	49.12	48.55	44.63	36.23	33.19
4	28.35	56.2	13.98	28.4	28.4	207	0.86	9.46	35.41	53.87	46.31		52.89	42.75	43.29	38.68	3.92	43.51	207	0.85	6.85	9.67	14.92	24.79	36.17	52.99	52.18	51.56	44.15	39.93	4.82	207	0.73	7.18	1.15	28.32	38.21	43.33	51.46	51.59	48.24	36.43	34.69	32.49
4	28.49	44.6	13.63	28.15	28.15	208	0.25	9.32	35.35	52.93	5.43	63.58	57.71	53.16	46.28	44.88	33.99		208	0.37	6.29	9.67	15.73	23.66	37.16	57.78	51.59	49.51		39.83	4.85	208	0.21	6.20	8.68	11.98	17.18	42.39	57.29	5.33	46.36	44.53	41.74	34.82
4	28.62	5.1	14.4	28.87	28.87	209	0.24	7.11	12.35	17.67	29.23	42.98	58.42	#VALUE!	55.97	43.97			209	0.49	6.67	9.67	15.54	24.85	36.13	58.50	49.59	47.43	42.46	41.56	4.87	209	0.92	1.75	6.82	9.94	23.64	39.96	56.51	52.12	47.12	45.32	37.98	34.83
4	28.76	59.9	14.18	27.58	27.58	210	0.37	9.73	37.54	56.12	58.55	5.37	58.99	44.49	41.69	39.13	41.84	39.83	210	0.37	6.67	1.15	15.48	24.73	37.17	59.20	48.96	47.26	43.22	39.64	4.86	210	0.32	6.68	9.18	13.59	24.28	41.21	58.93	47.64	44.79	41.85	36.28	35.28
4	28.90	6.4	14.32	27.54	27.54	211	0.36	9.44	37.24	56.89	48.81		48.00	49.18	47.39	5.95	34.38		211	0.49	7.23	1.39	15.63	24.12	37.86	48.46	5.28	48.13	43.93	4.29	4.36	211	0.44	7.36	1.20	14.48	22.36	39.36	47.12	49.82	44.73	42.22	37.36	34.99
4	29.04	64.1	14.68	28.31	28.31	212	0.43	9.39	35.98	4.88			53.67	5.93	48.53	48.36	28.48		212	0.43	6.73	1.29	15.23	24.35	36.86	53.65	5.29	48.62	43.30	39.85	4.82	212	0.26	6.96	1.39	14.84	35.83	42.97	52.72	49.88	46.12	41.88	33.76	35.16
4	29.17	55.9	13.77	28.51	28.51	213	0.43	7.79	17.73	4.49	53.14		61.40	44.37	41.24	38.23	38.44	44.34	213	0.43	6.79	9.62	16.17	23.67	37.73	61.34	48.32	48.27	44.75	39.75	4.92	213	0.25	1.49	7.15	1.23	17.58	38.96	6.16	51.18	47.89	44.52	4.76	35.37
4	29.31	55.1	13.99	28.99	28.99	214	0.14	8.29	36.64	55.18	57.68	47.44	79.72	46.90	47.58	46.88	45.52		214	0.13	6.36	9.42	15.85	24.48	37.14		51.27	48.11	43.35			214	0.99	0.44	1.37	7.69	3.64	39.37	77.48	73.82	64.13	5.47	4.76	41.37
4	29.45	53	14.08	29.2	29.2	215	0.33	7.86	15.98	37.85	45.56		62.23	46.98	47.16	47.96	31.44		215	0.33	6.73	9.48	15.73	24.66	36.24	62.25	49.33	47.72	44.61			215	0.32	7.46	14.85	29.59	38.98	44.49	61.99	49.54	43.80	38.16	37.52	38.49
4	29.59	54.6	14.14	33.61	33.61	216	0.37	6.49	12.85	21.16	26.41	36.54	69.50	44.13	42.18	44.89	37.76		216	0.37	6.54	9.85	15.63	24.79	37.54	69.41	49.34	47.20	43.52	41.35		216	0.24	6.82	1.21	28.85	37.25	43.78	69.38	48.57	44.93	37.99	39.31	4.53
4	29.72	59.4	14.49	39.14	39.14	217	0.11	7.48	16.12	31.98	41.48	43.87	69.67	45.62	44.95	46.57	41.83		217	0.11	6.68	9.79	16.48	24.54	37.92	69.68	48.14	46.93	43.97			217	0.99	7.47	14.47	25.91	37.83	42.93	69.53	48.17	41.77	39.85	39.68	4.13
4	29.86	81.1	15.98	46.45	46.45	218	0.43	7.92	15.41	26.79	42.36	47.56	62.24	46.56	45.17	46.54	48.92		218	0.56	6.67	9.85	15.72	24.17	36.29	62.26	47.62	47.13	42.95			218	0.36	8.32	23.43	32.48	43.61	51.14	61.86	48.55	4.42	39.68	39.92	27.58
4	30.00	94	18.73	50.97	50.97	219								49.75	44.83	42.77	45.25	41.52	219													219
5	0.00	32.4	12.58	64.06	26.62	1	0.94	4.79	9.54	12.97	16.66	25.66	53.48	49.25	48.81	49.74	45.11	44.90	1	1.63	5.66	1.39	15.29	24.12	35.40	53.57	39.68	39.90	35.40	31.52	27.86	1	0.32	0.79	1.97	6.31	1.61	22.62	46.16	49.85	46.95	37.46	37.57	28.55
5	0.14	31.7	12.38	26.53	26.53	2	0.56	5.13	1.67	16.44	24.41	34.73	52.14	52.36	51.54	49.58	27.57		2	0.55	5.49	1.29	15.92	23.91	34.73	52.34	4.77	4.82	36.92	32.68	27.88	2	0.27	1.48	3.82	8.74	12.69	24.14	48.85	46.55	4.97	37.92	37.90	3.26
5	0.27	31	12.18	26.16	26.16	3	0.68	5.95	9.29	12.98	2.16	27.63	52.46	54.92	51.87	44.45	22.69		3	0.84	6.16	1.42	15.31	23.66	35.63	52.65	4.92	4.62	36.42	32.14	28.80	3	0.12	1.49	5.98	1.33	13.18	42.86	49.45	47.00	39.29	37.53	36.27	21.22
5	0.41	34.3	12.01	26.01	26.01	4	0.95	4.93	8.64	12.29	25.65	44.12	51.93	49.73	53.35	48.27	4.20	5.41	4	0.98	5.48	1.98	15.42	23.23	36.98	52.31	38.75	41.86	35.39	32.49	27.56	4	0.12	1.32	4.65	11.76	21.96	42.96	46.44	48.81	38.57	4.58	3.38	21.82
5	0.55	34.8	12.06	26.56	26.56	5	0.68	4.92	8.15	11.17	15.41	25.66	52.13	55.80	31.27	14.94	7.17		5	0.69	5.65	1.67	15.29	23.54	35.79	52.23	41.24	42.45	38.17	32.53	28.72	5	0.14	1.84	4.94	9.99	13.34	42.74	47.19	48.77	39.73	38.91	38.72	21.92
5	0.69	34	12.18	26.46	26.46	6	0.68	4.98	1.85	16.30	23.40	32.85	54.19	52.62	54.53	53.15	25.91		6	0.80	5.67	1.48	15.55	23.66	35.65	54.35	41.78	39.23	35.35	32.38	28.54	6	0.74	1.66	3.34	6.32	12.82	42.85	48.27	51.25	43.47	38.83	37.58	21.34
5	0.83	33.6	12.11	25.93	25.93	7	0.93	5.17	11.23	21.79	3.35	4.64	52.90	54.64	49.43	26.45	7.64		7	0.93	5.67	1.98	14.79	23.62	36.16	52.96	39.63	4.74	35.86	31.53	28.33	7	0.25	1.19	5.16	9.57	12.69	41.36	47.76	49.47	38.74	36.87	37.64	21.89
5	0.96	33.6	12.01	26.31	26.31	8	0.82	4.65	1.41	15.35	2.29	27.61	53.51	5.69	51.82	53.45	2.74		8	0.93	5.48	1.55	15.54	24.40	35.60	53.63	42.39	41.60	36.57	31.74	27.51	8	0.17	0.99	3.73	8.14	12.11	23.58	44.83	51.38	41.76	38.88	37.98	28.76
5	1.10	33.6	12.19	26.19	26.19	9	0.93	4.86	1.85	15.73	22.48	33.17	53.58	51.18	55.38	27.11			9	0.93	5.30	1.35	15.23	24.29	34.92	53.67	41.11	41.75	36.46	32.60	28.17	9	0.17	1.75	4.35	8.78	12.36	23.35	48.25	51.30	4.43	38.98	38.16	29.48
5	1.24	33.6	12.43	26.56	26.56	10	0.74	4.92	8.67	12.42	19.29	37.97	52.23	53.13	54.48	51.27	2.45		10	0.74	6.44	1.92	15.17	23.73	36.58	52.37	41.34	4.65	37.11	31.90	27.29	10	-0.39	0.74	2.28	6.16	12.48	23.25	45.12	49.59	42.78	39.13	38.82	28.82
5	1.38	33.9	12.43	26.29	26.29	11	0.46	4.30	8.64	11.73	15.73	25.35	51.67	54.49	52.38	51.14	21.84		11	0.60	5.69	1.54	14.98	23.16	34.85	51.95	41.22	41.11	36.80	31.46	27.30	11	0.89	1.29	3.68	7.85	1.82	14.69	47.55	46.95	41.45	38.41	36.75	34.44
5	1.51	33	12.18	26.11	26.11	12	0.85	4.18	8.48	13.55	24.66	37.48	52.49	51.65	51.35	52.87	41.65	24.94	12	0.85	5.36	1.36	15.30	23.41	35.23	52.63	43.78	41.62	36.37	31.99	28.32	12	-0.34	1.24	4.47	8.23	12.20	42.24	46.85	49.37	41.65	39.69	37.86	21.49
5	1.65	34.9	12.26	26.37	26.37	13	0.95	4.73	9.23	12.80	23.54	35.69	54.33	5.77	47.36	51.56	46.93	39.22	13	1.63	5.42	1.66	14.85	23.79	36.43	54.45	42.27	41.49	35.82	31.87	28.89	13	0.37	1.33	4.38	8.70	12.66	23.73	48.87	51.22	41.75	38.77	37.53	29.44
5	1.79	36.7	12.26	25.83	25.83	14	0.68	5.17	9.64	12.13	14.85	23.41	52.38	56.34	31.42	2.30			14	0.69	5.86	1.62	15.73	23.85	36.16	52.45	41.24	41.22	34.56	31.90	28.16	14	0.15	0.71	2.23	5.87	1.99	23.58	45.99	49.19	42.54	39.39	39.93	29.14
5	1.93	35.1	12.38	26.49	26.49	15	0.93	4.92	1.48	15.29	26.85	42.72	51.58	54.79	47.11	39.67	34.47	32.86	15	0.68	5.42	1.48	15.41	24.23	35.48	51.64	38.56	41.16	36.46	32.12	27.93	15	0.18	1.45	9.60	13.19	2.25	4.63	48.99	46.37	39.16	36.35	29.38	2.94
5	2.06	35.4	12.43	26.24	26.24	16	1.52	5.71	9.36	12.55	15.54	25.73	49.85	5.58	49.47	49.76	5.73	45.58	16	1.51	6.24	1.79	15.42	23.98	34.79	5.43	39.74	4.57	36.24	31.75	28.78	16	0.15	1.73	5.71	9.71	12.96	23.19	45.86	45.65	38.23	37.78	35.54	28.27
5	2.20	33.5	12.36	26.35	26.35	17	1.15	4.42	8.15	1.67	13.17	21.99	53.83	52.97	51.69	43.27	41.74	11.44	17	1.23	5.67	1.17	15.55	23.62	35.57	54.39	41.85	43.68	36.94	32.15	27.52	17	0.14	1.83	3.73	8.23	11.56	42.29	46.27	51.39	43.26	4.33	4.55	21.34
5	2.34	31.6	12.44	26.53	26.53	18	0.74	4.48	11.67	19.41	45.26		53.33	52.14	54.39	53.37	2.13		18	0.61	5.92	1.79	15.42	24.29	36.14	53.62	39.46	4.72	37.18	32.23	28.99	18	0.66	1.35	4.50	1.88	14.78	42.46	48.57	48.64	38.84	38.64	35.69	22.45
5	2.48	35.1	12.79	25.97	25.97	19	1.87	4.86	8.42	12.30	18.40	26.48	53.33	52.97	54.34	3.44			19	0.82	5.73	1.55	15.23	23.29	35.98	53.41	39.25	41.75	37.59	32.34	28.25	19	-0.32	1.18	3.23	9.69	13.33	18.75	47.24	5.74	39.97	39.68	36.58	3.98
5	2.61	36.5	12.8	26.49	26.49	20	0.94	5.29	9.43	12.17	13.85	21.14	53.36	55.80	3.88	16.33			20	0.95	5.74	1.29	15.43	23.29	35.39	53.26	43.66	43.51	37.19	32.88	28.44	20	0.12	1.22	2.87	6.15	11.59	17.97	47.26	49.55	43.88	41.36	4.28	32.18
5	2.75	37	12.94	26.16	26.16	21	0.67	4.49	8.67	1.92	13.85	24.41	53.46	56.19	52.95	43.23	25.95		21	1.46	5.67	1.13	14.73	23.79	35.39	53.60	4.48	41.84	35.74	32.55	28.18	21	0.76	1.27	3.96	7.98	1.84	15.23	47.49	49.87	41.93	37.77	38.59	32.84
5	2.89	34.8	12.75	25.88	25.88	22	1.83	4.29	8.29	1.29	13.54	22.53	51.62	54.46	26.97	7.67	3.37		22	1.47	5.42	1.14	15.17	23.85	35.49	51.90	39.25	4.74	35.50	32.71	28.23	22	0.25	1.62	3.68	8.96	12.43	22.37	46.82	47.73	4.34	37.53	35.14	3.33
5	3.03	34.2	12.56	26.7	26.7	23	0.75	5.63	13.41	21.66	28.42	38.42	54.86	51.13	54.39	5.78	28.36		23	0.76	5.48	1.42	15.43	24.29	35.44	54.94	41.67	41.19	37.42	32.78	27.42	23	0.19	1.38	4.85	9.14	12.82	42.97	51.41	49.79	4.34	37.87	38.23	2.53
5	3.16	36.5	12.56	26.71	26.71	24	0.62	4.73	9.85	12.67	18.98	28.79	5.69	53.93	48.67	37.66	35.76	33.14	24	0.74	5.67	1.67	14.98	23.66	35.79	5.89	39.66	41.53	36.82	32.37	29.26	24	-0.20	1.11	3.55	8.20	12.18	43.83	46.23	46.49	39.95	38.45	37.76	22.63
5	3.30	36.2	12.46	26.3	26.3	25	0.55	4.79	8.65	11.29	16.98	26.42	53.29	5.94	52.94	54.19	28.63		25	0.55	5.67	1.36	15.19	23.62	35.47	53.45	41.30	41.67	36.78	32.67	28.49	25	0.31	1.69	4.57	9.33	13.16	44.36	49.21	49.88	4.21	39.56	36.65	22.00
5	3.44	35.6	12.53	26.67	26.67	26	0.88	8.23	18.35	3.80	35.64	42.67	52.78	49.37	49.28	51.42	48.82	7.95	26	1.22	5.73	1.23	15.12	23.66	35.98	52.95	4.58	41.77	37.48	33.89	28.96	26	0.94	1.67	3.88	8.17	12.14	44.64	46.72	5.29	41.46	38.54	38.83	23.12
5	3.58	32.4	12.03	26.21	26.21	27	1.18	4.42	9.23	12.73	26.43	53.85	5.83	56.00	53.79	17.84			27	1.19	5.79	1.98	14.48	22.98	35.92	51.66	38.76	42.96	37.99	32.37	29.50	27	0.23	1.47	9.74	12.48	17.22	44.43	44.90	48.37	39.89	39.39	32.52	23.51
5	3.71	32.4	11.84	26.28	26.28	28	1.53	4.67	8.92	12.42	18.54	3.73	53.32	54.64	49.44	42.64	23.95		28	1.18	5.42	1.79	15.13	23.41	35.99	53.17	41.88	44.12	38.33	31.83	28.92	28	0.16	0.96	3.85	8.88	12.33	43.82	46.38	5.85	41.28	39.38	41.67	23.73
5	3.85	32.2	11.71	26.64	26.64	29	0.73	4.45	11.23	17.41	42.22		53.84	5.20	51.12	6.00	44.73	25.77	29	0.80	5.54	1.73	15.35	23.66	38.36	53.13	4.62	43.12	37.28	32.68	29.49	29	0.23	1.44	4.94	1.35	43.55	12.98	47.95	49.49	39.49	4.85	25.99	36.75
5	3.99	29.9	11.63	26.62	26.62	30	0.83	4.98	11.29	19.41	27.79	39.41	52.87	52.76	55.66	26.77			30	0.84	5.65	1.67	15.66	23.55	36.41	52.97	41.65	4.46	36.19	32.94	3.59	30	0.16	1.32	5.94	11.28	21.27	43.39	47.26	5.17	4.84	38.47	3.95	24.14
5	4.13	3.1	11.67	26.55	26.55	31	0.91	4.79	8.17	1.29	15.23	34.60	52.84	56.28	54.76	2.14			31	0.89	5.54	1.29	14.73	23.73	36.97	52.94	42.12	42.42	36.60	32.29	28.37	31	0.33	1.50	4.73	9.23	12.85	42.96	48.47	48.91	4.63	39.55	38.56	23.31
5	4.27	31.7	11.86	26.29	26.29	32	0.73	5.44	11.48	16.98	22.91	34.36	51.96	5.85	49.39	52.57	51.25	12.12	32	0.85	5.42	1.48	15.42	22.73	36.67	52.19	41.68	41.19	36.88	32.87	29.50	32	-0.50	1.69	4.30	1.22	15.39	43.35	47.76	47.67	4.76	39.59	34.60	23.87
5	4.40	32.6	12.03	27.46	27.46	33	0.86	4.48	8.35	12.29	17.67	26.22	53.78	51.34	53.33	53.51	26.19		33	0.86	5.42	1.48	15.17	23.41	36.44	53.90	43.16	41.62	37.83	32.41	28.52	33	0.49	1.98	4.38	8.46	12.44	43.25	48.70	49.67	41.75	38.63	38.99	23.66
5	4.54	33	11.97	26.36	26.36	34	0.68	5.29	11.23	21.85	33.92	54.53	53.59	52.20	53.83	45.22	41.37	24.88	34	0.68	6.43	1.48	15.13	23.35	34.54	53.69	41.68	42.17	38.57	32.46	28.53	34	-0.15	1.32	5.42	1.59	13.98	43.28	48.41	5.29	39.48	39.57	36.79	21.24
5	4.68	32.4	11.93	26.8	26.8	35	0.93	4.85	11.29	17.85	23.48	3.47	52.66	49.68	47.81	49.69	5.67	44.57	35	1.53	5.86	1.79	14.54	23.41	36.58	52.85	4.99	43.16	37.35	32.54	29.56	35	-0.44	1.33	3.93	9.19	12.59	2.18	46.74	49.83	4.82	4.87	39.29	3.30
5	4.82	33.4	11.68	25.74	25.74	36	0.68	4.86	9.92	12.73	19.43	32.54	51.36	51.67	53.94	47.86	42.77	4.79	36	0.68	5.35	1.63	14.85	23.98	35.42	51.46	39.62	39.53	37.25	32.70	28.19	36	0.68	1.39	4.22	9.84	13.93	23.85	47.24	47.25	39.37	36.69	36.29	29.68
5	4.95	33.8	11.72	26.62	26.62	37	0.68	4.36	8.17	1.14	12.44	21.79	51.80	51.23	51.15	48.27	42.29	21.21	37	0.68	6.17	1.16	15.23	23.66	36.17	52.25	4.36	43.15	36.23	32.17	27.84	37	0.29	1.82	8.18	1.98	23.56	43.75	49.80	46.16	4.34	39.72	29.58	21.64
5	5.09	34.5	11.97	25.95	25.95	38	0.93	4.35	8.54	11.17	17.63	31.92	51.67	49.71	47.65	53.15	47.52	27.42	38	0.99	5.55	1.79	15.35	23.85	35.54	51.84	41.17	41.47	35.59	32.65	28.34	38	0.11	1.23	4.83	1.99	23.20	43.20	46.75	49.23	41.23	4.11	3.25	21.16
5	5.23	37.4	12.44	26.02	26.02	39	0.56	4.73	1.23	14.73	44.27		51.94	55.13	52.75	22.58			39	0.57	5.98	1.23	15.29	24.23	35.39	51.96	38.76	4.36	35.30	31.39	28.55	39	0.24	1.96	6.69	1.37	13.87	24.47	48.42	45.94	36.83	38.30	33.82	28.41
5	5.37	34.1	12.3	26.42	26.42	40	1.50	4.42	8.23	12.17	2.12	3.86	52.80	54.43	55.26	21.91			40	1.50	5.29	1.92	15.63	24.35	34.73	52.94	4.76	4.98	36.26	33.76	28.43	40	0.88	1.18	3.53	7.72	11.77	16.84	45.89	5.19	41.34	36.52	38.47	32.41
5	5.50	32.9	12.44	26.77	26.77	41	0.74	4.98	9.54	12.35	17.13	25.98	52.41	53.88	55.41	55.12	22.98		41	0.86	6.42	1.42	15.54	23.85	34.85	52.72	42.82	42.33	36.78	32.34	27.33	41	0.24	0.96	2.94	6.32	1.69	16.37	46.30	47.72	44.60	39.83	4.13	33.26
5	5.64	37.1	12.36	26.81	26.81	42	0.83	4.54	7.98	1.82	14.30	24.30	51.47	55.78	3.18				42	0.82	5.48	1.73	14.80	24.23	35.41	51.67	39.80	4.59	37.50	32.65	27.94	42	0.12	0.96	3.25	9.49	13.54	24.23	45.86	47.78	41.59	37.97	36.63	29.56
5	5.78	37.9	12.32	26.02	26.02	43	0.83	4.64	8.24	12.37	21.66	33.30	51.99	55.30	51.62	25.14			43	0.85	5.74	1.73	15.49	23.66	36.17	52.15	39.61	39.81	36.29	32.61	27.86	43	0.16	1.34	4.97	11.43	22.89	42.58	47.92	48.57	38.63	38.31	3.26	2.50
5	5.92	37.8	12.52	26.5	26.5	44	0.68	5.23	9.54	11.98	18.54	43.59	51.62	52.84	53.16	43.76	42.38	21.47	44	0.88	5.86	1.42	15.42	23.85	34.85	51.75	4.27	41.57	35.82	32.44	29.39	44	0.29	1.77	7.85	11.34	21.88	44.65	48.39	47.14	39.22	38.33	3.13	22.63
5	6.05	36.9	12.38	26.5	26.5	45	0.98	4.67	1.41	13.79	21.54	33.98	49.96	53.35	51.17	45.55	42.95	27.34	45	0.98	5.60	1.54	15.41	23.66	35.98	5.16	4.76	39.95	35.23	32.33	29.78	45	0.24	1.36	3.98	7.83	11.56	44.59	45.49	45.51	4.25	36.32	37.55	23.62
5	6.19	36.3	12.53	30.79	30.79	46	1.24	4.36	8.36	1.48	13.35	21.42	49.85	51.96	51.34	54.83	24.36		46	1.36	5.74	1.48	14.79	23.73	36.24	5.34	4.62	41.53	37.16	31.69	28.50	46	0.20	1.88	3.34	8.73	12.73	43.55	43.56	45.89	42.59	38.69	38.61	22.97
5	6.33	39.9	12.78	35.45	35.45	47	1.18	4.54	1.13	15.48	23.62	33.97	55.19	51.59	49.55	5.35	48.93	4.93	47	1.18	5.99	1.48	15.13	23.35	36.47	55.35	42.35	4.98	37.84	31.55	28.26	47	0.17	0.83	2.33	6.83	1.88	14.98	46.30	52.23	47.92	39.54	38.76	35.45
5	6.47	67.7	12.95	44.37	44.37	48	1.18	5.17	1.48	15.85	26.42	36.73	51.24	5.95	52.92	47.45	38.29	36.12	48	1.43	5.85	1.64	14.85	24.48	35.48	51.48	4.19	4.77	36.75	31.93	28.70	48	0.36	1.62	5.19	9.85	12.73	44.20	46.82	47.58	38.64	37.14	37.49	22.27
5	6.60	73.5	13.48	44.46	44.46	49	0.93	6.36	13.85	39.78	49.75		53.16	52.76	53.93	25.78			49	0.93	6.43	9.85	14.73	23.30	37.87	53.21	41.19	42.56	37.35	32.97	29.64	49	0.18	1.12	7.32	11.13	21.13	44.12	46.33	51.18	39.95	4.17	31.35	25.24
5	6.74	72.6	13.68	43.48	43.48	50	0.93	5.43	9.44	14.23	33.48	4.87	54.27	53.62	54.33	51.32	18.58		50	1.32	5.42	1.29	14.85	23.40	36.80	54.35	42.34	44.14	36.95	32.21	29.55	50	0.28	1.45	4.47	9.95	12.47	41.70	48.43	51.52	41.12	41.82	39.92	24.78
5	6.88	72.5	13.6	41.91	41.91	51	0.99	4.42	9.85	15.80	23.79	33.14	52.89	5.99	53.31	53.35	24.93		51	1.24	6.29	1.42	15.48	22.85	36.73	53.83	41.83	41.57	37.45	32.72	28.52	51	-0.16	1.82	3.56	9.24	13.36	41.92	45.45	5.33	42.22	39.43	37.20	23.60
5	7.02	71	13.03	39.08	39.08	52	1.58	4.48	8.36	11.41	13.42	22.73	52.58	51.25	5.68	45.22	42.82	14.62	52	1.18	5.36	1.54	15.35	24.41	36.24	52.77	4.95	4.58	37.62	31.91	28.96	52	0.12	1.47	4.23	1.12	13.47	43.44	47.25	49.42	41.33	38.97	37.35	23.58
5	7.16	63.2	12.77	37.86	37.86	53	0.43	5.98	13.79	27.73	4.47	44.25	51.94	52.75	54.83	27.88			53	0.43	5.67	1.63	15.42	23.41	35.85	52.40	41.13	4.99	36.66	33.27	29.51	53	0.16	1.57	5.21	9.79	13.72	41.75	49.84	45.12	39.67	38.97	35.66	24.43
5	7.29	54.7	11.85	36.66	36.66	54	0.68	4.85	9.14	12.54	18.23	26.14	53.43	51.72	52.13	47.27	43.16	14.79	54	0.93	5.73	1.35	15.48	23.12	35.41	53.53	42.58	43.58	37.95	33.88	3.60	54	0.80	1.65	5.96	9.83	13.97	42.73	49.83	48.18	41.64	41.54	36.93	24.17
5	7.43	52.6	11.05	36.39	36.39	55	0.85	5.30	9.48	12.35	16.35	26.72	53.89	5.79	52.48	53.20	26.66	6.53	55	0.85	6.17	1.48	14.85	23.29	36.92	53.97	4.86	43.57	39.18	32.85	29.55	55	0.11	1.61	7.58	12.22	16.59	43.27	48.42	5.66	4.29	41.93	34.40	24.42
5	7.57	53.6	11	36.62	36.62	56	0.68	4.86	1.17	15.23	25.48	4.54	54.14	49.86	53.19	47.95	42.34	29.29	56	0.68	5.79	1.54	15.15	22.98	35.42	54.12	41.72	41.99	37.82	32.58	28.83	56	0.24	0.94	5.69	9.92	13.42	4.97	48.90	49.87	4.30	38.35	37.47	22.17
5	7.71	48.5	11.03	36.85	36.85	57	0.68	4.91	7.92	11.42	17.67	25.85	53.73	51.63	49.66	5.42	4.34	2.55	57	0.68	5.79	1.54	15.48	23.24	36.63	53.14	42.49	41.78	38.29	33.42	3.14	57	-0.16	1.22	5.37	9.97	13.62	42.34	47.76	5.20	41.39	39.52	36.94	24.46
5	7.84	46.2	10.75	35.39	35.39	58	0.56	5.99	11.80	17.62	21.92	31.27	51.19	5.59	5.86	52.50	45.35	29.31	58	0.80	5.42	1.67	14.92	22.92	36.24	51.40	4.47	42.23	37.57	32.20	28.83	58	0.76	1.55	3.75	8.35	12.16	41.85	46.62	47.39	4.73	38.98	39.56	23.67
5	7.98	46.9	10.79	35.5	35.5	59	0.68	5.36	9.54	13.79	2.42	29.62	51.47	55.43	52.42	42.14	8.79		59	0.69	5.48	1.79	15.35	22.79	36.86	51.58	42.71	4.72	37.26	32.65	29.20	59	0.39	1.21	5.35	11.40	15.94	44.36	47.48	46.61	41.45	38.75	33.77	23.80
5	8.12	4.1	10.71	35.13	35.13	60	0.87	5.17	12.00	14.80	19.54	28.37	54.44	51.77	55.35	26.59			60	1.11	6.17	11.46	14.92	24.40	35.92	54.60	39.84	44.49	38.56	32.60	29.18	60	0.24	1.33	6.97	1.85	13.75	43.99	48.57	51.24	38.20	42.29	38.00	23.39
5	8.26	36.7	10.65	34.08	34.08	61	0.93	4.23	8.42	1.98	13.47	21.48	52.23	53.45	52.59	47.14	33.24	21.79	61	0.93	5.68	1.67	15.29	23.40	36.40	52.43	39.73	4.88	37.28	33.88	28.86	61	0.18	1.76	3.21	8.20	12.60	42.72	48.69	47.86	41.35	37.51	38.37	24.46
5	8.39	4.2	11.04	34.66	34.66	62	0.49	4.86	8.67	1.98	15.42	28.91	51.32	56.31	48.52	3.24			62	0.62	5.48	1.67	15.54	24.66	34.66	51.43	39.21	4.38	35.35	33.39	29.65	62	0.11	1.73	4.60	1.16	13.87	25.64	48.66	45.11	38.40	38.72	33.62	29.84
5	8.53	47.2	11.78	33.39	33.39	63	0.83	4.54	8.17	11.29	16.63	25.71	51.77	52.47	53.47	24.88			63	1.53	5.92	1.17	15.13	23.85	35.92	52.21	4.58	41.56	37.32	32.58	28.79	63	0.43	1.48	3.29	8.46	12.35	42.60	47.32	47.45	41.58	38.89	37.98	21.90
5	8.67	37.1	12.05	33.71	33.71	64	0.83	4.65	9.26	12.42	2.42	45.54	52.71	52.90	53.84	54.97	19.46		64	0.83	6.44	9.73	15.29	23.79	36.35	52.79	4.29	42.73	36.84	33.17	28.81	64	0.19	1.44	8.94	12.39	2.86	43.82	48.92	48.99	4.37	38.17	31.11	22.99
5	8.81	36.8	12.43	29.44	29.44	65	1.64	6.16	1.17	14.96	44.26		51.86	56.43	47.48	4.67	25.29		65	1.56	6.23	1.48	15.85	24.23	35.74	51.90	41.68	43.96	37.23	32.66	28.16	65	0.33	2.45	7.87	1.13	12.98	43.99	48.21	47.27	39.67	4.78	37.45	22.22
5	8.94	34.8	12.68	30.52	30.52	66	1.19	4.67	8.35	1.54	15.73	25.36	5.37	5.87	48.98	51.78	46.46	43.87	66	1.43	5.29	1.16	15.73	22.79	35.73	5.64	4.36	4.56	37.49	33.62	28.35	66	0.35	2.22	4.69	1.96	15.73	42.65	46.18	46.26	39.50	38.63	34.62	21.76
5	9.08	34.1	12.18	30.07	30.07	67	0.93	6.74	14.85	22.91	27.91	36.79	5.85	56.36	29.77				67	1.52	5.64	1.55	15.14	23.99	35.67	51.36	4.45	42.28	37.92	33.78	29.54	67	0.26	1.34	7.32	11.32	15.82	43.92	44.88	47.71	38.73	39.62	34.23	24.11
5	9.22	32.8	12.04	30	30	68	0.68	4.73	9.92	12.85	21.35	29.85	52.16	51.24	49.00	52.88	44.55	47.60	68	0.88	5.54	1.60	15.42	24.14	34.35	52.32	4.12	41.78	36.38	34.45	3.24	68	0.12	1.29	4.83	1.70	21.97	41.45	47.52	48.61	4.20	4.58	31.68	22.16
5	9.36	32.6	12.13	29.86	29.86	69	0.55	7.98	12.17	17.97	42.80		51.23	53.23	53.49	46.37	38.25	39.42	69	0.55	5.66	1.73	14.85	23.98	35.79	51.26	39.34	41.55	38.12	32.32	29.94	69	0.40	1.74	8.60	12.83	16.96	43.59	48.94	44.62	38.76	38.96	33.24	24.46
5	9.49	34.8	12.64	29.76	29.76	70	0.43	4.67	9.35	12.66	2.79	3.13	52.37	56.27	29.92				70	0.82	6.17	11.14	14.85	23.16	36.16	52.21	41.82	43.76	38.29	33.63	29.76	70	0.24	1.35	5.23	1.47	12.97	42.93	47.78	48.17	4.76	4.90	38.92	24.18
5	9.63	31.8	12.39	30.46	30.46	71	0.68	5.54	13.29	22.48	27.48	34.65	49.67	55.97	51.19	38.31	27.15		71	1.56	5.73	1.92	15.12	24.35	35.36	5.15	4.73	42.22	39.42	32.81	3.31	71	0.17	1.36	4.47	11.31	13.53	42.50	44.66	46.23	4.29	39.58	38.28	24.35
5	9.77	29.3	12.69	29.71	29.71	72	0.98	4.79	8.42	1.23	13.35	25.85	53.73	51.69	47.65	53.22	44.27	39.65	72	0.98	5.92	1.66	14.79	23.85	36.33	53.24	41.28	44.53	38.48	33.47	29.98	72	0.24	1.19	3.77	9.47	12.16	2.69	46.99	49.87	41.68	4.99	4.57	3.75
5	9.91	32.8	13.18	27.06	27.06	73	0.68	4.65	9.28	13.47	26.29	6.75	52.36	54.65	52.28	15.92			73	0.68	6.16	1.79	15.67	22.85	36.43	52.43	4.82	42.97	39.13	33.54	29.52	73	0.25	1.62	7.43	11.62	15.96	41.82	48.38	48.48	39.78	4.16	35.51	24.97
5	10.05	34.3	12.74	27.63	27.63	74	1.18	5.67	9.23	12.79	16.92	28.15	51.58	5.97	52.62	46.67	45.59	27.29	74	1.18	6.19	1.14	15.17	23.12	36.61	51.80	41.48	43.49	39.63	32.35	29.21	74	0.12	1.74	8.84	12.30	15.14	41.88	47.17	48.14	41.84	38.30	35.52	24.34
5	10.18	36.4	13.25	27.92	27.92	75	0.93	7.35	15.79	23.35	32.49	53.94	52.84	48.44	47.38	49.57	49.77	13.31	75	0.93	5.65	1.48	15.17	23.43	36.17	53.55	39.97	42.25	37.82	33.00	29.34	75	0.37	0.99	3.70	8.25	11.96	42.46	49.42	48.26	41.63	38.14	39.86	23.99
5	10.32	36.9	13.43	28.59	28.59	76	0.94	4.86	9.48	12.67	16.23	24.48	51.60	5.74	53.83	46.64	41.60	17.17	76	1.76	5.54	1.73	15.80	23.63	36.48	51.75	41.35	41.42	36.64	33.27	29.63	76	0.22	1.48	4.59	1.60	15.20	4.23	48.65	46.57	4.42	39.77	34.23	24.34
5	10.46	32.6	13.41	28.16	28.16	77	0.49	4.79	11.42	19.23	26.35	35.54	53.95	49.83	48.23	5.56	47.60	7.84	77	0.43	5.79	1.79	15.13	23.35	36.18	54.64	41.83	43.49	38.58	31.98	28.16	77	0.19	0.87	4.61	1.74	13.17	38.74	48.93	49.86	41.96	4.54	38.72	22.62
5	10.60	33.2	13.82	28.3	28.3	78	0.93	4.48	12.62	41.85			52.93	51.93	51.83	45.93	38.99	35.54	78	0.94	5.67	1.45	15.23	23.35	35.28	53.39	39.72	43.30	38.48	33.36	28.55	78	0.11	1.13	4.23	9.72	12.72	19.39	48.35	49.37	39.28	4.88	39.40	32.36
5	10.73	32.7	13.63	28.36	28.36	79	0.87	4.98	11.17	17.13	2.16	27.99	5.44	5.78	51.99	49.94	42.31	38.22	79	0.85	5.67	1.23	15.35	23.35	36.73	5.81	41.18	43.59	36.36	31.88	27.69	79	0.30	2.45	4.92	9.45	11.58	17.68	48.28	45.26	39.21	39.72	38.47	32.37
5	10.87	35.3	13.87	28.58	28.58	80	0.93	4.29	9.29	12.17	21.98	4.36	51.55	48.97	51.14	48.99	4.69	38.33	80	1.53	6.42	1.67	15.23	23.73	37.13	51.81	41.12	44.18	37.71	33.47	29.16	80	0.12	1.84	7.33	1.94	19.96	41.17	47.63	47.39	39.46	41.94	31.90	23.48
5	11.01	37.6	13.87	29.82	29.82	81	0.82	4.79	8.42	1.92	13.48	22.56	51.66	49.66	49.94	51.36	49.27	11.89	81	1.54	5.80	1.42	15.63	23.29	35.54	51.75	41.22	41.97	38.40	33.40	29.69	81	0.55	1.35	5.12	1.57	13.60	19.98	47.24	47.83	4.12	39.59	36.94	32.27
5	11.15	38	13.72	28.89	28.89	82	0.68	4.30	8.43	11.17	17.17	27.65	51.25	52.65	51.62	42.34	38.27	36.56	82	0.68	6.17	1.44	15.48	23.79	36.17	51.44	41.74	43.98	37.32	32.00	29.33	82	0.17	0.97	4.45	9.75	13.36	39.46	45.97	48.63	4.26	42.42	36.24	23.73
5	11.28	35.5	13.06	29.35	29.35	83	1.52	4.74	8.73	1.85	17.17	42.36	51.26	51.34	5.36	5.80	44.24	4.88	83	1.52	5.91	1.33	15.21	24.29	33.98	51.39	39.73	42.45	38.35	33.68	31.68	83	0.36	1.67	6.22	9.60	12.98	27.17	46.89	47.65	37.37	39.42	37.69	29.69
5	11.42	35.6	12.93	29.35	29.35	84	0.55	5.45	8.67	11.80	22.40	37.42	52.80	49.53	47.58	52.46	28.79		84	0.55	5.42	1.67	15.29	22.54	36.17	52.88	42.32	42.46	37.18	33.25	28.88	84	0.17	1.33	5.32	9.16	11.97	18.92	49.53	48.96	4.41	38.31	39.37	31.94
5	11.56	38	13.25	29.43	29.43	85	0.93	4.55	8.42	1.92	14.29	28.42	51.17	52.18	55.82	35.96			85	1.76	5.65	1.55	15.43	23.40	34.98	51.31	4.98	4.97	37.72	32.69	29.33	85	0.76	1.46	4.83	9.56	13.36	4.47	46.85	45.83	39.58	38.00	37.19	23.77
5	11.70	35.5	13.34	29.25	29.25	86	0.88	4.54	8.98	12.42	16.41	25.48	5.49	52.44	53.36	53.64	23.58		86	0.88	5.42	1.42	15.42	23.48	35.98	5.14	38.90	4.28	38.44	33.31	29.38	86	0.14	1.74	8.97	13.52	21.34	39.33	46.80	44.82	37.39	38.20	3.96	22.36
5	11.83	33.5	13.64	29.47	29.47	87	1.62	4.42	8.92	12.35	16.16	24.53	5.79	5.79	54.22	28.87			87	0.94	6.42	11.13	15.13	23.41	36.36	5.94	4.98	41.26	39.23	33.12	29.72	87	0.33	1.47	6.70	1.94	14.49	4.63	45.85	47.48	38.78	38.39	37.46	22.94
5	11.97	34.8	13.71	29.93	29.93	88	0.83	4.67	9.85	12.14	15.19	23.42	52.34	55.57	49.38	38.80	37.19	15.93	88	1.53	5.98	1.48	15.40	24.12	36.17	52.45	39.63	41.94	37.90	33.29	29.31	88	0.14	0.96	2.19	8.92	11.72	39.68	45.87	49.47	44.00	37.88	39.48	23.78
5	12.11	33	13.59	29.37	29.37	89	0.68	4.23	9.64	12.67	17.42	26.25	5.94	52.72	52.41	43.97	26.19		89	0.83	5.54	1.86	15.92	24.16	34.42	51.14	38.48	41.94	38.97	34.29	29.45	89	0.30	1.86	8.63	11.94	15.30	23.37	48.32	45.35	37.49	39.16	34.70	31.29
5	12.25	34.7	13.47	29.5	29.5	90	0.93	4.67	7.85	1.63	13.85	23.53	52.82	5.54	5.48	5.25	46.64	19.49	90	0.93	5.98	1.64	15.35	23.73	35.13	52.99	4.69	42.92	37.89	32.70	29.24	90	0.13	1.24	2.23	5.31	1.98	13.22	46.84	49.48	43.35	38.43	4.25	37.87
5	12.38	34.7	13.36	29.32	29.32	91	1.52	4.73	9.73	12.35	16.85	25.85	51.69	51.84	54.72	28.82	7.75		91	1.52	5.68	1.73	15.35	23.12	34.80	51.88	41.18	4.92	37.38	31.77	29.64	91	0.12	0.96	2.86	7.85	11.34	16.34	46.14	47.74	42.14	38.52	38.46	33.56
5	12.52	34.2	13.63	30.19	30.19	92	1.18	5.42	1.48	14.48	16.92	23.79	52.93	53.55	55.18	24.77			92	1.18	5.67	1.28	15.79	23.35	34.65	53.69	4.24	42.14	36.78	31.55	28.72	92	0.17	1.59	3.97	8.33	11.42	16.99	49.98	47.65	4.62	39.00	38.24	33.25
5	12.66	36.3	13.7	29.6	29.6	93	0.55	4.48	8.42	1.85	14.73	22.97	52.88	49.82	53.55	46.90	4.38	17.66	93	0.68	5.36	1.63	15.98	22.98	35.54	52.99	4.68	4.46	36.34	32.39	27.94	93	0.11	0.75	2.67	6.48	1.72	18.42	46.95	48.89	44.46	37.48	38.62	32.48
5	12.80	36.2	13.53	29.65	29.65	94	0.86	7.79	18.91	41.35	48.88		54.45	51.62	49.73	52.95	49.53	13.46	94	0.99	6.23	9.98	15.48	23.42	36.23	54.56	42.57	44.29	37.63	31.71	29.16	94	0.98	1.24	3.62	7.59	1.58	14.84	5.21	49.87	42.71	4.53	41.76	35.19
5	12.94	39.4	13.51	29.8	29.8	95	0.55	5.73	11.42	15.35	23.67	42.73	49.99	53.57	5.59	4.38	36.66	24.73	95	0.68	5.86	1.92	15.23	23.66	35.41	5.11	4.27	42.50	37.89	33.95	29.12	95	0.18	1.62	4.73	9.32	12.69	18.56	46.85	44.48	38.36	39.85	37.73	32.11
5	13.07	41.8	13.13	29	29	96	0.72	4.36	7.98	1.48	13.80	23.23	49.79	53.12	53.50	44.19	34.70	33.98	96	1.95	5.99	1.23	15.29	23.92	34.66	5.42	41.17	42.35	38.12	32.95	28.94	96	-0.16	1.31	4.47	9.92	12.68	17.23	45.53	45.52	39.55	39.50	37.63	34.18
5	13.21	36.4	13.33	29.48	29.48	97	0.87	4.65	8.54	11.29	15.17	24.48	51.56	5.94	49.87	51.46	41.89	19.55	97	0.99	5.86	1.66	14.92	23.35	35.45	51.74	41.23	43.11	37.31	33.12	28.65	97	0.37	1.81	6.00	1.35	13.00	21.64	49.63	44.84	39.65	4.64	37.29	3.98
5	13.35	34.1	13.58	29.76	29.76	98	0.95	3.98	8.79	12.48	19.73	3.23	51.85	5.64	5.29	5.30	44.14	44.76	98	1.20	5.67	1.42	15.67	22.67	33.63	52.29	41.45	42.83	37.99	32.98	29.58	98	0.99	1.52	3.75	8.68	12.92	18.96	48.40	45.56	43.60	39.57	39.37	32.67
5	13.49	35.3	13.76	30.09	30.09	99	0.93	4.23	9.29	13.48	21.23	3.23	52.93	51.70	49.22	52.92	46.57	44.15	99	0.93	5.54	1.42	14.85	23.98	33.99	53.14	4.59	43.32	39.25	33.12	28.20	99	0.17	1.24	3.56	8.95	12.97	14.97	48.44	48.94	41.27	4.37	38.89	35.95
5	13.62	37.1	14.68	29.78	29.78	100	0.91	4.66	7.67	11.54	17.62	27.67	52.13	49.37	5.94	51.89	44.93	8.43	100	1.16	5.86	1.41	15.17	23.62	34.92	52.25	4.63	42.14	36.62	32.56	29.42	100	0.19	1.76	2.84	9.17	12.61	21.84	43.75	49.55	43.45	39.35	37.79	3.87
5	13.76	38.6	14.27	29.4	29.4	101	0.43	5.41	1.85	14.73	18.23	25.54	52.81	51.53	54.99	23.69			101	0.55	6.17	1.73	15.14	23.98	34.29	52.20	39.61	39.60	37.72	32.56	28.30	101	0.73	1.97	6.18	1.48	13.61	19.22	49.50	45.48	37.61	36.72	36.11	3.75
5	13.90	37.9	14.6	29.92	29.92	102	0.77	5.17	12.36	21.13	3.63		51.15	52.93	53.39	47.69	45.75	27.14	102	0.78	5.85	11.29	14.42	24.48	33.64	51.27	39.70	41.34	39.40	32.57	28.45	102	-0.47	1.20	3.40	8.18	12.20	14.78	43.34	48.83	39.22	36.46	39.84	36.73
5	14.04	34.3	14.33	29.1	29.1	103	1.18	4.67	9.79	14.48	26.17	37.73	51.42	6.00	5.37	51.35	47.12	21.36	103	1.18	5.73	1.79	15.63	24.17	33.98	51.61	4.15	4.89	38.53	33.14	28.62	103	-0.34	1.11	2.55	5.23	1.66	14.67	45.89	47.24	43.28	38.13	38.53	36.59
5	14.17	31.5	14.27	29.78	29.78	104	0.97	5.23	11.23	16.17	25.85	42.70	52.53	53.83	54.44	51.83	27.93		104	0.96	5.92	1.98	14.67	23.62	34.35	52.62	4.45	43.12	38.84	32.54	28.93	104	0.83	1.76	4.79	8.16	11.36	13.90	44.73	5.55	38.88	38.32	39.73	37.14
5	14.31	32.1	14.22	29.43	29.43	105	0.79	5.44	11.42	18.42	26.42	42.56	51.98	55.98	31.64	-3.39			105	0.92	5.54	1.29	15.35	23.63	33.79	52.18	39.22	42.24	37.16	31.75	28.86	105	0.37	1.24	2.72	9.31	11.49	14.84	46.87	47.19	43.97	38.39	38.00	34.23
5	14.45	3.5	14.06	29.9	29.9	106	0.81	4.67	8.29	12.23	2.41	31.12	53.33	53.33	55.15	25.92			106	0.68	5.93	1.48	15.41	23.42	35.13	53.15	39.85	4.50	37.15	31.38	27.33	106	0.44	0.96	3.73	8.31	11.69	14.97	47.23	5.17	39.94	36.42	37.43	34.46
5	14.59	3.4	13.93	29.14	29.14	107	0.89	4.66	9.17	12.85	19.29	28.22	53.11	54.77	51.80	48.50	24.63		107	1.52	5.92	1.54	15.35	23.29	34.42	53.33	4.52	42.23	37.44	32.11	28.29	107	0.12	0.99	2.73	5.93	1.33	14.14	47.28	49.55	42.77	37.79	4.22	35.77
5	14.72	32.1	13.78	29.47	29.47	108	0.98	5.16	1.79	14.73	22.48	3.63	52.25	55.75	45.98	26.93			108	0.98	5.65	1.67	14.85	23.62	33.85	52.37	4.91	42.78	38.65	33.52	27.64	108	0.24	1.41	4.72	8.90	12.88	2.86	48.29	47.57	39.37	4.17	38.59	31.28
5	14.86	33.3	14.13	29.49	29.49	109	0.93	4.68	9.29	12.23	17.30	25.13	52.82	56.96	52.98	45.29	16.29		109	0.93	6.29	1.54	14.79	23.62	34.45	52.87	4.23	43.38	37.57	32.64	28.86	109	0.23	1.60	5.67	9.54	11.63	16.38	48.65	49.22	37.54	39.44	39.75	33.65
5	15.00	38.3	13.84	28.98	28.98	110	0.92	4.67	8.73	11.17	13.35	21.23	51.99	53.38	53.24	26.99	2.17		110	1.18	6.40	1.42	14.98	23.23	35.92	52.16	4.87	42.87	38.15	32.93	26.39	110	0.23	1.37	4.18	8.58	12.73	17.83	46.58	48.62	4.35	4.96	38.30	31.89
5	15.14	38.1	13.6	29.73	29.73	111	0.74	4.92	9.79	11.73	14.35	21.67	5.39	49.67	51.44	51.89	49.33	27.84	111	0.99	5.92	1.67	15.17	23.91	33.80	5.57	39.29	41.15	36.44	32.12	28.50	111	0.78	0.99	2.86	6.00	1.23	13.70	46.17	45.33	41.15	36.37	38.52	35.19
5	15.27	38.4	13.89	29.49	29.49	112	0.63	4.69	8.54	12.48	18.85	28.73	52.47	5.14	51.38	52.89	46.42	19.54	112	0.51	5.67	1.54	14.63	24.11	33.98	52.63	39.29	39.54	37.87	33.75	29.75	112	0.25	1.12	2.86	8.19	13.80	21.72	48.32	46.96	42.72	37.33	37.24	3.96
5	15.41	37.8	13.36	29.84	29.84	113	0.74	4.79	8.91	11.67	15.72	22.48	5.49	54.78	54.57	28.69			113	0.86	5.86	1.85	15.29	23.16	33.48	5.30	41.57	43.18	38.87	33.38	28.54	113	0.35	1.87	5.99	1.82	13.22	2.57	46.48	44.78	39.83	4.21	38.22	31.41
5	15.55	37.6	13.44	29.84	29.84	114	0.93	4.67	1.17	16.79	31.29	48.62	52.32	51.58	51.59	52.52	43.37	7.26	114	1.58	5.54	1.16	15.30	23.48	34.54	52.58	41.68	43.64	39.72	31.75	27.99	114	0.44	1.36	3.69	8.36	1.74	14.99	47.45	48.61	41.36	39.75	39.89	37.49
5	15.69	36.2	13.73	30.21	30.21	115	0.68	4.42	9.41	12.35	18.98	28.29	5.81	51.86	52.32	49.28	45.22	2.52	115	0.68	5.68	1.17	15.48	23.62	35.15	51.29	41.25	41.94	36.55	32.38	27.35	115	0.17	1.49	4.14	8.56	11.77	18.44	46.54	46.78	4.49	39.43	37.68	31.93
5	15.83	36.6	13.97	29.41	29.41	116	0.68	5.44	11.42	18.30	27.23	38.17	51.36	56.45	54.66	43.64	32.92		116	0.83	5.67	1.54	14.79	23.54	35.45	51.48	4.56	39.97	37.57	31.51	27.37	116	-0.13	1.58	4.85	8.85	12.79	18.43	47.53	46.83	39.37	36.52	37.69	31.26
5	15.96	37.4	14.12	30.09	30.09	117	0.92	5.45	8.43	11.67	16.23	26.17	51.11	53.59	54.33	45.93	25.58		117	1.17	6.45	1.35	14.85	23.98	34.17	51.26	4.89	42.54	38.62	33.42	29.36	117	0.22	1.56	4.68	8.45	12.47	17.30	46.43	47.27	39.00	38.28	4.15	32.83
5	16.10	33.7	14.22	29.28	29.28	118	0.93	5.17	1.64	14.48	16.73	24.17	51.59	52.12	52.76	47.94	41.62	39.71	118	1.18	5.79	1.23	15.48	23.54	35.17	51.72	4.72	41.39	37.15	32.14	28.00	118	0.15	2.19	5.55	1.23	14.73	24.17	48.20	47.21	39.23	38.98	34.89	28.35
5	16.24	33	13.91	29.82	29.82	119	0.68	5.17	9.42	13.79	18.23	26.28	53.78	52.93	54.83	54.23	21.74		119	0.68	6.42	1.29	15.96	23.79	34.39	53.82	42.24	45.26	38.42	32.38	28.57	119	0.53	0.95	2.55	7.97	1.99	16.89	48.53	49.34	46.20	41.95	41.47	34.56
5	16.38	37.2	13.88	29.18	29.18	120	0.69	4.79	1.67	15.42	19.12	26.83	53.93	52.47	53.46	43.22	34.34	22.70	120	0.68	5.67	1.42	15.29	23.40	35.42	54.73	41.78	43.57	37.86	31.37	26.75	120	0.13	1.67	2.77	5.95	12.59	9.94	49.15	5.22	43.96	39.63	39.36	39.84
5	16.51	37.1	13.75	28.96	28.96	121	0.68	5.67	13.67	2.79	29.77	42.43	5.71	54.87	54.36	49.64	2.97		121	0.68	5.94	1.54	14.98	24.66	33.97	5.94	39.82	41.73	39.49	34.94	3.40	121	0.13	1.24	3.89	9.41	13.95	22.72	47.50	45.77	39.78	39.37	38.37	31.31
5	16.65	36.2	13.51	28.82	28.82	122	1.18	4.48	8.29	11.98	17.29	25.73	5.88	5.89	49.52	49.18	49.75	47.80	122	1.18	5.85	1.35	15.45	23.66	35.35	51.30	38.89	41.43	36.12	33.35	28.59	122	0.66	1.59	7.94	11.19	14.87	23.22	47.13	46.13	37.46	37.57	32.93	3.11
5	16.79	33	14.08	28.61	28.61	123	0.68	8.13	15.85	26.16	33.54	41.36	52.64	54.69	47.33	34.23	17.96		123	0.84	5.42	1.92	15.35	23.91	35.29	52.72	41.86	41.56	37.26	31.97	27.13	123	0.93	1.92	3.00	6.48	1.74	13.68	47.97	49.26	43.19	38.73	39.63	36.34
5	16.93	31.2	13.78	28.69	28.69	124	0.56	4.42	7.85	1.42	14.30	25.67	53.59	49.25	5.19	49.48	48.33	46.93	124	0.68	5.42	1.54	15.30	23.35	35.54	53.75	42.30	42.55	38.45	32.25	27.88	124	0.19	1.37	4.63	8.16	12.68	15.98	48.84	49.88	42.34	38.87	4.26	34.38
5	17.06	29.1	14.13	27.97	27.97	125	0.87	4.23	8.85	11.85	16.79	28.29	51.36	54.14	53.32	47.38	26.24		125	1.11	5.86	1.20	15.17	23.91	33.86	51.54	39.63	42.26	38.33	31.45	28.45	125	0.22	1.85	3.57	8.73	11.82	14.97	45.84	47.59	41.58	39.22	37.96	35.45
5	17.20	27.5	14.11	28.43	28.43	126	0.86	5.11	11.14	16.73	23.54	31.55	52.50	51.41	5.53	51.45	46.42	44.88	126	0.94	6.11	1.42	14.92	24.40	34.41	52.65	41.82	43.17	38.42	32.75	29.79	126	0.13	1.32	2.89	6.73	1.69	14.34	46.92	48.70	43.67	39.39	4.12	36.65
5	17.34	28.2	13.83	28.08	28.08	127	0.85	5.30	1.92	13.80	16.48	23.49	49.16	52.62	54.32	54.28	2.63		127	1.18	5.92	1.55	15.91	23.73	34.86	49.43	38.67	4.68	37.52	33.27	28.85	127	0.95	2.40	8.47	12.22	17.76	24.34	46.58	44.74	38.54	37.72	33.88	28.75
5	17.48	28.4	13.04	28.89	28.89	128	0.93	4.42	8.85	11.39	14.98	23.97	51.38	52.89	5.94	45.69	42.18	7.22	128	1.18	5.92	9.98	15.98	24.41	33.17	51.57	38.69	41.15	37.13	33.15	29.16	128	0.71	0.76	2.69	9.76	13.22	23.13	44.60	48.34	43.90	39.39	36.35	29.64
5	17.61	29.1	12.53	28.07	28.07	129	0.67	4.68	8.29	1.98	13.54	24.48	51.59	52.31	51.63	44.67	33.38	36.80	129	0.68	5.48	1.98	14.67	24.40	34.15	51.25	39.84	42.30	38.29	33.17	28.43	129	0.15	0.94	2.48	6.26	11.14	13.93	46.52	46.25	41.87	37.29	39.73	37.57
5	17.75	27	12.83	30.55	30.55	130	0.68	4.67	9.42	12.98	18.42	27.42	54.16	51.98	53.66	52.72	26.26		130	0.82	5.79	1.92	14.92	23.12	34.43	54.27	41.45	42.69	38.41	32.19	28.24	130	-0.22	0.86	2.45	8.13	14.56	11.48	47.43	5.24	46.25	39.15	35.78	38.68
5	17.89	32.8	12.94	27.7	27.7	131	0.84	5.23	1.17	13.42	17.48	24.67	49.25	52.17	54.38	26.62			131	0.84	6.43	1.29	14.73	23.85	33.92	49.52	4.89	42.87	37.94	33.53	28.68	131	0.12	1.82	7.82	1.95	14.57	21.98	45.95	44.74	38.74	4.68	35.87	3.89
5	18.03	37.5	13.54	27.68	27.68	132	0.83	4.35	1.23	14.41	19.48	26.73	5.63	5.37	52.89	48.42	43.15	7.25	132	1.53	5.24	1.35	14.85	24.23	34.24	5.39	4.65	42.72	38.46	33.97	28.37	132	0.29	2.88	8.99	11.21	13.95	21.74	47.86	43.76	39.50	38.35	36.75	31.61
5	18.16	32.9	13.43	27.76	27.76	133	0.55	4.86	9.67	12.80	2.17	43.83	5.93	51.24	53.95	44.98	34.83	6.24	133	0.55	5.92	1.79	14.67	24.47	33.67	5.18	38.59	43.13	39.72	33.63	28.79	133	0.14	1.24	5.68	1.91	13.94	21.60	46.42	45.62	36.62	4.94	38.90	3.85
5	18.30	3.7	12.89	27.61	27.61	134	0.82	5.65	11.91	17.55	22.35	3.67	55.32	51.17	53.22	54.70	26.48		134	1.66	6.23	1.23	14.92	23.91	34.54	55.46	41.27	43.27	37.82	33.15	3.65	134	0.39	0.95	2.20	7.25	1.85	14.44	51.69	5.25	46.45	39.37	4.51	35.77
5	18.44	28.3	12.68	28.28	28.28	135	0.56	5.17	9.48	12.42	14.85	24.16	53.50	51.11	49.28	5.29	45.90	48.62	135	0.56	5.73	1.35	14.98	23.66	35.13	53.55	4.68	42.35	38.55	34.48	31.19	135	0.16	1.20	4.62	9.58	14.14	2.86	51.15	47.42	39.54	4.16	37.59	31.97
5	18.58	28.4	12.36	28.21	28.21	136	0.93	4.42	1.64	14.67	18.42	25.67	5.43	55.51	48.49	39.53	19.21		136	1.18	5.29	1.64	15.42	24.40	33.54	5.74	4.35	41.69	38.56	32.94	29.40	136	-0.82	1.57	4.14	9.19	12.39	16.84	45.64	46.22	41.19	38.26	38.78	33.45
5	18.71	32.6	12.22	27.39	27.39	137	1.53	6.85	1.85	2.23	42.67		49.68	57.31	44.44	1.13			137	1.53	6.17	1.35	15.43	23.79	34.29	49.84	39.23	44.43	38.44	33.22	28.26	137	0.16	2.18	8.12	1.35	12.99	18.36	45.92	46.19	39.86	4.99	37.32	32.67
5	18.85	33.6	12.55	27.61	27.61	138	0.69	4.98	1.35	14.35	17.29	23.67	51.65	51.99	52.77	43.69	43.37	14.76	138	0.69	5.98	1.23	15.37	23.79	34.17	51.84	4.32	42.19	38.27	33.53	28.43	138	0.29	1.48	4.47	9.74	12.83	17.46	48.35	45.70	39.92	39.74	37.51	33.27
5	18.99	35.1	12.63	27.62	27.62	139	0.99	4.92	8.42	11.92	17.48	27.98	51.72	5.76	46.45	51.37	5.99	22.54	139	0.86	5.98	1.79	15.13	24.16	34.47	51.89	41.67	42.74	38.72	32.51	27.65	139	0.89	1.35	5.45	8.74	12.61	15.83	47.85	48.35	39.72	38.26	39.62	34.86
5	19.13	36.3	12.55	28.55	28.55	140	0.82	5.82	1.14	14.92	23.92	41.50	51.92	5.54	51.66	46.84	39.35	38.99	140	0.81	6.29	9.85	15.29	23.66	34.73	52.34	43.40	44.84	38.19	33.58	28.17	140	0.24	1.73	6.44	9.63	12.94	18.48	47.98	47.54	41.45	42.23	38.26	32.37
5	19.27	35.1	12.62	28.22	28.22	141	0.83	4.67	1.20	38.24	51.19		53.64	55.80	52.47	26.87	8.29		141	1.18	6.36	8.98	15.85	24.23	35.24	53.19	44.88	45.56	36.89	32.52	28.64	141	0.11	1.29	3.29	8.22	1.58	16.86	48.17	49.93	41.93	44.67	39.78	33.39
5	19.40	33.3	12.31	28.24	28.24	142	0.48	6.74	11.80	18.85	22.54	28.28	52.44	55.28	54.45	48.50	17.45		142	0.48	5.54	1.30	15.85	24.13	33.25	52.52	4.85	41.73	36.35	33.86	29.92	142	0.85	1.85	4.84	9.21	12.31	2.98	49.74	45.61	39.45	38.32	37.62	31.63
5	19.54	29.8	11.98	27.19	27.19	143	0.68	4.79	8.79	11.55	15.98	25.63	5.12	55.34	54.53	26.76			143	0.81	5.98	1.29	15.54	23.73	34.69	5.42	4.83	42.96	38.25	33.84	28.43	143	0.11	1.16	3.30	7.97	11.80	14.15	46.46	44.71	41.84	38.37	39.74	36.28
5	19.68	26.7	12.13	27.86	27.86	144	0.81	5.17	11.23	14.73	25.73	52.18	48.46	53.38	5.79	46.82	27.21	15.39	144	1.18	5.80	11.35	14.85	24.48	34.41	48.72	38.78	42.55	38.84	33.94	29.16	144	0.42	2.16	1.22	13.81	25.83	42.47	46.47	43.25	39.71	38.75	3.69	2.79
5	19.82	3.5	11.93	27.96	27.96	145	0.68	4.48	8.97	12.92	23.42	46.67	51.36	55.48	54.21	47.94	23.28		145	1.18	5.98	1.63	15.67	23.30	34.17	51.49	39.34	41.27	36.44	34.11	28.67	145	0.77	2.69	5.85	11.25	16.13	26.45	46.88	47.52	37.49	39.48	33.37	29.43
5	19.95	34.8	12.13	28.68	28.68	146	0.56	3.86	8.67	11.67	16.48	25.29	49.72	55.30	25.56				146	0.68	5.99	1.67	15.48	22.92	34.63	5.70	39.86	42.36	37.88	33.82	28.88	146	-0.69	1.94	7.57	11.72	19.68	41.38	46.13	45.47	39.64	39.53	33.12	22.82
5	20.09	37.7	12.35	28.47	28.47	147	0.93	4.98	8.42	11.85	16.17	24.40	52.15	52.36	54.56	5.54	19.84		147	0.93	6.17	1.30	15.17	24.66	34.64	52.23	4.74	42.29	38.55	32.39	28.65	147	0.11	1.19	2.86	7.73	11.57	15.24	47.13	48.26	41.54	39.29	38.80	35.33
5	20.23	37	12.3	28.62	28.62	148	0.93	7.67	15.48	28.35	39.28		5.72	52.92	5.43	48.47	31.23	19.84	148	0.94	6.41	1.64	15.23	24.43	33.98	5.84	4.46	42.54	37.33	32.33	28.45	148	0.42	1.33	2.90	7.35	11.17	17.89	45.52	46.82	41.75	38.64	4.14	32.57
5	20.37	38	12.93	30.88	30.88	149	0.74	4.92	1.29	14.48	19.98	28.55	51.16	53.96	52.75	47.32	48.50	25.42	149	0.82	6.17	1.29	14.85	23.55	34.85	51.33	41.82	42.69	37.16	31.68	28.71	149	0.23	1.21	2.86	7.92	11.44	14.73	46.53	46.87	43.42	4.54	39.21	34.58
5	20.50	38.3	12.85	39.53	39.53	150	0.73	4.79	9.17	12.16	19.35	43.24	48.86	55.16	45.31	35.94	36.63	12.17	150	0.73	6.29	1.23	14.62	23.62	34.38	49.14	39.18	43.97	38.52	33.96	29.13	150	0.32	1.98	8.57	11.25	13.75	22.47	45.46	43.91	4.39	39.62	36.92	3.93
5	20.64	38.3	12.82	30.42	30.42	151	0.62	4.67	9.13	12.64	22.13	45.58	5.66	56.13	53.85	21.64			151	0.62	5.98	1.41	15.35	24.47	33.79	5.80	37.57	42.29	39.74	35.37	29.29	151	-0.33	1.56	8.78	12.35	15.36	25.96	46.75	46.70	38.60	38.97	36.42	31.53
5	20.78	38.3	12.64	29.62	29.62	152	1.23	5.42	12.64	2.73	31.61	6.00	51.12	52.22	52.86	45.48	32.79	28.58	152	1.99	6.42	1.48	15.73	23.35	35.30	51.25	39.58	41.78	37.36	32.47	27.23	152	0.21	1.56	7.13	11.19	14.22	19.84	47.30	46.84	38.83	39.57	35.34	3.49
5	20.92	4	12.39	29.46	29.46	153	0.83	5.65	8.29	1.92	14.67	24.29	51.46	52.38	52.54	51.67	47.29	25.11	153	0.83	6.17	1.42	15.44	22.85	34.29	51.54	4.83	44.28	37.73	32.52	28.19	153	-0.23	1.56	2.32	8.84	12.18	16.55	45.77	47.50	42.54	39.99	41.33	32.84
5	21.05	38.7	12.23	29.62	29.62	154	0.58	4.98	8.98	11.92	22.85	4.73	51.52	51.13	47.22	52.72	44.26	36.23	154	0.82	5.85	1.45	15.59	24.23	34.73	51.66	4.68	45.83	39.21	34.27	29.61	154	0.19	1.69	5.34	9.24	12.92	18.71	48.47	46.93	38.32	43.50	4.74	33.38
5	21.19	39	12.68	29.57	29.57	155	0.93	4.79	1.35	14.79	2.41	28.36	51.43	52.94	54.77	53.57	2.54		155	1.70	6.36	1.23	14.92	23.98	33.61	51.65	39.37	43.67	39.22	33.42	28.74	155	0.29	2.54	8.23	1.98	14.31	19.97	48.13	45.85	39.93	4.33	37.16	32.19
5	21.33	39.4	13.03	28.81	28.81	156	0.96	4.79	8.29	9.92	12.42	19.17	52.15	51.18	46.65	52.60	44.56	8.50	156	0.95	6.42	1.41	15.42	24.40	33.98	52.34	4.58	44.29	37.82	33.95	27.94	156	0.13	2.11	7.92	9.89	14.38	21.87	49.00	46.61	4.85	4.68	36.94	3.91
5	21.47	4.1	13.14	29.08	29.08	157	0.83	6.15	1.67	14.35	17.62	24.98	51.66	5.13	53.95	46.93	35.56	12.46	157	0.68	5.98	1.29	15.23	24.16	33.85	51.97	41.16	43.34	39.74	33.78	27.64	157	0.16	1.53	3.96	9.22	16.34	12.88	48.23	46.35	42.34	4.63	35.49	38.54
5	21.60	36.4	12.88	30.07	30.07	158	0.74	5.48	11.29	16.73	23.79	3.54	51.97	51.65	52.90	47.89	43.62	16.54	158	0.87	6.23	1.42	15.35	24.16	33.29	52.12	4.89	41.75	38.68	33.26	29.24	158	0.13	1.56	7.28	11.14	14.34	19.59	48.71	47.50	39.20	38.99	36.34	31.17
5	21.74	34.9	12.31	29.59	29.59	159	1.12	4.80	9.98	15.42	2.66	28.29	52.64	51.64	53.43	48.95	41.90	11.95	159	1.12	5.65	9.85	15.42	24.29	34.29	52.88	41.24	42.94	39.63	33.79	27.65	159	0.16	1.59	7.79	1.63	13.86	2.70	46.69	5.14	4.36	39.15	37.38	31.21
5	21.88	37.6	12.11	28.98	28.98	160	0.99	4.92	8.64	11.17	15.67	23.30	5.92	52.57	55.69	26.60			160	0.99	6.43	1.54	15.16	23.54	34.55	51.27	41.58	44.75	39.28	33.31	28.65	160	0.36	1.68	5.32	8.61	11.60	15.12	46.29	46.46	38.68	41.69	4.28	36.21
5	22.02	33.5	11.91	28.74	28.74	161	0.82	5.36	9.42	12.67	16.42	23.85	51.95	51.14	53.67	45.61	39.47	14.34	161	0.82	6.29	1.60	15.44	23.98	34.48	52.59	4.52	43.73	4.13	33.89	28.20	161	-0.56	1.18	2.69	8.92	11.76	16.37	47.95	47.17	42.45	4.11	39.85	35.86
5	22.16	29.7	11.86	29.49	29.49	162	0.95	5.54	1.42	13.46	16.98	25.54	5.13	51.16	53.26	5.31	47.63	26.45	162	0.95	6.17	1.17	15.30	23.29	34.73	5.26	4.44	44.50	38.86	34.28	28.74	162	0.18	1.88	7.80	1.32	21.63	13.19	47.23	45.65	39.19	41.16	31.73	38.87
5	22.29	36.9	12.18	28.53	28.53	163	0.56	5.98	11.35	17.29	21.62	29.44	48.95	51.46	53.54	46.91	37.46	23.78	163	0.68	5.98	1.64	15.29	24.23	33.42	49.22	37.99	42.43	38.89	34.11	29.85	163	0.16	2.52	8.86	12.15	16.43	27.93	46.26	43.83	38.77	39.17	34.23	3.16
5	22.43	35.8	12.22	29.94	29.94	164	0.36	4.98	8.85	11.66	15.23	22.35	5.28	51.22	52.92	46.73	33.26	36.34	164	0.56	6.17	1.48	15.42	23.73	34.17	5.13	38.17	43.49	4.43	34.50	29.12	164	0.43	1.99	9.34	12.81	15.98	21.87	47.79	42.95	4.43	39.99	36.46	31.44
5	22.57	33.9	12.19	32.16	32.16	165	1.14	5.17	1.44	12.85	14.92	23.91	49.78	56.18	47.15	31.56	15.25		165	1.22	6.45	1.29	15.35	23.62	34.91	5.57	4.61	43.47	37.74	32.90	28.29	165	0.37	2.94	7.79	1.72	14.13	21.71	45.45	45.77	4.40	39.64	36.17	3.33
5	22.71	38.8	12.02	33.25	33.25	166	0.46	7.18	13.79	19.40	22.62	31.23	53.16	55.43	45.79	28.39	24.23	22.55	166	0.58	5.67	9.92	15.16	23.67	34.23	53.26	41.60	42.41	39.32	33.17	28.47	166	0.18	1.15	3.77	8.38	1.58	14.99	49.36	48.35	41.45	39.75	38.28	36.89
5	22.84	39.2	11.75	35.72	35.72	167	0.56	5.66	9.67	14.23	23.80	38.93	49.33	52.99	54.79	49.76	23.23		167	0.68	6.16	1.67	15.17	23.91	33.80	49.45	39.55	43.14	39.69	34.34	3.14	167	0.13	1.89	8.39	11.79	14.74	2.95	46.73	42.94	39.94	39.36	36.75	31.59
5	22.98	4.6	11.73	36.1	36.1	168	0.99	4.86	8.35	1.17	13.73	21.98	5.25	53.73	55.84	3.75			168	0.99	6.17	1.42	15.35	23.41	34.97	5.38	4.24	44.94	4.56	33.23	29.18	168	0.23	1.43	8.46	11.62	13.95	17.46	44.83	47.18	4.82	4.47	38.51	33.58
5	23.12	42	11.83	37.56	37.56	169	1.57	4.67	9.79	14.43	2.29	3.46	53.93	54.46	55.81	21.35			169	1.56	6.44	1.29	15.17	22.85	35.16	54.34	46.91	44.37	4.87	36.54	34.99	169	0.38	1.79	3.68	8.93	12.33	18.44	46.76	49.28	48.19	42.36	39.54	36.24
5	23.26	41.4	12.03	38.5	38.5	170	0.85	5.42	1.64	16.48	24.54	4.30	52.26	51.64	54.22	46.99	4.33	27.34	170	1.18	5.79	1.14	16.23	22.41	33.96	52.35	39.13	41.88	38.19	34.36	29.11	170	0.37	1.83	8.13	1.95	15.73	21.32	48.64	48.41	38.69	37.57	35.27	32.14
5	23.39	43.1	12.11	39.17	39.17	171	1.54	5.99	11.47	14.92	17.73	24.35	5.69	5.86	47.92	52.63	46.73	38.41	171	1.55	5.86	1.42	15.42	23.66	34.35	5.76	4.94	44.18	38.54	33.55	28.89	171	0.17	1.74	5.48	9.54	11.99	17.97	48.37	44.72	39.94	41.12	40.00	33.86
5	23.53	42.4	12.04	39.34	39.34	172	0.56	4.48	1.98	4.17			51.19	53.46	53.76	29.85	17.23		172	0.68	6.36	9.54	15.35	23.98	34.48	51.34	4.36	44.52	37.97	33.25	27.55	172	0.16	1.17	7.94	1.47	12.95	17.30	46.83	47.18	41.69	38.81	37.54	33.44
5	23.67	42.7	12.15	39.89	39.89	173	0.86	5.54	8.66	12.42	18.54	42.69	5.44	51.87	53.15	53.34	29.39		173	1.00	6.29	9.17	15.30	24.16	34.29	5.74	42.94	44.56	38.42	32.62	27.89	173	0.36	2.13	8.23	12.18	16.58	26.21	47.69	45.93	44.48	37.59	35.36	28.25
5	23.81	43.6	12.38	40.11	40.11	174	0.93	4.54	8.48	11.42	18.54	28.73	52.83	5.86	5.38	53.24	45.00	8.54	174	1.57	5.67	1.42	15.14	23.41	34.98	52.99	4.32	43.73	38.13	33.54	29.36	174	0.12	1.44	3.27	8.78	11.89	16.19	48.28	48.96	4.79	39.96	4.20	34.71
5	23.94	41.8	12.27	40.46	40.46	175	0.82	4.80	8.42	12.13	2.63	43.69	51.59	51.82	5.58	52.54	42.85	17.98	175	0.82	6.29	1.42	15.63	24.23	34.35	51.67	4.53	42.92	38.89	32.22	27.36	175	0.14	1.19	4.19	8.44	11.60	16.85	47.66	47.61	37.43	4.39	38.59	34.72
5	24.08	43.5	12.59	40.26	40.26	176	0.92	4.47	9.17	13.91	24.72	42.17	49.75	5.53	49.92	51.73	5.58	24.15	176	1.49	6.16	9.79	14.79	24.66	33.73	49.96	39.74	43.63	38.16	33.57	29.86	176	0.24	1.83	8.69	12.34	16.55	29.78	46.26	45.55	41.59	38.62	33.55	29.86
5	24.22	46.4	12.64	40.44	40.44	177	0.87	4.54	8.72	12.42	24.14	41.93	48.42	51.89	55.38	26.39			177	0.87	5.85	1.42	15.29	24.29	33.79	48.66	38.84	43.63	39.67	34.97	29.72	177	0.49	1.52	8.27	11.37	13.78	2.66	43.87	44.91	38.42	4.18	38.48	31.92
5	24.36	42.9	12.17	40.03	40.03	178	0.56	4.86	11.17	15.92	28.44	39.93	49.76	5.14	48.43	52.17	42.74	6.46	178	0.81	5.67	1.42	14.63	24.17	33.67	49.96	39.14	42.27	39.33	34.25	28.95	178	0.17	2.23	9.39	12.98	18.59	27.53	47.71	43.87	39.64	39.47	3.78	3.33
5	24.49	42.2	12.37	40.98	40.98	179	0.74	4.29	9.42	12.35	18.23	29.13	51.54	49.11	49.23	51.56	45.26	43.89	179	0.74	5.42	1.67	14.80	24.42	33.85	51.67	39.59	42.77	37.54	32.85	28.55	179	0.85	1.68	8.86	11.76	14.66	2.85	47.71	47.82	38.76	38.93	34.62	29.40
5	24.63	44.8	12.38	40.28	40.28	180	0.94	4.42	8.64	12.54	42.99		51.24	48.82	46.37	52.12	45.94	38.84	180	0.93	5.82	1.79	14.98	23.29	34.41	51.29	4.25	43.43	39.16	31.97	27.48	180	0.22	1.49	5.82	1.61	13.95	17.21	44.67	48.65	38.81	4.92	37.78	32.16
5	24.77	49.9	12.53	40.22	40.22	181	0.43	4.35	8.41	9.98	12.62	21.15	5.68	5.82	51.62	48.90	25.21	11.39	181	0.56	6.36	1.42	15.54	23.98	33.64	5.81	4.45	43.13	37.76	32.78	27.48	181	-0.37	2.17	5.95	9.29	11.70	16.34	48.15	44.14	37.74	39.65	38.12	34.33
5	24.91	55.6	12.97	40.24	40.24	182	1.51	4.80	8.98	11.98	18.48	32.73	52.77	5.21	49.58	49.43	44.59	42.86	182	1.54	5.67	1.48	15.23	24.16	33.85	52.73	4.59	41.90	38.25	32.13	28.26	182	0.94	1.34	4.74	8.24	11.32	14.95	46.96	48.75	38.73	37.66	38.46	36.21
5	25.05	55.2	12.65	40.49	40.49	183	1.35	6.11	1.98	2.12	42.51		49.22	5.27	53.85	22.53			183	1.18	6.16	9.99	15.48	23.35	33.79	49.35	4.60	43.64	38.71	32.97	28.60	183	0.28	1.62	5.41	8.81	12.36	16.56	45.73	45.27	37.83	4.96	38.85	34.35
5	25.18	51.9	13	40.83	40.83	184	0.85	4.48	8.48	9.86	13.16	25.29	51.88	49.64	5.18	47.69	39.17	37.19	184	0.80	5.80	1.23	15.12	23.80	34.80	52.96	39.41	42.55	38.72	31.92	27.67	184	0.12	1.19	3.73	8.97	12.59	17.20	45.97	49.42	4.83	39.33	39.36	32.34
5	25.32	51.5	13.23	40.66	40.66	185	0.56	6.16	9.35	11.67	14.47	2.36	48.77	54.74	51.87	28.44	11.16		185	0.68	6.36	9.85	15.46	23.91	34.24	48.93	4.65	43.46	38.37	32.16	28.56	185	-0.28	2.14	5.98	8.76	11.56	14.85	45.75	43.18	37.50	4.37	38.84	35.67
5	25.46	46.6	13.08	40.79	40.79	186	0.85	4.48	1.23	15.48	25.98	42.88	49.17	51.66	55.49	26.96			186	0.92	6.16	1.12	15.35	23.98	33.61	49.26	38.57	42.18	37.37	31.95	28.12	186	0.17	1.38	3.50	9.48	12.79	18.79	44.82	44.78	38.93	39.72	37.23	31.52
5	25.60	44.8	13.6	41	41	187	0.43	4.80	8.23	9.98	16.73	5.00	5.96	51.59	54.12	22.39			187	0.44	5.85	9.95	15.35	24.35	32.85	51.38	39.83	43.87	38.18	32.36	28.98	187	0.49	1.23	5.31	9.47	12.68	17.68	46.72	46.95	37.97	41.53	38.29	32.34
5	25.73	47.1	13.41	40.14	40.14	188	0.85	4.61	8.79	12.14	23.79	45.88	5.99	48.36	49.85	5.29	47.68	43.94	188	0.85	5.55	1.48	15.67	23.91	34.35	51.14	4.68	42.66	37.68	34.16	28.15	188	0.15	1.57	4.83	1.98	14.20	27.47	47.70	46.27	39.81	4.74	35.93	3.48
5	25.87	49	13.18	40.61	40.61	189	0.68	4.61	1.17	17.16	44.17		52.38	46.16	5.13	5.21	39.74	2.35	189	0.55	5.29	1.42	15.41	23.40	33.55	52.46	37.48	41.68	37.81	32.95	29.25	189	0.11	1.43	8.92	12.46	16.54	3.67	46.83	49.68	39.61	37.79	32.93	27.97
5	26.01	47.7	13.24	40.96	40.96	190	1.53	6.17	12.41	2.29	28.35	42.58	53.39	5.87	52.62	52.42	25.15		190	1.53	5.86	1.43	15.16	23.54	35.48	53.21	41.64	43.76	37.66	31.32	27.12	190	0.16	1.19	3.20	7.47	1.23	14.22	49.25	48.56	43.49	39.82	4.19	36.23
5	26.15	55.9	13.47	40.5	40.5	191	0.86	4.92	9.48	12.30	15.92	26.35	51.23	47.40	48.74	5.12	38.49	39.15	191	0.92	6.17	9.98	15.42	23.62	33.98	51.48	38.93	43.47	38.34	33.22	28.46	191	0.18	1.32	8.46	11.21	14.12	22.87	45.20	48.73	4.65	38.69	36.48	3.63
5	26.28	57.3	13.88	41.31	41.31	192	1.55	6.85	12.85	18.35	26.23	41.43	49.88	51.93	52.27	33.80	9.56		192	1.18	5.98	9.86	15.99	23.23	35.55	5.41	36.64	42.41	36.99	32.34	28.27	192	0.32	2.73	8.73	11.13	14.49	2.33	47.51	44.54	39.16	37.59	34.43	29.90
5	26.42	5.7	14.18	40.84	40.84	193	0.56	5.16	9.29	13.43	42.80		52.58	48.93	53.73	33.64	1.56		193	0.56	5.74	1.29	15.79	23.98	34.23	52.75	38.67	41.37	37.49	31.97	28.87	193	0.98	1.23	4.97	8.86	11.76	15.64	47.89	48.15	37.13	36.78	38.38	34.22
5	26.56	49.7	14.68	40.68	40.68	194	0.53	5.54	1.54	15.63	2.92	3.15	5.57	41.92	43.32	46.86	49.72	16.17	194	0.54	5.92	1.17	15.23	23.73	34.23	5.65	38.15	4.20	37.85	3.88	28.59	194	0.12	2.93	8.54	12.72	17.54	29.19	49.44	4.36	37.55	36.22	32.13	25.85
5	26.70	61.4	14.52	40.66	40.66	195	0.69	3.97	1.85	17.63	25.54	33.64	53.35	47.35	52.68	29.38			195	0.58	5.73	1.64	14.73	23.98	34.64	53.54	4.72	43.97	37.92	31.18	26.75	195	0.17	0.89	3.35	8.47	11.70	15.45	49.16	48.77	42.64	39.55	39.67	34.89
5	26.83	65.2	15.4	41.41	41.41	196	0.69	4.67	1.85	38.67	57.82		51.46	48.58	52.37	22.49			196	0.56	6.17	9.67	15.48	23.23	34.98	51.54	41.28	43.49	37.15	3.59	28.15	196	-0.30	1.63	6.00	9.38	12.72	17.64	46.69	47.47	38.46	42.35	35.73	32.17
5	26.97	57.2	15.34	40.97	40.97	197	0.68	3.98	8.98	12.85	19.13	28.74	52.78	48.29	47.78	44.56	42.12	4.82	197	0.84	5.86	1.35	14.73	23.66	35.14	53.84	41.11	45.43	39.77	32.15	29.18	197	0.21	0.88	3.60	8.95	12.22	14.82	47.82	48.43	43.16	43.24	4.17	35.96
5	27.11	53	15.11	40.82	40.82	198	0.55	4.73	8.35	1.17	18.23	4.82	51.48	46.16	47.23	5.49	15.24		198	0.68	5.73	9.67	15.35	23.73	34.54	51.62	4.50	41.97	36.67	31.20	27.66	198	0.18	1.45	5.35	9.44	13.85	22.33	47.36	47.15	38.59	4.34	35.43	28.12
5	27.25	51	14.97	40.84	40.84	199	0.84	5.66	1.73	15.42	2.16	28.55	47.48	48.70	48.00	51.77	21.18		199	0.84	5.99	1.23	15.42	23.12	35.54	47.88	4.32	43.31	36.83	31.25	26.76	199	0.17	2.42	5.78	9.19	11.83	15.43	45.25	41.59	37.63	39.92	38.94	33.32
5	27.38	64.8	15.33	41.13	41.13	200	0.69	4.89	1.41	17.98	25.98	34.48	54.59	47.74	5.93	22.13			200	0.86	6.42	1.14	14.92	23.73	35.48	54.73	43.31	44.17	38.78	32.66	3.86	200	0.15	1.25	2.64	6.28	9.63	13.44	47.63	51.28	45.35	4.95	41.75	38.22
5	27.52	66.7	15.56	40.75	40.75	201	0.43	4.87	9.48	15.22	25.79	39.67	5.55	46.77	51.26	21.42			201	0.55	6.44	9.73	15.22	23.54	35.42	5.69	4.23	42.37	37.77	31.81	27.63	201	0.13	1.27	4.74	9.27	13.69	17.87	47.15	46.14	38.62	4.20	37.51	3.93
5	27.66	62.9	16.13	41.56	41.56	202	0.55	6.99	11.79	19.80	33.63	4.75	55.82	51.17	5.25	42.19	13.68		202	0.55	5.36	1.42	15.23	23.41	35.15	55.86	43.76	45.29	38.12	31.18	26.48	202	0.19	1.45	4.85	8.86	11.16	15.46	52.35	5.32	42.23	42.29	4.61	34.43
5	27.80	57.9	15.83	41.21	41.21	203	0.93	5.49	1.29	16.92	22.23	29.72	54.31	5.84	34.35	14.22	13.15		203	0.93	6.15	9.78	15.44	23.73	35.22	54.43	43.59	45.26	38.76	31.45	26.51	203	0.20	1.38	3.23	8.35	14.63	11.74	49.58	49.45	44.66	43.29	35.64	39.99
5	27.94	48.9	15.78	41.18	41.18	204	1.55	4.62	9.73	19.92	41.73		54.64	51.25	35.55	12.64	6.81		204	1.56	6.15	9.98	15.97	23.29	34.29	54.69	44.15	45.71	39.46	32.13	3.17	204	0.19	1.58	7.85	1.85	13.57	17.98	5.54	5.57	43.66	42.55	37.50	32.64
5	28.07	54.9	15.49	41.14	41.14	205	0.37	6.79	13.73	34.64	38.68		56.57	49.52	23.91				205	0.49	5.79	9.98	16.35	24.35	37.67	56.55	46.53	46.74	41.28	39.78	44.17	205	0.24	4.19	8.11	12.63	35.50	42.87	56.57	45.53	44.97	42.86	37.69	37.94
5	28.21	63.7	14.45	47.6	47.6	206	0.49	5.80	11.13	17.16	23.98	36.47	56.19	5.25	29.56	3.99			206	0.49	5.29	9.73	16.42	24.73	37.92	56.28	48.00	46.12	4.83	38.66	42.18	206	0.36	4.79	9.22	16.94	32.86	42.35	56.71	46.54	45.13	37.94	35.30	36.60
5	28.35	69.2	15.1	49.48	49.48	207	0.43	4.67	9.79	15.42	19.66	32.98	52.96	48.34	48.46	48.76	29.15		207	0.43	5.79	1.29	15.79	25.29	37.48	53.99	41.68	42.89	39.35	38.14	42.20	207	0.18	4.42	9.49	15.20	32.12	38.90	52.78	41.36	41.46	36.85	35.12	36.73
5	28.49	82.2	15.18	49.88	49.88	208	0.66	7.67	23.80	4.37	34.43		78.99	5.18	4.58	24.63	14.26		208	0.64	5.74	1.23	16.42	24.29	36.60		47.66	41.47	4.21	42.77	45.60	208	0.13	0.95	22.43	31.24	38.51	44.83	77.63	72.95	4.74	35.84	4.96	38.46
5	28.62	84.3	16.46	50.24	50.24	209	0.11	9.73	3.91	44.52			8.73	39.55	44.36	44.98	26.39	9.79	209	0.11	5.80	1.42	15.98	24.48	38.25							209	0.74	0.88	2.20	5.27	9.85	16.93	78.53	72.93	64.37	59.58	55.44	52.70
5	28.76	82.7	18.13	50.8	50.8	210	0.18	1.29	23.29	33.59	4.46	43.67	7.45	45.63	12.83				210	0.18	6.42	11.45	16.54	24.23	37.67	7.45	38.16	41.67	38.16	4.51	45.34	210	0.18	11.33	21.71	31.27	37.86	43.94	7.24	41.28	36.78	36.52	37.52	4.17
5	28.90	83.5	18.58	50.29	50.29	211	0.19	5.66	15.48	24.73	35.25		62.28	43.30	44.44	19.46			211	0.18	6.14	1.48	16.35	25.91	38.50	62.27	38.46	42.18	39.83	43.79		211	0.18	1.26	25.85	33.96	4.85	44.59	62.35	41.17	41.13	4.30	42.43	41.58
5	29.04	82.8	19.82	50.45	50.45	212	0.39	4.11	23.26	25.54	44.25		6.28	4.78	4.90	34.78	39.48		212	0.36	6.17	11.23	16.13	25.35	36.65	6.27	37.79	38.65	4.15	41.34	45.68	212	0.12	11.53	19.83	31.17	38.92	44.42	6.35	38.16	37.65	38.59	38.59	38.66
5	29.17	82.7	20.73	50.19	50.19	213	0.49	7.66	2.92	29.73	32.63	38.93	62.55	46.75	46.93	47.94	38.95	9.84	213	0.49	5.86	1.73	16.23	26.45	36.38	62.56	38.79	39.61	38.96	41.68	45.48	213	0.21	0.45	25.84	31.67	37.72	41.84	56.95	59.58	36.97	38.13	37.66	39.28
5	29.31	82.3	20.06	50.06	50.06	214	0.37	3.17	22.54	29.73	34.37		57.55	47.82	33.44	18.51			214	0.37	5.67	1.35	16.54	26.16	34.98	57.54	38.72	38.30	38.79	41.12	44.88	214	0.19	0.94	23.77	3.84	36.33	44.94	55.79	5.83	36.87	38.16	38.50	37.17
5	29.45	85.9	19.87	53.28	53.28	215	1.67	1.45	18.39	23.49	38.56		54.71	49.64	48.55	34.14	2.68		215	0.92	6.16	1.91	16.29	25.54	36.17	54.66	37.13	39.89	4.50	4.97	44.83	215	0.49	11.53	18.37	32.22	39.85	44.71	54.22	38.78	38.79	39.14	36.25	37.85
5	29.59	9.7	19.44	53.77	53.77	216	0.38	9.14	13.85	29.45	42.99		55.95	46.79	43.68	36.13	21.73		216	0.32	6.35	1.35	16.17	24.91	36.79	55.95	37.80	42.19	39.25	39.54	42.74	216	0.14	9.79	14.47	29.14	35.94	42.74	55.77	4.65	37.13	36.40	36.50	35.85
5	29.72	92.9	20.05	55.53	55.53	217	0.30	6.73	17.29	25.98	37.85		56.98	5.74	41.50	38.49	37.24	4.36	217	0.35	6.36	1.54	16.41	25.41	35.62	56.98	37.84	4.17	37.99	4.85	42.82	217	0.33	10.00	24.48	29.81	38.24	44.23	56.52	39.15	36.30	38.74	35.12	34.43
5	29.86	9.8	20.45	54.59	54.59	218	0.13	3.61	1.85	2.23	29.11		59.53	44.18	41.34	47.42	41.20		218	0.13	5.54	11.16	15.35	25.73	36.47	59.53	39.38	4.95	39.54	42.22		218	0.15	1.83	21.99	3.83	36.31	42.55	58.94	4.14	37.73	39.61	4.55	4.13
5	30.00	94.7	21.92	52.04	52.04	219	0.25	5.86	22.62	31.80	37.35	43.11	75.68						219	0.25	5.63	1.17	16.92	25.63	36.76		46.47	42.49	42.18	43.56		219	-0.31	0.33	0.68	26.35	34.33	41.47	67.22	72.69	66.50	39.95	42.50	4.84
6	0.00	46.2	14.94	58.83	31.67	1	1.49	6.79	8.85	11.42	14.35	19.55	56.72	54.65	52.27	52.27	43.48	46.82	1	1.49	6.67	1.44	15.29	22.48	33.23	56.71	49.25	52.29	47.18	4.24	31.87	1	0.48	1.70	7.69	1.46	12.97	18.52	49.84	53.53	48.90	48.99	46.17	41.77
6	0.14	49.4	14.96	32.03	32.03	2	1.86	8.43	11.73	15.92	39.49		57.71	53.67	53.96	53.96	45.74	39.12	2	1.68	6.29	1.37	15.17	22.66	33.73	56.88	49.24	51.54	47.95	4.66	32.23	2	0.44	1.48	5.30	8.51	11.71	15.17	49.58	54.35	46.34	48.22	47.75	44.45
6	0.27	51.2	15.42	31.74	31.74	3	0.92	8.81	12.48	2.29	43.96		58.86	55.92	47.46	47.46	46.18	24.64	3	0.83	5.98	1.44	15.13	22.54	32.62	58.95	48.58	52.79	46.88	4.42	31.71	3	0.43	1.19	6.85	9.95	11.76	17.23	5.50	56.99	46.27	49.68	48.26	41.73
6	0.41	54.4	15.08	31.82	31.82	4	0.79	6.48	1.85	15.73	23.86	55.68	59.82	54.24	49.42	49.42	43.38	44.26	4	0.79	6.36	11.55	14.79	22.79	32.85	59.82	49.61	52.94	48.44	39.75	31.23	4	0.36	0.99	8.96	14.53	17.35	11.59	53.79	56.77	49.33	45.32	41.94	49.68
6	0.55	6	15.43	32.19	32.19	5	1.18	1.92	33.36	51.25	51.75		57.48	55.56	54.88	54.88	46.87	38.67	5	0.93	6.67	1.90	14.98	22.66	33.12	57.39	5.35	52.66	47.62	4.14	31.93	5	0.36	1.29	4.57	8.36	11.92	15.41	48.77	55.24	47.27	49.48	49.67	43.58
6	0.69	55.3	16.23	31.88	31.88	6	0.74	6.73	1.73	13.29	39.67		57.96	55.20	53.73	53.73	43.56	43.38	6	0.74	6.15	1.41	14.92	22.62	33.28	57.75	5.11	52.56	49.53	4.73	33.33	6	0.82	1.45	7.73	11.27	13.18	16.59	53.47	53.27	49.33	48.39	47.48	43.54
6	0.83	58.3	15.77	32.06	32.06	7	1.42	9.42	14.85	37.73	54.49		56.79	55.74	54.12	54.12	32.92	33.68	7	1.42	6.36	1.33	15.23	23.40	33.64	56.57	5.84	52.75	47.54	38.74	3.56	7	0.94	6.65	1.18	16.69	2.24	13.22	54.54	49.72	48.84	41.56	37.00	46.42
6	0.96	56.4	15.89	31.94	31.94	8	0.62	6.74	9.67	12.29	42.73		57.90	54.84	49.69	49.69	43.79	37.58	8	0.73	6.42	1.84	14.55	23.16	33.23	57.74	48.14	51.59	48.49	39.47	31.27	8	0.22	1.36	7.48	13.17	17.37	1.87	51.85	54.62	47.27	46.86	42.75	48.22
6	1.10	47.2	15.35	32.01	32.01	9	1.42	5.29	11.54	41.69			55.15	54.24	53.84	53.84	46.94	46.74	9	1.30	6.16	1.80	15.35	22.91	32.85	55.22	48.17	52.53	48.88	4.85	32.44	9	0.44	1.37	6.11	9.33	11.98	16.35	46.96	52.13	46.50	47.68	49.23	45.22
6	1.24	45.7	15.44	31.95	31.95	10	1.17	7.54	11.13	14.73	43.54		57.13	54.57	54.44	54.44	41.22	43.71	10	1.17	6.17	1.73	15.13	22.73	32.92	57.99	48.87	53.33	48.69	4.51	31.22	10	0.33	1.45	4.35	8.78	11.93	15.99	5.74	53.97	46.48	48.91	49.94	45.84
6	1.38	57.9	15.75	31.51	31.51	11	1.86	9.74	12.67	14.92	43.73		55.96	55.19	54.47	54.47	42.98	46.34	11	1.23	6.62	1.39	15.42	22.66	32.65	54.52	48.75	52.34	49.26	4.86	31.59	11	0.33	1.27	7.53	1.48	13.93	18.29	42.91	52.60	47.93	49.78	47.25	41.89
6	1.51	5.2	15.88	31.85	31.85	12	1.56	4.79	8.73	12.63	23.61	47.38	58.39	57.22	46.78	46.78	23.93	29.91	12	1.56	6.17	1.15	15.48	22.23	33.42	58.84	5.28	53.48	48.43	4.75	35.49	12	0.36	1.12	3.55	7.85	11.91	15.96	5.88	55.69	5.85	49.39	5.50	45.36
6	1.65	46.7	15.61	32.2	32.2	13	0.89	4.92	7.91	1.74	15.42	23.48	59.86	55.97	53.12	53.12	44.48	47.66	13	0.99	6.18	1.92	15.80	23.16	33.92	6.72	49.77	52.42	46.90	38.83	29.13	13	0.21	0.82	2.47	9.96	14.34	6.72	49.57	57.58	5.78	5.11	45.34	47.57
6	1.79	45.7	15.64	31.79	31.79	14	1.68	1.23	35.54	53.40			6.45	54.59	51.23	51.23	42.72	44.30	14	1.43	6.23	1.25	15.48	22.41	33.42	6.24	51.49	53.66	47.83	39.95	32.47	14	0.64	1.18	3.82	7.98	1.62	14.47	49.23	58.28	49.65	5.33	5.13	45.85
6	1.93	57.8	14.98	31.59	31.59	15	1.49	9.79	16.29	23.16	29.17	36.92	58.73	55.56	52.89	52.89	4.60	45.46	15	1.11	5.74	1.25	15.29	22.79	33.42	58.35	51.61	51.68	48.63	41.45	35.24	15	0.23	1.78	4.39	7.81	1.83	14.36	5.64	55.72	49.45	48.34	48.59	46.12
6	2.06	61.9	15.56	31.29	31.29	16	1.56	5.52	7.79	1.29	12.23	18.63	56.72	53.37	54.78	54.78	44.20	38.85	16	1.38	6.29	1.98	14.92	22.48	33.48	57.47	51.43	53.16	47.63	4.71	32.00	16	0.50	2.20	7.56	1.72	13.54	19.83	53.36	51.92	5.45	5.69	46.29	4.68
6	2.20	64.9	15.78	32.04	32.04	17	1.17	7.67	12.42	17.67	23.14	57.87	57.78	55.20	51.53	51.53	4.92	4.75	17	1.30	6.29	11.23	15.42	22.54	33.61	57.78	5.33	52.59	48.65	41.26	31.47	17	0.57	1.00	4.77	7.94	14.30	11.42	48.13	55.84	47.39	47.92	46.53	49.65
6	2.34	66.8	15.85	32.28	32.28	18	1.41	4.92	1.79	12.92	44.49		57.77	53.52	54.13	54.13	43.72	44.82	18	1.40	5.79	1.79	15.17	22.41	33.15	57.90	49.63	52.97	47.59	4.94	31.79	18	0.39	1.17	3.22	7.32	15.39	11.35	48.91	54.53	49.31	47.29	44.12	51.15
6	2.48	54.1	15.58	32.06	32.06	19	1.35	7.15	11.48	4.23			58.39	54.00	52.37	52.37	42.86	39.83	19	1.39	5.79	1.78	15.35	22.91	34.23	58.13	49.15	52.53	48.44	4.67	33.97	19	0.33	1.96	4.84	9.23	12.22	17.93	51.28	55.65	47.72	48.67	48.82	42.59
6	2.61	55	15.14	32.24	32.24	20	1.11	1.19	34.35	45.87			57.92	56.68	55.33	55.33	43.95	46.66	20	0.99	6.35	1.39	14.98	22.66	33.64	57.75	49.68	52.73	48.70	39.86	31.22	20	0.74	7.45	1.96	13.70	16.35	2.91	56.59	48.93	49.64	45.85	41.19	38.11
6	2.75	52.2	14.86	31.58	31.58	21	0.86	9.38	13.35	21.73	41.34		6.42	54.28	54.71	54.71	4.52	45.94	21	0.86	6.86	1.42	15.15	23.17	33.23	6.37	5.56	53.59	48.18	41.43	33.53	21	0.37	1.31	4.74	8.25	11.29	15.61	52.48	57.82	47.35	49.27	51.38	44.19
6	2.89	59.7	15.21	32.05	32.05	22	1.36	1.69	36.36	55.48	38.20		59.26	58.27	47.78	47.78	41.39	39.15	22	1.18	6.73	1.24	15.29	22.54	33.23	59.13	49.65	51.94	47.79	39.64	29.93	22	0.43	1.17	3.69	1.60	15.18	7.69	52.79	55.56	46.63	47.80	45.94	48.32
6	3.03	6.8	15.58	31.66	31.66	23	0.89	6.43	11.67	16.41	41.91		58.66	57.15	54.37	54.37	42.28	41.15	23	0.88	5.54	1.27	14.80	22.79	32.80	58.54	49.71	52.61	49.55	4.45	34.55	23	0.32	1.27	4.88	9.36	11.72	14.82	5.94	55.61	48.49	48.81	48.80	47.18
6	3.16	58.7	15.43	31.46	31.46	24	1.39	8.12	14.32	2.23	23.29	3.67	6.36	54.84	49.64	49.64	37.97	22.88	24	1.18	6.42	1.28	15.23	22.29	33.53	6.47	49.48	51.73	47.67	38.87	3.64	24	0.43	0.95	3.49	7.80	1.86	14.55	49.42	58.94	48.32	47.21	48.85	45.90
6	3.30	61.8	16.37	31.74	31.74	25	0.91	5.12	9.67	12.17	42.87		57.95	56.88	52.97	52.97	43.84	21.29	25	0.97	6.23	1.64	15.23	22.91	32.48	58.47	48.52	52.63	48.54	4.68	33.72	25	0.24	0.92	3.52	8.22	11.43	15.23	51.99	54.57	47.36	48.33	49.63	45.78
6	3.44	58.1	15.99	31.83	31.83	26	1.42	4.92	8.17	1.92	15.79	48.51	56.87	56.95	53.29	53.29	36.65	34.28	26	1.42	6.16	1.36	14.79	22.91	32.92	57.87	5.33	52.49	48.15	39.85	3.96	26	0.39	1.57	7.35	14.29	17.71	1.95	5.23	54.15	49.45	45.75	41.57	49.84
6	3.58	44.6	15.97	31.83	31.83	27	1.14	1.23	12.64	43.68			59.67	56.82	45.64	45.64	4.52	34.71	27	1.14	6.23	1.46	14.85	22.65	33.35	59.66	48.52	54.39	47.12	41.34	31.20	27	0.32	1.24	8.47	14.47	2.35	11.58	52.80	57.47	49.58	43.62	39.85	51.84
6	3.71	48.5	16.53	31.51	31.51	28	1.00	9.29	14.64	22.40	42.96		57.95	54.64	54.22	54.22	41.66	35.70	28	0.99	6.42	1.33	14.85	22.41	33.62	57.93	49.44	52.50	46.96	4.32	32.43	28	0.49	1.20	5.41	9.65	13.11	18.47	5.61	55.13	47.64	5.31	46.26	41.71
6	3.85	57.7	16.18	31.05	31.05	29	1.36	6.36	9.92	12.42	19.85	38.80	57.54	54.55	53.00	53.00	43.98	44.95	29	1.23	6.23	1.64	15.48	23.42	32.13	57.50	5.20	53.69	46.66	4.29	34.38	29	0.31	1.23	3.73	7.72	1.94	15.57	5.25	54.26	48.73	47.94	51.57	44.15
6	3.99	44.8	16.23	30.52	30.52	30	1.16	5.91	1.66	4.42			57.97	54.96	53.74	53.74	4.93	25.79	30	1.16	6.54	1.46	15.54	22.48	33.48	57.29	51.16	53.20	47.39	39.11	3.84	30	0.32	1.97	7.19	1.23	13.45	17.98	5.83	54.22	49.98	51.38	45.35	41.54
6	4.13	53.2	15.92	31.33	31.33	31	1.48	9.23	11.42	42.48			57.99	55.93	42.22	42.22	4.89	19.43	31	0.94	6.16	1.24	15.42	21.66	32.54	57.87	5.47	54.88	47.34	4.37	29.89	31	0.44	1.13	7.72	14.68	19.54	1.82	5.39	55.24	49.68	44.80	4.39	52.91
6	4.27	53.3	15.49	31.75	31.75	32	1.50	4.66	7.79	9.98	13.63	41.61	59.37	55.18	54.81	54.81	45.63	37.80	32	1.30	6.67	1.45	15.35	22.16	33.23	59.59	5.82	54.43	46.22	4.72	29.99	32	0.29	1.19	3.84	1.84	15.15	7.93	51.75	56.92	49.15	51.71	43.60	49.46
6	4.40	47.4	15.48	31.28	31.28	33	1.45	5.23	9.54	12.17	42.36		6.17	55.68	54.35	54.35	41.88	46.78	33	0.92	6.23	1.65	15.42	22.67	32.98	6.18	5.20	53.00	45.84	39.93	32.19	33	0.69	1.19	5.86	1.87	12.22	16.47	5.81	58.58	48.41	5.87	45.21	41.59
6	4.54	49.9	15.32	31.34	31.34	34	1.52	5.23	1.23	15.16	22.29	4.82	6.24	57.35	53.85	53.85	44.48	41.33	34	1.32	5.98	1.34	14.98	22.29	32.92	6.41	5.96	53.80	45.63	39.72	32.43	34	0.49	0.95	3.75	7.75	1.23	13.91	47.96	59.42	49.49	48.62	51.47	45.42
6	4.68	51.5	15.33	32.05	32.05	35	0.98	4.54	8.42	9.92	12.63	2.17	58.88	56.17	55.82	55.82	39.86	23.76	35	1.36	6.17	1.46	14.73	22.40	33.80	59.70	49.29	53.72	47.64	4.48	3.57	35	0.27	0.99	3.86	12.74	17.92	8.99	52.99	56.44	48.29	49.56	42.36	5.28
6	4.82	52.1	15.62	31.84	31.84	36	1.17	5.73	1.35	13.63	18.23	23.35	56.99	52.76	52.47	52.47	46.14	18.67	36	1.55	6.23	1.77	14.98	22.35	32.54	57.28	5.45	54.40	47.17	4.51	3.37	36	0.50	1.80	4.73	11.55	18.39	9.47	5.77	54.25	47.72	5.94	42.18	5.27
6	4.95	53.4	15.56	31.75	31.75	37	1.80	6.68	1.23	14.34	21.13	43.23	57.28	53.58	54.98	54.98	41.32	43.35	37	1.80	6.68	1.36	15.16	22.98	33.35	57.28	51.23	51.76	47.34	39.68	3.64	37	0.74	1.66	6.97	1.24	17.35	13.41	49.64	54.40	49.99	48.63	41.85	45.54
6	5.09	56.9	16.3	31.66	31.66	38	0.93	4.48	7.85	11.23	17.63	4.99	57.17	54.63	54.98	54.98	44.31	25.80	38	1.60	6.16	1.83	15.35	22.91	32.14	57.47	48.65	53.33	47.69	41.32	34.84	38	0.48	1.24	7.74	1.65	12.35	16.35	5.95	54.25	47.73	49.76	47.66	43.40
6	5.23	49	16.13	31.96	31.96	39	1.43	9.23	11.60	41.67			57.93	53.90	53.73	53.73	45.35	48.74	39	1.43	5.98	1.26	15.13	23.29	33.48	57.58	5.61	54.77	45.94	38.39	3.47	39	0.50	1.34	3.85	1.44	12.60	8.12	49.46	54.81	49.74	5.63	46.75	49.57
6	5.37	48.4	16.63	31.79	31.79	40	1.24	7.42	1.67	41.17			6.42	58.69	55.45	55.45	27.65		40	1.24	6.44	1.26	14.98	22.79	33.50	6.32	51.42	54.25	46.78	4.92	3.50	40	0.49	1.37	7.84	1.42	13.97	3.86	51.84	57.31	48.97	52.72	45.21	49.54
6	5.50	51.8	16.22	32.16	32.16	41	1.17	5.48	9.92	11.13	43.44		56.77	57.42	46.64	46.64	35.66	26.17	41	1.28	6.64	1.30	15.85	21.98	33.79	56.96	5.46	54.85	47.00	4.58	3.56	41	0.59	3.11	6.95	1.35	12.59	18.38	53.24	51.73	48.63	53.48	44.86	41.85
6	5.64	49.7	16.09	31.72	31.72	42	1.55	1.17	4.98				58.52	57.29	51.60	51.60	4.34	37.55	42	1.33	5.99	1.52	15.67	22.55	32.66	58.27	49.44	53.82	46.35	4.60	33.52	42	0.48	1.37	4.19	8.33	11.11	16.52	49.96	55.92	47.38	48.46	51.54	42.97
6	5.78	49.1	16.31	31.62	31.62	43	1.74	8.99	12.48	42.42			58.56	53.91	55.68	55.68	43.65	45.57	43	1.36	6.43	1.40	15.73	23.29	34.29	58.21	52.52	52.35	45.68	39.23	31.38	43	0.86	1.25	5.67	9.92	11.96	17.78	46.56	56.49	5.31	49.21	47.63	41.58
6	5.92	48.4	16.27	31.68	31.68	44	1.31	7.63	11.42	15.98	21.63	47.62	57.51	56.28	54.42	54.42	45.24	41.22	44	1.31	6.22	1.33	15.43	22.85	32.85	57.52	5.39	54.40	46.57	39.70	31.87	44	0.41	1.49	5.66	1.33	12.26	17.36	51.78	54.48	47.96	52.25	46.32	42.85
6	6.05	53.2	16.51	31.59	31.59	45	1.49	5.67	1.13	13.67	19.66	36.54	6.27	54.27	52.54	52.54	44.76	42.75	45	1.17	6.16	1.81	15.45	22.48	33.91	6.23	52.25	51.58	45.19	38.74	29.63	45	0.24	1.82	3.12	1.12	13.39	6.68	5.58	58.18	49.57	49.86	44.38	49.78
6	6.19	59.2	17.49	30.79	30.79	46	1.35	4.98	8.42	11.67	43.29		55.27	55.51	55.62	55.62	41.34	43.45	46	1.60	6.18	11.12	15.42	23.12	33.80	55.45	49.21	53.55	46.84	39.63	31.25	46	0.58	2.57	7.86	11.33	12.87	17.42	51.36	5.39	48.18	5.75	45.73	41.81
6	6.33	57.1	17.01	31.31	31.31	47	1.12	4.79	8.29	1.54	14.63	23.46	55.52	57.14	45.68	45.68	33.87	39.23	47	1.53	6.54	1.27	15.73	23.73	32.55	56.39	5.64	52.26	47.73	39.29	31.86	47	0.71	2.61	7.57	1.35	13.17	17.47	51.52	51.77	49.76	48.47	45.93	43.15
6	6.47	55.1	17.12	31.65	31.65	48	1.18	4.48	1.36	15.17	21.73	28.35	56.74	55.99	53.25	53.25	41.88	44.55	48	1.43	6.23	1.72	15.29	22.48	32.48	57.17	5.19	52.20	47.56	39.89	31.26	48	0.31	1.20	5.97	9.58	12.32	16.55	51.17	53.25	47.98	48.42	47.87	43.38
6	6.60	52.8	16.61	31.32	31.32	49	1.53	5.42	1.86	42.79			59.97	54.12	55.69	55.69	43.43	42.98	49	1.53	5.67	1.24	16.13	22.48	33.30	6.30	5.18	52.14	46.29	4.36	31.47	49	0.38	0.96	4.32	8.35	11.27	16.97	51.53	58.12	48.48	47.30	49.54	43.27
6	6.74	54.1	16.47	30.51	30.51	50	1.46	5.42	11.29	14.54	44.35		56.72	57.29	53.20	53.20	31.12	29.94	50	1.30	5.79	1.54	14.92	22.17	32.54	56.86	49.66	52.88	48.56	4.62	31.40	50	0.43	1.43	3.89	11.47	14.56	8.15	49.40	52.66	48.98	5.39	45.68	47.44
6	6.88	47.1	15.68	30.43	30.43	51	1.55	6.44	9.98	12.98	42.22		57.79	57.69	55.82	55.82	24.52		51	1.48	6.17	1.85	15.92	22.63	32.92	57.88	49.58	52.34	47.61	4.58	32.37	51	0.44	0.99	4.77	8.15	11.64	15.75	49.89	54.89	47.45	47.27	49.93	44.29
6	7.02	44.5	15.14	30.7	30.7	52	1.11	7.46	11.54	15.85	21.43	55.37	55.65	55.73	55.98	55.98	42.26	25.39	52	1.11	6.29	1.46	15.23	22.73	33.42	55.64	49.18	51.74	47.82	39.82	31.94	52	0.45	2.47	7.74	1.78	13.34	17.35	52.38	49.43	47.51	48.44	45.55	42.56
6	7.16	51.1	14.98	31.22	31.22	53	1.56	6.36	11.23	4.86			57.60	58.42	48.65	48.65	36.43	23.93	53	1.18	6.15	1.29	15.42	23.35	33.90	57.66	49.97	52.90	47.42	4.79	33.27	53	0.30	1.33	5.17	8.56	11.32	15.86	49.18	55.14	47.27	48.30	49.92	44.50
6	7.29	58.6	15.44	30.82	30.82	54	1.32	6.23	1.73	14.35	2.48	51.39	59.31	52.91	54.87	54.87	43.69	44.13	54	1.32	6.35	1.85	15.13	22.62	33.54	59.32	51.18	52.67	48.76	39.61	3.86	54	0.48	0.99	2.99	6.74	14.85	11.19	49.37	56.92	49.13	48.94	45.82	5.63
6	7.43	6.8	16.27	31.06	31.06	55	1.23	5.54	8.29	12.73	39.36	56.37	57.35	54.38	51.44	51.44	43.25	36.65	55	1.23	6.54	10.00	15.93	22.80	32.48	57.58	52.56	53.64	47.39	4.39	31.21	55	0.37	1.55	7.19	14.18	18.58	1.82	51.43	54.93	51.83	44.46	41.15	51.14
6	7.57	49.7	16.2	31.15	31.15	56	0.98	5.17	1.49	15.13	23.16	41.69	59.37	54.70	54.49	54.49	44.75	44.27	56	1.84	6.29	1.56	14.98	23.39	32.62	59.49	49.00	52.68	48.24	4.49	36.20	56	0.28	0.98	2.96	1.13	12.33	15.93	5.32	56.77	5.84	49.96	48.48	43.61
6	7.71	43.7	16.27	31.01	31.01	57	1.49	6.79	9.98	12.92	22.79	53.12	58.55	54.63	52.34	52.34	43.15	44.59	57	1.49	6.42	1.62	15.22	22.98	32.54	58.55	5.60	52.84	46.39	38.94	31.19	57	0.67	1.33	6.83	9.97	11.65	15.96	5.22	56.37	48.54	48.80	48.16	43.22
6	7.84	44	16.03	30.82	30.82	58	1.18	5.67	8.48	12.48	19.29	41.67	54.92	56.28	44.64	44.64	33.53	32.85	58	1.18	6.55	1.33	15.43	22.85	33.29	55.23	51.23	52.50	48.51	4.76	33.83	58	0.46	1.83	6.89	9.94	12.48	15.95	5.56	51.74	49.72	48.54	47.34	44.17
6	7.98	45.9	16.13	30.48	30.48	59	1.17	8.67	12.35	21.67	48.12		59.85	56.93	53.75	53.75	41.24	2.70	59	1.45	5.85	1.47	15.85	22.54	33.49	58.66	51.72	52.83	46.37	4.31	3.88	59	0.49	1.00	8.12	11.11	17.22	3.87	47.65	55.93	49.74	5.16	42.64	49.54
6	8.12	53.7	16.49	31.69	31.69	60	1.18	5.14	1.98	41.67			58.31	57.79	49.71	49.71	26.78		60	1.31	6.42	1.44	15.74	22.85	33.17	58.41	49.69	53.41	47.20	39.42	31.65	60	0.57	1.28	7.45	1.36	13.21	17.35	51.39	55.17	48.49	51.47	45.29	41.54
6	8.26	48.1	16.34	31.41	31.41	61	1.52	6.23	1.29	15.78	3.23	44.24	56.82	54.49	55.64	55.64	44.62	2.81	61	1.43	6.36	1.26	14.91	22.29	32.85	57.18	52.43	52.58	46.18	4.67	31.53	61	0.81	3.44	7.56	1.28	13.59	2.61	54.34	5.42	5.29	49.53	44.76	4.65
6	8.39	48.1	16.8	30.68	30.68	62	1.67	9.92	16.80	4.55			58.49	55.32	48.14	48.14	43.88	26.59	62	1.17	6.74	1.55	15.80	22.73	32.79	58.22	51.40	53.87	47.96	4.96	33.85	62	0.44	1.42	4.67	7.70	11.31	15.78	51.78	54.44	48.68	5.47	5.90	45.14
6	8.53	61.1	17.58	31.2	31.2	63	0.85	6.36	12.48	42.68			58.93	55.00	53.88	53.88	43.44	37.74	63	0.84	6.24	1.82	15.42	22.29	33.36	59.12	48.61	51.80	47.51	41.86	31.89	63	0.31	1.35	4.81	1.36	13.89	18.46	51.13	56.69	47.56	49.57	46.38	41.49
6	8.67	54.4	17.63	31.74	31.74	64	1.17	5.17	9.42	11.67	43.37		57.58	55.58	54.76	54.76	22.89		64	1.17	5.67	1.58	15.48	22.54	33.48	57.76	5.85	53.22	46.23	39.96	3.76	64	0.56	1.44	4.68	14.59	2.47	1.48	5.88	54.81	48.76	43.78	39.33	51.75
6	8.81	5.6	17.8	31.82	31.82	65	1.18	1.17	16.67	23.92	41.99		59.49	55.98	44.66	44.66	45.62	39.44	65	1.51	6.45	1.91	15.29	22.62	33.48	59.16	5.97	54.46	47.64	4.71	32.67	65	0.31	1.30	3.46	8.34	11.14	15.14	51.46	56.18	5.95	49.54	51.98	44.24
6	8.94	55.1	17.16	31.48	31.48	66	1.24	4.73	8.14	1.98	14.30	19.35	58.43	53.26	54.33	54.33	44.26	39.67	66	1.25	6.16	1.33	14.80	22.73	33.73	58.61	49.97	53.88	47.79	38.67	31.75	66	0.48	1.55	4.35	8.73	11.37	14.68	51.41	55.85	47.68	49.79	48.76	45.33
6	9.08	53.7	16.78	31.99	31.99	67	1.17	9.97	37.23				57.49	56.78	48.38	48.38	38.56	42.22	67	1.17	6.29	1.19	14.80	22.54	32.85	57.16	5.86	53.93	46.97	4.86	32.36	67	0.57	1.36	6.57	8.99	11.43	15.19	47.48	55.63	48.22	49.69	49.72	43.13
6	9.22	55.1	16.93	30.89	30.89	68	1.36	4.54	7.83	1.65	12.92	16.92	58.53	#VALUE!	#VALUE!	#VALUE!	#VALUE!	34.34	68	1.42	6.54	1.43	15.55	21.92	33.23	58.45	5.89	53.79	47.67	4.30	3.94	68	0.33	1.76	7.29	14.89	19.96	1.82	53.33	54.62	49.48	45.36	4.34	52.14
6	9.36	52.5	17.55	31.15	31.15	69	1.11	4.73	1.64	14.74	18.79	22.91	58.13	53.89	5.76	5.76	43.82	45.66	69	1.24	6.35	1.55	14.85	22.35	33.23	58.72	5.81	53.39	46.96	39.65	31.46	69	0.35	1.27	3.45	7.59	1.85	15.92	49.83	55.80	5.79	48.93	51.34	43.96
6	9.49	58.3	17.97	31.03	31.03	70	0.68	1.23	39.87				59.27	54.88	51.23	51.23	39.40	48.47	70	0.68	6.23	1.42	14.98	22.66	33.24	59.19	5.27	53.29	47.36	4.38	32.89	70	0.44	0.94	5.73	1.34	12.59	16.27	52.38	56.61	48.33	5.72	46.65	43.16
6	9.63	64.9	17.85	30.72	30.72	71	1.45	9.55	15.23	28.29	43.49		59.75	61.69	51.54	51.54	42.84	45.64	71	0.93	5.67	1.56	15.13	22.73	33.30	59.68	5.42	53.18	48.74	41.86	35.27	71	0.44	1.24	4.49	9.78	12.18	15.44	53.30	56.52	49.43	5.22	48.46	44.76
6	9.77	62.5	17.53	31.33	31.33	72	1.56	4.54	7.66	1.85	17.35	24.23	58.15	55.73	53.75	53.75	44.74	44.81	72	1.43	5.54	1.66	15.35	22.35	32.78	58.31	51.43	53.36	46.23	4.47	3.46	72	0.38	1.37	3.29	1.72	14.98	7.11	48.74	55.76	5.77	51.34	43.78	48.24
6	9.91	57.2	16.75	30.71	30.71	73	1.80	9.73	13.35	42.87			57.14	54.94	53.67	53.67	41.95	38.42	73	1.67	6.36	1.59	15.35	23.41	33.65	57.53	49.47	51.91	47.88	39.57	3.64	73	0.25	1.55	7.72	14.44	17.95	11.59	51.45	53.14	49.75	44.28	41.36	49.16
6	10.05	52.8	16.8	29.98	29.98	74	1.12	7.13	11.62	14.17	19.48	4.56	59.35	55.30	53.74	53.74	43.79	19.88	74	1.12	6.68	1.82	15.55	22.29	33.97	59.35	49.57	53.30	48.52	4.75	35.60	74	0.36	1.57	6.84	1.93	12.89	17.84	53.99	56.56	48.26	5.33	48.59	42.73
6	10.18	55.5	16.68	30.82	30.82	75	1.30	4.86	7.98	1.86	14.98	52.74	56.56	59.36	46.77	46.77	36.38	21.97	75	0.99	6.86	1.47	15.48	22.54	33.53	56.78	48.53	51.55	47.44	4.75	3.84	75	0.20	1.93	7.36	1.75	16.91	12.95	51.36	53.88	47.53	47.85	42.15	46.37
6	10.32	6	16.84	30.69	30.69	76	0.98	5.23	1.47	15.35	23.80	53.95	59.85	56.63	52.98	52.98	35.90	23.70	76	0.98	5.92	1.55	15.63	22.73	32.73	59.99	49.61	53.69	46.90	41.22	31.16	76	0.33	0.96	3.83	8.17	11.59	16.68	46.86	58.53	48.28	49.24	5.81	42.47
6	10.46	58.2	17.18	30.58	30.58	77	1.93	4.86	8.42	11.17	16.42	57.35	57.38	55.83	55.63	55.63	48.42	16.87	77	1.34	6.44	1.90	15.67	22.79	32.92	57.60	49.69	51.95	46.76	39.47	3.19	77	0.43	1.29	6.35	12.82	16.96	1.75	51.65	54.39	47.82	43.54	43.13	49.79
6	10.60	58.5	17.2	30.59	30.59	78	0.87	5.73	1.73	15.13	22.66	3.23	58.56	53.37	55.37	55.37	44.97	46.93	78	1.00	6.36	1.90	14.85	23.16	32.98	58.96	49.88	51.88	46.69	39.85	32.48	78	0.31	0.98	3.32	11.57	16.88	7.99	51.80	55.73	49.54	48.80	42.22	48.81
6	10.73	59.1	17.4	30.22	30.22	79	1.29	5.44	8.98	12.67	17.85	24.23	58.64	54.43	55.89	55.89	47.86	25.69	79	1.14	6.79	1.52	15.42	22.67	33.35	58.89	51.25	51.89	47.68	38.45	3.77	79	0.31	1.31	3.65	11.73	15.79	7.65	5.89	56.27	49.57	48.27	44.54	5.26
6	10.87	47.4	16.92	30.65	30.65	80	1.17	4.79	9.85	14.23	19.54	26.54	56.58	53.46	53.32	53.32	43.15	46.51	80	1.42	6.29	11.85	15.48	22.98	32.92	56.83	49.34	5.99	47.71	39.31	33.22	80	0.27	2.23	6.75	1.48	12.60	17.48	52.95	52.55	47.29	46.75	47.98	43.14
6	11.01	51.9	16.48	30.83	30.83	81	1.51	4.86	8.65	11.42	16.41	44.93	57.98	56.89	45.87	45.87	39.24	33.54	81	1.48	6.23	1.59	14.80	23.40	33.92	58.19	49.33	52.98	48.60	4.39	31.89	81	0.79	0.96	6.98	1.25	17.97	13.34	46.51	56.37	47.98	49.66	42.12	48.46
6	11.15	56.8	16.73	30.89	30.89	82	0.99	5.99	12.22	18.55	21.79	28.48	6.64	56.60	45.38	45.38	34.15	34.98	82	0.99	6.16	1.28	15.30	22.16	32.85	6.77	51.96	51.25	46.68	41.40	31.38	82	0.24	0.95	5.24	13.00	19.87	9.24	5.67	59.59	49.69	47.45	41.76	47.90
6	11.28	68.6	16.73	30.28	30.28	83	0.98	5.18	9.54	12.67	16.67	24.29	56.47	54.95	54.32	54.32	43.58	41.82	83	1.12	6.42	1.92	14.92	23.23	33.17	56.87	49.67	52.50	48.46	4.19	32.89	83	0.24	1.23	3.86	7.83	11.22	13.93	48.96	53.94	48.77	47.86	49.36	46.82
6	11.42	67.7	16.72	30.78	30.78	84	0.92	5.15	7.73	12.64	37.27		59.78	56.73	53.32	53.32	39.86	23.85	84	1.47	5.98	1.66	14.92	22.54	32.48	59.87	49.59	5.67	47.86	39.85	31.91	84	0.24	1.61	5.49	9.71	12.91	15.97	53.43	57.59	46.87	47.25	46.66	43.31
6	11.56	71.5	16.94	31.48	31.48	85	0.33	5.44	11.14	38.99			62.85	55.75	52.82	52.82	42.89	47.54	85	0.43	6.42	1.16	15.73	22.79	32.35	62.89	5.53	53.89	47.74	41.67	38.73	85	-0.85	1.43	5.78	9.55	11.59	16.18	59.27	57.89	48.25	5.63	48.19	44.33
6	11.70	71.1	16.98	30.81	30.81	86	0.33	5.23	8.98	11.64	42.73		63.98	54.12	51.65	51.65	43.95	47.46	86	0.32	5.86	9.98	15.98	22.40	32.36	64.23	5.94	52.52	46.98	41.69	31.66	86	0.24	0.96	4.98	9.96	13.85	20.00	61.57	59.34	49.35	5.47	44.86	42.73
6	11.83	73.8	17.77	31.28	31.28	87	0.56	5.23	11.17	4.79			63.69	56.33	46.83	46.83	34.67	35.56	87	0.56	5.86	1.30	15.85	22.48	32.79	63.78	48.87	52.32	47.18	41.19	33.68	87	0.16	1.44	5.47	1.34	13.72	19.70	61.55	55.88	47.55	5.94	45.48	41.21
6	11.97	72.3	17.83	31	31	88	0.32	7.67	15.13	22.43	27.19	51.75	63.30	55.62	53.45	53.45	46.69	29.31	88	0.59	6.43	1.86	15.63	23.19	33.15	63.39	5.82	53.32	48.34	4.77	31.17	88	-0.40	1.69	3.70	7.47	11.23	15.49	6.40	57.56	49.53	48.50	51.30	44.87
6	12.11	71.4	18.14	30.62	30.62	89	0.18	5.99	12.35	2.66	4.80		62.99	56.96	55.18	55.18	44.55	45.57	89	0.18	6.16	1.29	15.17	22.79	33.42	63.41	5.31	51.30	47.40	4.45	31.89	89	-0.59	1.82	6.74	1.56	12.99	18.59	6.56	55.67	48.85	47.58	46.19	42.18
6	12.25	71.8	18.57	30.87	30.87	90	0.18	4.79	8.98	11.67	17.35	37.67	62.92	56.72	48.64	48.64	41.13	36.46	90	0.18	6.29	1.25	15.14	22.23	33.43	62.98	5.39	52.34	47.26	39.35	31.69	90	0.17	0.79	5.48	9.72	12.70	17.92	59.46	57.76	48.34	5.15	45.84	42.54
6	12.38	64.7	17.94	30.87	30.87	91	0.32	5.73	1.67	34.91	54.50		61.89	56.53	53.25	53.25	42.64	39.49	91	0.32	6.29	1.62	15.29	22.35	32.17	61.93	51.13	51.74	47.24	39.63	3.14	91	0.84	1.37	7.30	13.82	18.64	11.19	59.11	55.90	5.75	44.93	41.26	49.95
6	12.52	62.6	17.52	30.34	30.34	92	0.43	6.18	11.35	42.17			61.43	57.54	49.67	49.67			92	0.55	6.66	1.42	15.35	22.41	32.61	61.44	5.82	53.48	46.89	4.27	31.80	92	-0.13	0.98	4.26	7.96	11.56	15.60	58.14	56.42	47.25	49.45	5.55	43.65
6	12.66	63.6	17.08	30.29	30.29	93	0.39	4.73	1.54	16.67	25.49	55.62	62.82	57.12	52.19	52.19	37.13	35.25	93	0.31	5.92	1.54	15.42	22.92	33.65	62.88	49.32	52.64	47.39	4.91	32.79	93	-0.17	0.83	2.95	8.95	11.11	15.18	57.89	59.25	5.27	47.74	5.67	44.35
6	12.80	63.9	16.08	30.97	30.97	94	0.68	4.29	8.37	1.42	16.17	45.18	6.93	56.58	48.89	48.89			94	0.93	6.18	1.37	15.79	22.66	32.13	61.18	5.32	54.27	46.93	4.71	3.85	94	0.17	1.58	7.81	15.55	2.13	11.18	57.22	56.94	49.89	43.71	4.15	52.23
6	12.94	62.9	15.68	30.61	30.61	95	0.18	7.42	13.42	2.73	27.74	38.69	61.32	51.51	51.69	51.69	27.56		95	0.18	6.15	1.67	15.48	22.73	33.38	61.49	49.43	51.53	47.99	4.21	33.23	95	0.84	1.78	7.62	1.99	14.68	18.97	59.28	53.22	48.32	48.30	45.24	4.34
6	13.07	67.9	16.13	31.1	31.1	96	0.83	5.54	11.55	18.54	24.23	3.14	62.27	54.18	55.40	55.40	21.84		96	0.86	6.48	1.77	15.17	22.41	33.48	62.43	51.62	52.35	48.44	4.43	31.18	96	0.23	0.83	3.55	1.57	13.87	7.36	55.40	59.87	49.90	49.17	47.28	49.15
6	13.21	73.8	16.88	30.65	30.65	97	0.89	4.36	8.54	12.42	23.54	51.25	61.85	54.14	52.93	52.93	44.85	44.86	97	0.86	6.79	1.45	15.80	22.66	32.42	61.29	49.84	51.88	46.73	41.28	33.42	97	0.19	1.19	3.73	7.77	1.79	14.86	57.00	57.64	49.23	48.14	49.12	44.50
6	13.35	71.9	17.2	31.03	31.03	98	0.76	4.86	8.14	12.13	15.23	2.55	59.15	5.21	46.24	46.24	45.36	46.40	98	0.69	6.11	1.86	15.35	23.63	32.92	59.17	51.25	51.49	48.27	41.19	32.45	98	-0.52	2.36	6.69	9.93	13.82	17.46	56.18	52.39	49.11	47.71	47.35	42.55
6	13.49	73.2	17.74	30.17	30.17	99	0.93	5.17	7.85	1.35	13.74	2.42	59.66	48.14	47.32	47.32	5.47	27.63	99	1.52	6.17	1.35	15.73	22.85	33.35	59.85	51.82	53.93	45.92	4.63	31.98	99	0.46	2.38	6.41	9.85	11.71	17.68	56.17	54.55	49.40	51.37	47.76	42.46
6	13.62	68	17.06	28.61	28.61	100	0.85	4.87	8.98	12.55	19.48	53.99	58.33	52.58	53.59	53.59	28.42		100	0.93	6.17	1.64	14.85	22.63	33.85	58.48	49.58	52.54	48.16	4.70	31.23	100	0.24	1.38	5.33	12.26	16.21	8.85	53.76	53.85	47.36	49.40	43.17	48.62
6	13.76	61.2	16.52	28.6	28.6	101	0.86	5.43	11.17	4.82			59.88	53.30	53.85	53.85	43.83	26.97	101	0.84	5.98	1.86	15.73	22.54	33.79	59.95	49.70	53.13	46.79	4.30	3.35	101	0.15	1.20	4.00	8.12	15.73	1.94	54.92	55.72	47.32	48.29	43.68	5.89
6	13.90	61.6	16.72	27.89	27.89	102	0.56	5.82	1.23	13.35	2.30	45.62	6.94	49.44	48.56	48.56	42.72	45.82	102	0.85	6.35	1.56	15.35	22.16	33.18	61.96	51.72	53.68	47.65	41.78	35.17	102	0.77	1.31	6.78	1.28	13.22	19.35	56.79	56.30	5.39	51.25	46.28	42.38
6	14.04	67.4	17.08	28.66	28.66	103	1.24	4.92	8.48	11.48	17.23	46.74	59.64	55.79	52.54	52.54	38.14	37.12	103	1.36	5.92	1.23	15.30	22.73	33.73	59.86	51.34	52.29	47.82	39.93	32.26	103	0.28	1.47	6.48	1.57	12.87	16.86	54.55	56.31	49.27	49.41	46.27	41.88
6	14.17	62.6	17.16	29.2	29.2	104	0.84	6.29	9.86	13.42	41.54		57.92	55.68	52.50	52.50	44.47	38.78	104	0.83	6.29	1.76	15.54	22.40	33.84	57.98	5.95	53.48	46.32	4.97	32.82	104	0.25	1.34	6.69	9.87	12.49	18.53	52.13	54.97	49.19	5.12	47.67	42.37
6	14.31	6.8	17.28	28.57	28.57	105	0.88	9.55	33.85	55.67			61.47	57.15	55.46	55.46	29.27		105	0.87	6.17	1.69	15.67	22.79	33.23	61.50	49.54	52.95	48.84	39.87	31.44	105	0.20	1.74	7.75	13.67	17.71	1.97	53.22	59.68	48.32	45.16	42.99	5.55
6	14.45	6.9	16.38	28.76	28.76	106	1.49	6.16	11.35	41.73			58.53	5.43	52.64	52.64	48.69	28.22	106	1.17	6.36	1.53	15.23	22.66	33.17	58.75	5.89	53.61	47.56	41.29	32.14	106	0.40	1.72	5.76	9.85	12.23	17.46	53.36	55.29	49.79	5.72	47.87	42.52
6	14.59	6.7	15.94	28.59	28.59	107	1.55	9.42	11.79	16.48	4.23		56.95	5.22	51.54	51.54	44.46	45.89	107	1.17	6.42	1.17	15.67	22.85	32.73	56.64	5.95	52.83	47.16	4.30	31.52	107	0.64	1.58	7.53	14.44	18.77	1.79	49.14	53.49	49.76	44.58	4.94	49.89
6	14.72	58.4	15.25	28.11	28.11	108	2.70	9.98	17.92	41.77			6.71	53.61	53.48	53.48			108	1.43	6.42	1.79	15.16	22.62	32.65	6.19	51.19	54.48	45.99	39.85	32.15	108	0.39	1.43	3.78	8.46	1.99	16.27	47.36	58.79	49.88	5.54	51.28	42.29
6	14.86	62.5	15.9	27.73	27.73	109	1.15	8.48	12.48	18.92	45.11		59.24	56.35	32.48	32.48			109	0.98	6.48	1.73	15.73	22.67	33.15	59.38	49.79	53.75	47.98	39.78	31.33	109	0.45	1.48	7.66	13.72	18.50	1.86	55.12	55.57	49.27	45.43	41.99	5.94
6	15.00	61.3	15.78	28.99	28.99	110	0.99	7.73	13.42	38.45	49.00		59.48	48.32	52.88	52.88			110	0.99	6.29	1.77	15.16	22.91	33.30	59.37	49.73	51.90	48.79	39.25	31.76	110	0.27	1.23	5.68	12.85	16.83	1.48	53.55	56.33	47.48	47.96	43.56	48.79
6	15.14	49.9	15.84	28.46	28.46	111	1.42	4.98	8.85	11.14	16.54	42.29	59.46	5.55	5.84	5.84	3.42		111	1.42	6.54	9.82	15.54	22.40	33.41	59.16	49.77	54.17	48.46	41.56	33.29	111	0.45	1.34	8.19	1.60	13.43	18.56	5.27	56.83	5.55	5.89	46.46	42.78
6	15.27	51.9	16.52	28.37	28.37	112	0.72	4.98	8.41	11.48	18.35	5.56	59.94	47.32	46.62	46.62	43.87	47.75	112	0.71	5.98	1.48	15.48	22.73	33.54	6.45	51.38	53.83	47.93	39.65	32.26	112	0.40	1.28	4.72	8.19	11.59	16.92	54.32	56.42	48.19	49.79	51.31	44.28
6	15.41	66.7	17.46	28.28	28.28	113	1.34	6.17	1.98	39.48			6.16	48.83	49.54	49.54	46.72	24.24	113	1.31	6.29	1.36	15.42	22.54	32.23	6.19	5.69	53.00	47.51	39.65	32.42	113	0.48	1.44	5.58	8.43	1.81	14.55	5.15	58.45	47.37	48.69	49.73	45.34
6	15.55	65.3	17.87	27.88	27.88	114	1.18	4.67	8.76	11.93	21.42	51.49	6.45	51.86	27.92	27.92			114	1.43	6.17	1.35	14.73	22.63	33.48	6.70	5.58	53.86	47.19	41.57	3.97	114	0.17	1.31	3.62	11.49	15.56	8.72	53.67	57.47	49.64	5.25	43.43	5.39
6	15.69	62.4	18.2	28.25	28.25	115	1.58	4.54	9.55	12.24	18.63	43.42	57.61	46.37	47.42	47.42	25.65		115	1.18	5.93	1.38	15.45	22.73	33.29	58.78	49.92	52.99	46.23	4.72	31.49	115	0.44	2.00	6.88	1.63	12.95	19.84	54.87	52.53	47.90	5.73	45.25	4.19
6	15.83	57.8	17.42	28.35	28.35	116	1.18	6.66	1.86	22.89	39.68		6.21	46.31	53.64	53.64	13.24		116	1.52	6.24	9.97	15.48	22.17	33.67	6.36		53.95	47.27	4.80	38.49	116	0.18	1.46	4.19	7.36	1.52	14.78	52.60	58.96	5.47	51.72	5.97	45.93
6	15.96	63.3	16.52	28.18	28.18	117	1.52	7.23	1.54	19.35	4.31		6.13	52.59	29.41	29.41			117	1.53	6.15	1.17	15.93	23.12	32.54	6.44	5.74	52.74	47.38	4.75	32.96	117	0.30	1.71	3.68	7.46	1.37	14.94	48.75	58.54	48.73	48.39	5.33	44.83
6	16.10	63.6	16.58	28.51	28.51	118	1.18	5.29	8.97	13.55	17.35	24.23	58.93	45.99	51.16	51.16			118	1.32	6.17	1.33	14.92	23.12	34.17	59.14	52.47	51.94	47.35	39.16	31.21	118	0.37	1.54	4.48	7.79	1.78	13.88	52.30	56.20	49.21	49.70	47.89	45.81
6	16.24	63.2	16.42	28.43	28.43	119	0.93	5.42	1.67	12.47	43.36		58.67	47.18	5.11	5.11			119	1.18	6.23	1.92	15.29	22.12	32.73	58.75	49.54	54.12	48.44	41.74	32.29	119	0.25	1.68	7.17	13.22	18.67	1.69	52.27	55.41	47.50	47.72	42.84	51.44
6	16.38	63.4	16.42	28.21	28.21	120	1.84	5.42	1.73	21.48	31.41	52.88	62.38	45.28	49.35	49.35			120	1.85	5.92	1.23	15.41	22.62	33.17	62.48	51.14	52.61	46.97	41.16	33.39	120	0.34	1.15	4.12	8.48	11.69	17.96	51.90	6.90	49.62	49.26	48.77	42.74
6	16.51	57.4	15.94	28.88	28.88	121	1.57	7.17	1.67	15.92	43.99		58.66	48.67	5.74	5.74			121	1.31	5.92	1.40	15.14	22.16	33.67	58.84	51.53	53.67	47.29	4.68	31.13	121	0.27	1.22	4.17	1.57	13.34	8.17	52.22	55.38	49.63	5.48	47.24	48.56
6	16.65	67.5	16.57	28.46	28.46	122	0.95	4.86	7.79	1.29	11.98	17.85	56.85	49.15	22.44	22.44			122	1.38	6.48	1.97	16.16	22.12	33.24	57.22	5.98	52.97	47.59	41.55	34.95	122	0.56	2.20	7.16	1.61	12.36	17.76	52.91	52.94	49.34	49.42	47.44	43.70
6	16.79	7.7	17.01	29	29	123	1.30	1.48	17.23	28.38	43.28		59.95	47.54	49.50	49.50	2.19		123	1.18	6.23	1.57	15.35	21.79	33.40	59.82	49.45	52.39	47.68	4.21	29.98	123	0.36	1.14	7.56	14.59	18.55	11.22	49.86	57.95	49.85	45.44	4.75	48.78
6	16.93	63	17	28.3	28.3	124	0.93	4.86	8.67	11.14	13.12	17.48	56.98	44.53	41.29	41.29	42.23	43.56	124	1.52	6.29	1.46	15.48	23.85	33.42	57.22	49.52	52.81	48.56	4.61	31.29	124	0.42	1.24	4.46	11.62	16.15	8.45	49.72	54.83	46.74	49.93	44.89	48.74
6	17.06	47.3	17.18	27.79	27.79	125	1.17	8.92	12.17	16.79	42.75		6.67	41.24	41.65	41.65	46.13	19.71	125	0.98	5.79	1.62	14.91	22.41	33.35	6.48	49.59	52.36	47.79	4.62	33.82	125	0.43	0.98	3.15	6.85	11.47	14.54	51.23	58.27	49.20	47.18	5.12	45.67
6	17.20	56.5	16.11	28.26	28.26	126	1.22	4.48	8.85	11.17	14.54	2.35	58.23	41.73	4.88	4.88	46.16		126	1.22	5.48	1.39	15.30	22.98	33.64	58.53	5.47	53.64	47.66	41.32	34.13	126	0.38	1.71	4.36	8.47	11.17	16.16	52.97	54.64	49.57	48.87	5.23	43.80
6	17.34	61.9	15.47	28.45	28.45	127	1.30	5.17	9.29	1.98	43.23		58.15	46.27	46.69	46.69	16.94		127	1.67	5.81	1.42	15.29	22.41	33.54	58.37	51.28	53.75	46.83	39.79	3.17	127	0.24	1.49	4.27	1.84	17.38	7.84	48.79	55.91	49.58	51.44	43.36	49.35
6	17.48	65.3	16.6	27.99	27.99	128	1.23	7.54	1.92	15.42	21.42	54.99	6.26	45.36	47.57	47.57	11.62		128	1.45	6.29	1.19	15.42	22.63	34.17	6.14	51.29	53.22	46.45	39.92	3.63	128	0.37	1.17	3.44	1.32	14.99	7.19	5.45	57.76	5.28	51.90	44.29	49.15
6	17.61	69.6	17.27	28.35	28.35	129	1.49	7.36	12.13	17.73	22.85	28.23	59.46	48.32	15.93	15.93			129	1.18	5.99	1.48	15.23	23.35	33.12	59.36	51.85	51.39	47.87	4.16	31.17	129	0.36	0.95	3.45	6.97	1.98	15.25	49.60	57.33	49.76	49.63	48.53	44.84
6	17.75	63.4	17.83	28.45	28.45	130	1.18	5.17	1.42	12.55	41.98		58.75	41.28	42.98	42.98	27.22	29.37	130	1.20	5.79	1.59	15.73	22.73	33.29	58.25	5.55	52.37	46.85	41.38	33.66	130	0.32	1.33	5.57	1.59	12.97	18.72	53.42	55.77	49.51	5.21	45.15	42.29
6	17.89	63.8	18.08	28.01	28.01	131	1.37	6.29	11.29	4.62			58.63	#VALUE!	42.83	42.83	16.62		131	1.36	6.54	1.37	16.45	22.48	32.92	58.55	5.59	52.38	46.87	41.63	32.65	131	0.46	1.22	5.59	1.24	14.45	19.69	5.58	55.72	48.62	5.43	44.53	41.14
6	18.03	64.5	17.9	28.38	28.38	132	1.77	4.66	9.98	13.85	21.63	51.55	58.95	44.35	43.93	43.93	35.21		132	1.75	6.67	1.83	15.73	22.62	33.79	59.15	49.82	52.84	47.52	4.84	3.55	132	0.33	1.63	5.22	11.99	15.96	8.59	53.22	55.95	47.84	49.25	44.48	48.41
6	18.16	68.7	17.74	27.82	27.82	133	0.86	4.86	1.63	18.66	3.13	60.00	59.87	41.57	43.89	43.89	43.19		133	0.87	6.29	1.51	15.35	22.85	33.14	6.11	5.39	52.29	48.27	4.82	31.97	133	0.23	0.83	3.66	11.97	15.94	8.92	52.12	57.90	49.75	49.24	44.82	48.96
6	18.30	67.2	18.07	29.27	29.27	134	1.18	6.54	9.66	12.29	42.46		58.23	37.85	36.57	36.57	37.83	38.22	134	1.18	6.54	11.14	15.30	22.35	33.86	58.19	48.98	53.62	47.64	41.22	32.68	134	0.36	1.68	7.27	11.17	14.42	2.36	52.29	55.61	47.98	51.50	45.32	4.72
6	18.44	69.8	18.64	28.59	28.59	135	1.46	4.62	8.42	9.92	11.92	16.85	58.43	#VALUE!	37.98	37.98	37.46	21.35	135	1.18	6.29	9.97	15.63	22.29	32.91	58.68	5.73	52.83	47.84	4.38	33.44	135	0.34	1.49	5.80	9.58	13.34	18.45	51.93	56.00	48.67	5.82	46.20	41.83
6	18.58	6.2	18.18	29.72	29.72	136	1.42	1.15	16.30	23.73	44.27		6.90	39.89	4.67	4.67	35.95	37.18	136	1.17	6.29	1.70	15.17	22.35	33.35	6.77	49.89	53.46	47.79	39.22	3.68	136	0.33	1.25	5.54	11.32	15.68	9.88	52.28	58.69	47.85	49.39	44.37	49.53
6	18.71	63.5	18.25	27.55	27.55	137	0.93	1.52	21.42	43.80			61.35	4.85	41.24	41.24	42.53		137	0.93	6.14	1.36	15.62	22.73	32.73	61.18	52.19	54.12	48.46	41.50	3.88	137	0.66	1.12	7.83	1.99	14.59	3.72	49.72	59.77	49.97	51.24	46.00	5.48
6	18.85	63.2	17.55	28.18	28.18	138	1.51	6.64	11.23	15.35	19.91	53.12	58.77	39.62	39.46	39.46	38.58		138	1.18	6.43	1.33	15.54	21.79	33.54	58.88	49.39	53.23	47.62	38.94	3.98	138	0.12	1.11	2.57	8.58	11.59	16.47	5.92	55.52	5.15	49.80	49.66	43.35
6	18.99	64.7	18.09	28.22	28.22	139	0.99	4.67	8.45	1.29	13.80	38.48	59.64	41.11	39.14	39.14	35.46	33.35	139	1.23	6.49	1.42	15.29	22.62	32.66	59.86	49.77	53.65	45.96	4.93	32.40	139	0.23	0.83	3.67	7.33	1.72	14.45	5.50	58.13	49.31	46.63	52.00	43.31
6	19.13	61.8	17.73	28.64	28.64	140	0.74	5.55	1.67	14.98	19.23	24.46	59.59	37.89	37.55	37.55	35.87	36.87	140	0.74	6.36	1.64	14.98	22.73	33.92	59.17	49.12	5.99	47.44	39.67	31.42	140	0.46	1.32	6.72	1.83	12.69	16.53	54.63	54.58	47.30	48.62	46.73	41.76
6	19.27	6	17.32	28.23	28.23	141	1.44	8.17	12.53	37.42	52.51		59.47	44.44	41.22	41.22	34.62	34.18	141	1.44	6.67	1.44	15.29	22.85	33.54	59.37	52.85	52.94	46.52	39.73	29.97	141	0.43	1.22	3.35	1.84	15.68	7.48	51.93	55.66	49.94	5.82	43.69	51.19
6	19.40	57.4	15.87	29.22	29.22	142	1.80	8.86	11.16	16.98	43.55		59.76	#VALUE!	#VALUE!	#VALUE!	37.88		142	1.45	6.74	1.57	15.55	22.16	33.41	59.53	51.14	54.36	48.16	41.78	3.92	142	0.33	1.28	3.45	1.72	16.44	7.70	5.29	57.88	49.23	51.73	44.92	49.85
6	19.54	63.2	15.6	28.6	28.6	143	1.17	8.48	11.42	41.48			6.35	48.30	43.84	43.84	3.48	22.51	143	0.92	5.98	1.29	15.67	22.54	32.64	6.49	51.64	53.76	46.83	4.47	31.74	143	0.86	1.49	7.17	1.55	12.64	18.33	48.84	58.22	49.36	51.45	45.78	42.18
6	19.68	68	16.31	27.88	27.88	144	1.12	6.91	11.29	17.42	39.36	49.50	57.87	39.62	38.27	38.27	37.88	33.56	144	1.00	6.36	1.53	15.63	22.29	33.48	57.92	51.42	52.56	46.28	39.39	31.70	144	0.48	1.66	6.84	9.83	12.25	17.75	52.58	54.67	49.42	49.85	47.55	41.96
6	19.82	7.1	17.38	28.29	28.29	145	1.61	9.23	11.92	17.42	44.34		58.78	42.20	38.12	38.12	35.33	34.28	145	1.24	6.24	1.48	15.45	22.41	33.29	58.44	5.65	53.86	48.28	4.64	32.35	145	0.43	1.36	3.49	8.45	11.62	16.44	51.94	55.15	5.29	49.17	51.23	43.96
6	19.95	69.7	18.73	28.32	28.32	146	1.43	11.37	38.55				6.68	41.84	4.65	4.65	24.65	25.97	146	1.55	6.29	1.79	15.92	22.12	33.16	59.92	49.82	53.57	46.60	4.34	29.53	146	0.52	1.16	6.82	9.82	12.61	18.31	48.98	58.58	47.67	5.77	45.78	42.39
6	20.09	73	18.64	27.9	27.9	147	1.24	6.23	1.68	15.13	43.30		56.71	39.68	41.35	41.35	13.35		147	1.24	6.13	1.32	15.35	22.35	33.47	56.50	5.97	53.58	48.45	41.73	31.32	147	0.46	1.82	6.85	1.58	19.84	13.73	49.78	53.50	49.00	51.97	42.58	46.32
6	20.23	72.8	18.44	28.17	28.17	148	1.43	6.92	1.35	15.29	32.98	43.92	59.47	39.99	37.12	37.12	33.72	29.56	148	1.43	5.92	1.83	14.92	22.91	33.79	59.47	52.24	51.74	46.36	38.82	3.96	148	0.48	1.17	5.16	7.39	1.89	13.94	48.89	57.74	48.57	48.27	48.68	45.69
6	20.37	63.7	17.27	27.77	27.77	149	1.67	6.98	1.14	11.35	16.85	41.23	57.80	#VALUE!	39.58	39.58	27.42	23.98	149	1.74	6.65	1.51	15.42	22.12	32.67	57.74	51.87	54.17	47.54	41.25	33.12	149	0.55	1.73	7.13	1.36	13.55	18.34	48.35	55.54	5.83	51.95	45.15	42.22
6	20.50	63	16.77	28.14	28.14	150	1.48	9.23	16.35	21.98	27.33	52.75	58.60	39.92	38.16	38.16	23.43	15.66	150	1.11	6.48	1.68	15.98	22.66	34.24	58.45	51.25	53.34	46.19	4.19	3.31	150	0.37	1.17	3.00	7.68	15.46	1.98	51.14	55.68	5.17	49.29	43.52	51.23
6	20.64	67	16.73	28.42	28.42	151	0.86	9.16	12.17	43.19			59.78	39.81	38.29	38.29	29.27	31.24	151	0.86	5.66	1.99	15.42	22.16	33.23	59.86	5.27	53.54	47.90	41.26	31.23	151	0.71	0.87	3.99	11.70	14.48	7.35	5.77	57.79	48.26	51.63	45.78	46.67
6	20.78	68.5	18.52	28.44	28.44	152	1.41	4.48	1.54	17.98	28.47	36.36	62.96	35.67	36.69	36.69	39.35	19.38	152	0.92	6.16	1.26	15.48	22.29	33.48	63.85	51.41	51.65	46.27	39.60	3.63	152	0.18	1.53	4.19	7.72	11.68	17.32	54.47	61.25	5.50	48.24	49.43	42.34
6	20.92	63.3	19.06	28.09	28.09	153	0.98	4.98	9.16	11.98	18.23	37.81	58.74	35.99	35.20	35.20	33.64	36.82	153	1.20	5.79	1.53	15.35	22.86	32.67	59.13	52.32	53.92	48.94	41.18	33.73	153	0.21	1.75	5.33	9.46	11.58	16.56	54.63	54.43	49.85	49.51	5.24	44.94
6	21.05	62	18.93	28.23	28.23	154	0.93	4.17	8.23	11.65	18.80	29.35	59.56	38.83	32.93	32.93	31.25	37.79	154	1.60	5.92	1.57	14.98	23.23	33.55	59.83	49.95	52.31	48.58	39.86	33.20	154	0.87	0.95	4.44	7.98	11.16	14.89	51.96	57.13	49.57	47.46	49.44	45.83
6	21.19	63.2	17.66	28.48	28.48	155	0.32	5.36	9.73	12.16	43.70		61.32	38.25	37.75	37.75	3.74	31.43	155	0.31	6.17	11.13	15.35	21.92	33.41	61.36	5.96	52.83	47.62	41.15	31.89	155	-0.33	1.35	6.83	11.46	18.95	13.85	58.26	55.38	49.34	5.64	42.22	45.15
6	21.33	63.4	16.64	28.16	28.16	156	0.43	4.54	7.92	11.29	19.98	46.19	63.78	39.24	39.29	39.29	26.81	3.97	156	0.43	6.45	1.52	15.67	22.62	33.68	63.87	5.32	52.31	47.32	4.58	3.23	156	0.41	1.75	4.41	12.73	18.29	1.18	59.88	59.91	49.53	46.68	41.97	49.96
6	21.47	63.4	17.05	27.97	27.97	157	0.43	4.73	9.79	16.73	27.42	42.93	63.78	39.99	39.23	39.23	34.34	35.62	157	0.43	6.36	1.34	15.48	22.29	34.17	63.78	49.75	52.85	47.85	4.26	29.73	157	0.37	0.89	2.86	7.44	14.99	1.74	59.68	59.69	5.72	48.47	45.49	49.93
6	21.60	61.2	17.38	29.17	29.17	158	0.52	5.85	1.73	15.23	21.73	43.43	61.63	4.18	38.97	38.97	31.87	31.52	158	0.52	6.48	1.77	15.63	22.98	33.17	61.73	5.52	52.86	48.40	41.51	32.48	158	-0.24	1.24	6.72	9.35	11.69	16.47	58.85	54.97	48.41	48.18	49.54	44.63
6	21.74	63.5	17.7	28.73	28.73	159	0.55	5.43	9.85	15.42	23.13	54.74	62.72	39.24	34.98	34.98	3.38	24.15	159	0.43	6.18	1.35	15.67	22.16	34.14	62.82	51.60	53.00	47.68	41.67	32.13	159	-0.18	1.44	3.73	7.23	15.92	1.88	59.56	57.28	48.78	49.41	44.39	5.53
6	21.88	63.2	17.58	27.87	27.87	160	0.68	5.29	11.36	39.17			63.26	36.99	3.39	3.39	34.80	33.36	160	0.56	5.79	1.22	15.17	22.35	33.65	63.32	51.33	53.78	47.62	41.14	31.42	160	0.15	1.14	4.49	12.67	16.85	8.98	58.22	6.32	49.39	48.29	43.53	51.75
6	22.02	61.1	17.09	27.86	27.86	161	0.43	5.45	1.16	16.98	23.98	55.99	61.65	38.87	36.75	36.75	3.98	29.17	161	0.68	6.42	1.69	15.63	22.29	32.98	61.76	51.51	52.29	46.63	4.49	31.29	161	-0.37	1.22	6.54	1.34	12.48	18.45	58.38	55.88	49.47	49.40	46.26	42.13
6	22.16	66	17	28.59	28.59	162	0.33	4.54	9.74	11.63	17.92	41.43	61.15	45.82	39.62	39.62	16.48		162	0.43	6.65	1.77	15.35	22.48	33.95	61.32	5.77	54.22	47.64	41.61	33.96	162	0.75	1.47	7.36	1.94	12.72	17.47	57.61	55.86	49.24	51.86	45.92	42.79
6	22.29	67.7	16.78	28.19	28.19	163	0.60	5.17	9.79	16.73	27.66	42.48	61.99	39.96	37.32	37.32	28.47	29.99	163	0.60	6.17	1.26	15.48	22.66	32.87	62.11	51.58	51.98	47.98	4.63	31.85	163	-0.29	1.25	4.20	7.69	1.84	14.19	57.75	57.48	48.85	49.45	48.45	46.26
6	22.43	69.2	18.26	28.35	28.35	164	0.69	4.67	9.98	16.98	22.91	27.85	61.87	41.19	39.32	39.32	23.13	15.37	164	0.68	5.92	1.23	15.48	22.29	32.85	61.97	51.57	52.43	46.23	39.77	32.00	164	-0.90	1.66	2.82	6.74	1.68	15.33	56.37	58.67	5.44	48.58	49.90	44.45
6	22.57	67.6	19.05	28.08	28.08	165	0.79	8.66	17.42	32.98	43.61		61.82	44.39	4.80	4.80	24.46	13.14	165	0.67	6.16	1.35	15.13	23.23	33.86	61.91	51.85	52.48	47.65	4.65	3.76	165	0.78	1.32	4.26	1.58	14.25	7.13	59.26	56.15	49.23	49.64	45.99	48.83
6	22.71	67.2	18.88	27.72	27.72	166	0.39	9.17	19.35	35.42	43.16	42.75	62.72	55.36	46.88	46.88	4.44	45.59	166	0.18	5.92	1.99	15.63	22.12	32.87	62.77	51.59	51.19	48.38	41.34	32.54	166	0.16	1.42	5.57	1.62	12.65	17.35	59.99	56.34	49.82	47.83	47.15	42.96
6	22.84	62.1	18.63	27.59	27.59	167	0.75	6.17	1.73	15.80	42.87		6.35	52.89	44.87	44.87	41.43	3.90	167	0.74	6.17	1.27	15.67	22.29	33.23	6.44	5.41	53.72	47.64	41.95	31.85	167	0.26	1.16	6.16	1.38	14.62	2.15	55.38	57.16	48.86	52.25	44.54	41.55
6	22.98	64.5	18.17	28.34	28.34	168	0.70	5.68	11.46	4.71			6.19	53.65	48.41	48.41	41.26	43.88	168	0.70	6.42	1.83	15.80	22.48	33.42	6.29	51.78	53.35	48.14	42.36	34.85	168	0.69	2.94	7.22	11.22	14.65	18.95	58.51	5.19	49.70	51.76	45.15	42.37
6	23.12	63.2	17.97	28.11	28.11	169	0.95	7.17	1.99	42.42			59.34	53.45	41.77	41.77	44.69	5.92	169	1.81	6.23	1.83	15.85	23.14	33.55	59.41	5.17	54.68	47.23	41.29	31.66	169	0.18	1.81	3.72	1.86	16.45	7.57	53.50	56.25	47.73	53.82	44.17	48.58
6	23.26	61.5	17.82	31.89	31.89	170	1.55	4.54	1.29	15.92	24.30	37.51	62.38	56.67	49.86	49.86			170	0.93	6.18	1.52	15.42	23.23	32.67	62.57	51.70	53.47	47.73	4.27	34.77	170	-0.65	0.94	5.14	1.45	14.19	18.72	53.84	6.73	49.79	51.60	45.38	5.00
6	23.39	57	17.89	28.09	28.09	171	0.89	4.48	7.79	11.42	17.17	25.85	58.79	56.54	51.47	51.47			171	0.93	6.17	1.74	15.73	21.98	32.73	58.99	5.76	52.77	47.65	4.45	33.30	171	-0.74	0.98	3.44	7.22	1.81	15.46	53.47	55.27	49.65	48.39	5.16	45.25
6	23.53	64.3	17.88	28.52	28.52	172	1.33	6.46	11.65	35.79	46.56		6.23	55.95	54.68	54.68			172	1.18	5.98	1.50	15.40	21.98	33.80	6.34	52.69	52.36	46.91	39.92	31.16	172	0.23	1.26	4.82	7.20	9.84	13.93	52.67	57.92	48.87	49.66	49.12	47.16
6	23.67	67.9	17.83	27.7	27.7	173	0.93	4.73	9.41	11.49	35.42		6.54	55.88	48.40	48.40			173	0.93	6.66	1.24	15.54	22.91	33.17	6.18	51.42	53.29	46.94	4.22	31.52	173	0.19	0.85	3.44	7.44	15.17	1.74	52.13	57.43	48.82	49.90	44.24	5.69
6	23.81	65.1	17.7	28.15	28.15	174	1.55	5.23	9.23	11.29	19.35	43.18	59.56	47.40	55.84	55.84			174	1.59	6.24	1.38	15.48	22.14	32.54	59.72	49.55	54.27	46.59	4.67	31.23	174	0.18	1.56	6.24	12.83	18.45	1.23	54.98	56.43	47.78	45.94	41.62	52.36
6	23.94	63.5	16.99	28.18	28.18	175	1.18	4.67	8.17	12.14	2.92	4.58	58.57	56.19	48.76	48.76			175	1.55	6.23	1.42	15.13	22.73	32.92	58.89	51.89	52.96	47.27	39.73	31.34	175	0.17	1.68	6.35	2.00	14.85	2.58	54.14	55.52	49.86	51.14	45.25	38.54
6	24.08	61.2	16.67	28.66	28.66	176	1.30	4.36	8.54	1.80	15.13	34.23	55.87	55.57	52.12	52.12			176	1.67	5.91	1.37	15.30	22.29	34.23	56.44	49.49	53.99	48.39	41.26	33.32	176	0.24	1.71	7.34	1.53	12.86	17.32	5.12	53.39	47.57	51.59	47.11	43.38
6	24.22	67.1	17.16	28.11	28.11	177	0.92	4.85	1.55	4.72			61.73	54.96	54.36	54.36	35.48		177	0.79	5.92	1.29	15.54	22.61	33.55	61.14	49.65	53.89	46.90	4.47	31.72	177	0.25	0.81	4.25	8.35	1.70	14.47	52.94	59.14	48.70	48.74	51.26	44.54
6	24.36	7.2	18.11	28	28	178	1.18	4.74	8.48	12.35	2.91	52.56	57.37	49.92	53.00	53.00	28.60	36.83	178	1.18	5.73	1.83	14.79	22.41	33.92	57.57	5.12	51.82	48.24	39.55	3.20	178	0.24	1.29	5.17	8.47	15.18	11.23	51.13	54.27	47.49	46.64	45.72	49.14
6	24.49	68.9	19.32	27.83	27.83	179	1.56	4.55	8.79	11.67	15.54	21.16	59.29	51.39	54.89	54.89	45.92		179	1.43	6.29	1.89	15.29	23.41	32.98	59.24	48.89	52.71	48.79	4.29	31.73	179	0.30	1.85	8.56	13.94	18.98	11.43	55.37	55.28	48.13	45.80	4.98	49.80
6	24.63	67.8	18.88	28.03	28.03	180	1.24	4.66	7.92	11.98	17.44	25.54	57.91	56.20	55.68	55.68			180	1.17	6.29	1.77	15.17	22.73	34.43	58.63	48.48	51.48	49.25	39.86	33.00	180	0.13	1.36	5.65	1.69	13.47	17.78	49.36	56.21	47.93	48.44	47.62	42.12
6	24.77	63.1	18.23	28.8	28.8	181	1.67	5.48	8.99	15.23	4.26	47.62	58.12	55.48	52.45	52.45			181	1.20	6.48	1.47	15.23	23.54	33.48	58.27	52.00	5.22	46.80	39.18	3.83	181	0.24	1.86	6.72	1.73	12.83	16.53	53.66	54.74	5.66	45.94	45.37	42.33
6	24.91	64.9	16.95	28.39	28.39	182	1.32	5.28	7.79	11.17	14.67	2.42	56.49	42.87	53.99	53.99			182	1.43	6.36	1.70	15.42	22.91	32.79	56.73	5.98	51.21	45.89	38.92	32.25	182	0.43	1.85	7.32	11.26	13.36	17.45	51.47	53.17	49.79	48.63	42.84	41.23
6	25.05	65	16.8	28.49	28.49	183	0.60	5.54	11.16	42.29			54.74	53.26	5.99	5.99	41.38	49.86	183	0.72	6.42	11.14	14.35	22.73	33.54	54.84	48.49	51.31	47.22	39.17	3.69	183	0.36	2.44	7.59	13.92	19.42	11.46	52.57	47.59	47.56	45.36	38.94	48.20
6	25.18	63.2	17.1	28.34	28.34	184	0.86	5.68	1.96	14.30	18.48	24.85	55.53	56.68	49.77	49.77	46.37	51.53	184	0.98	6.41	1.79	14.92	22.85	34.23	55.88	47.78	5.14	48.21	37.62	29.32	184	0.24	1.79	7.25	13.19	15.84	1.50	52.13	5.66	46.53	46.78	43.26	45.73
6	25.32	68.4	17.51	28.15	28.15	185	0.92	1.33	13.66	36.85	47.99		54.89	#VALUE!	54.50	54.50	54.39	51.22	185	1.50	6.54	1.89	15.17	23.40	32.98	54.93	47.95	51.23	47.96	39.42	3.99	185	0.44	5.99	8.95	11.59	14.49	18.21	53.68	45.76	46.27	48.23	44.88	4.38
6	25.46	7.5	17.35	28.35	28.35	186	0.85	6.79	12.42	43.61			55.62	56.17	48.80	48.80	57.49	57.55	186	0.85	6.86	1.77	14.92	23.17	33.85	55.64	48.95	52.16	49.72	39.72	32.83	186	0.24	1.45	6.85	1.40	12.57	15.55	5.61	51.94	47.47	47.34	49.16	45.41
6	25.60	71	17.88	28.71	28.71	187	0.68	7.36	12.13	43.17			55.60	56.88	49.12	49.12	57.59	54.26	187	0.56	7.23	1.99	15.42	22.29	33.18	55.57	46.69	52.37	47.80	4.20	31.79	187	0.55	1.86	8.16	1.74	14.55	18.75	52.48	5.36	47.21	49.64	45.34	41.15
6	25.73	66.2	17.6	28.24	28.24	188	0.90	5.23	8.74	11.80	13.92	2.41	55.79	55.37	51.39	51.39	53.20	57.24	188	0.68	6.61	11.27	14.30	22.91	33.54	55.97	48.67	52.18	48.22	39.50	3.87	188	0.19	1.57	5.96	12.53	17.22	9.45	52.36	51.15	46.63	49.46	41.27	48.65
6	25.87	68.3	18.33	28.58	28.58	189	0.56	4.48	9.98	14.42	23.16	57.78	56.16	6.92	56.66	56.66			189	0.32	6.48	1.66	14.35	22.63	33.16	56.22	45.25	5.69	49.49	38.19	31.12	189	-0.13	1.42	8.36	11.21	13.71	16.48	52.35	51.35	45.68	47.18	46.72	41.97
6	26.01	73	19.04	28.25	28.25	190	0.86	7.42	12.42	13.73	43.48		52.48	61.28	49.13	49.13			190	0.93	6.23	1.89	14.54	23.40	33.98	52.51	46.56	5.33	49.18	39.54	31.89	190	0.52	5.98	1.94	14.19	17.21	2.53	5.26	45.57	47.84	47.49	4.66	37.18
6	26.15	63.1	18.27	28.72	28.72	191	1.56	5.42	9.80	13.73	18.48	24.92	53.22	56.37	57.49	57.49	41.59		191	1.40	6.43	11.41	14.73	23.85	33.23	53.43	47.49	49.33	48.78	38.70	33.17	191	0.16	2.79	6.68	11.96	13.97	17.60	5.47	47.55	46.35	46.68	46.64	39.12
6	26.28	62.5	17.8	28.42	28.42	192	0.93	6.91	11.64	3.66	43.94		52.35	6.69	58.90	58.90			192	0.93	6.78	1.95	15.35	23.48	33.48	52.39	49.94	49.63	45.56	37.88	31.43	192	0.56	7.17	9.75	12.43	15.29	18.97	51.61	47.84	43.51	46.70	41.68	37.43
6	26.42	68.3	16.97	28.27	28.27	193	0.85	5.79	12.35	29.79	31.31		52.67	54.46					193	0.56	6.54	1.97	14.85	23.73	33.67	52.75	47.36	49.26	48.26	38.45	3.13	193	0.42	6.42	9.92	14.72	21.94	12.42	51.16	45.96	44.30	46.96	36.20	45.94
6	26.56	71.3	16.96	28.4	28.4	194	0.93	4.86	7.92	1.64	14.80	41.40	51.33	6.80	53.11	53.11			194	0.68	6.29	1.76	14.92	23.41	33.23	51.46	43.89	49.53	47.97	37.96	33.43	194	0.49	7.64	11.37	13.59	15.98	27.24	49.99	43.84	46.19	45.51	42.43	31.84
6	26.70	73.3	18.29	28.34	28.34	195	0.34	6.66	13.54	42.17			51.22	5.23	6.74	#VALUE!			195	0.48	5.99	11.12	14.42	24.41	32.92	51.36	44.24	49.88	48.22	38.18	34.68	195	0.75	3.85	8.57	12.23	14.54	27.50	49.32	42.48	43.96	47.95	44.53	34.53
6	26.83	72.9	18.24	28.33	28.33	196	0.87	6.73	12.36	43.27			51.91	6.76	43.49	43.49			196	0.87	6.50	1.85	14.98	22.98	33.16	51.92	45.21	48.34	48.89	37.86	31.33	196	0.60	6.33	1.23	13.65	16.47	2.62	5.27	44.92	44.54	47.58	4.92	36.38
6	26.97	72.2	17.98	28.57	28.57	197	0.72	6.35	11.48	14.46	15.85	21.98	52.22	6.33	46.78	46.78			197	0.85	6.23	11.39	14.98	22.73	33.23	52.48	47.49	48.15	46.89	36.89	3.48	197	0.36	1.82	6.49	12.72	15.72	1.38	48.95	47.58	45.33	45.77	42.70	44.26
6	27.11	6.2	17.28	27.91	27.91	198	0.30	6.48	8.98	13.42	44.67		52.21	6.92	51.27	51.27			198	0.29	6.29	1.36	14.73	23.85	33.44	52.31	43.68	45.85	47.74	37.84	31.34	198	0.74	1.11	7.84	1.43	13.88	17.32	49.35	44.92	42.38	41.72	46.74	39.85
6	27.25	58.8	16.39	28.37	28.37	199	0.70	6.17	8.44	11.62	42.74		51.82	52.34	54.75	54.75	41.26		199	0.82	6.48	1.53	14.48	23.66	33.48	51.93	46.26	48.74	47.13	35.91	3.15	199	0.43	3.36	8.81	11.47	13.84	16.60	49.96	44.28	45.41	44.92	45.65	38.99
6	27.38	65.5	16.18	28.94	28.94	200	1.37	7.48	12.42	42.17			47.35	53.78	49.53	49.53	48.94	#VALUE!	200	1.12	6.23	1.46	14.92	23.66	33.54	47.32	43.62	46.92	47.24	37.13	31.36	200	0.12	1.96	7.30	1.57	14.66	2.45	43.36	43.98	42.75	43.85	45.67	35.75
6	27.52	69.6	16.73	28.4	28.4	201	0.68	7.43	12.64	44.45			48.79	55.59	52.53	52.53	46.69	39.96	201	0.68	6.24	1.76	15.30	22.79	33.29	48.83	41.68	47.98	47.63	36.95	31.66	201	0.18	1.88	6.73	1.48	13.47	17.18	46.54	42.20	4.13	44.76	46.58	39.54
6	27.66	69.8	16.53	28.21	28.21	202	0.68	1.36	13.66	19.98	44.48		58.59	53.78	44.36	44.36	44.39	54.32	202	0.55	5.86	11.17	14.54	23.91	33.85	58.52	43.94	48.33	46.64	36.69	3.43	202	0.23	1.17	1.81	16.23	2.35	13.74	53.40	54.91	45.77	39.72	35.39	44.70
6	27.80	66.7	16.49	28.8	28.8	203	0.55	11.35	31.35	41.96	41.69		54.15	49.48	39.57	39.57	45.48	5.80	203	0.55	6.44	1.83	15.63	24.47	33.62	54.19	45.84	45.82	44.71	36.55	32.40	203	0.37	6.83	1.99	13.37	16.73	27.87	53.64	44.79	42.37	4.54	41.17	32.56
6	27.94	48.9	16.02	28.8	28.8	204	0.43	11.66	29.79	39.28	51.37		49.43	53.75	48.96	48.96	3.55	35.63	204	0.55	6.67	1.46	15.13	24.54	32.73	49.43	44.94	47.84	45.64	37.20	32.20	204	0.56	6.68	9.34	12.13	15.84	23.34	48.35	43.62	41.94	43.89	42.57	33.36
6	28.07	52.5	16.02	34.96	34.96	205	0.18	12.74	41.84				52.18	47.44	47.42	47.42	42.83	45.24	205	0.18	6.54	1.63	15.17	23.16	32.92	52.19	41.83	43.82	45.83	37.52	33.15	205	0.27	7.14	11.57	14.66	18.49	29.44	5.97	4.78	41.44	43.00	38.29	32.80
6	28.21	51.6	15.76	54.75	54.75	206	0.86	12.42	35.64	55.53			47.48	52.97	48.53	48.53	47.49	36.12	206	0.86	6.24	1.93	15.17	23.23	33.98	47.57	4.43	46.78	45.55	36.16	32.34	206	0.58	9.58	13.45	14.93	29.84	19.47	46.57	44.64	42.83	4.48	3.55	35.28
6	28.35	82.3	16.87	53.53	53.53	207	0.52	6.17	1.29	13.41	42.54		56.69	57.26	47.24	47.24	35.77	39.48	207	0.65	6.29	1.64	14.73	22.98	33.67	56.77	46.78	47.72	43.41	37.32	34.27	207	0.12	1.17	6.67	1.28	13.58	19.68	51.59	54.23	44.40	45.20	42.71	36.65
6	28.49	86.6	18.75	52.74	52.74	208	0.43	1.36	25.48	42.92	45.00		56.35	53.70	45.89	45.89	27.95		208	0.43	6.74	1.15	15.73	24.12	32.98	56.33	45.83	43.36	42.39	4.59	32.42	208	0.23	7.12	11.64	15.39	2.61	26.12	55.49	45.29	4.24	39.22	37.35	35.54
6	28.62	86.1	21.13	58.36	58.36	209	0.61	5.38	8.64	18.23	4.23	56.44	52.42	46.20	42.56	42.56	23.82		209	0.61	6.86	1.24	15.23	22.85	33.23	52.46	42.75	43.00	42.14	4.68	31.87	209	0.49	7.50	12.42	15.86	2.88	26.72	51.83	43.41	4.16	36.75	37.58	32.87
6	28.76	85.8	21.28	51.88	51.88	210	0.44	16.80	45.72				47.24	55.35	47.21	47.21	25.15	31.37	210	0.57	6.17	1.64	16.41	25.54	33.12	47.20	35.54	37.94	37.75	39.15	39.89	210	0.45	6.34	11.69	17.52	28.36	31.65	46.76	34.85	36.66	34.92	35.42	37.24
6	28.90	86.1	22.51	55.11	55.11	211	0.36	8.98	16.23	45.18			49.44	45.53	45.78	45.78	45.38		211	0.43	5.86	11.52	15.35	24.12	34.67	49.45	35.41	4.74	39.86	36.87	34.86	211	0.29	9.12	12.59	16.34	22.62	29.57	48.61	37.38	38.22	35.78	32.12	34.27
6	29.04	89.1	24.52	56.62	56.62	212	0.49	7.54	13.79	17.85	26.29		5.87	42.95	41.58	41.58	34.96		212	0.49	6.17	1.75	15.85	24.16	33.74	5.86	37.33	38.69	4.30	37.34	33.46	212	0.36	7.16	12.74	16.12	21.44	28.88	5.40	36.69	37.12	35.70	33.55	32.86
6	29.17	9.8	25.94	50.74	50.74	213	0.24	5.36	8.29	14.54	27.23	39.32	59.89	48.75	49.49	49.49	49.29		213	0.23	7.34	9.88	15.85	23.35	33.21	59.19	45.93	48.13	43.63	39.79	32.82	213	0.84	0.95	3.95	8.25	18.86	12.72	55.75	54.91	45.66	45.47	38.34	44.26
6	29.31	91	26.28	53.03	53.03	214	0.74	11.85	36.66	54.38			49.98	45.22	46.96	46.96	32.18		214	0.87	7.35	9.67	16.13	24.44	34.15	5.87	42.36	43.66	4.88	38.13	34.55	214	0.49	7.93	15.60	25.75	32.58	4.26	49.33	43.81	39.12	34.23	29.98	26.36
6	29.45	92.5	26.98	55.24	55.24	215	0.36	7.98	15.29	38.42	44.62		53.95	48.97	43.95	43.95	42.49	42.66	215	0.36	6.65	1.14	16.13	24.16	35.68	54.18	46.42	47.99	41.86	39.21	36.56	215	0.32	7.33	1.95	16.86	26.34	36.65	53.28	45.58	45.52	38.89	35.16	3.48
6	29.59	92.5	27.31	52.95	52.95	216	0.55	8.18	22.67	42.48	52.19		67.86	#VALUE!	#VALUE!	#VALUE!	#VALUE!		216	0.56	7.29	9.27	16.48	24.41	36.54		43.31	43.22	4.34	37.67	39.68	216	-0.58	7.74	12.48	17.86	3.20	41.85	67.28	44.47	38.53	36.44	33.63	33.76
6	29.72	89.1	27.47	51	51	217	0.37	5.55	17.12	26.92	35.13	41.59	71.76	49.30	5.97	5.97	34.44		217	0.38	5.92	9.56	17.42	24.48	37.11		46.49	41.69	39.77	39.18		217	0.99	0.40	1.58	2.35	18.84	42.22	67.46	67.36	59.56	52.32	37.59	36.82
6	29.86	9.8	27.79	53.1	53.1	218	0.18	7.17	17.92	32.13	42.84		65.39	45.32	45.32	45.32	46.27		218	0.18	6.79	9.51	17.29	23.85	38.35	65.39	39.75	4.54	38.98	41.64		218	0.19	8.13	2.95	32.98	4.46	44.73	65.80	41.46	38.67	37.81	39.28	39.78
6	30.00	92.3	27.92	55.28	55.28	219								56.82	53.18	53.18			219													219
7	0.00	5.4	16.39	66.61	25.71	1	1.50	4.23	8.92	8.92	16.29	2.48	62.53	52.63	39.12	39.99	19.92		1	1.50	5.37	9.79	16.79	21.41	33.17	62.82	53.15	53.26	47.35	44.25	36.54	1	0.24	1.44	2.72	6.37	9.73	19.58	54.91	58.78	55.97	49.97	51.63	45.14
7	0.14	47.4	16.49	25.9	25.9	2	1.14	6.36	1.85	1.85	2.41	26.79	63.69	51.79	51.38	43.34	26.27		2	1.14	5.49	1.35	16.23	22.16	32.24	63.69	52.78	54.49	47.95	45.11	33.47	2	0.31	0.94	2.23	5.73	1.58	2.88	53.53	6.55	56.96	5.83	53.36	45.55
7	0.27	44	16.74	25.83	25.83	3	1.67	8.17	12.42	12.42	21.14	57.99	58.93	49.16	5.28	44.12	21.79		3	1.79	6.17	1.35	16.54	22.12	32.73	58.92	52.87	53.78	46.52	43.11	33.42	3	0.47	2.12	5.69	1.23	13.25	2.29	51.90	56.45	5.65	52.16	43.50	43.33
7	0.41	51.4	17.11	25.61	25.61	4	0.99	4.25	8.65	8.65	14.42	21.36	59.79	5.72	48.72	21.13	-1.84		4	1.55	6.15	1.25	15.80	22.48	33.55	6.33	52.22	52.69	45.41	4.43	31.26	4	0.25	1.83	3.23	1.62	17.98	6.54	54.52	55.54	52.91	51.13	42.95	49.25
7	0.55	49.8	16.98	25.92	25.92	5	1.19	4.42	9.35	9.35	17.85	26.15	63.24	5.26	48.32	34.59	27.41	21.45	5	1.55	5.92	1.29	16.23	22.16	33.66	63.49	54.58	54.73	46.59	42.82	32.73	5	0.29	1.29	7.11	1.78	19.19	2.83	53.75	6.24	51.63	52.83	43.65	55.80
7	0.69	45	16.92	25.48	25.48	6	1.55	6.35	1.42	1.42	17.92	23.41	6.96	52.14	43.51	39.18	21.52	-8.57	6	1.55	5.54	9.86	15.92	22.16	32.72	6.97	54.22	55.12	46.95	42.19	37.42	6	0.39	1.97	4.98	8.85	1.58	16.86	54.43	56.15	51.99	5.97	52.82	43.64
7	0.83	48.4	16.85	25.74	25.74	7	1.18	5.23	11.48	11.48	27.35	32.85	61.94	52.79	39.24	4.43	33.67	22.89	7	1.62	5.73	9.85	16.23	21.73	33.23	62.28	52.44	54.52	47.67	44.16	33.23	7	0.37	1.89	3.83	8.88	11.33	19.50	54.72	59.86	52.65	52.23	48.38	45.17
7	0.96	5	16.97	25.61	25.61	8	2.46	8.54	1.66	1.66	19.79	26.98	6.87	51.75	49.79	48.58	19.85		8	1.80	5.29	9.98	16.67	21.91	33.73	6.45	53.58	54.62	46.26	41.74	31.56	8	0.32	1.35	2.95	9.84	18.57	5.23	5.77	57.23	53.39	53.83	43.75	51.39
7	1.10	48	16.91	26.09	26.09	9	1.48	4.49	8.79	8.79	14.85	2.35	59.76	49.87	5.90	43.55	2.69	-15.69	9	1.70	5.79	1.42	16.85	21.91	33.73	6.25	53.13	55.37	47.19	43.56	32.74	9	0.42	1.34	3.45	7.17	1.22	18.47	51.44	56.37	53.22	5.27	53.75	44.93
7	1.24	51.5	17.18	26.07	26.07	10	1.49	5.42	1.29	1.29	16.29	22.63	58.52	49.30	47.96	42.79	33.36	27.35	10	1.62	6.17	1.29	15.79	22.41	33.13	59.17	52.93	54.65	45.55	41.93	32.75	10	0.68	2.36	6.58	1.40	13.73	2.61	53.56	55.46	5.60	53.77	43.40	41.40
7	1.38	49.4	17.23	25.45	25.45	11	1.62	5.42	1.23	1.23	16.35	21.44	59.00	51.26	47.33	38.85	36.86	18.25	11	1.74	5.66	1.23	16.79	21.29	33.30	59.32	54.89	54.58	46.69	43.79	36.59	11	0.56	2.28	5.73	1.44	15.83	2.47	53.78	55.77	51.99	53.56	42.73	43.72
7	1.51	49.6	17.28	26.02	26.02	12	0.93	7.92	18.73	18.73	35.98	39.98	65.74	51.16	51.14	22.67	1.39		12	0.93	5.67	9.79	15.98	22.29	33.15	65.73	54.68	53.50	45.69	42.94	33.48	12	0.33	1.21	4.63	9.80	13.33	2.26	62.39	6.72	53.94	52.20	42.67	42.78
7	1.65	48.7	17.27	26.07	26.07	13	1.22	4.23	8.73	8.73	13.48	19.48	61.87	5.16	5.99	4.68	36.81	16.54	13	1.33	5.48	9.85	15.98	21.35	33.67	62.28	54.95	54.32	47.17	43.67	31.94	13	0.31	1.86	7.65	1.46	19.26	3.72	55.96	59.13	51.56	51.83	44.39	53.43
7	1.79	43.5	16.78	25.75	25.75	14	1.40	5.92	8.79	8.79	14.23	2.13	64.79	51.12	5.42	33.74	2.49		14	1.39	5.97	1.42	16.13	22.62	33.73	64.71	54.79	54.72	45.12	4.92	31.15	14	0.28	1.19	7.42	1.50	15.95	3.46	54.49	61.15	51.85	52.56	42.42	54.32
7	1.93	41.7	16.03	26.71	26.71	15	1.99	6.24	1.35	1.35	15.30	2.79	61.68	49.88	48.72	38.51	39.61	2.97	15	1.99	6.49	1.41	15.98	22.16	32.48	61.69	54.84	54.14	46.16	42.24	32.70	15	0.60	1.74	3.65	6.96	1.20	19.55	53.78	57.96	54.47	51.46	52.48	42.94
7	2.06	4.6	15.63	25.78	25.78	16	1.24	5.79	9.79	9.79	18.62	27.13	63.29	52.47	46.94	23.81	13.88	9.96	16	1.20	5.79	1.42	16.85	22.23	32.98	63.27	53.39	54.83	45.48	4.78	32.63	16	0.49	1.48	3.58	8.38	1.46	17.96	54.50	59.43	54.36	51.26	51.92	42.38
7	2.20	42.3	15.86	25.72	25.72	17	1.86	7.24	1.85	1.85	19.35	24.40	59.83	52.83	48.25	28.22	11.46	-0.20	17	1.74	6.23	9.91	16.13	22.35	33.29	59.79	53.49	53.94	45.16	41.51	31.60	17	0.57	2.70	7.59	16.95	2.96	1.47	54.85	56.52	51.91	41.95	4.59	51.77
7	2.34	44.8	15.9	25.48	25.48	18	1.47	4.79	9.85	9.85	17.85	21.55	59.67	51.55	45.20	41.61	23.12	7.38	18	1.59	6.42	1.29	17.17	22.16	33.65	6.27	52.83	54.16	46.84	43.19	31.72	18	0.56	1.85	4.89	1.60	19.38	8.23	54.37	56.11	5.49	51.80	44.72	49.88
7	2.48	45.6	16.87	26.31	26.31	19	1.30	7.92	1.54	1.54	19.41	25.38	62.67	49.90	49.36	4.77	4.66	2.48	19	1.43	5.29	1.29	15.67	22.73	33.28	61.82	53.25	54.73	45.27	41.94	32.87	19	0.45	1.31	3.93	6.87	1.55	19.63	54.25	57.69	54.39	49.79	53.20	41.93
7	2.61	46	16.83	26.05	26.05	20	1.42	5.96	9.92	9.92	14.42	2.73	6.58	5.71	4.73	36.63	33.84	28.25	20	1.67	5.73	1.29	16.13	22.62	32.29	61.13	54.89	55.72	46.15	42.48	34.89	20	0.55	1.70	3.63	6.48	1.27	18.98	53.45	57.50	53.64	51.42	54.78	43.39
7	2.75	46.3	16.64	25.33	25.33	21	1.17	4.66	9.42	9.42	14.79	2.35	61.96	49.47	45.88	4.41	39.52	33.68	21	1.17	6.39	9.92	16.29	22.48	32.55	62.24	53.45	54.22	46.12	41.34	33.92	21	0.34	1.35	2.74	6.12	1.48	18.36	55.95	57.90	55.42	5.35	53.38	43.42
7	2.89	49.4	16.8	26.13	26.13	22	1.18	6.67	12.52	12.52	19.85	25.23	62.87	53.40	39.34	28.64	14.99		22	1.30	5.66	9.79	16.29	21.98	32.48	63.22	54.52	54.35	45.92	41.38	31.68	22	0.36	2.25	8.74	1.39	18.37	5.13	59.77	58.28	5.65	51.57	42.92	52.52
7	3.03	47.3	16.67	25.61	25.61	23	1.11	5.99	1.14	1.14	19.67	24.35	6.73	53.38	45.55	26.33	11.36		23	1.11	5.99	9.73	16.63	22.16	32.67	61.14	55.29	55.16	45.82	42.46	32.19	23	0.35	1.57	4.34	1.14	18.70	7.48	55.34	56.48	53.20	53.77	43.24	51.35
7	3.16	43.7	16.66	25.96	25.96	24	1.37	7.54	1.92	1.92	26.19	59.31	63.35	51.44	39.99	3.90	19.66	1.24	24	1.49	6.44	9.92	15.92	22.54	32.93	63.35	52.50	53.28	44.44	41.31	32.55	24	0.46	1.57	2.78	7.33	1.37	18.94	55.46	59.76	55.82	49.96	51.80	41.67
7	3.30	39.3	16.29	26.18	26.18	25	1.24	6.92	1.54	1.54	21.23	58.30	58.32	51.31	44.45	24.89	11.59	7.99	25	1.36	6.17	9.92	16.54	21.41	32.92	58.80	53.24	55.46	45.56	42.79	31.85	25	0.49	2.31	5.43	8.33	1.34	19.43	53.80	54.52	5.64	49.84	53.48	43.16
7	3.44	38.5	16.35	25.76	25.76	26	1.67	5.66	1.80	1.80	24.16	31.48	6.65	5.20	47.47	43.85	34.19	27.68	26	1.61	5.48	1.65	16.44	21.91	33.23	61.78	54.20	54.75	46.56	43.30	32.38	26	0.57	1.69	7.75	1.61	19.99	4.23	51.52	58.89	49.98	52.99	43.93	52.82
7	3.58	46.1	16.41	25.64	25.64	27	2.83	8.73	14.67	14.67	22.62	31.42	61.78	52.98	24.22	1.77	-0.25	-32.55	27	1.93	5.92	1.23	15.54	22.35	32.92	61.53	54.42	54.70	46.19	42.14	32.55	27	0.44	1.95	6.46	1.59	18.97	3.60	52.92	58.71	5.93	52.89	42.40	53.33
7	3.71	43.5	16.12	25.82	25.82	28	1.36	6.86	1.13	1.13	21.73	3.48	62.86	51.84	46.47	35.52	21.78	15.59	28	1.24	5.98	9.85	16.63	21.98	33.23	62.86	52.96	55.55	45.81	42.13	32.85	28	0.32	1.36	3.44	8.29	1.23	19.11	55.78	59.73	53.85	51.16	53.27	43.15
7	3.85	41	16.55	25.55	25.55	29	1.36	4.80	8.92	8.92	16.73	21.67	6.83	53.43	41.94	21.66	12.28	5.94	29	1.61	5.79	9.73	16.79	22.29	32.73	6.45	53.39	54.36	46.68	42.79	34.57	29	0.37	1.47	2.94	6.35	9.97	18.94	52.50	56.19	53.76	5.58	52.86	44.22
7	3.99	42.3	16.13	25.8	25.8	30	1.40	5.22	9.85	9.85	23.48	57.87	61.36	48.52	5.93	24.95	1.95	-5.13	30	1.49	6.18	9.98	16.17	22.62	32.98	61.67	53.24	53.96	44.66	4.26	33.86	30	0.57	1.45	3.17	6.84	9.98	17.71	52.54	58.55	51.98	5.69	52.59	41.78
7	4.13	39.9	16.02	25.89	25.89	31	2.12	9.64	15.48	15.48	23.92	59.62	6.60	53.13	42.66	36.81	3.92	13.84	31	1.66	5.73	1.14	16.29	22.16	32.79	59.84	54.25	54.82	45.27	42.32	32.34	31	0.75	1.83	4.71	12.82	2.13	9.69	51.56	57.23	52.85	43.64	41.99	53.64
7	4.27	4.4	16.1	26.16	26.16	32	1.24	5.42	9.73	9.73	19.63	27.17	58.78	47.28	49.11	4.93	21.72	12.88	32	1.49	6.17	1.17	16.13	21.79	33.17	59.20	54.18	55.16	46.50	43.44	33.20	32	0.28	2.49	5.66	8.44	1.56	19.61	55.16	54.83	5.98	51.24	52.57	44.14
7	4.40	39.8	15.66	25.77	25.77	33	1.68	5.17	9.67	9.67	14.98	21.14	6.38	52.95	31.43	23.64	15.47		33	1.55	6.17	9.92	16.29	22.12	32.48	6.84	53.85	54.80	46.19	44.22	34.29	33	0.57	2.24	6.44	9.62	13.31	2.29	54.11	57.98	51.28	53.33	43.60	44.45
7	4.54	38.8	15.38	25.69	25.69	34	1.40	4.90	1.23	1.23	19.23	24.92	63.73	49.43	48.84	41.68	39.15	25.49	34	1.38	6.16	9.98	15.79	21.85	33.46	64.18	54.50	54.45	46.72	42.86	36.57	34	0.19	1.47	3.33	6.82	9.77	17.58	57.27	6.67	54.97	51.18	52.97	43.70
7	4.68	39.2	15.04	25.9	25.9	35	1.23	4.99	9.73	9.73	23.63	59.54	62.95	51.31	46.53	42.22	23.98	15.72	35	1.23	5.92	9.73	15.29	22.62	32.79	63.27	54.29	55.82	45.87	39.34	32.45	35	0.49	1.79	4.39	8.82	1.32	17.49	58.82	59.55	52.59	52.54	51.64	41.79
7	4.82	36.9	14.67	26.21	26.21	36	1.49	4.92	9.24	9.24	19.46	46.62	59.26	49.56	49.17	32.11	15.49	-0.89	36	1.49	5.48	1.44	16.23	21.92	33.15	59.51	52.35	54.85	45.84	42.18	31.58	36	0.28	1.69	5.24	13.85	2.21	9.98	55.53	54.33	51.96	43.74	42.22	53.79
7	4.95	4.5	15.16	25.65	25.65	37	1.74	5.86	9.80	9.80	17.54	22.35	61.29	52.57	24.51	14.75	6.70		37	1.74	6.16	9.79	16.44	22.79	33.36	61.28	53.59	55.58	45.53	41.73	32.30	37	0.23	1.32	3.20	9.84	18.67	6.85	55.49	57.16	53.53	53.50	42.44	5.66
7	5.09	41.1	15.26	25.1	25.1	38	0.85	5.29	2.00	2.00	21.13	57.62	6.38	49.85	49.94	42.80	22.27	13.59	38	0.85	6.16	1.14	16.29	21.48	32.41	6.73	53.12	54.95	45.70	42.22	34.96	38	0.19	1.75	3.93	7.11	1.29	19.58	57.57	55.80	51.33	49.94	53.73	43.73
7	5.23	42.4	16.01	25.92	25.92	39	1.55	4.86	8.73	8.73	13.98	19.67	61.30	51.22	43.56	31.74	24.74	17.66	39	1.43	5.92	1.16	17.13	21.54	34.42	61.56	53.68	55.16	48.41	43.60	37.12	39	0.24	2.17	5.42	9.72	13.28	19.18	57.52	56.95	51.48	54.18	44.28	45.89
7	5.37	43.2	16.19	25.56	25.56	40	0.94	8.92	1.73	1.73	4.86		64.92	51.14	44.84	22.48	-2.15	1.28	40	0.82	5.87	1.42	16.14	21.98	32.48	64.85	53.18	55.70	45.82	44.14	34.94	40	0.20	1.26	3.45	7.45	1.33	2.34	62.45	57.99	52.46	5.55	54.46	44.44
7	5.50	42.5	15.53	26.13	26.13	41	0.67	7.92	16.63	16.63	28.63	38.45	66.85	49.72	46.73	4.58	21.62	1.80	41	0.67	6.54	1.29	16.13	22.54	33.35	66.19	53.75	53.23	45.69	42.64	31.83	41	0.24	1.18	2.36	1.74	19.99	6.91	61.59	61.35	55.49	51.64	42.55	52.18
7	5.64	39.6	15.23	25.95	25.95	42	1.11	5.86	1.79	1.79	22.48	28.23	64.99	51.35	4.57	37.97	22.95	16.77	42	1.74	5.98	1.30	16.48	22.12	32.73	65.24	53.69	53.13	46.11	42.99	34.11	42	0.33	1.24	2.73	6.83	1.25	18.83	57.27	62.12	55.14	51.57	51.93	42.77
7	5.78	4.7	15.4	25.23	25.23	43	0.68	3.86	9.54	9.54	16.42	21.73	61.92	52.72	39.49	24.72	11.98		43	0.67	5.79	1.29	16.35	21.85	33.13	62.24	53.54	54.59	46.35	43.88	35.42	43	0.42	2.86	7.39	1.45	15.28	2.37	58.78	56.89	51.54	53.59	42.48	43.93
7	5.92	41	15.29	26.35	26.35	44	1.48	4.44	9.92	9.92	18.17	23.49	61.79	49.48	46.35	24.32	13.11	8.19	44	1.48	6.44	1.49	16.17	22.15	32.98	62.23	53.79	54.62	46.32	42.39	33.65	44	0.36	1.81	3.58	7.66	1.45	18.93	53.84	59.31	53.95	51.25	52.15	43.72
7	6.05	38.5	15.38	25.66	25.66	45	1.24	7.42	1.29	1.29	18.48	23.48	6.79	31.43	12.72	12.66	-2.15		45	1.24	6.43	9.73	16.23	22.23	33.67	6.79	52.66	54.17	47.26	42.42	32.39	45	0.62	2.11	4.80	1.31	18.32	8.21	55.97	56.41	49.91	51.46	44.25	5.15
7	6.19	38.7	15.38	25.73	25.73	46	1.82	4.86	9.48	9.48	17.85	21.42	61.60	52.35	44.78	25.36	14.35	-6.56	46	1.93	5.64	9.79	16.35	22.16	33.98	61.89	55.12	55.29	45.72	41.73	33.49	46	0.31	1.83	4.21	7.55	1.84	18.84	55.14	59.27	53.27	5.80	53.35	42.41
7	6.33	39.1	15	27.04	27.04	47	1.87	8.66	15.73	15.73	25.79	31.16	61.50	49.72	49.15	22.74	9.88	1.85	47	1.74	5.92	9.67	15.98	21.98	33.41	61.22	54.96	54.45	46.38	41.28	38.61	47	0.63	1.93	4.64	8.44	1.45	17.97	53.93	58.32	53.45	52.37	50.00	42.74
7	6.47	45.4	15.51	25.88	25.88	48	1.17	6.23	1.23	1.23	16.91	21.44	62.88	51.46	26.82	17.61	1.67		48	1.42	5.35	9.68	16.19	22.48	32.30	62.12	55.29	54.41	46.53	41.24	33.87	48	0.37	1.73	5.24	9.58	12.72	18.49	56.52	58.48	54.87	53.16	44.33	43.26
7	6.60	45.4	15.93	25.79	25.79	49	0.98	4.98	1.17	1.17	19.48	23.55	64.33	49.26	48.61	4.44	21.44	13.23	49	1.12	6.29	1.29	16.48	22.23	33.42	64.47	51.92	55.65	46.37	43.28	33.29	49	0.43	1.31	2.75	7.74	19.32	1.58	59.82	59.52	56.88	5.60	43.89	53.60
7	6.74	44.4	16.28	25.42	25.42	50	1.72	6.42	1.98	1.98	28.62	35.54	64.67	49.67	5.87	43.88	19.45	2.82	50	1.56	6.29	9.48	17.11	21.54	33.17	64.85	54.66	54.23	44.76	41.43	3.89	50	0.24	1.22	5.47	9.57	18.96	2.22	51.48	61.36	52.18	53.25	42.63	59.13
7	6.88	42.3	16.64	25.71	25.71	51	1.74	5.79	1.29	1.29	4.67		6.39	5.24	46.99	23.12	6.73	-11.87	51	1.87	5.98	1.42	17.43	21.66	33.30	6.38	54.52	55.47	46.49	43.85	33.58	51	0.22	1.95	3.96	7.29	1.32	19.86	52.95	57.47	52.55	5.99	54.14	44.28
7	7.02	44.4	16.63	25.4	25.4	52	0.66	5.36	1.14	1.14	25.16	56.43	63.85	51.15	25.39	11.97	14.29	1.18	52	0.74	6.35	1.23	16.48	21.92	31.66	63.26	54.12	55.88	46.62	43.76	38.12	52	0.33	1.50	3.46	7.73	1.34	19.22	59.28	57.44	53.22	51.83	53.72	44.25
7	7.16	46.1	16.94	26.34	26.34	53	0.43	6.86	13.98	13.98	29.88	57.61	#VALUE!	51.99	42.34	24.94	14.71	16.12	53	0.56	5.98	1.15	16.17	22.35	33.92	69.77	54.00	54.79	46.26	41.76	34.29	53	0.18	2.36	5.17	9.97	13.52	18.95	69.21	56.85	52.17	53.48	43.73	42.23
7	7.29	49.6	17.07	25.8	25.8	54	1.81	5.74	9.98	9.98	16.73	21.54	6.45	51.64	41.49	3.48	17.53	11.51	54	1.81	5.86	1.14	16.23	21.98	33.66	6.45	52.94	54.75	45.86	42.46	33.93	54	0.19	1.86	4.99	7.96	1.49	19.27	55.46	56.47	51.82	49.36	53.27	43.55
7	7.43	43.8	17.18	25.98	25.98	55	1.12	5.67	9.14	9.14	2.48	28.29	63.86	49.24	48.43	3.50	17.76	14.42	55	1.12	5.68	9.92	16.12	22.73	33.42	63.89	54.15	54.12	45.99	41.96	32.82	55	0.12	0.95	3.43	6.76	16.47	9.84	56.23	6.18	53.73	5.73	43.15	52.69
7	7.57	41.8	16.81	25.23	25.23	56	0.86	4.78	9.35	9.35	18.35	22.63	61.49	51.44	44.58	38.36	3.53	23.14	56	0.99	6.14	1.40	17.48	22.16	33.79	61.70	54.37	54.11	46.57	43.88	32.96	56	0.36	1.43	2.78	6.21	1.32	19.29	55.60	56.93	55.15	51.54	52.88	44.92
7	7.71	42.2	16.3	26.09	26.09	57	1.61	4.17	8.73	8.73	15.98	21.70	59.18	52.59	43.15	23.41	7.82	14.90	57	1.66	6.24	1.42	16.92	21.92	31.85	59.63	53.99	54.46	45.92	42.33	33.15	57	0.58	2.89	5.25	9.87	12.43	19.85	53.77	56.28	52.34	52.99	44.70	42.67
7	7.84	39.5	15.64	25.63	25.63	58	2.18	9.23	18.63	18.63	29.48	36.92	62.96	53.18	25.89	9.70	11.57	3.85	58	1.79	5.46	9.98	16.47	21.54	33.42	62.58	54.49	54.67	45.91	42.56	34.70	58	0.32	1.20	2.70	6.93	1.24	19.37	5.55	59.69	57.15	5.85	52.72	43.16
7	7.98	4.7	15.67	25.71	25.71	59	1.17	6.29	1.98	1.98	25.63	59.56	64.94	52.76	35.26	18.48	11.45	-15.65	59	1.17	6.36	1.23	16.63	21.54	33.35	65.53	54.55	55.24	48.54	44.69	35.78	59	0.26	2.48	6.85	1.95	19.52	12.84	63.56	57.29	52.27	53.62	46.25	44.74
7	8.12	45.9	15.73	25.49	25.49	60	0.92	8.23	18.23	18.23	4.36		66.46	51.98	38.62	17.64	4.64	-16.41	60	0.67	5.86	1.25	17.35	21.41	32.92	66.43	53.37	55.37	47.55	45.61	36.99	60	0.18	0.72	2.83	5.72	1.28	19.76	6.39	63.30	55.82	5.62	54.39	46.43
7	8.26	44.2	16.02	25.24	25.24	61	1.51	6.17	9.79	9.79	22.54	56.82	65.54	48.22	44.37	4.42	37.78	31.69	61	1.51	6.43	9.79	15.92	21.91	33.44	65.54	54.22	55.80	46.47	43.72	37.13	61	0.19	1.57	4.67	8.99	1.44	19.86	62.67	6.76	52.11	52.56	52.69	43.60
7	8.39	44.3	16.01	25.29	25.29	62	1.50	8.29	12.67	12.67	22.64	57.37	6.39	51.67	41.32	29.57	23.68	2.20	62	1.50	6.43	1.29	16.23	22.12	33.79	6.39	51.79	53.54	46.24	43.46	34.66	62	0.56	2.37	7.38	1.12	12.84	2.20	57.81	54.32	5.59	5.89	44.70	43.47
7	8.53	44	15.87	26.03	26.03	63	0.47	5.36	1.29	1.29	2.17	28.67	65.73	52.43	42.12	21.31	10.00	7.90	63	0.41	5.85	1.29	16.41	21.92	32.42	65.84	53.46	53.78	44.82	42.15	34.67	63	0.22	0.99	2.33	5.59	1.43	19.54	61.95	6.54	57.13	51.45	52.67	42.49
7	8.67	43.9	16.08	25.57	25.57	64	0.67	6.98	1.54	1.54	39.30		61.24	49.76	46.18	39.87	2.33	11.28	64	0.79	6.73	1.42	16.13	21.84	32.67	61.36	52.44	54.16	45.61	42.59	32.56	64	0.31	2.18	7.15	12.45	19.98	1.25	59.16	55.38	49.77	44.61	42.92	52.27
7	8.81	47.9	16.1	26.33	26.33	65	1.50	8.85	13.23	13.23	21.29	28.40	61.16	52.36	43.97	29.88	17.96	7.87	65	1.24	6.36	1.64	16.63	21.79	32.91	6.93	52.41	54.58	46.89	45.00	36.42	65	0.45	1.95	7.50	1.72	14.65	2.79	55.84	56.83	5.55	52.39	42.85	44.67
7	8.94	42.1	16.08	26.21	26.21	66	1.37	5.65	1.17	1.17	21.23	25.79	62.19	51.61	49.44	39.53	22.94	14.97	66	1.49	5.48	1.17	16.46	22.98	33.17	62.18	52.94	54.35	46.64	44.26	34.13	66	0.22	1.30	3.74	7.64	1.59	19.85	56.26	56.60	56.14	49.85	52.52	44.23
7	9.08	39.4	16.13	25.41	25.41	67	0.49	5.79	13.23	13.23	23.41	38.85	61.40	51.63	46.64	24.19	13.95	5.54	67	0.49	5.86	1.13	15.85	22.48		61.86	53.29	51.44	46.34	41.97	4.93	67	0.21	2.52	5.56	1.69	12.25	17.57	6.26	54.58	51.72	48.95	44.59	41.95
7	9.22	41.4	15.68	25.83	25.83	68	0.36	3.80	1.23	1.23	26.73	57.88	#VALUE!	52.13	41.85	34.84	33.45	18.86	68	0.49	5.16	9.98	16.17	22.12								68	0.70	2.78	1.34	16.22	34.58	39.33	73.57	74.62	66.69	62.87	52.93	52.36
7	9.36	42.2	15.43	25.65	25.65	69	1.37	8.29	11.41	11.41	17.16	21.85	59.72	5.51	41.85	21.40	1.68	3.21	69	1.37	5.73	1.14	16.55	22.13	33.41	59.35	52.72	54.17	46.79	43.45	33.39	69	0.45	1.73	4.12	8.41	1.63	19.42	5.90	55.85	52.82	5.85	5.72	44.32
7	9.49	41	15.39	25.59	25.59	70	1.30	7.42	1.66	1.66	17.17	2.79	6.25	48.22	35.48	18.62	2.73	11.21	70	1.30	5.67	1.29	17.44	21.66	33.46	6.38	51.73	54.49	47.56	45.17	35.67	70	0.46	2.75	5.72	1.64	19.19	21.94	56.43	56.18	49.49	53.30	45.26	41.27
7	9.63	4.1	15.23	25.98	25.98	71	0.26	6.11	13.92	13.92	23.16	29.98	#VALUE!	49.40	4.12	28.45	25.33	23.27	71	0.52	5.54	1.17	16.13	22.12	34.23	72.28	57.58	57.57	5.58	47.83	42.72	71	0.13	0.89	2.98	5.78	1.37	19.97	7.15	65.37	6.24	55.19	55.53	47.76
7	9.77	43.1	15.56	25.56	25.56	72	1.19	5.45	9.98	9.98	18.79	22.85	61.25	49.68	43.24	36.52	33.11	31.26	72	0.94	5.79	1.32	16.85	22.40	33.48	61.71	53.54	53.93	47.14	44.46	35.27	72	0.13	1.35	3.24	7.41	1.49	19.60	56.17	57.57	53.37	5.57	51.72	45.37
7	9.91	42.5	15.8	25.61	25.61	73	1.49	5.98	1.85	1.85	2.98	26.98	6.73	49.34	44.24	38.70	32.45	31.91	73	1.49	6.15	1.29	16.60	22.12	33.23	6.97	52.32	54.68	46.94	42.96	32.75	73	0.57	2.11	7.38	15.52	19.93	1.76	55.44	57.14	5.84	42.27	43.97	52.56
7	10.05	4.2	16.03	25.06	25.06	74	1.11	7.50	1.67	1.67	21.54	59.36	62.76	49.60	45.68	33.23	24.64	23.74	74	1.11	5.98	1.30	16.29	21.85	33.55	62.80	52.96	55.46	46.33	42.17	32.28	74	0.20	1.96	7.39	1.53	14.76	19.74	58.39	58.51	51.25	53.84	43.49	42.63
7	10.18	42.3	16.31	26.34	26.34	75	0.26	8.17	23.16	23.16	42.58	55.12	#VALUE!	49.83	46.85	42.48	23.59	15.87	75	0.26	5.55	9.67	17.23	22.16	33.48		56.96	55.36	48.22	45.64	43.25	75	0.67	0.23	1.37	3.69	9.42	17.60	71.26	76.12	67.76	59.65	54.18	46.17
7	10.32	45.2	16.33	26	26	76	0.29	6.54	12.41	12.41	34.66	55.86	#VALUE!	5.94	39.76	22.14	12.77	9.38	76	0.29	5.79	9.86	17.42	22.79	33.54	74.32	53.12	54.60	47.83	44.67	36.74	76	0.12	0.74	2.11	5.78	9.77	18.15	73.24	64.92	59.45	5.82	53.28	45.60
7	10.46	43.8	16.43	26.29	26.29	77	0.62	4.48	9.98	9.98	2.23	52.93	65.45	49.83	5.85	26.96	17.99	14.26	77	0.74	5.85	9.98	17.13	21.35	33.17	65.56	54.92	55.70	47.99	44.52	34.19	77	0.12	1.69	3.76	1.22	19.87	7.71	63.63	58.63	52.74	53.91	47.00	51.99
7	10.60	42	16.73	25.93	25.93	78	1.36	5.66	9.85	9.85	17.48	21.14	59.18	49.34	48.84	45.28	22.39		78	1.49	6.49	9.98	17.43	21.67	33.48	59.48	52.49	55.83	47.92	44.96	33.90	78	0.37	2.15	5.72	8.69	1.49	19.66	55.12	55.36	49.65	51.21	52.80	46.47
7	10.73	43.7	16.71	25.69	25.69	79	1.34	4.54	9.73	9.73	2.67	57.39	59.77	49.76	48.25	41.85	23.88		79	1.47	5.92	1.48	16.30	21.66	33.54	6.22	53.17	56.24	47.48	45.33	35.36	79	0.57	2.36	5.77	1.65	15.86	2.80	55.32	56.76	51.48	55.15	43.93	45.18
7	10.87	43.9	16.19	26.02	26.02	80	1.30	4.54	8.98	8.98	16.35	2.62	61.36	51.80	4.68	33.41	28.19	18.52	80	1.55	5.74	1.23	16.63	21.62	32.86	61.28	53.66	54.56	47.25	43.63	33.73	80	0.45	2.83	4.86	8.32	1.33	19.45	55.62	58.68	5.62	5.74	51.32	45.14
7	11.01	42.2	16.17	25.75	25.75	81	1.50	8.36	12.42	12.42	24.48	32.92	64.60	48.67	45.45	37.36	35.87	39.58	81	1.37	5.86	9.67	16.35	22.48	33.17	63.88	55.43	54.32	46.40	42.62	33.58	81	0.36	1.36	2.23	5.98	9.56	17.98	52.97	6.44	57.33	52.70	53.15	43.66
7	11.15	43.8	16.04	25.56	25.56	82	1.61	9.14	17.29	17.29	25.29	3.52	59.99	52.26	36.19	25.29	14.31	4.52	82	1.37	6.17	1.14	16.15	22.35	33.29	59.58	53.79	54.75	46.22	43.73	32.36	82	0.61	1.70	4.23	1.59	19.48	7.47	52.71	55.43	52.46	53.29	44.28	49.74
7	11.28	43.7	16.13	26.24	26.24	83	1.55	6.36	1.66	1.66	19.17	24.23	59.67	49.00	46.89	44.64	27.43		83	1.55	5.66	1.23	16.35	22.16	33.16	59.68	54.16	55.45	46.65	42.75	33.53	83	0.30	1.17	3.00	6.17	1.35	17.83	49.18	56.24	53.50	51.27	53.71	43.44
7	11.42	43.9	16.12	26.06	26.06	84	1.24	7.48	11.30	11.30	25.91	56.29	6.59	51.26	27.13	14.65	15.55	8.82	84	1.37	5.74	9.98	16.20	22.40	33.00	6.59	54.55	55.78	47.76	43.96	34.84	84	0.77	2.84	7.85	1.21	13.13	19.56	56.64	55.63	52.30	52.89	45.37	45.15
7	11.56	42.6	15.95	25.52	25.52	85	1.32	7.24	1.85	1.85	16.98	2.80	61.39	53.57	29.83	16.36	18.51	13.55	85	1.33	5.65	1.23	16.73	22.23	32.92	61.44	53.67	55.87	48.28	44.34	36.56	85	0.43	2.12	4.33	8.43	1.84	18.83	54.82	58.18	52.27	5.44	52.53	45.99
7	11.70	46.3	16.49	26.24	26.24	86	1.64	6.24	9.17	9.17	14.85	2.73	61.37	5.68	46.20	4.13	39.32	24.15	86	1.63	6.24	9.67	16.24	22.62	32.85	61.37	54.14	53.56	46.85	44.66	35.24	86	0.44	1.95	3.99	7.75	1.38	19.58	54.64	58.52	51.99	5.80	5.74	44.74
7	11.83	41.2	16.16	26.55	26.55	87	1.62	9.42	15.48	15.48	24.40	3.73	64.00	5.18	39.59	34.21	18.28	7.90	87	1.36	5.98	1.29	16.63	21.63	33.15	63.90	53.92	54.59	46.87	43.29	32.39	87	0.23	1.55	2.85	1.23	19.48	7.33	56.72	6.55	54.37	52.86	44.76	5.96
7	11.97	4.5	16.48	25.6	25.6	88	1.18	7.73	1.85	1.85	21.98	54.32	56.49	5.92	42.42	39.14	37.92	31.85	88	1.43	6.19	1.35	16.36	22.23	32.92	56.85	49.89	55.76	47.92	44.46	36.83	88	0.44	2.35	8.48	1.72	15.71	2.35	5.25	54.50	5.42	53.24	43.88	43.86
7	12.11	42.3	16.43	27.22	27.22	89	0.87	4.74	1.15	1.15	17.23	21.98	#VALUE!	5.19	45.81	4.52	23.20	7.98	89	0.62	5.73	1.49	16.48	21.98	33.36	68.27	54.47	55.24	46.95	43.66	35.97	89	0.19	1.59	2.45	5.45	1.61	19.24	63.78	64.12	57.86	51.86	53.96	44.65
7	12.25	4.6	16.44	25.87	25.87	90	0.82	6.86	12.73	12.73	22.12	3.92	64.99	49.75	46.43	32.67	27.20	21.94	90	0.82	5.86	1.24	16.23	22.12	33.17	65.15	52.89	53.11	46.55	43.47	34.47	90	0.25	1.21	2.68	6.58	1.73	19.59	61.44	59.26	54.48	5.33	51.62	44.29
7	12.38	39.7	16.68	26.16	26.16	91	0.85	5.98	1.24	1.24	19.85	24.54	63.71	5.69	4.67	26.64	21.79	13.26	91	0.93	6.17	9.79	16.23	21.91	33.42	63.89	54.57	54.83	45.94	42.70	31.86	91	0.16	2.84	1.19	14.57	2.23	7.76	62.23	56.75	52.28	42.42	41.76	52.38
7	12.52	4.6	16.09	26.05	26.05	92	1.35	9.48	18.17	18.17			62.75	49.75	45.24	33.44	21.73	25.57	92	1.47	5.86	1.18	16.79	21.62	33.49	62.48	53.72	55.43	46.98	44.61	32.87	92	0.35	0.83	7.94	1.73	19.96	2.32	51.18	59.46	51.64	53.21	45.84	56.40
7	12.66	43.8	16.44	25.72	25.72	93	1.99	6.54	11.41	11.41	24.85	32.22	59.50	52.22	28.82	2.35	16.84	4.43	93	1.99	6.25	1.15	16.85	21.29	32.97	6.66	53.67	54.69	47.22	44.31	34.64	93	0.53	1.97	3.92	7.72	1.55	19.57	48.76	58.12	52.44	51.36	52.15	45.32
7	12.80	44.4	15.9	26.81	26.81	94		11.42	19.98	19.98			58.30	53.46	3.26	17.90	14.97	12.57	94	1.69	6.36	1.17	17.66	21.85	33.36	55.84	52.12	55.56	47.28	45.24	34.62	94	0.43	2.45	7.82	1.75	19.99	22.18	49.85	53.12	5.35	54.12	45.57	4.43
7	12.94	41.5	15.98	25.6	25.6	95	1.24	5.44	8.79	8.79	41.67		55.12	5.12	45.40	42.19	3.92	25.74	95	1.24	5.92	1.73	16.80	21.62	33.65	55.34	49.94	54.69	49.75	46.50	34.17	95	0.48	2.19	6.92	1.56	15.41	2.22	51.68	5.17	47.62	53.36	45.23	47.19
7	13.07	41.2	16.25	26.63	26.63	96	1.70	4.29	9.98	9.98	44.14		55.17	5.82	46.15	39.94	28.59	15.55	96	1.96	6.43	1.42	16.85	21.66	33.66	55.62	52.54	53.86	46.62	44.36	33.18	96	0.77	2.38	5.81	12.40	19.99	9.91	49.71	52.16	49.47	45.76	44.90	51.45
7	13.21	43.5	16.04	26.41	26.41	97	1.37	4.23	9.17	9.17	18.67	21.98	6.14	48.89	48.49	37.71	38.52	25.79	97	1.62	5.98	1.42	17.17	21.66	32.35	6.65	52.72	54.62	46.85	44.58	33.92	97	0.46	1.91	3.70	8.82	11.19	19.90	52.44	57.79	52.49	51.13	5.89	44.96
7	13.35	41.9	15.87	25.66	25.66	98	1.30	4.66	8.29	8.29	16.62	21.41	57.52	52.25	42.63	24.23	10.00		98	1.49	5.92	1.73	16.72	21.79	32.98	57.85	48.97	52.72	47.27	44.46	34.75	98	0.22	1.32	2.84	8.42	11.21	19.62	5.57	54.16	5.19	46.66	5.93	45.33
7	13.49	41.7	16.11	25.29	25.29	99	1.19	4.67	8.29	8.29	17.23	45.86	55.38	51.64	42.58	27.11	13.16	18.00	99	1.33	6.55	1.63	16.73	22.40	31.65	55.28	48.53	54.73	47.22	45.32	35.54	99	0.33	1.83	9.74	11.23	2.47	51.11	49.94	51.86	5.59	51.15	45.58	26.19
7	13.62	44.5	16.05	26.1	26.1	100	0.74	6.73	1.66	1.66	39.74		6.83	51.75	44.45	22.57	0.86	1.68	100	0.98	5.92	1.42	16.80	21.66	32.77	6.77	49.98	52.55	47.58	45.37	34.83	100	0.59	1.21	5.23	1.68	16.90	2.75	53.34	57.82	48.62	51.43	43.47	44.75
7	13.76	42.9	16.24	25.98	25.98	101	1.43	5.15	1.17	1.17	23.17	59.81	6.35	48.55	48.95	38.87	39.29	19.77	101	1.35	5.73	1.23	16.90	21.92	32.23	6.62	51.73	53.97	46.70	43.87	33.36	101	0.15	1.83	4.16	8.59	1.97	19.25	51.93	57.93	5.66	49.61	51.13	45.37
7	13.90	44.2	16.38	26.28	26.28	102	1.37	4.41	8.67	8.67	15.73	2.85	56.76	49.44	48.58	41.31	23.79		102	1.24	6.16	1.73	16.35	22.98	32.73	56.97	49.78	51.87	47.18	41.37	33.32	102	0.48	1.94	7.26	11.87	17.98	58.48	5.91	54.91	47.32	49.75	44.29	26.48
7	14.04	44.8	16.08	25.8	25.8	103	0.93	5.86	11.23	11.23	24.40	29.30	6.53	49.18	5.45	24.26	6.67	8.56	103	0.99	5.86	1.17	16.92	21.91	32.44	6.87	52.88	53.65	47.34	44.52	34.26	103	0.19	1.74	5.36	1.69	15.99	19.88	54.51	58.38	51.95	51.95	42.65	44.68
7	14.17	43.6	16.11	26.19	26.19	104	1.34	6.97	1.73	1.73	2.29	26.92	61.80	5.46	36.63	24.88	24.86	13.68	104	1.34	6.12	1.15	16.92	21.41	32.54	61.81	52.66	54.75	46.48	43.46	34.17	104	0.26	0.95	2.61	5.84	1.85	19.68	54.60	56.64	55.58	5.25	53.53	44.93
7	14.31	41.6	16.02	25.87	25.87	105	2.68	7.98	11.17	11.17	37.93		55.56	49.54	44.76	43.83	33.72	25.99	105	1.94	6.48	1.92	16.67	2.85	32.56	55.99	49.70	55.25	48.95	46.85	35.28	105	0.62	2.47	7.85	1.94	2.11	59.85	49.67	53.27	48.97	53.64	47.93	28.22
7	14.45	41.9	16.15	26	26	106	1.30	5.29	1.42	1.42	19.48	59.70	55.54	49.65	44.56	39.85	37.56	23.74	106	1.30	5.92	1.79	16.23	21.54	31.29	55.45	49.00	53.36	48.30	44.68	34.55	106	0.50	1.94	6.74	11.20	18.97	59.11	49.66	52.65	47.14	51.95	46.46	27.76
7	14.59	47.9	16.33	25.74	25.74	107	1.17	4.98	9.92	9.92	15.98	21.23	56.19	5.74	42.52	39.65	25.69	17.49	107	1.17	5.79	1.66	16.23	21.98	31.67	56.36	48.58	53.27	47.12	43.69	34.60	107	0.43	2.36	8.79	11.43	19.35	59.24	51.69	52.17	48.26	5.56	43.82	26.64
7	14.72	44.5	16.47	25.52	25.52	108	0.82	8.48	13.48	13.48			59.23	52.14	27.13	15.16	14.83	-7.16	108	0.93	5.79	1.85	16.67	21.98	33.43	59.27	47.79	51.88	46.38	44.82	33.78	108	0.12	2.84	8.23	11.69	2.51	58.63	58.17	5.55	47.28	49.28	44.75	24.25
7	14.86	41.2	16.39	26.12	26.12	109	1.12	11.18	34.30	34.30			57.51	5.86	47.86	41.52	21.95	9.26	109	1.12	6.16	1.48	16.64	21.29	32.46	57.60	48.12	53.48	46.85	44.78	34.63	109	0.36	1.95	7.32	1.85	19.86	59.96	55.56	5.96	47.34	52.13	45.61	28.19
7	15.00	39	15.78	25.48	25.48	110	0.93	8.12	15.66	15.66			51.33	51.27	36.67	19.49	-3.72	1.77	110	0.93	6.23	11.23	16.42	21.98	32.23	51.12	42.64	49.28	48.71	44.12	34.28	110	0.83	8.25	12.46	17.22	2.47	60.00	5.14	44.16	47.52	44.12	43.51	28.69
7	15.14	4.9	15.84	26.31	26.31	111	0.68	7.79	13.28	13.28	52.56		51.48	5.39	43.45	38.85	21.53	7.24	111	1.54	6.42	1.99	16.79	21.98	31.47	51.70	45.00	48.67	46.58	44.29	35.52	111	0.49	2.96	7.81	12.15	19.84	58.48	49.58	45.53	43.50	47.28	44.87	28.74
7	15.27	42.9	15.85	25.96	25.96	112	0.86	4.48	8.92	8.92	13.63	2.11	54.88	49.38	47.89	41.22	24.64	14.69	112	1.17	5.99	11.13	15.73	21.85	31.72	55.27	46.33	51.72	47.53	44.87	34.73	112	0.32	2.32	1.16	12.22	2.47	59.36	5.83	51.17	48.27	48.13	44.80	28.34
7	15.41	43	16.27	26.28	26.28	113	0.67	5.17	11.35	11.35	2.67	59.99	51.76	51.63	48.47	37.61	39.22	24.53	113	0.67	5.66	1.80	16.98	21.54	33.48	52.34	46.38	49.67	46.35	44.12	34.58	113	0.55	3.56	9.46	11.73	17.68	2.24	49.48	47.32	44.56	47.16	4.87	44.22
7	15.55	42.9	16.09	26.25	26.25	114	0.53	13.98	38.86	38.86			49.72	52.85	45.53	4.32	2.73	7.45	114	0.77	6.24	11.73	15.85	22.16	32.99	49.14	41.13	47.76	46.94	43.49	32.69	114	0.44	9.98	12.31	14.87	19.73	22.90	47.91	42.63	45.65	41.52	42.51	38.83
7	15.69	39.9	15.72	26.05	26.05	115	0.68	4.48	1.29	1.29	42.80		5.38	53.49	39.25	33.43	34.16	2.14	115	0.73	5.69	11.17	17.63	22.40	34.67	5.67	42.58	47.71	46.63	45.89	33.77	115	0.49	3.46	11.79	17.59	2.54	22.97	47.99	44.46	46.64	42.35	43.28	41.36
7	15.83	39.3	15.63	25.16	25.16	116	1.55	5.79	15.48	15.48	53.81		49.21	5.94	37.85	36.43	31.44	21.19	116	1.54	5.79	11.67	16.67	21.40	33.54	49.17	42.28	5.83	48.43	46.29	34.62	116	0.58	1.22	12.68	15.81	2.51	23.46	48.12	46.46	47.13	41.15	46.65	38.69
7	15.96	42.9	15.49	25.99	25.99	117	0.43	15.97	38.49	38.49			52.16	51.79	4.15	35.88	3.12	28.63	117	0.43	5.92	11.23	16.80	22.16	33.85	52.20	4.63	49.51	46.95	44.72	33.70	117	0.37	8.82	11.84	15.68	19.48	22.88	51.24	43.75	46.36	39.89	44.72	4.70
7	16.10	41.7	15.52	26.1	26.1	118	0.93	5.12	14.48	14.48			51.49	5.26	47.84	4.66	33.35	26.23	118	0.93	5.87	1.87	16.67	22.16	33.98	51.52	42.61	45.87	46.29	45.15	33.68	118	0.30	1.62	9.88	13.42	19.18	22.41	47.66	45.70	42.92	43.12	42.68	42.28
7	16.24	4.5	15.12	25.85	25.85	119	0.47	6.79	17.17	17.17			52.74	49.57	38.26	28.74	14.84	8.63	119	0.48	6.29	1.42	16.98	21.98	34.48	52.72	4.81	42.84	46.15	45.36	33.69	119	0.91	1.69	11.68	18.33	23.46	21.38	5.54	44.65	41.37	42.64	37.98	42.83
7	16.38	4.3	14.98	26.1	26.1	120	0.93	5.94	17.73	17.73			49.63	5.90	41.23	36.37	32.51	3.11	120	0.84	6.43	11.48	17.40	22.39	33.67	49.58	37.88	4.63	44.84	45.85	32.69	120	0.18	1.83	12.47	18.35	21.94	23.32	47.73	42.40	4.42	4.67	42.90	39.47
7	16.51	44.3	15.38	26.23	26.23	121	1.53	5.98	15.85	15.85			54.65	5.78	34.61	23.13	15.94	16.55	121	0.93	6.11	1.98	16.42	22.29	34.92	54.68	44.54	47.36	45.33	44.38	32.56	121	0.33	1.58	8.96	12.82	18.33	21.23	5.64	51.13	44.11	43.73	4.69	42.71
7	16.65	41.6	15.62	25.82	25.82	122	0.43	14.79	42.23	42.23			49.27	5.35	43.15	29.26	22.99	14.29	122	0.56	6.16	1.86	17.35	22.79	35.29	49.25	37.36	41.45	44.59	43.77	32.88	122	0.13	3.93	11.51	17.36	2.48	24.27	47.72	38.93	4.20	4.33	41.55	37.51
7	16.79	42.4	15.88	25.29	25.29	123	0.43	7.65	16.17	16.17	55.25		58.37	5.63	45.20	4.18	21.77	1.48	123	0.39	6.44	1.92	16.91	22.35	34.41	58.36	41.51	42.44	45.46	46.53	32.44	123	0.18	3.19	1.93	15.33	2.12	23.72	57.85	42.45	4.45	39.86	44.19	41.63
7	16.93	43	15.92	26.36	26.36	124	0.74	5.29	9.92	9.92	18.63	22.35	49.53	52.56	31.92	22.26	13.40	1.49	124	0.99	5.79	1.92	16.14	22.12	33.63	49.75	43.73	43.13	45.41	43.28	31.85	124	0.32	1.86	6.69	13.45	21.93	18.72	46.89	44.38	42.46	42.77	4.59	4.94
7	17.06	41.4	16.47	25.93	25.93	125	0.68	5.85	9.77	9.77	2.41	45.42	48.37	51.27	41.33	32.35	26.78	17.72	125	0.73	6.17	1.54	16.35	22.41	34.35	48.42	4.72	43.88	44.16	43.39	31.48	125	0.48	8.23	12.95	19.76	21.82	24.93	47.32	4.72	41.37	4.73	4.25	32.76
7	17.20	43.3	16.5	25.74	25.74	126	0.18	5.48	9.74	9.74	2.35		49.98	49.25	46.83	27.47	14.24	18.43	126	0.18	5.86	1.98	17.23	22.29	34.54	5.49	39.19	39.52	41.87	43.24	32.95	126	0.13	6.22	12.83	2.74	23.43	29.34	49.25	38.59	38.72	4.67	38.86	3.67
7	17.34	44.8	16.44	25.67	25.67	127	0.49	8.29	16.42	16.42	53.24		53.22	52.58	43.98	23.46	7.65	12.18	127	0.44	5.64	1.67	17.17	22.54	33.53	53.89	4.76	4.83	42.18	42.44	31.18	127	0.18	1.46	5.19	12.67	19.85	22.37	5.85	46.59	39.76	38.69	39.26	39.51
7	17.48	44.8	16.38	25.7	25.7	128	0.18	4.11	13.91	13.91	55.24		55.46	5.59	49.49	22.54	3.51		128	0.19	5.42	1.92	16.98	22.41	34.85	55.44	39.22	41.57	42.26	43.56	32.16	128	0.19	1.36	1.49	16.21	21.68	23.90	53.18	49.69	39.92	38.26	39.45	39.15
7	17.61	42.2	15.98	25.59	25.59	129	0.63	14.47	43.35	43.35			5.49	49.40	5.23	42.96	27.58	11.48	129	0.63	5.79	1.85	16.67	22.85	33.73	5.46	38.23	37.83	42.28	43.98	32.27	129	0.32	4.18	14.26	2.69	23.93	29.74	49.27	38.26	38.77	41.58	38.19	4.00
7	17.75	4.6	15.64	25.88	25.88	130	0.48	5.17	13.14	13.14	31.17	37.45	49.18	52.60	46.15	2.17	-1.33		130	0.48	5.48	1.98	16.98	23.16	33.42	49.42	4.87	38.44	42.35	43.00	31.72	130	0.24	2.85	1.87	16.59	2.70	23.48	47.49	41.57	36.94	38.63	39.28	38.52
7	17.89	41.9	15.83	26.15	26.15	131	0.42	14.60	22.98	22.98	55.73		52.69	49.17	47.65	37.21	29.12	28.49	131	0.42	5.66	1.73	16.85	23.62	34.54	52.78	38.39	39.13	4.54	41.27	31.98	131	0.33	11.61	16.75	21.83	23.60	27.72	52.42	37.96	36.24	36.38	36.30	32.33
7	18.03	46.5	15.91	25.92	25.92	132	0.61	9.13	18.92	18.92	28.66		55.57	49.76	48.99	41.52	37.88	33.83	132	0.61	5.23	1.23	16.85	23.66	34.16	55.59	37.50	39.77	4.74	4.42	31.26	132	0.37	8.82	13.57	19.32	22.15	25.84	55.32	37.63	36.83	36.36	35.81	32.45
7	18.16	46.1	16.52	25.81	25.81	133	0.49	7.42	17.45	17.45	23.39		51.17	53.15	47.71	19.34			133	0.37	5.86	1.54	17.54	22.79	33.73	51.13	36.38	37.72	39.90	41.47	31.87	133	0.19	1.84	9.94	18.54	21.47	24.19	49.96	42.27	36.49	37.48	37.56	35.71
7	18.30	4.9	16.54	26.33	26.33	134	0.19	4.32	1.29	1.29	21.41	25.64	49.84	52.63	46.82	29.39	17.52	-2.77	134	0.20	5.48	1.92	16.92	23.41	33.86	49.97	36.18	35.86	39.57	4.55	3.55	134	-0.31	2.55	11.14	16.31	21.67	24.43	48.82	4.78	34.46	35.82	36.69	35.81
7	18.44	47.2	16.49	26.04	26.04	135	0.89	4.92	9.66	9.66	25.84	41.79	5.56	49.32	48.77	39.58	36.88	21.52	135	0.24	5.86	1.54	16.73	22.98	33.92	5.64	37.96	36.97	39.59	39.26	3.44	135	-0.18	1.82	6.42	12.57	17.86	22.33	48.42	43.52	36.60	34.58	36.14	36.67
7	18.58	47.4	16.42	25.61	25.61	136	0.92	6.48	11.35	11.35	2.35	26.54	46.92	5.89	44.73	35.42	31.21	27.56	136	1.48	6.23	1.98	15.79	23.48	34.42	46.92	39.32	4.33	39.87	38.26	3.28	136	0.58	3.25	11.95	15.82	2.58	25.36	44.93	4.39	39.35	35.35	34.74	33.25
7	18.71	41.6	16.59	26.25	26.25	137	0.39	4.98	11.54	11.54	21.17		49.15	48.74	44.76	36.97	26.00	11.60	137	0.32	5.48	1.85	16.35	23.40	35.17	49.18	37.44	37.86	38.94	4.17	3.34	137	0.11	1.58	6.85	11.86	17.58	22.54	46.81	42.39	35.25	35.96	35.34	37.50
7	18.85	4.6	16.43	25.62	25.62	138	0.68	4.73	11.17	11.17	25.54		47.29	5.49	34.71	19.22	22.39	13.72	138	1.55	5.54	1.74	16.23	23.29	33.79	47.52	37.95	37.90	4.87	37.84	3.32	138	0.25	1.74	5.49	12.87	17.45	23.42	44.39	42.26	36.28	37.65	36.42	34.42
7	18.99	39.1	15.84	25.79	25.79	139	0.43	7.15	17.42	17.42	25.12	31.49	48.97	5.45	47.50	37.21	33.97	32.32	139	0.55	5.29	1.73	16.79	24.42	34.23	49.11	37.85	36.24	38.46	38.53	31.24	139	0.26	3.55	11.32	17.22	23.90	27.33	48.67	38.79	34.95	35.18	35.44	3.49
7	19.13	4.2	15.54	26.03	26.03	140	0.68	5.25	11.79	11.79	2.98	26.23	48.33	52.26	33.86	21.32	1.88		140	0.68	5.98	1.67	17.35	23.35	33.67	48.46	35.43	36.85	37.90	38.26	3.50	140	0.26	1.36	1.14	15.88	2.72	24.83	45.46	42.65	35.18	34.36	33.93	33.72
7	19.27	41.1	15.63	25.89	25.89	141	0.55	4.48	12.41	12.41	27.67	42.54	6.99	5.72	49.15	44.24	25.62	15.16	141	0.55	5.24	1.30	16.62	23.54	37.79	6.13	41.64	4.56	38.25	39.60	35.54	141	-0.29	3.56	1.49	19.52	24.29	3.54	59.54	42.45	39.20	36.17	34.60	31.46
7	19.40	4.8	15.55	26	26	142	0.36	2.80	15.48	15.48	49.52		77.32	49.20	48.67	42.31	21.62	3.66	142	0.24	5.17	1.29	15.85	22.73	37.42							142	0.71	1.70	9.96	17.34	37.59	42.96	73.44	74.47	66.55	62.64	52.35	5.93
7	19.54	38.9	15.63	26.07	26.07	143	0.34	6.35	17.42	17.42	4.54	4.92	67.15	49.31	46.85	41.30	36.56	24.89	143	0.34	5.66	1.23	16.54	23.79	34.42	67.15	47.17	42.68	41.12	4.53	35.79	143	0.19	0.28	1.83	4.82	9.26	19.93	57.17	65.30	53.73	45.78	41.95	38.96
7	19.68	39.2	15.68	26.31	26.31	144	0.69	4.66	1.23	1.23	22.85	3.17	48.68	5.15	46.75	37.14	33.14	24.43	144	0.82	6.35	1.92	16.29	23.79	34.17	48.26	38.57	38.58	38.72	38.62	3.31	144	0.17	1.49	5.84	11.35	16.54	23.55	42.53	44.76	37.29	36.68	35.46	35.94
7	19.82	4	15.48	26.17	26.17	145	0.18	6.65	14.42	14.42	23.79	29.70	56.17	48.77	46.39	36.67	38.35	37.83	145	0.18	5.36	1.29	15.92	24.16	34.78	56.25	38.58	39.56	37.80	38.12	3.29	145	-0.59	2.15	8.57	12.28	18.26	24.40	55.83	4.96	37.45	34.95	34.67	34.55
7	19.95	41	15.69	25.76	25.76	146	0.61	7.85	2.35	2.35	33.55	39.17	52.79	52.40	4.75	33.98	32.00	25.20	146	0.61	5.67	1.98	16.98	23.48	34.29	52.84	38.62	35.55	38.19	38.59	29.37	146	0.12	1.24	4.98	11.35	17.78	22.34	51.38	43.96	37.45	33.69	34.83	36.24
7	20.09	43.3	15.85	25.82	25.82	147	0.57	5.92	14.30	14.30	44.76		47.28	51.78	49.51	39.37	39.43	21.77	147	0.57	5.65	11.17	16.42	23.91	33.80	47.29	36.36	36.66	38.22	36.84	29.23	147	0.23	1.83	5.98	13.38	19.98	25.69	45.79	37.98	34.74	36.39	33.77	32.95
7	20.23	45.8	15.98	25.79	25.79	148	0.56	5.46	16.17	16.17	25.73	34.67	49.19	51.49	29.81	21.54	12.85	9.77	148	0.68	5.65	1.62	16.42	23.66	34.54	49.34	36.64	34.94	36.56	36.40	29.74	148	0.24	1.20	5.33	13.51	19.56	24.61	46.44	42.58	35.67	33.91	33.13	31.67
7	20.37	42.2	16.14	27.09	27.09	149	0.69	6.98	16.54	16.54	34.76	41.86	54.83	5.44	47.82	4.78	23.95	15.48	149	0.69	6.17	1.54	16.79	23.12	34.61	54.83	39.34	35.96	39.53	36.86	29.49	149	0.18	0.74	5.68	11.79	16.83	21.60	49.91	51.35	37.95	33.79	36.18	34.43
7	20.50	41.5	15.79	28.26	28.26	150	0.99	7.11	16.92	16.92	42.23	58.18	47.41	5.58	46.38	31.76	27.73	24.29	150	0.86	6.18	1.23	15.92	23.91	34.86	47.57	35.68	36.68	37.48	36.53	29.17	150	0.33	2.56	7.21	12.21	17.74	23.48	45.18	4.49	34.42	33.30	33.92	33.86
7	20.64	42.4	15.59	27.67	27.67	151	0.83	5.42	12.98	12.98	26.48	31.97	5.29	48.98	46.92	38.20	34.44	16.97	151	0.93	5.79	1.48	16.48	23.48	34.60	5.42	37.53	36.41	37.15	35.83	29.59	151	0.28	1.14	3.22	9.24	16.23	22.64	45.98	45.82	38.17	34.48	33.98	32.87
7	20.78	43.2	15.28	25.7	25.7	152	0.82	4.67	9.42	9.42	2.91	42.24	48.23	5.21	47.22	31.77	24.36	16.38	152	0.82	5.29	1.17	15.98	23.66	33.98	48.11	34.99	37.63	37.75	35.83	29.65	152	0.60	8.17	13.86	18.83	22.69	27.99	46.77	36.12	34.57	33.49	3.96	28.34
7	20.92	4.4	15.33	26.58	26.58	153	0.55	4.92	9.48	9.48	2.98	26.87	49.69	51.26	32.73	19.11	4.22		153	0.55	5.85	1.64	16.29	24.13	34.15	49.12	35.76	35.24	37.37	36.89	29.95	153	0.17	1.35	6.73	13.63	19.98	25.11	46.86	42.59	34.24	34.95	32.85	33.33
7	21.05	39.7	15.46	26.1	26.1	154	0.43	5.17	9.65	9.65	15.35	24.79	49.68	52.90	35.56	24.36	15.19	4.74	154	0.56	5.54	1.54	15.85	23.48	34.37	49.71	37.24	35.99	35.41	36.18	3.24	154	0.24	11.37	2.78	24.95	3.41	38.42	48.51	35.25	32.42	31.38	27.47	22.62
7	21.19	41.8	15.92	26.3	26.3	155	0.34	5.48	12.63	12.63	24.79	32.11	49.21	49.14	44.57	41.22	39.17	34.58	155	0.34	5.73	1.64	15.92	23.54	35.24	49.33	36.58	35.64	36.19	35.14	29.22	155	0.38	1.85	5.24	9.97	14.42	21.62	48.67	39.61	35.89	33.38	33.52	32.50
7	21.33	41.8	16.21	25.86	25.86	156	0.43	4.86	11.85	11.85	28.35	32.94	5.20	5.55	38.45	29.16	29.71	24.76	156	0.43	6.17	1.35	16.35	23.16	33.68	5.33	38.96	35.69	38.12	37.47	3.18	156	0.15	1.66	6.69	13.47	19.40	24.86	46.16	46.88	37.13	34.68	34.75	33.31
7	21.47	43	16.43	26.92	26.92	157	0.56	6.67	14.67	14.67	21.16	26.16	48.28	53.63	42.21	38.89	31.39	3.62	157	0.56	5.67	11.42	15.79	22.79	34.37	48.38	36.60	38.69	38.36	37.32	29.52	157	0.15	2.42	1.44	15.45	2.64	24.68	47.27	37.54	36.77	34.69	34.83	4.00
7	21.60	38.4	16.06	25.94	25.94	158	0.34	6.66	15.41	15.41	24.48	29.85	5.19	49.66	48.77	4.55	39.21	2.97	158	0.33	5.69	1.54	16.66	22.48	34.65	5.31	36.94	35.84	38.25	37.44	28.41	158	0.13	2.32	7.12	13.69	19.95	24.46	48.77	41.16	34.93	35.59	35.77	31.96
7	21.74	4.7	16.29	26.31	26.31	159	0.43	5.48	11.29	11.29	29.92	41.55	45.19	49.65	47.52	38.12	31.97	22.31	159	0.83	5.68	11.23	16.48	23.16	34.32	45.44	37.59	35.46	36.20	35.69	28.92	159	0.32	3.72	7.78	13.80	19.19	22.86	44.19	37.61	33.56	32.92	32.89	32.45
7	21.88	44.4	16.26	26.1	26.1	160	0.43	4.86	9.73	9.73	21.29	28.73	49.39	52.46	37.67	19.54	-3.46	8.32	160	0.44	5.74	1.48	16.63	24.16	33.65	49.14	35.85	31.77	36.22	35.34	29.61	160	0.15	1.94	6.35	15.98	21.44	27.12	47.45	41.80	34.25	33.75	31.36	29.79
7	22.02	42.6	16.43	26.48	26.48	161	0.37	5.86	13.55	13.55	24.62	33.73	47.56	47.99	47.86	38.60	31.88	16.19	161	0.62	5.86	1.29	16.17	22.48	34.36	47.72	36.33	35.24	36.97	34.98	28.69	161	0.87	1.33	6.00	12.17	17.46	21.68	44.84	43.27	35.57	33.56	33.38	32.49
7	22.16	41.6	16.48	26.26	26.26	162	0.36	1.80	2.35	2.35	55.00		52.90	51.36	42.32	27.45	13.19	9.85	162	0.23	6.35	1.54	15.73	22.62	34.92	52.95	4.65	41.14	4.32	35.25	28.31	162	0.98	1.20	6.96	11.16	14.80	19.19	5.64	45.60	39.32	38.76	36.18	35.53
7	22.29	41.2	16.24	25.83	25.83	163	0.43	7.73	16.67	16.67	26.29	32.85	5.42	52.67	45.38	22.78	8.37	11.17	163	0.43	6.36	10.00	16.54	23.73	33.98	5.51	33.97	37.96	36.49	33.76	28.82	163	0.18	1.69	8.83	13.35	18.49	25.76	49.27	41.94	34.90	33.81	32.22	29.98
7	22.43	41.8	15.64	25.8	25.8	164	0.75	6.17	17.54	17.54	42.54	37.93	47.35	51.22	33.84	2.25	22.72	8.39	164	1.12	5.79	1.17	16.54	23.48	34.48	47.60	39.38	35.96	36.30	34.12	28.97	164	0.12	1.58	5.43	1.58	16.58	22.59	44.18	42.15	37.65	33.73	33.30	31.14
7	22.57	42.6	15.72	26.18	26.18	165	0.36	7.73	15.35	15.35	41.80	56.87	51.35	49.92	48.23	37.44	31.45	25.89	165	0.66	6.41	1.41	15.48	23.35	34.35	51.49	4.74	41.34	39.82	35.43	29.65	165	0.24	1.18	6.82	1.83	14.59	2.82	48.17	45.85	39.55	38.85	36.79	33.86
7	22.71	44.2	15.53	26.73	26.73	166	0.24	5.80	12.56	12.56	21.12	29.99	68.80	49.82	46.26	38.84	3.99	27.54	166	0.24	5.79	1.42	15.98	22.85	34.79	68.80	54.66	49.94	46.55	44.15	43.14	166	0.24	0.55	2.19	5.19	7.59	14.86	63.54	64.99	57.13	53.57	49.11	44.73
7	22.84	47.8	15.88	26.18	26.18	167	0.37	6.23	15.43	15.43	43.48	4.87	67.50	5.35	47.42	38.18	25.73	9.38	167	0.36	6.68	1.29	15.32	24.61	36.74	67.53	51.77	43.79	42.83	42.96	45.35	167	0.36	6.47	13.42	26.33	35.31	43.29	67.12	51.25	42.33	39.84	38.91	38.62
7	22.98	45.7	16.18	26.2	26.2	168	0.37	6.66	25.54	25.54	41.66	44.78	#VALUE!	47.83	49.47	21.16			168	0.37	5.92	9.73	15.98	25.29	36.54	72.43	52.13	43.67	43.23	46.90	48.44	168	0.13	0.37	21.82	28.59	36.80	42.95	61.94	71.36	42.16	42.94	4.46	42.58
7	23.12	43.5	16.48	25.52	25.52	169	0.43	5.43	13.23	13.23	22.54	32.45	#VALUE!	47.43	46.55	48.86	17.16		169	0.43	6.14	9.35	16.63	24.91	36.33	7.30	49.12	43.71	43.71	47.89	49.58	169	0.19	0.69	2.86	24.59	32.19	41.48	66.17	66.15	54.62	44.21	44.18	42.71
7	23.26	42.6	17.02	26.4	26.4	170	0.57	2.46	41.96	41.96			69.19	52.98	21.67				170	0.57	6.74	1.17	15.79	25.85	35.48	69.16	42.36	41.42	45.36	5.49	52.96	170	0.54	14.56	25.33	3.46	35.85	44.78	68.84	42.94	46.40	47.45	45.74	45.92
7	23.39	4.1	16.63	26.66	26.66	171	0.69	24.54	4.54	4.54			52.95	49.53	45.70	34.39	22.73	2.70	171	0.56	6.42	1.54	16.54	24.79	37.42	52.90	4.91	41.17	46.43	52.92	52.97	171	0.45	16.47	22.57	28.96	37.62	44.58	52.38	43.44	47.63	47.46	45.81	47.39
7	23.53	39.4	16.2	26.22	26.22	172	0.83	22.25	27.73	27.73			49.19	5.38	52.35	25.77			172	0.83	6.73	9.23	17.43	24.41	38.62	49.75	43.84	45.70	47.30	51.15	51.66	172	0.46	8.46	2.72	25.72	37.74	44.55	48.52	46.65	46.83	46.56	44.95	45.11
7	23.67	4.2	15.82	26.56	26.56	173	0.34	22.98	42.67	42.67			51.72	49.94	52.99	21.22			173	0.18	6.30	1.85	18.17	23.85	37.43	51.69	4.95	41.95	48.71	51.14	51.82	173	0.20	19.12	23.84	32.98	38.99	42.74	5.75	47.39	47.72	43.58	44.47	45.39
7	23.81	41.2	15.48	25.99	25.99	174	1.37	6.68	23.53	23.53			48.96	49.99	5.39	45.19	18.77		174	0.91	6.54	1.48	17.29	24.30	37.53	48.85	4.80	43.76	48.92	51.24	51.70	174	0.72	14.87	2.22	25.14	38.97	43.56	47.89	44.99	46.49	46.76	44.84	45.86
7	23.94	41.9	15.43	25.85	25.85	175	0.48	21.92	42.74	42.74			52.18	54.56	33.77	16.51			175	0.23	7.44	1.35	17.17	23.59	37.54	52.17	42.32	43.59	48.96	5.45	52.73	175	0.51	17.32	22.82	29.62	38.32	43.22	5.99	46.46	46.95	43.24	45.55	45.68
7	24.08	4.1	15.23	26.3	26.3	176	0.80	2.90	36.33	36.33			5.53	47.91	5.77	24.64			176	0.80	6.23	1.92	16.85	23.79	37.71	5.47	42.46	42.55	49.16	47.99	51.84	176	0.77	14.50	2.11	3.83	37.22	42.48	49.67	45.18	45.93	43.27	46.38	44.45
7	24.22	43.2	15.9	25.75	25.75	177	0.69	17.78	27.35	27.35	45.24		56.65	51.52	4.97	32.11	25.49	14.55	177	0.68	6.23	11.23	16.73	23.48	37.54	56.63	45.93	45.17	49.89	48.67	51.31	177	0.19	13.63	19.68	32.99	39.15	43.69	56.57	46.34	47.52	44.29	44.67	43.46
7	24.36	46.1	15.88	26.6	26.6	178	0.55	5.99	17.67	17.67	52.36	4.87	54.36	53.82	41.39	23.74	7.95		178	0.56	6.67	1.13	16.97	23.73	37.36	54.68	49.20	46.79	48.67	49.87	51.52	178	0.32	7.34	19.23	32.22	38.98	44.34	54.55	49.16	46.78	43.77	44.26	45.16
7	24.49	42.3	15.95	25.28	25.28	179	0.24	9.48	24.45	24.45	42.82		56.68	52.72	31.72	1.53			179	0.24	6.92	1.98	16.54	23.16	37.97	56.69	47.17	44.81	48.85	49.21	51.31	179	0.25	7.47	2.62	32.36	38.97	44.20	56.27	46.72	47.32	43.65	45.18	43.75
7	24.63	51.1	16.49	26.38	26.38	180	0.68	18.42	25.66	25.66			55.86	48.93	52.65	34.48	2.87		180	0.69	6.48	1.35	17.85	23.66	36.80	55.83	47.64	43.61	49.20	51.52	51.99	180	0.58	6.69	19.48	24.31	35.75	42.87	54.99	47.14	48.32	47.14	44.56	46.46
7	24.77	51.2	16.28	25.87	25.87	181	0.89	21.68	34.80	34.80			51.42	47.83	49.00	45.54	25.21		181	0.88	6.15	1.79	16.85	23.92	37.42	51.37	38.58	41.75	48.74	48.57	51.63	181	0.62	16.68	24.68	33.20	38.38	44.60	5.25	46.78	45.14	44.77	44.26	44.27
7	24.91	48.5	16.52	25.41	25.41	182	0.68	5.37	22.40	22.40			5.17	49.90	49.14	19.67			182	0.68	6.29	11.48	16.39	24.23	36.91	5.18	39.88	42.97	48.12	47.42	5.25	182	0.68	13.88	2.43	31.84	37.92	43.43	49.26	46.13	44.32	42.91	43.53	42.87
7	25.05	43.9	16.58	25.64	25.64	183	0.20	4.74	15.23	15.23	3.79	37.79	69.63	48.21	51.24	45.20	41.21	16.73	183	0.27	5.79	1.23	16.85	23.73	36.65	69.67	49.50	47.37	49.58	48.65	5.18	183	0.73	0.45	3.17	18.23	32.60	41.84	59.86	68.42	54.89	47.35	44.32	43.70
7	25.18	44.3	16.54	26.18	26.18	184	0.18	5.67	14.42	14.42	27.54	38.44	74.13	48.59	5.77	21.98			184	0.18	5.42	1.15	16.65	24.85	37.92	74.14	55.17	47.77	48.98	48.83	51.54	184	0.18	0.76	5.19	25.42	37.98	42.87	7.45	69.72	54.53	45.34	45.21	44.76
7	25.32	55.1	16.53	26.82	26.82	185	0.30	4.73	13.35	13.35	32.73	42.16	76.66	49.19	49.94	34.22	19.96		185	0.30	5.86	9.98	16.55	24.79	36.41		57.96	53.48	5.75	51.89	55.88	185	0.23	1.85	3.12	6.61	31.97	41.22	75.33	66.43	62.18	55.75	49.79	48.85
7	25.46	54.9	16.8	25.42	25.42	186	0.29	5.67	13.63	13.63	28.63	39.85	71.31	49.59	49.33	44.96	22.87		186	0.29	6.17	1.29	17.29	25.32	38.35	71.57	54.94	46.53	5.45	55.16	55.88	186	0.12	0.59	24.69	32.83	37.67	44.24	66.78	66.82	51.14	52.27	52.37	52.37
7	25.60	54.7	17.07	25.66	25.66	187	0.11	5.92	16.13	16.13	3.80	42.47	76.78	52.62	22.12				187	0.11	6.17	9.92	16.73	25.54	36.84		55.17	47.53	49.88	55.78	59.21	187	0.19	6.51	22.97	29.95	38.47	44.16	76.86	54.96	5.44	52.98	49.82	5.83
7	25.73	55.7	17.27	26.61	26.61	188	0.40	6.23	15.64	15.64	26.16	35.73	72.82	48.40	5.24	4.49	2.30		188	0.39	6.29	1.73	17.92	24.54	36.98	72.85	52.54	48.28	52.23	56.55	57.62	188	0.24	1.47	2.31	26.19	36.97	44.95	71.88	59.76	52.36	52.49	5.69	5.74
7	25.87	5.4	17.27	25.82	25.82	189	0.34	23.35	38.79	38.79			67.33	51.70	5.94	27.97	8.86		189	0.43	6.55	1.98	17.85	24.79	37.98	67.33	47.25	44.55	51.43	56.72	56.98	189	0.26	2.85	26.58	34.88	39.99	44.49	67.16	51.73	51.56	5.18	5.58	49.33
7	26.01	51.7	17.08	25.82	25.82	190	0.55	24.32	43.36	43.36			65.96	49.47	51.56	25.32			190	0.55	6.55	1.48	17.16	24.41	37.54	65.95	46.96	45.21	52.23	55.48	57.34	190	-0.23	19.68	27.17	34.96	4.45	44.60	65.15	5.94	51.17	5.39	5.37	5.91
7	26.15	54.5	17.24	26.16	26.16	191	0.33	9.16	17.29	17.29	36.69		62.28	52.27	47.34	3.17	14.32		191	0.33	5.92	1.85	16.98	25.40	38.34	62.23	48.75	46.65	51.96	54.27	57.77	191	0.82	16.96	23.36	4.00	36.99	43.58	62.52	49.84	5.19	49.97	5.76	51.84
7	26.28	53.8	16.98	25.66	25.66	192	0.18	25.23	34.13	34.13			55.16	5.86	41.28	18.79			192	0.18	6.60	1.54	17.85	23.80	38.35	54.94	45.54	45.37	52.66	54.83	57.85	192	0.87	18.46	24.85	34.72	39.76	44.95	53.96	51.65	5.82	5.26	5.22	51.24
7	26.42	56.1	17.04	25.94	25.94	193		41.84					61.99	53.49	34.66	24.12	17.43		193	1.32	6.23	1.67	17.67	22.91	37.22	5.25	47.48	45.43	53.44	56.98	57.62	193	1.19	18.94	23.13	31.25	37.76	42.98	48.70	51.60	53.16	5.47	51.73	51.85
7	26.56	57.2	17.42	26.61	26.61	194	0.25	23.98	42.85	42.85			65.44	5.23	48.43	42.35	29.36	24.78	194	0.25	6.86	1.67	17.44	23.85	37.23	65.43	45.49	46.48	53.15	55.84	58.18	194	0.20	16.25	22.59	31.55	37.56	43.89	65.66	5.19	52.49	48.51	49.78	5.67
7	26.70	56.9	17.29	27.64	27.64	195	0.96	5.63	23.35	23.35			54.59	5.75	46.36	43.87	44.27	24.75	195	0.83	5.85	1.63	17.60	23.62	36.98	54.49	45.16	45.46	53.51	56.13	56.73	195	0.57	16.98	22.67	31.83	37.83	44.28	53.43	51.33	53.63	49.53	50.00	48.89
7	26.83	57.1	17.27	26.45	26.45	196	0.87	23.73	41.57	41.57			55.97	48.71	5.17	23.53			196	0.84	5.85	1.96	17.62	24.35	37.79	55.99	47.24	45.30	52.11	56.17	56.94	196	0.68	19.72	24.86	32.47	4.42	44.73	55.41	51.62	52.93	49.78	49.28	5.30
7	26.97	6.1	17.67	26.5	26.5	197	0.19	24.35	44.47	44.47			55.48	49.92	51.74	39.16	15.85		197	0.60	6.23	1.67	17.48	23.48	37.47	55.39	44.34	45.42	54.38	55.14	56.19	197	0.22	16.34	2.24	26.20	35.61	41.75	54.67	5.83	52.56	49.32	49.65	5.15
7	27.11	59.9	17.81	26.34	26.34	198	0.37	23.54	42.64	42.64			6.71	53.27	23.80	5.37			198	0.37	6.16	11.17	17.54	23.29	37.67	6.73	45.83	44.55	52.89	54.49	56.39	198	0.32	18.24	24.23	32.25	38.77	43.30	6.69	51.53	5.25	48.61	49.62	5.34
7	27.25	58.9	18.3	26.85	26.85	199	0.17	5.80	17.66	17.66	37.82		63.57	51.14	51.45	24.47			199	0.17	6.36	1.85	17.48	24.29	36.17	63.57	47.94	45.12	49.28	52.92	54.94	199	0.19	5.33	21.84	31.18	37.20	42.86	62.66	47.11	5.36	48.68	46.86	48.43
7	27.38	6.3	18.11	27.33	27.33	200	0.12	5.54	18.55	18.55	29.35	37.65	74.74	51.14	48.25	41.16	22.25		200	0.18	6.17	9.98	16.67	24.85	37.67	74.71	5.89	45.48	47.32	52.99	56.61	200	0.20	0.50	24.90	33.34	39.23	43.60	72.25	68.65	49.46	49.13	48.49	49.33
7	27.52	58.4	17.86	27.16	27.16	201	0.12	8.29	26.42	26.42	45.54	4.82	73.36	51.47	44.44	36.17	4.17	33.41	201	0.12	6.43	9.98	16.79	24.47	36.79	73.37	53.48	46.83	47.34	5.92	54.48	201	0.69	0.95	25.38	35.23	4.93	44.70	72.56	64.92	47.79	47.93	46.82	46.23
7	27.66	6	17.83	27.43	27.43	202	0.67	5.48	13.30	13.30	21.54	32.17	79.48	48.69	38.49	33.58	34.34	4.47	202	0.76	5.86	1.54	15.85	25.74	37.43		51.69	43.29	45.58	49.47	53.88	202	-0.50	0.32	22.36	3.34	38.47	44.23	76.33	72.94	44.88	46.12	45.86	47.58
7	27.80	6.8	17.65	26.99	26.99	203	0.37	6.29	12.27	12.27	2.54	31.47	66.85	49.54	39.38	38.39	39.30	4.16	203	0.37	6.29	9.99	17.85	24.79	36.44	66.86	48.84	4.77	43.52	47.57	49.54	203	0.25	6.97	19.89	27.56	37.80	43.25	66.85	48.50	43.71	42.88	43.60	43.15
7	27.94	61.2	17.76	27.8	27.8	204	0.34	13.16	31.36	31.36	47.54	42.89	72.58	48.85	44.45	38.87	39.45	44.66	204	0.34	5.98	1.23	17.67	23.85	38.41	72.63	5.55	42.28	43.59	48.39	47.89	204	0.18	3.00	2.95	25.48	36.74	44.47	72.45	51.75	43.99	44.17	4.22	42.53
7	28.07	63.7	18.88	27.32	27.32	205	0.19	7.17	19.91	19.91	37.98	42.92	72.17	5.63	38.98	36.49	37.15	44.12	205	0.19	5.92	1.48	17.63	23.98	37.79	72.16	44.59	42.14	43.45	46.67	48.92	205	0.18	0.49	2.96	27.20	36.58	43.47	7.71	67.25	43.27	41.30	4.56	43.50
7	28.21	63.2	18.94	28.2	28.2	206	0.43	5.54	18.67	18.67	4.54	41.23	74.85	5.79	4.75	35.36	33.96	44.53	206	0.43	5.42	1.29	17.63	23.55	37.80	74.87	49.84	44.38	45.38	47.72	49.14	206	0.58	0.43	19.94	28.97	38.48	43.68	66.22	73.75	45.23	42.55	43.33	42.00
7	28.35	61.7	18.91	28.39	28.39	207	0.24	4.86	19.23	19.23	4.54	42.55	77.49	49.71	37.98	41.73	4.13	33.44	207	0.24	5.54	1.42	16.35	23.91	36.92		53.79	49.78	45.77	42.75	43.82	207	0.19	0.39	2.27	5.93	1.69	41.11	73.71	73.70	58.46	51.43	47.50	38.32
7	28.49	62.9	19.01	28.13	28.13	208	0.62	5.55	22.54	22.54	45.87		76.92	49.16	37.90	31.74	34.17	41.80	208	0.70	5.54	9.79	16.50	24.79	36.62		46.69	43.58	39.66	42.15	43.33	208	0.32	0.42	1.48	21.89	3.45	42.58	74.54	7.22	59.28	38.24	37.43	37.25
7	28.62	64.7	19.38	30.03	30.03	209	0.25	12.36	36.12	36.12	49.68		65.54	48.69	36.62	33.92	34.97	39.11	209	0.18	6.48	9.79	16.66	25.48	36.42	65.55	4.92	39.43	36.55	4.72	42.74	209	0.20	7.20	2.71	27.98	34.98	42.94	65.39	4.94	36.44	36.93	36.85	35.43
7	28.76	68.4	19.46	30.91	30.91	210	0.44	11.41	33.92	33.92	53.68	42.25	66.33	5.35	4.35	35.26	33.15	38.63	210	0.44	6.29	9.98	16.79	23.54	36.16	66.30	52.45	5.24	46.22	44.72	46.69	210	0.38	0.57	6.85	18.82	32.77	39.77	59.23	63.90	51.82	44.74	41.62	39.77
7	28.90	73.4	20.98	30.61	30.61	211	0.37	7.68	24.79	24.79	34.17		63.69	48.83	39.89	35.69	14.70	21.97	211	0.49	6.65	1.42	16.92	25.39	36.54	63.69	39.76	39.88	39.81	42.93	44.33	211	0.12	0.73	2.22	26.82	35.78	41.36	58.18	61.25	4.47	37.99	37.88	37.51
7	29.04	79.4	22.12	30.8	30.8	212	0.49	7.29	17.40	17.40	44.81		68.40	48.94	36.79	32.24	31.45	36.99	212	0.49	6.73	9.54	16.42	24.62	37.23	68.43	4.68	4.11	38.68	42.95	44.83	212	0.36	7.79	22.21	3.53	37.63	43.37	67.96	41.35	37.63	38.51	38.13	37.78
7	29.17	8.1	23.98	30.4	30.4	213	0.12	9.16	23.63	23.63	3.54		61.45	49.87	36.45	37.25	34.49	28.73	213	0.12	6.14	9.77	16.63	25.54	37.16	61.45	42.52	42.38	4.95	45.27	47.18	213	0.77	7.98	2.68	27.30	34.33	42.64	6.92	42.22	39.20	41.52	4.68	4.40
7	29.31	79.6	24.48	31	31	214	0.36	8.48	23.85	23.85	56.32		62.47	49.57	37.27	35.87	33.96	31.39	214	0.36	6.54	9.23	16.17	24.13	37.85	62.46	4.63	43.13	39.95	42.90	45.87	214	0.35	8.47	21.92	26.74	36.98	42.53	61.95	43.62	39.13	37.48	38.98	37.99
7	29.45	75.5	24.63	40.2	40.2	215	0.18	5.73	15.17	15.17	27.16	36.18	6.86	48.29	36.24	3.17	32.22	36.26	215	0.18	5.85	9.35	15.79	24.41	34.83	6.99	45.81	45.29	43.65	43.44	43.42	215	0.95	3.53	8.71	15.73	27.30	39.82	6.39	45.17	44.24	41.43	39.38	37.47
7	29.59	82.3	24.6	43.05	43.05	216	0.43	2.98	12.29	12.29	37.29		77.25	5.17	39.67	38.27	37.74	22.38	216	0.31	5.53	9.67	16.91	24.39	32.97							216	0.19	1.49	8.95	16.83	23.34	43.82	73.59	74.45	65.96	62.89	59.77	5.63
7	29.72	83.3	24.19	45.14	45.14	217	0.24	7.67	19.60	19.60	39.81		56.50	5.76	42.19	44.49	32.28		217	0.24	6.67	9.85	17.17	24.17	37.59	56.47	39.92	41.36	42.35	46.28	49.66	217	0.21	8.47	22.22	28.42	37.12	44.92	55.86	41.74	42.93	41.48	42.40	44.49
7	29.86	93.7	23.77	47.75	47.75	218	0.55	4.44	11.23	11.23	41.73		55.76	5.99	39.57	39.13	34.34	4.65	218	0.55	5.98	9.66	17.48	24.16	37.29	55.73	38.82	39.63	42.64	46.47	48.78	218	-0.70	9.56	22.65	31.84	36.97	43.23	55.19	39.34	43.15	41.12	41.80	43.24
7	30.00	97.3	24.05	53.53	53.53	219	0.48	21.23	38.94	38.94			54.75	5.56	43.59	38.30	4.96	44.35	219	0.48	6.55	9.79	17.63	25.23	37.48	54.73	4.93	43.71	46.77	51.52	53.72	219	0.19	8.81	2.78	28.94	36.46	42.83	54.79	43.23	47.57	46.98	47.59	47.16
8	0.00	37.1	12	62.38	25.5	1	2.43	7.92	11.54	17.17	39.55		53.73	54.94	55.42	52.23	43.70	37.43	1	2.60	6.42	8.54	15.79	23.43	34.11	53.29	51.50	49.28	38.14	31.57	24.96	1	0.44	1.33	3.95	8.26	1.92	6.25	42.57	49.48	48.75	5.43	4.32	44.77
8	0.14	36.2	11.69	25.88	25.88	2	0.93	5.74	8.86	15.91	41.43		52.64	53.98	54.53	46.84	42.70	36.89	2	1.18	6.15	8.85	16.29	22.54	33.42	53.37	5.46	51.18		33.96	29.70	2	0.68	3.25	6.34	8.63	1.35	17.16	5.12	47.74	46.33	5.45	41.70	39.29
8	0.27	34.5	11.98	25.37	25.37	3	1.11	5.29	8.23	13.43	39.69		53.59	55.55	57.18	48.65	42.74	37.74	3	1.36	6.31	8.92	15.48	22.85	33.64	53.99	49.46	48.97	38.52	32.17	25.46	3	0.32	1.36	4.89	8.19	9.95	17.00	46.22	51.24	45.90	48.87	41.73	35.65
8	0.41	35.7	11.93	25.67	25.67	4	1.36	6.86	9.14	38.54	59.87		53.95	56.88	53.19	48.98	39.62	34.16	4	1.24	6.86	8.98	15.64	22.29	33.80	53.85	5.11	47.95	39.00	31.13	24.35	4	0.63	0.69	4.11	8.46	13.59	7.12	45.50	5.29	46.66	45.56	37.80	46.92
8	0.55	36.7	12.08	25.42	25.42	5	1.33	5.43	1.36	21.35	34.86	56.36	49.84	52.92	55.59	49.72	44.27	11.20	5	1.57	5.79	9.23	15.54	21.98	32.48	51.24	48.56	47.34	41.17	33.20	28.73	5	0.29	1.50	4.48	8.23	11.94	16.89	43.69	46.94	47.45	47.23	39.89	37.82
8	0.69	38.8	13.03	25.4	25.4	6	0.82	6.36	1.85	16.98	38.55	33.57	52.12	54.82	52.86	47.31	45.24	44.80	6	1.42	6.16	9.48	15.62	22.73	32.92	52.70	5.56	46.88	38.99	31.84	25.44	6	0.23	2.14	4.74	7.83	11.86	14.85	49.63	47.29	46.81	48.37	4.86	36.27
8	0.83	38.3	12.7	25.91	25.91	7	2.17	7.73	11.29	15.54	23.98	39.24	53.37	52.54	52.27	56.24	49.59	27.88	7	1.92	6.42	8.64	15.79	22.98	33.86	52.98	5.50	5.22	4.37	32.75	28.46	7	0.68	8.45	2.33	5.44	11.31	16.56	47.18	5.72	48.72	46.85	38.43	37.67
8	0.96	37.3	12.63	25.29	25.29	8	1.32	5.16	8.42	1.14	39.79		53.89	56.59	57.61	55.52	32.17		8	1.32	5.49	9.41	15.17	22.41	33.79	54.41	49.68	49.41	4.48	32.34	24.41	8	0.17	1.18	3.77	8.86	13.14	6.23	44.54	51.16	48.54	48.22	39.85	45.94
8	1.10	36.6	12.38	25.61	25.61	9	0.86	4.98	8.16	13.85	39.13	33.57	52.42	53.66	55.78	47.34	43.65	11.49	9	1.61	6.48	8.73	15.23	23.54	34.65	53.13	51.16	48.40	4.54	31.48	25.19	9	0.84	3.36	7.47	8.74	16.87	12.42	49.52	48.42	48.92	45.44	36.59	38.78
8	1.24	35.7	11.78	25.46	25.46	10	0.99	4.67	8.92	15.13	21.73	31.22	52.60	56.81	43.14	42.59	41.94	22.39	10	1.24	5.73	9.67	15.35	23.16	34.99	53.23	48.57	46.75		32.30	25.36	10	0.48	1.49	3.96	7.32	14.97	1.46	47.34	48.12	47.38	44.60	41.31	44.80
8	1.38	37.3	12.65	25.7	25.7	11	0.93	5.98	8.64	13.48	19.63	4.55	54.13	56.52	56.74	45.79	39.13	37.16	11	1.56	6.36	8.85	15.79	22.35	34.54	54.49	5.19	47.53	39.82	31.28	23.97	11	0.23	1.32	3.49	5.85	12.23	8.23	45.91	51.75	45.45	45.92	39.11	48.76
8	1.51	38.7	13.18	25.45	25.45	12	1.12	5.48	9.30	38.56	61.27		51.16	54.49	53.59	55.42	42.49	18.84	12	1.43	6.48	8.54	15.92	23.40	34.22	52.29	49.25	5.18	38.82	31.23	25.24	12	0.42	4.12	1.13	8.36	1.95	15.62	43.55	47.96	47.92	5.21	4.97	36.54
8	1.65	36.5	13.02	26.11	26.11	13	1.32	4.79	8.23	12.53	18.89	4.38	52.49	55.45	54.17	47.53	43.75	42.78	13	1.55	6.29	8.65	15.23	23.54	34.17	53.11	5.89	48.27	38.75	3.84	24.54	13	0.49	1.60	4.43	12.85	17.59	7.98	45.66	49.62	47.71	38.74	33.50	49.86
8	1.79	34.7	12.73	25.8	25.8	14	1.65	5.98	9.17	23.35	38.96		52.50	54.40	55.43	47.29	41.26	41.69	14	1.30	6.68	8.85	15.41	22.66	33.48	53.17	49.12	49.45	4.24	32.36	26.59	14	0.25	3.12	6.17	8.22	1.22	15.58	5.15	47.62	45.55	48.88	41.16	37.74
8	1.93	36.2	11.68	25.17	25.17	15	0.99	5.50	7.98	11.16	15.98	4.29	53.73	54.54	57.15	48.42	41.58	39.91	15	1.37	6.48	9.35	15.23	22.98	34.18	54.23	5.20	45.45	38.91	3.69	24.92	15	0.18	0.96	3.33	5.42	7.96	13.96	45.83	51.43	46.52	45.38	47.47	37.74
8	2.06	37.3	11.74	25.2	25.2	16	1.66	5.92	1.54	37.74	59.93	51.61	52.49	55.86	51.60	55.79	49.42	42.57	16	1.37	6.79	9.29	15.16	22.79	34.13	53.26	51.47	46.12	39.16	31.77	25.90	16	0.80	1.70	3.46	7.12	8.40	14.36	44.73	5.14	46.96	48.98	45.68	37.43
8	2.20	37.9	11.79	25.09	25.09	17	0.93	6.43	1.23	29.16	59.56	45.94	53.37	57.75	46.79	34.97	32.62	38.69	17	1.43	6.42	8.67	15.92	22.79	34.96	54.26	51.76	47.87	4.60	31.88	24.43	17	0.30	1.31	3.91	8.72	15.53	7.33	48.65	49.21	47.61	46.11	38.24	48.81
8	2.34	36.9	11.85	25.65	25.65	18	1.55	7.17	8.84	14.48	38.86	45.97	52.89	56.16	57.24	32.89			18	1.55	7.29	8.67	14.79	22.79	35.42	52.90	51.27	46.50	39.19	32.00	25.35	18	0.61	1.44	3.87	7.75	9.89	14.45	45.59	48.82	46.26	5.51	4.16	36.98
8	2.48	36.4	11.58	25.05	25.05	19	0.84	4.92	7.65	1.17	15.42	39.24	52.38	55.29	54.16	54.57	42.27	43.00	19	1.61	6.43	9.48	15.44	22.91	34.73	53.25	5.99	45.24	39.11	31.52	24.48	19	0.12	1.31	3.55	7.19	14.00	8.81	46.97	48.64	47.25	49.53	37.82	43.52
8	2.61	36.3	11.68	25.2	25.2	20	1.11	5.42	9.64	14.17	18.73	28.13	52.45	55.00	56.34	48.90	42.38	22.48	20	1.36	5.74	9.54	15.42	22.29	33.85	52.73	49.65	41.13	37.29	3.21	26.27	20	0.50	1.51	4.82	6.34	8.62	14.36	46.88	48.17	46.97	46.14	39.52	35.80
8	2.75	38.2	11.97	25.39	25.39	21	0.93	4.86	7.79	1.14	14.73	22.42	53.98	56.68	56.66	48.42	4.85	37.55	21	1.43	6.17	9.17	15.98	22.54	33.29	54.63	48.59	44.55	38.26	3.48	27.78	21	0.29	1.44	3.28	5.98	7.80	11.99	48.37	5.34	47.39	44.00	45.27	39.85
8	2.89	36.6	11.48	24.98	24.98	22	1.64	7.79	16.79	27.14	4.80		54.13	55.19	55.47	51.45	43.40	42.65	22	1.48	6.63	8.54	15.79	22.91	34.17	54.92	5.74	49.25	39.39	3.90	24.29	22	0.50	1.67	3.59	8.31	15.86	6.73	47.19	5.13	46.79	49.34	37.45	46.21
8	3.03	35.8	11.48	24.99	24.99	23	0.94	6.30	11.30	38.30	5.54		52.89	54.75	56.72	47.44	4.43	4.61	23	1.68	6.67	8.67	15.67	21.79	32.92	53.77	5.77	47.84	39.36	32.42	28.72	23	0.31	1.19	3.48	6.68	8.43	14.43	46.92	49.25	47.88	47.62	47.75	37.78
8	3.16	33.8	11.33	25.52	25.52	24	1.67	7.42	14.92	24.47	42.86	57.50	55.29	57.24	48.57	38.29	28.15	31.33	24	1.42	6.29	9.17	15.29	22.85	33.99	54.97	51.35	45.97	38.45	3.26	24.58	24	0.32	1.22	3.20	5.87	7.68	11.79	47.70	5.86	48.32	44.92	48.33	39.68
8	3.30	35.5	11.31	25.98	25.98	25	1.24	6.79	13.73	39.18	56.19	55.56	5.79	55.98	57.16	57.25	28.86		25	1.61	6.42	9.54	14.48	23.39	34.78	51.64	49.27	45.58	41.38	33.44	27.49	25	0.35	1.19	4.73	7.62	11.11	14.70	44.25	47.38	46.13	47.62	39.45	39.32
8	3.44	38.5	11.78	25.65	25.65	26	1.18	4.67	8.16	13.55	2.23	3.92	51.80	54.99	51.73	52.77	44.82	44.44	26	1.56	5.92	9.30	15.29	22.35	34.67	52.79	49.55	45.65	4.68	32.20	25.85	26	0.31	1.32	3.53	5.62	8.18	13.43	43.57	49.30	47.31	45.49	45.86	39.49
8	3.58	39.9	12.83	25.77	25.77	27	1.36	7.79	33.22	59.93	44.94	33.57	51.34	55.62	51.94	55.77	47.18	43.57	27	1.61	6.79	9.42	15.36	22.73	32.73	51.87	5.64	47.44	38.48	3.70	23.92	27	0.44	2.58	6.16	11.50	16.25	8.78	48.23	47.70	46.67	38.66	35.64	48.15
8	3.71	36.6	12.73	25.28	25.28	28	1.32	5.67	8.79	19.17	41.85	56.94	53.79	55.38	55.89	46.87	38.85	39.80	28	1.74	6.74	8.92	15.17	22.16	34.23	54.37	5.87	45.68	37.72	3.15	25.86	28	0.86	1.15	3.25	6.46	8.54	13.60	44.73	51.31	47.48	47.78	46.97	36.44
8	3.85	36.1	12.96	25.23	25.23	29	1.20	6.86	13.23	38.29	59.88	4.31	53.15	55.16	51.89	53.58	5.68	45.98	29	1.59	6.98	8.92	15.30	23.17	33.54	53.78	52.18	44.61	38.24	29.39	24.82	29	0.26	3.97	1.32	5.87	7.56	13.95	46.48	47.14	48.98	45.12	5.34	36.88
8	3.99	35.8	11.54	24.89	24.89	30	1.47	5.23	8.42	38.23	51.63	33.45	5.37	56.39	56.75	44.44	38.65	24.68	30	1.84	7.17	8.67	15.48	22.13	33.92	5.64	5.75	47.15	38.66	31.66	26.70	30	0.23	2.61	4.73	7.53	9.18	16.31	45.32	46.31	44.12	49.30	42.88	36.24
8	4.13	36.9	10.77	24.79	24.79	31	1.19	6.65	1.86	16.79	24.85	4.87	49.99	52.93	52.66	53.78	46.35	45.42	31	1.96	6.99	8.48	15.79	23.17	34.49	51.27	6.00	47.89	38.95	3.86	23.64	31	0.56	4.36	2.12	8.79	15.50	7.84	42.99	46.33	47.48	42.38	36.85	5.55
8	4.27	36.1	10.7	25.23	25.23	32	0.99	5.23	8.42	16.73	38.26	59.25	5.15	55.45	5.61	55.96	47.22	44.56	32	1.12	6.64	8.79	15.72	21.98	33.41	5.68	48.12	47.55	4.26	31.74	24.51	32	0.12	2.98	6.13	8.40	1.31	15.97	45.80	46.45	44.13	47.25	4.52	37.59
8	4.40	36.4	11.4	25.45	25.45	33	0.92	7.79	31.66	52.83	41.18		5.17	56.49	57.76	43.53	37.27	18.45	33	1.19	6.23	8.92	15.54	22.91	32.98	5.90	5.50	47.52	39.62	31.72	3.78	33	0.32	3.25	5.85	8.61	9.84	13.73	48.25	44.86	46.76	47.42	4.64	38.19
8	4.54	36.9	12.23	25.04	25.04	34	1.36	4.94	8.29	11.73	17.67	39.49	52.64	55.20	55.68	46.24	3.38		34	1.36	6.29	9.73	15.48	22.35	32.48	53.27	49.46	47.76	38.82	33.23	29.47	34	0.36	1.25	3.33	6.67	8.48	12.94	46.32	49.15	46.66	46.20	46.82	39.70
8	4.68	34.2	12.08	25.22	25.22	35	1.43	6.92	8.85	14.42	38.98	57.62	53.59	56.12	47.55	41.61	4.35	37.43	35	1.43	6.79	8.98	15.35	22.92	34.14	53.59	51.70	47.66	39.12	3.57	26.66	35	0.18	1.95	3.38	6.57	8.85	11.86	48.94	49.37	44.90	47.83	47.57	39.44
8	4.82	34.8	12.48	25.67	25.67	36	0.85	4.92	8.64	22.67	41.92	51.59	51.24	53.47	55.23	48.41	4.73	24.55	36	0.99	6.17	8.98	15.65	22.62	34.67	52.29	49.77	45.60	39.61	3.33	23.66	36	0.38	0.99	3.43	8.12	13.96	5.22	46.45	46.96	45.95	47.75	38.45	44.54
8	4.95	38.4	12.2	25.57	25.57	37	1.86	7.24	34.54	58.64	47.83		52.00	57.30	48.26	44.19	15.48		37	1.73	7.36	9.17	15.30	22.73	34.54	51.97	51.12	46.42	38.37	3.27	24.80	37	0.83	2.57	6.98	7.79	1.20	14.69	46.57	47.82	47.39	48.39	39.31	36.15
8	5.09	38.9	12.18	25.23	25.23	38	1.12	5.67	7.79	13.79	38.70	59.44	49.56	54.56	5.19	52.79	47.95	45.14	38	1.50	6.54	8.79	14.92	23.23	34.80	5.54	51.28	44.57	38.59	3.20	24.52	38	0.75	3.18	5.99	7.69	11.54	15.77	46.55	45.65	46.36	48.66	37.94	35.72
8	5.23	36.1	11.96	25.28	25.28	39	1.11	5.48	1.23	21.62	33.30	41.79	51.17	55.98	5.54	54.56	45.96	44.64	39	1.99	6.85	9.35	15.48	22.48	32.98	52.43	49.43	42.76	36.55	3.54	24.97	39	0.22	1.24	3.72	7.20	8.72	14.22	45.13	47.41	47.65	47.50	4.17	35.54
8	5.37	37.5	11.92	25.7	25.7	40	1.51	5.92	11.15	35.30	55.56	59.93	5.55	56.24	55.12	44.18	42.61	26.60	40	1.84	6.91	1.29	15.30	22.73	33.67	51.77	49.63	43.78	37.97	3.73	23.70	40	0.29	3.28	7.73	12.12	16.78	8.24	47.90	47.36	47.54	37.66	34.15	41.59
8	5.50	38.7	11.37	25.35	25.35	41	1.36	5.29	7.67	14.98	37.14	59.49	52.22	57.62	56.13	58.42	37.42		41	1.34	6.42	9.35	15.13	23.40	34.14	52.65	5.24	43.14	38.18	29.83	23.62	41	0.28	1.24	3.14	7.45	13.62	5.74	47.59	47.49	45.47	45.94	37.67	46.20
8	5.64	37.4	11.74	25.66	25.66	42	1.86	7.17	11.63	16.79	39.23	57.82	51.21	57.26	56.69	48.88	44.44	43.75	42	1.49	6.17	9.13	14.80	22.55	33.98	5.76	5.23	46.61	38.17	31.66	25.97	42	0.44	2.24	6.13	8.31	11.23	14.70	45.42	46.96	47.38	46.36	38.49	35.65
8	5.78	38	11.95	25.02	25.02	43	1.48	7.48	16.92	4.53	48.66		5.86	59.58	52.73	42.33	3.18		43	1.42	6.17	8.79	15.67	22.48	33.41	51.52	49.62	48.51	38.14	32.19	28.35	43	0.31	2.28	4.76	7.84	9.25	14.26	46.88	46.96	46.33	47.55	45.20	35.98
8	5.92	38.5	11.75	25.35	25.35	44	1.68	6.23	1.67	35.17	59.49	44.69	47.86	56.65	54.82	47.32	44.26	46.20	44	1.56	6.73	8.92	15.63	23.23	33.85	47.86	49.32	45.82	38.15	3.65	25.18	44	0.68	3.72	6.19	7.86	1.29	15.96	44.19	44.41	43.56	46.86	4.67	36.15
8	6.05	39.1	11.6	25.33	25.33	45		24.98	58.43	59.93	57.62		54.39	53.38	53.27	55.24	44.94	27.95	45	1.67	6.54	8.85	16.16	22.62	34.67	5.39	5.42	46.74	38.91	31.86	23.86	45	0.55	2.95	4.91	1.72	15.83	7.78	45.52	45.87	46.24	39.66	36.45	48.58
8	6.19	38.3	12.13	25.07	25.07	46	0.67	6.35	1.29	37.52	46.77	33.57	53.12	54.15	54.42	53.76	44.50	44.36	46	0.98	6.85	9.17	15.85	22.98	33.41	53.55	51.66	44.14	38.18	31.19	26.96	46	0.68	0.85	3.73	5.56	7.52	14.19	47.15	49.63	45.90	45.16	49.52	36.74
8	6.33	37.1	12.14	25.34	25.34	47	0.84	4.84	8.17	36.67	59.74	6.12	49.14	55.98	51.47	54.41	46.90	41.26	47	1.92	6.73	8.98	15.23	23.73	34.92	5.59	5.39	44.92	36.68	3.29	24.28	47	0.55	3.48	5.98	7.46	9.49	14.22	46.59	46.39	44.18	47.58	39.37	35.33
8	6.47	36.5	11.78	24.78	24.78	48	0.74	7.73	34.53	58.68	49.76		5.44	56.38	51.74	54.42	46.56	43.76	48	1.13	6.36	8.79	16.76	22.62	33.36	5.36	48.52	46.77	4.48	31.45	27.42	48	0.37	2.18	5.68	8.37	13.31	17.84	46.62	44.74	43.59	47.77	36.96	36.28
8	6.60	4.3	11.78	26.51	26.51	49	0.67	5.42	7.67	13.63	38.54	59.87	51.48	53.95	5.49	56.29	48.97	46.84	49	1.42	6.67	9.17	15.67	23.40	34.92	52.28	49.94	44.30	36.72	29.44	23.60	49	0.31	3.23	6.48	7.74	1.24	15.36	49.31	46.57	45.28	46.55	38.28	34.24
8	6.74	39.7	11.63	27.77	27.77	50	1.37	4.98	8.42	12.15	38.36	41.87	51.77	55.96	48.98	55.58	42.45	35.56	50	1.64	6.65	8.30	15.62	22.41	33.73	52.53	51.15	47.54	38.94	29.57	23.50	50	0.37	1.74	5.91	9.60	15.77	7.82	46.38	47.96	46.28	41.23	37.67	49.76
8	6.88	38.2	12.06	29.07	29.07	51	1.49	5.67	11.16	37.93	52.93	33.57	47.83	58.18	57.11	49.52	36.35		51	1.80	6.17	9.16	15.35	23.23	33.67	49.99	49.24	45.87	39.98	31.92	25.69	51	0.34	1.39	4.00	6.85	8.30	14.22	4.98	44.98	44.61	45.50	44.85	38.83
8	7.02	38.6	12.64	28.89	28.89	52	2.18	7.79	35.67	53.68	59.43	49.81	5.22	55.74	55.70	47.36	39.15	43.63	52	1.87	6.43	9.23	15.35	22.98	34.18	49.60	5.56	43.92	36.52	3.18	26.43	52	0.34	1.69	4.32	6.48	7.60	1.98	42.83	45.58	42.49	45.35	47.28	38.45
8	7.16	4.5	12.08	28.96	28.96	53	0.99	6.92	12.73	37.42	54.55	56.81	52.28	58.96	57.19	49.26	36.93		53	0.99	6.42	9.19	15.63	22.91	33.92	52.48	51.16	44.66	37.86	3.38	26.99	53	0.57	1.57	5.88	6.96	8.33	13.48	48.28	46.82	46.24	47.99	43.46	36.58
8	7.29	39.5	11.78	29.19	29.19	54	0.43	5.80	11.85	23.35	41.92	55.62	52.28	59.43	57.16	47.89	33.53		54	0.84	6.42	1.23	15.63	22.98	34.16	52.84	5.49	4.23	36.11	29.19	23.13	54	0.86	3.16	6.65	1.94	15.70	7.64	5.27	46.78	47.67	36.77	33.47	43.46
8	7.43	37.8	11.51	29.41	29.41	55	1.12	5.29	8.54	24.48	43.98	59.43	51.42	57.66	57.77	48.53	3.49		55	1.24	6.80	9.29	15.42	23.17	34.64	52.13	49.75	43.88	37.50	29.82	24.57	55	0.46	1.94	5.83	7.32	9.59	14.44	48.46	46.15	44.68	46.95	40.00	36.16
8	7.57	38.3	10.72	29.28	29.28	56	1.56	5.86	1.14	15.55	24.54	4.67	5.35	55.69	52.77	45.25	38.89	4.40	56	1.49	6.48	9.64	15.55	23.23	34.79	51.46	49.32	47.74	38.14	3.94	26.29	56	0.49	3.38	6.43	9.98	12.82	18.83	47.75	47.37	46.46	45.95	37.34	32.89
8	7.71	39.9	10.83	29.28	29.28	57	1.24	6.48	12.29	37.85	57.19	59.62	49.82	55.76	5.97	55.86	46.56	47.19	57	1.49	6.48	9.17	15.38	21.91	34.13	51.57	51.24	44.80	38.63	3.23	25.86	57	0.29	1.32	4.35	6.86	8.17	13.27	41.79	47.56	46.43	47.64	45.43	38.16
8	7.84	4.9	11.16	29.6	29.6	58	1.49	7.74	3.79	52.25	59.49	52.12	51.71	57.95	56.97	49.44	38.29		58	1.61	7.24	9.48	15.63	22.48	34.79	51.75	52.22	45.22	38.94	29.88	23.69	58	0.44	1.33	5.23	7.56	8.84	14.82	45.58	48.87	46.00	5.26	41.62	37.38
8	7.98	36.6	11.4	29.15	29.15	59	1.18	7.15	2.23	42.73	59.87	33.57	51.63	54.48	53.95	53.66	42.78	4.58	59	1.68	6.67	8.92	15.55	22.54	35.42	52.20	5.16	47.36	39.93	31.37	24.49	59	0.52	3.66	5.44	7.98	14.53	1.14	49.77	46.12	45.25	48.31	38.38	41.22
8	8.12	36.3	11.76	29.07	29.07	60	1.25	7.32	18.62	42.80	41.70	33.57	49.68	56.17	52.55	52.57	41.32	41.40	60	1.99	6.17	9.67	15.41	22.48	33.42	51.12	48.96	45.96	4.66	31.55	25.15	60	0.62	3.23	6.33	7.93	12.59	16.97	46.38	47.48	44.96	45.64	39.49	37.35
8	8.26	39.7	12.23	29.1	29.1	61	0.84	5.17	7.54	1.54	15.43	24.49	52.00	56.17	56.34	46.26	46.49	28.35	61	0.98	5.99	9.68	15.47	22.35	34.54	52.49	48.11	42.44	37.75	3.68	25.17	61	0.24	1.58	4.13	7.49	1.30	14.84	46.96	47.45	45.47	45.45	39.11	35.52
8	8.39	39.5	12.63	29.04	29.04	62	0.93	4.86	12.85	22.98	33.67	4.79	51.22	56.89	56.94	47.63	41.19	27.17	62	2.18	6.24	9.92	14.85	22.98	33.79	52.79	49.22	41.11	37.94	29.60	25.28	62	0.14	1.22	3.53	6.58	1.72	14.16	45.60	47.57	48.61	47.82	36.89	36.36
8	8.53	38.5	13.18	29.21	29.21	63	0.82	6.98	12.73	38.86	59.87	59.97	52.48	54.47	56.22	49.48	43.42	45.36	63	1.74	6.98	9.64	14.92	21.85	34.68	52.86	51.67	43.67	37.15	29.15	23.25	63	0.34	2.11	4.84	7.28	1.21	13.91	49.18	46.70	45.24	5.94	38.13	35.78
8	8.67	38.1	12.63	28.57	28.57	64	0.81	5.79	8.29	15.85	38.67	59.86	53.32	55.30	56.13	47.86	41.32	4.32	64	0.93	6.23	9.35	15.66	22.48	34.63	53.56	5.23	42.94	38.58	3.28	23.50	64	0.31	1.24	4.42	8.32	14.34	6.33	46.61	5.24	44.46	42.72	36.78	46.75
8	8.81	37	11.68	28.93	28.93	65	1.15	5.98	11.52	25.85	41.66	52.50	52.26	53.66	55.28	44.79	44.40	45.15	65	1.73	6.66	8.92	15.35	22.62	33.41	53.29	5.89	44.39	37.28	3.14	25.32	65	0.33	1.67	3.44	6.90	7.58	12.59	43.38	49.84	47.34	44.69	48.78	37.28
8	8.94	37.8	11.13	29.1	29.1	66	1.11	5.16	7.85	15.98	4.35	57.57	54.56	56.65	56.26	41.61	33.15	37.55	66	1.36	6.86	9.35	15.73	23.29	34.87	55.11	52.36	43.76	37.62	29.93	25.24	66	0.43	1.98	3.69	6.35	7.95	12.78	46.92	51.69	47.17	47.11	49.18	37.98
8	9.08	36.3	10.83	29.14	29.14	67	1.36	7.15	1.79	36.48	59.43	48.44	51.86	54.96	53.74	52.17	43.62	46.65	67	1.24	6.86	9.29	15.29	23.54	34.22	51.82	51.74	45.60	37.99	29.95	25.64	67	0.24	6.99	1.49	7.82	9.81	14.44	47.39	5.28	47.37	44.63	39.98	35.92
8	9.22	35	10.75	29.1	29.1	68	1.48	6.86	1.92	15.43	21.35	41.25	49.59	57.90	54.11	42.35	41.69	44.37	68	1.67	6.74	9.67	15.17	22.73	34.36	5.22	51.32	44.25	38.15	3.36	22.96	68	0.45	2.78	4.85	6.97	13.68	8.78	45.00	45.87	43.74	49.28	37.32	42.24
8	9.36	36.7	10.58	28.66	28.66	69	0.80	6.79	13.48	39.68	59.85	44.66	49.72	58.29	5.68	45.12	28.58		69	1.42	6.17	9.42	15.23	22.79	33.54	5.45	48.75	44.39	38.55	31.84	24.53	69	0.35	2.46	4.15	7.63	18.79	12.48	45.61	44.46	44.65	47.65	33.36	38.41
8	9.49	4.3	11.31	28.85	28.85	70	1.42	7.67	18.73	42.73	56.62	59.23	53.20	55.69	53.43	47.93	41.54	37.57	70	1.30	6.42	9.85	15.48	22.80	34.73	53.15	47.13	41.52	37.34	28.96	23.66	70	0.29	1.19	3.95	7.18	11.79	14.95	46.69	49.33	44.36	44.84	36.79	34.48
8	9.63	43.9	12	28.55	28.55	71	1.17	5.67	13.48	25.98	37.23	38.44	49.49	55.00	53.29	44.79	45.58	43.97	71	1.36	5.92	9.85	15.54	22.98	34.23	5.33	47.84	4.89	36.93	3.42	28.27	71	0.36	1.52	4.24	7.22	1.48	15.56	44.86	45.49	44.95	44.74	36.97	34.74
8	9.77	38.6	12.3	28.84	28.84	72	1.36	5.25	7.54	11.92	15.42	22.86	52.35	55.70	51.82	53.80	45.58	44.16	72	1.48	6.43	9.86	14.92	22.91	33.86	52.86	48.79	39.35	35.35	28.55	23.44	72	0.24	1.57	3.70	5.69	7.13	12.85	47.20	47.87	46.25	44.17	44.37	34.97
8	9.91	39.5	12.43	29.23	29.23	73	1.30	5.15	8.23	12.85	16.23	23.57	51.32	51.84	56.13	47.54	47.20	22.42	73	1.68	6.12	9.85	15.35	22.42	35.18	52.65	48.67	42.59	36.89	28.98	23.45	73	0.44	1.85	3.96	1.35	14.88	6.87	45.86	47.35	46.88	39.82	35.73	45.82
8	10.05	38.6	11.58	28.76	28.76	74	0.93	4.54	1.42	21.41	34.37	41.45	52.55	55.78	48.89	37.74	38.19	42.12	74	1.68	5.64	1.42	15.16	22.91	35.17	53.19	47.89	42.95	38.84	31.12	26.93	74	0.17	0.97	3.76	6.18	8.64	12.58	44.24	49.44	47.14	44.65	4.54	39.76
8	10.18	37.6	11.78	28.91	28.91	75	0.82	5.29	8.35	14.54	38.86	58.37	51.90	57.47	55.88	44.43	36.75	34.98	75	1.55	6.18	8.92	15.30	22.85	33.86	51.76	48.90	45.45	38.84	3.71	26.28	75	0.60	2.85	6.33	8.59	12.24	15.79	48.14	46.21	45.89	45.48	37.44	34.98
8	10.32	38	12.01	28.79	28.79	76	2.00	7.79	16.17	39.97	6.57	44.69	51.33	55.93	56.94	56.83	35.66		76	1.55	6.79	9.15	15.17	22.73	34.30	5.58	49.88	46.70	39.23	31.63	25.55	76	0.56	2.13	5.74	7.79	11.47	14.94	43.56	47.30	44.77	48.24	38.37	36.74
8	10.46	39.7	12.53	28.98	28.98	77	0.99	4.98	8.17	35.98	59.24	5.56	5.13	58.32	44.46	37.87	24.75		77	1.18	6.79	9.17	15.92	22.66	32.99	51.24	51.81	45.17	38.57	31.23	27.93	77	0.48	3.66	5.73	7.41	1.96	15.46	48.22	45.47	45.41	49.89	38.37	35.83
8	10.60	38	12.09	29.13	29.13	78	1.19	4.81	7.98	12.42	39.45		51.59	55.28	55.83	5.78	39.81	13.60	78	1.86	6.48	8.73	15.48	23.23	35.54	52.59	49.67	47.38	4.39	32.60	24.90	78	0.27	1.51	3.69	7.34	8.72	14.45	46.36	47.72	46.69	47.46	44.55	38.57
8	10.73	39.2	11.97	29.16	29.16	79	0.82	5.29	8.42	14.35	39.48		51.18	58.43	53.52	46.34	25.95		79	1.33	6.66	8.54	15.35	23.16	34.15	51.93	48.38	47.73	39.19	31.22	26.14	79	0.44	0.97	3.80	7.86	8.49	13.96	42.60	48.87	45.37	44.14	47.27	38.18
8	10.87	4.2	12.23	28.96	28.96	80	0.72	6.35	13.98	2.17	31.14	46.25	51.47	55.47	53.53	46.32	39.38	4.47	80	1.99	6.73	9.42	15.85	23.29	34.48	52.23	49.58	46.00	38.95	3.98	26.60	80	0.43	2.42	4.76	6.97	8.30	13.84	48.73	45.44	46.22	45.33	45.18	37.40
8	11.01	4.9	12.35	28.75	28.75	81	1.30	4.30	7.42	9.85	11.98	17.30	5.23	54.51	54.25	44.92	42.19	4.47	81	1.92	6.23	9.29	15.43	22.38	35.49	51.37	48.38	42.39	38.15	32.14	29.30	81	0.84	3.43	7.21	8.87	13.78	19.18	46.68	47.82	45.40	38.79	36.63	31.36
8	11.15	38.9	12.7	28.66	28.66	82	0.82	6.55	18.79	32.47	43.30	43.19	52.43	56.79	54.94	46.68	41.96	26.96	82	1.33	6.17	8.85	15.85	22.79	35.67	53.27	49.94	44.79	37.48	31.35	24.73	82	0.32	2.95	5.28	12.53	18.37	7.71	5.69	47.24	45.46	37.34	33.19	47.65
8	11.28	39.7	12.13	28.75	28.75	83	1.13	4.92	7.86	12.67	37.59		48.47	58.54	48.21	4.74	15.55		83	1.61	5.86	9.17	15.54	22.73	33.98	49.65	48.44	46.29	39.86	33.96	29.61	83	0.62	3.14	5.19	7.85	1.20	15.13	45.12	44.58	44.38	45.51	4.63	37.48
8	11.42	43.8	12.62	28.44	28.44	84	0.74	6.98	32.67	5.24	59.31	52.69	5.86	54.98	5.55	53.32	44.26	38.45	84	0.99	6.29	8.92	15.73	22.62	35.54	51.29	49.37	45.25	39.33	32.46	26.14	84	0.24	1.96	3.31	6.34	8.50	14.96	45.74	46.87	43.68	45.74	44.69	37.36
8	11.56	42.4	12.98	28.88	28.88	85	0.55	7.55	35.35	59.57	6.11	55.44	49.60	55.64	54.71	45.35	4.68	4.26	85	1.55	7.43	9.39	15.48	22.16	34.47	5.31	52.20	45.76	38.29	32.46	3.54	85	0.43	3.59	5.95	7.57	1.49	15.88	47.73	43.80	45.23	5.47	39.21	35.75
8	11.70	4.9	12.53	28.55	28.55	86	1.19	5.26	7.48	1.54	16.43	37.67	52.77	55.82	55.70	54.85	28.99		86	1.73	6.48	9.42	15.54	22.41	36.23	53.54	49.79	43.23	38.60	3.74	25.52	86	0.49	3.32	6.72	8.52	13.77	17.46	5.53	47.50	47.57	42.16	37.25	33.54
8	11.83	39.3	12.89	28.84	28.84	87	1.30	7.16	12.22	2.23	41.89	56.90	54.74	65.39	51.91	35.14	33.67	31.93	87	1.24	6.68	9.54	15.35	22.85	35.47	54.71	49.29	43.72	36.54	29.80	23.78	87	0.21	1.19	3.46	7.74	12.59	6.62	48.36	5.39	47.00	44.72	36.53	45.56
8	11.97	38	11.85	28.68	28.68	88	1.17	5.48	8.85	12.73	17.42	27.63	51.69	55.62	55.69	45.96	42.61	35.73	88	1.67	6.16	9.35	15.85	22.54	33.48	52.72	49.21	43.64	39.17	32.93	28.57	88	0.12	1.45	3.44	6.29	8.00	13.22	45.57	48.38	46.76	45.84	44.14	37.86
8	12.11	38.8	11.26	28.77	28.77	89	1.35	5.86	8.92	15.23	38.42	48.87	51.43	57.23	56.43	44.69	27.78		89	1.35	6.42	9.17	14.48	22.98	34.42	52.67	49.16	46.57	38.87	3.93	25.75	89	0.55	1.56	4.75	7.73	12.97	17.77	44.78	48.75	44.97	47.49	38.48	32.64
8	12.25	41	11.76	28.8	28.8	90	0.83	4.79	8.73	19.67	29.98	41.17	52.62	55.22	49.42	53.68	48.54	46.90	90	1.32	6.67	9.13	15.29	23.54	35.42	53.29	49.64	4.65	36.38	3.22	26.44	90	0.44	0.92	3.25	5.49	7.23	13.56	46.65	47.56	47.24	44.34	46.33	35.26
8	12.38	4	11.27	28.68	28.68	91	0.99	6.43	14.85	26.91	36.67	4.18	48.85	53.77	56.19	47.98	43.87	2.95	91	1.86	6.17	9.98	15.35	23.12	34.29	5.17	48.44	43.55	38.98	3.69	23.86	91	0.11	2.96	5.37	11.59	15.39	7.55	45.93	45.64	44.23	38.92	36.29	45.18
8	12.52	4.6	12.12	27.9	27.9	92	1.23	4.36	8.73	18.73	26.17	32.79	52.24	53.62	54.35	42.63	34.21	39.17	92	1.98	6.29	9.79	15.73	22.48	34.79	53.73	48.77	41.63	36.23	29.59	24.53	92	0.43	1.24	3.37	5.70	7.22	11.49	42.43	49.22	47.47	43.85	44.43	37.41
8	12.66	39.6	11.72	28.58	28.58	93	0.62	6.98	26.92	42.42	51.18	56.00	52.18	57.52	55.18	45.74	37.36	37.84	93	0.86	6.36	8.85	15.35	22.79	34.46	52.92	49.87	45.13	38.44	3.24	25.40	93	0.24	1.56	4.73	7.82	9.97	14.85	49.38	47.14	47.14	46.84	38.82	36.12
8	12.80	39.8	11.85	28.58	28.58	94	1.93	7.23	28.92	51.18	58.43	44.75	51.52	55.23	56.46	45.11	33.23	38.30	94	1.55	6.49	8.54	15.73	22.79	34.67	51.79	51.42	46.98	38.88	32.74	28.16	94	0.56	2.94	5.31	7.84	1.98	15.94	48.32	46.16	46.89	49.20	38.86	36.11
8	12.94	39	11.87	28.35	28.35	95	1.65	4.98	7.74	12.15	22.23	32.62	52.62	56.38	46.84	4.19	4.65	24.61	95	1.59	5.73	9.42	15.80	23.23	34.49	53.22	49.96	43.72	37.52	3.19	24.42	95	0.43	0.82	3.46	5.72	7.94	12.82	43.20	49.88	46.26	45.54	45.19	36.75
8	13.07	39.6	11.39	28.85	28.85	96	0.68	4.54	7.85	14.29	27.55	41.49	54.72	55.92	5.78	55.55	47.38	43.27	96	1.17	6.29	8.79	15.55	23.41	34.67	55.24	5.27	42.71	38.28	29.17	23.76	96	0.18	0.85	3.15	4.95	13.49	7.69	45.94	52.31	46.38	45.59	37.22	46.73
8	13.21	39	11.29	28.78	28.78	97	0.99	5.29	7.98	12.48	16.63	4.42	52.37	56.34	55.72	47.89	39.50	35.29	97	1.36	6.60	9.29	15.42	22.67	34.29	52.77	49.97	45.34	38.63	31.55	28.21	97	0.24	1.44	4.67	6.60	8.13	13.57	46.96	48.99	44.67	45.74	45.62	37.88
8	13.35	36.9	11.47	28.9	28.9	98	0.90	6.74	14.23	4.47	51.69		51.59	55.31	55.65	42.73	27.12	35.89	98	1.16	6.86	8.42	14.98	22.85	35.47	52.23	5.30	46.44	39.97	31.62	26.54	98	0.48	3.56	6.97	8.18	13.57	17.98	49.40	46.22	46.85	47.27	38.24	34.32
8	13.49	37.9	11.68	28	28	99	1.17	6.36	12.49	36.36	55.87	53.62	51.44	54.79	52.97	52.39	43.94	43.43	99	1.17	6.42	9.17	15.29	23.43	34.99	52.21	5.78	41.98	37.40	29.62	28.25	99	0.32	1.56	4.45	7.33	9.44	14.76	45.14	47.67	45.18	48.84	38.34	35.41
8	13.62	38.8	11.38	29.13	29.13	100	0.99	5.80	11.54	37.36	57.37	59.69	54.30	55.51	49.43	56.42	45.97	29.78	100	1.24	6.54	9.42	15.63	22.41	34.48	54.75	5.59	43.68	39.79	31.41	23.96	100	0.22	1.36	3.64	6.37	14.59	7.66	5.22	49.19	46.15	46.90	37.26	46.87
8	13.76	38.2	11.71	28.54	28.54	101	0.92	5.63	7.85	1.23	15.17	41.29	51.64	55.44	52.72	55.21	46.75	43.98	101	1.18	6.98	8.85	15.30	23.23	35.35	52.17	49.96	46.23	37.45	29.98	23.98	101	0.33	1.31	3.32	5.97	7.85	13.14	46.87	47.47	44.46	44.83	48.36	36.83
8	13.90	38.1	11.36	28.55	28.55	102	1.25	4.65	8.35	13.92	39.42		5.77	55.26	53.96	42.73	36.77	24.69	102	1.36	6.24	8.73	15.67	22.73	35.43	51.48	49.98	46.18	37.43	31.19	26.18	102	0.48	2.48	4.47	7.19	8.73	14.82	45.77	46.79	46.18	46.26	43.58	35.47
8	14.04	4.5	11.13	28.47	28.47	103	1.42	4.99	7.98	37.81	56.62	59.31	49.93	54.79	55.57	48.47	42.82	41.79	103	2.53	6.74	8.79	14.73	23.12	34.70	5.67	51.19	45.94	38.33	3.32	25.54	103	0.58	2.65	5.32	7.67	8.92	14.98	46.31	45.75	45.93	48.61	42.35	36.99
8	14.17	41	11.2	28.76	28.76	104	1.55	6.93	16.85	25.92	33.67	4.66	5.56	55.73	51.93	56.18	45.83	45.82	104	1.43	6.54	9.55	15.23	23.17	34.80	51.32	47.19	45.23	37.92	29.45	24.72	104	0.43	2.97	5.69	8.00	9.95	13.48	47.74	46.00	42.83	44.68	39.52	36.96
8	14.31	43.1	11.48	28.6	28.6	105	1.14	4.79	8.35	11.67	21.29	33.48	49.95	52.60	56.37	47.92	41.47	42.76	105	1.76	5.92	9.23	15.29	22.54	35.63	51.34	48.22	45.83	39.57	31.75	25.13	105	0.45	3.44	5.82	8.47	17.15	12.61	47.33	47.29	45.68	44.49	35.76	37.78
8	14.45	41	12.47	28.58	28.58	106	1.11	6.12	9.42	12.85	18.63	38.67	53.26	55.92	55.14	41.84	33.58	12.78	106	1.49	6.42	9.67	14.85	22.85	34.54	53.55	48.73	45.23	39.47	31.74	26.51	106	0.49	1.86	6.79	8.85	12.89	16.84	48.86	49.48	46.95	44.24	38.14	33.97
8	14.59	38.8	12.97	28.23	28.23	107	1.30	6.44	9.14	16.35	39.17	57.56	51.87	56.46	55.93	46.42	32.82	33.89	107	1.67	6.42	9.35	15.98	22.98	35.43	52.37	49.92	42.98	38.92	3.74	27.61	107	0.73	1.15	3.64	6.82	7.96	13.49	44.75	48.86	45.83	46.74	42.96	36.86
8	14.72	39.2	12.83	28.9	28.9	108	1.62	7.42	36.14	58.86	46.76	33.57	53.15	58.33	55.49	4.56	28.99		108	1.49	6.67	8.56	15.73	23.16	34.29	53.15	5.45	45.99	37.13	3.56	28.22	108	0.25	0.74	3.79	7.57	1.61	14.37	42.33	5.33	46.47	49.15	4.38	35.30
8	14.86	38.7	12.03	28.65	28.65	109	0.68	5.44	7.79	14.42	39.89	55.17	51.50	57.93	43.24	28.51	28.97	9.35	109	1.19	6.54	8.67	15.54	22.61	34.98	52.38	51.21	44.35	38.13	3.15	24.66	109	0.38	1.12	4.56	6.73	8.75	13.49	43.50	49.28	46.34	47.16	45.84	36.81
8	15.00	38.5	11	28.66	28.66	110	1.51	6.67	18.54	42.42	56.43	58.75	52.65	53.84	53.16	46.15	4.36	4.46	110	1.37	6.55	9.40	15.17	22.23	34.79	52.43	5.78	41.76	37.80	3.37	23.89	110	0.11	1.71	2.82	5.40	13.74	7.23	45.63	49.15	44.28	44.14	36.64	47.78
8	15.14	39.1	11.13	28.45	28.45	111	0.98	6.48	9.67	17.17	41.35	55.13	51.18	54.26	51.96	55.57	45.97	1.75	111	1.61	6.73	8.67	15.30	22.48	34.98	51.71	49.38	44.91	39.82	31.13	25.21	111	0.58	1.67	4.35	7.44	11.72	15.13	45.82	47.69	44.33	47.49	37.48	36.98
8	15.27	4.3	11.6	28.56	28.56	112	0.69	5.17	7.79	14.23	39.17	58.44	5.97	58.20	48.96	34.22			112	1.58	6.66	8.92	15.85	23.40	35.29	51.84	49.95	44.23	38.13	31.45	26.89	112	0.56	2.73	5.60	7.79	1.87	15.43	48.66	45.84	44.45	47.72	36.16	35.54
8	15.41	4.1	12.23	28.88	28.88	113	1.35	5.48	7.73	11.42	16.79	4.92	53.77	56.35	51.28	41.16	35.99	24.87	113	1.18	6.55	9.14	15.55	22.67	35.48	54.35	52.16	44.37	38.23	3.92	26.86	113	0.15	2.24	4.93	7.33	11.64	17.32	5.53	48.95	47.91	49.19	37.16	34.77
8	15.55	39.4	12.11	29.09	29.09	114	1.17	5.98	8.29	15.29	4.67	56.26	5.16	53.43	54.65	49.15	42.87	4.43	114	1.67	6.65	8.42	15.29	22.12	35.63	51.26	52.16	45.76	37.92	29.98	23.54	114	0.46	1.94	5.49	8.34	13.66	7.13	44.18	46.95	46.70	45.73	36.62	48.29
8	15.69	39.1	11.43	28.8	28.8	115	0.86	7.16	11.48	16.17	22.54	41.68	51.20	55.59	56.24	44.80	39.45	4.99	115	0.86	7.35	8.35	15.78	22.40	33.63	51.83	52.19	46.42	37.42	3.83	24.90	115	0.20	5.59	2.28	7.74	9.49	15.58	48.85	44.73	45.94	51.26	39.76	34.76
8	15.83	39.2	10.68	28.2	28.2	116	1.34	7.16	11.67	15.98	23.16	41.78	54.14	54.29	54.24	44.74	41.34	38.50	116	1.33	6.74	9.29	15.29	22.91	34.54	54.14	49.97	44.79	37.63	29.60	25.64	116	0.55	0.99	2.86	5.69	7.79	14.36	4.29	51.44	47.47	44.62	47.88	36.52
8	15.96	4.5	10.34	28.36	28.36	117	0.82	5.92	11.35	16.23	21.23	31.92	56.25	62.54	57.00	48.80	4.84	36.32	117	1.43	6.43	8.79	15.85	23.48	34.42	56.65	49.87	43.77	37.78	29.78	27.46	117	0.47	0.82	3.55	7.30	12.60	42.83	5.29	52.47	47.92	47.54	37.42	19.58
8	16.10	4.3	10.43	29	29	118	0.93	5.17	8.41	13.42	23.17	4.69	51.52	55.52	52.46	54.83	43.13	37.77	118	1.55	6.36	8.92	15.67	22.79	34.49	52.38	5.28	45.31	38.48	31.14	29.49	118	0.39	1.35	3.56	6.53	8.95	12.65	45.97	46.92	46.47	46.87	45.75	38.19
8	16.24	39.6	10.72	28.56	28.56	119	1.87	7.54	15.63	27.13	42.80	56.50	53.30	56.36	55.30	5.48	44.32	42.77	119	1.49	6.67	9.17	14.85	23.54	34.29	52.76	49.55	44.99	38.00	29.53	24.28	119	0.33	1.20	3.83	6.28	14.22	7.88	44.68	48.95	46.39	45.55	36.98	46.49
8	16.38	37.7	10.92	28.8	28.8	120	1.32	5.74	1.35	14.85	18.98	27.30	53.00	55.38	56.83	45.25	33.57	29.24	120	1.87	6.38	9.64	15.35	22.54	34.61	53.75	48.63	44.16	37.55	3.34	26.16	120	0.12	1.45	2.82	5.20	7.56	11.97	45.26	48.49	48.12	44.90	45.44	38.26
8	16.51	38.6	11.32	28.49	28.49	121	0.80	6.73	19.98	41.44	53.52	58.77	54.31	53.30	52.99	47.30	43.21	41.79	121	0.92	6.65	9.63	14.85	23.35	34.44	54.59	49.15	42.20	36.75	3.25	26.98	121	0.25	0.77	3.45	5.97	7.31	13.43	47.27	51.31	44.48	44.00	45.79	36.14
8	16.65	39.1	11.2	28.41	28.41	122	0.78	5.96	1.64	24.73	39.64	47.18	51.43	56.26	55.30	44.38	39.58	24.40	122	1.36	6.73	9.67	15.85	23.23	35.47	52.77	49.25	42.64	36.15	29.52	24.69	122	0.20	1.00	3.84	7.21	9.88	15.93	45.52	48.83	45.77	47.22	38.41	33.93
8	16.79	4	11.31	28.29	28.29	123	1.52	5.54	7.86	14.48	38.79	59.50	51.71	56.89	56.53	44.32	4.39	44.55	123	1.32	6.54	9.73	15.35	22.62	34.67	52.28	5.88	41.78	37.42	28.78	23.54	123	0.56	2.37	5.73	6.84	14.33	1.44	48.28	47.96	45.54	46.30	35.72	37.72
8	16.93	39.5	11.2	28.89	28.89	124	1.00	6.29	2.79	35.36	42.23	55.19	53.19	53.19	56.57	47.51	42.58	39.32	124	1.37	6.16	8.79	15.17	22.91	35.36	53.87	5.59	44.25	36.98	28.68	22.78	124	0.24	1.88	3.62	6.32	14.17	7.93	47.66	49.92	47.62	45.35	35.30	46.78
8	17.06	38	10.98	28.22	28.22	125	1.18	6.30	12.29	2.23	3.23	41.86	5.69	55.68	55.35	46.34	34.88	32.67	125	1.55	6.29	9.14	15.44	22.48	33.24	51.60	49.20	45.22	37.39	31.51	24.54	125	0.22	1.48	3.94	6.93	8.73	12.85	45.70	46.85	46.17	46.30	43.11	37.18
8	17.20	37.7	11.23	28.43	28.43	126	1.33	5.36	9.79	35.36	53.74	55.99	49.49	58.94	49.98	44.55	38.66	42.95	126	1.74	6.17	9.73	15.73	22.54	34.79	5.42	49.00	43.76	39.22	31.95	28.50	126	0.69	3.47	6.43	7.95	11.45	15.97	47.82	45.84	45.65	43.19	38.60	36.54
8	17.34	4.9	11.82	28.05	28.05	127	1.11	6.17	12.17	36.43	54.93	59.93	5.66	58.53	47.74	38.43	39.56	47.93	127	2.11	6.42	9.48	15.42	23.35	34.17	51.66	51.18	45.32	38.64	3.62	24.95	127	0.26	1.47	3.75	6.67	8.62	14.55	44.29	47.32	46.58	48.80	44.28	37.28
8	17.48	4.2	11.98	28.71	28.71	128	1.56	6.49	9.29	38.58	5.88		49.93	#VALUE!	61.70	56.55	49.62	36.27	128	1.17	6.74	8.92	15.68	22.85	35.14	5.51	49.46	48.29	38.96	31.63	24.15	128	0.12	0.99	4.48	7.46	14.79	8.84	43.16	47.20	44.87	46.86	37.11	46.14
8	17.61	39.7	12.28	28.46	28.46	129	0.92	4.86	8.48	14.42	38.98	55.50	52.85	56.15	57.00	45.27	15.47		129	0.98	6.16	9.42	15.23	22.35	34.15	53.32	5.26	48.55	39.95	33.12	29.52	129	0.57	4.69	7.45	9.49	13.84	17.12	5.50	47.76	48.19	44.35	36.55	35.43
[truncated: 528 more rows]
